# Supplementary material for: Precise instruction and consideration of the vertical and horizontal force component increases validity and reliability of the 90:20 Isometric Posterior Chain Test
Source: PLoS One. 2024 Oct 28;19(10):e0312843. doi: 10.1371/journal.pone.0312843 (PMC11515970; doi:10.1371/journal.pone.0312843)
Supplement: S1 File — (ZIP) [file pone.0312843.s001.zip]

Archive with 415 entries (414 files):
- S1_Raw_Data/
- S1_Raw_Data/M1_P03_iso_1.csv
- S1_Raw_Data/M1_P03_iso_2.csv
- S1_Raw_Data/M1_P03_iso_3.csv
- S1_Raw_Data/M1_P03_vh_1.csv
- S1_Raw_Data/M1_P03_vh_2.csv
- S1_Raw_Data/M1_P03_vh_3.csv
- S1_Raw_Data/M1_P03_v_1.csv
- S1_Raw_Data/M1_P03_v_2.csv
- S1_Raw_Data/M1_P03_v_3.csv
- S1_Raw_Data/M1_P04_iso_1.csv
- S1_Raw_Data/M1_P04_iso_2.csv
- S1_Raw_Data/M1_P04_iso_3.csv
- S1_Raw_Data/M1_P04_vh_1.csv
- S1_Raw_Data/M1_P04_vh_2.csv
- S1_Raw_Data/M1_P04_vh_3.csv
- S1_Raw_Data/M1_P04_v_1.csv
- S1_Raw_Data/M1_P04_v_2.csv
- S1_Raw_Data/M1_P04_v_3.csv
- S1_Raw_Data/M1_P05_iso_1.csv
- S1_Raw_Data/M1_P05_iso_2.csv
- S1_Raw_Data/M1_P05_iso_3.csv
- S1_Raw_Data/M1_P05_vh_1.csv
- S1_Raw_Data/M1_P05_vh_2.csv
- S1_Raw_Data/M1_P05_vh_3.csv
- S1_Raw_Data/M1_P05_v_1.csv
- S1_Raw_Data/M1_P05_v_2.csv
- S1_Raw_Data/M1_P05_v_3.csv
- S1_Raw_Data/M1_P06_iso_1.csv
- S1_Raw_Data/M1_P06_iso_2.csv
- S1_Raw_Data/M1_P06_iso_3.csv
- S1_Raw_Data/M1_P06_vh_1.csv
- S1_Raw_Data/M1_P06_vh_2.csv
- S1_Raw_Data/M1_P06_vh_3.csv
- S1_Raw_Data/M1_P06_v_1.csv
- S1_Raw_Data/M1_P06_v_2.csv
- S1_Raw_Data/M1_P06_v_3.csv
- S1_Raw_Data/M1_P07_iso_1.csv
- S1_Raw_Data/M1_P07_iso_2.csv
- S1_Raw_Data/M1_P07_iso_3.csv
- S1_Raw_Data/M1_P07_vh_1.csv
- S1_Raw_Data/M1_P07_vh_2.csv
- S1_Raw_Data/M1_P07_vh_3.csv
- S1_Raw_Data/M1_P07_v_1.csv
- S1_Raw_Data/M1_P07_v_2.csv
- S1_Raw_Data/M1_P07_v_3.csv
- S1_Raw_Data/M1_P08_iso_1.csv
- S1_Raw_Data/M1_P08_iso_2.csv
- S1_Raw_Data/M1_P08_iso_3.csv
- S1_Raw_Data/M1_P08_vh_1.csv
- S1_Raw_Data/M1_P08_vh_2.csv
- S1_Raw_Data/M1_P08_vh_3.csv
- S1_Raw_Data/M1_P08_v_1.csv
- S1_Raw_Data/M1_P08_v_2.csv
- S1_Raw_Data/M1_P08_v_3.csv
- S1_Raw_Data/M1_P09_iso_1.csv
- S1_Raw_Data/M1_P09_iso_2.csv
- S1_Raw_Data/M1_P09_iso_3.csv
- S1_Raw_Data/M1_P09_vh_1.csv
- S1_Raw_Data/M1_P09_vh_2.csv
- S1_Raw_Data/M1_P09_vh_3.csv
- S1_Raw_Data/M1_P09_v_1.csv
- S1_Raw_Data/M1_P09_v_2.csv
- S1_Raw_Data/M1_P09_v_3.csv
- S1_Raw_Data/M1_P10_iso_1.csv
- S1_Raw_Data/M1_P10_iso_2.csv
- S1_Raw_Data/M1_P10_iso_3.csv
- S1_Raw_Data/M1_P10_vh_1.csv
- S1_Raw_Data/M1_P10_vh_2.csv
- S1_Raw_Data/M1_P10_vh_3.csv
- S1_Raw_Data/M1_P10_v_1.csv
- S1_Raw_Data/M1_P10_v_2.csv
- S1_Raw_Data/M1_P10_v_3.csv
- S1_Raw_Data/M1_P11_iso_1.csv
- S1_Raw_Data/M1_P11_iso_2.csv
- S1_Raw_Data/M1_P11_iso_3.csv
- S1_Raw_Data/M1_P11_vh_1.csv
- S1_Raw_Data/M1_P11_vh_2.csv
- S1_Raw_Data/M1_P11_vh_3.csv
- S1_Raw_Data/M1_P11_v_1.csv
- S1_Raw_Data/M1_P11_v_2.csv
- S1_Raw_Data/M1_P11_v_3.csv
- S1_Raw_Data/M1_P12_iso_1.csv
- S1_Raw_Data/M1_P12_iso_2.csv
- S1_Raw_Data/M1_P12_iso_3.csv
- S1_Raw_Data/M1_P12_vh_1.csv
- S1_Raw_Data/M1_P12_vh_2.csv
- S1_Raw_Data/M1_P12_vh_3.csv
- S1_Raw_Data/M1_P12_v_1.csv
- S1_Raw_Data/M1_P12_v_2.csv
- S1_Raw_Data/M1_P12_v_3.csv
- S1_Raw_Data/M1_P13_iso_1.csv
- S1_Raw_Data/M1_P13_iso_2.csv
- S1_Raw_Data/M1_P13_iso_3.csv
- S1_Raw_Data/M1_P13_vh_1.csv
- S1_Raw_Data/M1_P13_vh_2.csv
- S1_Raw_Data/M1_P13_vh_3.csv
- S1_Raw_Data/M1_P13_v_1.csv
- S1_Raw_Data/M1_P13_v_2.csv
- S1_Raw_Data/M1_P13_v_3.csv
- S1_Raw_Data/M1_P14_iso_1.csv
- S1_Raw_Data/M1_P14_iso_2.csv
- S1_Raw_Data/M1_P14_iso_3.csv
- S1_Raw_Data/M1_P14_vh_1.csv
- S1_Raw_Data/M1_P14_vh_2.csv
- S1_Raw_Data/M1_P14_vh_3.csv
- S1_Raw_Data/M1_P14_v_1.csv
- S1_Raw_Data/M1_P14_v_2.csv
- S1_Raw_Data/M1_P14_v_3.csv
- S1_Raw_Data/M1_P15_iso_1.csv
- S1_Raw_Data/M1_P15_iso_2.csv
- S1_Raw_Data/M1_P15_iso_3.csv
- S1_Raw_Data/M1_P15_vh_1.csv
- S1_Raw_Data/M1_P15_vh_2.csv
- S1_Raw_Data/M1_P15_vh_3.csv
- S1_Raw_Data/M1_P15_v_1.csv
- S1_Raw_Data/M1_P15_v_2.csv
- S1_Raw_Data/M1_P15_v_3.csv
- S1_Raw_Data/M1_P16_iso_1.csv
- S1_Raw_Data/M1_P16_iso_2.csv
- S1_Raw_Data/M1_P16_iso_3.csv
- S1_Raw_Data/M1_P16_vh_1.csv
- S1_Raw_Data/M1_P16_vh_2.csv
- S1_Raw_Data/M1_P16_vh_3.csv
- S1_Raw_Data/M1_P16_v_1.csv
- S1_Raw_Data/M1_P16_v_2.csv
- S1_Raw_Data/M1_P16_v_3.csv
- S1_Raw_Data/M1_P17_iso_1.csv
- S1_Raw_Data/M1_P17_iso_2.csv
- S1_Raw_Data/M1_P17_iso_3.csv
- S1_Raw_Data/M1_P17_vh_1.csv
- S1_Raw_Data/M1_P17_vh_2.csv
- S1_Raw_Data/M1_P17_vh_3.csv
- S1_Raw_Data/M1_P17_v_1.csv
- S1_Raw_Data/M1_P17_v_2.csv
- S1_Raw_Data/M1_P17_v_3.csv
- S1_Raw_Data/M1_P18_iso_1.csv
- S1_Raw_Data/M1_P18_iso_2.csv
- S1_Raw_Data/M1_P18_iso_3.csv
- S1_Raw_Data/M1_P18_vh_1.csv
- S1_Raw_Data/M1_P18_vh_2.csv
- S1_Raw_Data/M1_P18_vh_3.csv
- S1_Raw_Data/M1_P18_v_1.csv
- S1_Raw_Data/M1_P18_v_2.csv
- S1_Raw_Data/M1_P18_v_3.csv
- S1_Raw_Data/M1_P20_iso_1.csv
- S1_Raw_Data/M1_P20_iso_2.csv
- S1_Raw_Data/M1_P20_iso_3.csv
- S1_Raw_Data/M1_P20_vh_1.csv
- S1_Raw_Data/M1_P20_vh_2.csv
- S1_Raw_Data/M1_P20_vh_3.csv
- S1_Raw_Data/M1_P20_v_1.csv
- S1_Raw_Data/M1_P20_v_2.csv
- S1_Raw_Data/M1_P20_v_3.csv
- S1_Raw_Data/M1_P21_iso_1.csv
- S1_Raw_Data/M1_P21_iso_2.csv
- S1_Raw_Data/M1_P21_iso_3.csv
- S1_Raw_Data/M1_P21_vh_1.csv
- S1_Raw_Data/M1_P21_vh_2.csv
- S1_Raw_Data/M1_P21_vh_3.csv
- S1_Raw_Data/M1_P21_v_1.csv
- S1_Raw_Data/M1_P21_v_2.csv
- S1_Raw_Data/M1_P21_v_3.csv
- S1_Raw_Data/M1_P22_iso_1.csv
- S1_Raw_Data/M1_P22_iso_2.csv
- S1_Raw_Data/M1_P22_iso_3.csv
- S1_Raw_Data/M1_P22_vh_1.csv
- S1_Raw_Data/M1_P22_vh_2.csv
- S1_Raw_Data/M1_P22_vh_3.csv
- S1_Raw_Data/M1_P22_v_1.csv
- S1_Raw_Data/M1_P22_v_2.csv
- S1_Raw_Data/M1_P22_v_3.csv
- S1_Raw_Data/M1_P23_iso_1.csv
- S1_Raw_Data/M1_P23_iso_2.csv
- S1_Raw_Data/M1_P23_iso_3.csv
- S1_Raw_Data/M1_P23_vh_1.csv
- S1_Raw_Data/M1_P23_vh_2.csv
- S1_Raw_Data/M1_P23_vh_3.csv
- S1_Raw_Data/M1_P23_v_1.csv
- S1_Raw_Data/M1_P23_v_2.csv
- S1_Raw_Data/M1_P23_v_3.csv
- S1_Raw_Data/M1_P24_iso_1.csv
- S1_Raw_Data/M1_P24_iso_2.csv
- S1_Raw_Data/M1_P24_iso_3.csv
- S1_Raw_Data/M1_P24_vh_1.csv
- S1_Raw_Data/M1_P24_vh_2.csv
- S1_Raw_Data/M1_P24_vh_3.csv
- S1_Raw_Data/M1_P24_v_1.csv
- S1_Raw_Data/M1_P24_v_2.csv
- S1_Raw_Data/M1_P24_v_3.csv
- S1_Raw_Data/M1_P31_iso_1.csv
- S1_Raw_Data/M1_P31_iso_2.csv
- S1_Raw_Data/M1_P31_iso_3.csv
- S1_Raw_Data/M1_P31_vh_1.csv
- S1_Raw_Data/M1_P31_vh_2.csv
- S1_Raw_Data/M1_P31_vh_3.csv
- S1_Raw_Data/M1_P31_v_1.csv
- S1_Raw_Data/M1_P31_v_2.csv
- S1_Raw_Data/M1_P31_v_3.csv
- S1_Raw_Data/M1_P32_iso_1.csv
- S1_Raw_Data/M1_P32_iso_2.csv
- S1_Raw_Data/M1_P32_iso_3.csv
- S1_Raw_Data/M1_P32_vh_1.csv
- S1_Raw_Data/M1_P32_vh_2.csv
- S1_Raw_Data/M1_P32_vh_3.csv
- S1_Raw_Data/M1_P32_v_1.csv
- S1_Raw_Data/M1_P32_v_2.csv
- S1_Raw_Data/M1_P32_v_3.csv
- S1_Raw_Data/M2_P03_iso_1.csv
- S1_Raw_Data/M2_P03_iso_2.csv
- S1_Raw_Data/M2_P03_iso_3.csv
- S1_Raw_Data/M2_P03_vh_1.csv
- S1_Raw_Data/M2_P03_vh_2.csv
- S1_Raw_Data/M2_P03_vh_3.csv
- S1_Raw_Data/M2_P03_v_1.csv
- S1_Raw_Data/M2_P03_v_2.csv
- S1_Raw_Data/M2_P03_v_3.csv
- S1_Raw_Data/M2_P04_iso_1.csv
- S1_Raw_Data/M2_P04_iso_2.csv
- S1_Raw_Data/M2_P04_iso_3.csv
- S1_Raw_Data/M2_P04_vh_1.csv
- S1_Raw_Data/M2_P04_vh_2.csv
- S1_Raw_Data/M2_P04_vh_3.csv
- S1_Raw_Data/M2_P04_v_1.csv
- S1_Raw_Data/M2_P04_v_2.csv
- S1_Raw_Data/M2_P04_v_3.csv
- S1_Raw_Data/M2_P05_iso_1.csv
- S1_Raw_Data/M2_P05_iso_2.csv
- S1_Raw_Data/M2_P05_iso_3.csv
- S1_Raw_Data/M2_P05_vh_1.csv
- S1_Raw_Data/M2_P05_vh_2.csv
- S1_Raw_Data/M2_P05_vh_3.csv
- S1_Raw_Data/M2_P05_v_1.csv
- S1_Raw_Data/M2_P05_v_2.csv
- S1_Raw_Data/M2_P05_v_3.csv
- S1_Raw_Data/M2_P06_iso_1.csv
- S1_Raw_Data/M2_P06_iso_2.csv
- S1_Raw_Data/M2_P06_iso_3.csv
- S1_Raw_Data/M2_P06_vh_1.csv
- S1_Raw_Data/M2_P06_vh_2.csv
- S1_Raw_Data/M2_P06_vh_3.csv
- S1_Raw_Data/M2_P06_v_1.csv
- S1_Raw_Data/M2_P06_v_2.csv
- S1_Raw_Data/M2_P06_v_3.csv
- S1_Raw_Data/M2_P07_iso_1.csv
- S1_Raw_Data/M2_P07_iso_2.csv
- S1_Raw_Data/M2_P07_iso_3.csv
- S1_Raw_Data/M2_P07_vh_1.csv
- S1_Raw_Data/M2_P07_vh_2.csv
- S1_Raw_Data/M2_P07_vh_3.csv
- S1_Raw_Data/M2_P07_v_1.csv
- S1_Raw_Data/M2_P07_v_2.csv
- S1_Raw_Data/M2_P07_v_3.csv
- S1_Raw_Data/M2_P08_iso_1.csv
- S1_Raw_Data/M2_P08_iso_2.csv
- S1_Raw_Data/M2_P08_iso_3.csv
- S1_Raw_Data/M2_P08_vh_1.csv
- S1_Raw_Data/M2_P08_vh_2.csv
- S1_Raw_Data/M2_P08_vh_3.csv
- S1_Raw_Data/M2_P08_v_1.csv
- S1_Raw_Data/M2_P08_v_2.csv
- S1_Raw_Data/M2_P08_v_3.csv
- S1_Raw_Data/M2_P09_iso_1.csv
- S1_Raw_Data/M2_P09_iso_2.csv
- S1_Raw_Data/M2_P09_iso_3.csv
- S1_Raw_Data/M2_P09_vh_1.csv
- S1_Raw_Data/M2_P09_vh_2.csv
- S1_Raw_Data/M2_P09_vh_3.csv
- S1_Raw_Data/M2_P09_v_1.csv
- S1_Raw_Data/M2_P09_v_2.csv
- S1_Raw_Data/M2_P09_v_3.csv
- S1_Raw_Data/M2_P10_iso_1.csv
- S1_Raw_Data/M2_P10_iso_2.csv
- S1_Raw_Data/M2_P10_iso_3.csv
- S1_Raw_Data/M2_P10_vh_1.csv
- S1_Raw_Data/M2_P10_vh_2.csv
- S1_Raw_Data/M2_P10_vh_3.csv
- S1_Raw_Data/M2_P10_v_1.csv
- S1_Raw_Data/M2_P10_v_2.csv
- S1_Raw_Data/M2_P10_v_3.csv
- S1_Raw_Data/M2_P11_iso_1.csv
- S1_Raw_Data/M2_P11_iso_2.csv
- S1_Raw_Data/M2_P11_iso_3.csv
- S1_Raw_Data/M2_P11_vh_1.csv
- S1_Raw_Data/M2_P11_vh_2.csv
- S1_Raw_Data/M2_P11_vh_3.csv
- S1_Raw_Data/M2_P11_v_1.csv
- S1_Raw_Data/M2_P11_v_2.csv
- S1_Raw_Data/M2_P11_v_3.csv
- S1_Raw_Data/M2_P12_iso_1.csv
- S1_Raw_Data/M2_P12_iso_2.csv
- S1_Raw_Data/M2_P12_iso_3.csv
- S1_Raw_Data/M2_P12_vh_1.csv
- S1_Raw_Data/M2_P12_vh_2.csv
- S1_Raw_Data/M2_P12_vh_3.csv
- S1_Raw_Data/M2_P12_v_1.csv
- S1_Raw_Data/M2_P12_v_2.csv
- S1_Raw_Data/M2_P12_v_3.csv
- S1_Raw_Data/M2_P13_iso_1.csv
- S1_Raw_Data/M2_P13_iso_2.csv
[truncated: 115 more entries]
