# Supplementary material for: Precise instruction and consideration of the vertical and horizontal force component increases validity and reliability of the 90:20 Isometric Posterior Chain Test
Source: PLoS One. 2024 Oct 28;19(10):e0312843. doi: 10.1371/journal.pone.0312843 (PMC11515970; doi:10.1371/journal.pone.0312843)
Supplement: S1 File — (ZIP) [file pone.0312843.s001.zip › S1_Raw_Data/M1_P03_iso_1.csv]

1	-0.716231524944305	0.190259143710136	-22.2788219451904	0.00191722682211548	-0.00522560812532902	-3.08191010844894e-05	0.00321592413820326
2	-0.0668829083442688	-0.783763766288757	-22.0840167999268	0.00159255252219737	-0.000680167751852423	-0.00652430532500148	-0.00230353930965066
3	0.25779139995575	-1.43311238288879	-22.40869140625	0.000293855206109583	-0.0126931173726916	-0.00555028254166245	-0.00522560812532902
4	0.25779139995575	-0.134415164589882	-23.122974395752	0.011982130818069	-0.00619963090866804	-0.0104203969240189	0.00418994715437293
5	-0.0668829083442688	-0.783763766288757	-22.7983016967773	0.0022419011220336	0.00613799272105098	0.00354059832170606	0.00483929552137852
6	0.582465708255768	0.190259143710136	-22.9281711578369	0.00386527273803949	-3.08191010844894e-05	0.00451462110504508	0.00970941036939621
7	-0.0668829083442688	-0.459089487791061	-22.6034965515137	-0.00327756232582033	0.000618529506027699	-0.0117190945893526	-0.00360223650932312
8	0.25779139995575	0.190259143710136	-22.7333660125732	-0.00814767740666866	0.0103587592020631	0.0022419011220336	-0.00555028254166245
9	-0.0668829083442688	0.514933466911316	-22.9281711578369	-0.0120437685400248	0.000943203864153475	0.00321592413820326	-0.0107450718060136
10	-0.0668829083442688	-0.134415164589882	-22.5385608673096	0.0136055024340749	0.00354059832170606	0.0022419011220336	0.00906006153672934
11	-0.391557216644287	0.839607775211334	-22.6684303283691	0.00451462110504508	0.00581331877037883	0.00970941036939621	0.00289124972186983
12	-1.04090583324432	0.514933466911316	-23.122974395752	-0.00522560812532902	0.00548864435404539	0.00516396993771195	0.00354059832170606
13	0.582465708255768	-0.134415164589882	-22.3437576293945	0.00613799272105098	0.000943203864153475	-0.00295288790948689	-0.00165419070981443
14	0.25779139995575	0.190259143710136	-22.5385608673096	0.00483929552137852	0.00321592413820326	-3.08191010844894e-05	-0.0026282137259841
15	0.25779139995575	-0.459089487791061	-22.6684303283691	-0.00132951640989631	0.000943203864153475	0.00451462110504508	0.00678734155371785
16	-0.0668829083442688	0.839607775211334	-22.4736270904541	0.000618529506027699	0.00873538758605719	0.00548864435404539	0.000943203864153475
17	-0.391557216644287	1.48895645141602	-22.6034965515137	0.0103587592020631	-0.000680167751852423	0.000293855206109583	-0.00879702530801296
18	0.25779139995575	-0.459089487791061	-22.6034965515137	-0.0136671401560307	-0.000680167751852423	0.00126787810586393	-0.00327756232582033
19	0.25779139995575	0.190259143710136	-22.1489524841309	0.00289124972186983	0.0022419011220336	0.0100340843200684	-0.00652430532500148
20	-0.716231524944305	1.16428208351135	-22.40869140625	0.00159255252219737	0.00483929552137852	-0.00100484199356288	0.0113327819854021
21	-0.716231524944305	0.839607775211334	-22.5385608673096	0.00581331877037883	0.00711201597005129	0.0136055024340749	0.000293855206109583
22	-0.716231524944305	-0.134415164589882	-22.7333660125732	0.000618529506027699	0.000618529506027699	0.00516396993771195	0.000293855206109583
23	-2.01492881774902	1.48895645141602	-22.6034965515137	-0.00230353930965066	0.00289124972186983	0.00256657530553639	-0.000680167751852423
24	-0.716231524944305	1.16428208351135	-22.4736270904541	-0.00944637414067984	-0.00132951640989631	0.00418994715437293	-0.00197886489331722
25	-1.36558020114899	1.81363070011139	-22.4736270904541	-0.00522560812532902	0.00289124972186983	0.0103587592020631	0.00970941036939621
26	-0.716231524944305	1.16428208351135	-22.6684303283691	0.00711201597005129	0.00321592413820326	0.00938473641872406	0.00418994715437293
27	-0.0668829083442688	0.190259143710136	-22.4736270904541	0.0113327819854021	0.00776136433705688	0.000943203864153475	-0.00360223650932312
28	-0.0668829083442688	0.839607775211334	-22.6684303283691	-0.0026282137259841	-0.00425158534198999	-0.00814767740666866	-0.00327756232582033
29	0.907140016555786	-0.459089487791061	-22.40869140625	0.00841071270406246	0.000618529506027699	0.000943203864153475	-0.00555028254166245
30	-0.0668829083442688	0.514933466911316	-22.4736270904541	0.00808603875339031	-0.000680167751852423	0.00354059832170606	0.00516396993771195
31	0.582465708255768	-0.783763766288757	-22.0190830230713	0.0113327819854021	-0.00425158534198999	0.0132808275520802	0.00613799272105098
32	1.23181438446045	-0.459089487791061	-22.7983016967773	-0.00944637414067984	-0.00490093370899558	0.00581331877037883	0.00159255252219737
33	-0.391557216644287	0.190259143710136	-22.6684303283691	-0.0136671401560307	-0.00879702530801296	-0.00295288790948689	0.00354059832170606
34	-0.0668829083442688	0.514933466911316	-22.5385608673096	0.00354059832170606	-0.00619963090866804	-0.00132951640989631	-0.00879702530801296
35	-0.391557216644287	0.514933466911316	-22.6684303283691	0.00906006153672934	-0.00522560812532902	0.00418994715437293	0.0123068047687411
36	0.25779139995575	0.514933466911316	-22.40869140625	0.00841071270406246	0.00159255252219737	0.0116574559360743	0.00548864435404539
37	-0.0668829083442688	0.190259143710136	-22.1489524841309	-0.00749832857400179	-0.00619963090866804	-0.00197886489331722	0.0022419011220336
38	-0.716231524944305	1.16428208351135	-22.8632354736328	0.00906006153672934	0.000943203864153475	0.00548864435404539	-0.00327756232582033
39	-0.0668829083442688	1.16428208351135	-22.9281711578369	0.000293855206109583	0.00159255252219737	-0.00327756232582033	0.00159255252219737
40	0.582465708255768	0.190259143710136	-22.6034965515137	0.00321592413820326	0.00321592413820326	0.00548864435404539	-0.000355493422830477
41	0.582465708255768	0.839607775211334	-22.8632354736328	0.0113327819854021	0.00256657530553639	-0.00360223650932312	0.00548864435404539
42	-0.716231524944305	1.16428208351135	-22.6034965515137	0.00418994715437293	0.00678734155371785	-0.0104203969240189	-0.000355493422830477
43	0.582465708255768	-0.459089487791061	-21.9541473388672	0.00321592413820326	0.00451462110504508	-0.0156151866540313	0.00354059832170606
44	0.907140016555786	0.190259143710136	-22.3437576293945	0.0022419011220336	-0.000355493422830477	-0.00619963090866804	-0.00457625929266214
45	-0.0668829083442688	-0.459089487791061	-22.4736270904541	0.00418994715437293	0.00873538758605719	0.00776136433705688	0.00548864435404539
46	-0.0668829083442688	0.190259143710136	-22.3437576293945	0.00516396993771195	0.00711201597005129	0.00191722682211548	0.00613799272105098
47	-0.391557216644287	1.48895645141602	-22.6034965515137	-0.00555028254166245	0.00516396993771195	-0.00879702530801296	-0.00555028254166245
48	-1.04090583324432	-0.134415164589882	-22.1489524841309	0.00354059832170606	-0.00522560812532902	-0.00652430532500148	0.00613799272105098
49	-0.716231524944305	0.839607775211334	-22.40869140625	-0.00782300252467394	0.00613799272105098	0.000943203864153475	-0.000355493422830477
50	-0.391557216644287	-0.134415164589882	-22.40869140625	-0.000680167751852423	0.0022419011220336	0.000618529506027699	0.00646266713738441
51	-1.36558020114899	1.16428208351135	-22.6034965515137	-0.0253554154187441	0.000618529506027699	-0.00197886489331722	0.00354059832170606
52	-2.01492881774902	1.16428208351135	-22.2138862609863	0.0113327819854021	-0.000355493422830477	-0.00425158534198999	-0.00295288790948689
53	-0.716231524944305	0.190259143710136	-22.40869140625	-0.00490093370899558	-0.00295288790948689	-0.00847235135734081	-0.00165419070981443
54	0.25779139995575	0.190259143710136	-22.2138862609863	-0.00652430532500148	-0.00360223650932312	-0.00619963090866804	-0.00230353930965066
55	-0.0668829083442688	0.514933466911316	-22.2138862609863	0.00256657530553639	0.00516396993771195	-0.00295288790948689	-0.000680167751852423
56	-0.0668829083442688	0.839607775211334	-22.5385608673096	-0.00847235135734081	-0.000355493422830477	0.00548864435404539	0.000293855206109583
57	-0.716231524944305	1.16428208351135	-22.7983016967773	-0.00814767740666866	0.00646266713738441	0.00483929552137852	0.0022419011220336
58	0.582465708255768	-0.783763766288757	-22.40869140625	-0.00360223650932312	-0.00197886489331722	-0.00555028254166245	-0.00327756232582033
59	-0.391557216644287	-0.783763766288757	-22.2138862609863	0.0168522447347641	-0.00230353930965066	-0.00197886489331722	-0.00944637414067984
60	-0.0668829083442688	0.514933466911316	-22.3437576293945	0.00938473641872406	0.00354059832170606	0.0022419011220336	0.00289124972186983
61	0.582465708255768	-0.783763766288757	-22.2788219451904	0.00386527273803949	-0.00879702530801296	0.0116574559360743	0.0022419011220336
62	0.25779139995575	-0.459089487791061	-22.5385608673096	-0.00165419070981443	-0.00490093370899558	-0.00327756232582033	-0.0107450718060136
63	0.25779139995575	-0.459089487791061	-22.6684303283691	0.00289124972186983	-0.00912170019000769	-0.0107450718060136	-0.00360223650932312
64	-0.391557216644287	0.839607775211334	-22.7983016967773	0.00256657530553639	-0.0139918150380254	0.00613799272105098	-0.0117190945893526
65	-0.391557216644287	0.514933466911316	-22.5385608673096	0.0022419011220336	0.00289124972186983	-0.00555028254166245	0.00386527273803949
66	-0.0668829083442688	1.16428208351135	-22.2788219451904	0.0278911720961332	0.00289124972186983	0.00548864435404539	-0.00327756232582033
67	0.582465708255768	-0.459089487791061	-22.7983016967773	0.0207483377307653	-0.00522560812532902	0.0022419011220336	0.000618529506027699
68	0.25779139995575	-0.134415164589882	-23.2528457641602	0.0304885655641556	0.00418994715437293	-0.00230353930965066	0.00354059832170606
69	0.907140016555786	0.190259143710136	-22.6034965515137	0.0243197549134493	0.000943203864153475	-0.00100484199356288	-3.08191010844894e-05
70	-0.391557216644287	1.48895645141602	-22.7983016967773	0.025618452578783	0.00289124972186983	0.00678734155371785	0.0132808275520802
71	0.582465708255768	-0.459089487791061	-22.6684303283691	0.0188002903014421	0.00256657530553639	-3.08191010844894e-05	0.00483929552137852
72	0.25779139995575	0.190259143710136	-23.0580406188965	-0.00782300252467394	0.00354059832170606	0.00646266713738441	0.00581331877037883
73	0.582465708255768	0.839607775211334	-23.3177795410156	-0.00425158534198999	-0.00360223650932312	0.00516396993771195	-0.00555028254166245
74	-0.391557216644287	1.48895645141602	-22.9281711578369	0.00613799272105098	0.00613799272105098	0.00548864435404539	-0.00327756232582033
75	-0.0668829083442688	1.48895645141602	-22.8632354736328	-0.00522560812532902	0.00451462110504508	0.00548864435404539	0.00483929552137852
76	0.582465708255768	0.514933466911316	-22.7333660125732	-0.00749832857400179	0.00938473641872406	0.000943203864153475	0.000293855206109583
77	0.25779139995575	-0.459089487791061	-22.8632354736328	0.000618529506027699	-0.00425158534198999	-0.000680167751852423	-0.00555028254166245
78	-0.716231524944305	1.16428208351135	-22.7983016967773	-0.00425158534198999	0.00386527273803949	-0.00132951640989631	-0.00879702530801296
79	-0.391557216644287	1.16428208351135	-22.7333660125732	-0.0185372550040483	0.00191722682211548	0.000293855206109583	-0.00132951640989631
80	-0.391557216644287	0.190259143710136	-22.8632354736328	0.00548864435404539	-0.00165419070981443	0.00418994715437293	0.00776136433705688
81	-0.716231524944305	0.190259143710136	-23.1879100799561	-0.0175632312893867	0.00581331877037883	0.00808603875339031	0.00646266713738441
82	-1.69025444984436	1.16428208351135	-22.9931049346924	-0.00879702530801296	0.00256657530553639	0.0116574559360743	0.00159255252219737
83	-1.69025444984436	1.81363070011139	-22.8632354736328	0.00906006153672934	-0.00490093370899558	0.0022419011220336	-0.00392691092565656
84	-1.04090583324432	-0.134415164589882	-22.0840167999268	-0.0152905117720366	-3.08191010844894e-05	0.000618529506027699	-0.00132951640989631
85	-0.716231524944305	0.839607775211334	-22.40869140625	0.011982130818069	0.00841071270406246	0.000618529506027699	0.00516396993771195
86	0.25779139995575	1.16428208351135	-22.6684303283691	-3.08191010844894e-05	0.00159255252219737	-0.00132951640989631	-3.08191010844894e-05
87	0.25779139995575	1.81363070011139	-22.7983016967773	0.00906006153672934	0.00483929552137852	0.000618529506027699	0.00548864435404539
88	-0.391557216644287	0.839607775211334	-23.122974395752	-0.00165419070981443	0.00159255252219737	0.000943203864153475	-0.000680167751852423
89	-0.391557216644287	0.839607775211334	-22.9281711578369	-0.00522560812532902	-0.00230353930965066	-0.00230353930965066	-0.00555028254166245
90	0.907140016555786	-0.459089487791061	-22.6684303283691	0.000293855206109583	-0.00327756232582033	-0.00684897974133492	0.00516396993771195
91	-0.0668829083442688	0.514933466911316	-23.2528457641602	-0.00360223650932312	0.000618529506027699	-0.00360223650932312	0.00256657530553639
92	-0.716231524944305	-0.459089487791061	-23.1879100799561	0.0178262684494257	-0.00814767740666866	-0.00360223650932312	0.00159255252219737
93	0.582465708255768	-1.43311238288879	-22.8632354736328	0.0123068047687411	-0.0104203969240189	-0.00912170019000769	-0.00749832857400179
94	1.23181438446045	-1.10843813419342	-22.40869140625	-0.00717365415766835	-0.00587495695799589	-0.00684897974133492	-0.00879702530801296
95	0.25779139995575	-0.783763766288757	-22.1489524841309	-0.00457625929266214	-0.00684897974133492	0.000618529506027699	0.00256657530553639
96	-0.391557216644287	0.839607775211334	-22.2788219451904	0.00873538758605719	0.00191722682211548	-0.00100484199356288	-0.00457625929266214
97	-0.716231524944305	0.839607775211334	-22.6684303283691	-0.00132951640989631	-0.00425158534198999	0.000943203864153475	-3.08191010844894e-05
98	-0.0668829083442688	0.514933466911316	-22.3437576293945	0.0155535480007529	-0.00425158534198999	-0.00555028254166245	-0.00717365415766835
99	-0.0668829083442688	0.514933466911316	-22.5385608673096	0.00191722682211548	0.00126787810586393	-0.00652430532500148	-0.00717365415766835
100	0.582465708255768	0.839607775211334	-22.7333660125732	-0.00360223650932312	0.0022419011220336	0.00613799272105098	0.00581331877037883
101	-0.0668829083442688	1.48895645141602	-23.122974395752	0.00938473641872406	0.000618529506027699	0.00743668992072344	0.000618529506027699
102	0.907140016555786	0.514933466911316	-22.9931049346924	-0.00814767740666866	-0.00100484199356288	-0.00522560812532902	-0.00587495695799589
103	0.907140016555786	0.839607775211334	-23.4476490020752	0.0136055024340749	-0.00619963090866804	-0.00457625929266214	-0.00522560812532902
104	0.25779139995575	0.514933466911316	-23.2528457641602	0.0022419011220336	0.00126787810586393	-0.00392691092565656	-0.00490093370899558
105	0.907140016555786	0.190259143710136	-22.8632354736328	0.00970941036939621	0.000618529506027699	0.00873538758605719	0.00613799272105098
106	0.907140016555786	0.514933466911316	-22.7983016967773	-0.00717365415766835	0.00548864435404539	0.00841071270406246	0.00126787810586393
107	0.25779139995575	0.190259143710136	-22.1489524841309	-0.0188619289547205	0.00159255252219737	-0.00425158534198999	-0.00587495695799589
108	-0.391557216644287	-0.134415164589882	-22.2138862609863	0.07431960105896	-0.00165419070981443	-0.00619963090866804	0.00191722682211548
109	0.25779139995575	0.514933466911316	-22.6034965515137	0.011982130818069	0.00483929552137852	-0.00782300252467394	-0.0107450718060136
110	-1.04090583324432	1.48895645141602	-22.6034965515137	-0.0107450718060136	0.00191722682211548	0.01100810803473	0.0113327819854021
111	-1.04090583324432	0.190259143710136	-22.3437576293945	0.00646266713738441	0.00354059832170606	-0.0104203969240189	0.00126787810586393
112	-0.716231524944305	0.514933466911316	-22.2788219451904	-0.0152905117720366	-0.00392691092565656	-0.00652430532500148	-0.00392691092565656
113	-1.36558020114899	1.48895645141602	-22.40869140625	-0.00912170019000769	0.000293855206109583	-0.0026282137259841	-0.00230353930965066
114	-1.04090583324432	0.514933466911316	-22.5385608673096	0.000618529506027699	-0.00132951640989631	-0.00619963090866804	0.000943203864153475
115	-1.69025444984436	1.48895645141602	-22.7983016967773	0.00581331877037883	0.0100340843200684	0.00743668992072344	0.00289124972186983
116	0.582465708255768	-0.459089487791061	-22.6684303283691	0.00743668992072344	0.00126787810586393	0.000293855206109583	0.00548864435404539
117	0.907140016555786	0.190259143710136	-22.5385608673096	0.00743668992072344	0.00776136433705688	-0.00587495695799589	0.000943203864153475
118	0.582465708255768	0.514933466911316	-22.5385608673096	0.00451462110504508	-0.00197886489331722	-0.00230353930965066	-0.00684897974133492
119	0.25779139995575	-0.134415164589882	-22.2138862609863	0.00289124972186983	-0.00132951640989631	-0.00977104809135199	0.00646266713738441
120	0.25779139995575	0.514933466911316	-22.6684303283691	0.00646266713738441	0.00613799272105098	0.00451462110504508	0.0022419011220336
121	0.25779139995575	-0.134415164589882	-22.1489524841309	-0.00912170019000769	0.000943203864153475	-0.00392691092565656	-0.000680167751852423
122	-0.0668829083442688	0.190259143710136	-22.7983016967773	-0.00977104809135199	-0.0117190945893526	-0.00132951640989631	-0.00165419070981443
123	-0.391557216644287	-0.459089487791061	-22.6034965515137	0.00159255252219737	-0.00490093370899558	-0.0107450718060136	-0.00360223650932312
124	-0.716231524944305	-0.459089487791061	-22.40869140625	-0.0026282137259841	-0.00425158534198999	-0.0133424662053585	0.00548864435404539
125	-0.0668829083442688	-0.459089487791061	-22.2138862609863	-0.00944637414067984	-3.08191010844894e-05	0.00159255252219737	0.00711201597005129
126	-0.716231524944305	1.48895645141602	-22.8632354736328	-0.0139918150380254	-0.00132951640989631	-0.00490093370899558	-0.00100484199356288
127	0.25779139995575	-0.134415164589882	-22.6034965515137	0.00159255252219737	0.00386527273803949	-0.00295288790948689	0.00321592413820326
128	-0.391557216644287	1.16428208351135	-22.9931049346924	-0.00814767740666866	0.00159255252219737	-0.0117190945893526	-0.00749832857400179
129	-0.391557216644287	1.48895645141602	-22.5385608673096	-0.00490093370899558	0.00321592413820326	-0.00522560812532902	-0.000680167751852423
130	0.25779139995575	0.190259143710136	-22.4736270904541	-0.00295288790948689	0.00386527273803949	-0.00490093370899558	-0.00392691092565656
131	1.23181438446045	0.190259143710136	-22.0840167999268	-0.0107450718060136	0.00808603875339031	-0.00425158534198999	0.00841071270406246
132	-0.391557216644287	1.48895645141602	-22.9931049346924	-0.0113944197073579	0.00646266713738441	0.00386527273803949	0.0022419011220336
133	-0.0668829083442688	0.839607775211334	-23.122974395752	0.00808603875339031	-0.00392691092565656	-3.08191010844894e-05	-0.00327756232582033
134	-0.391557216644287	0.514933466911316	-22.6684303283691	0.0103587592020631	-0.00197886489331722	0.00354059832170606	0.00191722682211548
135	0.582465708255768	0.514933466911316	-22.6034965515137	0.00451462110504508	0.00516396993771195	0.00483929552137852	0.00256657530553639
136	-1.04090583324432	1.16428208351135	-22.5385608673096	-0.0110697457566857	0.00483929552137852	0.00613799272105098	0.00289124972186983
137	0.25779139995575	0.839607775211334	-22.40869140625	-0.0123684434220195	0.00159255252219737	0.00256657530553639	-0.00457625929266214
138	-0.0668829083442688	0.839607775211334	-22.6034965515137	0.0106834331527352	-0.00197886489331722	0.00256657530553639	-0.00392691092565656
139	-0.391557216644287	1.48895645141602	-22.6684303283691	0.00841071270406246	0.00581331877037883	0.00808603875339031	-0.00165419070981443
140	0.25779139995575	0.190259143710136	-22.5385608673096	0.00159255252219737	-0.00197886489331722	0.0126314787194133	0.000943203864153475
141	-1.04090583324432	1.81363070011139	-22.6684303283691	-0.00912170019000769	-0.00165419070981443	-0.00165419070981443	-0.00230353930965066
142	-1.36558020114899	1.16428208351135	-22.2138862609863	0.00126787810586393	0.00776136433705688	0.0123068047687411	0.00191722682211548
143	-0.716231524944305	0.839607775211334	-22.1489524841309	-0.00295288790948689	-0.0026282137259841	-0.00327756232582033	-0.00555028254166245
144	-0.716231524944305	0.190259143710136	-22.3437576293945	-0.0162645354866982	0.000618529506027699	-0.00717365415766835	0.0022419011220336
145	-0.391557216644287	0.839607775211334	-22.4736270904541	-0.0026282137259841	0.0113327819854021	0.0103587592020631	0.0022419011220336
146	-0.716231524944305	0.190259143710136	-22.8632354736328	-0.00100484199356288	0.00159255252219737	-0.00100484199356288	0.00841071270406246
147	-1.04090583324432	1.48895645141602	-22.6684303283691	-3.08191010844894e-05	0.00451462110504508	0.00581331877037883	-0.000355493422830477
148	0.907140016555786	-0.134415164589882	-22.0840167999268	0.0022419011220336	-0.00392691092565656	-0.00814767740666866	-0.00165419070981443
149	-0.391557216644287	1.16428208351135	-22.40869140625	-0.00100484199356288	0.00191722682211548	-0.00912170019000769	0.00126787810586393
150	0.25779139995575	-0.459089487791061	-22.7333660125732	0.00548864435404539	-0.00100484199356288	-3.08191010844894e-05	0.00321592413820326
151	-0.391557216644287	0.514933466911316	-22.6684303283691	0.00516396993771195	-0.000355493422830477	0.00451462110504508	0.00711201597005129
152	0.907140016555786	-1.43311238288879	-22.40869140625	0.0022419011220336	-0.00360223650932312	0.00711201597005129	-0.00100484199356288
153	0.582465708255768	-1.43311238288879	-22.3437576293945	0.000618529506027699	-0.00360223650932312	-0.00619963090866804	-0.00425158534198999
154	0.25779139995575	-1.10843813419342	-22.2138862609863	0.00938473641872406	-0.00912170019000769	-0.00879702530801296	-0.00425158534198999
155	0.907140016555786	-1.10843813419342	-22.6684303283691	0.00711201597005129	0.000293855206109583	-0.00165419070981443	0.00938473641872406
156	0.25779139995575	-0.459089487791061	-22.9931049346924	0.0022419011220336	-0.00360223650932312	0.00191722682211548	-0.00197886489331722
157	-0.391557216644287	0.190259143710136	-22.40869140625	-0.00392691092565656	-0.00327756232582033	-3.08191010844894e-05	0.011982130818069
158	0.582465708255768	0.839607775211334	-22.3437576293945	0.0136055024340749	-0.00132951640989631	-0.00295288790948689	-0.00555028254166245
159	0.582465708255768	-0.459089487791061	-22.8632354736328	0.0113327819854021	-0.00652430532500148	-0.00684897974133492	-0.00652430532500148
160	-0.391557216644287	1.16428208351135	-22.7983016967773	-0.00100484199356288	0.00841071270406246	-0.00100484199356288	0.000618529506027699
161	0.907140016555786	-0.134415164589882	-22.2138862609863	0.00159255252219737	0.00354059832170606	-0.0149658378213644	0.00354059832170606
162	0.907140016555786	0.839607775211334	-22.6684303283691	0.00256657530553639	0.00548864435404539	-0.0110697457566857	-0.00392691092565656
163	0.25779139995575	1.16428208351135	-22.8632354736328	-0.00360223650932312	0.00841071270406246	-0.00912170019000769	-0.0107450718060136
164	-0.0668829083442688	1.48895645141602	-22.7983016967773	0.00743668992072344	0.00289124972186983	-0.0146411629393697	-0.00100484199356288
165	0.25779139995575	1.16428208351135	-22.9931049346924	0.000618529506027699	-0.00327756232582033	0.000293855206109583	0.00126787810586393
166	-0.0668829083442688	0.839607775211334	-22.5385608673096	-0.00197886489331722	0.00873538758605719	-0.00490093370899558	0.000293855206109583
167	0.582465708255768	0.190259143710136	-22.4736270904541	0.00256657530553639	0.00191722682211548	0.000293855206109583	-0.00132951640989631
168	0.25779139995575	0.190259143710136	-22.7333660125732	-0.00749832857400179	0.00808603875339031	-0.00814767740666866	-0.00392691092565656
169	0.907140016555786	-0.134415164589882	-22.6034965515137	0.00516396993771195	0.00646266713738441	0.00321592413820326	-0.00360223650932312
170	-0.0668829083442688	1.16428208351135	-22.5385608673096	-0.0136671401560307	0.00354059832170606	0.00321592413820326	0.0022419011220336
171	0.25779139995575	-0.459089487791061	-22.3437576293945	0.0022419011220336	-3.08191010844894e-05	-0.00132951640989631	0.00581331877037883
172	-0.0668829083442688	0.839607775211334	-22.40869140625	-0.0156151866540313	0.00873538758605719	-0.000680167751852423	0.00159255252219737
173	-2.01492881774902	1.81363070011139	-23.122974395752	0.000943203864153475	-0.00327756232582033	0.00289124972186983	-0.00749832857400179
174	-1.69025444984436	1.16428208351135	-23.0580406188965	-0.00490093370899558	-0.00360223650932312	-0.00555028254166245	0.00354059832170606
175	-2.01492881774902	1.48895645141602	-22.6684303283691	-0.00132951640989631	0.011982130818069	0.00581331877037883	0.00743668992072344
176	-1.36558020114899	1.48895645141602	-22.6034965515137	-0.00230353930965066	0.00841071270406246	-0.00295288790948689	0.000943203864153475
177	-1.04090583324432	0.839607775211334	-22.2788219451904	-0.00457625929266214	0.00256657530553639	0.00289124972186983	-0.00392691092565656
178	-0.716231524944305	1.16428208351135	-22.40869140625	0.000293855206109583	0.00321592413820326	-0.00782300252467394	-0.00684897974133492
179	-0.391557216644287	1.48895645141602	-22.7983016967773	-0.00425158534198999	0.000618529506027699	-0.0159398596733809	0.0022419011220336
180	0.25779139995575	0.190259143710136	-22.5385608673096	0.00581331877037883	0.00646266713738441	-0.000355493422830477	0.00418994715437293
181	0.907140016555786	0.514933466911316	-22.5385608673096	-0.00555028254166245	0.00191722682211548	-0.0107450718060136	0.00938473641872406
182	-0.0668829083442688	0.190259143710136	-22.6034965515137	-0.00100484199356288	-0.00197886489331722	-0.00327756232582033	0.000618529506027699
183	-0.0668829083442688	-0.459089487791061	-22.1489524841309	-0.0191866029053926	-0.00912170019000769	-0.0126931173726916	-0.000680167751852423
184	-0.0668829083442688	-1.43311238288879	-22.0840167999268	-0.00587495695799589	-0.0100957229733467	-0.0169138833880424	0.000293855206109583
185	-0.391557216644287	-0.783763766288757	-22.4736270904541	0.00678734155371785	-0.00555028254166245	0.0022419011220336	0.00646266713738441
186	-0.391557216644287	0.514933466911316	-22.6034965515137	0.00483929552137852	-0.00132951640989631	-0.0104203969240189	0.00516396993771195
187	-0.391557216644287	0.514933466911316	-22.4736270904541	0.00873538758605719	0.00354059832170606	-0.0172385573387146	-0.00360223650932312
188	-0.0668829083442688	1.16428208351135	-22.6684303283691	0.0100340843200684	-0.00360223650932312	-0.00652430532500148	-0.00619963090866804
189	-0.716231524944305	0.839607775211334	-22.40869140625	0.00516396993771195	0.00354059832170606	-0.0143164889886975	-0.00457625929266214
190	-0.0668829083442688	-0.134415164589882	-22.0840167999268	0.00289124972186983	0.00581331877037883	0.00289124972186983	-0.00132951640989631
191	-0.391557216644287	1.16428208351135	-22.8632354736328	0.00451462110504508	0.00678734155371785	0.00418994715437293	0.0106834331527352
192	-0.716231524944305	1.48895645141602	-22.6684303283691	-0.00132951640989631	0.00808603875339031	-0.00457625929266214	-0.00327756232582033
193	0.582465708255768	0.190259143710136	-22.6034965515137	-0.0126931173726916	0.00159255252219737	-0.00912170019000769	-0.00327756232582033
194	-0.0668829083442688	-0.134415164589882	-22.6034965515137	-0.00392691092565656	0.00646266713738441	0.000618529506027699	0.00354059832170606
195	-0.0668829083442688	-0.134415164589882	-22.4736270904541	0.00873538758605719	0.00483929552137852	0.00126787810586393	-0.00230353930965066
196	-0.0668829083442688	-0.134415164589882	-22.2138862609863	-0.00977104809135199	0.00646266713738441	-0.00392691092565656	-0.00197886489331722
197	-0.0668829083442688	0.839607775211334	-22.7333660125732	-0.000680167751852423	0.00548864435404539	-0.00717365415766835	-0.00295288790948689
198	-0.0668829083442688	-0.134415164589882	-22.4736270904541	-0.00652430532500148	-3.08191010844894e-05	-0.0146411629393697	-0.00814767740666866
199	-0.0668829083442688	0.190259143710136	-23.0580406188965	0.00906006153672934	0.00678734155371785	-0.0195112787187099	0.000943203864153475
200	0.25779139995575	0.514933466911316	-23.122974395752	0.00289124972186983	-0.00360223650932312	-0.00652430532500148	0.00126787810586393
201	-0.391557216644287	0.839607775211334	-22.40869140625	-0.0156151866540313	0.000293855206109583	-0.0165892094373703	-0.00522560812532902
202	-0.391557216644287	-0.134415164589882	-22.1489524841309	-0.0113944197073579	-0.000355493422830477	-0.0149658378213644	0.00613799272105098
203	-0.391557216644287	0.839607775211334	-22.4736270904541	0.0100340843200684	-3.08191010844894e-05	-0.0110697457566857	0.000618529506027699
204	-0.391557216644287	0.514933466911316	-22.5385608673096	-0.0100957229733467	-0.00490093370899558	-0.00814767740666866	-3.08191010844894e-05
205	-0.716231524944305	0.190259143710136	-22.6034965515137	0.000618529506027699	-0.000680167751852423	-0.00295288790948689	-0.00230353930965066
206	0.25779139995575	0.190259143710136	-22.2138862609863	-0.00457625929266214	-0.000355493422830477	-0.00587495695799589	-0.00490093370899558
207	0.25779139995575	0.839607775211334	-22.2138862609863	0.0022419011220336	-0.00165419070981443	-0.00619963090866804	-0.00132951640989631
208	0.907140016555786	0.190259143710136	-22.2788219451904	0.00613799272105098	0.0022419011220336	-0.0185372550040483	-0.00457625929266214
209	0.25779139995575	0.190259143710136	-22.3437576293945	0.020423661917448	0.000618529506027699	-0.00327756232582033	-0.00295288790948689
210	-0.0668829083442688	0.839607775211334	-22.6684303283691	-0.00360223650932312	0.00321592413820326	-0.00327756232582033	0.0022419011220336
211	-0.391557216644287	-0.783763766288757	-22.4736270904541	0.00776136433705688	-0.000355493422830477	-0.00230353930965066	-0.00132951640989631
212	0.582465708255768	-1.43311238288879	-22.3437576293945	-0.0100957229733467	-0.00425158534198999	-0.00327756232582033	-0.00327756232582033
213	-0.0668829083442688	-0.783763766288757	-22.3437576293945	0.000618529506027699	-0.000355493422830477	-0.00944637414067984	-0.00360223650932312
214	-0.0668829083442688	-0.459089487791061	-22.7983016967773	0.000293855206109583	-0.00360223650932312	0.000618529506027699	-0.000680167751852423
215	-0.0668829083442688	0.839607775211334	-22.7333660125732	0.00678734155371785	0.00646266713738441	0.00548864435404539	0.00451462110504508
216	0.25779139995575	-0.134415164589882	-22.0840167999268	-0.00879702530801296	0.0123068047687411	0.00548864435404539	-0.000355493422830477
217	-0.0668829083442688	-0.134415164589882	-22.2788219451904	0.00289124972186983	0.00548864435404539	0.0022419011220336	0.0155535480007529
218	0.582465708255768	0.514933466911316	-23.122974395752	0.00808603875339031	-0.00197886489331722	-0.00587495695799589	-0.0100957229733467
219	-0.0668829083442688	-0.134415164589882	-22.6684303283691	-0.000355493422830477	-0.00165419070981443	-0.0026282137259841	-0.00230353930965066
220	0.25779139995575	1.16428208351135	-22.9281711578369	-0.0100957229733467	0.00906006153672934	0.000618529506027699	-0.000680167751852423
221	0.582465708255768	0.190259143710136	-22.7983016967773	-0.0117190945893526	0.00386527273803949	-0.00392691092565656	0.01100810803473
222	-0.391557216644287	1.16428208351135	-22.9281711578369	-0.0211346503347158	-0.000680167751852423	-0.00425158534198999	-0.000355493422830477
223	0.907140016555786	0.839607775211334	-22.6684303283691	-0.0136671401560307	-0.00197886489331722	-0.0136671401560307	-0.00522560812532902
224	-0.391557216644287	1.48895645141602	-22.5385608673096	-0.0230826959013939	0.00126787810586393	0.000943203864153475	-0.0113944197073579
225	0.25779139995575	1.16428208351135	-22.0840167999268	-0.0165892094373703	0.00646266713738441	0.000943203864153475	0.00776136433705688
226	-0.391557216644287	1.81363070011139	-22.7333660125732	-0.0149658378213644	0.0103587592020631	0.00516396993771195	0.00451462110504508
227	0.907140016555786	-0.459089487791061	-22.7333660125732	-0.0146411629393697	0.000618529506027699	-0.00814767740666866	-0.00100484199356288
228	-0.0668829083442688	1.81363070011139	-22.7333660125732	-0.0159398596733809	-0.00425158534198999	0.00289124972186983	-0.00360223650932312
229	-0.716231524944305	1.48895645141602	-22.6034965515137	-0.0139918150380254	-0.00230353930965066	-0.00847235135734081	0.00289124972186983
230	-0.716231524944305	0.514933466911316	-21.8892135620117	-0.0175632312893867	0.00418994715437293	0.00483929552137852	0.00841071270406246
231	-1.36558020114899	-0.134415164589882	-22.3437576293945	-0.0237320438027382	0.0022419011220336	0.000293855206109583	0.00711201597005129
232	-1.69025444984436	1.16428208351135	-22.5385608673096	-0.0133424662053585	-0.00555028254166245	-0.00327756232582033	0.00516396993771195
233	-1.36558020114899	0.839607775211334	-22.5385608673096	0.0158782228827477	0.000618529506027699	-0.00522560812532902	-0.0104203969240189
234	-0.391557216644287	0.190259143710136	-22.2788219451904	-0.00295288790948689	-0.00587495695799589	-0.00132951640989631	-0.00295288790948689
235	-0.0668829083442688	0.190259143710136	-22.40869140625	-0.0104203969240189	0.00451462110504508	-0.00132951640989631	0.0022419011220336
236	-0.0668829083442688	0.839607775211334	-22.3437576293945	-3.08191010844894e-05	0.00646266713738441	-0.00197886489331722	0.00776136433705688
237	-0.391557216644287	1.81363070011139	-22.5385608673096	-0.00230353930965066	-0.00360223650932312	0.0022419011220336	0.0022419011220336
238	-0.0668829083442688	0.514933466911316	-22.6034965515137	-0.0139918150380254	-0.00814767740666866	-0.00360223650932312	0.00126787810586393
239	-0.391557216644287	0.514933466911316	-22.5385608673096	0.00321592413820326	-0.0120437685400248	0.00451462110504508	-0.00295288790948689
240	0.25779139995575	-1.43311238288879	-22.8632354736328	-0.0152905117720366	-0.00295288790948689	-0.00197886489331722	0.00678734155371785
241	-0.391557216644287	0.514933466911316	-22.7333660125732	0.00451462110504508	0.00126787810586393	0.00776136433705688	0.0116574559360743
242	-0.716231524944305	0.190259143710136	-22.0840167999268	0.0136055024340749	-0.00847235135734081	-3.08191010844894e-05	-0.00425158534198999
243	0.25779139995575	-0.783763766288757	-22.2788219451904	0.00613799272105098	0.00126787810586393	0.00743668992072344	-0.00522560812532902
244	0.582465708255768	-0.134415164589882	-22.6684303283691	-0.00230353930965066	-3.08191010844894e-05	-0.00327756232582033	-0.0026282137259841
245	-0.0668829083442688	-0.459089487791061	-22.5385608673096	0.000943203864153475	0.00776136433705688	0.00386527273803949	0.00906006153672934
246	0.582465708255768	0.514933466911316	-22.6684303283691	0.0152288740500808	0.00841071270406246	0.00516396993771195	-0.00132951640989631
247	-0.391557216644287	0.839607775211334	-22.6684303283691	0.0106834331527352	0.00906006153672934	0.0100340843200684	0.00581331877037883
248	0.582465708255768	0.190259143710136	-22.2788219451904	-0.000355493422830477	0.00191722682211548	0.00776136433705688	-0.00944637414067984
249	-0.716231524944305	1.81363070011139	-22.6034965515137	0.0142548503354192	0.000943203864153475	0.0171769186854362	-0.00197886489331722
250	0.907140016555786	-0.134415164589882	-23.0580406188965	0.013930176384747	0.000293855206109583	0.0265924744307995	0.00386527273803949
251	-0.391557216644287	1.16428208351135	-22.9931049346924	-0.0113944197073579	0.00970941036939621	0.0259431265294552	-0.00165419070981443
252	0.25779139995575	0.190259143710136	-22.6034965515137	-0.000355493422830477	-3.08191010844894e-05	0.0207483377307653	-0.00814767740666866
253	0.582465708255768	0.514933466911316	-22.1489524841309	-0.00360223650932312	0.00483929552137852	0.011982130818069	0.00354059832170606
254	-0.0668829083442688	0.514933466911316	-22.8632354736328	-0.00977104809135199	-0.00197886489331722	0.00776136433705688	-0.00100484199356288
255	0.582465708255768	-0.134415164589882	-22.4736270904541	0.0126314787194133	0.00483929552137852	-0.00100484199356288	0.00646266713738441
256	0.25779139995575	0.514933466911316	-22.4736270904541	0.00451462110504508	-0.00132951640989631	0.0149041991680861	0.00776136433705688
257	0.25779139995575	0.514933466911316	-22.4736270904541	-0.0143164889886975	-0.00457625929266214	-0.00587495695799589	0.00516396993771195
258	-0.716231524944305	0.190259143710136	-22.4736270904541	0.00256657530553639	-0.00197886489331722	0.000618529506027699	0.0022419011220336
259	-0.391557216644287	0.190259143710136	-22.2138862609863	-0.0100957229733467	0.000618529506027699	0.00321592413820326	0.00646266713738441
260	-1.69025444984436	1.48895645141602	-22.3437576293945	0.000943203864153475	0.00841071270406246	0.00808603875339031	0.00354059832170606
261	-0.391557216644287	0.190259143710136	-22.4736270904541	-0.0162645354866982	-0.00165419070981443	0.0116574559360743	0.00126787810586393
262	0.25779139995575	0.190259143710136	-22.40869140625	-0.00619963090866804	0.00678734155371785	0.000293855206109583	-0.00295288790948689
263	-0.391557216644287	1.16428208351135	-22.6684303283691	-0.00587495695799589	-0.00132951640989631	-0.00814767740666866	-0.00619963090866804
264	-0.716231524944305	1.16428208351135	-22.4736270904541	-0.00392691092565656	0.000293855206109583	0.0022419011220336	-0.00522560812532902
265	-0.391557216644287	1.48895645141602	-23.122974395752	-0.00782300252467394	-0.000680167751852423	0.000618529506027699	0.00126787810586393
266	-0.391557216644287	-0.459089487791061	-22.8632354736328	0.00646266713738441	-0.00327756232582033	0.00711201597005129	0.00548864435404539
267	-0.0668829083442688	-1.10843813419342	-22.4736270904541	0.000943203864153475	-0.00944637414067984	0.00191722682211548	-0.00749832857400179
268	0.25779139995575	-1.43311238288879	-22.5385608673096	-0.00392691092565656	-0.0159398596733809	-0.00587495695799589	0.00256657530553639
269	0.25779139995575	-1.10843813419342	-22.4736270904541	-0.00912170019000769	-0.0117190945893526	0.00386527273803949	-0.00814767740666866
270	-0.0668829083442688	0.514933466911316	-22.5385608673096	-0.0188619289547205	-0.00165419070981443	0.00354059832170606	0.00711201597005129
271	1.55648863315582	0.839607775211334	-22.0840167999268	-0.00165419070981443	0.00451462110504508	0.00289124972186983	-3.08191010844894e-05
272	0.582465708255768	0.839607775211334	-22.7333660125732	-0.00197886489331722	-0.0026282137259841	-0.00522560812532902	0.00191722682211548
273	-0.0668829083442688	1.16428208351135	-22.7333660125732	0.00711201597005129	0.00678734155371785	0.00159255252219737	-0.00197886489331722
274	-0.0668829083442688	1.16428208351135	-22.7333660125732	0.01847561635077	-0.00587495695799589	0.0100340843200684	-0.0026282137259841
275	-0.716231524944305	1.16428208351135	-22.7983016967773	0.00743668992072344	0.0149041991680861	0.00451462110504508	0.00483929552137852
276	-0.0668829083442688	0.839607775211334	-22.7983016967773	-0.00912170019000769	0.000943203864153475	0.00808603875339031	0.00289124972186983
277	0.582465708255768	0.190259143710136	-22.3437576293945	-0.00522560812532902	0.00841071270406246	0.00159255252219737	-0.0117190945893526
278	0.25779139995575	1.16428208351135	-23.5125846862793	-0.0100957229733467	-0.00230353930965066	0.0022419011220336	0.00191722682211548
279	0.25779139995575	0.839607775211334	-23.3827152252197	0.00581331877037883	-0.00360223650932312	-0.000355493422830477	-0.0026282137259841
280	-0.0668829083442688	-0.134415164589882	-22.5385608673096	-0.0107450718060136	0.00354059832170606	0.00191722682211548	-0.00879702530801296
281	0.582465708255768	0.190259143710136	-22.5385608673096	0.000618529506027699	-0.000680167751852423	-0.00522560812532902	0.000943203864153475
282	-0.391557216644287	1.16428208351135	-23.0580406188965	-0.00522560812532902	-0.00749832857400179	-0.0126931173726916	-0.00717365415766835
283	0.25779139995575	1.16428208351135	-22.5385608673096	0.0207483377307653	-0.00132951640989631	-0.0146411629393697	-0.00522560812532902
284	-0.391557216644287	0.514933466911316	-22.40869140625	0.0022419011220336	0.00483929552137852	-0.00360223650932312	-0.00879702530801296
285	-0.391557216644287	-0.134415164589882	-22.5385608673096	-0.0143164889886975	0.00646266713738441	-0.00944637414067984	-3.08191010844894e-05
286	-2.01492881774902	1.48895645141602	-23.1879100799561	-0.00555028254166245	0.000293855206109583	-0.0133424662053585	0.00483929552137852
287	-1.36558020114899	1.16428208351135	-23.2528457641602	-0.00814767740666866	-0.00425158534198999	-0.0175632312893867	-0.00490093370899558
288	-1.69025444984436	1.16428208351135	-22.6034965515137	0.000618529506027699	0.00159255252219737	-0.0201606266200542	-0.00360223650932312
289	0.25779139995575	0.514933466911316	-22.3437576293945	0.00418994715437293	-0.0026282137259841	-0.0107450718060136	-0.00490093370899558
290	-0.0668829083442688	-0.134415164589882	-22.40869140625	-0.00847235135734081	0.00841071270406246	-0.00457625929266214	0.00548864435404539
291	-0.0668829083442688	1.48895645141602	-22.6684303283691	0.0022419011220336	0.00938473641872406	0.000618529506027699	0.00159255252219737
292	-0.391557216644287	1.81363070011139	-23.122974395752	-0.00327756232582033	0.000293855206109583	-0.0182125810533762	-0.00100484199356288
293	0.582465708255768	-0.134415164589882	-22.2788219451904	-0.0113944197073579	-0.00684897974133492	-0.00490093370899558	0.00289124972186983
294	0.582465708255768	-0.783763766288757	-22.1489524841309	0.00159255252219737	-0.00197886489331722	-0.0146411629393697	0.000618529506027699
295	0.25779139995575	-1.10843813419342	-22.4736270904541	0.00354059832170606	0.000618529506027699	-0.00879702530801296	0.000943203864153475
296	0.25779139995575	-1.10843813419342	-22.4736270904541	-0.0149658378213644	-0.00814767740666866	-0.000355493422830477	-0.00230353930965066
297	-0.716231524944305	-0.134415164589882	-22.5385608673096	0.0168522447347641	-0.00392691092565656	-0.00847235135734081	-0.00490093370899558
298	-0.391557216644287	-0.783763766288757	-22.2788219451904	-0.00944637414067984	-0.00912170019000769	-0.00360223650932312	-0.00814767740666866
299	-0.391557216644287	1.16428208351135	-22.6034965515137	0.00321592413820326	-0.00360223650932312	-0.00392691092565656	-0.00100484199356288
300	0.582465708255768	0.190259143710136	-22.1489524841309	0.0236704051494598	0.000618529506027699	-0.00652430532500148	0.00808603875339031
301	-0.0668829083442688	1.16428208351135	-22.6034965515137	-0.0123684434220195	0.00516396993771195	0.00321592413820326	0.00159255252219737
302	0.582465708255768	-0.134415164589882	-22.6684303283691	0.00613799272105098	0.00256657530553639	-0.00490093370899558	0.0022419011220336
303	0.25779139995575	0.839607775211334	-22.6034965515137	0.0136055024340749	0.00386527273803949	-0.00100484199356288	-0.00717365415766835
304	1.23181438446045	0.190259143710136	-22.4736270904541	0.00321592413820326	-0.00360223650932312	-0.0110697457566857	-0.00327756232582033
305	-0.0668829083442688	-0.134415164589882	-22.6034965515137	-0.00782300252467394	0.00646266713738441	0.00548864435404539	0.00678734155371785
306	1.23181438446045	-0.134415164589882	-22.3437576293945	-0.00522560812532902	0.00451462110504508	-0.00100484199356288	0.000618529506027699
307	-0.391557216644287	0.190259143710136	-23.1879100799561	0.0162028968334198	-0.000355493422830477	-0.00197886489331722	-0.00717365415766835
308	0.907140016555786	0.190259143710136	-22.5385608673096	0.0100340843200684	-0.00619963090866804	-0.00360223650932312	0.000943203864153475
309	0.907140016555786	0.514933466911316	-22.5385608673096	0.00776136433705688	0.00646266713738441	0.00191722682211548	0.000943203864153475
310	-0.0668829083442688	1.16428208351135	-22.40869140625	-0.00295288790948689	-0.00197886489331722	0.00483929552137852	-3.08191010844894e-05
311	-0.391557216644287	0.514933466911316	-22.0840167999268	0.0116574559360743	0.000618529506027699	-0.0100957229733467	-0.0026282137259841
312	0.907140016555786	0.190259143710136	-22.1489524841309	-3.08191010844894e-05	-0.00392691092565656	-0.00197886489331722	0.000943203864153475
313	-0.0668829083442688	1.16428208351135	-22.6684303283691	-0.00782300252467394	0.0022419011220336	-0.0126931173726916	-0.00522560812532902
314	-1.36558020114899	1.48895645141602	-22.7983016967773	0.0194496400654316	-0.00425158534198999	-0.00912170019000769	-0.00132951640989631
315	-1.36558020114899	0.839607775211334	-22.6684303283691	0.00126787810586393	-0.00360223650932312	-0.00425158534198999	0.00483929552137852
316	-0.391557216644287	0.839607775211334	-22.7333660125732	-0.0149658378213644	0.00451462110504508	-0.00717365415766835	0.00613799272105098
317	-0.0668829083442688	0.190259143710136	-22.0840167999268	-0.00782300252467394	-0.00100484199356288	-0.0120437685400248	0.00191722682211548
318	0.25779139995575	0.514933466911316	-22.2138862609863	-0.00230353930965066	-3.08191010844894e-05	-0.021459324285388	-0.00165419070981443
319	0.907140016555786	0.190259143710136	-22.5385608673096	-0.00230353930965066	0.00808603875339031	-0.0159398596733809	-0.00457625929266214
320	-0.716231524944305	1.16428208351135	-22.6684303283691	0.0269171483814716	-0.00132951640989631	-0.0143164889886975	0.00483929552137852
321	1.23181438446045	0.514933466911316	-22.40869140625	-0.00555028254166245	0.000618529506027699	-0.0185372550040483	-0.00100484199356288
322	0.907140016555786	-0.134415164589882	-22.6034965515137	0.00808603875339031	-0.00295288790948689	-0.0123684434220195	-0.0026282137259841
323	-0.391557216644287	-0.134415164589882	-22.40869140625	0.00906006153672934	-0.00230353930965066	-0.0169138833880424	-0.00847235135734081
324	-0.391557216644287	-0.459089487791061	-22.4736270904541	-0.00197886489331722	-0.00425158534198999	-0.0136671401560307	0.000293855206109583
325	0.25779139995575	0.190259143710136	-22.7333660125732	-0.00197886489331722	-0.00522560812532902	-0.00619963090866804	0.00613799272105098
326	-0.0668829083442688	0.190259143710136	-22.6684303283691	-0.00392691092565656	-0.00652430532500148	-0.0100957229733467	0.00289124972186983
327	0.582465708255768	-0.783763766288757	-22.40869140625	0.00289124972186983	-0.00782300252467394	-0.00944637414067984	0.00191722682211548
328	-0.716231524944305	0.514933466911316	-22.40869140625	-0.00132951640989631	-0.00132951640989631	-0.00717365415766835	0.00581331877037883
329	-0.391557216644287	0.839607775211334	-22.3437576293945	-0.00814767740666866	0.000293855206109583	-0.00327756232582033	-0.00295288790948689
330	0.582465708255768	-0.134415164589882	-22.3437576293945	0.00711201597005129	0.00776136433705688	-0.00327756232582033	0.00906006153672934
331	0.582465708255768	0.839607775211334	-22.8632354736328	0.00386527273803949	0.00873538758605719	-0.00684897974133492	-0.00132951640989631
332	-0.0668829083442688	1.48895645141602	-22.8632354736328	-0.0123684434220195	0.00191722682211548	-0.00717365415766835	0.000943203864153475
333	-0.0668829083442688	0.190259143710136	-22.6034965515137	0.0022419011220336	0.00126787810586393	-0.0146411629393697	-0.00100484199356288
334	0.25779139995575	-0.459089487791061	-22.3437576293945	-0.0100957229733467	-0.00619963090866804	-0.0139918150380254	-0.00100484199356288
335	0.25779139995575	0.190259143710136	-22.40869140625	-0.0026282137259841	0.00256657530553639	-0.00230353930965066	0.000943203864153475
336	0.907140016555786	0.190259143710136	-22.6034965515137	0.00191722682211548	0.00906006153672934	-0.00619963090866804	0.00516396993771195
337	-0.716231524944305	1.48895645141602	-22.7983016967773	0.0132808275520802	0.0145795252174139	-0.00619963090866804	0.00126787810586393
338	-0.0668829083442688	1.48895645141602	-22.6684303283691	0.013930176384747	-0.00879702530801296	-0.00782300252467394	-0.00100484199356288
339	-0.391557216644287	1.48895645141602	-22.7983016967773	-0.0100957229733467	0.00159255252219737	-0.00847235135734081	-0.00360223650932312
340	0.907140016555786	-0.134415164589882	-22.2138862609863	0.000943203864153475	0.00256657530553639	-0.00652430532500148	-3.08191010844894e-05
341	-1.04090583324432	1.16428208351135	-22.3437576293945	-3.08191010844894e-05	-3.08191010844894e-05	-0.00197886489331722	0.0022419011220336
342	-0.716231524944305	1.16428208351135	-22.7983016967773	-0.00360223650932312	-0.00522560812532902	-0.00425158534198999	0.00581331877037883
343	-1.04090583324432	0.839607775211334	-22.6034965515137	-0.00684897974133492	-0.000355493422830477	-0.00619963090866804	0.00126787810586393
344	-1.04090583324432	0.190259143710136	-22.40869140625	-0.00392691092565656	0.00548864435404539	-0.0117190945893526	-0.00230353930965066
345	-1.36558020114899	-0.134415164589882	-22.2788219451904	-0.00814767740666866	-0.00197886489331722	0.00581331877037883	0.00191722682211548
346	-1.36558020114899	0.514933466911316	-22.5385608673096	-0.00814767740666866	-0.00230353930965066	0.0022419011220336	-0.00360223650932312
347	-0.391557216644287	1.16428208351135	-22.3437576293945	0.000293855206109583	0.00743668992072344	0.00873538758605719	0.00776136433705688
348	0.25779139995575	0.190259143710136	-22.40869140625	0.00678734155371785	0.0022419011220336	-0.000355493422830477	-0.00522560812532902
349	-0.716231524944305	0.190259143710136	-22.3437576293945	0.00451462110504508	0.00354059832170606	-0.00425158534198999	0.00483929552137852
350	-0.391557216644287	1.16428208351135	-22.6034965515137	-3.08191010844894e-05	0.00191722682211548	0.00289124972186983	-0.000680167751852423
351	-0.0668829083442688	0.514933466911316	-22.3437576293945	0.00548864435404539	-0.00327756232582033	-0.00782300252467394	-0.000680167751852423
352	-0.0668829083442688	-0.783763766288757	-22.1489524841309	-0.00132951640989631	0.00711201597005129	-0.0026282137259841	0.00191722682211548
353	0.582465708255768	0.190259143710136	-22.7983016967773	0.00483929552137852	-0.0165892094373703	-0.0104203969240189	-3.08191010844894e-05
354	-0.0668829083442688	0.190259143710136	-22.7983016967773	0.0200989879667759	-0.00197886489331722	-0.00165419070981443	-0.00847235135734081
355	0.25779139995575	0.190259143710136	-22.5385608673096	-0.00847235135734081	-0.00327756232582033	-0.0026282137259841	0.00743668992072344
356	-0.391557216644287	0.839607775211334	-22.6034965515137	-0.00587495695799589	0.000943203864153475	0.00678734155371785	0.00808603875339031
357	1.23181438446045	-0.783763766288757	-22.3437576293945	0.00938473641872406	-0.00230353930965066	0.0022419011220336	0.000618529506027699
358	0.582465708255768	0.514933466911316	-22.1489524841309	-3.08191010844894e-05	-0.00165419070981443	-0.0146411629393697	-0.00652430532500148
359	-0.0668829083442688	0.190259143710136	-22.4736270904541	0.00613799272105098	-0.00619963090866804	0.00418994715437293	0.000618529506027699
360	-0.391557216644287	1.81363070011139	-22.8632354736328	-0.00360223650932312	-0.00295288790948689	0.00321592413820326	0.00516396993771195
361	-0.0668829083442688	0.514933466911316	-22.5385608673096	0.000943203864153475	0.0022419011220336	-0.00457625929266214	0.00159255252219737
362	0.25779139995575	0.190259143710136	-22.5385608673096	0.00256657530553639	0.00126787810586393	-0.00132951640989631	-0.00879702530801296
363	0.582465708255768	1.48895645141602	-23.3177795410156	-0.0107450718060136	-0.00360223650932312	-0.0110697457566857	-0.00132951640989631
364	-0.391557216644287	1.16428208351135	-22.6034965515137	0.0145795252174139	0.00743668992072344	-0.00327756232582033	-0.00555028254166245
365	-0.391557216644287	1.16428208351135	-22.9931049346924	0.00256657530553639	0.000293855206109583	-0.00717365415766835	0.00581331877037883
366	0.25779139995575	-0.459089487791061	-22.5385608673096	0.00354059832170606	0.0100340843200684	-0.00749832857400179	0.0022419011220336
367	0.907140016555786	0.514933466911316	-22.40869140625	0.0145795252174139	0.000293855206109583	-0.00879702530801296	-3.08191010844894e-05
368	0.907140016555786	0.190259143710136	-22.40869140625	0.000618529506027699	-0.0026282137259841	-0.0198359526693821	-0.00490093370899558
369	-0.0668829083442688	0.839607775211334	-22.2138862609863	-0.0130177913233638	0.00386527273803949	-0.0104203969240189	-0.00132951640989631
370	-0.391557216644287	1.16428208351135	-22.3437576293945	0.00451462110504508	-0.000355493422830477	-0.00165419070981443	0.00841071270406246
371	-0.391557216644287	0.190259143710136	-22.6684303283691	-0.00490093370899558	0.0022419011220336	-0.000355493422830477	0.0022419011220336
372	-1.36558020114899	0.839607775211334	-22.6684303283691	-0.0107450718060136	-0.000680167751852423	-0.00782300252467394	-0.00165419070981443
373	-1.36558020114899	-0.134415164589882	-22.2788219451904	0.0171769186854362	-0.00295288790948689	-0.00652430532500148	-0.00100484199356288
374	-0.0668829083442688	0.190259143710136	-22.3437576293945	0.0142548503354192	0.00321592413820326	-0.00522560812532902	-0.00749832857400179
375	-0.391557216644287	0.190259143710136	-22.1489524841309	0.0103587592020631	0.00354059832170606	0.00386527273803949	0.00711201597005129
376	-0.391557216644287	0.190259143710136	-22.2788219451904	-0.0136671401560307	-0.00230353930965066	-0.00555028254166245	0.00386527273803949
377	-0.0668829083442688	-0.134415164589882	-22.40869140625	0.0126314787194133	0.00483929552137852	-0.0026282137259841	0.000943203864153475
378	-0.0668829083442688	0.839607775211334	-23.2528457641602	-0.00230353930965066	-0.000355493422830477	-3.08191010844894e-05	-0.00230353930965066
379	0.25779139995575	-0.134415164589882	-22.3437576293945	0.00906006153672934	-0.00295288790948689	0.0022419011220336	-0.00749832857400179
380	-0.716231524944305	0.514933466911316	-22.6034965515137	-0.00360223650932312	0.000618529506027699	0.00126787810586393	0.00743668992072344
381	0.25779139995575	-1.10843813419342	-22.0840167999268	0.00841071270406246	-0.00749832857400179	-0.000355493422830477	0.00321592413820326
382	0.25779139995575	-0.783763766288757	-22.40869140625	-0.00749832857400179	-0.00360223650932312	0.000293855206109583	-0.00100484199356288
383	0.582465708255768	-1.10843813419342	-22.40869140625	0.00613799272105098	-0.0149658378213644	-0.00457625929266214	-0.000680167751852423
384	-0.0668829083442688	-0.134415164589882	-22.40869140625	0.0168522447347641	-0.000355493422830477	0.00483929552137852	-0.00197886489331722
385	0.907140016555786	-0.783763766288757	-22.40869140625	-0.00717365415766835	0.00289124972186983	0.0022419011220336	0.00516396993771195
386	0.25779139995575	-0.134415164589882	-22.1489524841309	-3.08191010844894e-05	0.00776136433705688	-0.00165419070981443	0.00483929552137852
387	0.907140016555786	-0.459089487791061	-22.0840167999268	0.00841071270406246	-0.0026282137259841	-0.00522560812532902	0.00159255252219737
388	-0.0668829083442688	0.190259143710136	-22.6034965515137	0.012956153601408	-0.000355493422830477	-0.00912170019000769	-0.00100484199356288
389	0.25779139995575	0.514933466911316	-22.6034965515137	0.00646266713738441	-0.0100957229733467	-0.00587495695799589	0.000293855206109583
390	0.582465708255768	1.16428208351135	-22.6684303283691	0.0259431265294552	0.00126787810586393	-0.00295288790948689	0.00841071270406246
391	-0.0668829083442688	0.190259143710136	-22.5385608673096	0.0113327819854021	0.00354059832170606	-0.0100957229733467	0.00743668992072344
392	0.582465708255768	-0.459089487791061	-22.5385608673096	-0.00327756232582033	0.00743668992072344	-0.00522560812532902	0.000618529506027699
393	-0.391557216644287	0.514933466911316	-22.7333660125732	0.0022419011220336	0.0100340843200684	-0.0120437685400248	-0.0100957229733467
394	-0.391557216644287	0.839607775211334	-23.3177795410156	0.00191722682211548	-0.00392691092565656	-0.00652430532500148	-0.00295288790948689
395	-0.391557216644287	1.48895645141602	-23.5125846862793	0.00548864435404539	0.00873538758605719	0.00646266713738441	-3.08191010844894e-05
396	-0.391557216644287	1.48895645141602	-22.6034965515137	-0.00295288790948689	0.00970941036939621	0.00483929552137852	0.00548864435404539
397	-0.0668829083442688	1.16428208351135	-22.4736270904541	-0.00619963090866804	-0.00327756232582033	-0.00392691092565656	-0.00165419070981443
398	-0.391557216644287	0.514933466911316	-22.0840167999268	0.00418994715437293	0.00354059832170606	-0.0120437685400248	-0.00425158534198999
399	-1.69025444984436	0.190259143710136	-22.3437576293945	-0.00197886489331722	0.00289124972186983	-0.00490093370899558	-0.00230353930965066
400	-1.69025444984436	1.16428208351135	-22.7333660125732	0.00191722682211548	0.00451462110504508	0.00191722682211548	0.00678734155371785
401	-1.36558020114899	1.16428208351135	-22.6034965515137	0.00321592413820326	0.00678734155371785	0.00678734155371785	0.0106834331527352
402	-0.391557216644287	-0.134415164589882	-22.4736270904541	-0.00490093370899558	0.00126787810586393	-0.00587495695799589	-0.00327756232582033
403	-0.391557216644287	0.190259143710136	-22.2788219451904	-0.0104203969240189	-3.08191010844894e-05	-0.00879702530801296	-3.08191010844894e-05
404	0.907140016555786	0.514933466911316	-22.0190830230713	0.00354059832170606	0.000943203864153475	-0.00587495695799589	0.00191722682211548
405	0.582465708255768	0.190259143710136	-22.4736270904541	0.0022419011220336	0.00873538758605719	-0.00555028254166245	-0.00457625929266214
406	1.55648863315582	0.514933466911316	-22.40869140625	0.0175015944987535	0.0142548503354192	-0.00652430532500148	0.00418994715437293
407	-0.716231524944305	1.16428208351135	-23.1879100799561	0.0142548503354192	-0.00197886489331722	-0.00749832857400179	-0.00392691092565656
408	-0.391557216644287	0.514933466911316	-22.6034965515137	-0.00100484199356288	-0.0026282137259841	-0.00847235135734081	0.00483929552137852
409	-0.0668829083442688	0.839607775211334	-22.6684303283691	-0.0026282137259841	0.00354059832170606	0.00743668992072344	-0.00522560812532902
410	0.25779139995575	-1.43311238288879	-22.1489524841309	-0.00132951640989631	-0.00587495695799589	0.00743668992072344	-0.00197886489331722
411	-0.716231524944305	-0.459089487791061	-22.5385608673096	-0.00587495695799589	-0.00522560812532902	0.00776136433705688	0.00354059832170606
412	0.25779139995575	-0.783763766288757	-22.40869140625	0.0103587592020631	0.000293855206109583	0.00191722682211548	-0.00132951640989631
413	0.25779139995575	-0.783763766288757	-23.0580406188965	0.0145795252174139	-0.0026282137259841	-0.00327756232582033	-0.00814767740666866
414	-0.716231524944305	1.16428208351135	-23.0580406188965	-0.00977104809135199	0.00191722682211548	0.00321592413820326	-0.00457625929266214
415	-0.0668829083442688	0.839607775211334	-22.3437576293945	-0.00360223650932312	0.00126787810586393	0.0103587592020631	-0.00197886489331722
416	-0.391557216644287	1.48895645141602	-22.7333660125732	-0.00684897974133492	-3.08191010844894e-05	0.00743668992072344	0.00581331877037883
417	0.582465708255768	1.16428208351135	-22.7333660125732	-0.00652430532500148	0.00451462110504508	-0.00392691092565656	-0.00360223650932312
418	0.582465708255768	0.514933466911316	-23.1879100799561	0.00678734155371785	-0.00360223650932312	0.00256657530553639	-0.00425158534198999
419	0.907140016555786	0.190259143710136	-23.3177795410156	0.0022419011220336	-0.00230353930965066	-0.00522560812532902	-0.00197886489331722
420	-0.0668829083442688	1.48895645141602	-22.6684303283691	0.00289124972186983	0.00711201597005129	-0.000355493422830477	0.00776136433705688
421	0.25779139995575	0.190259143710136	-22.3437576293945	0.0103587592020631	-0.00132951640989631	0.000293855206109583	-0.00100484199356288
422	1.23181438446045	0.190259143710136	-22.6034965515137	-0.00295288790948689	0.00711201597005129	0.00646266713738441	0.00159255252219737
423	0.907140016555786	1.48895645141602	-22.9281711578369	0.0116574559360743	0.00289124972186983	-0.00847235135734081	-0.00425158534198999
424	0.25779139995575	0.190259143710136	-22.6684303283691	0.00126787810586393	-0.00360223650932312	0.000943203864153475	-0.00132951640989631
425	0.25779139995575	0.514933466911316	-22.7983016967773	0.0285405199974775	-0.00197886489331722	0.00516396993771195	0.00289124972186983
426	-0.0668829083442688	0.190259143710136	-22.6034965515137	-0.000355493422830477	0.0103587592020631	-0.00132951640989631	0.00483929552137852
427	-0.716231524944305	1.48895645141602	-22.4736270904541	0.00711201597005129	-3.08191010844894e-05	0.00646266713738441	-0.0104203969240189
428	-1.36558020114899	1.48895645141602	-22.6034965515137	-0.00522560812532902	-0.00619963090866804	-0.0133424662053585	-0.0026282137259841
429	-0.391557216644287	0.190259143710136	-22.4736270904541	-0.0133424662053585	0.00548864435404539	0.00256657530553639	-0.00197886489331722
430	-1.36558020114899	1.16428208351135	-22.6684303283691	-0.00327756232582033	0.00289124972186983	-0.00814767740666866	0.000293855206109583
431	-0.716231524944305	0.514933466911316	-22.9931049346924	0.00354059832170606	0.00516396993771195	-0.00717365415766835	-0.000355493422830477
432	0.907140016555786	0.514933466911316	-22.8632354736328	0.00256657530553639	0.00321592413820326	-0.0182125810533762	-0.000355493422830477
433	-0.716231524944305	1.81363070011139	-22.3437576293945	0.012956153601408	-0.00132951640989631	-0.00879702530801296	-0.00522560812532902
434	0.25779139995575	0.839607775211334	-22.7983016967773	0.00548864435404539	0.0132808275520802	-0.0110697457566857	-0.00230353930965066
435	-0.391557216644287	1.16428208351135	-22.6684303283691	0.00126787810586393	0.0132808275520802	0.00646266713738441	0.00159255252219737
436	0.582465708255768	0.190259143710136	-22.6684303283691	-0.00100484199356288	0.00841071270406246	0.00354059832170606	0.00581331877037883
437	0.25779139995575	0.839607775211334	-22.7333660125732	-0.0211346503347158	0.00256657530553639	0.00386527273803949	-0.00522560812532902
438	0.582465708255768	-0.134415164589882	-22.4736270904541	0.00970941036939621	0.00581331877037883	-0.00847235135734081	-0.00717365415766835
439	0.582465708255768	-1.43311238288879	-22.2788219451904	-0.00230353930965066	-0.00295288790948689	0.00613799272105098	-0.00490093370899558
440	0.25779139995575	-1.43311238288879	-22.5385608673096	-0.00132951640989631	0.00743668992072344	0.00386527273803949	-0.000355493422830477
441	0.25779139995575	-1.10843813419342	-22.5385608673096	0.00126787810586393	-0.00619963090866804	0.000618529506027699	0.00711201597005129
442	-0.391557216644287	0.514933466911316	-22.6034965515137	-0.0126931173726916	0.00548864435404539	0.00126787810586393	-0.00392691092565656
443	-0.391557216644287	0.839607775211334	-22.2138862609863	-0.000680167751852423	-0.00522560812532902	-0.0133424662053585	-0.00230353930965066
444	-0.0668829083442688	0.514933466911316	-22.2788219451904	0.0106834331527352	-0.00555028254166245	-0.00457625929266214	-0.00360223650932312
445	-0.391557216644287	-0.134415164589882	-22.2138862609863	0.0126314787194133	-0.00100484199356288	0.00289124972186983	0.0022419011220336
446	-0.716231524944305	1.81363070011139	-22.5385608673096	0.00354059832170606	0.00678734155371785	-0.00619963090866804	-0.00132951640989631
447	-0.391557216644287	1.48895645141602	-22.6684303283691	0.00711201597005129	0.000943203864153475	-0.00879702530801296	0.00256657530553639
448	0.25779139995575	1.16428208351135	-22.8632354736328	-0.00360223650932312	0.00159255252219737	-0.0156151866540313	-0.00327756232582033
449	0.25779139995575	0.839607775211334	-22.7983016967773	0.0022419011220336	0.000293855206109583	-0.0156151866540313	0.00386527273803949
450	0.907140016555786	0.514933466911316	-22.40869140625	0.000618529506027699	-0.00360223650932312	-0.00879702530801296	-0.00490093370899558
451	-0.0668829083442688	0.514933466911316	-22.9931049346924	-0.00555028254166245	-0.00132951640989631	-0.0104203969240189	0.00678734155371785
452	-0.716231524944305	0.190259143710136	-23.122974395752	0.00289124972186983	0.00841071270406246	-0.00652430532500148	0.00289124972186983
453	0.907140016555786	-0.134415164589882	-22.3437576293945	0.0188002903014421	-0.00197886489331722	-0.0133424662053585	-0.00197886489331722
454	-0.391557216644287	0.514933466911316	-22.3437576293945	0.00321592413820326	-0.00327756232582033	0.00191722682211548	-0.00360223650932312
455	0.582465708255768	0.190259143710136	-22.2788219451904	0.0207483377307653	0.0106834331527352	0.00159255252219737	0.00418994715437293
456	0.25779139995575	0.190259143710136	-22.6034965515137	0.00938473641872406	-0.0026282137259841	0.000943203864153475	0.00548864435404539
457	-0.0668829083442688	0.190259143710136	-22.4736270904541	-0.00360223650932312	0.00581331877037883	-0.00392691092565656	0.00126787810586393
458	-1.04090583324432	0.190259143710136	-22.4736270904541	0.00354059832170606	0.0022419011220336	-0.00944637414067984	-0.00425158534198999
459	-1.69025444984436	0.514933466911316	-22.5385608673096	-0.00132951640989631	0.00289124972186983	-0.00717365415766835	-0.00100484199356288
460	-1.04090583324432	0.839607775211334	-22.4736270904541	-0.00392691092565656	0.00548864435404539	-0.00230353930965066	0.00906006153672934
461	-1.04090583324432	1.81363070011139	-22.4736270904541	-0.0165892094373703	0.000943203864153475	-0.00100484199356288	-0.00197886489331722
462	0.582465708255768	0.190259143710136	-22.0190830230713	0.000943203864153475	0.00256657530553639	-0.0165892094373703	0.00256657530553639
463	0.582465708255768	0.839607775211334	-22.4736270904541	0.0106834331527352	-0.00132951640989631	-0.00717365415766835	-0.00555028254166245
464	0.582465708255768	0.839607775211334	-22.6034965515137	0.00191722682211548	-0.00165419070981443	-0.00522560812532902	0.00548864435404539
465	0.582465708255768	0.839607775211334	-22.7983016967773	0.0022419011220336	0.000618529506027699	0.00743668992072344	0.00451462110504508
466	0.25779139995575	-0.459089487791061	-22.2788219451904	-0.00555028254166245	-0.00295288790948689	0.00289124972186983	0.00191722682211548
467	0.25779139995575	-0.459089487791061	-22.1489524841309	0.00548864435404539	0.00159255252219737	-0.00555028254166245	0.00483929552137852
468	0.907140016555786	-1.43311238288879	-22.2138862609863	0.00289124972186983	-0.00814767740666866	-0.0175632312893867	-0.00132951640989631
469	0.582465708255768	-1.43311238288879	-22.6034965515137	-0.00230353930965066	-0.00879702530801296	-0.00490093370899558	0.000293855206109583
470	-0.0668829083442688	-0.134415164589882	-22.7983016967773	-0.00652430532500148	-0.00522560812532902	0.00678734155371785	0.00289124972186983
471	-0.0668829083442688	-0.459089487791061	-22.3437576293945	-0.00100484199356288	0.000618529506027699	0.00418994715437293	0.00321592413820326
472	0.582465708255768	0.514933466911316	-22.7983016967773	0.00418994715437293	0.00354059832170606	0.00256657530553639	0.00289124972186983
473	-1.04090583324432	1.16428208351135	-22.2138862609863	0.012956153601408	0.00516396993771195	-0.000680167751852423	-0.00197886489331722
474	-0.391557216644287	1.16428208351135	-22.5385608673096	0.013930176384747	0.00191722682211548	0.00321592413820326	-0.00425158534198999
475	-0.391557216644287	1.16428208351135	-22.7333660125732	0.0123068047687411	-0.00360223650932312	0.00581331877037883	0.00418994715437293
476	-0.391557216644287	0.839607775211334	-22.8632354736328	-0.00814767740666866	-0.00295288790948689	-0.00814767740666866	0.00321592413820326
477	-0.0668829083442688	1.16428208351135	-22.7983016967773	-0.000355493422830477	-0.00165419070981443	-0.00360223650932312	0.00516396993771195
478	-0.391557216644287	1.16428208351135	-22.8632354736328	-0.00425158534198999	-0.00360223650932312	-0.00684897974133492	-0.00619963090866804
479	0.907140016555786	0.190259143710136	-22.2788219451904	-0.00652430532500148	0.00483929552137852	-0.0117190945893526	-3.08191010844894e-05
480	-0.0668829083442688	2.13830494880676	-22.6034965515137	0.00386527273803949	-0.0026282137259841	0.00418994715437293	-0.00295288790948689
481	0.907140016555786	-0.134415164589882	-22.4736270904541	0.0022419011220336	-0.00230353930965066	-0.00100484199356288	0.0100340843200684
482	-0.391557216644287	1.48895645141602	-22.7983016967773	0.011982130818069	0.00159255252219737	0.00159255252219737	-0.00360223650932312
483	-0.0668829083442688	0.839607775211334	-23.2528457641602	0.0126314787194133	-0.000355493422830477	-3.08191010844894e-05	-0.00814767740666866
484	-0.716231524944305	0.839607775211334	-23.0580406188965	0.00613799272105098	-0.00425158534198999	0.00451462110504508	0.0022419011220336
485	-1.04090583324432	0.839607775211334	-22.3437576293945	0.00808603875339031	0.00126787810586393	0.0116574559360743	0.00776136433705688
486	-1.69025444984436	1.16428208351135	-22.5385608673096	-0.0188619289547205	0.00159255252219737	0.0123068047687411	0.00873538758605719
487	-1.04090583324432	-0.134415164589882	-22.7983016967773	-0.0123684434220195	0.00289124972186983	0.00646266713738441	0.00321592413820326
488	-2.01492881774902	0.839607775211334	-23.122974395752	-0.0117190945893526	0.000943203864153475	0.0100340843200684	-0.00490093370899558
489	-0.716231524944305	0.839607775211334	-22.6684303283691	-0.00717365415766835	0.00289124972186983	0.011982130818069	0.000943203864153475
490	-0.0668829083442688	-0.783763766288757	-22.2788219451904	0.00386527273803949	0.00646266713738441	0.0165275707840919	0.00581331877037883
491	-0.716231524944305	0.839607775211334	-22.40869140625	-0.00132951640989631	0.00126787810586393	0.0171769186854362	0.00256657530553639
492	-0.391557216644287	-0.134415164589882	-22.3437576293945	-0.00684897974133492	-0.000680167751852423	0.0155535480007529	-0.00327756232582033
493	0.582465708255768	0.514933466911316	-22.4736270904541	0.00451462110504508	0.00126787810586393	0.00906006153672934	-0.00392691092565656
494	0.582465708255768	-0.134415164589882	-22.7983016967773	0.000293855206109583	-0.000355493422830477	0.00613799272105098	-0.00522560812532902
495	0.25779139995575	-0.459089487791061	-22.4736270904541	-0.00230353930965066	0.00646266713738441	0.0116574559360743	0.00516396993771195
496	0.25779139995575	-1.43311238288879	-22.3437576293945	-0.000355493422830477	-0.00977104809135199	0.00906006153672934	0.000618529506027699
497	0.907140016555786	-1.10843813419342	-22.0840167999268	-0.00197886489331722	-0.0100957229733467	0.0158782228827477	-0.00360223650932312
498	1.23181438446045	-1.43311238288879	-22.9281711578369	0.00386527273803949	-0.00522560812532902	0.00289124972186983	-0.00327756232582033
499	-1.04090583324432	0.514933466911316	-23.2528457641602	0.0022419011220336	0.00321592413820326	0.00841071270406246	-0.00295288790948689
500	0.582465708255768	-0.459089487791061	-22.4736270904541	0.0022419011220336	0.00581331877037883	0.0158782228827477	0.00906006153672934
501	-0.716231524944305	0.839607775211334	-23.122974395752	0.0106834331527352	0.00289124972186983	0.0113327819854021	0.00418994715437293
502	0.907140016555786	-0.134415164589882	-22.7333660125732	-0.0100957229733467	-0.00100484199356288	0.0165275707840919	-0.00230353930965066
503	-0.0668829083442688	-0.134415164589882	-22.5385608673096	0.0155535480007529	-0.00392691092565656	0.00386527273803949	-3.08191010844894e-05
504	1.23181438446045	-0.459089487791061	-22.5385608673096	0.00126787810586393	0.000943203864153475	-0.00165419070981443	-0.00652430532500148
505	0.25779139995575	0.514933466911316	-22.7983016967773	-0.0195112787187099	0.00418994715437293	0.0155535480007529	0.00289124972186983
506	0.582465708255768	0.190259143710136	-23.122974395752	0.00646266713738441	0.01100810803473	0.01100810803473	0.00418994715437293
507	-0.391557216644287	1.16428208351135	-23.3827152252197	0.00289124972186983	0.00354059832170606	0.00938473641872406	-0.00197886489331722
508	0.582465708255768	0.190259143710136	-22.7983016967773	0.00289124972186983	0.00451462110504508	0.00743668992072344	-0.00749832857400179
509	0.907140016555786	-0.134415164589882	-22.2138862609863	0.000943203864153475	-0.000355493422830477	0.00256657530553639	-0.00295288790948689
510	-0.391557216644287	0.514933466911316	-22.7983016967773	-0.00457625929266214	0.00289124972186983	0.0116574559360743	-0.00165419070981443
511	0.25779139995575	-0.459089487791061	-22.4736270904541	-0.0156151866540313	0.00256657530553639	0.0103587592020631	0.00906006153672934
512	0.907140016555786	1.16428208351135	-22.7333660125732	0.0022419011220336	-0.00555028254166245	0.0103587592020631	0.00126787810586393
513	-0.391557216644287	0.839607775211334	-22.4736270904541	-0.00425158534198999	0.0022419011220336	-0.0123684434220195	-0.0123684434220195
514	-0.716231524944305	1.48895645141602	-22.7983016967773	0.0158782228827477	0.000943203864153475	-0.00977104809135199	-0.000355493422830477
515	-0.716231524944305	0.514933466911316	-22.40869140625	0.0106834331527352	0.00256657530553639	-0.00230353930965066	0.00256657530553639
516	-1.69025444984436	1.16428208351135	-22.7983016967773	0.0175015944987535	0.00646266713738441	0.00256657530553639	0.00483929552137852
517	-1.36558020114899	0.839607775211334	-23.2528457641602	-0.0182125810533762	0.00386527273803949	-0.0123684434220195	0.00451462110504508
518	-1.36558020114899	0.839607775211334	-23.2528457641602	-0.00652430532500148	0.0022419011220336	-0.0133424662053585	-0.0026282137259841
519	0.25779139995575	-0.459089487791061	-22.40869140625	-0.0120437685400248	0.00256657530553639	-0.0169138833880424	-0.00100484199356288
520	-1.04090583324432	1.16428208351135	-22.2138862609863	0.00548864435404539	0.00743668992072344	0.000943203864153475	-0.000680167751852423
521	0.907140016555786	0.190259143710136	-22.3437576293945	-0.00425158534198999	0.00386527273803949	0.00126787810586393	0.000293855206109583
522	-0.716231524944305	1.16428208351135	-23.2528457641602	-0.00619963090866804	0.00354059832170606	-0.00652430532500148	-3.08191010844894e-05
523	-0.0668829083442688	0.514933466911316	-22.6684303283691	0.00516396993771195	-0.000355493422830477	-0.0026282137259841	-0.0026282137259841
524	-0.716231524944305	0.190259143710136	-22.5385608673096	0.00418994715437293	-0.00165419070981443	-0.00522560812532902	0.000293855206109583
525	0.25779139995575	-0.134415164589882	-22.6684303283691	-0.00197886489331722	0.00191722682211548	0.00256657530553639	0.000943203864153475
526	-0.716231524944305	-0.134415164589882	-22.7983016967773	0.0132808275520802	-0.00555028254166245	-0.00392691092565656	-0.00619963090866804
527	0.582465708255768	-1.43311238288879	-22.9931049346924	-0.00684897974133492	-0.00522560812532902	-0.00847235135734081	-0.00295288790948689
528	-0.716231524944305	-0.134415164589882	-22.7983016967773	0.00711201597005129	-0.0113944197073579	-0.0123684434220195	-0.00555028254166245
529	-0.716231524944305	0.514933466911316	-22.6034965515137	0.0022419011220336	-0.00490093370899558	-0.0152905117720366	0.000618529506027699
530	0.25779139995575	-0.134415164589882	-22.1489524841309	-0.00197886489331722	0.0022419011220336	-0.0149658378213644	0.0100340843200684
531	-1.04090583324432	1.16428208351135	-22.9931049346924	0.0207483377307653	0.00191722682211548	-0.00457625929266214	0.00418994715437293
532	0.25779139995575	0.190259143710136	-22.0190830230713	0.00159255252219737	0.000618529506027699	-0.0120437685400248	0.0022419011220336
533	-0.0668829083442688	0.514933466911316	-22.3437576293945	-0.0026282137259841	-0.00360223650932312	-0.00490093370899558	-0.0149658378213644
534	0.907140016555786	0.190259143710136	-22.7333660125732	0.00906006153672934	-0.00295288790948689	-0.0162645354866982	-0.00132951640989631
535	0.25779139995575	1.81363070011139	-22.9931049346924	0.0100340843200684	0.00743668992072344	-3.08191010844894e-05	0.01100810803473
536	1.23181438446045	0.190259143710136	-22.6684303283691	0.0191249661147594	0.00516396993771195	-0.00457625929266214	0.00613799272105098
537	0.907140016555786	0.190259143710136	-22.4736270904541	0.00776136433705688	0.00321592413820326	0.00386527273803949	0.00256657530553639
538	0.907140016555786	-0.459089487791061	-22.2788219451904	-0.00490093370899558	0.000293855206109583	-0.00295288790948689	-0.00295288790948689
539	-0.0668829083442688	1.48895645141602	-22.6684303283691	-3.08191010844894e-05	0.00386527273803949	-0.00555028254166245	-0.0026282137259841
540	1.55648863315582	0.190259143710136	-22.6034965515137	0.00159255252219737	0.00581331877037883	-0.000680167751852423	0.000618529506027699
541	-1.04090583324432	0.514933466911316	-22.7333660125732	-0.00425158534198999	0.00548864435404539	-0.00327756232582033	0.00386527273803949
542	0.907140016555786	-0.134415164589882	-22.3437576293945	-0.00165419070981443	0.00776136433705688	-0.00879702530801296	-0.00457625929266214
543	0.25779139995575	-0.134415164589882	-22.0840167999268	0.000943203864153475	0.00906006153672934	-0.00977104809135199	0.000618529506027699
544	-0.716231524944305	-0.134415164589882	-22.3437576293945	0.00321592413820326	0.0022419011220336	-0.00619963090866804	-0.0026282137259841
545	-0.716231524944305	0.190259143710136	-22.40869140625	-0.0230826959013939	0.00906006153672934	-0.00100484199356288	0.00873538758605719
546	-0.716231524944305	0.190259143710136	-22.3437576293945	-0.00782300252467394	0.000943203864153475	-0.00522560812532902	0.00613799272105098
547	-2.01492881774902	1.16428208351135	-22.5385608673096	-0.0149658378213644	0.00386527273803949	-0.00847235135734081	-3.08191010844894e-05
548	-0.391557216644287	0.514933466911316	-22.4736270904541	0.00873538758605719	0.0022419011220336	-0.00814767740666866	0.000618529506027699
549	-0.0668829083442688	-0.134415164589882	-22.1489524841309	0.020423661917448	0.00159255252219737	-0.00165419070981443	-0.00814767740666866
550	-1.04090583324432	1.16428208351135	-22.8632354736328	0.0022419011220336	0.00451462110504508	0.00743668992072344	0.00159255252219737
551	1.23181438446045	0.190259143710136	-23.1879100799561	-0.00327756232582033	0.00776136433705688	-0.00684897974133492	-0.00619963090866804
552	-0.391557216644287	1.48895645141602	-22.7983016967773	0.0022419011220336	0.00646266713738441	-0.0120437685400248	-0.00197886489331722
553	0.582465708255768	-0.134415164589882	-22.2788219451904	-0.0224333461374044	-3.08191010844894e-05	-0.00555028254166245	-0.00684897974133492
554	0.25779139995575	-0.783763766288757	-22.2788219451904	0.012956153601408	-0.0172385573387146	-0.00522560812532902	-0.00717365415766835
555	0.907140016555786	-1.43311238288879	-22.1489524841309	0.0272418223321438	-0.00587495695799589	-0.00100484199356288	-0.00100484199356288
556	-0.0668829083442688	-1.43311238288879	-22.0840167999268	0.025618452578783	-0.00782300252467394	0.00386527273803949	-0.0026282137259841
557	0.907140016555786	-1.10843813419342	-22.4736270904541	-0.00555028254166245	-0.0120437685400248	-0.0172385573387146	0.00548864435404539
558	-0.391557216644287	0.514933466911316	-22.7983016967773	-0.00165419070981443	0.00386527273803949	-0.00392691092565656	-0.0149658378213644
559	0.25779139995575	-0.783763766288757	-22.40869140625	0.00841071270406246	0.00126787810586393	-0.0107450718060136	-0.00230353930965066
560	-0.391557216644287	0.514933466911316	-22.4736270904541	-0.00425158534198999	-0.00782300252467394	0.00548864435404539	0.00678734155371785
561	-0.716231524944305	0.514933466911316	-22.2788219451904	0.00321592413820326	0.00256657530553639	-0.00360223650932312	0.00191722682211548
562	0.582465708255768	0.190259143710136	-22.1489524841309	-0.00587495695799589	0.00451462110504508	-0.00425158534198999	0.0022419011220336
563	0.907140016555786	0.190259143710136	-22.6684303283691	0.00159255252219737	0.000943203864153475	0.000618529506027699	-0.00652430532500148
564	0.582465708255768	-0.459089487791061	-22.6034965515137	0.00354059832170606	0.00776136433705688	0.00321592413820326	-0.00327756232582033
565	0.582465708255768	0.514933466911316	-22.6034965515137	0.00256657530553639	0.00289124972186983	0.0152288740500808	-0.00132951640989631
566	-1.04090583324432	0.839607775211334	-22.6684303283691	0.00191722682211548	-0.000680167751852423	0.0113327819854021	0.00906006153672934
567	-0.716231524944305	0.839607775211334	-22.40869140625	-0.0026282137259841	-0.00360223650932312	0.00581331877037883	-0.00100484199356288
568	-0.391557216644287	0.190259143710136	-22.8632354736328	0.0249691028147936	-0.00360223650932312	0.00483929552137852	0.000943203864153475
569	-0.0668829083442688	1.48895645141602	-22.7333660125732	0.00354059832170606	-0.00165419070981443	0.00516396993771195	-0.00100484199356288
570	0.582465708255768	0.190259143710136	-22.4736270904541	-0.000355493422830477	0.00613799272105098	0.00516396993771195	0.000943203864153475
571	-0.0668829083442688	1.48895645141602	-22.7333660125732	-0.0026282137259841	0.00321592413820326	0.0022419011220336	0.00354059832170606
572	0.907140016555786	0.190259143710136	-22.3437576293945	-0.00457625929266214	-0.00425158534198999	-0.00522560812532902	-0.0026282137259841
573	-0.0668829083442688	-0.134415164589882	-22.0840167999268	-0.00295288790948689	0.00418994715437293	-0.00230353930965066	-0.00165419070981443
574	-0.0668829083442688	0.514933466911316	-22.7333660125732	-0.00977104809135199	-0.0026282137259841	-0.00555028254166245	0.00321592413820326
575	-1.36558020114899	1.48895645141602	-22.7333660125732	-0.00912170019000769	0.00418994715437293	0.00808603875339031	0.00256657530553639
576	-0.0668829083442688	0.839607775211334	-22.6684303283691	0.0123068047687411	0.00743668992072344	-0.00619963090866804	0.0132808275520802
577	-1.04090583324432	0.190259143710136	-22.40869140625	-0.00879702530801296	0.000618529506027699	0.00126787810586393	-0.00457625929266214
578	0.25779139995575	-0.134415164589882	-22.3437576293945	0.000943203864153475	-0.00619963090866804	-0.00425158534198999	-0.000680167751852423
579	-0.716231524944305	1.16428208351135	-22.3437576293945	0.00386527273803949	-0.00230353930965066	-0.00230353930965066	-0.00132951640989631
580	1.23181438446045	0.190259143710136	-22.4736270904541	0.0022419011220336	0.0100340843200684	-0.00100484199356288	0.00743668992072344
581	-0.716231524944305	0.839607775211334	-22.9281711578369	0.00938473641872406	-0.00197886489331722	0.00256657530553639	-0.00197886489331722
582	0.907140016555786	-0.134415164589882	-22.40869140625	-0.00782300252467394	0.000293855206109583	-0.00327756232582033	0.00646266713738441
583	0.582465708255768	-0.459089487791061	-22.1489524841309	0.00906006153672934	-0.000680167751852423	-0.00652430532500148	-0.00230353930965066
584	0.25779139995575	-1.10843813419342	-22.7983016967773	0.000943203864153475	-0.00490093370899558	-0.00392691092565656	-0.0104203969240189
585	0.25779139995575	-1.75778675079346	-22.1489524841309	0.00906006153672934	-0.00782300252467394	-0.0026282137259841	-0.00100484199356288
586	-0.0668829083442688	-1.10843813419342	-22.9281711578369	0.00418994715437293	-0.00490093370899558	-0.00360223650932312	0.00548864435404539
587	-0.0668829083442688	-0.134415164589882	-22.7333660125732	-0.0026282137259841	-0.00360223650932312	-0.0143164889886975	0.00970941036939621
588	0.25779139995575	0.190259143710136	-22.6684303283691	0.00711201597005129	-0.00425158534198999	-0.00100484199356288	0.00256657530553639
589	1.23181438446045	0.190259143710136	-22.3437576293945	0.00483929552137852	-0.00132951640989631	-0.00327756232582033	0.00386527273803949
590	-0.0668829083442688	1.16428208351135	-22.5385608673096	0.00191722682211548	0.000293855206109583	0.00418994715437293	0.00451462110504508
591	1.55648863315582	-0.134415164589882	-22.0840167999268	-0.0026282137259841	0.00548864435404539	0.00483929552137852	0.00159255252219737
592	-0.0668829083442688	1.16428208351135	-23.2528457641602	0.00386527273803949	0.00581331877037883	-0.0120437685400248	0.000618529506027699
593	0.25779139995575	0.839607775211334	-22.7333660125732	-0.00230353930965066	-0.00360223650932312	-0.00555028254166245	-0.00684897974133492
594	-0.0668829083442688	-0.134415164589882	-22.5385608673096	0.0275664981454611	0.00289124972186983	-0.00425158534198999	-0.00555028254166245
595	0.907140016555786	0.190259143710136	-22.40869140625	-0.000680167751852423	0.00256657530553639	-0.00490093370899558	0.00743668992072344
596	-0.0668829083442688	0.190259143710136	-22.40869140625	-0.00457625929266214	0.000943203864153475	-0.00619963090866804	0.000618529506027699
597	-0.391557216644287	0.839607775211334	-22.6684303283691	-0.0123684434220195	0.00289124972186983	-0.00684897974133492	-0.00684897974133492
598	-0.0668829083442688	0.839607775211334	-22.7983016967773	-0.00814767740666866	0.00191722682211548	-0.0152905117720366	-0.00425158534198999
599	0.582465708255768	-0.134415164589882	-22.6684303283691	0.000943203864153475	-0.00522560812532902	-0.00684897974133492	-0.00944637414067984
600	-0.391557216644287	-0.134415164589882	-22.2788219451904	-0.0113944197073579	0.000293855206109583	-0.0165892094373703	0.00516396993771195
601	0.582465708255768	0.190259143710136	-22.3437576293945	0.0243197549134493	0.000943203864153475	-0.00327756232582033	0.00776136433705688
602	-0.0668829083442688	0.839607775211334	-22.3437576293945	0.00451462110504508	0.00126787810586393	-0.00977104809135199	0.0022419011220336
603	-0.391557216644287	1.48895645141602	-22.40869140625	-0.00425158534198999	0.000293855206109583	-0.0123684434220195	-0.0104203969240189
604	-0.716231524944305	0.839607775211334	-22.6684303283691	0.0308132413774729	0.000293855206109583	-0.00197886489331722	-0.00197886489331722
605	-0.716231524944305	1.81363070011139	-22.9281711578369	-0.00749832857400179	0.00711201597005129	-0.00652430532500148	0.00321592413820326
606	-0.716231524944305	0.839607775211334	-22.6034965515137	-0.0139918150380254	0.011982130818069	0.00289124972186983	0.00386527273803949
607	-0.716231524944305	1.16428208351135	-22.9931049346924	-0.0182125810533762	0.00256657530553639	-0.0104203969240189	0.00743668992072344
608	-1.04090583324432	0.514933466911316	-22.1489524841309	-0.00749832857400179	-0.00132951640989631	-0.00132951640989631	0.00289124972186983
609	-1.04090583324432	1.16428208351135	-23.122974395752	0.000943203864153475	0.00256657530553639	-0.00165419070981443	0.000943203864153475
610	0.25779139995575	0.190259143710136	-22.7333660125732	0.00191722682211548	0.00321592413820326	0.00191722682211548	0.00191722682211548
611	-0.0668829083442688	0.839607775211334	-22.6034965515137	-0.00165419070981443	0.00126787810586393	-0.00457625929266214	0.00581331877037883
612	0.907140016555786	-0.134415164589882	-22.3437576293945	-0.00749832857400179	0.00386527273803949	0.00646266713738441	-0.00360223650932312
613	-0.391557216644287	0.839607775211334	-22.8632354736328	-0.00132951640989631	-0.00619963090866804	-0.00457625929266214	-0.00490093370899558
614	-0.391557216644287	0.514933466911316	-22.7983016967773	0.00418994715437293	-0.00619963090866804	-0.00425158534198999	-0.00619963090866804
615	-0.716231524944305	0.514933466911316	-22.9931049346924	-0.00132951640989631	0.0103587592020631	0.00483929552137852	0.00743668992072344
616	0.25779139995575	0.514933466911316	-23.3177795410156	-0.00652430532500148	0.000293855206109583	-0.000355493422830477	-0.00684897974133492
617	-0.0668829083442688	-0.783763766288757	-23.122974395752	-0.00100484199356288	-0.00587495695799589	-0.0113944197073579	0.000943203864153475
618	0.582465708255768	-0.459089487791061	-22.9281711578369	0.00386527273803949	-0.00749832857400179	0.00126787810586393	-3.08191010844894e-05
619	-0.391557216644287	0.514933466911316	-22.9281711578369	-0.0100957229733467	-0.00555028254166245	0.000943203864153475	0.000293855206109583
620	-0.391557216644287	1.16428208351135	-22.9281711578369	0.00548864435404539	0.000943203864153475	0.0022419011220336	0.00548864435404539
621	0.907140016555786	0.839607775211334	-22.8632354736328	-0.00327756232582033	0.00386527273803949	-3.08191010844894e-05	0.00451462110504508
622	0.907140016555786	0.839607775211334	-22.9281711578369	0.00938473641872406	0.00191722682211548	-0.0146411629393697	0.000618529506027699
623	0.582465708255768	0.190259143710136	-22.9931049346924	-0.0165892094373703	-0.000355493422830477	-0.00847235135734081	-0.00490093370899558
624	0.582465708255768	0.514933466911316	-23.2528457641602	0.0236704051494598	-0.000355493422830477	-0.0133424662053585	-0.00977104809135199
625	0.907140016555786	-0.459089487791061	-23.1879100799561	0.00451462110504508	-0.00684897974133492	-0.0175632312893867	0.00841071270406246
626	0.907140016555786	-0.134415164589882	-23.0580406188965	-0.000680167751852423	0.00321592413820326	-0.0117190945893526	0.00548864435404539
627	0.582465708255768	0.514933466911316	-22.7983016967773	0.00321592413820326	-0.0026282137259841	-0.0130177913233638	-0.00425158534198999
628	0.907140016555786	1.16428208351135	-23.3177795410156	0.00776136433705688	-0.00197886489331722	-0.00977104809135199	0.00256657530553639
629	0.907140016555786	-0.134415164589882	-23.2528457641602	0.0162028968334198	0.000943203864153475	-0.00490093370899558	-0.00425158534198999
630	-0.391557216644287	0.839607775211334	-22.40869140625	0.0100340843200684	0.00613799272105098	0.00548864435404539	0.00126787810586393
631	-0.0668829083442688	0.514933466911316	-22.2788219451904	-0.00100484199356288	0.00776136433705688	0.00418994715437293	-0.000355493422830477
632	-0.716231524944305	0.839607775211334	-22.40869140625	0.00191722682211548	-0.00295288790948689	0.000618529506027699	0.000618529506027699
633	0.907140016555786	0.190259143710136	-22.6684303283691	0.00289124972186983	-0.00619963090866804	-0.00619963090866804	-0.00879702530801296
634	0.582465708255768	-0.783763766288757	-22.40869140625	0.0226963832974434	0.00386527273803949	-0.00587495695799589	-0.00425158534198999
635	-0.716231524944305	0.190259143710136	-22.2788219451904	-0.0100957229733467	-0.000680167751852423	0.00970941036939621	0.00191722682211548
636	-0.716231524944305	-0.134415164589882	-22.2788219451904	0.00483929552137852	0.00451462110504508	0.00159255252219737	0.00191722682211548
637	-1.04090583324432	0.514933466911316	-22.2138862609863	-0.00490093370899558	-0.00132951640989631	-0.000680167751852423	0.00321592413820326
638	-1.04090583324432	0.839607775211334	-22.6684303283691	0.0123068047687411	0.00354059832170606	-0.0026282137259841	-0.00197886489331722
639	-0.391557216644287	0.190259143710136	-23.1879100799561	0.00418994715437293	-0.00132951640989631	-0.000680167751852423	-0.00295288790948689
640	0.25779139995575	-0.134415164589882	-23.0580406188965	-0.00587495695799589	0.000293855206109583	-0.00230353930965066	0.00711201597005129
641	-0.0668829083442688	0.514933466911316	-22.6034965515137	-0.00490093370899558	0.000943203864153475	0.0175015944987535	0.00483929552137852
642	-0.0668829083442688	0.839607775211334	-22.4736270904541	-0.0123684434220195	0.0022419011220336	0.00516396993771195	0.00126787810586393
643	-0.716231524944305	1.16428208351135	-22.2788219451904	-0.00555028254166245	-0.00295288790948689	0.00873538758605719	0.00191722682211548
644	-0.391557216644287	-0.459089487791061	-22.4736270904541	-0.0123684434220195	-0.00425158534198999	0.000293855206109583	-0.00749832857400179
645	-0.0668829083442688	-0.134415164589882	-22.9281711578369	0.0145795252174139	0.00191722682211548	0.01100810803473	0.00289124972186983
646	-0.0668829083442688	-0.459089487791061	-22.7333660125732	0.0213976856321096	-0.000355493422830477	0.00808603875339031	-0.00100484199356288
647	0.582465708255768	0.190259143710136	-23.0580406188965	-0.00782300252467394	-0.00490093370899558	-0.00392691092565656	-0.00360223650932312
648	-0.0668829083442688	0.839607775211334	-22.9931049346924	0.00386527273803949	-0.00230353930965066	0.000293855206109583	-0.00295288790948689
649	0.25779139995575	0.514933466911316	-22.7333660125732	-0.0133424662053585	0.00191722682211548	0.00256657530553639	-0.000355493422830477
650	0.582465708255768	0.514933466911316	-23.1879100799561	0.00289124972186983	-0.00165419070981443	0.00581331877037883	0.00776136433705688
651	0.582465708255768	0.190259143710136	-23.0580406188965	-0.00522560812532902	0.00256657530553639	0.000618529506027699	0.00418994715437293
652	0.25779139995575	0.514933466911316	-23.0580406188965	-0.00522560812532902	0.00451462110504508	0.00451462110504508	-0.00327756232582033
653	0.25779139995575	0.839607775211334	-23.0580406188965	-0.00132951640989631	0.000943203864153475	-0.00197886489331722	-0.00652430532500148
654	-0.0668829083442688	1.48895645141602	-22.9931049346924	0.0022419011220336	0.0022419011220336	0.00159255252219737	0.000618529506027699
655	1.23181438446045	-0.134415164589882	-22.3437576293945	-0.0100957229733467	0.00873538758605719	0.00613799272105098	0.000943203864153475
656	-0.0668829083442688	0.514933466911316	-22.6034965515137	0.00126787810586393	0.0022419011220336	0.00711201597005129	0.00581331877037883
657	0.25779139995575	1.16428208351135	-22.9931049346924	0.0200989879667759	-3.08191010844894e-05	-0.0026282137259841	-0.00652430532500148
658	-0.391557216644287	1.48895645141602	-23.3827152252197	0.0230210572481155	-0.000355493422830477	-0.00555028254166245	0.000618529506027699
659	-0.391557216644287	0.514933466911316	-23.122974395752	0.011982130818069	0.00711201597005129	-0.00717365415766835	-0.00879702530801296
660	1.23181438446045	-0.134415164589882	-22.1489524841309	0.00191722682211548	0.00191722682211548	0.0022419011220336	0.0022419011220336
661	-0.391557216644287	1.16428208351135	-22.8632354736328	0.00808603875339031	-0.00165419070981443	-0.0026282137259841	0.00483929552137852
662	-0.391557216644287	1.48895645141602	-22.6684303283691	0.00321592413820326	-0.000680167751852423	-0.00522560812532902	-0.00327756232582033
663	-0.0668829083442688	1.16428208351135	-22.5385608673096	-0.00749832857400179	0.000618529506027699	-0.000680167751852423	-0.00619963090866804
664	-1.04090583324432	0.839607775211334	-22.2788219451904	-0.00490093370899558	-0.000680167751852423	0.00256657530553639	-0.00425158534198999
665	-1.69025444984436	1.48895645141602	-22.6034965515137	-0.00522560812532902	-0.00360223650932312	0.00354059832170606	0.0022419011220336
666	-1.69025444984436	1.16428208351135	-22.3437576293945	-0.0152905117720366	0.00418994715437293	-3.08191010844894e-05	0.00354059832170606
667	-1.69025444984436	1.81363070011139	-22.7333660125732	-0.00847235135734081	0.00808603875339031	-0.000680167751852423	-0.00360223650932312
668	-1.36558020114899	1.16428208351135	-22.7333660125732	-0.000355493422830477	0.00873538758605719	-0.0130177913233638	0.00321592413820326
669	-1.36558020114899	1.81363070011139	-22.6684303283691	-0.000355493422830477	0.00646266713738441	-0.00587495695799589	-0.00132951640989631
670	0.582465708255768	-0.459089487791061	-22.7333660125732	-0.0100957229733467	0.00191722682211548	0.00159255252219737	0.0022419011220336
671	-0.391557216644287	0.839607775211334	-22.3437576293945	0.00418994715437293	0.00483929552137852	-0.00197886489331722	-0.00100484199356288
672	0.582465708255768	-0.134415164589882	-22.6684303283691	0.00256657530553639	0.00483929552137852	0.00613799272105098	-0.000680167751852423
673	-0.391557216644287	0.514933466911316	-23.2528457641602	0.011982130818069	-0.00392691092565656	-0.00360223650932312	-0.00522560812532902
674	-0.391557216644287	0.514933466911316	-22.7333660125732	-0.00749832857400179	-0.00392691092565656	-0.00522560812532902	-0.00782300252467394
675	-0.391557216644287	-0.459089487791061	-22.6684303283691	0.00938473641872406	-0.00522560812532902	-0.00100484199356288	-0.00132951640989631
676	-0.716231524944305	-0.459089487791061	-22.4736270904541	-0.0120437685400248	-0.00392691092565656	-0.00652430532500148	-0.00360223650932312
677	-0.391557216644287	0.190259143710136	-22.7333660125732	-0.00132951640989631	-0.00230353930965066	-0.00392691092565656	-0.00425158534198999
678	-1.04090583324432	1.16428208351135	-22.9931049346924	0.00776136433705688	-0.0104203969240189	-0.00847235135734081	-0.0152905117720366
679	-0.0668829083442688	1.16428208351135	-22.7333660125732	0.00646266713738441	-0.00327756232582033	0.00451462110504508	-0.00327756232582033
680	-0.716231524944305	0.514933466911316	-22.4736270904541	-0.00912170019000769	-0.0120437685400248	-0.000680167751852423	-0.00392691092565656
681	0.25779139995575	-0.134415164589882	-22.40869140625	-0.0026282137259841	-0.000355493422830477	-0.00360223650932312	0.00191722682211548
682	0.582465708255768	1.16428208351135	-22.8632354736328	-0.00327756232582033	0.00516396993771195	-0.00749832857400179	-0.00295288790948689
683	0.25779139995575	0.839607775211334	-22.5385608673096	0.0123068047687411	0.00581331877037883	-0.0224333461374044	-0.00619963090866804
684	-0.0668829083442688	1.16428208351135	-22.9281711578369	-0.00847235135734081	0.00354059832170606	-0.00749832857400179	-0.00555028254166245
685	0.907140016555786	0.190259143710136	-23.5125846862793	0.00159255252219737	0.00970941036939621	-3.08191010844894e-05	-0.00392691092565656
686	0.582465708255768	-0.459089487791061	-23.3177795410156	0.0282158460468054	0.00711201597005129	0.00289124972186983	0.00548864435404539
687	-0.0668829083442688	0.839607775211334	-22.7983016967773	0.0168522447347641	0.00354059832170606	-0.0100957229733467	-0.00295288790948689
688	-0.391557216644287	0.839607775211334	-22.5385608673096	0.00191722682211548	-0.00197886489331722	-0.00749832857400179	-0.00522560812532902
689	0.582465708255768	-0.134415164589882	-22.2788219451904	-0.00782300252467394	0.00711201597005129	-0.00295288790948689	-0.00132951640989631
690	-0.391557216644287	1.16428208351135	-22.5385608673096	0.0210730116814375	-3.08191010844894e-05	0.00646266713738441	0.00256657530553639
691	0.582465708255768	0.190259143710136	-22.4736270904541	-0.00360223650932312	-3.08191010844894e-05	-0.000680167751852423	0.00191722682211548
692	-1.36558020114899	0.839607775211334	-23.0580406188965	0.00451462110504508	0.00581331877037883	0.00743668992072344	-0.00132951640989631
693	-0.716231524944305	1.48895645141602	-23.122974395752	0.0113327819854021	0.00873538758605719	0.00516396993771195	-0.00295288790948689
694	-1.36558020114899	0.514933466911316	-22.4736270904541	-0.0120437685400248	-0.0026282137259841	0.00451462110504508	0.00191722682211548
695	-1.69025444984436	1.81363070011139	-22.7983016967773	-0.00295288790948689	0.00613799272105098	0.00711201597005129	-0.00100484199356288
696	-1.04090583324432	1.16428208351135	-23.122974395752	0.00321592413820326	0.00483929552137852	-0.00327756232582033	0.00548864435404539
697	-1.04090583324432	1.48895645141602	-23.2528457641602	-0.0107450718060136	0.01100810803473	-0.00295288790948689	0.00321592413820326
698	-0.0668829083442688	0.514933466911316	-23.1879100799561	0.00516396993771195	0.00256657530553639	-0.00587495695799589	-0.00847235135734081
699	-0.716231524944305	1.16428208351135	-22.6684303283691	-0.00555028254166245	0.00159255252219737	-0.00392691092565656	-0.00100484199356288
700	0.907140016555786	-0.459089487791061	-22.2788219451904	0.00126787810586393	-0.00132951640989631	-0.000680167751852423	-0.000680167751852423
701	-0.0668829083442688	0.190259143710136	-22.2788219451904	-0.00977104809135199	-0.00100484199356288	-0.00295288790948689	-0.00132951640989631
702	0.25779139995575	-0.459089487791061	-23.122974395752	-0.00457625929266214	-0.00197886489331722	0.000293855206109583	-0.00295288790948689
703	0.907140016555786	-1.10843813419342	-22.9281711578369	0.00191722682211548	-0.00230353930965066	-0.00197886489331722	0.000618529506027699
704	0.582465708255768	-0.783763766288757	-22.8632354736328	-0.00977104809135199	-0.00197886489331722	-0.00165419070981443	-3.08191010844894e-05
705	0.582465708255768	-0.134415164589882	-22.1489524841309	-3.08191010844894e-05	0.0103587592020631	0.00776136433705688	0.00483929552137852
706	-0.0668829083442688	-0.459089487791061	-22.6684303283691	0.000943203864153475	0.0100340843200684	0.00191722682211548	0.00483929552137852
707	-0.0668829083442688	0.190259143710136	-22.1489524841309	-0.00912170019000769	0.00256657530553639	0.00970941036939621	-0.00425158534198999
708	-0.0668829083442688	0.514933466911316	-22.40869140625	0.01100810803473	0.00516396993771195	-0.0100957229733467	0.00126787810586393
709	-0.0668829083442688	0.839607775211334	-22.4736270904541	0.0158782228827477	-0.00197886489331722	-0.00100484199356288	-0.00782300252467394
710	0.582465708255768	0.514933466911316	-22.6684303283691	0.00743668992072344	0.00581331877037883	-0.0026282137259841	0.00126787810586393
711	0.25779139995575	1.16428208351135	-22.7983016967773	-0.00425158534198999	0.00289124972186983	-0.00295288790948689	0.00191722682211548
712	0.907140016555786	0.190259143710136	-22.2788219451904	-0.0120437685400248	0.00743668992072344	-0.00652430532500148	-0.00879702530801296
713	0.907140016555786	0.190259143710136	-22.4736270904541	-0.00100484199356288	0.00581331877037883	-0.00619963090866804	-0.000355493422830477
714	0.907140016555786	0.514933466911316	-23.3827152252197	0.0103587592020631	0.00354059832170606	0.00418994715437293	-0.00652430532500148
715	0.582465708255768	0.190259143710136	-22.7983016967773	-0.00165419070981443	0.000293855206109583	0.00938473641872406	0.00841071270406246
716	0.25779139995575	0.190259143710136	-22.4736270904541	-3.08191010844894e-05	0.00808603875339031	0.00873538758605719	0.00386527273803949
717	0.907140016555786	0.190259143710136	-22.2138862609863	0.00451462110504508	0.00321592413820326	0.0103587592020631	-0.00392691092565656
718	-0.0668829083442688	0.514933466911316	-22.0190830230713	0.00256657530553639	0.00354059832170606	-0.00587495695799589	0.0022419011220336
719	-0.716231524944305	0.190259143710136	-22.9931049346924	-0.00944637414067984	0.00126787810586393	0.00678734155371785	-0.00457625929266214
720	-2.01492881774902	1.16428208351135	-23.3177795410156	-0.00555028254166245	0.00613799272105098	0.00646266713738441	-0.000680167751852423
721	-1.04090583324432	-0.459089487791061	-22.40869140625	-0.00522560812532902	0.00418994715437293	0.00483929552137852	0.00548864435404539
722	-0.716231524944305	-0.134415164589882	-22.7333660125732	-0.0026282137259841	-0.00425158534198999	0.011982130818069	-0.000355493422830477
723	-0.716231524944305	1.48895645141602	-22.40869140625	0.00418994715437293	-0.00490093370899558	0.00418994715437293	-0.00944637414067984
724	-0.391557216644287	0.839607775211334	-22.0840167999268	-0.0110697457566857	-0.00100484199356288	0.00516396993771195	0.00256657530553639
725	-0.391557216644287	1.48895645141602	-22.6034965515137	-0.0123684434220195	-3.08191010844894e-05	0.00321592413820326	-0.00197886489331722
726	-0.391557216644287	0.839607775211334	-22.7333660125732	0.00418994715437293	-0.00100484199356288	0.0022419011220336	0.00289124972186983
727	-0.0668829083442688	0.839607775211334	-22.7333660125732	0.00841071270406246	-0.0026282137259841	-0.00425158534198999	-0.00457625929266214
728	0.582465708255768	-0.459089487791061	-22.6034965515137	-0.00522560812532902	-0.00717365415766835	-0.0165892094373703	-0.00165419070981443
729	0.907140016555786	-0.134415164589882	-22.3437576293945	0.00451462110504508	-0.00457625929266214	0.0022419011220336	-0.00847235135734081
730	-0.0668829083442688	-0.459089487791061	-22.2138862609863	0.00126787810586393	-0.00230353930965066	-0.0026282137259841	0.00581331877037883
731	-0.0668829083442688	-0.783763766288757	-22.3437576293945	-0.0113944197073579	0.00289124972186983	0.0100340843200684	0.00256657530553639
732	-0.391557216644287	0.190259143710136	-22.5385608673096	-0.00912170019000769	0.00354059832170606	0.0022419011220336	-0.00197886489331722
733	-0.0668829083442688	0.514933466911316	-22.7333660125732	0.00841071270406246	-0.00100484199356288	-0.00555028254166245	-0.00327756232582033
734	-0.391557216644287	0.190259143710136	-22.3437576293945	0.00808603875339031	-0.0026282137259841	0.0100340843200684	-0.00392691092565656
735	-0.391557216644287	0.514933466911316	-22.2138862609863	0.0123068047687411	0.00808603875339031	0.0136055024340749	0.00743668992072344
736	0.25779139995575	0.514933466911316	-22.9281711578369	0.012956153601408	0.00191722682211548	0.012956153601408	0.00873538758605719
737	-0.0668829083442688	0.839607775211334	-22.7333660125732	0.00873538758605719	-0.00100484199356288	0.00451462110504508	-0.00100484199356288
738	0.25779139995575	0.839607775211334	-22.7983016967773	0.00970941036939621	-0.00522560812532902	0.000943203864153475	0.00191722682211548
739	-0.391557216644287	1.16428208351135	-22.7333660125732	0.00646266713738441	0.000943203864153475	0.00256657530553639	0.00483929552137852
740	0.907140016555786	0.514933466911316	-22.6034965515137	0.01100810803473	0.00354059832170606	0.00938473641872406	-0.00165419070981443
741	-0.391557216644287	1.48895645141602	-22.6684303283691	0.0022419011220336	0.013930176384747	0.00451462110504508	0.0022419011220336
742	0.25779139995575	1.81363070011139	-23.122974395752	0.0191249661147594	0.00483929552137852	0.00386527273803949	-0.00295288790948689
743	0.582465708255768	-0.134415164589882	-22.7983016967773	0.025618452578783	0.00191722682211548	-0.0107450718060136	0.00256657530553639
744	0.25779139995575	0.839607775211334	-23.0580406188965	-0.00360223650932312	0.0123068047687411	0.000293855206109583	0.000943203864153475
745	0.582465708255768	0.190259143710136	-22.4736270904541	-0.00425158534198999	0.00386527273803949	0.000618529506027699	0.00289124972186983
746	0.582465708255768	0.514933466911316	-22.8632354736328	-0.00327756232582033	0.00289124972186983	-0.00555028254166245	0.00646266713738441
747	0.582465708255768	-0.134415164589882	-22.6034965515137	-0.00132951640989631	-0.00100484199356288	-0.00782300252467394	0.00126787810586393
748	-1.69025444984436	0.514933466911316	-22.40869140625	-0.00197886489331722	0.00191722682211548	-0.0104203969240189	-0.00457625929266214
749	-1.36558020114899	0.839607775211334	-22.7983016967773	-0.021459324285388	0.00548864435404539	-0.0100957229733467	-0.00457625929266214
750	-1.04090583324432	-0.134415164589882	-22.40869140625	0.0022419011220336	0.00808603875339031	0.00548864435404539	0.00126787810586393
751	-1.04090583324432	1.48895645141602	-23.122974395752	-0.00457625929266214	0.00548864435404539	0.01100810803473	0.00581331877037883
752	0.582465708255768	-0.783763766288757	-22.0840167999268	0.0132808275520802	0.00646266713738441	-0.00327756232582033	-0.00165419070981443
753	-0.0668829083442688	0.514933466911316	-22.1489524841309	0.013930176384747	-0.00587495695799589	-0.00132951640989631	-0.00782300252467394
754	0.25779139995575	0.839607775211334	-22.6034965515137	-3.08191010844894e-05	0.000293855206109583	-0.0104203969240189	-0.00100484199356288
755	0.582465708255768	0.839607775211334	-22.6684303283691	0.00711201597005129	0.00776136433705688	0.00289124972186983	0.00354059832170606
756	0.25779139995575	0.190259143710136	-22.2788219451904	0.00191722682211548	0.00418994715437293	-0.00684897974133492	0.00548864435404539
757	0.582465708255768	-0.459089487791061	-22.3437576293945	-0.0107450718060136	-0.0100957229733467	-0.0113944197073579	-0.00197886489331722
758	0.582465708255768	-1.10843813419342	-22.1489524841309	-0.00165419070981443	-0.00847235135734081	-0.0201606266200542	-0.00490093370899558
759	0.25779139995575	-0.783763766288757	-22.6034965515137	0.00711201597005129	-0.00457625929266214	-0.00619963090866804	-0.00165419070981443
760	0.25779139995575	-0.134415164589882	-22.9281711578369	0.00354059832170606	-0.00522560812532902	-0.00944637414067984	0.000293855206109583
761	0.25779139995575	-0.459089487791061	-22.4736270904541	-0.00977104809135199	-0.00555028254166245	-0.00684897974133492	-0.00230353930965066
762	0.582465708255768	-0.459089487791061	-22.5385608673096	0.00906006153672934	-0.00360223650932312	-0.00879702530801296	-0.000680167751852423
763	-0.0668829083442688	0.839607775211334	-22.5385608673096	-0.0146411629393697	0.000293855206109583	-0.0162645354866982	-0.00197886489331722
764	-0.391557216644287	0.514933466911316	-22.9931049346924	0.00321592413820326	-0.000355493422830477	-0.0117190945893526	-0.0026282137259841
765	-0.716231524944305	0.839607775211334	-22.5385608673096	0.0165275707840919	-0.00457625929266214	0.00126787810586393	-0.00684897974133492
766	-0.391557216644287	0.839607775211334	-23.3177795410156	-0.0026282137259841	-0.00165419070981443	-0.0136671401560307	0.00321592413820326
767	-0.391557216644287	0.839607775211334	-22.7333660125732	0.00906006153672934	-0.00295288790948689	-0.0100957229733467	0.000943203864153475
768	0.25779139995575	-0.134415164589882	-22.8632354736328	0.00776136433705688	-3.08191010844894e-05	-0.0172385573387146	-0.00619963090866804
769	0.582465708255768	-0.459089487791061	-23.0580406188965	0.0171769186854362	0.0022419011220336	-0.00912170019000769	-0.00684897974133492
770	-0.0668829083442688	1.81363070011139	-22.6034965515137	-0.00327756232582033	0.00581331877037883	-3.08191010844894e-05	-0.00295288790948689
771	0.582465708255768	-0.459089487791061	-22.4736270904541	0.0178262684494257	-0.00197886489331722	-0.00977104809135199	0.00289124972186983
772	-0.0668829083442688	1.81363070011139	-22.9931049346924	-0.0198359526693821	-0.00132951640989631	-0.00132951640989631	-0.00555028254166245
773	-0.391557216644287	0.839607775211334	-22.6684303283691	0.00646266713738441	0.00386527273803949	-0.0149658378213644	-0.00327756232582033
774	-0.0668829083442688	1.16428208351135	-22.2138862609863	-0.0156151866540313	-0.00490093370899558	-0.0100957229733467	-0.00327756232582033
775	0.25779139995575	0.839607775211334	-22.3437576293945	0.0158782228827477	-0.00392691092565656	-0.0123684434220195	-0.000680167751852423
776	-0.716231524944305	1.16428208351135	-22.2788219451904	-0.00522560812532902	0.00321592413820326	-0.00522560812532902	0.00321592413820326
777	-0.716231524944305	1.16428208351135	-22.7333660125732	0.00191722682211548	0.00548864435404539	0.000293855206109583	0.00256657530553639
778	-1.36558020114899	0.839607775211334	-22.6684303283691	-0.00392691092565656	-0.00555028254166245	-0.0100957229733467	0.00289124972186983
779	-1.04090583324432	1.16428208351135	-22.6684303283691	-0.0026282137259841	-3.08191010844894e-05	-0.00555028254166245	0.00191722682211548
780	-0.391557216644287	-0.134415164589882	-22.3437576293945	-0.00717365415766835	0.00873538758605719	-0.00132951640989631	0.00386527273803949
781	-0.716231524944305	0.839607775211334	-22.4736270904541	0.0168522447347641	0.00354059832170606	0.000293855206109583	0.0103587592020631
782	-1.04090583324432	0.839607775211334	-22.1489524841309	0.0022419011220336	-0.00360223650932312	-0.00717365415766835	0.00386527273803949
783	0.907140016555786	-0.134415164589882	-22.4736270904541	-3.08191010844894e-05	0.0022419011220336	-0.00100484199356288	0.00126787810586393
784	-0.0668829083442688	-0.134415164589882	-22.6034965515137	-0.00879702530801296	-0.00684897974133492	-0.00327756232582033	-0.00912170019000769
785	0.582465708255768	0.190259143710136	-22.4736270904541	0.0158782228827477	0.00548864435404539	0.00678734155371785	-0.000680167751852423
786	0.25779139995575	-0.459089487791061	-22.2138862609863	-0.0162645354866982	-0.00847235135734081	0.000943203864153475	0.0103587592020631
787	0.907140016555786	-0.134415164589882	-22.1489524841309	0.000293855206109583	-0.00490093370899558	0.00126787810586393	-0.00392691092565656
788	-0.0668829083442688	-0.459089487791061	-22.7333660125732	0.00711201597005129	-0.0123684434220195	-0.00197886489331722	-0.00197886489331722
789	-0.391557216644287	0.190259143710136	-23.1879100799561	0.00321592413820326	-0.0110697457566857	0.00191722682211548	-0.00165419070981443
790	0.907140016555786	-1.43311238288879	-22.9281711578369	-0.00327756232582033	-0.00555028254166245	-0.00165419070981443	0.0022419011220336
791	-0.716231524944305	0.190259143710136	-23.3827152252197	-0.00360223650932312	0.00483929552137852	-0.00490093370899558	0.00711201597005129
792	0.907140016555786	-0.783763766288757	-22.2788219451904	-0.0113944197073579	-3.08191010844894e-05	-0.00457625929266214	-3.08191010844894e-05
793	0.25779139995575	0.190259143710136	-22.0190830230713	0.00256657530553639	0.00418994715437293	-0.00814767740666866	-0.00132951640989631
794	0.907140016555786	-0.134415164589882	-22.5385608673096	-0.00360223650932312	0.00321592413820326	-0.00295288790948689	-0.0026282137259841
795	0.907140016555786	0.190259143710136	-23.3177795410156	0.0162028968334198	0.00483929552137852	0.0022419011220336	0.00289124972186983
796	0.907140016555786	-0.134415164589882	-22.6684303283691	-0.00100484199356288	0.0100340843200684	-0.00619963090866804	0.00678734155371785
797	0.582465708255768	-0.134415164589882	-22.6684303283691	-0.00360223650932312	0.00938473641872406	-0.0165892094373703	0.00289124972186983
798	0.582465708255768	0.190259143710136	-22.6684303283691	0.00289124972186983	0.00743668992072344	-0.0104203969240189	-0.00132951640989631
799	-0.391557216644287	0.839607775211334	-22.5385608673096	0.00906006153672934	0.00711201597005129	-0.0191866029053926	0.00418994715437293
800	-0.0668829083442688	0.839607775211334	-22.6034965515137	-0.0169138833880424	0.00516396993771195	-0.00392691092565656	0.000293855206109583
801	-0.0668829083442688	-0.459089487791061	-22.9281711578369	0.00289124972186983	0.00711201597005129	-0.000355493422830477	0.00970941036939621
802	0.907140016555786	0.190259143710136	-22.5385608673096	-0.0198359526693821	0.00289124972186983	-0.00132951640989631	-0.00230353930965066
803	-0.0668829083442688	1.16428208351135	-22.5385608673096	0.00808603875339031	0.00256657530553639	0.00191722682211548	-0.00197886489331722
804	-0.391557216644287	1.16428208351135	-22.40869140625	0.0226963832974434	0.00451462110504508	-0.00132951640989631	-0.00100484199356288
805	-0.716231524944305	1.16428208351135	-22.40869140625	0.00841071270406246	0.00776136433705688	0.00289124972186983	0.00581331877037883
806	-2.01492881774902	1.48895645141602	-22.6684303283691	-0.00587495695799589	0.00126787810586393	-0.00327756232582033	0.000618529506027699
807	-1.36558020114899	0.514933466911316	-22.6034965515137	-0.00684897974133492	0.00256657530553639	-0.00360223650932312	0.00581331877037883
808	-1.04090583324432	0.514933466911316	-22.6684303283691	-0.0172385573387146	0.00289124972186983	-0.00522560812532902	-0.00392691092565656
809	-0.716231524944305	0.839607775211334	-22.5385608673096	0.0223717093467712	0.00418994715437293	-0.00944637414067984	0.000293855206109583
810	-0.716231524944305	1.16428208351135	-22.4736270904541	0.00256657530553639	0.01100810803473	-3.08191010844894e-05	0.00386527273803949
811	-0.716231524944305	0.514933466911316	-22.2788219451904	0.0155535480007529	0.00841071270406246	0.000293855206109583	0.00613799272105098
812	0.25779139995575	-0.459089487791061	-23.122974395752	-0.0182125810533762	0.000618529506027699	-0.0104203969240189	0.00451462110504508
813	1.23181438446045	-0.134415164589882	-22.9931049346924	0.00711201597005129	0.00159255252219737	-0.00165419070981443	-0.00197886489331722
814	0.582465708255768	-0.459089487791061	-22.9281711578369	0.00581331877037883	-0.00425158534198999	-0.000680167751852423	-0.00717365415766835
815	-0.0668829083442688	-0.783763766288757	-22.2138862609863	0.0123068047687411	-0.00522560812532902	0.00191722682211548	0.00256657530553639
816	0.582465708255768	-1.43311238288879	-22.0190830230713	0.00126787810586393	-0.00360223650932312	0.00516396993771195	0.00646266713738441
817	-0.0668829083442688	-1.10843813419342	-22.7983016967773	0.00548864435404539	-0.00749832857400179	-0.00327756232582033	0.000943203864153475
818	-0.716231524944305	-0.134415164589882	-23.2528457641602	0.0226963832974434	-0.00100484199356288	-0.00327756232582033	-0.00230353930965066
819	-0.391557216644287	0.839607775211334	-23.3177795410156	-0.0143164889886975	-0.0026282137259841	-0.00879702530801296	-0.00295288790948689
820	0.25779139995575	-0.783763766288757	-22.3437576293945	0.000293855206109583	-3.08191010844894e-05	-0.00295288790948689	-0.00132951640989631
821	-0.716231524944305	0.839607775211334	-22.5385608673096	-0.00879702530801296	0.00159255252219737	-0.00327756232582033	0.00191722682211548
822	-0.391557216644287	0.839607775211334	-22.0840167999268	0.0197743140161037	0.00126787810586393	-0.0104203969240189	-3.08191010844894e-05
823	0.25779139995575	0.190259143710136	-22.2788219451904	-0.00490093370899558	-0.000680167751852423	-0.00327756232582033	-0.00814767740666866
824	0.907140016555786	-0.134415164589882	-23.3827152252197	0.0226963832974434	-0.00749832857400179	-0.00619963090866804	-0.00490093370899558
825	0.25779139995575	1.16428208351135	-22.9931049346924	0.00289124972186983	0.00743668992072344	0.00126787810586393	0.00548864435404539
826	0.582465708255768	0.839607775211334	-22.9281711578369	0.000943203864153475	-0.000355493422830477	0.000293855206109583	0.00548864435404539
827	0.582465708255768	-0.134415164589882	-22.4736270904541	-0.00749832857400179	0.00289124972186983	0.00321592413820326	0.00743668992072344
828	0.25779139995575	0.190259143710136	-22.2138862609863	-0.00165419070981443	0.000943203864153475	-0.00749832857400179	-0.00652430532500148
829	-0.0668829083442688	0.839607775211334	-22.7333660125732	0.00646266713738441	-0.0026282137259841	-0.00619963090866804	-0.00197886489331722
830	0.582465708255768	-0.459089487791061	-23.0580406188965	0.00451462110504508	0.00354059832170606	0.00743668992072344	0.00451462110504508
831	-0.391557216644287	1.16428208351135	-23.2528457641602	-0.0126931173726916	-3.08191010844894e-05	0.00873538758605719	0.00678734155371785
832	-0.391557216644287	0.514933466911316	-23.2528457641602	-0.00944637414067984	0.00418994715437293	-0.00587495695799589	-0.00749832857400179
833	-0.391557216644287	-0.134415164589882	-22.7333660125732	0.01100810803473	0.00289124972186983	-0.00977104809135199	-0.000355493422830477
834	-1.04090583324432	-0.134415164589882	-22.5385608673096	-0.0100957229733467	-0.00490093370899558	-0.00814767740666866	0.00159255252219737
835	-1.69025444984436	-0.134415164589882	-22.5385608673096	-0.00684897974133492	0.000618529506027699	-0.0026282137259841	0.00743668992072344
836	-1.69025444984436	1.48895645141602	-22.6684303283691	-0.0120437685400248	0.00418994715437293	0.0022419011220336	-3.08191010844894e-05
837	-1.36558020114899	1.16428208351135	-23.122974395752	-0.0149658378213644	-0.000355493422830477	-0.00977104809135199	0.000618529506027699
838	-0.391557216644287	0.190259143710136	-22.8632354736328	0.00938473641872406	0.00289124972186983	-0.00814767740666866	-0.00555028254166245
839	0.582465708255768	-0.459089487791061	-22.2138862609863	0.00613799272105098	-0.0026282137259841	-0.00295288790948689	-0.00360223650932312
840	-0.716231524944305	1.16428208351135	-22.4736270904541	0.0022419011220336	0.00613799272105098	-0.00100484199356288	0.00581331877037883
841	0.582465708255768	-0.134415164589882	-22.5385608673096	-0.00230353930965066	0.00321592413820326	0.00646266713738441	0.0100340843200684
842	-0.716231524944305	0.839607775211334	-22.7333660125732	0.00808603875339031	0.00776136433705688	0.00191722682211548	-0.00132951640989631
843	-0.716231524944305	0.190259143710136	-22.5385608673096	0.00321592413820326	-0.0130177913233638	-0.00587495695799589	0.000618529506027699
844	-0.0668829083442688	-1.43311238288879	-22.2138862609863	0.00354059832170606	-0.00912170019000769	-0.00587495695799589	0.00386527273803949
845	0.582465708255768	-1.43311238288879	-22.1489524841309	0.00321592413820326	-0.00230353930965066	0.00646266713738441	-0.00132951640989631
846	-0.0668829083442688	-1.43311238288879	-22.2138862609863	-0.00165419070981443	-0.00360223650932312	0.00581331877037883	-0.00230353930965066
847	-0.391557216644287	0.514933466911316	-22.6034965515137	0.00678734155371785	-0.0100957229733467	0.0106834331527352	-0.00197886489331722
848	-1.04090583324432	0.190259143710136	-23.122974395752	0.013930176384747	0.000293855206109583	-0.00165419070981443	-0.00684897974133492
849	0.25779139995575	0.190259143710136	-23.0580406188965	-0.0026282137259841	0.00386527273803949	-0.00490093370899558	0.00159255252219737
850	-0.391557216644287	0.839607775211334	-22.4736270904541	-0.0107450718060136	0.00841071270406246	0.00354059832170606	0.00159255252219737
851	0.25779139995575	0.190259143710136	-21.8892135620117	0.0213976856321096	0.00159255252219737	0.00938473641872406	0.00386527273803949
852	0.582465708255768	-0.459089487791061	-22.7983016967773	0.00548864435404539	0.00126787810586393	-0.00814767740666866	0.00548864435404539
853	-0.391557216644287	1.48895645141602	-22.8632354736328	0.01100810803473	0.00159255252219737	-0.0026282137259841	-0.00360223650932312
854	-0.0668829083442688	1.16428208351135	-22.9281711578369	-0.00392691092565656	-0.00132951640989631	-0.00360223650932312	-0.00587495695799589
855	-0.716231524944305	1.16428208351135	-22.9281711578369	0.0100340843200684	0.00581331877037883	0.000943203864153475	0.00256657530553639
856	0.25779139995575	1.16428208351135	-22.7333660125732	0.0230210572481155	0.0022419011220336	0.00126787810586393	0.000943203864153475
857	-0.0668829083442688	-0.134415164589882	-22.0190830230713	-0.00717365415766835	0.00386527273803949	0.00386527273803949	0.000943203864153475
858	-0.0668829083442688	0.839607775211334	-22.6684303283691	0.00841071270406246	0.00711201597005129	0.00159255252219737	-0.00555028254166245
859	-0.391557216644287	1.48895645141602	-22.6684303283691	0.000943203864153475	-0.000355493422830477	0.000293855206109583	-0.00587495695799589
860	0.582465708255768	0.190259143710136	-22.40869140625	0.00321592413820326	-0.00100484199356288	0.00906006153672934	-3.08191010844894e-05
861	-1.04090583324432	1.48895645141602	-22.5385608673096	-0.0126931173726916	0.00873538758605719	0.00743668992072344	0.00354059832170606
862	-0.716231524944305	0.190259143710136	-22.2138862609863	0.00321592413820326	0.00970941036939621	0.000943203864153475	0.00191722682211548
863	-1.36558020114899	0.190259143710136	-22.2138862609863	0.000943203864153475	0.00516396993771195	0.000293855206109583	-0.00749832857400179
864	-1.69025444984436	1.16428208351135	-22.7983016967773	-0.00977104809135199	0.0022419011220336	0.00159255252219737	-0.00392691092565656
865	-1.69025444984436	0.839607775211334	-22.5385608673096	0.00613799272105098	-0.00197886489331722	0.00126787810586393	0.00386527273803949
866	-1.04090583324432	1.48895645141602	-22.6684303283691	-0.00814767740666866	0.00386527273803949	0.0136055024340749	-0.00295288790948689
867	0.907140016555786	-0.134415164589882	-22.6034965515137	0.00451462110504508	0.00321592413820326	0.00418994715437293	0.000293855206109583
868	0.25779139995575	0.190259143710136	-22.3437576293945	0.00451462110504508	0.000943203864153475	0.00970941036939621	0.000618529506027699
869	-0.0668829083442688	0.839607775211334	-22.3437576293945	0.000943203864153475	-0.00230353930965066	-0.00457625929266214	-0.00782300252467394
870	-0.0668829083442688	-0.134415164589882	-22.7333660125732	0.00321592413820326	-3.08191010844894e-05	0.0126314787194133	-3.08191010844894e-05
871	0.25779139995575	0.190259143710136	-22.6684303283691	0.00386527273803949	-0.000680167751852423	0.012956153601408	0.00126787810586393
872	0.25779139995575	-1.43311238288879	-22.0190830230713	-0.000355493422830477	-0.0107450718060136	0.00581331877037883	0.00386527273803949
873	0.907140016555786	-1.10843813419342	-22.40869140625	-0.00425158534198999	-0.00587495695799589	0.00451462110504508	0.000618529506027699
874	0.25779139995575	-1.10843813419342	-22.0840167999268	-0.00782300252467394	-0.00392691092565656	0.00321592413820326	0.000293855206109583
875	0.582465708255768	0.190259143710136	-22.2138862609863	0.00970941036939621	-3.08191010844894e-05	0.0126314787194133	0.00386527273803949
876	0.25779139995575	-0.459089487791061	-22.40869140625	-0.00555028254166245	-0.00555028254166245	0.00743668992072344	0.00126787810586393
877	-0.391557216644287	0.190259143710136	-22.6034965515137	-0.00100484199356288	0.00126787810586393	-0.00197886489331722	-0.00652430532500148
878	0.25779139995575	-0.134415164589882	-22.2788219451904	0.00418994715437293	0.000293855206109583	-0.00392691092565656	0.00354059832170606
879	0.582465708255768	0.839607775211334	-21.9541473388672	0.00516396993771195	-0.00717365415766835	-0.00490093370899558	-0.00230353930965066
880	-0.0668829083442688	1.16428208351135	-22.4736270904541	-0.00652430532500148	0.00646266713738441	0.00581331877037883	0.00970941036939621
881	-0.0668829083442688	0.514933466911316	-22.8632354736328	0.00873538758605719	0.00743668992072344	0.0145795252174139	0.00289124972186983
882	0.25779139995575	1.16428208351135	-23.4476490020752	-0.00684897974133492	0.00516396993771195	-0.00555028254166245	-0.000680167751852423
883	-0.716231524944305	1.16428208351135	-22.6684303283691	0.00548864435404539	0.00159255252219737	-0.00197886489331722	-0.00684897974133492
884	1.23181438446045	0.190259143710136	-22.7983016967773	0.00126787810586393	0.00256657530553639	-0.0123684434220195	-0.000680167751852423
885	0.582465708255768	0.514933466911316	-22.3437576293945	-0.0191866029053926	0.00354059832170606	0.01100810803473	0.000618529506027699
886	0.907140016555786	-0.783763766288757	-22.6034965515137	0.00646266713738441	0.0100340843200684	0.00451462110504508	0.00354059832170606
887	-0.391557216644287	0.839607775211334	-22.2788219451904	-0.0107450718060136	-0.00587495695799589	0.00256657530553639	-0.00165419070981443
888	-0.0668829083442688	1.16428208351135	-22.9281711578369	-0.000355493422830477	-0.00295288790948689	-0.00749832857400179	-0.00944637414067984
889	-0.0668829083442688	0.514933466911316	-22.40869140625	0.0213976856321096	0.00191722682211548	0.00678734155371785	-0.00327756232582033
890	-0.716231524944305	0.839607775211334	-22.6684303283691	-0.0126931173726916	0.00386527273803949	0.00841071270406246	0.00289124972186983
891	-0.391557216644287	0.514933466911316	-22.3437576293945	-0.0100957229733467	0.00451462110504508	0.00159255252219737	0.00516396993771195
892	-1.69025444984436	1.48895645141602	-22.7983016967773	-0.0139918150380254	-0.000680167751852423	-0.00490093370899558	0.00256657530553639
893	-1.69025444984436	1.48895645141602	-22.9281711578369	-0.00847235135734081	-0.0026282137259841	-0.000355493422830477	-0.00847235135734081
894	-1.69025444984436	1.48895645141602	-22.6684303283691	-0.00100484199356288	-0.00197886489331722	-0.00165419070981443	-0.00814767740666866
895	-0.716231524944305	0.514933466911316	-22.6684303283691	-3.08191010844894e-05	0.00841071270406246	-0.0026282137259841	0.00126787810586393
896	-0.0668829083442688	1.48895645141602	-22.40869140625	0.00743668992072344	0.00711201597005129	-0.00100484199356288	0.000293855206109583
897	0.907140016555786	0.190259143710136	-22.0190830230713	-0.00295288790948689	-0.00522560812532902	-0.00295288790948689	-3.08191010844894e-05
898	-0.391557216644287	1.48895645141602	-22.2788219451904	-0.000355493422830477	0.000943203864153475	-0.00197886489331722	-0.00132951640989631
899	-0.391557216644287	0.514933466911316	-22.4736270904541	-0.00555028254166245	-0.0026282137259841	-0.0152905117720366	-0.00717365415766835
900	-0.0668829083442688	-0.459089487791061	-22.4736270904541	0.00289124972186983	0.00451462110504508	0.00321592413820326	0.000618529506027699
901	0.25779139995575	-0.134415164589882	-22.6684303283691	-0.00619963090866804	-0.00684897974133492	-0.00295288790948689	0.000293855206109583
902	0.907140016555786	-1.10843813419342	-22.40869140625	-0.0126931173726916	-0.0110697457566857	-0.00457625929266214	-3.08191010844894e-05
903	-0.0668829083442688	-0.459089487791061	-22.4736270904541	0.0116574559360743	-0.0130177913233638	-0.00749832857400179	0.00159255252219737
904	-0.0668829083442688	-0.134415164589882	-22.3437576293945	0.00873538758605719	-0.0100957229733467	-0.00555028254166245	-0.00165419070981443
905	-0.0668829083442688	0.190259143710136	-22.4736270904541	-0.00814767740666866	0.00321592413820326	-0.00749832857400179	0.00159255252219737
906	-0.716231524944305	-0.134415164589882	-22.5385608673096	-0.00230353930965066	-0.00197886489331722	-0.00230353930965066	-0.000680167751852423
907	-0.716231524944305	1.48895645141602	-22.6034965515137	-0.00587495695799589	-0.00132951640989631	-0.00327756232582033	0.00126787810586393
908	-0.0668829083442688	1.16428208351135	-22.5385608673096	0.00386527273803949	-0.000355493422830477	-0.00782300252467394	-0.00587495695799589
909	-1.04090583324432	1.81363070011139	-22.4736270904541	-0.0113944197073579	0.00678734155371785	-0.00619963090866804	-0.0117190945893526
910	0.25779139995575	-0.134415164589882	-22.1489524841309	0.0106834331527352	0.00289124972186983	-0.0120437685400248	-0.00132951640989631
911	-0.0668829083442688	1.48895645141602	-22.9281711578369	-0.00360223650932312	0.00613799272105098	-0.00490093370899558	-0.00490093370899558
912	-0.391557216644287	0.839607775211334	-22.9931049346924	-0.00814767740666866	-0.00100484199356288	-0.0198359526693821	0.00256657530553639
913	-0.716231524944305	1.16428208351135	-22.8632354736328	0.00126787810586393	0.0022419011220336	-0.00652430532500148	-0.000680167751852423
914	0.25779139995575	0.839607775211334	-23.3177795410156	-0.00522560812532902	-0.00749832857400179	-0.0104203969240189	-0.00197886489331722
915	-0.391557216644287	1.48895645141602	-22.5385608673096	0.00126787810586393	-0.00132951640989631	-0.00717365415766835	0.00548864435404539
916	0.25779139995575	0.190259143710136	-22.2138862609863	-0.000355493422830477	-3.08191010844894e-05	0.00808603875339031	0.00776136433705688
917	-0.0668829083442688	1.81363070011139	-23.1879100799561	-0.00360223650932312	0.00548864435404539	-0.00457625929266214	0.00321592413820326
918	-0.0668829083442688	0.839607775211334	-23.3177795410156	-0.00100484199356288	-0.00197886489331722	-0.00522560812532902	-0.00360223650932312
919	-0.391557216644287	0.839607775211334	-22.4736270904541	-0.00717365415766835	0.00451462110504508	-0.00457625929266214	0.00191722682211548
920	-1.36558020114899	0.839607775211334	-22.6684303283691	-0.00977104809135199	-0.00555028254166245	0.00321592413820326	0.00711201597005129
921	-0.391557216644287	0.190259143710136	-22.7983016967773	-0.00879702530801296	0.00841071270406246	0.00289124972186983	0.00873538758605719
922	-1.04090583324432	0.839607775211334	-22.8632354736328	0.00516396993771195	0.00678734155371785	0.00289124972186983	0.0106834331527352
923	-1.36558020114899	0.839607775211334	-23.0580406188965	-0.00587495695799589	0.00256657530553639	-0.00392691092565656	0.00548864435404539
924	-0.716231524944305	0.190259143710136	-22.5385608673096	-0.00230353930965066	0.000943203864153475	-0.0107450718060136	-0.000680167751852423
925	0.582465708255768	-0.134415164589882	-22.2138862609863	-0.0026282137259841	0.00289124972186983	-0.00295288790948689	0.00678734155371785
926	0.582465708255768	0.190259143710136	-22.4736270904541	0.00516396993771195	0.01100810803473	-0.0107450718060136	-0.00165419070981443
927	-0.0668829083442688	1.16428208351135	-22.3437576293945	0.0106834331527352	-0.00230353930965066	-0.00814767740666866	0.00548864435404539
928	-0.391557216644287	1.16428208351135	-22.40869140625	0.000293855206109583	-0.00295288790948689	-0.0107450718060136	-0.00425158534198999
929	0.907140016555786	-0.783763766288757	-22.5385608673096	0.00256657530553639	-0.00587495695799589	-0.0104203969240189	-0.00360223650932312
930	0.582465708255768	-0.783763766288757	-23.0580406188965	0.00581331877037883	-0.00230353930965066	-0.00360223650932312	0.00548864435404539
931	0.907140016555786	-2.08246111869812	-23.0580406188965	0.00418994715437293	-0.00295288790948689	-0.00684897974133492	-0.00912170019000769
932	-0.0668829083442688	0.190259143710136	-22.9281711578369	0.00483929552137852	-0.00522560812532902	-0.0182125810533762	0.00354059832170606
933	0.582465708255768	-0.783763766288757	-22.6684303283691	0.000293855206109583	-0.00360223650932312	-0.0120437685400248	0.000618529506027699
934	0.907140016555786	-0.134415164589882	-22.8632354736328	0.00581331877037883	-0.00652430532500148	-0.00814767740666866	-0.00522560812532902
935	0.907140016555786	-0.783763766288757	-22.9281711578369	0.00808603875339031	-0.00782300252467394	-0.0143164889886975	0.00516396993771195
936	0.25779139995575	-0.134415164589882	-22.9931049346924	-0.00100484199356288	0.00126787810586393	-0.00684897974133492	0.00581331877037883
937	-0.391557216644287	1.48895645141602	-23.1879100799561	0.0100340843200684	-0.00230353930965066	-0.00782300252467394	-0.000680167751852423
938	-0.391557216644287	1.16428208351135	-22.5385608673096	0.0223717093467712	0.00418994715437293	-0.0159398596733809	0.00646266713738441
939	-0.391557216644287	0.839607775211334	-22.6684303283691	0.00808603875339031	0.000293855206109583	-0.0149658378213644	0.00126787810586393
940	0.25779139995575	-0.459089487791061	-22.9931049346924	-0.00847235135734081	0.00581331877037883	-0.00619963090866804	0.011982130818069
941	-0.0668829083442688	0.839607775211334	-23.3827152252197	0.0103587592020631	0.00548864435404539	-0.00879702530801296	0.00646266713738441
942	-0.0668829083442688	-0.134415164589882	-23.0580406188965	-0.0120437685400248	-0.00295288790948689	-0.0204853005707264	0.0113327819854021
943	0.582465708255768	0.514933466911316	-22.9931049346924	-0.0110697457566857	-0.00425158534198999	-0.0123684434220195	-0.00684897974133492
944	0.25779139995575	0.190259143710136	-23.122974395752	0.0106834331527352	0.000293855206109583	-0.0188619289547205	0.00126787810586393
945	0.25779139995575	1.16428208351135	-22.2788219451904	-0.00717365415766835	0.00289124972186983	-0.0104203969240189	0.00613799272105098
946	0.25779139995575	0.190259143710136	-23.122974395752	-0.0159398596733809	0.0022419011220336	-0.00327756232582033	0.00646266713738441
947	0.582465708255768	0.514933466911316	-23.0580406188965	-0.00847235135734081	-0.00132951640989631	-0.0113944197073579	0.00126787810586393
948	-0.391557216644287	0.190259143710136	-22.7983016967773	0.0100340843200684	-3.08191010844894e-05	-0.00944637414067984	0.00646266713738441
949	-1.04090583324432	1.16428208351135	-22.5385608673096	-0.0217839982360601	0.00191722682211548	-0.00132951640989631	-0.0026282137259841
950	-1.04090583324432	0.839607775211334	-22.5385608673096	0.00808603875339031	0.0022419011220336	-0.00684897974133492	0.0126314787194133
951	-1.36558020114899	1.16428208351135	-22.6034965515137	-0.017887907102704	0.00906006153672934	-0.00457625929266214	0.0123068047687411
952	-0.0668829083442688	-0.134415164589882	-22.9931049346924	-0.00230353930965066	0.00159255252219737	-0.00944637414067984	0.0136055024340749
953	-0.716231524944305	1.81363070011139	-23.3177795410156	0.00321592413820326	0.000618529506027699	-0.0159398596733809	-0.00230353930965066
954	-0.0668829083442688	1.16428208351135	-23.1879100799561	-0.00425158534198999	0.00256657530553639	-0.0026282137259841	0.00191722682211548
955	-0.716231524944305	1.48895645141602	-22.9281711578369	0.00906006153672934	0.00711201597005129	0.000618529506027699	0.00776136433705688
956	-0.391557216644287	0.839607775211334	-22.9931049346924	-3.08191010844894e-05	0.000943203864153475	-0.00360223650932312	0.000293855206109583
957	0.907140016555786	-0.783763766288757	-22.6034965515137	0.00743668992072344	-0.00360223650932312	-0.00717365415766835	0.00613799272105098
958	0.25779139995575	-0.134415164589882	-23.0580406188965	0.0106834331527352	0.00808603875339031	-3.08191010844894e-05	-0.00555028254166245
959	0.582465708255768	-1.10843813419342	-22.9281711578369	0.00256657530553639	-0.00717365415766835	-0.00327756232582033	-0.00490093370899558
960	-0.716231524944305	-0.134415164589882	-23.2528457641602	0.00126787810586393	-0.0120437685400248	0.00386527273803949	0.00483929552137852
961	0.582465708255768	-0.783763766288757	-22.7983016967773	-0.00230353930965066	-0.00327756232582033	0.00646266713738441	0.00159255252219737
962	-0.716231524944305	0.839607775211334	-23.0580406188965	0.00970941036939621	-0.0107450718060136	-0.00490093370899558	-0.00100484199356288
963	0.25779139995575	0.839607775211334	-22.7333660125732	-0.00100484199356288	-0.00197886489331722	-0.00782300252467394	-3.08191010844894e-05
964	-0.0668829083442688	1.16428208351135	-22.8632354736328	0.00678734155371785	0.00126787810586393	0.00451462110504508	-0.00490093370899558
965	-0.0668829083442688	0.190259143710136	-22.9281711578369	0.0226963832974434	-0.00100484199356288	0.0022419011220336	0.00321592413820326
966	-0.391557216644287	0.839607775211334	-23.1879100799561	-0.00132951640989631	-0.0227580219507217	0.00289124972186983	-0.00619963090866804
967	-0.0668829083442688	0.839607775211334	-22.6684303283691	0.00938473641872406	0.0100340843200684	0.000293855206109583	-0.00522560812532902
968	-0.391557216644287	0.839607775211334	-22.5385608673096	-0.00490093370899558	0.000943203864153475	-0.00684897974133492	-0.00392691092565656
969	0.907140016555786	-0.134415164589882	-22.5385608673096	0.00906006153672934	-0.00684897974133492	-0.00717365415766835	-0.00490093370899558
970	-0.391557216644287	-0.134415164589882	-23.1879100799561	0.00776136433705688	-0.00295288790948689	0.00159255252219737	0.00418994715437293
971	0.25779139995575	0.190259143710136	-22.7333660125732	0.00646266713738441	-0.00132951640989631	0.000618529506027699	-0.00295288790948689
972	-0.716231524944305	1.48895645141602	-22.6684303283691	-0.00652430532500148	0.0022419011220336	0.00191722682211548	-0.00652430532500148
973	-0.0668829083442688	0.190259143710136	-22.9281711578369	0.0103587592020631	-0.00360223650932312	-0.00749832857400179	-0.00587495695799589
974	0.582465708255768	-0.134415164589882	-22.1489524841309	-0.00749832857400179	-0.00782300252467394	-0.00425158534198999	-0.00327756232582033
975	0.25779139995575	0.190259143710136	-22.7983016967773	-0.00749832857400179	0.00581331877037883	0.00581331877037883	0.00808603875339031
976	-0.0668829083442688	-0.459089487791061	-23.122974395752	-0.00977104809135199	0.00548864435404539	0.00646266713738441	0.00613799272105098
977	-1.04090583324432	1.48895645141602	-23.1879100799561	-0.00490093370899558	0.00548864435404539	0.00711201597005129	0.000943203864153475
978	-0.716231524944305	0.839607775211334	-22.40869140625	-0.00100484199356288	0.000293855206109583	-0.00392691092565656	-0.00555028254166245
979	-2.33960318565369	1.48895645141602	-23.122974395752	-3.08191010844894e-05	0.000943203864153475	0.00581331877037883	-0.00132951640989631
980	-0.716231524944305	-0.134415164589882	-22.2788219451904	0.01100810803473	0.00711201597005129	-0.00197886489331722	0.00418994715437293
981	-1.36558020114899	1.81363070011139	-22.40869140625	-0.0169138833880424	0.000943203864153475	0.000618529506027699	0.00354059832170606
982	0.25779139995575	0.190259143710136	-22.4736270904541	0.00548864435404539	0.00289124972186983	-0.00879702530801296	-0.0026282137259841
983	-0.0668829083442688	0.514933466911316	-22.6034965515137	0.00256657530553639	-0.00165419070981443	-0.00684897974133492	-3.08191010844894e-05
984	0.582465708255768	-0.134415164589882	-22.7983016967773	0.0149041991680861	0.00581331877037883	-0.00132951640989631	-0.00977104809135199
985	0.582465708255768	0.839607775211334	-22.4736270904541	-0.00717365415766835	0.00354059832170606	0.00451462110504508	-0.00490093370899558
986	0.582465708255768	-0.783763766288757	-22.2788219451904	0.00354059832170606	0.00808603875339031	0.00873538758605719	0.00483929552137852
987	0.25779139995575	-0.134415164589882	-22.2138862609863	0.0142548503354192	-0.00295288790948689	-0.00587495695799589	-0.00392691092565656
988	0.25779139995575	-1.10843813419342	-22.6034965515137	0.00581331877037883	-0.00814767740666866	-0.00392691092565656	-0.00100484199356288
989	-0.0668829083442688	-0.134415164589882	-22.6034965515137	0.00418994715437293	-0.00587495695799589	0.000943203864153475	-0.00327756232582033
990	0.582465708255768	0.190259143710136	-22.7333660125732	0.00646266713738441	0.00256657530553639	0.00873538758605719	0.00256657530553639
991	-0.0668829083442688	-0.134415164589882	-22.2788219451904	-0.0211346503347158	-0.00619963090866804	0.01100810803473	0.00451462110504508
992	0.582465708255768	0.190259143710136	-22.0840167999268	-0.0117190945893526	0.000943203864153475	0.00646266713738441	-0.00814767740666866
993	-0.716231524944305	0.839607775211334	-22.5385608673096	-0.00522560812532902	0.00191722682211548	0.00159255252219737	-0.0026282137259841
994	-0.391557216644287	1.48895645141602	-22.7983016967773	0.00418994715437293	0.00191722682211548	0.00646266713738441	-0.00490093370899558
995	-0.391557216644287	1.16428208351135	-22.9281711578369	0.0252937767654657	0.00776136433705688	0.00321592413820326	0.00581331877037883
996	-1.04090583324432	1.16428208351135	-22.8632354736328	-0.0126931173726916	0.0126314787194133	0.0103587592020631	-0.000355493422830477
997	0.907140016555786	0.190259143710136	-22.4736270904541	0.000618529506027699	0.000618529506027699	0.00386527273803949	-0.00392691092565656
998	-0.0668829083442688	0.839607775211334	-22.2788219451904	-0.00555028254166245	0.00808603875339031	-0.000680167751852423	-0.00197886489331722
999	0.907140016555786	0.190259143710136	-22.6034965515137	-0.00327756232582033	0.00256657530553639	-3.08191010844894e-05	-0.0100957229733467
1000	-0.391557216644287	1.16428208351135	-22.9281711578369	0.0321119390428066	0.00483929552137852	0.00678734155371785	0.0022419011220336
1001	0.582465708255768	-0.134415164589882	-22.40869140625	-0.00944637414067984	0.00678734155371785	0.00938473641872406	-0.00100484199356288
1002	0.25779139995575	0.839607775211334	-22.7333660125732	-0.00717365415766835	0.00613799272105098	0.00776136433705688	-0.00165419070981443
1003	-0.391557216644287	1.16428208351135	-22.2788219451904	-0.0104203969240189	0.000293855206109583	0.00386527273803949	-0.0026282137259841
1004	-0.391557216644287	0.839607775211334	-22.0190830230713	0.01100810803473	0.00126787810586393	0.0126314787194133	-0.00944637414067984
1005	-0.0668829083442688	1.48895645141602	-22.4736270904541	0.00418994715437293	0.00808603875339031	0.00613799272105098	-0.000355493422830477
1006	-1.04090583324432	0.839607775211334	-22.6684303283691	-0.00522560812532902	-0.00100484199356288	0.00289124972186983	0.000943203864153475
1007	-1.69025444984436	1.48895645141602	-22.6684303283691	-0.0104203969240189	-0.0026282137259841	0.00418994715437293	0.000618529506027699
1008	-1.69025444984436	0.190259143710136	-22.6034965515137	-0.00522560812532902	-0.00652430532500148	-0.0126931173726916	-0.000355493422830477
1009	-1.04090583324432	0.839607775211334	-22.40869140625	-0.0165892094373703	0.0103587592020631	0.0022419011220336	-0.000355493422830477
1010	-0.716231524944305	0.514933466911316	-22.1489524841309	-0.00782300252467394	0.00289124972186983	-0.00100484199356288	-0.00490093370899558
1011	-0.391557216644287	0.190259143710136	-22.40869140625	0.00451462110504508	0.00841071270406246	-0.000680167751852423	0.00711201597005129
1012	-0.0668829083442688	0.839607775211334	-22.6684303283691	-0.000680167751852423	0.00289124972186983	0.00159255252219737	-0.00165419070981443
1013	-0.0668829083442688	-0.134415164589882	-22.4736270904541	0.00808603875339031	-0.00587495695799589	-3.08191010844894e-05	-0.00327756232582033
1014	0.907140016555786	-0.134415164589882	-22.3437576293945	0.00418994715437293	0.00613799272105098	0.00256657530553639	-0.00230353930965066
1015	0.907140016555786	-0.459089487791061	-22.1489524841309	0.0165275707840919	0.00938473641872406	0.000618529506027699	0.0100340843200684
1016	0.582465708255768	-0.783763766288757	-22.3437576293945	-0.00230353930965066	-0.00717365415766835	0.00548864435404539	-3.08191010844894e-05
1017	-0.716231524944305	0.190259143710136	-22.6034965515137	-0.0136671401560307	-0.00392691092565656	0.00873538758605719	-0.00165419070981443
1018	-0.0668829083442688	-0.134415164589882	-22.6034965515137	0.0126314787194133	0.00159255252219737	-0.00360223650932312	-0.0104203969240189
1019	0.25779139995575	0.190259143710136	-22.5385608673096	0.0123068047687411	-0.00944637414067984	-0.00100484199356288	-0.00490093370899558
1020	0.582465708255768	-1.10843813419342	-22.40869140625	0.00646266713738441	-0.00197886489331722	0.00906006153672934	-0.00490093370899558
1021	-0.391557216644287	0.514933466911316	-22.2788219451904	-0.000680167751852423	-0.0026282137259841	-0.00295288790948689	0.00321592413820326
1022	-0.391557216644287	1.48895645141602	-22.4736270904541	0.00126787810586393	-0.00652430532500148	-0.0026282137259841	-0.00490093370899558
1023	0.582465708255768	-0.134415164589882	-22.9931049346924	0.00581331877037883	-0.00587495695799589	-0.0100957229733467	-0.00684897974133492
1024	0.25779139995575	0.839607775211334	-22.5385608673096	0.0155535480007529	0.00354059832170606	-0.00879702530801296	-0.00392691092565656
1025	0.907140016555786	0.190259143710136	-21.9541473388672	0.0132808275520802	-0.0026282137259841	-0.0191866029053926	0.00808603875339031
1026	0.25779139995575	0.190259143710136	-22.4736270904541	0.00483929552137852	-0.00132951640989631	-0.00782300252467394	-0.00100484199356288
1027	0.582465708255768	-0.134415164589882	-22.40869140625	-0.00425158534198999	0.00808603875339031	-0.017887907102704	-3.08191010844894e-05
1028	-0.716231524944305	1.16428208351135	-22.7983016967773	0.00873538758605719	0.00418994715437293	-0.0172385573387146	-0.00749832857400179
1029	-0.0668829083442688	0.514933466911316	-22.9281711578369	0.00873538758605719	0.00126787810586393	-0.0208099745213985	0.00159255252219737
1030	0.907140016555786	0.839607775211334	-22.9931049346924	0.00386527273803949	0.00321592413820326	-0.00360223650932312	0.000943203864153475
1031	-0.391557216644287	1.16428208351135	-22.6684303283691	-0.00197886489331722	0.00678734155371785	-0.0113944197073579	0.00256657530553639
1032	0.907140016555786	0.190259143710136	-22.2138862609863	0.00548864435404539	-0.00132951640989631	-0.0117190945893526	0.000293855206109583
1033	-0.391557216644287	1.16428208351135	-22.4736270904541	0.00613799272105098	-0.00100484199356288	-0.0227580219507217	0.00159255252219737
1034	-0.0668829083442688	1.16428208351135	-22.7333660125732	-0.00944637414067984	0.00873538758605719	-0.0198359526693821	0.00354059832170606
1035	-0.716231524944305	0.839607775211334	-22.6684303283691	-0.00100484199356288	0.00776136433705688	-0.0126931173726916	0.00483929552137852
1036	-1.36558020114899	0.839607775211334	-22.6684303283691	-0.00619963090866804	0.00581331877037883	-0.0123684434220195	0.00906006153672934
1037	-1.69025444984436	1.16428208351135	-22.8632354736328	-0.00944637414067984	0.00873538758605719	-0.00684897974133492	0.000943203864153475
1038	-0.716231524944305	-0.459089487791061	-22.1489524841309	-0.00847235135734081	0.00321592413820326	-0.00944637414067984	0.00711201597005129
1039	-0.716231524944305	1.16428208351135	-22.0190830230713	-0.00912170019000769	-0.00327756232582033	-0.00879702530801296	0.000293855206109583
1040	-1.04090583324432	1.16428208351135	-23.0580406188965	0.00548864435404539	0.00159255252219737	-0.00327756232582033	0.000618529506027699
1041	-0.0668829083442688	0.514933466911316	-22.9931049346924	-0.0191866029053926	0.00711201597005129	-3.08191010844894e-05	-0.00165419070981443
1042	0.907140016555786	0.190259143710136	-22.4736270904541	0.00711201597005129	0.00516396993771195	0.0103587592020631	-0.00132951640989631
1043	-0.716231524944305	1.81363070011139	-22.6034965515137	0.00776136433705688	0.00646266713738441	-0.000355493422830477	-0.00457625929266214
1044	-0.391557216644287	1.16428208351135	-22.40869140625	-0.00392691092565656	0.00776136433705688	-0.00392691092565656	-0.00100484199356288
1045	-0.391557216644287	0.514933466911316	-22.40869140625	0.00548864435404539	0.00646266713738441	0.013930176384747	0.00483929552137852
1046	-0.0668829083442688	0.514933466911316	-22.8632354736328	-0.00912170019000769	-0.000680167751852423	0.00841071270406246	0.00159255252219737
1047	0.582465708255768	-0.783763766288757	-22.7983016967773	-0.00165419070981443	-0.00652430532500148	0.00938473641872406	-0.00132951640989631
1048	0.25779139995575	-1.43311238288879	-22.6034965515137	0.01100810803473	-0.00879702530801296	0.00678734155371785	-0.0026282137259841
1049	-0.0668829083442688	-0.783763766288757	-22.4736270904541	0.000943203864153475	-0.00522560812532902	0.0103587592020631	-0.00652430532500148
1050	-0.0668829083442688	-0.459089487791061	-22.2138862609863	0.00321592413820326	0.00289124972186983	0.0158782228827477	0.00938473641872406
1051	-0.0668829083442688	-0.134415164589882	-22.0840167999268	-0.00684897974133492	0.00548864435404539	0.0175015944987535	0.00256657530553639
1052	-0.0668829083442688	0.839607775211334	-23.2528457641602	-0.000355493422830477	-0.00392691092565656	0.0178262684494257	-0.0026282137259841
1053	0.25779139995575	0.190259143710136	-22.9281711578369	-3.08191010844894e-05	0.00548864435404539	0.0103587592020631	0.00386527273803949
1054	0.582465708255768	-0.134415164589882	-23.122974395752	-0.00392691092565656	-0.00782300252467394	0.0116574559360743	0.00126787810586393
1055	0.582465708255768	-0.459089487791061	-22.9281711578369	0.0132808275520802	0.00191722682211548	0.00873538758605719	0.000943203864153475
1056	0.907140016555786	0.190259143710136	-22.6034965515137	0.00743668992072344	0.00613799272105098	0.00678734155371785	0.000618529506027699
1057	-0.391557216644287	0.190259143710136	-22.5385608673096	-0.00230353930965066	0.00191722682211548	-0.000680167751852423	-0.00360223650932312
1058	-0.0668829083442688	1.48895645141602	-22.9281711578369	0.00386527273803949	-0.00230353930965066	0.00321592413820326	-0.00327756232582033
1059	0.907140016555786	0.190259143710136	-22.7333660125732	0.011982130818069	0.00776136433705688	-0.0026282137259841	-0.00360223650932312
1060	0.25779139995575	0.190259143710136	-22.4736270904541	0.0168522447347641	0.00841071270406246	0.00678734155371785	-0.00327756232582033
1061	0.25779139995575	1.48895645141602	-22.6684303283691	-3.08191010844894e-05	-0.00100484199356288	-0.00295288790948689	0.00711201597005129
1062	-0.391557216644287	1.48895645141602	-22.40869140625	0.0181509424000978	0.00159255252219737	-0.00100484199356288	0.00354059832170606
1063	1.23181438446045	-0.134415164589882	-22.7983016967773	-0.0130177913233638	-0.00684897974133492	-0.00749832857400179	-0.00132951640989631
1064	0.582465708255768	0.839607775211334	-23.0580406188965	-0.0159398596733809	-0.00230353930965066	0.00873538758605719	-0.00522560812532902
1065	0.25779139995575	0.839607775211334	-22.9931049346924	0.0022419011220336	0.00354059832170606	-3.08191010844894e-05	0.00938473641872406
1066	-1.04090583324432	0.514933466911316	-22.40869140625	-0.00327756232582033	0.00776136433705688	0.0022419011220336	0.00970941036939621
1067	-1.04090583324432	0.190259143710136	-22.8632354736328	-0.0224333461374044	0.00711201597005129	-0.000680167751852423	-0.00295288790948689
1068	-1.69025444984436	1.16428208351135	-22.6034965515137	-0.00425158534198999	-0.00717365415766835	-0.00522560812532902	-0.00490093370899558
1069	-0.716231524944305	1.16428208351135	-22.4736270904541	0.00321592413820326	-3.08191010844894e-05	-0.00425158534198999	-0.00619963090866804
1070	-0.391557216644287	0.514933466911316	-22.6034965515137	0.013930176384747	0.00873538758605719	0.00678734155371785	0.00516396993771195
1071	-0.716231524944305	1.48895645141602	-22.5385608673096	0.00906006153672934	0.00191722682211548	-0.00749832857400179	0.00321592413820326
1072	0.582465708255768	-0.134415164589882	-22.7333660125732	0.0022419011220336	-0.00100484199356288	0.0022419011220336	-3.08191010844894e-05
1073	-0.391557216644287	1.81363070011139	-23.0580406188965	-0.00132951640989631	0.0022419011220336	-0.00100484199356288	-0.00522560812532902
1074	-0.391557216644287	-0.134415164589882	-22.2788219451904	0.000618529506027699	-0.00295288790948689	-0.00749832857400179	0.000943203864153475
1075	-0.716231524944305	0.514933466911316	-23.122974395752	-0.0123684434220195	-0.00652430532500148	0.00743668992072344	-0.00490093370899558
1076	-0.0668829083442688	-0.134415164589882	-23.1879100799561	0.00321592413820326	-0.0100957229733467	-0.0026282137259841	0.00451462110504508
1077	-0.391557216644287	0.514933466911316	-21.6294727325439	-0.00977104809135199	-0.00100484199356288	0.00191722682211548	-0.000355493422830477
1078	0.907140016555786	-1.10843813419342	-22.3437576293945	0.0369820520281792	-0.00457625929266214	-0.00977104809135199	-0.0026282137259841
1079	-0.391557216644287	1.81363070011139	-22.40869140625	0.0265924744307995	0.00191722682211548	-0.000355493422830477	0.00191722682211548
1080	-0.391557216644287	1.48895645141602	-22.2138862609863	0.00678734155371785	0.000618529506027699	0.00516396993771195	0.00711201597005129
1081	0.582465708255768	-0.134415164589882	-22.7983016967773	-0.0195112787187099	-0.00652430532500148	0.0116574559360743	0.0022419011220336
1082	0.582465708255768	0.190259143710136	-23.0580406188965	0.000618529506027699	0.000293855206109583	0.000618529506027699	0.000943203864153475
1083	-0.391557216644287	1.16428208351135	-23.2528457641602	-0.00100484199356288	0.00581331877037883	-0.00555028254166245	-0.00327756232582033
1084	-0.716231524944305	0.839607775211334	-23.2528457641602	-0.000680167751852423	0.0103587592020631	-0.00652430532500148	-0.00587495695799589
1085	-0.0668829083442688	1.16428208351135	-23.122974395752	-0.00457625929266214	0.0113327819854021	0.00451462110504508	0.00711201597005129
1086	-0.0668829083442688	0.839607775211334	-22.6684303283691	-0.00717365415766835	0.00581331877037883	-0.00879702530801296	0.00418994715437293
1087	0.25779139995575	0.190259143710136	-23.122974395752	0.0113327819854021	0.00646266713738441	-0.00360223650932312	0.00256657530553639
1088	0.582465708255768	0.190259143710136	-23.2528457641602	-0.00814767740666866	0.00711201597005129	-0.0126931173726916	-0.0120437685400248
1089	0.907140016555786	0.514933466911316	-22.9931049346924	0.00970941036939621	-3.08191010844894e-05	-3.08191010844894e-05	-0.000680167751852423
1090	-0.716231524944305	1.48895645141602	-22.8632354736328	0.00354059832170606	0.00516396993771195	0.00191722682211548	-0.000680167751852423
1091	0.582465708255768	-0.134415164589882	-22.6034965515137	-0.000680167751852423	0.0022419011220336	-0.0117190945893526	0.00711201597005129
1092	-0.391557216644287	1.16428208351135	-22.7983016967773	0.00711201597005129	0.00126787810586393	-0.00814767740666866	-0.00457625929266214
1093	-0.0668829083442688	-0.459089487791061	-22.8632354736328	0.0113327819854021	0.00483929552137852	-0.0165892094373703	-0.0026282137259841
1094	-0.716231524944305	0.514933466911316	-23.0580406188965	-0.0143164889886975	-0.00425158534198999	-0.00977104809135199	0.00321592413820326
1095	-0.391557216644287	-0.459089487791061	-22.5385608673096	-0.00912170019000769	0.00808603875339031	0.00191722682211548	0.00581331877037883
1096	-1.04090583324432	-0.134415164589882	-22.5385608673096	0.00126787810586393	0.00646266713738441	0.00906006153672934	-3.08191010844894e-05
1097	-1.04090583324432	0.190259143710136	-22.7983016967773	-0.00522560812532902	0.00483929552137852	-0.0026282137259841	-3.08191010844894e-05
1098	-1.36558020114899	1.16428208351135	-22.7983016967773	0.0200989879667759	-0.0026282137259841	-3.08191010844894e-05	-0.0126931173726916
1099	0.25779139995575	0.190259143710136	-22.6034965515137	0.000293855206109583	-0.00295288790948689	-3.08191010844894e-05	0.000943203864153475
1100	0.25779139995575	0.190259143710136	-22.40869140625	0.00906006153672934	0.00646266713738441	-0.000355493422830477	-0.000680167751852423
1101	-0.391557216644287	0.839607775211334	-23.3177795410156	0.0103587592020631	0.0022419011220336	0.00321592413820326	0.00516396993771195
1102	-0.0668829083442688	0.514933466911316	-22.9281711578369	0.00354059832170606	-0.0026282137259841	0.00418994715437293	-0.00522560812532902
1103	0.25779139995575	-0.783763766288757	-22.7333660125732	-0.0104203969240189	-0.00392691092565656	-0.00392691092565656	-0.00360223650932312
1104	0.907140016555786	-1.43311238288879	-22.4736270904541	0.0106834331527352	-0.00587495695799589	-0.00490093370899558	-0.00230353930965066
1105	0.907140016555786	-0.459089487791061	-22.40869140625	-0.00132951640989631	0.000293855206109583	-0.00457625929266214	0.000618529506027699
1106	0.25779139995575	-0.783763766288757	-22.4736270904541	0.00418994715437293	0.00808603875339031	-0.00879702530801296	0.00613799272105098
1107	0.25779139995575	0.190259143710136	-22.40869140625	-0.0100957229733467	0.0022419011220336	0.00321592413820326	0.00289124972186983
1108	-0.0668829083442688	0.514933466911316	-22.5385608673096	0.0239950809627771	-0.00230353930965066	-0.00490093370899558	-0.0100957229733467
1109	-0.0668829083442688	2.13830494880676	-22.4736270904541	-0.0123684434220195	-0.000355493422830477	-0.0104203969240189	0.00256657530553639
1110	0.582465708255768	0.190259143710136	-22.2138862609863	0.00646266713738441	-0.00327756232582033	-0.00555028254166245	0.00159255252219737
1111	-0.0668829083442688	1.16428208351135	-22.7333660125732	-0.00360223650932312	-0.000680167751852423	0.0022419011220336	0.00743668992072344
1112	0.582465708255768	-0.459089487791061	-22.7983016967773	-0.000355493422830477	0.00191722682211548	-0.00749832857400179	0.00126787810586393
1113	-0.0668829083442688	1.16428208351135	-22.9281711578369	0.0136055024340749	-0.00132951640989631	-0.0143164889886975	-0.00392691092565656
1114	-0.0668829083442688	0.839607775211334	-22.8632354736328	-0.00100484199356288	0.0100340843200684	-0.00555028254166245	0.00126787810586393
1115	-0.0668829083442688	1.16428208351135	-22.7983016967773	0.0197743140161037	0.01100810803473	-0.00555028254166245	0.000618529506027699
1116	-0.391557216644287	1.48895645141602	-22.40869140625	0.00743668992072344	0.00970941036939621	0.00516396993771195	0.00483929552137852
1117	0.25779139995575	1.16428208351135	-22.4736270904541	0.00289124972186983	-0.00684897974133492	-0.0026282137259841	-3.08191010844894e-05
1118	0.907140016555786	-0.134415164589882	-22.40869140625	0.000293855206109583	0.00354059832170606	0.000618529506027699	-0.00132951640989631
1119	-0.391557216644287	0.190259143710136	-22.6034965515137	0.0022419011220336	-0.00100484199356288	-0.00587495695799589	0.00418994715437293
1120	-0.716231524944305	0.839607775211334	-22.7333660125732	-0.00749832857400179	0.000618529506027699	0.00451462110504508	-0.00230353930965066
1121	-1.36558020114899	0.514933466911316	-22.1489524841309	0.00548864435404539	0.00678734155371785	-0.00619963090866804	0.00548864435404539
1122	-0.716231524944305	0.839607775211334	-22.2138862609863	-0.0247060675173998	0.000293855206109583	-0.00717365415766835	-3.08191010844894e-05
1123	-1.36558020114899	1.48895645141602	-22.5385608673096	0.0236704051494598	-0.00132951640989631	-0.00977104809135199	-0.00814767740666866
1124	-1.36558020114899	1.81363070011139	-22.6684303283691	-0.0133424662053585	0.00418994715437293	-0.00360223650932312	-0.00425158534198999
1125	-1.04090583324432	1.48895645141602	-22.6684303283691	-0.00847235135734081	0.00841071270406246	-0.00327756232582033	0.00191722682211548
1126	-1.04090583324432	1.81363070011139	-22.7333660125732	0.0022419011220336	0.00613799272105098	-0.00132951640989631	-0.00100484199356288
1127	1.23181438446045	0.514933466911316	-22.40869140625	-0.00555028254166245	0.00873538758605719	-0.0117190945893526	0.000943203864153475
1128	-0.0668829083442688	-0.134415164589882	-22.0840167999268	-0.0026282137259841	0.00354059832170606	0.00581331877037883	-0.00522560812532902
1129	1.23181438446045	-0.459089487791061	-22.1489524841309	0.00873538758605719	-0.00360223650932312	-0.00197886489331722	0.000293855206109583
1130	-0.0668829083442688	0.514933466911316	-22.6684303283691	0.00743668992072344	-0.00165419070981443	0.00906006153672934	0.00256657530553639
1131	0.907140016555786	-1.43311238288879	-22.6034965515137	0.0113327819854021	-0.00490093370899558	-0.00230353930965066	0.00191722682211548
1132	-0.391557216644287	-0.134415164589882	-22.6034965515137	-0.0175632312893867	-0.00619963090866804	-0.00522560812532902	0.00159255252219737
1133	-0.716231524944305	-1.10843813419342	-22.2138862609863	0.0223717093467712	-0.00717365415766835	0.00418994715437293	-0.0100957229733467
1134	0.25779139995575	-0.783763766288757	-22.1489524841309	0.00386527273803949	-0.00977104809135199	0.031137915328145	-0.00457625929266214
1135	0.582465708255768	-0.783763766288757	-22.2138862609863	0.00841071270406246	0.00646266713738441	0.0509430468082428	-0.00165419070981443
1136	0.25779139995575	-0.783763766288757	-22.40869140625	0.00354059832170606	0.00418994715437293	0.0463976077735424	0.00321592413820326
1137	-1.04090583324432	0.514933466911316	-22.5385608673096	0.00451462110504508	-0.00165419070981443	0.0483456552028656	-0.00684897974133492
1138	-0.716231524944305	0.514933466911316	-22.5385608673096	0.00646266713738441	-0.00522560812532902	0.0444495603442192	-0.00100484199356288
1139	0.25779139995575	0.514933466911316	-22.40869140625	-0.00749832857400179	-0.00425158534198999	0.0467222817242146	0.00418994715437293
1140	-0.391557216644287	0.190259143710136	-22.1489524841309	0.01100810803473	-0.00165419070981443	0.0551638156175613	-0.00165419070981443
1141	0.582465708255768	0.514933466911316	-23.1879100799561	0.00483929552137852	-0.000355493422830477	0.0457482598721981	-0.00165419070981443
1142	-0.391557216644287	0.839607775211334	-22.9281711578369	0.00418994715437293	0.00711201597005129	0.0376313999295235	0.00256657530553639
1143	-0.391557216644287	1.48895645141602	-22.7333660125732	0.00159255252219737	0.00613799272105098	0.0499690249562263	-0.00619963090866804
1144	0.582465708255768	0.514933466911316	-22.6034965515137	-0.00295288790948689	-0.00360223650932312	0.0425015166401863	-0.00360223650932312
1145	-0.0668829083442688	-0.134415164589882	-22.9281711578369	-0.00197886489331722	0.0022419011220336	0.0373067259788513	-0.00230353930965066
1146	-0.391557216644287	0.514933466911316	-22.8632354736328	0.00191722682211548	-3.08191010844894e-05	0.00613799272105098	-0.00327756232582033
1147	-0.391557216644287	1.16428208351135	-23.1879100799561	-0.00132951640989631	-0.000680167751852423	-0.000355493422830477	-0.000355493422830477
1148	0.25779139995575	1.16428208351135	-22.6034965515137	-0.00879702530801296	-0.00230353930965066	-0.0165892094373703	-0.00165419070981443
1149	-0.716231524944305	1.16428208351135	-22.5385608673096	-0.0100957229733467	0.00289124972186983	-0.0276281367987394	-0.00197886489331722
1150	0.582465708255768	-0.459089487791061	-22.4736270904541	-0.0169138833880424	0.000293855206109583	-0.0149658378213644	0.00159255252219737
1151	-1.69025444984436	1.48895645141602	-22.40869140625	-0.00847235135734081	0.00256657530553639	-0.0247060675173998	0.0142548503354192
1152	-0.716231524944305	-0.459089487791061	-22.1489524841309	-0.0139918150380254	-3.08191010844894e-05	-0.0224333461374044	-0.00490093370899558
1153	-2.33960318565369	0.839607775211334	-22.7333660125732	-0.00847235135734081	0.00256657530553639	-0.028926832601428	0.00321592413820326
1154	-2.01492881774902	1.48895645141602	-23.1879100799561	-0.00587495695799589	-0.00555028254166245	-0.0237320438027382	-3.08191010844894e-05
1155	-1.69025444984436	0.514933466911316	-22.40869140625	-0.00165419070981443	0.0103587592020631	-0.0159398596733809	0.00841071270406246
1156	-1.69025444984436	1.48895645141602	-22.6034965515137	-0.00847235135734081	0.00418994715437293	-0.0198359526693821	0.0022419011220336
1157	-0.716231524944305	0.514933466911316	-22.40869140625	-0.00944637414067984	-0.00425158534198999	-0.0266541130840778	-0.000355493422830477
1158	-0.0668829083442688	0.190259143710136	-22.6034965515137	-0.00100484199356288	0.00516396993771195	-0.0240567177534103	0.00256657530553639
1159	0.25779139995575	1.16428208351135	-22.6684303283691	-0.00749832857400179	-0.000680167751852423	-0.0273034609854221	0.00711201597005129
1160	0.25779139995575	0.839607775211334	-22.8632354736328	0.0210730116814375	0.00646266713738441	-0.0295761823654175	0.00646266713738441
1161	-0.0668829083442688	0.190259143710136	-22.40869140625	0.00256657530553639	0.00386527273803949	-0.0217839982360601	0.00711201597005129
1162	0.25779139995575	-1.10843813419342	-22.2788219451904	0.0181509424000978	-0.00360223650932312	-0.0250307414680719	0.00516396993771195
1163	0.582465708255768	-1.43311238288879	-22.7983016967773	-0.00457625929266214	-0.0126931173726916	-0.0211346503347158	-0.0026282137259841
1164	0.25779139995575	0.190259143710136	-22.8632354736328	0.00841071270406246	-0.0126931173726916	-0.0250307414680719	-0.00230353930965066
1165	0.25779139995575	0.190259143710136	-23.3177795410156	0.00581331877037883	-0.00490093370899558	-0.0198359526693821	0.00581331877037883
1166	0.25779139995575	-0.459089487791061	-23.1879100799561	0.0149041991680861	-0.00197886489331722	-0.0256800893694162	0.00289124972186983
1167	0.25779139995575	-0.459089487791061	-22.9281711578369	-0.00522560812532902	-0.00457625929266214	-0.0295761823654175	-0.000680167751852423
1168	0.25779139995575	0.190259143710136	-22.8632354736328	-0.00392691092565656	-0.00295288790948689	-0.0354203209280968	-0.00327756232582033
1169	0.907140016555786	0.190259143710136	-22.7983016967773	0.00386527273803949	0.00159255252219737	-0.0389917381107807	-0.00782300252467394
1170	-0.716231524944305	1.16428208351135	-22.4736270904541	0.00354059832170606	0.00483929552137852	-0.0172385573387146	0.00873538758605719
1171	-0.0668829083442688	0.190259143710136	-23.3177795410156	0.0223717093467712	0.00678734155371785	-0.0195112787187099	0.00386527273803949
1172	-0.716231524944305	1.16428208351135	-23.3827152252197	0.00743668992072344	0.000618529506027699	-0.0211346503347158	-0.00100484199356288
1173	-0.0668829083442688	0.190259143710136	-23.0580406188965	0.00289124972186983	0.00386527273803949	-0.0263294391334057	-0.00782300252467394
1174	0.582465708255768	-0.134415164589882	-23.122974395752	0.0145795252174139	-0.00360223650932312	-0.0282774847000837	-0.00717365415766835
1175	0.907140016555786	0.514933466911316	-22.9281711578369	-0.00587495695799589	0.0123068047687411	-0.0117190945893526	-0.00360223650932312
1176	0.907140016555786	-0.134415164589882	-22.7333660125732	-0.00295288790948689	0.00938473641872406	-0.0227580219507217	0.00354059832170606
1177	0.582465708255768	0.839607775211334	-23.0580406188965	-0.00327756232582033	-0.00490093370899558	-0.0149658378213644	-0.00619963090866804
1178	-0.0668829083442688	-0.134415164589882	-22.6034965515137	0.00970941036939621	0.000943203864153475	-0.0107450718060136	-0.00684897974133492
1179	0.907140016555786	0.839607775211334	-22.6034965515137	-0.000355493422830477	0.00126787810586393	-0.0162645354866982	-0.00295288790948689
1180	0.582465708255768	-0.134415164589882	-22.3437576293945	0.00808603875339031	-0.000680167751852423	-0.00749832857400179	0.00386527273803949
1181	-0.391557216644287	0.514933466911316	-22.2788219451904	0.00354059832170606	0.00289124972186983	-0.00100484199356288	0.00386527273803949
1182	-0.716231524944305	0.514933466911316	-22.2788219451904	-0.0182125810533762	0.00321592413820326	-0.00522560812532902	0.00451462110504508
1183	-1.69025444984436	-0.134415164589882	-22.40869140625	-0.00425158534198999	0.000943203864153475	-0.00100484199356288	0.00321592413820326
1184	-1.04090583324432	-0.459089487791061	-22.4736270904541	-0.00619963090866804	-0.00619963090866804	-0.0110697457566857	-3.08191010844894e-05
1185	-0.716231524944305	-0.134415164589882	-22.40869140625	-0.0130177913233638	0.00646266713738441	0.00256657530553639	0.00418994715437293
1186	-1.36558020114899	0.839607775211334	-22.5385608673096	-0.00684897974133492	0.000618529506027699	-0.00847235135734081	-0.00230353930965066
1187	-1.36558020114899	1.16428208351135	-22.40869140625	-0.00587495695799589	-0.00327756232582033	-0.00814767740666866	0.000293855206109583
1188	-0.391557216644287	1.48895645141602	-22.2138862609863	-0.00425158534198999	0.000293855206109583	-0.00652430532500148	-0.0120437685400248
1189	-0.716231524944305	1.48895645141602	-22.6684303283691	0.0207483377307653	-0.00977104809135199	-0.00879702530801296	-0.00717365415766835
1190	0.907140016555786	1.16428208351135	-22.8632354736328	-0.00132951640989631	-3.08191010844894e-05	-0.000680167751852423	-0.00100484199356288
1191	-0.0668829083442688	-0.134415164589882	-22.3437576293945	0.00321592413820326	0.00678734155371785	-0.00912170019000769	0.00581331877037883
1192	0.582465708255768	-1.10843813419342	-22.4736270904541	-0.0107450718060136	-0.00912170019000769	-0.00132951640989631	-0.00652430532500148
1193	0.582465708255768	-0.783763766288757	-22.40869140625	0.00548864435404539	-0.00619963090866804	-0.0126931173726916	-0.000680167751852423
1194	-0.716231524944305	-0.134415164589882	-22.40869140625	0.00321592413820326	-0.00814767740666866	-0.00392691092565656	-0.00360223650932312
1195	0.582465708255768	-0.134415164589882	-22.6034965515137	-0.0136671401560307	-0.00522560812532902	-0.00977104809135199	0.00841071270406246
1196	-0.391557216644287	0.514933466911316	-22.6684303283691	0.00256657530553639	-0.000355493422830477	0.00548864435404539	0.0022419011220336
1197	0.25779139995575	1.16428208351135	-22.6684303283691	-0.00327756232582033	0.00256657530553639	-0.00587495695799589	-0.00197886489331722
1198	0.582465708255768	0.514933466911316	-22.5385608673096	0.00646266713738441	-3.08191010844894e-05	-0.00847235135734081	-0.00197886489331722
1199	-0.0668829083442688	0.839607775211334	-22.9281711578369	0.00938473641872406	-0.00165419070981443	-0.00717365415766835	-0.000355493422830477
1200	-0.391557216644287	0.839607775211334	-22.6034965515137	0.00906006153672934	0.00191722682211548	0.00451462110504508	-0.00360223650932312
1201	-0.0668829083442688	-0.134415164589882	-22.6684303283691	-0.0182125810533762	0.00418994715437293	0.00970941036939621	0.00483929552137852
1202	0.582465708255768	0.190259143710136	-22.5385608673096	-0.0204853005707264	0.00678734155371785	-0.00490093370899558	0.00548864435404539
1203	0.25779139995575	1.16428208351135	-22.9281711578369	0.00451462110504508	0.00289124972186983	-0.00619963090866804	-0.00912170019000769
1204	-0.716231524944305	1.16428208351135	-23.3827152252197	-0.00132951640989631	-0.00100484199356288	-0.00879702530801296	0.00321592413820326
1205	-0.716231524944305	1.16428208351135	-22.6684303283691	-0.0107450718060136	0.00256657530553639	-3.08191010844894e-05	0.00678734155371785
1206	0.25779139995575	0.839607775211334	-22.4736270904541	0.0022419011220336	0.000943203864153475	-0.00490093370899558	0.00678734155371785
1207	0.582465708255768	0.514933466911316	-22.40869140625	0.000293855206109583	0.00516396993771195	-0.00132951640989631	0.00516396993771195
1208	0.582465708255768	-0.459089487791061	-22.5385608673096	0.01100810803473	0.00159255252219737	-0.00425158534198999	0.00289124972186983
1209	0.25779139995575	0.514933466911316	-22.9281711578369	-0.00230353930965066	0.00516396993771195	0.0022419011220336	0.00159255252219737
1210	-1.04090583324432	0.190259143710136	-22.3437576293945	-0.0195112787187099	0.00516396993771195	0.00808603875339031	0.00321592413820326
1211	-1.36558020114899	-0.459089487791061	-22.40869140625	-0.0188619289547205	0.00841071270406246	0.00191722682211548	0.0155535480007529
1212	-1.04090583324432	1.16428208351135	-22.6034965515137	-0.0139918150380254	0.00516396993771195	0.00418994715437293	0.00906006153672934
1213	-0.716231524944305	-0.134415164589882	-22.4736270904541	0.00581331877037883	0.00678734155371785	-0.0117190945893526	-0.00100484199356288
1214	-0.0668829083442688	-0.134415164589882	-22.9931049346924	0.00386527273803949	-0.00587495695799589	0.00159255252219737	-0.000355493422830477
1215	-1.04090583324432	0.190259143710136	-22.4736270904541	0.012956153601408	0.0113327819854021	0.00873538758605719	0.00483929552137852
1216	-0.391557216644287	-0.134415164589882	-22.4736270904541	0.0181509424000978	0.00841071270406246	0.00613799272105098	-0.00230353930965066
1217	-0.0668829083442688	-0.134415164589882	-22.6034965515137	-0.00587495695799589	0.00548864435404539	-0.0026282137259841	-0.00165419070981443
1218	-0.0668829083442688	-0.134415164589882	-22.1489524841309	0.00776136433705688	0.000293855206109583	-0.00847235135734081	-0.00490093370899558
1219	0.25779139995575	-0.134415164589882	-22.6034965515137	-0.0139918150380254	0.00256657530553639	-0.00587495695799589	-0.00684897974133492
1220	0.25779139995575	-0.783763766288757	-22.4736270904541	-0.00912170019000769	-0.00165419070981443	0.00776136433705688	0.00126787810586393
1221	0.582465708255768	-0.134415164589882	-22.5385608673096	-0.0159398596733809	-0.0026282137259841	0.00321592413820326	0.00354059832170606
1222	-0.391557216644287	0.514933466911316	-22.6684303283691	0.00938473641872406	-0.00847235135734081	-0.000680167751852423	-0.00132951640989631
1223	0.25779139995575	-1.10843813419342	-22.1489524841309	0.0142548503354192	-0.0026282137259841	-0.00555028254166245	0.00289124972186983
1224	0.907140016555786	-0.459089487791061	-22.2788219451904	0.0165275707840919	0.00159255252219737	0.00321592413820326	0.00126787810586393
1225	0.907140016555786	-0.134415164589882	-22.4736270904541	0.00678734155371785	-0.00392691092565656	0.000293855206109583	0.00646266713738441
1226	-0.0668829083442688	-0.134415164589882	-22.40869140625	0.0100340843200684	0.00451462110504508	0.00516396993771195	0.0022419011220336
1227	0.25779139995575	0.514933466911316	-22.5385608673096	0.00321592413820326	0.00191722682211548	-0.00360223650932312	0.00354059832170606
1228	-0.0668829083442688	0.839607775211334	-22.7333660125732	0.00808603875339031	0.00191722682211548	-0.00879702530801296	-0.00587495695799589
1229	-0.716231524944305	1.48895645141602	-22.5385608673096	0.00581331877037883	0.00418994715437293	-0.00814767740666866	-0.00295288790948689
1230	0.25779139995575	1.48895645141602	-22.6684303283691	0.00776136433705688	0.00743668992072344	0.00678734155371785	0.00776136433705688
1231	-0.716231524944305	-0.134415164589882	-22.7333660125732	0.00159255252219737	0.00159255252219737	0.000293855206109583	-3.08191010844894e-05
1232	0.25779139995575	0.190259143710136	-22.7333660125732	-3.08191010844894e-05	0.00354059832170606	-0.0100957229733467	-0.00425158534198999
1233	-1.04090583324432	0.839607775211334	-22.8632354736328	0.00516396993771195	-0.00587495695799589	-0.00457625929266214	-0.00717365415766835
1234	-0.391557216644287	1.16428208351135	-22.40869140625	-0.00847235135734081	0.00126787810586393	-0.00944637414067984	0.00126787810586393
1235	-0.716231524944305	0.514933466911316	-22.2138862609863	0.00711201597005129	0.00451462110504508	-0.00197886489331722	0.00289124972186983
1236	-0.391557216644287	0.190259143710136	-22.40869140625	0.000618529506027699	0.00483929552137852	0.00191722682211548	0.00321592413820326
1237	-0.716231524944305	1.48895645141602	-23.1879100799561	-0.00587495695799589	0.00321592413820326	-0.00392691092565656	-3.08191010844894e-05
1238	0.25779139995575	0.839607775211334	-22.5385608673096	-0.0169138833880424	-0.00425158534198999	-0.0113944197073579	-0.00165419070981443
1239	-1.04090583324432	1.81363070011139	-22.5385608673096	-0.000680167751852423	-0.00522560812532902	-0.00230353930965066	0.0022419011220336
1240	-0.716231524944305	0.839607775211334	-22.7333660125732	-0.00100484199356288	-0.000355493422830477	0.00191722682211548	0.0113327819854021
1241	-2.01492881774902	0.514933466911316	-22.6034965515137	-0.028926832601428	0.00808603875339031	-0.000680167751852423	0.00516396993771195
1242	-0.0668829083442688	0.190259143710136	-22.7983016967773	-0.0117190945893526	0.00548864435404539	-0.00619963090866804	0.00873538758605719
1243	-0.0668829083442688	0.839607775211334	-23.2528457641602	0.000943203864153475	0.000618529506027699	-0.00197886489331722	-0.00295288790948689
1244	0.25779139995575	0.514933466911316	-22.7333660125732	0.0116574559360743	-0.00100484199356288	-0.000680167751852423	-0.00100484199356288
1245	-0.716231524944305	1.16428208351135	-22.6034965515137	0.00321592413820326	0.00321592413820326	0.00159255252219737	0.0022419011220336
1246	0.25779139995575	0.190259143710136	-23.122974395752	0.00516396993771195	0.00191722682211548	0.011982130818069	0.00159255252219737
1247	0.25779139995575	-0.134415164589882	-22.5385608673096	0.00873538758605719	0.00743668992072344	0.00516396993771195	-0.00197886489331722
1248	0.25779139995575	-0.459089487791061	-22.7983016967773	-0.00360223650932312	-0.00197886489331722	-0.00165419070981443	0.000943203864153475
1249	0.25779139995575	-1.10843813419342	-22.5385608673096	-0.00490093370899558	-0.00392691092565656	-0.00457625929266214	-0.00165419070981443
1250	0.25779139995575	-1.43311238288879	-22.40869140625	0.00516396993771195	-0.00619963090866804	0.00483929552137852	-3.08191010844894e-05
1251	0.582465708255768	-0.783763766288757	-22.4736270904541	0.000943203864153475	-0.00100484199356288	0.00516396993771195	0.0022419011220336
1252	-0.391557216644287	0.190259143710136	-22.3437576293945	0.00613799272105098	-0.00230353930965066	-0.00814767740666866	-0.00197886489331722
1253	0.25779139995575	-0.459089487791061	-22.2138862609863	-0.0221086721867323	-0.00912170019000769	-0.00100484199356288	-0.0026282137259841
1254	-0.0668829083442688	-0.459089487791061	-22.4736270904541	0.0152288740500808	0.00191722682211548	-0.00392691092565656	-0.00814767740666866
1255	-0.0668829083442688	0.839607775211334	-22.4736270904541	0.00841071270406246	0.00386527273803949	0.00386527273803949	0.0022419011220336
1256	0.582465708255768	0.514933466911316	-22.6684303283691	0.00386527273803949	0.0100340843200684	0.011982130818069	-0.00295288790948689
1257	1.55648863315582	-0.134415164589882	-22.5385608673096	0.0142548503354192	0.00646266713738441	0.000293855206109583	-0.00197886489331722
1258	0.907140016555786	0.190259143710136	-22.9281711578369	0.000943203864153475	-0.00684897974133492	0.00126787810586393	-0.00652430532500148
1259	0.907140016555786	0.190259143710136	-22.9931049346924	-0.0133424662053585	0.00386527273803949	0.00581331877037883	-0.00327756232582033
1260	0.582465708255768	-0.134415164589882	-23.2528457641602	-0.000355493422830477	0.00386527273803949	0.00548864435404539	0.00289124972186983
1261	0.25779139995575	0.839607775211334	-22.9931049346924	0.0207483377307653	-0.000680167751852423	0.00516396993771195	-0.00392691092565656
1262	-0.391557216644287	1.16428208351135	-22.6684303283691	-0.0026282137259841	0.00386527273803949	0.00646266713738441	0.000943203864153475
1263	0.907140016555786	0.190259143710136	-23.122974395752	0.00938473641872406	-0.00327756232582033	-3.08191010844894e-05	-0.0126931173726916
1264	0.582465708255768	0.190259143710136	-22.8632354736328	-0.0149658378213644	0.00159255252219737	-3.08191010844894e-05	-0.00392691092565656
1265	0.582465708255768	-0.134415164589882	-22.2788219451904	0.00711201597005129	0.00289124972186983	0.0113327819854021	0.00321592413820326
1266	0.25779139995575	0.190259143710136	-22.3437576293945	-0.0156151866540313	0.0136055024340749	0.00743668992072344	-0.00165419070981443
1267	-0.391557216644287	1.81363070011139	-22.40869140625	0.01847561635077	0.00808603875339031	0.00483929552137852	-0.0107450718060136
1268	-1.36558020114899	0.190259143710136	-22.2788219451904	-0.0221086721867323	-0.00295288790948689	-0.00782300252467394	0.00126787810586393
1269	-1.36558020114899	1.16428208351135	-22.9281711578369	0.00678734155371785	0.00354059832170606	0.00483929552137852	-0.00749832857400179
1270	-2.01492881774902	1.48895645141602	-22.9281711578369	-0.00360223650932312	-0.00230353930965066	0.00126787810586393	-0.000355493422830477
1271	-0.716231524944305	0.190259143710136	-22.6034965515137	-0.00165419070981443	0.00581331877037883	0.00354059832170606	-0.00522560812532902
1272	-0.716231524944305	0.190259143710136	-23.1879100799561	-0.0256800893694162	0.0113327819854021	-0.000355493422830477	-0.000355493422830477
1273	-1.69025444984436	1.48895645141602	-23.1879100799561	-0.00132951640989631	-0.000680167751852423	0.00321592413820326	-0.00392691092565656
1274	-0.391557216644287	0.190259143710136	-22.3437576293945	0.0226963832974434	-0.00295288790948689	-0.00522560812532902	-0.00879702530801296
1275	-0.391557216644287	0.514933466911316	-22.40869140625	0.00613799272105098	0.00418994715437293	0.00776136433705688	-0.00165419070981443
1276	-0.0668829083442688	0.514933466911316	-22.2788219451904	0.000943203864153475	0.00516396993771195	0.00159255252219737	-0.00132951640989631
1277	-0.716231524944305	1.16428208351135	-22.40869140625	0.012956153601408	0.0022419011220336	-3.08191010844894e-05	-0.00912170019000769
1278	-0.391557216644287	0.190259143710136	-22.7333660125732	0.00289124972186983	-0.00847235135734081	-0.00197886489331722	-0.00749832857400179
1279	-0.716231524944305	-0.783763766288757	-22.40869140625	0.00548864435404539	-0.00392691092565656	-0.00652430532500148	-0.00912170019000769
1280	-0.0668829083442688	-0.134415164589882	-22.6684303283691	-0.00100484199356288	-0.000355493422830477	-0.00749832857400179	0.00613799272105098
1281	0.25779139995575	-1.43311238288879	-22.9281711578369	0.00321592413820326	-0.00522560812532902	-0.000680167751852423	-0.00555028254166245
1282	0.582465708255768	-0.134415164589882	-22.9931049346924	-0.00425158534198999	-0.00197886489331722	-0.0107450718060136	0.00613799272105098
1283	-1.04090583324432	0.190259143710136	-22.7333660125732	0.00256657530553639	-0.00327756232582033	-0.00749832857400179	-0.00165419070981443
1284	-0.391557216644287	0.514933466911316	-23.3827152252197	0.00321592413820326	-0.000680167751852423	-0.00392691092565656	-0.00717365415766835
1285	-0.716231524944305	0.839607775211334	-22.5385608673096	0.013930176384747	0.00191722682211548	0.00159255252219737	0.00126787810586393
1286	-0.391557216644287	1.16428208351135	-23.122974395752	-0.017887907102704	0.00289124972186983	0.000618529506027699	0.00548864435404539
1287	-0.716231524944305	1.16428208351135	-23.0580406188965	0.00159255252219737	0.0100340843200684	-0.00944637414067984	-0.00295288790948689
1288	-0.0668829083442688	1.48895645141602	-23.1879100799561	-0.00132951640989631	-0.0100957229733467	-0.0172385573387146	-0.00814767740666866
1289	0.25779139995575	0.514933466911316	-23.1879100799561	0.000943203864153475	-0.00425158534198999	-0.00457625929266214	-0.00717365415766835
1290	-0.0668829083442688	0.514933466911316	-23.3177795410156	0.00516396993771195	0.000293855206109583	-0.000680167751852423	-0.000355493422830477
1291	-0.391557216644287	1.16428208351135	-23.2528457641602	-0.0156151866540313	0.00289124972186983	-0.00912170019000769	0.00321592413820326
1292	0.582465708255768	0.839607775211334	-23.122974395752	-0.00684897974133492	0.000618529506027699	-0.0107450718060136	-0.0113944197073579
1293	0.907140016555786	0.190259143710136	-22.4736270904541	-0.00230353930965066	-0.00295288790948689	-0.0117190945893526	-0.00392691092565656
1294	-0.391557216644287	1.48895645141602	-22.4736270904541	0.00418994715437293	-0.00327756232582033	-0.00295288790948689	-0.0026282137259841
1295	-0.0668829083442688	1.16428208351135	-22.9931049346924	-0.00132951640989631	0.000943203864153475	-0.0175632312893867	0.00548864435404539
1296	-0.391557216644287	0.839607775211334	-23.1879100799561	-0.0100957229733467	0.00191722682211548	-0.00230353930965066	0.000618529506027699
1297	1.23181438446045	0.514933466911316	-22.6684303283691	-3.08191010844894e-05	0.00256657530553639	-0.00392691092565656	-0.00425158534198999
1298	-0.391557216644287	0.190259143710136	-22.5385608673096	-0.00944637414067984	0.000943203864153475	-0.00295288790948689	-3.08191010844894e-05
1299	-0.391557216644287	0.839607775211334	-23.122974395752	0.00516396993771195	-0.00814767740666866	-0.00360223650932312	-0.00814767740666866
1300	-0.391557216644287	0.190259143710136	-22.6034965515137	0.012956153601408	0.00646266713738441	0.000618529506027699	0.00516396993771195
1301	-1.69025444984436	1.48895645141602	-23.2528457641602	-0.00847235135734081	-0.00132951640989631	0.00451462110504508	-0.00100484199356288
1302	-1.69025444984436	0.839607775211334	-22.40869140625	-0.00197886489331722	-0.00197886489331722	-0.00457625929266214	0.00386527273803949
1303	-0.391557216644287	-0.134415164589882	-22.3437576293945	0.00646266713738441	-0.00392691092565656	-0.00360223650932312	-0.00360223650932312
1304	-0.391557216644287	-0.134415164589882	-22.3437576293945	0.00906006153672934	0.000618529506027699	-0.00522560812532902	-0.00392691092565656
1305	-0.0668829083442688	0.190259143710136	-22.40869140625	0.00938473641872406	0.000293855206109583	-0.000355493422830477	0.00126787810586393
1306	0.582465708255768	-0.459089487791061	-22.6034965515137	0.000293855206109583	0.00159255252219737	-0.00132951640989631	0.00581331877037883
1307	-0.391557216644287	0.839607775211334	-22.3437576293945	0.00516396993771195	-0.00132951640989631	-0.00360223650932312	-0.00100484199356288
1308	0.582465708255768	-0.783763766288757	-22.4736270904541	0.011982130818069	0.000618529506027699	-0.00392691092565656	0.00126787810586393
1309	-0.391557216644287	-0.459089487791061	-22.40869140625	-0.00490093370899558	-0.00230353930965066	-0.00425158534198999	-0.0026282137259841
1310	0.25779139995575	-0.134415164589882	-22.6034965515137	-0.00360223650932312	-0.00749832857400179	0.00451462110504508	0.00970941036939621
1311	0.25779139995575	-1.43311238288879	-22.8632354736328	-0.00977104809135199	-0.000680167751852423	0.00646266713738441	0.00354059832170606
1312	0.582465708255768	-0.134415164589882	-22.8632354736328	0.00483929552137852	-0.00132951640989631	0.00191722682211548	-0.000355493422830477
1313	-0.391557216644287	0.514933466911316	-23.3177795410156	0.0106834331527352	-0.00327756232582033	-0.00230353930965066	0.00386527273803949
1314	0.25779139995575	-0.459089487791061	-22.9931049346924	-0.0224333461374044	0.0022419011220336	0.00159255252219737	-0.0100957229733467
1315	-0.0668829083442688	-0.134415164589882	-22.2788219451904	-0.00197886489331722	0.00289124972186983	0.0113327819854021	0.000293855206109583
1316	0.25779139995575	-0.134415164589882	-22.9281711578369	0.00938473641872406	-0.00197886489331722	0.00126787810586393	0.00646266713738441
1317	-0.391557216644287	0.190259143710136	-22.7983016967773	-0.00490093370899558	0.000943203864153475	0.00483929552137852	-0.00100484199356288
1318	-0.391557216644287	1.48895645141602	-22.9931049346924	0.00516396993771195	0.00483929552137852	0.00126787810586393	-0.00100484199356288
1319	-0.0668829083442688	0.190259143710136	-23.0580406188965	0.00613799272105098	-3.08191010844894e-05	0.00386527273803949	0.00159255252219737
1320	-0.716231524944305	1.81363070011139	-23.1879100799561	0.00548864435404539	0.000293855206109583	0.000943203864153475	0.000943203864153475
1321	0.25779139995575	-0.134415164589882	-22.5385608673096	0.00841071270406246	0.00418994715437293	-0.00814767740666866	0.00711201597005129
1322	0.582465708255768	1.16428208351135	-22.6684303283691	-0.00944637414067984	0.00451462110504508	-0.00782300252467394	-0.00100484199356288
1323	-0.0668829083442688	1.16428208351135	-22.5385608673096	-0.00425158534198999	-0.00360223650932312	-0.0169138833880424	-0.00197886489331722
1324	-0.391557216644287	1.81363070011139	-22.4736270904541	0.0116574559360743	0.00354059832170606	-0.000680167751852423	-0.00100484199356288
1325	-0.391557216644287	1.16428208351135	-22.7983016967773	-0.0152905117720366	0.00646266713738441	0.00516396993771195	-0.000680167751852423
1326	-0.391557216644287	1.16428208351135	-22.7333660125732	-0.021459324285388	0.00354059832170606	-0.00490093370899558	0.00289124972186983
1327	-0.0668829083442688	1.16428208351135	-23.1879100799561	0.013930176384747	-3.08191010844894e-05	-0.00295288790948689	0.00418994715437293
1328	-1.69025444984436	1.16428208351135	-23.1879100799561	-0.00977104809135199	-0.00100484199356288	-0.00717365415766835	-0.00425158534198999
1329	-1.69025444984436	0.839607775211334	-22.2788219451904	-0.00782300252467394	0.00354059832170606	0.00159255252219737	-0.00522560812532902
1330	-0.716231524944305	0.190259143710136	-22.7333660125732	0.00483929552137852	-0.0026282137259841	0.00256657530553639	-3.08191010844894e-05
1331	-1.04090583324432	0.839607775211334	-23.2528457641602	-0.00684897974133492	0.00613799272105098	-0.00132951640989631	0.00581331877037883
1332	-0.0668829083442688	-0.134415164589882	-22.9931049346924	-0.00717365415766835	-0.00165419070981443	0.00548864435404539	0.00548864435404539
1333	0.582465708255768	-0.134415164589882	-22.5385608673096	0.00678734155371785	-3.08191010844894e-05	-0.00165419070981443	-0.00522560812532902
1334	0.25779139995575	0.839607775211334	-22.7983016967773	-0.0104203969240189	-0.00165419070981443	-0.00327756232582033	-0.00684897974133492
1335	-0.391557216644287	0.839607775211334	-22.9281711578369	0.0175015944987535	0.00548864435404539	-0.00847235135734081	-0.00327756232582033
1336	-0.0668829083442688	0.514933466911316	-22.4736270904541	0.0116574559360743	0.00483929552137852	-0.00587495695799589	0.00743668992072344
1337	0.25779139995575	0.190259143710136	-23.3177795410156	0.012956153601408	0.000293855206109583	-0.0130177913233638	-0.00555028254166245
1338	0.25779139995575	-1.43311238288879	-22.8632354736328	0.0106834331527352	-0.00555028254166245	-0.0107450718060136	-0.00100484199356288
1339	-0.716231524944305	0.190259143710136	-23.2528457641602	0.00970941036939621	-0.00425158534198999	-0.00457625929266214	-0.0104203969240189
1340	0.582465708255768	-1.10843813419342	-22.40869140625	0.00581331877037883	0.000943203864153475	-0.00295288790948689	0.00126787810586393
1341	-0.716231524944305	0.839607775211334	-22.2788219451904	-0.00652430532500148	0.00938473641872406	0.00191722682211548	-3.08191010844894e-05
1342	0.907140016555786	-0.783763766288757	-22.8632354736328	0.00711201597005129	0.00256657530553639	0.0369820520281792	0.000943203864153475
1343	0.907140016555786	-0.134415164589882	-22.6684303283691	0.0178262684494257	0.00548864435404539	0.0441248863935471	-0.00295288790948689
1344	0.907140016555786	0.839607775211334	-22.6684303283691	0.000943203864153475	0.00451462110504508	0.0392547734081745	0.00289124972186983
1345	0.25779139995575	0.839607775211334	-22.6684303283691	-0.00619963090866804	0.00808603875339031	0.0220470335334539	0.00548864435404539
1346	0.582465708255768	-0.134415164589882	-22.6684303283691	-0.00847235135734081	-3.08191010844894e-05	0.00841071270406246	0.00126787810586393
1347	-0.0668829083442688	0.514933466911316	-22.2788219451904	-0.000680167751852423	0.00581331877037883	0.00289124972186983	-0.00230353930965066
1348	0.582465708255768	-0.134415164589882	-22.4736270904541	-0.00555028254166245	-0.00684897974133492	-0.00295288790948689	-0.00652430532500148
1349	0.25779139995575	0.514933466911316	-22.6034965515137	-0.00555028254166245	0.00386527273803949	0.000293855206109583	-0.00522560812532902
1350	0.25779139995575	0.839607775211334	-22.9281711578369	0.00159255252219737	0.00159255252219737	-0.00490093370899558	-0.00165419070981443
1351	0.25779139995575	-0.134415164589882	-22.3437576293945	-0.0130177913233638	-0.00392691092565656	-0.00100484199356288	0.000618529506027699
1352	-0.716231524944305	1.16428208351135	-22.6034965515137	-0.0172385573387146	-0.00230353930965066	0.00418994715437293	-0.00165419070981443
1353	-0.391557216644287	1.16428208351135	-22.9281711578369	-0.00587495695799589	0.0022419011220336	-0.00782300252467394	-0.000355493422830477
1354	-0.0668829083442688	0.190259143710136	-22.9281711578369	0.000293855206109583	0.00126787810586393	-0.00327756232582033	-0.00587495695799589
1355	0.25779139995575	-0.459089487791061	-22.8632354736328	-0.00555028254166245	0.00321592413820326	0.000293855206109583	0.000293855206109583
1356	-0.716231524944305	0.839607775211334	-22.40869140625	-0.00457625929266214	-0.00100484199356288	0.00581331877037883	-0.00132951640989631
1357	-1.36558020114899	0.190259143710136	-22.40869140625	-0.00457625929266214	-0.00327756232582033	-0.0156151866540313	0.000618529506027699
1358	-1.36558020114899	1.81363070011139	-22.5385608673096	0.00159255252219737	-0.00490093370899558	-0.0113944197073579	0.000618529506027699
1359	0.582465708255768	0.190259143710136	-22.0840167999268	-0.0123684434220195	-0.00425158534198999	-0.00619963090866804	-0.00230353930965066
1360	-1.69025444984436	1.48895645141602	-22.7333660125732	-0.00684897974133492	0.00743668992072344	-0.00425158534198999	0.0100340843200684
1361	0.582465708255768	-0.459089487791061	-22.9281711578369	0.0194496400654316	0.00743668992072344	-0.00132951640989631	0.00321592413820326
1362	-0.716231524944305	0.839607775211334	-22.5385608673096	0.00256657530553639	0.00191722682211548	-0.00457625929266214	-0.00197886489331722
1363	-0.716231524944305	0.839607775211334	-23.1879100799561	-0.000355493422830477	-0.00392691092565656	-0.00425158534198999	-3.08191010844894e-05
1364	-0.391557216644287	0.514933466911316	-22.7983016967773	0.00483929552137852	-0.00392691092565656	-0.00230353930965066	0.000943203864153475
1365	-0.716231524944305	0.190259143710136	-22.6684303283691	0.00938473641872406	0.000618529506027699	0.00776136433705688	0.00776136433705688
1366	-0.0668829083442688	-0.783763766288757	-23.0580406188965	0.00873538758605719	-0.000355493422830477	0.00743668992072344	0.00418994715437293
1367	-0.716231524944305	-0.459089487791061	-22.8632354736328	-0.00814767740666866	-0.0026282137259841	0.00289124972186983	-0.00165419070981443
1368	-0.716231524944305	-0.783763766288757	-22.5385608673096	0.000293855206109583	-0.0104203969240189	0.000618529506027699	-0.00165419070981443
1369	-0.0668829083442688	-0.783763766288757	-22.3437576293945	-0.00717365415766835	-0.00425158534198999	0.00191722682211548	-0.00814767740666866
1370	-0.0668829083442688	-0.459089487791061	-22.2138862609863	0.0152288740500808	-0.00100484199356288	0.000618529506027699	0.00613799272105098
1371	-0.0668829083442688	1.16428208351135	-22.3437576293945	0.00711201597005129	0.00873538758605719	0.00711201597005129	0.00776136433705688
1372	0.25779139995575	-0.459089487791061	-22.9931049346924	-0.00392691092565656	0.0022419011220336	0.00289124972186983	0.00191722682211548
1373	0.582465708255768	0.514933466911316	-22.9931049346924	0.0103587592020631	-0.00295288790948689	-0.00230353930965066	0.00159255252219737
1374	-0.391557216644287	1.16428208351135	-22.9281711578369	0.00743668992072344	0.00516396993771195	-0.0026282137259841	0.00451462110504508
1375	-0.391557216644287	1.48895645141602	-22.7333660125732	-3.08191010844894e-05	0.00483929552137852	0.00808603875339031	0.00906006153672934
1376	-0.391557216644287	1.16428208351135	-23.1879100799561	-0.0191866029053926	-0.00132951640989631	-0.00360223650932312	0.00451462110504508
1377	0.25779139995575	0.190259143710136	-23.0580406188965	-3.08191010844894e-05	0.00159255252219737	-0.00327756232582033	0.000943203864153475
1378	0.582465708255768	0.190259143710136	-23.3827152252197	-0.00197886489331722	-0.00230353930965066	-0.00457625929266214	0.00354059832170606
1379	0.582465708255768	0.514933466911316	-23.3177795410156	-0.00327756232582033	-0.000355493422830477	-0.0026282137259841	-0.00230353930965066
1380	0.582465708255768	-0.459089487791061	-23.122974395752	0.0207483377307653	0.000293855206109583	0.000618529506027699	-0.0026282137259841
1381	-0.716231524944305	0.839607775211334	-23.122974395752	-0.0133424662053585	0.00191722682211548	0.00451462110504508	0.000293855206109583
1382	-0.391557216644287	0.514933466911316	-22.6684303283691	0.00159255252219737	0.00321592413820326	0.00678734155371785	-0.00100484199356288
1383	-0.0668829083442688	-0.134415164589882	-22.0840167999268	0.0106834331527352	-0.00425158534198999	-0.0139918150380254	0.000618529506027699
1384	-0.0668829083442688	0.839607775211334	-22.6034965515137	-0.000680167751852423	0.000943203864153475	-0.00165419070981443	-0.00197886489331722
1385	-0.716231524944305	-0.134415164589882	-22.8632354736328	0.0126314787194133	0.0022419011220336	0.00418994715437293	0.00386527273803949
1386	-0.716231524944305	0.514933466911316	-23.0580406188965	-0.00230353930965066	0.00159255252219737	0.00548864435404539	-0.00392691092565656
1387	-0.716231524944305	-0.134415164589882	-22.7333660125732	-0.0152905117720366	0.00321592413820326	0.0022419011220336	0.000618529506027699
1388	-1.36558020114899	0.514933466911316	-22.5385608673096	-0.0100957229733467	-0.0026282137259841	0.00159255252219737	0.00126787810586393
1389	-0.0668829083442688	0.514933466911316	-22.7983016967773	0.0136055024340749	0.00516396993771195	0.000293855206109583	-0.00522560812532902
1390	-0.391557216644287	1.48895645141602	-23.3177795410156	-0.0126931173726916	0.00548864435404539	0.00191722682211548	-3.08191010844894e-05
1391	0.25779139995575	-0.134415164589882	-22.9281711578369	-0.0149658378213644	0.00581331877037883	-0.0107450718060136	0.00711201597005129
1392	-0.0668829083442688	0.514933466911316	-23.122974395752	-0.00814767740666866	0.00906006153672934	-0.00230353930965066	-0.00100484199356288
1393	-0.391557216644287	0.839607775211334	-23.1879100799561	0.0136055024340749	-0.00230353930965066	-0.0130177913233638	0.00548864435404539
1394	-0.0668829083442688	-0.134415164589882	-22.5385608673096	0.0252937767654657	-0.00652430532500148	-0.0130177913233638	-0.00392691092565656
1395	0.25779139995575	-1.10843813419342	-22.6684303283691	-0.00977104809135199	-0.0100957229733467	-0.0026282137259841	-0.00132951640989631
1396	-0.391557216644287	-1.10843813419342	-22.9931049346924	0.00483929552137852	-0.00490093370899558	-3.08191010844894e-05	0.00808603875339031
1397	-0.391557216644287	-0.459089487791061	-23.1879100799561	0.00548864435404539	-0.00197886489331722	-0.00295288790948689	-0.00490093370899558
1398	-1.36558020114899	0.190259143710136	-23.122974395752	-0.00522560812532902	-0.0026282137259841	-0.0136671401560307	-0.00587495695799589
1399	-0.391557216644287	-0.459089487791061	-22.8632354736328	0.0126314787194133	-0.00165419070981443	-0.0136671401560307	-0.00814767740666866
1400	-0.716231524944305	0.514933466911316	-22.8632354736328	0.0220470335334539	-0.00360223650932312	-0.0110697457566857	0.000943203864153475
1401	0.582465708255768	-0.134415164589882	-22.9931049346924	-0.00100484199356288	-0.00165419070981443	-0.00490093370899558	0.000618529506027699
1402	-0.391557216644287	0.839607775211334	-22.5385608673096	0.0207483377307653	-0.00392691092565656	-0.0143164889886975	-0.00100484199356288
1403	-0.716231524944305	1.81363070011139	-22.7983016967773	0.01847561635077	-0.000355493422830477	-0.0182125810533762	-0.00197886489331722
1404	-0.391557216644287	0.839607775211334	-23.2528457641602	-0.0130177913233638	0.00126787810586393	-0.0204853005707264	0.00354059832170606
1405	-0.391557216644287	1.16428208351135	-22.6034965515137	0.00711201597005129	0.00354059832170606	-0.00165419070981443	0.00451462110504508
1406	-0.391557216644287	1.48895645141602	-22.5385608673096	-0.00165419070981443	0.00191722682211548	-0.00522560812532902	0.000618529506027699
1407	-0.0668829083442688	1.16428208351135	-23.122974395752	0.00613799272105098	0.00970941036939621	-0.0117190945893526	0.0022419011220336
1408	0.25779139995575	0.514933466911316	-23.5775184631348	0.00126787810586393	0.00191722682211548	-0.00555028254166245	0.00483929552137852
1409	-0.0668829083442688	0.190259143710136	-23.122974395752	0.00159255252219737	-0.00230353930965066	-0.0146411629393697	-3.08191010844894e-05
1410	0.582465708255768	-0.134415164589882	-22.8632354736328	0.0022419011220336	0.00906006153672934	0.00289124972186983	0.00581331877037883
1411	-0.716231524944305	1.16428208351135	-23.0580406188965	0.0022419011220336	-0.000355493422830477	-0.00327756232582033	0.0132808275520802
1412	0.25779139995575	-0.459089487791061	-22.2138862609863	0.0106834331527352	0.00126787810586393	-0.00490093370899558	0.00906006153672934
1413	0.582465708255768	0.514933466911316	-22.4736270904541	-0.00360223650932312	0.00613799272105098	-0.0123684434220195	-0.000680167751852423
1414	0.582465708255768	1.16428208351135	-22.9281711578369	-0.00587495695799589	-0.000355493422830477	-0.00619963090866804	-3.08191010844894e-05
1415	-1.36558020114899	1.16428208351135	-22.6034965515137	0.00483929552137852	0.00418994715437293	-0.00425158534198999	0.00678734155371785
1416	-1.69025444984436	1.16428208351135	-22.40869140625	-0.00132951640989631	-0.00457625929266214	-0.00457625929266214	-0.00425158534198999
1417	-1.36558020114899	-0.134415164589882	-22.6684303283691	0.00613799272105098	-0.000680167751852423	-0.0175632312893867	0.00743668992072344
1418	-0.391557216644287	-0.134415164589882	-22.8632354736328	0.00581331877037883	-0.00100484199356288	-0.00684897974133492	0.00386527273803949
1419	-0.0668829083442688	0.190259143710136	-23.2528457641602	0.0210730116814375	-0.0100957229733467	-0.0100957229733467	-0.00555028254166245
1420	-0.0668829083442688	0.190259143710136	-22.9281711578369	0.00613799272105098	0.0100340843200684	-0.0117190945893526	0.00516396993771195
1421	-0.0668829083442688	1.16428208351135	-23.2528457641602	0.000618529506027699	0.00873538758605719	-0.00165419070981443	0.00646266713738441
1422	-0.0668829083442688	0.514933466911316	-22.40869140625	-0.00327756232582033	0.00711201597005129	-0.00652430532500148	0.00159255252219737
1423	1.55648863315582	-0.134415164589882	-22.5385608673096	0.00289124972186983	0.00256657530553639	-0.0139918150380254	-0.00360223650932312
1424	0.582465708255768	0.190259143710136	-22.9281711578369	0.0126314787194133	0.00289124972186983	-0.0156151866540313	-0.00197886489331722
1425	0.25779139995575	-0.783763766288757	-22.5385608673096	-0.00684897974133492	0.00451462110504508	-0.00912170019000769	0.00483929552137852
1426	0.25779139995575	-0.783763766288757	-22.9931049346924	-0.0117190945893526	-0.00392691092565656	-0.00165419070981443	0.00191722682211548
1427	0.582465708255768	-0.783763766288757	-22.8632354736328	0.0230210572481155	-0.00522560812532902	-0.00717365415766835	-0.00749832857400179
1428	-0.391557216644287	-1.10843813419342	-22.9281711578369	-0.0104203969240189	-0.00490093370899558	-0.00587495695799589	0.00451462110504508
1429	-0.716231524944305	-0.783763766288757	-22.7983016967773	0.00191722682211548	-0.00847235135734081	-0.00360223650932312	-0.000680167751852423
1430	-0.716231524944305	0.190259143710136	-23.122974395752	0.00418994715437293	0.011982130818069	0.00418994715437293	0.00743668992072344
1431	0.25779139995575	0.514933466911316	-22.4736270904541	0.00938473641872406	-0.000355493422830477	-0.00295288790948689	0.00483929552137852
1432	0.25779139995575	-0.134415164589882	-22.6684303283691	-0.0165892094373703	-0.00425158534198999	-0.00165419070981443	-0.00392691092565656
1433	-0.716231524944305	1.48895645141602	-23.1879100799561	0.0282158460468054	-0.00327756232582033	-0.0104203969240189	-0.00684897974133492
1434	-0.0668829083442688	0.190259143710136	-22.40869140625	0.00159255252219737	-0.00619963090866804	-0.0123684434220195	0.00256657530553639
1435	0.582465708255768	1.16428208351135	-22.40869140625	0.00776136433705688	0.00808603875339031	0.000618529506027699	0.000943203864153475
1436	0.25779139995575	0.839607775211334	-22.6684303283691	0.013930176384747	0.00873538758605719	0.00126787810586393	0.00873538758605719
1437	-0.391557216644287	1.81363070011139	-22.9931049346924	-0.00295288790948689	0.00191722682211548	-0.00230353930965066	0.00418994715437293
1438	-0.0668829083442688	1.48895645141602	-22.7983016967773	-0.00360223650932312	0.000943203864153475	-0.00457625929266214	-0.0026282137259841
1439	-0.391557216644287	1.48895645141602	-22.7333660125732	0.00970941036939621	-0.00295288790948689	-0.00360223650932312	0.00191722682211548
1440	-0.391557216644287	1.16428208351135	-22.6034965515137	-0.0026282137259841	0.00678734155371785	0.00516396993771195	0.00613799272105098
1441	0.25779139995575	-0.134415164589882	-22.0190830230713	0.00906006153672934	0.00808603875339031	0.00354059832170606	0.00970941036939621
1442	0.907140016555786	0.514933466911316	-22.7333660125732	-0.0104203969240189	-0.00165419070981443	-0.000680167751852423	-0.00100484199356288
1443	-0.716231524944305	1.16428208351135	-22.7333660125732	-0.000355493422830477	0.00906006153672934	0.00418994715437293	0.0022419011220336
1444	-0.391557216644287	1.16428208351135	-22.6034965515137	0.00841071270406246	0.00613799272105098	-0.00360223650932312	-0.00100484199356288
1445	-1.36558020114899	1.16428208351135	-22.6034965515137	-0.00684897974133492	0.00386527273803949	0.00354059832170606	0.0100340843200684
1446	-1.69025444984436	1.16428208351135	-22.4736270904541	0.012956153601408	0.00776136433705688	-0.00425158534198999	0.00743668992072344
1447	-2.01492881774902	0.514933466911316	-22.9931049346924	-0.0113944197073579	0.0022419011220336	-0.00327756232582033	0.00321592413820326
1448	-0.391557216644287	0.839607775211334	-23.2528457641602	-0.00295288790948689	0.00418994715437293	-0.00587495695799589	0.000618529506027699
1449	0.25779139995575	0.514933466911316	-22.2138862609863	0.0188002903014421	0.000943203864153475	-0.0107450718060136	-0.00230353930965066
1450	-0.0668829083442688	0.839607775211334	-22.40869140625	0.0239950809627771	0.00711201597005129	-0.000680167751852423	-0.00230353930965066
1451	-0.391557216644287	0.514933466911316	-23.0580406188965	0.00126787810586393	0.00678734155371785	-0.00132951640989631	0.00516396993771195
1452	-0.0668829083442688	1.48895645141602	-22.6684303283691	-0.00749832857400179	0.00483929552137852	-0.00684897974133492	-0.00197886489331722
1453	0.25779139995575	-0.783763766288757	-22.2788219451904	0.00776136433705688	0.00321592413820326	-0.00684897974133492	-0.0026282137259841
1454	0.582465708255768	-0.459089487791061	-22.6684303283691	0.00159255252219737	-0.00360223650932312	-0.00360223650932312	-0.00327756232582033
1455	-0.0668829083442688	-0.134415164589882	-22.6684303283691	-0.00814767740666866	-0.00327756232582033	-0.000680167751852423	0.00516396993771195
1456	0.25779139995575	0.514933466911316	-22.6684303283691	0.000943203864153475	-0.00619963090866804	-0.00749832857400179	0.00289124972186983
1457	0.582465708255768	-1.43311238288879	-22.2788219451904	-0.0191866029053926	-0.00230353930965066	-0.00944637414067984	-0.00587495695799589
1458	0.25779139995575	-1.10843813419342	-22.2138862609863	-0.0100957229733467	-0.00327756232582033	-0.00652430532500148	-0.00457625929266214
1459	0.907140016555786	-0.783763766288757	-22.6684303283691	0.00483929552137852	0.00126787810586393	-0.00912170019000769	-0.000355493422830477
1460	-0.0668829083442688	-0.459089487791061	-22.6034965515137	-0.0133424662053585	0.00483929552137852	0.00646266713738441	0.00516396993771195
1461	-0.391557216644287	0.514933466911316	-22.9931049346924	0.00451462110504508	0.00516396993771195	0.00289124972186983	0.00516396993771195
1462	-0.0668829083442688	0.514933466911316	-22.4736270904541	-0.0026282137259841	0.00256657530553639	0.00354059832170606	-0.0026282137259841
1463	0.907140016555786	-0.783763766288757	-23.122974395752	0.0191249661147594	0.00256657530553639	-0.00197886489331722	-0.00490093370899558
1464	0.582465708255768	0.190259143710136	-22.7333660125732	-0.00295288790948689	-0.00327756232582033	-0.00847235135734081	0.00191722682211548
1465	-0.0668829083442688	-0.459089487791061	-22.7333660125732	0.00906006153672934	-0.00100484199356288	0.00938473641872406	0.00321592413820326
1466	0.25779139995575	0.190259143710136	-22.6684303283691	0.00354059832170606	0.00289124972186983	0.00906006153672934	0.00548864435404539
1467	0.25779139995575	-0.134415164589882	-22.9931049346924	-0.00197886489331722	0.00191722682211548	0.00451462110504508	-0.00360223650932312
1468	0.582465708255768	0.839607775211334	-22.7333660125732	-0.00100484199356288	0.000943203864153475	-0.00587495695799589	-0.00360223650932312
1469	-0.716231524944305	1.81363070011139	-22.9931049346924	0.00678734155371785	0.000293855206109583	-0.00847235135734081	-0.00100484199356288
1470	0.25779139995575	1.16428208351135	-22.3437576293945	0.00354059832170606	0.00581331877037883	0.00548864435404539	0.00451462110504508
1471	-0.0668829083442688	1.16428208351135	-22.9931049346924	0.00743668992072344	-0.00425158534198999	0.00191722682211548	0.00581331877037883
1472	-0.0668829083442688	0.190259143710136	-23.2528457641602	-0.00425158534198999	0.00256657530553639	-0.00847235135734081	0.00548864435404539
1473	-1.36558020114899	1.48895645141602	-23.2528457641602	0.00159255252219737	0.00159255252219737	-0.0026282137259841	-0.00197886489331722
1474	-1.04090583324432	0.839607775211334	-22.8632354736328	0.0103587592020631	-0.00522560812532902	-0.00879702530801296	0.00678734155371785
1475	-1.69025444984436	0.190259143710136	-22.7333660125732	-0.00360223650932312	0.00743668992072344	0.0136055024340749	0.00321592413820326
1476	-1.04090583324432	0.190259143710136	-22.6684303283691	0.00776136433705688	0.00256657530553639	0.00386527273803949	0.00548864435404539
1477	-1.36558020114899	0.514933466911316	-23.122974395752	-0.0198359526693821	-0.000355493422830477	-0.00977104809135199	0.00321592413820326
1478	-0.391557216644287	0.839607775211334	-23.3827152252197	-0.000680167751852423	0.00678734155371785	-0.00100484199356288	-0.00749832857400179
1479	-0.716231524944305	0.514933466911316	-22.9281711578369	-0.00360223650932312	0.00483929552137852	0.0022419011220336	-0.00425158534198999
1480	-0.716231524944305	0.839607775211334	-23.0580406188965	-0.00360223650932312	0.000293855206109583	0.00581331877037883	-0.00295288790948689
1481	-0.0668829083442688	-0.459089487791061	-22.6684303283691	0.0106834331527352	0.00808603875339031	0.00191722682211548	0.00418994715437293
1482	0.582465708255768	-0.783763766288757	-22.8632354736328	0.00743668992072344	-0.00230353930965066	-0.00360223650932312	0.00321592413820326
1483	-0.716231524944305	-0.459089487791061	-23.1879100799561	-0.00717365415766835	-0.00457625929266214	-0.0133424662053585	-0.00717365415766835
1484	-0.716231524944305	-0.134415164589882	-23.2528457641602	0.013930176384747	-0.00555028254166245	-0.00717365415766835	-0.00522560812532902
1485	0.25779139995575	-0.134415164589882	-23.0580406188965	0.000943203864153475	0.000293855206109583	0.000943203864153475	0.00321592413820326
1486	-0.716231524944305	0.514933466911316	-23.6424541473389	0.00646266713738441	0.0022419011220336	0.0022419011220336	0.00418994715437293
1487	-0.0668829083442688	0.839607775211334	-23.122974395752	0.00354059832170606	-0.00425158534198999	-0.00197886489331722	-0.00327756232582033
1488	0.907140016555786	0.839607775211334	-22.9281711578369	0.0197743140161037	0.000943203864153475	-0.00684897974133492	0.000618529506027699
1489	0.907140016555786	-0.459089487791061	-22.9281711578369	0.0132808275520802	-0.00587495695799589	0.000293855206109583	-0.00100484199356288
1490	0.582465708255768	0.190259143710136	-22.9931049346924	-0.00165419070981443	0.00548864435404539	0.00159255252219737	-0.00132951640989631
1491	0.25779139995575	0.839607775211334	-23.4476490020752	0.00451462110504508	0.00451462110504508	-0.00782300252467394	-0.00425158534198999
1492	-0.391557216644287	0.514933466911316	-23.122974395752	-3.08191010844894e-05	0.00841071270406246	-0.00749832857400179	0.00906006153672934
1493	0.25779139995575	-0.459089487791061	-22.9931049346924	0.00678734155371785	-0.00230353930965066	-0.00490093370899558	-0.00879702530801296
1494	0.582465708255768	0.514933466911316	-23.1879100799561	-3.08191010844894e-05	0.00354059832170606	-0.00717365415766835	0.00126787810586393
1495	-0.391557216644287	1.16428208351135	-23.3827152252197	0.00516396993771195	0.00159255252219737	0.0100340843200684	0.00321592413820326
1496	0.25779139995575	0.514933466911316	-23.1879100799561	0.00386527273803949	0.00678734155371785	0.00970941036939621	-0.00197886489331722
1497	0.582465708255768	0.190259143710136	-23.5125846862793	0.000293855206109583	-0.00197886489331722	0.0123068047687411	0.00256657530553639
1498	1.55648863315582	-0.134415164589882	-22.7333660125732	0.00321592413820326	0.00354059832170606	0.00646266713738441	-0.00230353930965066
1499	-0.0668829083442688	0.190259143710136	-22.9931049346924	0.000618529506027699	-0.00717365415766835	-0.00684897974133492	-0.00652430532500148
1500	-0.391557216644287	-0.134415164589882	-22.6684303283691	-0.00457625929266214	-0.00132951640989631	0.00126787810586393	0.00418994715437293
1501	-1.69025444984436	1.81363070011139	-23.0580406188965	-0.0292515084147453	0.00646266713738441	0.00191722682211548	-0.00165419070981443
1502	-1.69025444984436	0.190259143710136	-22.9281711578369	-0.0113944197073579	0.00289124972186983	0.00418994715437293	-0.00522560812532902
1503	-1.04090583324432	0.839607775211334	-22.9931049346924	-0.00522560812532902	0.00451462110504508	0.00451462110504508	-0.00977104809135199
1504	-0.391557216644287	0.190259143710136	-22.9281711578369	-3.08191010844894e-05	0.000293855206109583	0.00354059832170606	-0.00425158534198999
1505	0.25779139995575	0.190259143710136	-22.8632354736328	-0.0123684434220195	0.00386527273803949	0.0149041991680861	0.00354059832170606
1506	1.23181438446045	-0.134415164589882	-22.8632354736328	0.0113327819854021	0.00841071270406246	0.00873538758605719	-0.00555028254166245
1507	0.582465708255768	-0.134415164589882	-22.9931049346924	-0.0149658378213644	0.000618529506027699	0.00451462110504508	0.00126787810586393
1508	0.907140016555786	-0.783763766288757	-22.2788219451904	-0.00327756232582033	0.000943203864153475	-0.00749832857400179	-0.00360223650932312
1509	-0.391557216644287	0.839607775211334	-23.122974395752	0.0123068047687411	0.000943203864153475	-0.00100484199356288	-0.00652430532500148
1510	-0.391557216644287	-0.459089487791061	-23.0580406188965	-0.00587495695799589	-0.0026282137259841	-0.00100484199356288	0.00289124972186983
1511	-0.0668829083442688	-0.783763766288757	-22.5385608673096	-3.08191010844894e-05	-0.00197886489331722	-0.00879702530801296	0.00354059832170606
1512	0.582465708255768	-1.10843813419342	-23.122974395752	-0.000355493422830477	-0.00100484199356288	-0.00392691092565656	-0.00132951640989631
1513	0.25779139995575	0.514933466911316	-23.1879100799561	-0.00847235135734081	0.00126787810586393	-0.00132951640989631	-0.00619963090866804
1514	-0.391557216644287	-0.134415164589882	-23.5125846862793	-0.00197886489331722	-3.08191010844894e-05	-0.00814767740666866	-0.00814767740666866
1515	0.25779139995575	-0.459089487791061	-23.4476490020752	0.011982130818069	-3.08191010844894e-05	0.00159255252219737	0.00548864435404539
1516	-0.0668829083442688	0.190259143710136	-22.6684303283691	-0.00587495695799589	0.00321592413820326	-0.0146411629393697	-0.00522560812532902
1517	-0.716231524944305	0.514933466911316	-22.7983016967773	0.00354059832170606	0.00386527273803949	-0.00587495695799589	0.0022419011220336
1518	-0.391557216644287	2.13830494880676	-23.3177795410156	0.00581331877037883	-0.00392691092565656	-0.00717365415766835	-0.00912170019000769
1519	0.25779139995575	0.839607775211334	-23.0580406188965	0.00808603875339031	0.000293855206109583	-0.0146411629393697	0.0022419011220336
1520	-0.716231524944305	1.16428208351135	-23.2528457641602	-0.00749832857400179	0.00548864435404539	-0.0117190945893526	-0.00295288790948689
1521	0.582465708255768	0.190259143710136	-23.1879100799561	0.0103587592020631	0.00678734155371785	-0.00749832857400179	0.00418994715437293
1522	-0.391557216644287	0.839607775211334	-23.3177795410156	0.0181509424000978	0.0106834331527352	-0.00652430532500148	-0.000680167751852423
1523	0.25779139995575	1.48895645141602	-23.5125846862793	-0.0113944197073579	0.00516396993771195	-0.00944637414067984	0.00548864435404539
1524	-0.0668829083442688	1.16428208351135	-23.122974395752	0.012956153601408	-3.08191010844894e-05	-0.00392691092565656	-0.00555028254166245
1525	-0.0668829083442688	0.839607775211334	-23.1879100799561	-3.08191010844894e-05	0.00678734155371785	0.00483929552137852	0.00451462110504508
1526	-0.0668829083442688	0.839607775211334	-23.2528457641602	-0.0110697457566857	0.0126314787194133	0.00386527273803949	0.00548864435404539
1527	-0.391557216644287	0.839607775211334	-23.0580406188965	-0.00782300252467394	-0.00425158534198999	-0.00652430532500148	0.00678734155371785
1528	-1.04090583324432	0.514933466911316	-22.9281711578369	-0.0159398596733809	-0.00717365415766835	0.00613799272105098	0.00841071270406246
1529	-0.391557216644287	0.190259143710136	-22.7333660125732	0.00873538758605719	-0.00295288790948689	-0.00977104809135199	0.000618529506027699
1530	-1.36558020114899	-0.459089487791061	-22.8632354736328	0.000293855206109583	-0.00165419070981443	0.00256657530553639	0.00776136433705688
1531	-1.69025444984436	1.16428208351135	-23.2528457641602	-0.00327756232582033	0.00906006153672934	0.00321592413820326	0.000293855206109583
1532	-1.36558020114899	0.514933466911316	-23.3827152252197	-0.0104203969240189	-0.00457625929266214	0.00451462110504508	0.00159255252219737
1533	-0.391557216644287	0.190259143710136	-22.4736270904541	0.00516396993771195	-0.00652430532500148	0.000618529506027699	-0.00977104809135199
1534	0.582465708255768	0.190259143710136	-22.40869140625	0.00516396993771195	-0.00522560812532902	-0.00717365415766835	0.00516396993771195
1535	-1.04090583324432	1.48895645141602	-22.7983016967773	-0.00132951640989631	0.00581331877037883	0.00841071270406246	-0.00165419070981443
1536	-0.0668829083442688	0.514933466911316	-23.2528457641602	-0.0120437685400248	0.00743668992072344	0.00548864435404539	0.00451462110504508
1537	0.25779139995575	0.190259143710136	-23.2528457641602	-0.00587495695799589	-0.00684897974133492	0.00711201597005129	0.00418994715437293
1538	0.907140016555786	-0.783763766288757	-22.9281711578369	-0.0104203969240189	-0.00977104809135199	-0.00490093370899558	-0.00555028254166245
1539	0.25779139995575	-1.10843813419342	-22.4736270904541	0.0149041991680861	-0.00555028254166245	-0.00587495695799589	-0.00425158534198999
1540	0.582465708255768	-1.43311238288879	-22.2788219451904	0.0175015944987535	-0.00392691092565656	-3.08191010844894e-05	0.0022419011220336
1541	-0.716231524944305	0.190259143710136	-22.40869140625	0.000618529506027699	-0.00652430532500148	0.00841071270406246	-0.00230353930965066
1542	-0.391557216644287	-0.783763766288757	-22.9281711578369	-0.00619963090866804	-0.00555028254166245	-0.00197886489331722	0.000293855206109583
1543	0.25779139995575	-0.134415164589882	-23.0580406188965	0.00581331877037883	-0.00457625929266214	0.00613799272105098	-0.00457625929266214
1544	0.582465708255768	0.514933466911316	-22.9281711578369	0.0197743140161037	0.000293855206109583	-0.00555028254166245	-0.00490093370899558
1545	0.582465708255768	0.190259143710136	-22.3437576293945	0.00321592413820326	-0.000355493422830477	-0.00587495695799589	0.00516396993771195
1546	-0.0668829083442688	-0.134415164589882	-22.7333660125732	0.0213976856321096	0.00516396993771195	-0.00522560812532902	-0.00587495695799589
1547	0.907140016555786	0.514933466911316	-22.6034965515137	0.0188002903014421	-0.00100484199356288	-0.00847235135734081	0.0022419011220336
1548	-0.716231524944305	0.190259143710136	-23.1879100799561	-0.00457625929266214	-3.08191010844894e-05	-0.00619963090866804	-0.00392691092565656
1549	-0.0668829083442688	1.16428208351135	-22.9931049346924	0.00646266713738441	0.00126787810586393	-0.0104203969240189	-0.00132951640989631
1550	0.25779139995575	1.16428208351135	-23.5125846862793	0.0162028968334198	-0.000355493422830477	-0.00132951640989631	0.00321592413820326
1551	0.582465708255768	0.190259143710136	-22.9281711578369	-0.000355493422830477	0.00646266713738441	-0.00165419070981443	0.00711201597005129
1552	0.25779139995575	0.514933466911316	-23.0580406188965	0.00711201597005129	0.00581331877037883	-0.0136671401560307	-0.00165419070981443
1553	-0.0668829083442688	0.514933466911316	-22.9281711578369	-0.0100957229733467	-0.00392691092565656	-0.00555028254166245	0.00418994715437293
1554	-0.716231524944305	1.16428208351135	-22.4736270904541	0.0155535480007529	0.00483929552137852	-0.00230353930965066	0.00386527273803949
1555	-0.0668829083442688	-0.459089487791061	-22.40869140625	0.011982130818069	-0.00197886489331722	-0.0162645354866982	0.00354059832170606
1556	-1.36558020114899	0.190259143710136	-22.5385608673096	-0.00814767740666866	-0.00132951640989631	0.00126787810586393	0.00873538758605719
1557	-0.716231524944305	1.16428208351135	-23.122974395752	-0.00587495695799589	0.00256657530553639	-0.0104203969240189	0.00873538758605719
1558	-2.01492881774902	0.839607775211334	-22.4736270904541	-0.0165892094373703	-0.00100484199356288	-0.0100957229733467	-0.0026282137259841
1559	-1.36558020114899	1.16428208351135	-22.0840167999268	0.00970941036939621	-0.00457625929266214	-0.00912170019000769	-0.00165419070981443
1560	-1.04090583324432	0.839607775211334	-23.1879100799561	0.00711201597005129	-0.00295288790948689	0.00386527273803949	0.00873538758605719
1561	-0.0668829083442688	-0.134415164589882	-23.122974395752	0.0165275707840919	0.0022419011220336	0.00418994715437293	-0.00327756232582033
1562	-0.391557216644287	0.514933466911316	-22.5385608673096	0.00126787810586393	0.000293855206109583	-0.00457625929266214	0.00126787810586393
1563	0.25779139995575	1.16428208351135	-22.4736270904541	0.0282158460468054	-0.00327756232582033	-0.0120437685400248	-0.00717365415766835
1564	-0.391557216644287	0.514933466911316	-22.40869140625	0.00256657530553639	0.00289124972186983	-0.00879702530801296	-0.00295288790948689
1565	-0.0668829083442688	0.839607775211334	-22.2788219451904	0.00906006153672934	-0.000680167751852423	0.000943203864153475	-0.00652430532500148
1566	-0.391557216644287	0.190259143710136	-22.6684303283691	-0.00847235135734081	-0.00132951640989631	-0.00684897974133492	0.00321592413820326
1567	-0.391557216644287	0.514933466911316	-22.7983016967773	-0.00295288790948689	-0.00587495695799589	-0.00749832857400179	0.00516396993771195
1568	0.25779139995575	-0.134415164589882	-22.7333660125732	0.00126787810586393	-0.00522560812532902	-0.00457625929266214	-0.00360223650932312
1569	-0.0668829083442688	-0.783763766288757	-22.8632354736328	0.00483929552137852	-0.00684897974133492	-0.00847235135734081	-0.00879702530801296
1570	0.25779139995575	-1.10843813419342	-22.7983016967773	-0.00749832857400179	0.000943203864153475	-0.000355493422830477	0.00483929552137852
1571	-0.0668829083442688	1.48895645141602	-22.7983016967773	0.00938473641872406	0.00581331877037883	0.000943203864153475	0.00451462110504508
1572	0.25779139995575	0.190259143710136	-22.8632354736328	0.000943203864153475	-3.08191010844894e-05	-0.00684897974133492	0.00516396993771195
1573	0.582465708255768	-0.134415164589882	-22.7333660125732	0.00191722682211548	0.00581331877037883	-0.00490093370899558	-0.00295288790948689
1574	0.582465708255768	0.839607775211334	-23.3177795410156	0.0262678004801273	0.000618529506027699	-0.00814767740666866	-0.00392691092565656
1575	-0.716231524944305	1.16428208351135	-22.7333660125732	-0.00360223650932312	0.00678734155371785	-0.0026282137259841	0.000293855206109583
1576	-0.716231524944305	2.13830494880676	-22.7983016967773	0.00548864435404539	-0.00197886489331722	0.00678734155371785	0.00191722682211548
1577	0.582465708255768	-0.134415164589882	-22.9281711578369	0.0275664981454611	0.00483929552137852	-0.00425158534198999	0.00159255252219737
1578	0.582465708255768	0.839607775211334	-22.7333660125732	0.0272418223321438	-0.00100484199356288	-0.0143164889886975	-0.00360223650932312
1579	0.582465708255768	-0.134415164589882	-22.8632354736328	-0.00197886489331722	-0.00197886489331722	-0.00782300252467394	-0.00522560812532902
1580	-0.0668829083442688	0.839607775211334	-22.9931049346924	-0.00619963090866804	-0.00230353930965066	-0.000355493422830477	0.00321592413820326
1581	-0.716231524944305	1.16428208351135	-22.6684303283691	0.00613799272105098	0.0103587592020631	0.00256657530553639	-0.00327756232582033
1582	-0.391557216644287	0.514933466911316	-22.2138862609863	-0.0113944197073579	0.00256657530553639	0.00289124972186983	0.00873538758605719
1583	0.907140016555786	-0.459089487791061	-22.1489524841309	-0.00814767740666866	-0.00587495695799589	-0.00619963090866804	0.00191722682211548
1584	-0.391557216644287	0.190259143710136	-22.5385608673096	-0.00847235135734081	0.0022419011220336	-0.00392691092565656	-0.00425158534198999
1585	-0.391557216644287	0.190259143710136	-23.1879100799561	0.000618529506027699	-0.00100484199356288	-0.00360223650932312	0.00483929552137852
1586	-1.69025444984436	-0.134415164589882	-22.9931049346924	-3.08191010844894e-05	0.0123068047687411	0.0100340843200684	0.00191722682211548
1587	-0.391557216644287	-0.134415164589882	-22.7983016967773	-0.00782300252467394	0.00126787810586393	0.000293855206109583	-0.00295288790948689
1588	-1.04090583324432	1.48895645141602	-22.7983016967773	0.0145795252174139	0.00321592413820326	0.00321592413820326	-0.00132951640989631
1589	-0.391557216644287	1.48895645141602	-22.3437576293945	-0.00457625929266214	-0.0117190945893526	0.000293855206109583	-0.00457625929266214
1590	0.25779139995575	1.16428208351135	-23.0580406188965	0.00548864435404539	-0.00100484199356288	0.0022419011220336	0.00159255252219737
1591	-0.0668829083442688	0.514933466911316	-23.1879100799561	-0.0130177913233638	0.0022419011220336	0.00516396993771195	0.00451462110504508
1592	0.582465708255768	-0.134415164589882	-23.1879100799561	0.00743668992072344	-0.00425158534198999	0.00873538758605719	0.00289124972186983
1593	-0.391557216644287	0.514933466911316	-23.122974395752	-0.00555028254166245	-0.0120437685400248	-0.00522560812532902	-0.00490093370899558
1594	0.907140016555786	-1.75778675079346	-22.6684303283691	0.00159255252219737	-0.0126931173726916	0.00321592413820326	-0.000355493422830477
1595	0.25779139995575	-0.783763766288757	-22.6034965515137	0.0123068047687411	-0.00944637414067984	0.00321592413820326	0.0022419011220336
1596	0.907140016555786	-1.43311238288879	-22.9931049346924	0.00191722682211548	-3.08191010844894e-05	0.00516396993771195	0.000943203864153475
1597	0.25779139995575	-0.134415164589882	-23.707389831543	-0.00944637414067984	-3.08191010844894e-05	-0.00392691092565656	-0.00197886489331722
1598	-0.0668829083442688	0.514933466911316	-23.0580406188965	0.0113327819854021	-0.00165419070981443	0.00354059832170606	-0.0117190945893526
1599	0.25779139995575	1.16428208351135	-22.9931049346924	0.0152288740500808	-0.00327756232582033	0.0106834331527352	-0.00879702530801296
1600	0.25779139995575	-0.134415164589882	-22.7333660125732	-0.0026282137259841	0.00418994715437293	0.0213976856321096	0.00418994715437293
1601	-0.0668829083442688	0.839607775211334	-22.9931049346924	0.00451462110504508	0.00613799272105098	0.0178262684494257	0.00191722682211548
1602	0.25779139995575	-0.134415164589882	-23.0580406188965	-0.00587495695799589	-0.00100484199356288	0.00808603875339031	0.000293855206109583
1603	0.25779139995575	0.190259143710136	-23.1879100799561	0.00321592413820326	0.00159255252219737	0.00159255252219737	0.000293855206109583
1604	0.25779139995575	-0.134415164589882	-23.2528457641602	0.00289124972186983	0.00743668992072344	0.00191722682211548	-0.00327756232582033
1605	0.582465708255768	-0.134415164589882	-23.122974395752	0.00711201597005129	0.00126787810586393	0.00289124972186983	0.00711201597005129
1606	0.582465708255768	-0.134415164589882	-22.8632354736328	-0.00977104809135199	0.00483929552137852	0.00321592413820326	-0.0026282137259841
1607	-0.716231524944305	0.514933466911316	-22.7983016967773	0.0386054255068302	0.00386527273803949	0.00126787810586393	-0.00230353930965066
1608	0.25779139995575	0.190259143710136	-22.9931049346924	-0.00782300252467394	0.00126787810586393	0.000293855206109583	-0.00197886489331722
1609	0.907140016555786	-0.134415164589882	-23.3177795410156	0.0152288740500808	0.0022419011220336	-0.0159398596733809	-0.00165419070981443
1610	0.582465708255768	0.190259143710136	-23.0580406188965	-0.00295288790948689	0.00678734155371785	0.00191722682211548	-3.08191010844894e-05
1611	0.25779139995575	0.839607775211334	-22.3437576293945	-0.0195112787187099	0.00516396993771195	-0.0117190945893526	0.00126787810586393
1612	-1.69025444984436	0.190259143710136	-22.7333660125732	0.00906006153672934	0.0113327819854021	-0.0159398596733809	-0.00717365415766835
1613	-0.0668829083442688	0.190259143710136	-22.6684303283691	-0.0240567177534103	-0.000680167751852423	-0.0172385573387146	-0.00619963090866804
1614	-1.36558020114899	0.839607775211334	-23.3177795410156	-0.0191866029053926	0.000618529506027699	-0.0120437685400248	0.000943203864153475
1615	-1.04090583324432	0.839607775211334	-23.2528457641602	0.0194496400654316	0.00126787810586393	-0.00977104809135199	0.00451462110504508
1616	-1.36558020114899	1.16428208351135	-23.2528457641602	-0.00132951640989631	0.00743668992072344	-0.0136671401560307	-0.00619963090866804
1617	-0.391557216644287	1.16428208351135	-23.122974395752	-0.00360223650932312	0.00646266713738441	-0.0149658378213644	-0.0026282137259841
1618	0.582465708255768	0.190259143710136	-22.4736270904541	-0.00619963090866804	-0.000355493422830477	-0.0143164889886975	-0.00197886489331722
1619	0.582465708255768	0.190259143710136	-22.7983016967773	-0.00717365415766835	0.00126787810586393	-0.00814767740666866	-0.00879702530801296
1620	0.582465708255768	-0.134415164589882	-22.9931049346924	0.00808603875339031	-0.0026282137259841	-0.00457625929266214	0.00191722682211548
1621	-0.391557216644287	0.190259143710136	-23.3177795410156	0.0100340843200684	-0.00295288790948689	0.00418994715437293	-0.00360223650932312
1622	-0.716231524944305	-0.459089487791061	-22.9931049346924	0.00938473641872406	0.00354059832170606	-0.00327756232582033	-0.00425158534198999
1623	0.582465708255768	-0.459089487791061	-22.7983016967773	0.000943203864153475	-0.00457625929266214	-0.0126931173726916	-0.00490093370899558
1624	0.907140016555786	-1.75778675079346	-22.6034965515137	0.0145795252174139	0.00321592413820326	-0.00944637414067984	-0.00717365415766835
1625	0.582465708255768	-0.134415164589882	-22.5385608673096	0.0132808275520802	-0.000355493422830477	0.000618529506027699	0.00386527273803949
1626	0.907140016555786	-0.783763766288757	-22.9281711578369	0.00386527273803949	0.00159255252219737	-0.00132951640989631	-3.08191010844894e-05
1627	-0.0668829083442688	0.190259143710136	-22.9931049346924	0.0022419011220336	0.0113327819854021	0.00386527273803949	-0.000355493422830477
1628	0.25779139995575	0.839607775211334	-23.0580406188965	0.00516396993771195	0.00191722682211548	-0.00782300252467394	-0.00847235135734081
1629	-0.716231524944305	1.16428208351135	-23.1879100799561	-0.00327756232582033	0.00191722682211548	-0.00944637414067984	-0.00392691092565656
1630	0.25779139995575	1.16428208351135	-23.1879100799561	0.000618529506027699	0.00321592413820326	0.00776136433705688	0.00159255252219737
1631	-0.0668829083442688	-0.134415164589882	-22.2138862609863	-0.00717365415766835	0.00906006153672934	-0.00360223650932312	-0.00327756232582033
1632	0.582465708255768	0.514933466911316	-22.8632354736328	0.00776136433705688	0.00906006153672934	0.00483929552137852	-0.00165419070981443
1633	-0.716231524944305	0.839607775211334	-23.3177795410156	0.0236704051494598	-0.00100484199356288	-0.00879702530801296	0.00191722682211548
1634	-0.0668829083442688	0.514933466911316	-22.9931049346924	0.0103587592020631	0.0116574559360743	-0.00782300252467394	-3.08191010844894e-05
1635	-0.0668829083442688	-0.134415164589882	-22.7983016967773	0.00841071270406246	-0.0026282137259841	-0.00100484199356288	0.00581331877037883
1636	1.23181438446045	0.190259143710136	-22.7983016967773	0.00516396993771195	0.0126314787194133	-0.00912170019000769	-0.00100484199356288
1637	-0.0668829083442688	0.190259143710136	-22.4736270904541	-0.000355493422830477	-0.00132951640989631	-0.00782300252467394	-0.00490093370899558
1638	-1.36558020114899	1.48895645141602	-23.1879100799561	0.0191249661147594	0.00126787810586393	-0.000680167751852423	-0.00230353930965066
1639	-1.04090583324432	0.839607775211334	-23.1879100799561	0.000293855206109583	0.000293855206109583	-0.00879702530801296	-0.00132951640989631
1640	-2.33960318565369	1.48895645141602	-23.2528457641602	-0.000355493422830477	0.00483929552137852	-0.00295288790948689	0.00646266713738441
1641	-0.391557216644287	-0.783763766288757	-22.8632354736328	-0.0165892094373703	0.00516396993771195	-0.0104203969240189	0.000943203864153475
1642	-1.04090583324432	0.839607775211334	-23.0580406188965	0.01100810803473	0.00126787810586393	-0.00425158534198999	0.000293855206109583
1643	-0.0668829083442688	1.16428208351135	-22.7333660125732	-0.00132951640989631	0.00451462110504508	-0.00684897974133492	0.00451462110504508
1644	-0.716231524944305	1.48895645141602	-23.2528457641602	0.0123068047687411	-0.000680167751852423	-0.00457625929266214	-0.00425158534198999
1645	-0.0668829083442688	1.16428208351135	-23.1879100799561	0.00289124972186983	0.00581331877037883	0.00548864435404539	0.00418994715437293
1646	-0.0668829083442688	1.16428208351135	-23.1879100799561	-0.00132951640989631	0.00321592413820326	0.00354059832170606	-0.00555028254166245
1647	-0.0668829083442688	0.839607775211334	-23.0580406188965	-0.00165419070981443	-0.00327756232582033	0.00938473641872406	-0.00490093370899558
1648	0.582465708255768	-1.10843813419342	-22.9931049346924	0.011982130818069	-0.00230353930965066	-0.000355493422830477	-0.00782300252467394
1649	0.907140016555786	-0.783763766288757	-22.3437576293945	-0.00749832857400179	-0.0172385573387146	-0.00360223650932312	-0.0026282137259841
1650	-0.0668829083442688	-1.10843813419342	-22.3437576293945	0.00678734155371785	-0.00165419070981443	-3.08191010844894e-05	0.00451462110504508
1651	0.25779139995575	0.190259143710136	-23.0580406188965	-0.0120437685400248	-0.000680167751852423	-0.00392691092565656	0.0022419011220336
1652	-0.716231524944305	0.190259143710136	-22.8632354736328	-0.00132951640989631	0.00289124972186983	-0.00425158534198999	0.00289124972186983
1653	0.25779139995575	-0.134415164589882	-22.9281711578369	0.0236704051494598	-0.00295288790948689	-0.0130177913233638	-0.00230353930965066
1654	0.25779139995575	-0.134415164589882	-23.3177795410156	0.0220470335334539	0.00808603875339031	-0.00360223650932312	-0.00587495695799589
1655	-0.716231524944305	0.839607775211334	-22.9281711578369	0.00743668992072344	-0.00100484199356288	-0.00555028254166245	0.000618529506027699
1656	0.25779139995575	1.16428208351135	-23.3177795410156	0.00743668992072344	0.00581331877037883	0.00354059832170606	-0.00425158534198999
1657	0.25779139995575	1.81363070011139	-23.4476490020752	0.00841071270406246	0.000943203864153475	-0.000355493422830477	-0.00814767740666866
1658	1.23181438446045	-0.134415164589882	-22.5385608673096	-0.00879702530801296	0.00873538758605719	-0.0123684434220195	0.00256657530553639
1659	0.582465708255768	0.514933466911316	-22.6034965515137	0.000618529506027699	0.000618529506027699	-0.00425158534198999	0.000943203864153475
1660	0.907140016555786	-0.134415164589882	-23.0580406188965	-0.00782300252467394	0.000293855206109583	0.0022419011220336	0.00418994715437293
1661	-0.0668829083442688	1.16428208351135	-23.122974395752	-0.0136671401560307	-0.000680167751852423	0.00191722682211548	0.00289124972186983
1662	0.25779139995575	0.839607775211334	-23.122974395752	0.00321592413820326	0.00321592413820326	-0.00457625929266214	-0.00360223650932312
1663	0.582465708255768	-0.134415164589882	-22.8632354736328	0.00483929552137852	-3.08191010844894e-05	-0.00847235135734081	-0.00197886489331722
1664	0.582465708255768	-0.134415164589882	-22.9931049346924	0.00256657530553639	-0.00295288790948689	-0.00392691092565656	-0.00425158534198999
1665	-0.0668829083442688	0.190259143710136	-22.7983016967773	-0.0117190945893526	0.00126787810586393	0.00256657530553639	0.00289124972186983
1666	-0.391557216644287	0.839607775211334	-22.7333660125732	-0.00132951640989631	0.00321592413820326	0.00711201597005129	0.0022419011220336
1667	-0.391557216644287	0.190259143710136	-22.4736270904541	-0.00197886489331722	-0.00295288790948689	-0.00100484199356288	-0.00522560812532902
1668	-2.01492881774902	1.16428208351135	-23.2528457641602	-0.0117190945893526	-0.00782300252467394	-0.0149658378213644	-0.00100484199356288
1669	-1.36558020114899	0.514933466911316	-23.2528457641602	-0.0107450718060136	-3.08191010844894e-05	-0.00977104809135199	-0.00490093370899558
1670	-0.716231524944305	1.16428208351135	-23.122974395752	0.00678734155371785	0.00289124972186983	0.00906006153672934	0.00289124972186983
1671	-0.0668829083442688	0.190259143710136	-22.7983016967773	0.00386527273803949	0.00386527273803949	-0.00619963090866804	0.00743668992072344
1672	0.582465708255768	0.190259143710136	-23.0580406188965	0.00873538758605719	0.00451462110504508	-0.00132951640989631	0.000618529506027699
1673	-0.391557216644287	0.514933466911316	-22.7333660125732	0.00646266713738441	0.00386527273803949	-3.08191010844894e-05	0.00159255252219737
1674	-0.391557216644287	-0.783763766288757	-22.9281711578369	-0.00165419070981443	-0.00555028254166245	0.00354059832170606	0.000293855206109583
1675	0.25779139995575	-1.10843813419342	-22.9931049346924	0.00548864435404539	-0.00782300252467394	0.0113327819854021	0.00841071270406246
1676	-0.0668829083442688	-1.75778675079346	-22.2788219451904	-0.00327756232582033	-0.00619963090866804	0.0136055024340749	0.000293855206109583
1677	-0.0668829083442688	-1.10843813419342	-22.8632354736328	-0.0120437685400248	-0.00100484199356288	0.00126787810586393	-0.00327756232582033
1678	-1.36558020114899	0.514933466911316	-22.9931049346924	-0.00132951640989631	-0.00197886489331722	-0.00360223650932312	0.00354059832170606
1679	-0.716231524944305	0.190259143710136	-22.8632354736328	0.01100810803473	0.00159255252219737	0.00613799272105098	-0.00165419070981443
1680	-0.391557216644287	0.839607775211334	-23.3177795410156	0.00126787810586393	-0.00230353930965066	0.0106834331527352	0.00159255252219737
1681	0.582465708255768	0.190259143710136	-22.9931049346924	0.00256657530553639	0.00354059832170606	0.0191249661147594	0.0022419011220336
1682	0.582465708255768	0.190259143710136	-22.6684303283691	0.00581331877037883	-0.00165419070981443	0.00548864435404539	-0.00457625929266214
1683	-0.716231524944305	1.16428208351135	-23.3827152252197	0.00159255252219737	0.00548864435404539	0.00970941036939621	-0.00230353930965066
1684	-0.0668829083442688	1.16428208351135	-22.7983016967773	0.00678734155371785	-0.00197886489331722	-0.00197886489331722	-0.00360223650932312
1685	-0.716231524944305	1.16428208351135	-23.0580406188965	0.00678734155371785	0.00646266713738441	0.0136055024340749	0.00613799272105098
1686	0.25779139995575	0.839607775211334	-22.9281711578369	-0.000355493422830477	-0.00230353930965066	0.00841071270406246	0.00321592413820326
1687	0.582465708255768	1.48895645141602	-23.5125846862793	0.00483929552137852	0.00191722682211548	0.0158782228827477	-0.000355493422830477
1688	1.23181438446045	-0.134415164589882	-22.5385608673096	0.00289124972186983	-0.00197886489331722	0.0136055024340749	0.00516396993771195
1689	0.907140016555786	0.514933466911316	-22.9281711578369	0.00613799272105098	0.000943203864153475	0.00191722682211548	0.00613799272105098
1690	0.25779139995575	-0.134415164589882	-22.2788219451904	-0.0198359526693821	0.0022419011220336	0.0136055024340749	0.000293855206109583
1691	-0.391557216644287	0.839607775211334	-22.3437576293945	0.0226963832974434	0.00256657530553639	0.0103587592020631	0.00938473641872406
1692	-1.36558020114899	-0.134415164589882	-22.4736270904541	0.0155535480007529	0.000293855206109583	0.00841071270406246	-0.00165419070981443
1693	-0.716231524944305	-0.134415164589882	-22.4736270904541	0.00354059832170606	-0.00555028254166245	0.0113327819854021	-0.00392691092565656
1694	-2.01492881774902	0.839607775211334	-22.9931049346924	0.00808603875339031	0.00418994715437293	0.00483929552137852	-0.00522560812532902
1695	-2.33960318565369	1.16428208351135	-22.9931049346924	-0.00100484199356288	0.00646266713738441	0.00711201597005129	-3.08191010844894e-05
1696	-1.04090583324432	1.16428208351135	-22.9931049346924	-0.00944637414067984	0.00386527273803949	0.00711201597005129	0.00159255252219737
1697	-0.716231524944305	1.48895645141602	-22.2138862609863	0.0145795252174139	0.00126787810586393	-0.00165419070981443	-0.00360223650932312
1698	0.582465708255768	0.514933466911316	-22.4736270904541	0.0116574559360743	0.00418994715437293	-0.0133424662053585	-0.0026282137259841
1699	1.23181438446045	0.514933466911316	-22.9931049346924	-0.00555028254166245	0.00516396993771195	-0.00587495695799589	0.000293855206109583
1700	-0.391557216644287	1.48895645141602	-22.9931049346924	-0.00587495695799589	0.00386527273803949	-0.000355493422830477	0.000293855206109583
1701	0.907140016555786	-0.134415164589882	-23.122974395752	0.00516396993771195	-0.00327756232582033	-0.0100957229733467	0.011982130818069
1702	-0.716231524944305	-0.134415164589882	-22.9931049346924	0.0152288740500808	-0.0100957229733467	-0.00522560812532902	-0.00360223650932312
1703	0.25779139995575	-0.783763766288757	-22.5385608673096	0.0100340843200684	-0.00555028254166245	-0.0143164889886975	-0.000680167751852423
1704	0.582465708255768	-0.783763766288757	-22.9281711578369	0.00841071270406246	-0.00587495695799589	-0.0165892094373703	-0.000355493422830477
1705	0.582465708255768	-0.783763766288757	-22.9281711578369	0.00646266713738441	0.00289124972186983	-0.0026282137259841	-0.00360223650932312
1706	-1.04090583324432	0.514933466911316	-22.9931049346924	-0.00360223650932312	0.00451462110504508	-0.00555028254166245	0.00548864435404539
1707	0.25779139995575	0.839607775211334	-22.4736270904541	-0.00327756232582033	0.00289124972186983	-0.0104203969240189	-0.00165419070981443
1708	-0.716231524944305	1.48895645141602	-22.2788219451904	-0.0149658378213644	-0.000680167751852423	-0.00912170019000769	-0.0026282137259841
1709	-0.391557216644287	1.48895645141602	-22.40869140625	-0.00555028254166245	-0.00230353930965066	-0.0146411629393697	-3.08191010844894e-05
1710	-0.391557216644287	0.514933466911316	-23.3827152252197	0.00613799272105098	0.00256657530553639	-0.00555028254166245	0.00191722682211548
1711	-0.0668829083442688	0.514933466911316	-23.2528457641602	0.0116574559360743	-0.00100484199356288	-0.00782300252467394	0.00159255252219737
1712	0.907140016555786	0.514933466911316	-23.3177795410156	-0.0100957229733467	0.00483929552137852	-0.0117190945893526	0.00418994715437293
1713	-0.391557216644287	1.48895645141602	-23.4476490020752	0.0145795252174139	-0.000680167751852423	-0.0201606266200542	0.00613799272105098
1714	0.907140016555786	-0.134415164589882	-22.7983016967773	0.00808603875339031	0.00451462110504508	-0.00912170019000769	-0.00132951640989631
1715	0.25779139995575	0.190259143710136	-22.5385608673096	0.0191249661147594	0.00354059832170606	-0.000680167751852423	-0.00197886489331722
1716	0.582465708255768	0.190259143710136	-22.9931049346924	-0.000355493422830477	0.00808603875339031	-0.0139918150380254	-3.08191010844894e-05
1717	-0.391557216644287	-0.134415164589882	-22.9931049346924	-0.00847235135734081	-0.00132951640989631	-0.00977104809135199	-0.0026282137259841
1718	0.25779139995575	1.16428208351135	-23.122974395752	-0.0026282137259841	0.000943203864153475	-0.00587495695799589	0.00159255252219737
1719	-1.36558020114899	0.839607775211334	-22.5385608673096	-0.00749832857400179	0.0022419011220336	-0.00555028254166245	0.00321592413820326
1720	-1.36558020114899	0.839607775211334	-23.122974395752	-0.0266541130840778	-0.000680167751852423	0.0123068047687411	0.0022419011220336
1721	-0.716231524944305	-0.459089487791061	-22.6034965515137	-0.0130177913233638	0.000943203864153475	0.0132808275520802	0.0113327819854021
1722	-0.391557216644287	-0.459089487791061	-22.9281711578369	-0.00977104809135199	0.000943203864153475	0.0113327819854021	0.00483929552137852
1723	-0.716231524944305	1.48895645141602	-22.6684303283691	-0.00879702530801296	0.00581331877037883	0.0181509424000978	-0.0026282137259841
1724	-0.0668829083442688	1.48895645141602	-23.1879100799561	0.0116574559360743	-0.00652430532500148	0.0155535480007529	-0.00944637414067984
1725	-0.716231524944305	0.839607775211334	-22.7983016967773	-0.00749832857400179	0.00191722682211548	0.0149041991680861	0.000618529506027699
1726	-0.391557216644287	1.16428208351135	-22.9281711578369	0.000618529506027699	0.00354059832170606	0.0136055024340749	0.00256657530553639
1727	0.582465708255768	-0.134415164589882	-22.9281711578369	0.00256657530553639	0.00289124972186983	0.0155535480007529	-0.0026282137259841
1728	-0.0668829083442688	-0.783763766288757	-23.1879100799561	0.0145795252174139	-0.00392691092565656	0.0197743140161037	-0.00392691092565656
1729	0.582465708255768	-0.783763766288757	-22.9281711578369	0.0226963832974434	-0.00425158534198999	-0.00100484199356288	0.00159255252219737
1730	0.582465708255768	-1.43311238288879	-22.9281711578369	0.0165275707840919	-0.00684897974133492	0.0233457311987877	0.000943203864153475
1731	-0.0668829083442688	0.190259143710136	-23.1879100799561	-0.0026282137259841	-0.00490093370899558	0.0149041991680861	0.00938473641872406
1732	-0.391557216644287	-0.134415164589882	-22.1489524841309	0.00159255252219737	-0.00100484199356288	0.0191249661147594	-0.00360223650932312
1733	0.25779139995575	-0.459089487791061	-22.2138862609863	0.00483929552137852	0.0022419011220336	0.0132808275520802	-0.00425158534198999
1734	-0.391557216644287	0.839607775211334	-22.7333660125732	-0.00490093370899558	0.00191722682211548	0.0165275707840919	0.00191722682211548
1735	-0.391557216644287	1.16428208351135	-22.7333660125732	0.00776136433705688	0.00841071270406246	0.0269171483814716	-0.00197886489331722
1736	-0.716231524944305	1.48895645141602	-22.7333660125732	-0.0143164889886975	0.00516396993771195	0.0252937767654657	0.00386527273803949
1737	-0.391557216644287	1.16428208351135	-23.3177795410156	0.00321592413820326	0.00743668992072344	0.0152288740500808	-0.00587495695799589
1738	0.25779139995575	-0.134415164589882	-22.9931049346924	0.0100340843200684	0.00289124972186983	0.00418994715437293	-0.00327756232582033
1739	0.582465708255768	0.839607775211334	-23.0580406188965	0.00386527273803949	0.000943203864153475	0.00743668992072344	0.0022419011220336
1740	0.25779139995575	-0.459089487791061	-23.1879100799561	0.00126787810586393	0.00646266713738441	0.011982130818069	0.00841071270406246
1741	-0.0668829083442688	1.48895645141602	-23.2528457641602	0.00191722682211548	0.00548864435404539	0.00938473641872406	-0.00230353930965066
1742	-0.716231524944305	0.839607775211334	-23.122974395752	-0.0162645354866982	0.00418994715437293	0.00159255252219737	0.000293855206109583
1743	0.582465708255768	0.190259143710136	-22.9281711578369	0.00548864435404539	-0.0107450718060136	-0.00944637414067984	-0.00749832857400179
1744	1.23181438446045	0.190259143710136	-22.6684303283691	0.00548864435404539	-0.00425158534198999	-0.00977104809135199	0.00191722682211548
1745	-0.0668829083442688	0.514933466911316	-22.6034965515137	-0.00360223650932312	0.00418994715437293	-0.00944637414067984	0.00938473641872406
1746	-0.0668829083442688	-0.459089487791061	-22.4736270904541	-0.0126931173726916	0.00418994715437293	-0.0159398596733809	0.01100810803473
1747	-2.01492881774902	0.839607775211334	-22.4736270904541	-0.00392691092565656	-3.08191010844894e-05	-0.0185372550040483	0.00256657530553639
1748	-1.36558020114899	1.16428208351135	-22.7333660125732	-0.0104203969240189	0.00711201597005129	-0.0100957229733467	0.00126787810586393
1749	-2.01492881774902	1.16428208351135	-22.5385608673096	-0.000355493422830477	-0.00814767740666866	-0.0224333461374044	0.00159255252219737
1750	-0.716231524944305	1.48895645141602	-22.3437576293945	0.00678734155371785	0.00776136433705688	-0.00555028254166245	-0.00295288790948689
1751	0.582465708255768	-0.459089487791061	-22.40869140625	-3.08191010844894e-05	0.00321592413820326	-0.0100957229733467	0.00418994715437293
1752	0.25779139995575	1.16428208351135	-23.3177795410156	-0.00100484199356288	0.00386527273803949	-0.0159398596733809	-0.00944637414067984
1753	-0.716231524944305	0.839607775211334	-22.4736270904541	-0.0123684434220195	-0.00230353930965066	-0.00490093370899558	-0.00717365415766835
1754	0.25779139995575	-0.134415164589882	-22.3437576293945	0.000618529506027699	-0.00587495695799589	-0.00457625929266214	-0.00132951640989631
1755	0.582465708255768	-1.43311238288879	-22.7983016967773	-0.00392691092565656	0.000943203864153475	-0.00749832857400179	0.00126787810586393
1756	0.25779139995575	-0.783763766288757	-22.6684303283691	0.0103587592020631	-0.00197886489331722	0.00386527273803949	0.00581331877037883
1757	0.907140016555786	-1.75778675079346	-22.7333660125732	-0.0120437685400248	-0.00717365415766835	-0.00490093370899558	0.00354059832170606
1758	-0.0668829083442688	0.190259143710136	-22.6034965515137	0.0171769186854362	-0.000680167751852423	-0.00425158534198999	-0.00100484199356288
1759	-0.0668829083442688	0.839607775211334	-22.7333660125732	0.0175015944987535	-0.00814767740666866	-0.0123684434220195	-0.00425158534198999
1760	-0.0668829083442688	0.839607775211334	-22.6034965515137	-0.00100484199356288	0.0022419011220336	0.0175015944987535	0.00743668992072344
1761	0.907140016555786	-0.134415164589882	-22.7983016967773	-0.00944637414067984	-0.00230353930965066	0.01847561635077	0.00126787810586393
1762	0.25779139995575	0.514933466911316	-23.1879100799561	-0.0104203969240189	0.000618529506027699	0.0243197549134493	-0.00165419070981443
1763	0.25779139995575	0.839607775211334	-23.1879100799561	0.00646266713738441	0.00776136433705688	0.0194496400654316	-3.08191010844894e-05
1764	-0.391557216644287	1.16428208351135	-23.3827152252197	-0.00522560812532902	0.00841071270406246	0.0103587592020631	0.00678734155371785
1765	-0.0668829083442688	0.839607775211334	-23.5125846862793	-0.0107450718060136	0.00289124972186983	0.025618452578783	0.00386527273803949
1766	-0.391557216644287	1.16428208351135	-23.4476490020752	-0.00165419070981443	0.0022419011220336	0.029189869761467	0.00873538758605719
1767	0.25779139995575	0.190259143710136	-22.9931049346924	0.0022419011220336	0.00126787810586393	0.0223717093467712	0.00256657530553639
1768	-0.0668829083442688	-0.134415164589882	-22.6684303283691	0.00970941036939621	0.00386527273803949	0.011982130818069	0.00321592413820326
1769	0.582465708255768	0.514933466911316	-22.4736270904541	0.00776136433705688	0.000618529506027699	0.00516396993771195	-0.00425158534198999
1770	0.25779139995575	0.514933466911316	-23.0580406188965	0.00808603875339031	0.0103587592020631	0.0178262684494257	0.00289124972186983
1771	-0.391557216644287	1.81363070011139	-23.1879100799561	0.0132808275520802	0.00581331877037883	0.013930176384747	0.000943203864153475
1772	-0.0668829083442688	-0.459089487791061	-22.7333660125732	-0.0159398596733809	0.00678734155371785	-0.00879702530801296	-0.00197886489331722
1773	-1.04090583324432	-0.134415164589882	-22.3437576293945	-0.00490093370899558	0.00613799272105098	0.0132808275520802	0.00159255252219737
1774	-1.04090583324432	0.839607775211334	-22.8632354736328	-0.00100484199356288	-3.08191010844894e-05	0.0103587592020631	-0.00165419070981443
1775	-2.33960318565369	1.16428208351135	-22.6684303283691	0.00678734155371785	0.00321592413820326	0.00808603875339031	0.00159255252219737
1776	-1.04090583324432	0.839607775211334	-22.7983016967773	-0.00165419070981443	0.00970941036939621	0.0262678004801273	0.00126787810586393
1777	-0.716231524944305	1.16428208351135	-23.3177795410156	-0.00425158534198999	0.000293855206109583	0.00906006153672934	-0.00749832857400179
1778	-0.0668829083442688	0.190259143710136	-23.0580406188965	0.00646266713738441	-0.00457625929266214	0.0136055024340749	-0.00782300252467394
1779	-0.0668829083442688	0.190259143710136	-22.2138862609863	-0.0104203969240189	0.00678734155371785	0.00126787810586393	-0.00782300252467394
1780	-0.391557216644287	-0.134415164589882	-22.0190830230713	-0.0156151866540313	0.00126787810586393	0.0175015944987535	-0.000355493422830477
1781	-0.391557216644287	0.514933466911316	-23.1879100799561	0.00678734155371785	-0.00327756232582033	0.000293855206109583	0.00256657530553639
1782	-0.391557216644287	0.514933466911316	-23.2528457641602	-0.00457625929266214	-0.00457625929266214	0.00159255252219737	-0.00392691092565656
1783	0.582465708255768	-1.43311238288879	-22.8632354736328	0.0171769186854362	-0.00782300252467394	0.00451462110504508	-0.00392691092565656
1784	0.907140016555786	-0.783763766288757	-22.4736270904541	-0.00100484199356288	-0.0107450718060136	0.000293855206109583	-0.00717365415766835
1785	0.907140016555786	-1.10843813419342	-22.1489524841309	0.0022419011220336	-0.00392691092565656	-0.00100484199356288	0.00711201597005129
1786	-0.0668829083442688	-0.459089487791061	-22.4736270904541	-0.00944637414067984	-3.08191010844894e-05	0.00256657530553639	0.00808603875339031
1787	-0.391557216644287	0.839607775211334	-23.0580406188965	-0.0165892094373703	-0.00165419070981443	-0.000680167751852423	0.00548864435404539
1788	-0.0668829083442688	1.16428208351135	-22.7983016967773	0.0181509424000978	-0.0026282137259841	0.00418994715437293	-0.00197886489331722
1789	-0.391557216644287	1.16428208351135	-22.7983016967773	-0.00457625929266214	0.00159255252219737	-0.00782300252467394	-0.00457625929266214
1790	-0.0668829083442688	1.16428208351135	-22.7333660125732	0.0200989879667759	-0.0026282137259841	0.00451462110504508	-0.00295288790948689
1791	1.23181438446045	0.514933466911316	-23.0580406188965	-0.0162645354866982	0.00516396993771195	0.000943203864153475	0.00678734155371785
1792	0.25779139995575	0.839607775211334	-23.2528457641602	-0.00879702530801296	-3.08191010844894e-05	0.00321592413820326	0.00386527273803949
1793	-0.0668829083442688	-0.134415164589882	-22.6034965515137	0.00808603875339031	0.00126787810586393	-0.0026282137259841	-0.00749832857400179
1794	0.25779139995575	-0.134415164589882	-23.0580406188965	0.00970941036939621	-0.0026282137259841	-0.00197886489331722	-3.08191010844894e-05
1795	0.582465708255768	0.839607775211334	-23.2528457641602	-0.00100484199356288	0.00548864435404539	0.00873538758605719	0.00938473641872406
1796	-0.391557216644287	1.16428208351135	-22.9931049346924	-0.00100484199356288	0.0106834331527352	0.00808603875339031	0.00776136433705688
1797	0.25779139995575	1.16428208351135	-23.0580406188965	0.00906006153672934	0.00581331877037883	-0.00230353930965066	0.00126787810586393
1798	0.25779139995575	0.190259143710136	-22.6034965515137	-0.0156151866540313	0.00516396993771195	-0.0130177913233638	-0.00457625929266214
1799	-0.391557216644287	0.514933466911316	-23.122974395752	0.00354059832170606	0.00126787810586393	-0.0126931173726916	0.000293855206109583
1800	-0.716231524944305	-0.134415164589882	-22.8632354736328	-0.00684897974133492	0.00516396993771195	-0.00230353930965066	0.0022419011220336
1801	-2.01492881774902	1.16428208351135	-23.2528457641602	-0.0227580219507217	0.00646266713738441	0.00386527273803949	0.0022419011220336
1802	-0.0668829083442688	0.514933466911316	-22.9281711578369	-0.0266541130840778	0.00418994715437293	-0.0165892094373703	0.00418994715437293
1803	-0.0668829083442688	0.190259143710136	-22.7983016967773	-0.0273034609854221	-0.00327756232582033	-0.000680167751852423	0.000618529506027699
1804	0.582465708255768	-0.134415164589882	-22.6684303283691	-0.0110697457566857	0.000293855206109583	-0.00457625929266214	-0.00490093370899558
1805	-0.0668829083442688	-0.134415164589882	-23.0580406188965	0.01100810803473	0.000618529506027699	0.00191722682211548	0.00386527273803949
1806	-0.0668829083442688	0.190259143710136	-23.0580406188965	0.011982130818069	0.00808603875339031	-0.000680167751852423	0.00516396993771195
1807	-1.04090583324432	0.190259143710136	-22.9281711578369	0.00516396993771195	-0.00295288790948689	-0.0136671401560307	0.00711201597005129
1808	0.907140016555786	-0.783763766288757	-22.9281711578369	0.0142548503354192	-0.0026282137259841	-0.0224333461374044	-0.00490093370899558
1809	0.582465708255768	-0.459089487791061	-22.40869140625	0.00516396993771195	-0.0156151866540313	-0.0347709693014622	-0.00230353930965066
1810	0.582465708255768	-0.783763766288757	-22.7983016967773	-0.0026282137259841	-0.00490093370899558	-0.0260047651827335	-0.00230353930965066
1811	-0.716231524944305	-0.134415164589882	-23.1879100799561	0.00613799272105098	-0.00327756232582033	-0.0311995539814234	-3.08191010844894e-05
1812	0.582465708255768	-0.459089487791061	-22.8632354736328	0.00516396993771195	-0.000680167751852423	-0.0373683646321297	-0.00230353930965066
1813	-0.0668829083442688	0.839607775211334	-22.5385608673096	0.01100810803473	-0.00197886489331722	-0.0497059896588326	-0.00132951640989631
1814	-0.0668829083442688	1.16428208351135	-22.2788219451904	0.00808603875339031	0.00191722682211548	-0.0422384813427925	-0.00132951640989631
1815	0.907140016555786	-0.459089487791061	-22.0840167999268	0.00776136433705688	0.00191722682211548	-0.0376930385828018	0.00483929552137852
1816	0.25779139995575	-0.134415164589882	-23.0580406188965	-0.0026282137259841	0.01100810803473	-0.0305502042174339	-0.00100484199356288
1817	0.582465708255768	-0.459089487791061	-22.7983016967773	-0.00879702530801296	0.00516396993771195	-0.0415891297161579	-0.00555028254166245
1818	-0.0668829083442688	-0.459089487791061	-22.7983016967773	0.00776136433705688	0.00126787810586393	-0.0399657599627972	-0.00165419070981443
1819	0.907140016555786	1.16428208351135	-22.6684303283691	-0.0026282137259841	0.00386527273803949	-0.0360696688294411	-0.00555028254166245
1820	-0.391557216644287	0.190259143710136	-22.9281711578369	-0.00360223650932312	0.00711201597005129	-0.0328229255974293	0.00354059832170606
1821	0.582465708255768	0.514933466911316	-22.8632354736328	0.00711201597005129	0.00126787810586393	-0.0256800893694162	0.00159255252219737
1822	-1.04090583324432	0.839607775211334	-23.0580406188965	-0.00587495695799589	-0.00425158534198999	-0.0263294391334057	0.000618529506027699
1823	-0.716231524944305	1.16428208351135	-23.2528457641602	-0.00197886489331722	0.00938473641872406	-0.0276281367987394	-0.00814767740666866
1824	-0.716231524944305	0.839607775211334	-22.9931049346924	0.00289124972186983	-0.00100484199356288	-0.0185372550040483	0.00613799272105098
1825	-1.04090583324432	1.48895645141602	-23.0580406188965	-0.00392691092565656	0.00354059832170606	-0.0172385573387146	0.000293855206109583
1826	-1.69025444984436	0.839607775211334	-22.9281711578369	-0.0110697457566857	0.00873538758605719	-0.0123684434220195	0.0100340843200684
1827	-1.36558020114899	1.81363070011139	-22.8632354736328	-0.00814767740666866	0.000618529506027699	-0.0198359526693821	-3.08191010844894e-05
1828	-0.391557216644287	-0.134415164589882	-22.4736270904541	0.000293855206109583	-0.00717365415766835	-0.0198359526693821	-0.00912170019000769
1829	-0.716231524944305	-0.134415164589882	-22.5385608673096	-0.00847235135734081	0.00451462110504508	-0.0182125810533762	-0.00360223650932312
1830	-0.391557216644287	0.839607775211334	-23.122974395752	-0.0107450718060136	0.00451462110504508	-0.0143164889886975	0.00256657530553639
1831	0.582465708255768	-0.459089487791061	-22.8632354736328	-0.0149658378213644	0.00516396993771195	-0.00749832857400179	0.00970941036939621
1832	-0.0668829083442688	1.16428208351135	-22.8632354736328	0.0113327819854021	0.00126787810586393	-0.0100957229733467	0.00289124972186983
1833	-0.0668829083442688	-0.459089487791061	-22.1489524841309	0.00938473641872406	-0.000355493422830477	-0.0110697457566857	0.00126787810586393
1834	0.582465708255768	-1.10843813419342	-22.9931049346924	0.00354059832170606	-0.00619963090866804	-0.0100957229733467	0.000293855206109583
1835	0.582465708255768	-1.10843813419342	-22.9281711578369	0.00126787810586393	-0.00587495695799589	0.00191722682211548	0.0113327819854021
1836	0.25779139995575	-1.43311238288879	-22.6034965515137	-0.00197886489331722	-0.00684897974133492	0.000618529506027699	-0.00230353930965066
1837	0.25779139995575	-1.10843813419342	-22.2788219451904	0.00711201597005129	-0.00425158534198999	-0.0100957229733467	0.00613799272105098
1838	0.25779139995575	-0.134415164589882	-22.0840167999268	-0.00425158534198999	-0.0026282137259841	-0.00847235135734081	-0.00619963090866804
1839	0.582465708255768	-0.134415164589882	-22.5385608673096	-0.00782300252467394	-0.00230353930965066	-0.0182125810533762	0.000293855206109583
1840	-0.0668829083442688	1.48895645141602	-22.6684303283691	0.00159255252219737	-0.00165419070981443	-0.00619963090866804	0.00451462110504508
1841	0.582465708255768	0.190259143710136	-22.7333660125732	-0.00425158534198999	0.00321592413820326	-0.0149658378213644	0.00126787810586393
1842	-0.716231524944305	0.839607775211334	-22.8632354736328	-0.00457625929266214	0.00159255252219737	-0.00392691092565656	0.00159255252219737
1843	0.25779139995575	0.190259143710136	-22.9931049346924	-0.00392691092565656	0.000618529506027699	-0.0104203969240189	-0.00360223650932312
1844	0.907140016555786	-0.459089487791061	-22.9931049346924	0.00581331877037883	-0.00295288790948689	-0.00425158534198999	-3.08191010844894e-05
1845	0.25779139995575	-0.134415164589882	-22.9931049346924	-0.00555028254166245	-0.00717365415766835	-0.0123684434220195	-0.00392691092565656
1846	0.582465708255768	-0.459089487791061	-22.6034965515137	-0.00814767740666866	0.00418994715437293	-0.00392691092565656	-0.00684897974133492
1847	-0.0668829083442688	-0.134415164589882	-23.0580406188965	0.000293855206109583	0.00126787810586393	-0.00327756232582033	-0.000355493422830477
1848	-0.716231524944305	1.16428208351135	-23.3177795410156	0.00841071270406246	0.0022419011220336	-0.00295288790948689	0.00159255252219737
1849	0.25779139995575	-0.134415164589882	-23.0580406188965	-0.0182125810533762	0.000943203864153475	-0.00490093370899558	-0.00100484199356288
1850	0.582465708255768	0.190259143710136	-22.40869140625	0.0223717093467712	0.00321592413820326	0.000943203864153475	0.00776136433705688
1851	-1.04090583324432	1.81363070011139	-23.0580406188965	0.0175015944987535	0.00191722682211548	-0.00490093370899558	-0.00457625929266214
1852	-0.391557216644287	0.190259143710136	-22.9281711578369	-0.00165419070981443	-0.000680167751852423	-0.0100957229733467	0.00516396993771195
1853	-1.04090583324432	1.16428208351135	-23.1879100799561	-3.08191010844894e-05	0.00776136433705688	-0.00944637414067984	-0.00457625929266214
1854	-1.36558020114899	0.839607775211334	-23.122974395752	-0.00197886489331722	0.000943203864153475	-0.0100957229733467	-0.00295288790948689
1855	-1.04090583324432	1.16428208351135	-23.0580406188965	-0.00749832857400179	-0.00327756232582033	-0.00100484199356288	0.000943203864153475
1856	-0.0668829083442688	1.16428208351135	-22.40869140625	-0.00977104809135199	0.00548864435404539	0.00906006153672934	-3.08191010844894e-05
1857	-1.04090583324432	1.16428208351135	-22.4736270904541	-0.0149658378213644	-0.00392691092565656	0.00289124972186983	0.00289124972186983
1858	0.25779139995575	-0.134415164589882	-23.2528457641602	0.0149041991680861	0.0022419011220336	0.000618529506027699	-0.00165419070981443
1859	-0.0668829083442688	0.839607775211334	-23.1879100799561	0.00678734155371785	0.00191722682211548	-3.08191010844894e-05	-0.00197886489331722
1860	0.582465708255768	-0.459089487791061	-23.122974395752	-0.00392691092565656	-0.00132951640989631	0.00418994715437293	-3.08191010844894e-05
1861	-1.04090583324432	0.514933466911316	-23.0580406188965	0.0123068047687411	0.00613799272105098	0.0116574559360743	0.00516396993771195
1862	0.582465708255768	-1.10843813419342	-22.5385608673096	0.00321592413820326	-0.00879702530801296	0.00646266713738441	0.00256657530553639
1863	0.582465708255768	-1.10843813419342	-22.9931049346924	-0.000355493422830477	-0.00327756232582033	-0.00100484199356288	-0.00555028254166245
1864	0.25779139995575	0.514933466911316	-23.3827152252197	-0.00717365415766835	-0.00392691092565656	0.00808603875339031	-0.00392691092565656
1865	-0.391557216644287	-0.134415164589882	-23.7723236083984	0.0158782228827477	-0.00295288790948689	-0.00619963090866804	-0.00197886489331722
1866	0.25779139995575	1.16428208351135	-23.1879100799561	-0.0133424662053585	-0.00490093370899558	0.00516396993771195	0.00191722682211548
1867	0.582465708255768	-0.459089487791061	-22.6684303283691	0.0194496400654316	0.00418994715437293	-3.08191010844894e-05	0.00354059832170606
1868	0.25779139995575	-0.134415164589882	-22.6034965515137	-0.00230353930965066	0.00646266713738441	0.00613799272105098	0.000618529506027699
1869	-0.0668829083442688	1.48895645141602	-22.9931049346924	0.0103587592020631	0.00289124972186983	-0.00230353930965066	-0.00684897974133492
1870	-0.391557216644287	0.839607775211334	-23.3177795410156	-0.00392691092565656	0.000618529506027699	-0.00230353930965066	0.00418994715437293
1871	1.23181438446045	-0.134415164589882	-22.6684303283691	-0.00327756232582033	0.00451462110504508	-0.00619963090866804	0.00354059832170606
1872	-0.391557216644287	1.16428208351135	-23.3827152252197	0.00548864435404539	0.00289124972186983	-0.0130177913233638	-0.00165419070981443
1873	-0.391557216644287	1.16428208351135	-23.2528457641602	0.00613799272105098	0.0022419011220336	-0.0136671401560307	-0.00912170019000769
1874	0.907140016555786	0.190259143710136	-22.6034965515137	0.0155535480007529	0.00743668992072344	-0.0149658378213644	0.00159255252219737
1875	0.25779139995575	0.514933466911316	-23.122974395752	-0.00457625929266214	0.00646266713738441	-3.08191010844894e-05	-0.000680167751852423
1876	0.25779139995575	0.190259143710136	-22.9931049346924	-0.00197886489331722	0.00678734155371785	-0.00619963090866804	0.00289124972186983
1877	0.25779139995575	0.839607775211334	-22.9281711578369	0.00808603875339031	0.0022419011220336	-0.000680167751852423	-0.0113944197073579
1878	-0.391557216644287	1.16428208351135	-23.122974395752	-0.00100484199356288	0.00581331877037883	-0.0201606266200542	-0.00652430532500148
1879	-0.391557216644287	1.48895645141602	-22.9281711578369	0.00289124972186983	0.00678734155371785	0.000943203864153475	-0.00555028254166245
1880	-0.0668829083442688	0.839607775211334	-22.2788219451904	0.00289124972186983	0.00159255252219737	-0.017887907102704	-0.000680167751852423
1881	0.25779139995575	0.190259143710136	-22.3437576293945	-0.00522560812532902	0.00321592413820326	-0.00360223650932312	-0.00327756232582033
1882	-0.716231524944305	1.16428208351135	-23.2528457641602	-0.00425158534198999	0.00613799272105098	-0.0104203969240189	-0.00619963090866804
1883	-1.69025444984436	1.48895645141602	-23.1879100799561	-0.0136671401560307	0.00451462110504508	-0.0165892094373703	-0.0026282137259841
1884	-0.716231524944305	0.514933466911316	-22.8632354736328	0.00418994715437293	0.00483929552137852	-0.00749832857400179	0.000293855206109583
1885	-1.04090583324432	-0.459089487791061	-22.7983016967773	-0.00879702530801296	0.0103587592020631	-0.00717365415766835	-0.00100484199356288
1886	-1.04090583324432	0.190259143710136	-22.6684303283691	0.00808603875339031	0.00938473641872406	0.000618529506027699	0.00516396993771195
1887	-0.391557216644287	0.839607775211334	-23.1879100799561	0.00970941036939621	0.00776136433705688	-0.00782300252467394	0.00678734155371785
1888	-0.391557216644287	1.16428208351135	-23.1879100799561	0.00906006153672934	-0.0026282137259841	-0.00652430532500148	-0.0113944197073579
1889	-0.0668829083442688	-0.134415164589882	-23.3827152252197	0.0145795252174139	0.00743668992072344	-0.00619963090866804	-0.00295288790948689
1890	0.25779139995575	-0.134415164589882	-22.8632354736328	0.0100340843200684	0.00581331877037883	0.000293855206109583	-0.00457625929266214
1891	-0.716231524944305	0.190259143710136	-23.0580406188965	-0.017887907102704	-0.00100484199356288	0.0103587592020631	0.00483929552137852
1892	0.25779139995575	-0.134415164589882	-22.1489524841309	-0.00197886489331722	-0.00197886489331722	0.00386527273803949	-0.00684897974133492
1893	0.582465708255768	-1.10843813419342	-22.9931049346924	-0.00392691092565656	-0.00879702530801296	-0.0120437685400248	-0.00717365415766835
1894	-0.0668829083442688	0.514933466911316	-23.2528457641602	-0.00197886489331722	-0.00230353930965066	-0.00457625929266214	-0.00555028254166245
1895	0.25779139995575	0.514933466911316	-23.0580406188965	-0.00619963090866804	-0.00490093370899558	-0.00522560812532902	0.00678734155371785
1896	-0.391557216644287	1.16428208351135	-23.0580406188965	-0.0156151866540313	0.00451462110504508	0.00354059832170606	-0.00197886489331722
1897	0.907140016555786	0.839607775211334	-22.9281711578369	0.00776136433705688	0.00678734155371785	-0.00360223650932312	0.00354059832170606
1898	0.25779139995575	-0.134415164589882	-22.7983016967773	0.00483929552137852	-3.08191010844894e-05	-0.00814767740666866	-0.00457625929266214
1899	0.582465708255768	0.190259143710136	-23.0580406188965	0.00581331877037883	0.00354059832170606	0.00808603875339031	-0.00587495695799589
1900	0.582465708255768	0.190259143710136	-23.0580406188965	0.0126314787194133	0.00483929552137852	0.00256657530553639	0.00808603875339031
1901	-0.391557216644287	1.48895645141602	-23.3827152252197	-0.00879702530801296	0.00191722682211548	0.012956153601408	-0.00392691092565656
1902	-0.716231524944305	1.16428208351135	-23.122974395752	-0.0026282137259841	0.000943203864153475	-0.00587495695799589	0.00678734155371785
1903	0.582465708255768	0.190259143710136	-22.40869140625	0.0132808275520802	0.00256657530553639	-0.0026282137259841	-0.00132951640989631
1904	0.25779139995575	0.514933466911316	-22.7983016967773	0.00581331877037883	0.00191722682211548	0.00159255252219737	-3.08191010844894e-05
1905	-0.0668829083442688	1.16428208351135	-23.4476490020752	0.0106834331527352	0.000618529506027699	-0.00327756232582033	0.00711201597005129
1906	0.907140016555786	-0.134415164589882	-22.9931049346924	-0.00360223650932312	0.000618529506027699	0.00386527273803949	0.00386527273803949
1907	0.582465708255768	0.190259143710136	-22.9281711578369	0.00548864435404539	0.000293855206109583	0.00516396993771195	0.00256657530553639
1908	-0.0668829083442688	0.514933466911316	-22.8632354736328	0.00548864435404539	0.000293855206109583	-0.00749832857400179	-0.00100484199356288
1909	-1.04090583324432	1.16428208351135	-22.9281711578369	-0.00327756232582033	0.00483929552137852	-0.00327756232582033	0.000618529506027699
1910	0.25779139995575	0.514933466911316	-22.9931049346924	-0.00587495695799589	0.00841071270406246	-0.000680167751852423	0.00841071270406246
1911	-1.36558020114899	0.839607775211334	-23.1879100799561	-0.0130177913233638	0.00776136433705688	0.00906006153672934	0.000943203864153475
1912	-0.716231524944305	0.190259143710136	-22.9931049346924	-0.00944637414067984	0.011982130818069	0.00451462110504508	0.0113327819854021
1913	-1.69025444984436	1.48895645141602	-23.122974395752	-0.0110697457566857	-0.00522560812532902	-0.00165419070981443	0.00289124972186983
1914	-1.04090583324432	1.16428208351135	-22.4736270904541	0.0123068047687411	-0.00327756232582033	-0.00100484199356288	-0.00230353930965066
1915	-0.0668829083442688	0.514933466911316	-22.6034965515137	-0.00425158534198999	-0.00100484199356288	0.0103587592020631	0.00516396993771195
1916	-0.391557216644287	0.190259143710136	-22.3437576293945	0.00321592413820326	0.0022419011220336	-3.08191010844894e-05	0.00418994715437293
1917	-0.716231524944305	0.839607775211334	-22.7333660125732	0.00289124972186983	-0.00555028254166245	-0.00132951640989631	-0.000680167751852423
1918	-0.0668829083442688	0.839607775211334	-23.122974395752	0.00516396993771195	-3.08191010844894e-05	-0.00490093370899558	-0.00327756232582033
1919	-0.391557216644287	0.514933466911316	-22.9281711578369	-0.0026282137259841	-0.00652430532500148	-0.000355493422830477	-0.00295288790948689
1920	0.582465708255768	-0.459089487791061	-22.5385608673096	0.00418994715437293	-0.00457625929266214	0.00581331877037883	0.00256657530553639
1921	0.25779139995575	-1.10843813419342	-22.0840167999268	0.012956153601408	-0.00847235135734081	0.00354059832170606	-0.000355493422830477
1922	-0.0668829083442688	-0.459089487791061	-22.4736270904541	0.00581331877037883	-0.00457625929266214	0.00483929552137852	-0.00132951640989631
1923	-0.0668829083442688	0.190259143710136	-22.7983016967773	-0.00814767740666866	-0.00555028254166245	-0.00165419070981443	0.00289124972186983
1924	-1.04090583324432	1.48895645141602	-22.6034965515137	0.00581331877037883	0.00418994715437293	0.00678734155371785	-0.00327756232582033
1925	-0.0668829083442688	0.839607775211334	-22.6034965515137	0.00678734155371785	0.00289124972186983	0.000293855206109583	-0.00132951640989631
1926	-0.391557216644287	1.48895645141602	-22.4736270904541	-0.0211346503347158	0.00289124972186983	0.00191722682211548	0.00873538758605719
1927	-0.391557216644287	1.16428208351135	-22.9931049346924	0.00873538758605719	0.00418994715437293	-0.0126931173726916	-0.00197886489331722
1928	0.25779139995575	-0.459089487791061	-23.0580406188965	-0.00457625929266214	0.00548864435404539	-0.0113944197073579	0.000293855206109583
1929	-0.0668829083442688	0.514933466911316	-23.4476490020752	0.00581331877037883	-0.00944637414067984	-0.00944637414067984	-0.00847235135734081
1930	-0.716231524944305	1.16428208351135	-23.3827152252197	-0.00197886489331722	0.000943203864153475	-0.00522560812532902	0.000293855206109583
1931	0.582465708255768	0.514933466911316	-22.9931049346924	0.00873538758605719	0.000943203864153475	-0.00587495695799589	-0.0026282137259841
1932	-0.716231524944305	1.16428208351135	-23.0580406188965	-0.000355493422830477	0.00191722682211548	-0.0152905117720366	-0.00782300252467394
1933	0.25779139995575	0.514933466911316	-22.6684303283691	0.0155535480007529	-0.00165419070981443	-0.017887907102704	-0.00522560812532902
1934	0.907140016555786	-0.134415164589882	-22.9931049346924	-0.00847235135734081	-0.00327756232582033	-0.0165892094373703	-3.08191010844894e-05
1935	0.25779139995575	0.514933466911316	-23.122974395752	0.00678734155371785	0.0022419011220336	-0.00132951640989631	0.00711201597005129
1936	1.23181438446045	0.190259143710136	-23.2528457641602	-0.0185372550040483	-0.00100484199356288	-0.00782300252467394	0.00386527273803949
1937	0.25779139995575	0.514933466911316	-22.2788219451904	-0.0126931173726916	0.00321592413820326	-0.00619963090866804	0.00191722682211548
1938	-0.391557216644287	-0.134415164589882	-22.0190830230713	0.00418994715437293	-0.00360223650932312	-0.0165892094373703	-0.00165419070981443
1939	-0.716231524944305	0.190259143710136	-22.5385608673096	-0.00490093370899558	0.00841071270406246	-0.00555028254166245	-0.00165419070981443
1940	-1.36558020114899	0.839607775211334	-23.122974395752	0.00938473641872406	-0.0026282137259841	-0.00847235135734081	-0.00100484199356288
1941	-0.716231524944305	0.190259143710136	-22.6684303283691	0.00743668992072344	-0.000355493422830477	-0.00100484199356288	0.0022419011220336
1942	-0.391557216644287	0.839607775211334	-22.6684303283691	0.0152288740500808	-0.00295288790948689	-0.00912170019000769	-0.00327756232582033
1943	0.25779139995575	-0.134415164589882	-22.8632354736328	0.00289124972186983	-0.00197886489331722	-0.0107450718060136	-0.00425158534198999
1944	0.582465708255768	0.190259143710136	-22.7333660125732	0.000943203864153475	-0.0026282137259841	-0.00879702530801296	-0.00555028254166245
1945	0.907140016555786	0.190259143710136	-22.40869140625	0.0022419011220336	0.0116574559360743	-0.0026282137259841	0.00711201597005129
1946	0.25779139995575	-0.134415164589882	-22.40869140625	0.00841071270406246	-0.00100484199356288	0.00256657530553639	-0.00360223650932312
1947	-0.0668829083442688	-1.43311238288879	-22.5385608673096	0.00646266713738441	-0.00392691092565656	-0.0107450718060136	-0.00100484199356288
1948	-0.391557216644287	0.514933466911316	-23.122974395752	0.00451462110504508	-0.00295288790948689	-0.00814767740666866	-0.00230353930965066
1949	0.582465708255768	-0.783763766288757	-23.0580406188965	-0.000355493422830477	-0.00425158534198999	-0.0143164889886975	-0.00425158534198999
1950	0.582465708255768	-1.10843813419342	-22.8632354736328	0.0142548503354192	-0.00132951640989631	0.00743668992072344	-0.000355493422830477
1951	-0.391557216644287	0.190259143710136	-22.2788219451904	0.00873538758605719	0.0022419011220336	0.00126787810586393	0.000618529506027699
1952	0.582465708255768	-0.134415164589882	-22.40869140625	-0.00619963090866804	0.00711201597005129	0.000943203864153475	-0.00684897974133492
1953	0.582465708255768	0.514933466911316	-22.7983016967773	0.011982130818069	-0.0026282137259841	-0.00814767740666866	0.000618529506027699
1954	-0.391557216644287	0.839607775211334	-23.2528457641602	-0.0159398596733809	0.000293855206109583	-0.00392691092565656	-0.00165419070981443
1955	-1.04090583324432	0.514933466911316	-23.122974395752	0.00841071270406246	0.00418994715437293	0.00646266713738441	0.00126787810586393
1956	-0.0668829083442688	0.839607775211334	-22.4736270904541	-0.0100957229733467	0.00451462110504508	0.00646266713738441	-0.00132951640989631
1957	-0.0668829083442688	1.16428208351135	-22.7333660125732	-0.00230353930965066	-0.00684897974133492	-0.0149658378213644	-0.00327756232582033
1958	0.25779139995575	0.839607775211334	-23.5125846862793	0.00776136433705688	-0.0100957229733467	-0.00587495695799589	-0.00619963090866804
1959	0.25779139995575	0.839607775211334	-23.3827152252197	0.00516396993771195	0.00386527273803949	-0.00165419070981443	-0.00977104809135199
1960	0.907140016555786	-0.134415164589882	-22.9931049346924	0.00418994715437293	-0.00100484199356288	0.00126787810586393	0.00613799272105098
1961	0.25779139995575	1.16428208351135	-23.122974395752	0.00191722682211548	0.00711201597005129	0.00938473641872406	0.00678734155371785
1962	0.907140016555786	-0.134415164589882	-22.7333660125732	0.00321592413820326	-0.000680167751852423	-0.00619963090866804	-0.00457625929266214
1963	-0.0668829083442688	0.514933466911316	-22.9281711578369	0.0210730116814375	0.00159255252219737	0.00321592413820326	-0.00522560812532902
1964	0.25779139995575	0.839607775211334	-22.6034965515137	-0.0133424662053585	0.00321592413820326	-0.00132951640989631	-0.00327756232582033
1965	-1.04090583324432	1.16428208351135	-23.2528457641602	-0.00587495695799589	0.00126787810586393	-0.000355493422830477	0.00354059832170606
1966	-0.0668829083442688	0.514933466911316	-23.1879100799561	0.00354059832170606	0.00776136433705688	0.00191722682211548	0.00516396993771195
1967	-1.04090583324432	0.190259143710136	-22.9931049346924	-0.0347709693014622	-0.000680167751852423	-0.000355493422830477	-0.0026282137259841
1968	-0.0668829083442688	-0.134415164589882	-22.40869140625	-0.0198359526693821	-0.00425158534198999	0.000293855206109583	-0.00619963090866804
1969	-0.716231524944305	1.48895645141602	-23.2528457641602	0.00126787810586393	-0.00360223650932312	-0.00392691092565656	-0.00197886489331722
1970	-0.716231524944305	0.514933466911316	-23.2528457641602	0.00808603875339031	0.000943203864153475	0.00256657530553639	-0.000355493422830477
1971	0.582465708255768	0.190259143710136	-22.3437576293945	-0.0120437685400248	0.00516396993771195	-0.000680167751852423	0.00256657530553639
1972	-0.391557216644287	1.48895645141602	-23.0580406188965	0.00516396993771195	-0.00327756232582033	0.00321592413820326	-0.00749832857400179
1973	-1.04090583324432	-0.134415164589882	-22.7983016967773	-0.00197886489331722	-0.00717365415766835	0.00873538758605719	0.00126787810586393
1974	0.582465708255768	-0.459089487791061	-22.6684303283691	-0.00197886489331722	-0.00197886489331722	-0.00555028254166245	-0.00879702530801296
1975	-0.0668829083442688	-1.10843813419342	-22.9281711578369	0.0142548503354192	-0.00522560812532902	0.00191722682211548	0.00418994715437293
1976	0.582465708255768	-1.43311238288879	-23.1879100799561	-0.00230353930965066	-0.00230353930965066	0.00808603875339031	0.000618529506027699
1977	1.23181438446045	-1.10843813419342	-22.8632354736328	-0.0026282137259841	0.000293855206109583	0.00256657530553639	0.00159255252219737
1978	-0.391557216644287	0.190259143710136	-22.7333660125732	-0.0123684434220195	-0.00295288790948689	-0.00197886489331722	-3.08191010844894e-05
1979	-0.391557216644287	0.190259143710136	-22.7333660125732	0.00873538758605719	0.00418994715437293	0.00191722682211548	-0.00782300252467394
1980	-0.716231524944305	1.16428208351135	-22.9931049346924	-0.00100484199356288	0.00289124972186983	0.00418994715437293	0.00548864435404539
1981	0.582465708255768	-0.134415164589882	-23.122974395752	-0.00847235135734081	-0.00295288790948689	0.000943203864153475	0.00354059832170606
1982	0.582465708255768	0.839607775211334	-22.7983016967773	0.00808603875339031	0.0136055024340749	0.00418994715437293	0.00386527273803949
1983	-0.0668829083442688	1.16428208351135	-23.3827152252197	-0.0104203969240189	0.0022419011220336	-0.00587495695799589	0.00483929552137852
1984	-0.716231524944305	0.514933466911316	-23.0580406188965	0.00678734155371785	0.00321592413820326	-0.00295288790948689	-0.00230353930965066
1985	-0.0668829083442688	-0.134415164589882	-22.7983016967773	-3.08191010844894e-05	0.0103587592020631	0.00516396993771195	0.00289124972186983
1986	-1.04090583324432	0.839607775211334	-22.40869140625	0.0178262684494257	0.00256657530553639	0.00256657530553639	0.00841071270406246
1987	-0.391557216644287	1.48895645141602	-23.3827152252197	0.0123068047687411	0.0106834331527352	-0.00392691092565656	0.000943203864153475
1988	-0.0668829083442688	0.839607775211334	-23.2528457641602	0.00483929552137852	0.00418994715437293	-0.00392691092565656	0.00483929552137852
1989	0.25779139995575	0.190259143710136	-23.0580406188965	-0.0113944197073579	-0.00165419070981443	-0.00847235135734081	-0.00457625929266214
1990	-0.0668829083442688	0.514933466911316	-22.9281711578369	0.0158782228827477	0.00970941036939621	0.00159255252219737	-0.00100484199356288
1991	-0.716231524944305	1.16428208351135	-22.8632354736328	-0.0139918150380254	0.00776136433705688	0.00159255252219737	0.00743668992072344
1992	-0.391557216644287	-0.459089487791061	-22.1489524841309	-0.0139918150380254	0.0106834331527352	-0.00879702530801296	0.00354059832170606
1993	-1.04090583324432	1.16428208351135	-23.2528457641602	-0.00522560812532902	0.000943203864153475	0.00126787810586393	-0.00197886489331722
1994	-1.04090583324432	0.839607775211334	-23.3177795410156	-0.00619963090866804	0.00256657530553639	-0.00197886489331722	0.000943203864153475
1995	-1.04090583324432	0.514933466911316	-22.9931049346924	-0.0139918150380254	0.00581331877037883	-3.08191010844894e-05	0.00451462110504508
1996	-0.716231524944305	-0.134415164589882	-22.7983016967773	0.0165275707840919	0.00191722682211548	0.00516396993771195	0.00256657530553639
1997	-0.391557216644287	0.514933466911316	-22.6684303283691	-0.00197886489331722	0.0100340843200684	0.000618529506027699	-0.00425158534198999
1998	0.25779139995575	1.16428208351135	-23.122974395752	0.00743668992072344	0.000618529506027699	-0.00490093370899558	-0.00652430532500148
1999	-1.04090583324432	1.16428208351135	-23.122974395752	0.00873538758605719	-0.00132951640989631	0.00191722682211548	0.00159255252219737
2000	-0.391557216644287	1.16428208351135	-23.1879100799561	0.000943203864153475	0.00126787810586393	0.00256657530553639	-0.00977104809135199
[truncated: 6,020 more rows]
