# Supplementary material for: Precise instruction and consideration of the vertical and horizontal force component increases validity and reliability of the 90:20 Isometric Posterior Chain Test
Source: PLoS One. 2024 Oct 28;19(10):e0312843. doi: 10.1371/journal.pone.0312843 (PMC11515970; doi:10.1371/journal.pone.0312843)
Supplement: S1 File — (ZIP) [file pone.0312843.s001.zip › S1_Raw_Data/M1_P03_iso_2.csv]

1	0.25779139995575	-0.134415164589882	-21.8242778778076	0.00126787810586393	0.00711201597005129	0.00159255252219737	0.00613799272105098
2	-0.716231524944305	0.514933466911316	-22.2138862609863	0.0103587592020631	0.00711201597005129	0.000293855206109583	-0.00555028254166245
3	-1.36558020114899	0.514933466911316	-22.5385608673096	-0.0107450718060136	0.00386527273803949	-0.00684897974133492	-0.0123684434220195
4	-0.716231524944305	0.514933466911316	-22.40869140625	-0.0276281367987394	0.00126787810586393	-0.00522560812532902	-0.00490093370899558
5	-1.36558020114899	0.514933466911316	-22.6034965515137	-0.0299008563160896	0.00776136433705688	-0.00230353930965066	0.00126787810586393
6	-2.01492881774902	1.48895645141602	-22.40869140625	-0.00100484199356288	0.00354059832170606	-0.00944637414067984	0.0132808275520802
7	-0.716231524944305	-0.134415164589882	-22.0190830230713	-0.00425158534198999	-0.000355493422830477	-0.00327756232582033	-0.00197886489331722
8	-0.716231524944305	-0.134415164589882	-22.4736270904541	0.0158782228827477	0.00159255252219737	0.00418994715437293	-0.00782300252467394
9	0.25779139995575	-0.134415164589882	-22.4736270904541	0.00321592413820326	0.00483929552137852	-0.0165892094373703	-0.00457625929266214
10	-0.716231524944305	1.16428208351135	-22.5385608673096	-0.0100957229733467	0.00191722682211548	0.0132808275520802	0.00256657530553639
11	-0.391557216644287	1.16428208351135	-22.2788219451904	-0.00295288790948689	0.00548864435404539	-0.0120437685400248	0.00970941036939621
12	-0.0668829083442688	-0.134415164589882	-21.8242778778076	0.00808603875339031	0.0022419011220336	0.00841071270406246	-0.00132951640989631
13	-0.0668829083442688	-0.459089487791061	-22.0840167999268	0.0165275707840919	0.00548864435404539	-0.00165419070981443	-0.00197886489331722
14	-0.391557216644287	-0.134415164589882	-22.4736270904541	0.0152288740500808	-0.0130177913233638	-0.00490093370899558	-0.00295288790948689
15	-0.391557216644287	-0.783763766288757	-22.1489524841309	-0.0104203969240189	-0.00619963090866804	-0.00392691092565656	0.000943203864153475
16	0.25779139995575	-1.10843813419342	-22.6034965515137	0.00646266713738441	0.00289124972186983	0.00678734155371785	0.00743668992072344
17	-0.391557216644287	0.514933466911316	-22.6034965515137	-0.000680167751852423	0.00126787810586393	-0.000355493422830477	0.00159255252219737
18	0.25779139995575	0.190259143710136	-22.3437576293945	0.0168522447347641	0.00548864435404539	-0.00392691092565656	0.00159255252219737
19	-0.391557216644287	1.16428208351135	-22.3437576293945	0.0022419011220336	0.00191722682211548	-0.00165419070981443	-0.00197886489331722
20	0.25779139995575	1.16428208351135	-23.122974395752	0.00711201597005129	-0.00522560812532902	-0.00457625929266214	-0.00490093370899558
21	-0.0668829083442688	1.48895645141602	-22.8632354736328	-0.00392691092565656	0.00938473641872406	0.00678734155371785	0.0103587592020631
22	0.582465708255768	-0.783763766288757	-22.6684303283691	0.011982130818069	0.0022419011220336	-0.00619963090866804	0.00354059832170606
23	-0.391557216644287	0.839607775211334	-22.3437576293945	0.0022419011220336	0.00906006153672934	-0.000355493422830477	0.000293855206109583
24	1.23181438446045	-0.134415164589882	-22.0190830230713	0.00516396993771195	-0.00230353930965066	-0.00392691092565656	-0.00230353930965066
25	0.25779139995575	1.48895645141602	-22.4736270904541	-0.00490093370899558	0.00386527273803949	-0.00879702530801296	0.00191722682211548
26	-0.0668829083442688	1.16428208351135	-22.8632354736328	0.0113327819854021	0.00386527273803949	-0.00587495695799589	0.00516396993771195
27	0.25779139995575	1.48895645141602	-22.8632354736328	0.0188002903014421	-0.00230353930965066	0.000618529506027699	-0.00165419070981443
28	-0.391557216644287	1.16428208351135	-22.6034965515137	0.00354059832170606	0.0022419011220336	-0.00360223650932312	0.000293855206109583
29	-0.0668829083442688	1.48895645141602	-22.40869140625	0.0106834331527352	-0.000680167751852423	-0.00912170019000769	-0.00457625929266214
30	-0.391557216644287	1.48895645141602	-22.2788219451904	-0.00490093370899558	-0.00782300252467394	-0.00522560812532902	-0.00847235135734081
31	-0.0668829083442688	0.839607775211334	-22.2138862609863	0.0116574559360743	0.00516396993771195	0.00743668992072344	0.00613799272105098
32	-0.716231524944305	1.81363070011139	-22.7983016967773	0.00126787810586393	-0.00295288790948689	-0.00457625929266214	-0.00360223650932312
33	0.25779139995575	0.839607775211334	-22.7333660125732	0.00743668992072344	-3.08191010844894e-05	-0.00814767740666866	0.000293855206109583
34	-1.04090583324432	0.514933466911316	-22.4736270904541	-0.0110697457566857	-0.00490093370899558	-0.00555028254166245	-0.00912170019000769
35	-0.391557216644287	1.16428208351135	-22.6034965515137	-0.0195112787187099	-0.00230353930965066	-0.00165419070981443	-0.00295288790948689
36	-1.69025444984436	1.48895645141602	-22.3437576293945	-0.023407369852066	-0.00360223650932312	0.00126787810586393	0.000943203864153475
37	-0.0668829083442688	0.190259143710136	-21.8242778778076	0.00743668992072344	-0.00132951640989631	-0.00327756232582033	0.00646266713738441
38	-0.391557216644287	0.190259143710136	-22.4736270904541	0.00581331877037883	0.0022419011220336	0.00483929552137852	-0.00230353930965066
39	0.25779139995575	0.190259143710136	-22.40869140625	-0.00847235135734081	-0.00197886489331722	-0.00392691092565656	-0.00425158534198999
40	0.25779139995575	0.190259143710136	-22.3437576293945	0.011982130818069	0.0022419011220336	-0.0026282137259841	-0.000680167751852423
41	-0.391557216644287	0.514933466911316	-22.2788219451904	-0.00425158534198999	0.00159255252219737	0.00354059832170606	0.00483929552137852
42	-0.391557216644287	1.16428208351135	-22.3437576293945	-0.00555028254166245	0.00516396993771195	-0.00392691092565656	0.00354059832170606
43	0.25779139995575	-0.134415164589882	-22.4736270904541	0.0162028968334198	0.00581331877037883	0.0022419011220336	-0.00847235135734081
44	-0.716231524944305	-0.783763766288757	-22.40869140625	-3.08191010844894e-05	-0.0139918150380254	-0.00944637414067984	-0.00457625929266214
45	0.582465708255768	-0.783763766288757	-22.6684303283691	0.00451462110504508	-0.00879702530801296	0.00159255252219737	-0.00879702530801296
46	0.25779139995575	-0.134415164589882	-22.5385608673096	0.0106834331527352	0.000943203864153475	0.00289124972186983	0.00646266713738441
47	-0.0668829083442688	0.514933466911316	-22.5385608673096	-0.00327756232582033	-0.00165419070981443	0.00646266713738441	0.00289124972186983
48	-0.391557216644287	0.190259143710136	-22.2788219451904	0.00613799272105098	-0.0026282137259841	-0.00230353930965066	0.0022419011220336
49	0.25779139995575	1.16428208351135	-22.40869140625	0.0113327819854021	-0.00360223650932312	-0.00132951640989631	-0.0026282137259841
50	0.25779139995575	-0.134415164589882	-22.5385608673096	-0.00912170019000769	0.00646266713738441	-0.00425158534198999	-0.00100484199356288
51	0.582465708255768	0.514933466911316	-22.40869140625	0.00159255252219737	0.000293855206109583	0.00808603875339031	0.00451462110504508
52	1.23181438446045	0.190259143710136	-22.3437576293945	0.0145795252174139	0.00159255252219737	-0.00522560812532902	0.00386527273803949
53	0.25779139995575	1.16428208351135	-22.3437576293945	0.00548864435404539	-0.00392691092565656	-0.00230353930965066	0.00289124972186983
54	0.907140016555786	1.16428208351135	-22.4736270904541	-0.00360223650932312	-0.00360223650932312	-0.0100957229733467	-0.00717365415766835
55	-0.0668829083442688	0.514933466911316	-22.4736270904541	-0.0149658378213644	-0.00457625929266214	-0.00165419070981443	-3.08191010844894e-05
56	1.23181438446045	0.514933466911316	-23.1879100799561	-0.000355493422830477	0.0022419011220336	-0.00782300252467394	-0.000355493422830477
57	-0.716231524944305	1.16428208351135	-22.7983016967773	-0.00165419070981443	0.00873538758605719	0.00743668992072344	-0.00197886489331722
58	0.25779139995575	1.16428208351135	-22.6684303283691	0.012956153601408	0.00548864435404539	-0.00652430532500148	-0.00295288790948689
59	-0.391557216644287	0.839607775211334	-22.2788219451904	0.00289124972186983	0.00386527273803949	-0.00879702530801296	-0.00360223650932312
60	-0.391557216644287	0.514933466911316	-22.0190830230713	-0.00392691092565656	-0.00197886489331722	-0.00977104809135199	-0.00717365415766835
61	-0.0668829083442688	1.16428208351135	-22.4736270904541	-0.00522560812532902	0.0022419011220336	-0.00295288790948689	0.00906006153672934
62	-0.391557216644287	1.16428208351135	-22.7333660125732	-0.000680167751852423	-0.00197886489331722	0.00548864435404539	-0.00587495695799589
63	-0.716231524944305	0.839607775211334	-22.6034965515137	-0.00522560812532902	-0.00717365415766835	-0.0117190945893526	0.000618529506027699
64	-0.391557216644287	0.514933466911316	-22.40869140625	0.00386527273803949	-0.000680167751852423	-0.0113944197073579	-0.0104203969240189
65	-1.36558020114899	1.48895645141602	-22.4736270904541	-0.0107450718060136	-0.00165419070981443	-0.00619963090866804	0.00613799272105098
66	-1.36558020114899	1.48895645141602	-22.2788219451904	0.00646266713738441	0.0100340843200684	0.00678734155371785	0.00354059832170606
67	-1.04090583324432	1.48895645141602	-22.6684303283691	0.00289124972186983	0.00646266713738441	-0.00295288790948689	0.00938473641872406
68	-1.36558020114899	2.13830494880676	-22.6034965515137	-0.00100484199356288	0.0106834331527352	-0.00327756232582033	-0.000680167751852423
69	-0.0668829083442688	0.839607775211334	-22.6034965515137	-0.0152905117720366	-0.0117190945893526	-0.00522560812532902	-0.0026282137259841
70	-0.0668829083442688	-0.134415164589882	-22.3437576293945	0.0106834331527352	0.00451462110504508	0.00289124972186983	-0.0026282137259841
71	0.582465708255768	0.839607775211334	-22.6034965515137	-0.00360223650932312	0.00289124972186983	-0.00360223650932312	0.00581331877037883
72	-0.716231524944305	1.48895645141602	-22.2788219451904	0.0132808275520802	0.0123068047687411	0.00354059832170606	0.00354059832170606
73	0.582465708255768	0.190259143710136	-22.6684303283691	0.000618529506027699	0.00126787810586393	-0.00912170019000769	-0.00587495695799589
74	-0.0668829083442688	-0.783763766288757	-22.4736270904541	-0.0133424662053585	-0.00652430532500148	0.000618529506027699	0.000943203864153475
75	-0.0668829083442688	0.190259143710136	-23.122974395752	0.0123068047687411	-0.00749832857400179	-0.00490093370899558	0.00191722682211548
76	0.25779139995575	-2.08246111869812	-22.40869140625	0.0132808275520802	-0.00425158534198999	-3.08191010844894e-05	0.00711201597005129
77	0.582465708255768	-0.783763766288757	-22.3437576293945	0.00581331877037883	-0.00782300252467394	-0.00490093370899558	-0.00165419070981443
78	-0.391557216644287	0.839607775211334	-22.0840167999268	0.0152288740500808	0.00418994715437293	-0.00392691092565656	-0.00652430532500148
79	-0.716231524944305	1.16428208351135	-23.122974395752	-0.00619963090866804	0.000943203864153475	-0.00814767740666866	-0.00425158534198999
80	-0.0668829083442688	1.48895645141602	-22.9281711578369	0.00970941036939621	0.00126787810586393	-0.00879702530801296	0.00516396993771195
81	-0.0668829083442688	1.16428208351135	-23.122974395752	0.0106834331527352	0.00776136433705688	0.00289124972186983	-3.08191010844894e-05
82	0.582465708255768	-0.134415164589882	-22.9281711578369	-0.00392691092565656	0.0106834331527352	0.000943203864153475	0.00354059832170606
83	0.582465708255768	0.839607775211334	-23.0580406188965	0.0103587592020631	0.0145795252174139	-0.00522560812532902	-0.00879702530801296
84	-0.0668829083442688	1.16428208351135	-22.5385608673096	-0.00197886489331722	0.00548864435404539	-0.0026282137259841	0.00386527273803949
85	0.25779139995575	0.514933466911316	-23.122974395752	-0.0149658378213644	-0.00132951640989631	-0.00230353930965066	-0.00360223650932312
86	0.907140016555786	0.514933466911316	-22.6034965515137	-0.00295288790948689	0.0123068047687411	0.00841071270406246	0.0022419011220336
87	0.582465708255768	0.514933466911316	-23.122974395752	0.01100810803473	0.00483929552137852	0.00678734155371785	-0.00132951640989631
88	1.23181438446045	-0.134415164589882	-22.3437576293945	0.00711201597005129	0.0103587592020631	0.00126787810586393	-0.00425158534198999
89	0.25779139995575	0.190259143710136	-22.2138862609863	-0.00360223650932312	0.00159255252219737	-0.00295288790948689	-0.00619963090866804
90	-0.0668829083442688	1.48895645141602	-22.2138862609863	-0.0130177913233638	0.000943203864153475	0.00354059832170606	-0.00360223650932312
91	0.25779139995575	-0.134415164589882	-22.6684303283691	-0.00717365415766835	0.00321592413820326	0.00613799272105098	0.00483929552137852
92	-0.0668829083442688	0.190259143710136	-23.1879100799561	-0.00619963090866804	0.00483929552137852	0.00354059832170606	0.0022419011220336
93	-0.0668829083442688	-0.134415164589882	-22.8632354736328	-0.0026282137259841	-0.00327756232582033	-0.00295288790948689	0.00386527273803949
94	-1.36558020114899	1.48895645141602	-23.122974395752	0.00289124972186983	0.000943203864153475	0.00354059832170606	-0.000680167751852423
95	-1.69025444984436	0.190259143710136	-22.0840167999268	-0.0026282137259841	-0.00587495695799589	0.00321592413820326	0.00386527273803949
96	-0.0668829083442688	0.839607775211334	-22.6684303283691	0.00678734155371785	0.00678734155371785	0.00354059832170606	0.00354059832170606
97	-1.04090583324432	1.16428208351135	-22.6034965515137	0.00354059832170606	0.00191722682211548	-0.000355493422830477	0.00191722682211548
98	-0.391557216644287	1.16428208351135	-23.122974395752	0.00451462110504508	0.000293855206109583	0.000293855206109583	-0.00197886489331722
99	-0.391557216644287	1.16428208351135	-22.6034965515137	0.0165275707840919	0.00256657530553639	-0.00684897974133492	0.00159255252219737
100	-0.0668829083442688	1.48895645141602	-22.6034965515137	-0.00782300252467394	0.0022419011220336	0.00321592413820326	-0.00977104809135199
101	1.23181438446045	-0.459089487791061	-22.7333660125732	0.00613799272105098	0.00289124972186983	0.00516396993771195	0.00581331877037883
102	0.25779139995575	-0.459089487791061	-22.1489524841309	0.00711201597005129	-3.08191010844894e-05	0.01100810803473	0.000943203864153475
103	0.907140016555786	-0.783763766288757	-22.4736270904541	-0.00165419070981443	-0.00879702530801296	-0.0026282137259841	-0.00327756232582033
104	-0.0668829083442688	-0.134415164589882	-22.7333660125732	-0.00684897974133492	-0.0113944197073579	-0.000355493422830477	-0.00522560812532902
105	1.88116300106049	-1.10843813419342	-22.5385608673096	-0.00555028254166245	-0.0143164889886975	0.00159255252219737	-0.00977104809135199
106	0.25779139995575	-0.459089487791061	-22.9931049346924	0.020423661917448	-0.00587495695799589	0.00678734155371785	0.00191722682211548
107	0.25779139995575	0.514933466911316	-23.122974395752	0.012956153601408	-0.00749832857400179	-0.00295288790948689	0.00191722682211548
108	-0.716231524944305	0.839607775211334	-22.1489524841309	-0.00100484199356288	0.000618529506027699	0.00321592413820326	-0.00782300252467394
109	-0.391557216644287	1.16428208351135	-22.5385608673096	-0.00847235135734081	-0.00230353930965066	0.00159255252219737	-0.00814767740666866
110	-0.0668829083442688	1.16428208351135	-22.6684303283691	0.00970941036939621	0.00191722682211548	-0.00132951640989631	-0.0026282137259841
111	0.582465708255768	0.514933466911316	-22.4736270904541	-0.00132951640989631	0.0113327819854021	0.00776136433705688	0.00418994715437293
112	-0.391557216644287	1.48895645141602	-22.6034965515137	-0.00197886489331722	-3.08191010844894e-05	-0.00522560812532902	-3.08191010844894e-05
113	0.907140016555786	0.514933466911316	-22.6684303283691	-0.00295288790948689	-0.00230353930965066	0.0022419011220336	-0.00749832857400179
114	0.25779139995575	0.839607775211334	-22.7333660125732	-0.00717365415766835	0.000618529506027699	-0.0123684434220195	-0.00457625929266214
115	0.582465708255768	0.514933466911316	-23.2528457641602	0.00516396993771195	-0.00132951640989631	-0.0120437685400248	-0.00132951640989631
116	-0.391557216644287	1.48895645141602	-23.3827152252197	0.00938473641872406	0.00289124972186983	-0.00327756232582033	0.00386527273803949
117	-0.0668829083442688	1.16428208351135	-22.6684303283691	-3.08191010844894e-05	0.00451462110504508	0.00451462110504508	0.00191722682211548
118	0.907140016555786	0.190259143710136	-22.0840167999268	0.013930176384747	-0.00230353930965066	-0.00360223650932312	-0.00392691092565656
119	0.25779139995575	0.839607775211334	-22.2138862609863	0.00126787810586393	-0.000355493422830477	-0.0104203969240189	-0.00490093370899558
120	-0.391557216644287	0.839607775211334	-22.7983016967773	-0.00847235135734081	-0.0026282137259841	-0.00457625929266214	-0.00100484199356288
121	-1.04090583324432	1.81363070011139	-22.7983016967773	-0.0237320438027382	0.00808603875339031	0.00321592413820326	0.00354059832170606
122	-0.716231524944305	1.16428208351135	-22.8632354736328	-0.00197886489331722	-3.08191010844894e-05	0.00678734155371785	0.00386527273803949
123	-1.69025444984436	1.16428208351135	-22.6034965515137	-0.00490093370899558	0.00970941036939621	-0.00392691092565656	-3.08191010844894e-05
124	-0.0668829083442688	0.190259143710136	-22.3437576293945	-0.00100484199356288	-0.00522560812532902	0.000943203864153475	0.00386527273803949
125	-0.391557216644287	0.514933466911316	-22.4736270904541	0.00451462110504508	-0.00619963090866804	-0.00425158534198999	0.000943203864153475
126	-0.391557216644287	1.16428208351135	-22.40869140625	-0.00749832857400179	0.000618529506027699	0.00418994715437293	0.00321592413820326
127	-0.391557216644287	1.81363070011139	-22.40869140625	-0.000680167751852423	0.00451462110504508	0.00548864435404539	0.00613799272105098
128	0.25779139995575	0.514933466911316	-22.3437576293945	0.0197743140161037	0.00159255252219737	-0.00587495695799589	-0.00490093370899558
129	-0.716231524944305	0.190259143710136	-22.2138862609863	-0.00555028254166245	-0.00457625929266214	-0.00100484199356288	-0.00165419070981443
130	0.25779139995575	1.16428208351135	-22.6034965515137	-0.0169138833880424	-0.0113944197073579	0.00354059832170606	-0.00165419070981443
131	-0.391557216644287	0.514933466911316	-22.2788219451904	-0.00684897974133492	-0.00912170019000769	0.00743668992072344	0.012956153601408
132	-0.391557216644287	0.839607775211334	-22.2138862609863	-0.00132951640989631	-0.00360223650932312	0.00906006153672934	0.000943203864153475
133	-0.391557216644287	-0.459089487791061	-22.5385608673096	0.00776136433705688	-0.00230353930965066	-0.000355493422830477	-0.00100484199356288
134	0.582465708255768	-0.459089487791061	-22.40869140625	-0.00295288790948689	0.00159255252219737	0.00646266713738441	-0.00814767740666866
135	0.25779139995575	0.190259143710136	-22.3437576293945	-0.0126931173726916	-0.00587495695799589	-0.00327756232582033	0.000293855206109583
136	-0.0668829083442688	0.190259143710136	-22.1489524841309	0.013930176384747	0.00938473641872406	0.00646266713738441	0.00906006153672934
137	0.25779139995575	-0.134415164589882	-21.8242778778076	-0.00879702530801296	0.00743668992072344	0.00321592413820326	-0.00295288790948689
138	-0.0668829083442688	-0.134415164589882	-22.0840167999268	0.01100810803473	0.000943203864153475	0.00354059832170606	-0.00619963090866804
139	0.907140016555786	0.190259143710136	-22.2788219451904	-0.00749832857400179	-0.000680167751852423	0.000618529506027699	0.00321592413820326
140	0.582465708255768	0.514933466911316	-22.40869140625	0.0165275707840919	0.00159255252219737	0.00191722682211548	0.000943203864153475
141	-0.0668829083442688	0.514933466911316	-22.2788219451904	0.00776136433705688	0.00256657530553639	-0.00522560812532902	-0.00490093370899558
142	-0.0668829083442688	-0.134415164589882	-22.2788219451904	-0.00684897974133492	0.00711201597005129	-0.00100484199356288	-0.00295288790948689
143	-0.0668829083442688	1.16428208351135	-22.3437576293945	-0.00327756232582033	0.0100340843200684	-0.00619963090866804	-0.00522560812532902
144	0.582465708255768	-0.134415164589882	-22.4736270904541	0.00548864435404539	-3.08191010844894e-05	-0.00522560812532902	-0.00165419070981443
145	-0.0668829083442688	1.48895645141602	-22.7983016967773	-0.00425158534198999	-0.00522560812532902	-0.0026282137259841	-0.00522560812532902
146	0.25779139995575	-0.134415164589882	-22.0190830230713	0.00483929552137852	0.00873538758605719	-0.000355493422830477	0.00289124972186983
147	0.582465708255768	0.514933466911316	-22.1489524841309	-0.0113944197073579	0.00808603875339031	0.00613799272105098	0.00678734155371785
148	0.907140016555786	0.514933466911316	-22.0190830230713	0.00711201597005129	0.000618529506027699	-0.00197886489331722	0.00256657530553639
149	0.907140016555786	0.514933466911316	-21.8892135620117	-0.00100484199356288	0.0022419011220336	-0.00717365415766835	0.000618529506027699
150	0.907140016555786	0.190259143710136	-22.1489524841309	0.00256657530553639	-0.00295288790948689	-0.00847235135734081	-0.00132951640989631
151	-0.716231524944305	1.48895645141602	-22.4736270904541	-0.0110697457566857	0.00483929552137852	-0.00100484199356288	0.00418994715437293
152	-0.0668829083442688	-0.134415164589882	-22.2788219451904	-0.0172385573387146	0.00289124972186983	-0.00392691092565656	0.00451462110504508
153	-1.04090583324432	0.190259143710136	-22.0840167999268	0.00581331877037883	-0.00230353930965066	-0.0113944197073579	0.00613799272105098
154	-1.36558020114899	1.16428208351135	-22.40869140625	-0.0208099745213985	-0.00522560812532902	-0.0107450718060136	-0.00165419070981443
155	-1.04090583324432	0.190259143710136	-22.0190830230713	-0.0104203969240189	-0.00327756232582033	-0.0149658378213644	-0.0117190945893526
156	0.25779139995575	-0.134415164589882	-22.2138862609863	-0.000355493422830477	0.00289124972186983	-0.00490093370899558	0.00776136433705688
157	-0.391557216644287	1.16428208351135	-22.4736270904541	0.0188002903014421	0.00841071270406246	-0.00944637414067984	0.00354059832170606
158	-0.391557216644287	1.16428208351135	-22.4736270904541	0.0106834331527352	0.00678734155371785	-0.00717365415766835	0.00321592413820326
159	-0.391557216644287	1.16428208351135	-22.2138862609863	-0.00132951640989631	0.00451462110504508	-0.00425158534198999	-0.00587495695799589
160	-0.0668829083442688	1.48895645141602	-22.3437576293945	-0.00490093370899558	-0.00587495695799589	-0.00977104809135199	-0.00555028254166245
161	0.907140016555786	-0.459089487791061	-21.9541473388672	-0.0126931173726916	0.000618529506027699	-0.00587495695799589	0.00548864435404539
162	0.582465708255768	-0.459089487791061	-22.3437576293945	0.00548864435404539	-0.00619963090866804	-0.00619963090866804	0.00516396993771195
163	0.907140016555786	-1.10843813419342	-22.2788219451904	-0.0026282137259841	-0.0107450718060136	-0.02697878703475	0.000293855206109583
164	-0.0668829083442688	0.514933466911316	-22.6684303283691	0.00451462110504508	-0.0133424662053585	-0.00912170019000769	-0.00197886489331722
165	1.55648863315582	-1.43311238288879	-22.2138862609863	-0.00879702530801296	-0.00457625929266214	-0.00944637414067984	0.00451462110504508
166	0.25779139995575	0.839607775211334	-22.5385608673096	0.00321592413820326	-0.00652430532500148	0.000293855206109583	0.00548864435404539
167	-0.0668829083442688	0.514933466911316	-22.0840167999268	0.011982130818069	0.00581331877037883	-0.00879702530801296	0.00418994715437293
168	-0.391557216644287	1.48895645141602	-22.7333660125732	0.00841071270406246	0.00321592413820326	-0.00360223650932312	0.00711201597005129
169	-0.391557216644287	0.514933466911316	-22.40869140625	-0.00360223650932312	0.00126787810586393	-0.0130177913233638	0.0022419011220336
170	-0.391557216644287	1.16428208351135	-22.4736270904541	-0.00165419070981443	0.00159255252219737	-0.0104203969240189	0.000943203864153475
171	0.582465708255768	0.190259143710136	-22.4736270904541	0.00938473641872406	0.00354059832170606	-0.00230353930965066	0.00646266713738441
172	-0.391557216644287	1.16428208351135	-22.3437576293945	-0.000680167751852423	0.01100810803473	-0.00814767740666866	0.00354059832170606
173	0.25779139995575	0.514933466911316	-22.5385608673096	-0.0136671401560307	0.0103587592020631	-0.0146411629393697	-0.00717365415766835
174	0.907140016555786	0.514933466911316	-22.2138862609863	0.00711201597005129	0.0022419011220336	-0.0159398596733809	-0.00392691092565656
175	0.907140016555786	1.16428208351135	-22.9931049346924	0.01100810803473	0.0022419011220336	-0.00522560812532902	-0.0026282137259841
176	-0.391557216644287	1.16428208351135	-22.7333660125732	-0.0107450718060136	0.00776136433705688	-0.00814767740666866	0.00289124972186983
177	0.25779139995575	0.514933466911316	-22.3437576293945	0.00678734155371785	0.0106834331527352	0.00159255252219737	0.00548864435404539
178	1.23181438446045	0.514933466911316	-22.1489524841309	0.0136055024340749	-0.00165419070981443	-0.00230353930965066	0.00386527273803949
179	0.25779139995575	0.514933466911316	-22.0840167999268	0.0145795252174139	0.000293855206109583	-0.00165419070981443	-0.00197886489331722
180	0.25779139995575	0.514933466911316	-22.8632354736328	0.00354059832170606	0.00711201597005129	-0.00555028254166245	-0.000355493422830477
181	-0.716231524944305	1.48895645141602	-22.7983016967773	-0.00879702530801296	0.00970941036939621	0.00418994715437293	0.00906006153672934
182	-1.04090583324432	0.514933466911316	-22.5385608673096	0.00159255252219737	0.00743668992072344	0.00483929552137852	0.0113327819854021
183	-1.36558020114899	1.81363070011139	-22.2138862609863	-0.00912170019000769	0.00646266713738441	-0.00522560812532902	-0.0026282137259841
184	-0.391557216644287	0.514933466911316	-22.2138862609863	-0.0152905117720366	0.00126787810586393	-0.00327756232582033	0.00321592413820326
185	-1.36558020114899	0.839607775211334	-22.40869140625	-0.00782300252467394	-0.0026282137259841	0.000293855206109583	0.00354059832170606
186	-1.04090583324432	1.81363070011139	-22.6684303283691	-0.00425158534198999	0.00906006153672934	0.00776136433705688	0.00159255252219737
187	-0.0668829083442688	0.190259143710136	-22.3437576293945	0.00808603875339031	0.00386527273803949	0.00126787810586393	0.00451462110504508
188	0.582465708255768	0.514933466911316	-22.40869140625	0.0142548503354192	0.000293855206109583	-0.00392691092565656	-0.00944637414067984
189	0.582465708255768	0.514933466911316	-22.2138862609863	-0.00522560812532902	-0.00100484199356288	0.00126787810586393	-0.00295288790948689
190	-0.0668829083442688	0.190259143710136	-22.2788219451904	-0.00457625929266214	-0.00879702530801296	-3.08191010844894e-05	-0.000355493422830477
191	-0.391557216644287	0.839607775211334	-22.2788219451904	0.00841071270406246	-0.00165419070981443	-0.00619963090866804	0.000293855206109583
192	0.25779139995575	-0.459089487791061	-22.7983016967773	0.0126314787194133	-0.00684897974133492	0.00808603875339031	-0.00360223650932312
193	-0.391557216644287	-0.459089487791061	-23.0580406188965	-0.00912170019000769	-0.00522560812532902	-0.00879702530801296	0.00418994715437293
194	0.582465708255768	0.190259143710136	-22.7333660125732	0.00321592413820326	-0.00425158534198999	-0.00587495695799589	-0.00197886489331722
195	-0.391557216644287	-0.134415164589882	-22.40869140625	0.00386527273803949	-0.0123684434220195	-0.00100484199356288	-0.000680167751852423
196	0.907140016555786	0.190259143710136	-22.1489524841309	-0.00847235135734081	0.00191722682211548	-0.00425158534198999	-0.00555028254166245
197	0.907140016555786	0.839607775211334	-22.4736270904541	0.00970941036939621	0.00256657530553639	0.0022419011220336	0.00126787810586393
198	-0.0668829083442688	1.48895645141602	-22.6684303283691	0.00678734155371785	0.00516396993771195	-0.00782300252467394	-0.00230353930965066
199	0.25779139995575	1.16428208351135	-22.7333660125732	0.00256657530553639	-0.00425158534198999	-0.00749832857400179	-3.08191010844894e-05
200	0.25779139995575	1.16428208351135	-22.6684303283691	-0.0146411629393697	0.000943203864153475	0.00548864435404539	-0.00100484199356288
201	0.907140016555786	0.514933466911316	-22.4736270904541	-0.0149658378213644	0.00873538758605719	0.000943203864153475	0.00191722682211548
202	0.582465708255768	0.514933466911316	-22.2788219451904	0.0200989879667759	0.00418994715437293	0.000618529506027699	0.00743668992072344
203	0.582465708255768	0.190259143710136	-22.4736270904541	0.00938473641872406	0.00841071270406246	-0.00782300252467394	-0.00425158534198999
204	-0.716231524944305	0.839607775211334	-23.4476490020752	0.00581331877037883	-0.000680167751852423	-0.00327756232582033	-0.00684897974133492
205	-0.0668829083442688	0.514933466911316	-23.1879100799561	-3.08191010844894e-05	-0.00100484199356288	-0.00749832857400179	-0.000680167751852423
206	0.25779139995575	-0.134415164589882	-22.8632354736328	-0.00587495695799589	0.00970941036939621	-0.00652430532500148	-3.08191010844894e-05
207	0.907140016555786	1.48895645141602	-23.0580406188965	0.0171769186854362	0.00191722682211548	0.00321592413820326	0.00159255252219737
208	-0.0668829083442688	1.48895645141602	-22.9281711578369	0.0106834331527352	0.000943203864153475	-0.0123684434220195	-0.00197886489331722
209	-0.0668829083442688	1.48895645141602	-23.1879100799561	0.0106834331527352	-0.00197886489331722	0.00159255252219737	-0.00814767740666866
210	0.582465708255768	0.190259143710136	-23.3177795410156	-0.00782300252467394	0.00418994715437293	-0.00944637414067984	0.00126787810586393
211	0.582465708255768	0.839607775211334	-22.9281711578369	0.0103587592020631	0.0022419011220336	0.0100340843200684	0.00386527273803949
212	-0.0668829083442688	1.16428208351135	-22.9931049346924	0.00646266713738441	0.00321592413820326	-0.000680167751852423	0.00354059832170606
213	-1.04090583324432	0.514933466911316	-22.2788219451904	0.00808603875339031	0.00743668992072344	-0.0110697457566857	0.00159255252219737
214	-1.04090583324432	1.16428208351135	-22.6684303283691	-0.00165419070981443	-0.00457625929266214	-0.00360223650932312	-0.00977104809135199
215	-1.04090583324432	0.190259143710136	-23.5125846862793	-0.000355493422830477	0.00711201597005129	-0.00100484199356288	0.00126787810586393
216	-0.391557216644287	1.16428208351135	-23.3177795410156	0.00451462110504508	-0.00100484199356288	-0.00360223650932312	0.00418994715437293
217	-1.04090583324432	1.16428208351135	-23.122974395752	0.012956153601408	0.00841071270406246	0.0113327819854021	0.000618529506027699
218	-0.0668829083442688	-0.134415164589882	-22.7983016967773	0.0113327819854021	0.00354059832170606	-0.0104203969240189	-0.00327756232582033
219	-0.0668829083442688	0.514933466911316	-22.9281711578369	-0.00327756232582033	0.00711201597005129	-0.0026282137259841	0.00256657530553639
220	-0.391557216644287	0.839607775211334	-22.7333660125732	-0.0117190945893526	0.00483929552137852	0.00646266713738441	0.00613799272105098
221	-0.0668829083442688	1.16428208351135	-22.7983016967773	-0.000680167751852423	0.00418994715437293	0.00776136433705688	0.00548864435404539
222	-0.716231524944305	1.16428208351135	-22.6034965515137	0.0158782228827477	0.00516396993771195	0.00321592413820326	0.000293855206109583
223	0.25779139995575	0.514933466911316	-23.0580406188965	0.020423661917448	-0.00619963090866804	-0.00522560812532902	-3.08191010844894e-05
224	0.582465708255768	-0.134415164589882	-22.7983016967773	0.00256657530553639	-0.00490093370899558	-0.00814767740666866	-0.00425158534198999
225	0.582465708255768	-0.783763766288757	-22.9931049346924	0.00321592413820326	-0.00619963090866804	-0.00327756232582033	-0.0026282137259841
226	-0.0668829083442688	-0.134415164589882	-22.9281711578369	-0.0169138833880424	-0.00327756232582033	0.00289124972186983	-0.0026282137259841
227	-0.391557216644287	-0.783763766288757	-22.3437576293945	0.00418994715437293	-0.00360223650932312	-0.00327756232582033	0.0152288740500808
228	0.582465708255768	0.190259143710136	-23.122974395752	0.0136055024340749	0.00289124972186983	-0.0113944197073579	0.00613799272105098
229	0.907140016555786	-0.134415164589882	-22.7983016967773	-0.0256800893694162	0.00289124972186983	-0.0107450718060136	-0.0026282137259841
230	-0.391557216644287	1.16428208351135	-22.2788219451904	0.00483929552137852	0.000293855206109583	-0.00132951640989631	0.000943203864153475
231	0.25779139995575	1.48895645141602	-22.7983016967773	0.00678734155371785	0.00613799272105098	0.000943203864153475	0.00483929552137852
232	0.25779139995575	1.48895645141602	-22.8632354736328	0.000293855206109583	0.000943203864153475	0.00776136433705688	-0.00360223650932312
233	-0.0668829083442688	1.16428208351135	-23.3177795410156	0.00483929552137852	0.00354059832170606	-0.0117190945893526	-0.00327756232582033
234	0.582465708255768	0.514933466911316	-23.1879100799561	0.00354059832170606	0.00581331877037883	-0.00782300252467394	-0.00360223650932312
235	-0.716231524944305	0.839607775211334	-23.3177795410156	-0.0123684434220195	0.0022419011220336	-0.00619963090866804	-0.00230353930965066
236	-0.716231524944305	-0.134415164589882	-22.9281711578369	-0.00197886489331722	0.00354059832170606	-0.00392691092565656	0.00354059832170606
237	0.25779139995575	0.190259143710136	-22.9281711578369	0.0116574559360743	0.00321592413820326	0.00256657530553639	0.00191722682211548
238	0.582465708255768	0.514933466911316	-22.6684303283691	0.011982130818069	0.00743668992072344	-0.00197886489331722	0.00191722682211548
239	0.907140016555786	0.839607775211334	-22.9931049346924	0.00451462110504508	0.00418994715437293	-0.00684897974133492	-0.00587495695799589
240	0.582465708255768	0.190259143710136	-22.9281711578369	-0.00555028254166245	-0.00425158534198999	-0.00490093370899558	-0.00555028254166245
241	-0.0668829083442688	0.514933466911316	-22.7983016967773	0.00516396993771195	0.00873538758605719	0.00711201597005129	0.00873538758605719
242	-0.391557216644287	0.190259143710136	-22.7983016967773	0.00548864435404539	0.0145795252174139	0.00581331877037883	0.00516396993771195
243	-1.04090583324432	1.81363070011139	-22.9931049346924	0.0165275707840919	0.00191722682211548	-0.00100484199356288	-0.000680167751852423
244	-0.391557216644287	0.190259143710136	-22.8632354736328	-0.0136671401560307	0.00191722682211548	-0.0104203969240189	0.00256657530553639
245	-1.36558020114899	1.48895645141602	-22.6684303283691	-0.021459324285388	0.00418994715437293	0.00418994715437293	-0.00619963090866804
246	-0.0668829083442688	0.190259143710136	-22.4736270904541	-0.00684897974133492	0.00906006153672934	0.000618529506027699	0.00613799272105098
247	-0.391557216644287	-0.134415164589882	-22.3437576293945	0.00841071270406246	0.01100810803473	0.00386527273803949	0.00873538758605719
248	0.582465708255768	0.190259143710136	-22.40869140625	0.00776136433705688	0.00743668992072344	-0.0136671401560307	0.00483929552137852
249	0.25779139995575	0.514933466911316	-22.0840167999268	0.000293855206109583	-0.000680167751852423	-0.0130177913233638	-0.00847235135734081
250	0.25779139995575	-0.134415164589882	-22.1489524841309	-3.08191010844894e-05	0.00516396993771195	0.00321592413820326	-0.000680167751852423
251	0.25779139995575	0.190259143710136	-22.2788219451904	-0.00100484199356288	-0.00522560812532902	0.00711201597005129	0.00516396993771195
252	0.582465708255768	-0.134415164589882	-22.4736270904541	0.00321592413820326	0.00581331877037883	-0.00295288790948689	-0.00392691092565656
253	-0.0668829083442688	-0.783763766288757	-22.2788219451904	0.00743668992072344	0.00354059832170606	0.00354059832170606	0.000618529506027699
254	-0.391557216644287	0.190259143710136	-22.5385608673096	0.0158782228827477	-0.00619963090866804	-0.00684897974133492	-0.00847235135734081
255	-0.0668829083442688	-1.10843813419342	-21.9541473388672	-0.0221086721867323	-0.0136671401560307	0.000293855206109583	0.00678734155371785
256	0.25779139995575	-0.459089487791061	-22.2788219451904	0.0116574559360743	-0.0026282137259841	0.00289124972186983	0.00191722682211548
257	-0.391557216644287	0.190259143710136	-22.8632354736328	-0.0107450718060136	-0.00587495695799589	-0.000355493422830477	-0.00457625929266214
258	-0.391557216644287	1.16428208351135	-22.5385608673096	0.011982130818069	-0.00230353930965066	-0.00392691092565656	-0.00295288790948689
259	0.25779139995575	1.16428208351135	-22.6684303283691	-3.08191010844894e-05	-0.00295288790948689	-0.00717365415766835	-0.00197886489331722
260	-0.391557216644287	1.48895645141602	-22.4736270904541	-0.00717365415766835	-0.000355493422830477	-0.00522560812532902	-0.00782300252467394
261	0.907140016555786	-0.134415164589882	-22.2788219451904	0.00613799272105098	-0.00100484199356288	0.00256657530553639	0.000293855206109583
262	-0.0668829083442688	0.190259143710136	-22.4736270904541	-0.00814767740666866	0.0132808275520802	-0.000680167751852423	-0.000355493422830477
263	0.907140016555786	0.190259143710136	-22.6034965515137	-0.00425158534198999	0.00191722682211548	0.00126787810586393	-0.000355493422830477
264	-0.391557216644287	1.48895645141602	-22.8632354736328	-3.08191010844894e-05	-0.00717365415766835	-0.00132951640989631	0.000943203864153475
265	0.582465708255768	-0.134415164589882	-22.6684303283691	-0.00619963090866804	0.000618529506027699	0.00451462110504508	-0.00197886489331722
266	0.25779139995575	0.839607775211334	-22.6034965515137	0.00516396993771195	0.00613799272105098	-0.00425158534198999	-0.000680167751852423
267	-0.0668829083442688	1.16428208351135	-22.6034965515137	-0.00197886489331722	-0.00327756232582033	0.00581331877037883	-0.000355493422830477
268	-0.391557216644287	1.81363070011139	-23.0580406188965	0.0236704051494598	0.00159255252219737	-0.00782300252467394	0.000618529506027699
269	-0.0668829083442688	1.48895645141602	-22.6684303283691	0.00321592413820326	-0.0026282137259841	-0.00100484199356288	-0.0107450718060136
270	-0.0668829083442688	1.16428208351135	-22.5385608673096	-0.000680167751852423	-0.00197886489331722	-0.00619963090866804	-0.000355493422830477
271	0.25779139995575	-0.134415164589882	-22.3437576293945	-0.00587495695799589	-0.00295288790948689	0.00483929552137852	0.00451462110504508
272	0.25779139995575	0.514933466911316	-22.3437576293945	0.000293855206109583	0.0022419011220336	-0.00295288790948689	-0.00555028254166245
273	-0.0668829083442688	1.81363070011139	-22.2138862609863	-0.00944637414067984	0.00613799272105098	0.00418994715437293	0.000943203864153475
274	-0.0668829083442688	0.190259143710136	-22.3437576293945	-0.000355493422830477	0.00256657530553639	0.00191722682211548	-0.00425158534198999
275	-0.716231524944305	1.48895645141602	-22.4736270904541	-0.00912170019000769	-3.08191010844894e-05	0.0178262684494257	-0.00295288790948689
276	-1.36558020114899	0.514933466911316	-22.4736270904541	-0.00100484199356288	0.00191722682211548	0.013930176384747	0.0100340843200684
277	-0.716231524944305	0.514933466911316	-22.3437576293945	0.0181509424000978	0.00743668992072344	0.0145795252174139	0.00548864435404539
278	-0.0668829083442688	0.514933466911316	-22.2138862609863	0.0136055024340749	0.00970941036939621	0.00451462110504508	0.00191722682211548
279	-0.0668829083442688	0.514933466911316	-22.2138862609863	-0.0175632312893867	-0.00392691092565656	0.0100340843200684	0.000618529506027699
280	0.582465708255768	-0.134415164589882	-22.40869140625	0.00418994715437293	0.00159255252219737	0.0223717093467712	-0.000355493422830477
281	-0.391557216644287	1.16428208351135	-22.0840167999268	-0.00360223650932312	0.00581331877037883	0.0152288740500808	0.000293855206109583
282	-0.0668829083442688	1.16428208351135	-22.4736270904541	-0.0126931173726916	0.00581331877037883	0.0149041991680861	-0.00425158534198999
283	0.582465708255768	0.514933466911316	-22.2138862609863	-0.00652430532500148	-3.08191010844894e-05	0.0100340843200684	-0.00197886489331722
284	0.25779139995575	-0.134415164589882	-22.3437576293945	-0.0120437685400248	-0.00360223650932312	0.00289124972186983	-0.00912170019000769
285	-0.0668829083442688	-0.134415164589882	-22.40869140625	-0.017887907102704	-0.00977104809135199	-0.00197886489331722	-0.00230353930965066
286	-0.391557216644287	0.190259143710136	-22.6684303283691	0.00386527273803949	-0.0107450718060136	-0.0104203969240189	-3.08191010844894e-05
287	-0.391557216644287	-1.43311238288879	-22.2788219451904	0.000943203864153475	0.000618529506027699	-0.0117190945893526	0.00191722682211548
288	-0.0668829083442688	-0.459089487791061	-23.122974395752	0.00126787810586393	-0.00392691092565656	-0.00619963090866804	0.00256657530553639
289	0.907140016555786	-1.10843813419342	-22.3437576293945	0.00483929552137852	-0.0126931173726916	-0.0175632312893867	-0.00425158534198999
290	-0.391557216644287	0.514933466911316	-22.2138862609863	-0.0156151866540313	-0.00490093370899558	-0.017887907102704	-0.00230353930965066
291	-0.391557216644287	0.514933466911316	-22.0840167999268	0.00159255252219737	0.00191722682211548	-0.00684897974133492	0.00418994715437293
292	0.25779139995575	1.16428208351135	-22.0190830230713	0.0223717093467712	0.00386527273803949	-0.0026282137259841	0.00548864435404539
293	-0.391557216644287	1.48895645141602	-22.6684303283691	-0.00782300252467394	-0.00392691092565656	-0.0149658378213644	-0.00295288790948689
294	0.582465708255768	0.190259143710136	-22.3437576293945	-0.0169138833880424	-0.00522560812532902	-0.0104203969240189	-0.00165419070981443
295	-0.0668829083442688	1.16428208351135	-22.7333660125732	-0.00327756232582033	-0.00132951640989631	-0.00814767740666866	-0.00587495695799589
296	0.25779139995575	-0.134415164589882	-22.2788219451904	0.00613799272105098	0.000943203864153475	-0.00879702530801296	0.00386527273803949
297	0.907140016555786	0.514933466911316	-22.7983016967773	-0.0026282137259841	0.00418994715437293	-3.08191010844894e-05	-0.000680167751852423
298	0.25779139995575	1.16428208351135	-22.8632354736328	0.0249691028147936	0.00483929552137852	-0.00684897974133492	0.00159255252219737
299	-0.0668829083442688	1.81363070011139	-23.0580406188965	0.00256657530553639	0.00191722682211548	-0.0110697457566857	-0.00944637414067984
300	0.582465708255768	0.839607775211334	-22.6684303283691	0.00711201597005129	0.0022419011220336	-0.00879702530801296	0.00451462110504508
301	0.907140016555786	0.839607775211334	-22.0190830230713	-0.00392691092565656	0.00516396993771195	-0.0107450718060136	0.0022419011220336
302	0.907140016555786	0.190259143710136	-21.8892135620117	0.00938473641872406	0.013930176384747	-0.00814767740666866	0.00776136433705688
303	0.25779139995575	1.16428208351135	-21.8892135620117	-0.0123684434220195	0.00841071270406246	-0.00879702530801296	0.00126787810586393
304	0.25779139995575	1.16428208351135	-22.7983016967773	0.0100340843200684	0.00159255252219737	-0.017887907102704	-0.000680167751852423
305	-0.716231524944305	1.16428208351135	-22.6684303283691	0.00159255252219737	0.00126787810586393	-0.00360223650932312	0.00321592413820326
306	0.25779139995575	0.514933466911316	-22.40869140625	-0.0026282137259841	0.011982130818069	-0.00555028254166245	0.0126314787194133
307	-0.716231524944305	0.190259143710136	-22.4736270904541	-0.0156151866540313	0.0103587592020631	-0.00717365415766835	0.00613799272105098
308	-0.716231524944305	1.48895645141602	-22.3437576293945	0.011982130818069	0.00581331877037883	-0.00457625929266214	-0.00230353930965066
309	-1.36558020114899	0.839607775211334	-22.2138862609863	-0.00879702530801296	-0.000680167751852423	-0.00555028254166245	-0.00327756232582033
310	-0.716231524944305	-0.134415164589882	-22.7983016967773	0.00776136433705688	-0.00587495695799589	0.0022419011220336	-0.00490093370899558
311	-0.391557216644287	0.514933466911316	-22.3437576293945	-0.00879702530801296	0.00289124972186983	-0.00912170019000769	0.00386527273803949
312	-0.0668829083442688	0.514933466911316	-22.2788219451904	-0.00944637414067984	0.00451462110504508	-0.00490093370899558	-0.00425158534198999
313	0.25779139995575	0.190259143710136	-22.2138862609863	0.00354059832170606	0.0022419011220336	-0.0152905117720366	-0.00555028254166245
314	-0.716231524944305	1.16428208351135	-22.2138862609863	0.00776136433705688	0.000943203864153475	-0.0104203969240189	-0.00619963090866804
315	0.582465708255768	0.190259143710136	-22.2138862609863	-0.0185372550040483	0.0022419011220336	-0.00717365415766835	-0.00392691092565656
316	-0.0668829083442688	0.839607775211334	-22.7983016967773	0.00711201597005129	0.00483929552137852	-0.00360223650932312	0.00354059832170606
317	0.25779139995575	-0.134415164589882	-22.6684303283691	0.00841071270406246	0.00289124972186983	-0.00425158534198999	0.000293855206109583
318	-0.391557216644287	0.190259143710136	-22.5385608673096	0.00483929552137852	-0.00782300252467394	-0.00132951640989631	-0.0110697457566857
319	-0.0668829083442688	-0.459089487791061	-22.3437576293945	0.00808603875339031	-0.0100957229733467	-0.0162645354866982	-0.00392691092565656
320	-0.391557216644287	0.514933466911316	-22.3437576293945	0.00354059832170606	-0.0136671401560307	-0.00425158534198999	0.000618529506027699
321	0.25779139995575	0.839607775211334	-22.6684303283691	0.0116574559360743	0.000293855206109583	0.00516396993771195	-0.000680167751852423
322	0.25779139995575	0.514933466911316	-23.2528457641602	0.020423661917448	0.0100340843200684	0.000618529506027699	-0.00425158534198999
323	1.23181438446045	-0.134415164589882	-22.7333660125732	-0.00230353930965066	0.00646266713738441	-0.00327756232582033	0.000618529506027699
324	-0.0668829083442688	0.190259143710136	-22.7983016967773	0.0149041991680861	0.00841071270406246	-0.0107450718060136	-0.00847235135734081
325	0.907140016555786	-0.134415164589882	-22.7983016967773	-0.00457625929266214	-0.00230353930965066	-0.00749832857400179	-0.000680167751852423
326	-0.391557216644287	1.48895645141602	-22.8632354736328	0.00938473641872406	0.00906006153672934	0.00516396993771195	0.00321592413820326
327	-0.391557216644287	1.48895645141602	-22.7983016967773	0.00548864435404539	0.00548864435404539	-0.0100957229733467	-0.000355493422830477
328	-0.391557216644287	-0.134415164589882	-22.6034965515137	0.00906006153672934	0.00321592413820326	-0.00749832857400179	-0.00749832857400179
329	-0.716231524944305	0.190259143710136	-22.6684303283691	-0.00717365415766835	-0.00327756232582033	-0.0110697457566857	-0.00132951640989631
330	-0.0668829083442688	1.16428208351135	-22.9281711578369	0.00159255252219737	0.000943203864153475	-0.00944637414067984	0.00289124972186983
331	-0.0668829083442688	1.48895645141602	-22.6684303283691	0.013930176384747	0.00126787810586393	0.00418994715437293	0.00289124972186983
332	-0.0668829083442688	1.48895645141602	-22.9281711578369	0.0136055024340749	0.00289124972186983	-0.00749832857400179	-0.00165419070981443
333	-0.391557216644287	1.81363070011139	-23.0580406188965	-0.00197886489331722	0.000293855206109583	-0.00522560812532902	-0.00165419070981443
334	0.907140016555786	-0.134415164589882	-22.3437576293945	-0.00782300252467394	0.00289124972186983	-0.00684897974133492	-0.00425158534198999
335	-1.04090583324432	1.16428208351135	-22.6684303283691	-0.00555028254166245	0.00451462110504508	-0.00490093370899558	0.00743668992072344
336	-0.0668829083442688	1.16428208351135	-22.3437576293945	-0.00587495695799589	0.00581331877037883	-0.00197886489331722	0.00841071270406246
337	-0.0668829083442688	0.190259143710136	-22.9281711578369	-0.00619963090866804	0.00321592413820326	-0.00392691092565656	0.00970941036939621
338	-0.391557216644287	-0.134415164589882	-22.6034965515137	-0.000680167751852423	-0.000680167751852423	0.00841071270406246	-0.000355493422830477
339	-1.04090583324432	0.514933466911316	-22.2138862609863	-0.00782300252467394	-0.00295288790948689	-0.00619963090866804	-0.00295288790948689
340	-0.0668829083442688	0.190259143710136	-22.40869140625	-0.00619963090866804	-0.00165419070981443	0.00289124972186983	0.0022419011220336
341	-0.716231524944305	0.190259143710136	-22.5385608673096	0.00451462110504508	0.00548864435404539	-0.000680167751852423	0.00451462110504508
342	-1.04090583324432	0.190259143710136	-22.40869140625	0.00743668992072344	0.00126787810586393	0.00516396993771195	-0.000680167751852423
343	-0.391557216644287	1.48895645141602	-22.40869140625	-0.00457625929266214	0.00711201597005129	0.00159255252219737	0.0022419011220336
344	0.582465708255768	0.839607775211334	-22.1489524841309	0.025618452578783	-0.0026282137259841	-0.0026282137259841	-0.0133424662053585
345	-0.0668829083442688	1.16428208351135	-22.40869140625	0.00646266713738441	-0.00132951640989631	-0.00749832857400179	-0.00132951640989631
346	-0.391557216644287	0.190259143710136	-22.5385608673096	0.00483929552137852	-0.000355493422830477	-0.000355493422830477	0.000618529506027699
347	0.582465708255768	-1.10843813419342	-22.4736270904541	-0.00392691092565656	0.00451462110504508	-0.000355493422830477	-0.00392691092565656
348	0.582465708255768	-0.783763766288757	-22.40869140625	0.0155535480007529	-0.0104203969240189	0.0022419011220336	0.00191722682211548
349	1.23181438446045	-1.10843813419342	-22.3437576293945	0.00191722682211548	-0.00360223650932312	0.00613799272105098	0.00126787810586393
350	-0.0668829083442688	-0.459089487791061	-22.5385608673096	0.00873538758605719	-0.00619963090866804	0.000943203864153475	-0.00392691092565656
351	0.25779139995575	-0.134415164589882	-22.4736270904541	0.0171769186854362	-0.00327756232582033	-0.00132951640989631	0.0022419011220336
352	0.25779139995575	1.16428208351135	-22.6684303283691	0.00970941036939621	0.00841071270406246	0.00743668992072344	-0.000680167751852423
353	-0.0668829083442688	0.839607775211334	-22.6684303283691	0.0106834331527352	-0.000680167751852423	0.00938473641872406	-0.00132951640989631
354	-0.391557216644287	1.16428208351135	-22.4736270904541	0.00386527273803949	0.00613799272105098	0.00776136433705688	-0.00360223650932312
355	-0.391557216644287	-0.134415164589882	-22.2788219451904	-0.0107450718060136	-0.00457625929266214	0.00516396993771195	-0.00360223650932312
356	0.907140016555786	0.190259143710136	-22.1489524841309	0.00321592413820326	0.00906006153672934	0.00841071270406246	0.00808603875339031
357	-0.391557216644287	1.48895645141602	-22.8632354736328	0.00418994715437293	0.00483929552137852	0.00159255252219737	-0.00100484199356288
358	-0.0668829083442688	1.16428208351135	-22.8632354736328	-0.00100484199356288	0.000943203864153475	-0.0026282137259841	0.00418994715437293
359	-0.391557216644287	1.48895645141602	-22.8632354736328	0.00289124972186983	-0.00814767740666866	-0.00360223650932312	0.000943203864153475
360	-0.0668829083442688	0.839607775211334	-22.7333660125732	0.00711201597005129	0.00256657530553639	-0.00522560812532902	-0.00132951640989631
361	-0.716231524944305	1.48895645141602	-22.6684303283691	-0.00295288790948689	0.00159255252219737	-0.00165419070981443	0.00418994715437293
362	0.582465708255768	0.514933466911316	-22.2788219451904	0.0022419011220336	0.00159255252219737	-0.00717365415766835	0.00711201597005129
363	-0.0668829083442688	1.48895645141602	-22.7983016967773	0.000618529506027699	0.00418994715437293	0.00126787810586393	-0.00944637414067984
364	0.582465708255768	0.514933466911316	-22.40869140625	0.00841071270406246	-0.00295288790948689	-0.0136671401560307	0.00159255252219737
365	-0.391557216644287	1.81363070011139	-23.0580406188965	-0.0152905117720366	0.00483929552137852	-0.000680167751852423	-0.00457625929266214
366	-0.391557216644287	1.16428208351135	-22.40869140625	0.00451462110504508	0.00386527273803949	0.00256657530553639	0.00451462110504508
367	-1.69025444984436	0.190259143710136	-22.2138862609863	0.01100810803473	0.00159255252219737	0.00159255252219737	0.00516396993771195
368	-0.391557216644287	0.190259143710136	-22.1489524841309	-0.021459324285388	0.00581331877037883	-0.00392691092565656	0.00321592413820326
369	-2.33960318565369	0.190259143710136	-22.3437576293945	-0.00555028254166245	-0.00360223650932312	-0.00295288790948689	0.000943203864153475
370	-1.69025444984436	1.16428208351135	-22.7983016967773	-0.00197886489331722	-0.00132951640989631	-0.00684897974133492	-0.00392691092565656
371	-1.04090583324432	0.839607775211334	-22.5385608673096	0.00711201597005129	0.00386527273803949	-0.00619963090866804	0.0126314787194133
372	-0.391557216644287	1.16428208351135	-22.7333660125732	0.00321592413820326	0.00354059832170606	-0.000680167751852423	-0.00197886489331722
373	0.25779139995575	0.190259143710136	-22.2138862609863	-0.0120437685400248	-0.00197886489331722	-3.08191010844894e-05	0.00289124972186983
374	-0.391557216644287	1.81363070011139	-22.1489524841309	-0.00360223650932312	-0.00132951640989631	-0.00814767740666866	-0.00165419070981443
375	0.25779139995575	0.190259143710136	-22.40869140625	-0.0172385573387146	-0.00652430532500148	0.00678734155371785	-0.000355493422830477
376	-0.391557216644287	1.16428208351135	-22.6034965515137	0.00646266713738441	0.000618529506027699	0.0022419011220336	0.000943203864153475
377	0.25779139995575	-1.10843813419342	-22.2788219451904	0.00841071270406246	-0.00100484199356288	0.00191722682211548	0.00678734155371785
378	0.582465708255768	-0.783763766288757	-22.40869140625	0.01847561635077	-0.00977104809135199	-0.00360223650932312	-0.00230353930965066
379	0.582465708255768	-1.43311238288879	-22.1489524841309	0.00418994715437293	-0.00652430532500148	-0.0126931173726916	0.00354059832170606
380	0.582465708255768	-1.10843813419342	-22.1489524841309	-0.00100484199356288	-0.00197886489331722	-0.00197886489331722	-0.00782300252467394
381	-0.0668829083442688	-0.783763766288757	-22.6034965515137	-0.0120437685400248	-0.00327756232582033	-0.000355493422830477	-0.00230353930965066
382	-0.391557216644287	0.839607775211334	-22.6684303283691	0.00418994715437293	0.00548864435404539	-0.00165419070981443	-0.000680167751852423
383	0.907140016555786	0.190259143710136	-22.3437576293945	0.00841071270406246	0.00256657530553639	-0.00132951640989631	-0.0169138833880424
384	-0.391557216644287	0.839607775211334	-22.3437576293945	0.013930176384747	0.00321592413820326	-0.000355493422830477	-0.00230353930965066
385	0.907140016555786	-0.134415164589882	-21.9541473388672	-0.0172385573387146	-0.000680167751852423	-0.00847235135734081	-0.00392691092565656
386	-0.0668829083442688	1.81363070011139	-22.40869140625	-0.0143164889886975	0.00483929552137852	0.00516396993771195	0.00776136433705688
387	0.25779139995575	1.16428208351135	-22.8632354736328	0.0145795252174139	0.00678734155371785	-0.000355493422830477	-0.00619963090866804
388	-0.391557216644287	1.48895645141602	-22.9281711578369	0.00581331877037883	0.0022419011220336	-0.00360223650932312	0.00321592413820326
389	-0.0668829083442688	1.48895645141602	-22.8632354736328	0.0145795252174139	0.00191722682211548	-0.00782300252467394	-0.00522560812532902
390	-0.391557216644287	1.48895645141602	-22.9281711578369	-0.00327756232582033	0.00483929552137852	0.000943203864153475	-0.00490093370899558
391	0.582465708255768	0.839607775211334	-22.3437576293945	0.000293855206109583	0.00711201597005129	-0.00425158534198999	-0.00295288790948689
392	-0.0668829083442688	1.48895645141602	-22.6034965515137	-0.00684897974133492	0.000293855206109583	-0.00165419070981443	0.000618529506027699
393	-0.391557216644287	1.81363070011139	-22.5385608673096	0.0136055024340749	-3.08191010844894e-05	-0.00555028254166245	-0.00327756232582033
394	1.23181438446045	-0.134415164589882	-22.0840167999268	-0.0172385573387146	-3.08191010844894e-05	-0.00749832857400179	-0.0026282137259841
395	-0.716231524944305	1.81363070011139	-22.6684303283691	0.00808603875339031	-0.0120437685400248	-0.00684897974133492	-0.00392691092565656
396	0.907140016555786	-0.134415164589882	-22.3437576293945	0.00516396993771195	0.00483929552137852	0.000618529506027699	0.00743668992072344
397	-1.04090583324432	1.81363070011139	-22.2788219451904	-0.00587495695799589	0.00451462110504508	-0.000680167751852423	0.00711201597005129
398	-1.04090583324432	1.48895645141602	-22.4736270904541	0.00354059832170606	-0.0026282137259841	-0.00230353930965066	-0.00327756232582033
399	-2.01492881774902	1.16428208351135	-22.4736270904541	-0.00652430532500148	-0.00619963090866804	-0.00555028254166245	0.000618529506027699
400	-1.04090583324432	0.839607775211334	-22.7333660125732	-0.0104203969240189	-0.00490093370899558	-0.00490093370899558	0.00126787810586393
401	-1.69025444984436	1.48895645141602	-22.6684303283691	0.00451462110504508	0.00289124972186983	0.00126787810586393	0.00581331877037883
402	-0.0668829083442688	0.190259143710136	-22.40869140625	0.00289124972186983	0.00548864435404539	0.00386527273803949	0.00451462110504508
403	-0.391557216644287	0.839607775211334	-22.0840167999268	-0.00847235135734081	0.00386527273803949	-0.00814767740666866	0.000293855206109583
404	0.25779139995575	0.514933466911316	-22.2138862609863	0.0259431265294552	0.0022419011220336	-0.00230353930965066	0.000293855206109583
405	-0.391557216644287	1.16428208351135	-22.6034965515137	-0.00847235135734081	0.000293855206109583	-0.0143164889886975	0.00159255252219737
406	-0.391557216644287	0.514933466911316	-22.1489524841309	0.00451462110504508	-0.00587495695799589	-0.00230353930965066	0.00126787810586393
407	0.582465708255768	-0.783763766288757	-22.1489524841309	-0.00295288790948689	-0.00879702530801296	-0.00490093370899558	0.000943203864153475
408	0.582465708255768	-0.134415164589882	-22.4736270904541	0.00289124972186983	-0.0026282137259841	-0.000680167751852423	-0.00944637414067984
409	0.907140016555786	-1.10843813419342	-21.9541473388672	0.000618529506027699	-0.00587495695799589	-0.0143164889886975	-0.00132951640989631
410	0.582465708255768	-0.783763766288757	-22.0840167999268	0.01847561635077	0.000618529506027699	-0.00652430532500148	-3.08191010844894e-05
411	0.25779139995575	-0.134415164589882	-22.7333660125732	-0.000680167751852423	0.0022419011220336	0.000293855206109583	0.00581331877037883
412	0.582465708255768	-0.134415164589882	-22.2138862609863	0.00321592413820326	0.00386527273803949	-0.00457625929266214	0.00191722682211548
413	1.23181438446045	-0.459089487791061	-22.4736270904541	0.00646266713738441	0.00873538758605719	-0.00197886489331722	-0.00132951640989631
414	-0.391557216644287	1.48895645141602	-22.4736270904541	0.00906006153672934	-0.000680167751852423	-0.00879702530801296	0.00483929552137852
415	0.907140016555786	0.190259143710136	-22.1489524841309	-0.00814767740666866	-0.000355493422830477	-0.00587495695799589	0.00678734155371785
416	-0.391557216644287	1.16428208351135	-22.5385608673096	-0.0100957229733467	0.00451462110504508	0.00808603875339031	0.00743668992072344
417	-0.0668829083442688	0.514933466911316	-22.6034965515137	0.00613799272105098	0.00483929552137852	-0.00425158534198999	-0.00230353930965066
418	0.907140016555786	0.190259143710136	-22.5385608673096	0.0171769186854362	0.000293855206109583	-0.00457625929266214	0.0116574559360743
419	0.25779139995575	0.190259143710136	-22.7333660125732	0.0106834331527352	-0.00619963090866804	-0.00879702530801296	0.0171769186854362
420	0.907140016555786	0.514933466911316	-22.5385608673096	-0.00814767740666866	-0.00814767740666866	-0.00587495695799589	-0.00977104809135199
421	0.25779139995575	0.514933466911316	-22.3437576293945	0.00516396993771195	0.00289124972186983	0.00613799272105098	0.00483929552137852
422	-0.716231524944305	1.16428208351135	-22.6684303283691	0.0165275707840919	0.000618529506027699	-0.00360223650932312	0.00321592413820326
423	0.907140016555786	0.839607775211334	-22.5385608673096	0.00711201597005129	-0.00490093370899558	-0.000355493422830477	-0.00392691092565656
424	-0.391557216644287	1.48895645141602	-22.6684303283691	-0.0182125810533762	-0.00944637414067984	-0.00425158534198999	-0.00327756232582033
425	0.582465708255768	0.839607775211334	-22.40869140625	0.000618529506027699	0.000618529506027699	0.0022419011220336	-0.00132951640989631
426	0.907140016555786	0.839607775211334	-22.2788219451904	0.00678734155371785	0.00970941036939621	0.0022419011220336	0.00451462110504508
427	-1.04090583324432	1.48895645141602	-22.40869140625	-0.00684897974133492	0.00516396993771195	-0.000355493422830477	0.00451462110504508
428	-1.04090583324432	0.839607775211334	-22.6034965515137	0.0100340843200684	-0.00327756232582033	-0.00392691092565656	0.00548864435404539
429	-1.04090583324432	1.48895645141602	-22.7333660125732	-0.00619963090866804	-3.08191010844894e-05	-0.00100484199356288	-0.00327756232582033
430	-0.391557216644287	0.514933466911316	-22.6684303283691	-0.0331475995481014	-0.00717365415766835	0.00256657530553639	-0.00165419070981443
431	-0.716231524944305	0.514933466911316	-22.2788219451904	-0.0123684434220195	0.00516396993771195	0.00516396993771195	0.0022419011220336
432	-1.04090583324432	0.839607775211334	-22.40869140625	0.00613799272105098	0.00646266713738441	0.00743668992072344	0.00451462110504508
433	-0.716231524944305	1.16428208351135	-22.2788219451904	0.00646266713738441	0.000943203864153475	-0.00782300252467394	-0.00749832857400179
434	0.25779139995575	-0.134415164589882	-22.4736270904541	0.00256657530553639	0.000618529506027699	-0.00717365415766835	-0.00457625929266214
435	-0.391557216644287	1.81363070011139	-22.2788219451904	0.01100810803473	0.00159255252219737	0.00191722682211548	-0.00457625929266214
436	0.582465708255768	0.514933466911316	-22.1489524841309	0.0103587592020631	0.000943203864153475	0.00776136433705688	-0.000680167751852423
437	-0.0668829083442688	1.16428208351135	-22.6684303283691	0.01100810803473	0.000618529506027699	0.00321592413820326	0.00256657530553639
438	-0.391557216644287	0.839607775211334	-22.4736270904541	0.00289124972186983	0.0132808275520802	-0.00490093370899558	-0.00652430532500148
439	-0.391557216644287	0.514933466911316	-21.9541473388672	0.0152288740500808	-0.00457625929266214	-0.00490093370899558	-0.00100484199356288
440	-0.391557216644287	0.839607775211334	-22.3437576293945	0.00321592413820326	-0.00587495695799589	0.000943203864153475	-0.00847235135734081
441	-0.0668829083442688	-0.134415164589882	-22.7333660125732	0.0103587592020631	0.000943203864153475	-0.00652430532500148	0.00289124972186983
442	-0.716231524944305	0.514933466911316	-22.6684303283691	-0.0117190945893526	0.00321592413820326	0.00646266713738441	-0.000680167751852423
443	0.907140016555786	0.190259143710136	-22.5385608673096	0.00646266713738441	0.00613799272105098	-0.0104203969240189	0.000293855206109583
444	-0.391557216644287	0.190259143710136	-22.4736270904541	-0.00360223650932312	0.00159255252219737	-0.00100484199356288	-0.00132951640989631
445	0.907140016555786	-0.134415164589882	-22.6684303283691	0.00776136433705688	-0.00100484199356288	-0.00522560812532902	-0.0026282137259841
446	-0.0668829083442688	1.48895645141602	-22.40869140625	-0.0113944197073579	0.00646266713738441	0.00451462110504508	0.00516396993771195
447	-0.391557216644287	1.48895645141602	-22.7333660125732	0.012956153601408	0.00808603875339031	0.00126787810586393	0.00581331877037883
448	-0.0668829083442688	1.16428208351135	-22.7333660125732	0.00711201597005129	0.00191722682211548	-0.00360223650932312	-0.00100484199356288
449	0.907140016555786	1.16428208351135	-22.6684303283691	0.00354059832170606	0.0022419011220336	-0.00165419070981443	0.000618529506027699
450	0.25779139995575	-0.134415164589882	-22.40869140625	-0.0104203969240189	-0.00652430532500148	-0.00782300252467394	-0.00295288790948689
451	1.23181438446045	-0.134415164589882	-22.6684303283691	-0.00425158534198999	0.00776136433705688	0.00321592413820326	0.0149041991680861
452	0.582465708255768	0.514933466911316	-22.8632354736328	-0.0130177913233638	0.00451462110504508	0.00418994715437293	-0.00327756232582033
453	0.25779139995575	0.514933466911316	-22.5385608673096	0.00776136433705688	0.00159255252219737	-0.0107450718060136	-0.00132951640989631
454	-0.716231524944305	0.839607775211334	-22.6684303283691	0.0022419011220336	0.000293855206109583	-0.00944637414067984	0.000293855206109583
455	0.582465708255768	-0.134415164589882	-22.40869140625	0.00548864435404539	-0.00392691092565656	0.00418994715437293	-0.00782300252467394
456	-0.0668829083442688	0.839607775211334	-22.4736270904541	0.0317872650921345	0.00873538758605719	0.00354059832170606	0.0106834331527352
457	-0.0668829083442688	1.81363070011139	-22.3437576293945	0.00776136433705688	0.0100340843200684	-0.00360223650932312	0.00386527273803949
458	-0.716231524944305	-0.134415164589882	-22.40869140625	-0.00814767740666866	0.00289124972186983	-0.00619963090866804	0.000943203864153475
459	-0.391557216644287	0.514933466911316	-22.40869140625	-0.017887907102704	-0.00425158534198999	-0.00782300252467394	0.00516396993771195
460	-1.04090583324432	0.514933466911316	-22.40869140625	0.00386527273803949	0.00386527273803949	0.000943203864153475	0.00386527273803949
461	-1.36558020114899	0.839607775211334	-22.6034965515137	-0.0182125810533762	0.00906006153672934	0.00613799272105098	0.00906006153672934
462	-1.04090583324432	1.16428208351135	-22.9931049346924	0.0149041991680861	-0.00165419070981443	0.00386527273803949	-0.00230353930965066
463	-0.0668829083442688	0.190259143710136	-22.0190830230713	-0.00717365415766835	0.000618529506027699	-3.08191010844894e-05	-0.00425158534198999
464	-0.391557216644287	1.16428208351135	-22.4736270904541	-0.00587495695799589	-0.00392691092565656	-0.00360223650932312	-0.00684897974133492
465	0.582465708255768	0.190259143710136	-22.4736270904541	-0.0026282137259841	-0.000680167751852423	0.000618529506027699	-0.00587495695799589
466	-0.0668829083442688	0.839607775211334	-22.6034965515137	0.0126314787194133	0.00678734155371785	0.00613799272105098	-0.00425158534198999
467	-0.391557216644287	1.48895645141602	-22.40869140625	0.00548864435404539	0.00159255252219737	-0.0026282137259841	-0.0026282137259841
468	-0.391557216644287	1.16428208351135	-22.3437576293945	0.00808603875339031	-0.000680167751852423	-0.0113944197073579	-0.0113944197073579
469	-0.0668829083442688	0.839607775211334	-21.8892135620117	-0.00457625929266214	-0.00749832857400179	-0.00977104809135199	-0.00879702530801296
470	-0.391557216644287	0.839607775211334	-22.6034965515137	0.00289124972186983	-0.00749832857400179	-0.00522560812532902	-0.00490093370899558
471	-0.0668829083442688	0.190259143710136	-22.7983016967773	-0.00165419070981443	-0.00165419070981443	-0.00457625929266214	-0.00425158534198999
472	-0.0668829083442688	1.16428208351135	-22.6684303283691	-0.00392691092565656	-0.00165419070981443	0.0022419011220336	0.00581331877037883
473	0.907140016555786	1.16428208351135	-23.1879100799561	0.00841071270406246	-0.00360223650932312	-0.00749832857400179	-0.00230353930965066
474	0.582465708255768	0.190259143710136	-22.3437576293945	-0.0117190945893526	-0.00360223650932312	0.0022419011220336	-0.00197886489331722
475	-0.391557216644287	0.839607775211334	-22.2138862609863	-0.00457625929266214	-0.00457625929266214	-3.08191010844894e-05	-0.00944637414067984
476	0.582465708255768	0.514933466911316	-22.3437576293945	0.00256657530553639	0.00289124972186983	0.00289124972186983	0.00256657530553639
477	0.582465708255768	-0.134415164589882	-22.2138862609863	-0.0100957229733467	0.00776136433705688	0.00743668992072344	0.00354059832170606
478	0.25779139995575	0.839607775211334	-22.4736270904541	0.00483929552137852	0.00321592413820326	0.0022419011220336	-0.00295288790948689
479	0.25779139995575	1.16428208351135	-22.7333660125732	0.00386527273803949	0.00159255252219737	-0.00587495695799589	-0.00619963090866804
480	0.907140016555786	0.839607775211334	-22.7333660125732	0.0106834331527352	0.00451462110504508	-0.0113944197073579	-0.00522560812532902
481	0.907140016555786	0.839607775211334	-22.3437576293945	0.00289124972186983	0.00483929552137852	0.000293855206109583	-0.00749832857400179
482	0.25779139995575	0.514933466911316	-22.6034965515137	0.012956153601408	0.00711201597005129	0.00191722682211548	0.000618529506027699
483	-0.0668829083442688	1.81363070011139	-23.0580406188965	0.00451462110504508	-0.000680167751852423	0.000943203864153475	-0.00360223650932312
484	1.23181438446045	0.190259143710136	-22.4736270904541	-0.00197886489331722	0.00256657530553639	-0.0104203969240189	0.00256657530553639
485	-0.0668829083442688	1.48895645141602	-22.5385608673096	0.00483929552137852	-0.00100484199356288	-3.08191010844894e-05	-0.00782300252467394
486	-0.0668829083442688	0.839607775211334	-22.2788219451904	-0.00165419070981443	0.00906006153672934	0.00126787810586393	0.000618529506027699
487	-0.0668829083442688	0.514933466911316	-22.1489524841309	0.000943203864153475	0.00548864435404539	-0.00230353930965066	-0.00587495695799589
488	1.23181438446045	0.190259143710136	-22.4736270904541	0.00354059832170606	0.00613799272105098	-0.00392691092565656	-0.00425158534198999
489	0.25779139995575	0.839607775211334	-22.4736270904541	-0.0123684434220195	0.00386527273803949	-0.00522560812532902	0.000943203864153475
490	-1.04090583324432	0.190259143710136	-22.3437576293945	0.00289124972186983	-3.08191010844894e-05	-0.00295288790948689	0.000618529506027699
491	-1.04090583324432	1.48895645141602	-22.6034965515137	-0.00782300252467394	0.0100340843200684	0.000618529506027699	0.00873538758605719
492	-1.04090583324432	1.81363070011139	-22.6034965515137	-3.08191010844894e-05	0.00126787810586393	0.00548864435404539	0.00613799272105098
493	-1.36558020114899	1.48895645141602	-22.0840167999268	0.000618529506027699	0.00386527273803949	-0.00360223650932312	0.00159255252219737
494	-1.69025444984436	1.16428208351135	-22.3437576293945	0.00613799272105098	-0.0026282137259841	-0.0026282137259841	0.00126787810586393
495	-0.0668829083442688	0.514933466911316	-22.1489524841309	-0.00392691092565656	0.00191722682211548	-0.00230353930965066	0.00516396993771195
496	-0.0668829083442688	0.839607775211334	-22.6684303283691	-0.0100957229733467	0.00418994715437293	-0.000680167751852423	-0.00230353930965066
497	-0.716231524944305	1.48895645141602	-22.2138862609863	-3.08191010844894e-05	0.01100810803473	-0.00327756232582033	0.00743668992072344
498	0.907140016555786	-0.134415164589882	-22.0840167999268	-0.00360223650932312	0.00191722682211548	-0.0026282137259841	-0.00392691092565656
499	0.582465708255768	0.190259143710136	-21.694408416748	-0.00490093370899558	0.000943203864153475	-0.00425158534198999	0.000293855206109583
500	0.907140016555786	-0.459089487791061	-22.2788219451904	-3.08191010844894e-05	-0.00295288790948689	-0.00652430532500148	0.000618529506027699
501	0.582465708255768	-0.783763766288757	-22.2788219451904	-0.0143164889886975	-0.00425158534198999	-0.0139918150380254	0.000293855206109583
502	-0.391557216644287	-0.783763766288757	-22.1489524841309	0.0132808275520802	-0.00132951640989631	0.00321592413820326	0.00386527273803949
503	0.25779139995575	-0.134415164589882	-22.40869140625	0.00873538758605719	-0.00814767740666866	-0.00197886489331722	0.00548864435404539
504	-0.0668829083442688	-0.134415164589882	-21.9541473388672	0.00483929552137852	-3.08191010844894e-05	-0.00782300252467394	0.000618529506027699
505	0.25779139995575	0.190259143710136	-22.0190830230713	0.0116574559360743	-0.00230353930965066	-0.00490093370899558	0.00191722682211548
506	-0.391557216644287	1.81363070011139	-22.5385608673096	0.00159255252219737	0.00126787810586393	0.00126787810586393	-0.00457625929266214
507	0.582465708255768	-0.134415164589882	-22.5385608673096	0.0116574559360743	0.00613799272105098	0.00776136433705688	0.00613799272105098
508	-0.0668829083442688	0.839607775211334	-22.2138862609863	0.0162028968334198	0.00126787810586393	-0.00197886489331722	-0.00360223650932312
509	0.25779139995575	0.839607775211334	-22.5385608673096	0.00613799272105098	-0.00457625929266214	-0.00457625929266214	0.00159255252219737
510	-0.391557216644287	1.48895645141602	-22.7333660125732	0.0106834331527352	0.00159255252219737	-0.00782300252467394	-3.08191010844894e-05
511	0.25779139995575	1.16428208351135	-22.5385608673096	0.00386527273803949	0.000943203864153475	0.00321592413820326	0.00354059832170606
512	-0.0668829083442688	1.48895645141602	-22.5385608673096	0.00386527273803949	0.00581331877037883	0.00451462110504508	0.00906006153672934
513	0.582465708255768	1.16428208351135	-22.8632354736328	-0.00782300252467394	0.00126787810586393	-0.0100957229733467	-0.00165419070981443
514	0.25779139995575	0.514933466911316	-22.4736270904541	0.0178262684494257	-0.000355493422830477	-0.00490093370899558	-0.00619963090866804
515	0.582465708255768	1.48895645141602	-22.4736270904541	-0.0211346503347158	-0.00360223650932312	0.0022419011220336	-0.00100484199356288
516	-0.391557216644287	1.48895645141602	-22.1489524841309	-0.00587495695799589	-0.00100484199356288	0.00354059832170606	0.00548864435404539
517	0.907140016555786	0.839607775211334	-21.8892135620117	0.00483929552137852	0.00548864435404539	0.00938473641872406	-0.00425158534198999
518	0.907140016555786	0.514933466911316	-22.2788219451904	-0.0175632312893867	0.00354059832170606	-0.0100957229733467	0.00159255252219737
519	0.582465708255768	0.839607775211334	-22.6684303283691	-0.0188619289547205	-0.00165419070981443	-0.00295288790948689	-0.0104203969240189
520	0.582465708255768	0.190259143710136	-22.3437576293945	-0.0139918150380254	-0.00197886489331722	-0.00684897974133492	0.00289124972186983
521	-0.391557216644287	0.839607775211334	-22.0190830230713	-0.00587495695799589	0.00938473641872406	-0.00360223650932312	0.0022419011220336
522	-1.04090583324432	1.16428208351135	-22.1489524841309	0.00581331877037883	0.00548864435404539	-0.00100484199356288	0.00451462110504508
523	-0.716231524944305	0.190259143710136	-22.4736270904541	-0.00360223650932312	0.00256657530553639	-0.0026282137259841	0.00354059832170606
524	0.582465708255768	0.190259143710136	-22.40869140625	-0.0143164889886975	-0.00425158534198999	-0.017887907102704	-0.00100484199356288
525	-0.391557216644287	0.839607775211334	-22.7333660125732	0.000293855206109583	-0.00684897974133492	0.00191722682211548	-0.00100484199356288
526	-0.391557216644287	0.839607775211334	-22.4736270904541	-0.0123684434220195	0.000293855206109583	0.00256657530553639	0.00289124972186983
527	0.582465708255768	0.190259143710136	-22.0840167999268	0.00711201597005129	0.00516396993771195	0.000943203864153475	0.00386527273803949
528	0.582465708255768	0.190259143710136	-22.0840167999268	0.00483929552137852	0.00256657530553639	-0.00425158534198999	-0.00457625929266214
529	0.582465708255768	0.190259143710136	-21.7593441009521	-0.00587495695799589	0.0022419011220336	-0.000680167751852423	-0.00652430532500148
530	0.25779139995575	-0.134415164589882	-22.3437576293945	0.00256657530553639	-0.0126931173726916	-0.000680167751852423	-0.00522560812532902
531	-0.391557216644287	0.190259143710136	-22.6684303283691	-0.00814767740666866	-0.00327756232582033	0.00743668992072344	0.00548864435404539
532	-0.391557216644287	0.190259143710136	-22.3437576293945	0.00970941036939621	0.000293855206109583	0.00613799272105098	0.00289124972186983
533	-0.391557216644287	-0.134415164589882	-22.2138862609863	0.00678734155371785	-0.00295288790948689	-0.00327756232582033	-0.00197886489331722
534	0.25779139995575	-0.459089487791061	-22.2138862609863	-0.0026282137259841	-0.0162645354866982	0.000618529506027699	-0.0113944197073579
535	-0.0668829083442688	1.16428208351135	-22.2788219451904	0.000618529506027699	-0.00912170019000769	0.00321592413820326	-0.00360223650932312
536	0.582465708255768	0.190259143710136	-22.40869140625	-0.0169138833880424	-0.000680167751852423	0.00289124972186983	-0.00360223650932312
537	-0.0668829083442688	1.16428208351135	-22.6034965515137	0.0103587592020631	0.00711201597005129	-0.00100484199356288	-0.00100484199356288
538	-0.391557216644287	1.48895645141602	-22.40869140625	0.00354059832170606	-0.00555028254166245	0.00743668992072344	0.00159255252219737
539	0.25779139995575	1.16428208351135	-22.3437576293945	-0.0100957229733467	-0.00360223650932312	-0.00230353930965066	-0.00100484199356288
540	-0.0668829083442688	1.16428208351135	-22.2788219451904	0.0243197549134493	-0.00392691092565656	-0.00490093370899558	0.00354059832170606
541	0.582465708255768	1.48895645141602	-22.2788219451904	0.00776136433705688	0.00159255252219737	-0.00522560812532902	0.00256657530553639
542	1.23181438446045	0.190259143710136	-22.4736270904541	0.00776136433705688	0.000943203864153475	-0.00100484199356288	0.00289124972186983
543	0.582465708255768	0.839607775211334	-22.7333660125732	0.00451462110504508	-3.08191010844894e-05	-0.00457625929266214	-0.00587495695799589
544	-0.0668829083442688	1.48895645141602	-22.7333660125732	0.00321592413820326	-0.00295288790948689	-0.00619963090866804	-0.0139918150380254
545	-0.391557216644287	1.16428208351135	-22.5385608673096	-0.00457625929266214	-0.00847235135734081	0.0106834331527352	-0.00522560812532902
546	0.582465708255768	0.839607775211334	-21.9541473388672	0.0106834331527352	0.00873538758605719	0.0116574559360743	-0.000355493422830477
547	0.582465708255768	0.514933466911316	-22.40869140625	0.00516396993771195	0.000618529506027699	0.00354059832170606	0.00581331877037883
548	-0.391557216644287	0.839607775211334	-22.8632354736328	-0.0110697457566857	0.000293855206109583	-0.00392691092565656	0.000943203864153475
549	-0.716231524944305	1.81363070011139	-22.6684303283691	0.00451462110504508	-0.00197886489331722	-0.00522560812532902	-0.00587495695799589
550	-0.0668829083442688	0.190259143710136	-22.4736270904541	-0.00360223650932312	-0.00619963090866804	-0.00327756232582033	0.00256657530553639
551	-0.391557216644287	0.190259143710136	-22.3437576293945	-0.0117190945893526	0.000943203864153475	-0.000680167751852423	0.00548864435404539
552	-0.716231524944305	-0.134415164589882	-22.2138862609863	0.00159255252219737	0.00451462110504508	0.00613799272105098	0.00289124972186983
553	-1.04090583324432	0.514933466911316	-22.1489524841309	0.00126787810586393	0.00613799272105098	0.000943203864153475	0.000293855206109583
554	-1.04090583324432	1.48895645141602	-22.6684303283691	0.0113327819854021	0.000293855206109583	-0.0100957229733467	-0.0026282137259841
555	-0.0668829083442688	0.514933466911316	-22.4736270904541	0.00191722682211548	0.000618529506027699	0.00451462110504508	0.00159255252219737
556	-0.391557216644287	1.16428208351135	-22.6034965515137	0.0136055024340749	0.00321592413820326	0.00126787810586393	-0.000355493422830477
557	-0.0668829083442688	1.16428208351135	-22.6034965515137	0.0106834331527352	0.00743668992072344	0.00354059832170606	0.00321592413820326
558	0.582465708255768	0.190259143710136	-22.0840167999268	0.000618529506027699	0.00354059832170606	0.00354059832170606	-0.00165419070981443
559	0.25779139995575	0.514933466911316	-22.1489524841309	0.00191722682211548	-0.00425158534198999	-0.00490093370899558	-0.00392691092565656
560	-0.716231524944305	0.190259143710136	-22.5385608673096	0.00386527273803949	-0.0026282137259841	-0.00392691092565656	0.00256657530553639
561	-0.0668829083442688	0.839607775211334	-22.2788219451904	0.00841071270406246	-3.08191010844894e-05	0.000943203864153475	0.0022419011220336
562	-0.716231524944305	0.514933466911316	-22.6034965515137	0.00483929552137852	0.000293855206109583	-0.00425158534198999	-0.00132951640989631
563	0.582465708255768	-1.10843813419342	-22.3437576293945	0.01100810803473	-0.00522560812532902	0.00418994715437293	0.00386527273803949
564	-0.391557216644287	0.514933466911316	-22.2788219451904	-0.0240567177534103	-0.00847235135734081	0.000618529506027699	-0.0130177913233638
565	0.582465708255768	-0.783763766288757	-21.8242778778076	0.00289124972186983	-0.000680167751852423	-0.00717365415766835	0.000618529506027699
566	-0.391557216644287	1.16428208351135	-22.5385608673096	0.00646266713738441	0.000618529506027699	-0.00457625929266214	-0.00619963090866804
567	-0.0668829083442688	1.16428208351135	-22.40869140625	-0.00879702530801296	0.0100340843200684	-0.00165419070981443	0.00613799272105098
568	-0.391557216644287	1.16428208351135	-22.2138862609863	0.011982130818069	0.00906006153672934	0.000293855206109583	-0.00295288790948689
569	0.582465708255768	0.839607775211334	-22.3437576293945	-0.000355493422830477	-0.00197886489331722	-0.0117190945893526	0.000943203864153475
570	-0.0668829083442688	1.16428208351135	-22.2138862609863	-0.0123684434220195	-0.00165419070981443	0.000293855206109583	-0.00197886489331722
571	-0.0668829083442688	0.839607775211334	-22.40869140625	-0.00879702530801296	0.00711201597005129	0.00743668992072344	0.00678734155371785
572	0.25779139995575	1.16428208351135	-22.8632354736328	0.00256657530553639	-0.00100484199356288	-0.00100484199356288	0.00126787810586393
573	0.582465708255768	0.839607775211334	-22.9281711578369	0.0210730116814375	-0.000355493422830477	-0.0100957229733467	0.00126787810586393
574	0.907140016555786	0.190259143710136	-22.6684303283691	-0.00165419070981443	-3.08191010844894e-05	-0.00847235135734081	0.000293855206109583
575	-0.391557216644287	1.16428208351135	-22.7333660125732	0.00711201597005129	0.00776136433705688	-0.00717365415766835	-0.00295288790948689
576	-0.391557216644287	0.514933466911316	-22.3437576293945	0.00548864435404539	0.00126787810586393	-0.00132951640989631	-0.00360223650932312
577	0.907140016555786	0.190259143710136	-22.5385608673096	-0.0188619289547205	0.00386527273803949	-3.08191010844894e-05	-0.00425158534198999
578	0.25779139995575	-0.134415164589882	-22.4736270904541	0.000943203864153475	-0.00165419070981443	-0.00522560812532902	-0.000355493422830477
579	0.582465708255768	-0.134415164589882	-22.5385608673096	-0.00879702530801296	-0.00295288790948689	-0.0107450718060136	0.00613799272105098
580	-0.0668829083442688	0.514933466911316	-22.2138862609863	-0.00555028254166245	-0.00619963090866804	-0.0113944197073579	-0.00132951640989631
581	0.907140016555786	1.16428208351135	-22.7983016967773	-0.00879702530801296	0.00386527273803949	0.0022419011220336	0.00451462110504508
582	-0.391557216644287	0.514933466911316	-22.6034965515137	-0.0126931173726916	0.00938473641872406	-0.00230353930965066	0.00386527273803949
583	-0.391557216644287	1.81363070011139	-22.40869140625	0.000293855206109583	0.01100810803473	-0.00847235135734081	0.000943203864153475
584	-0.0668829083442688	0.514933466911316	-22.5385608673096	-0.0165892094373703	-0.00684897974133492	-0.00197886489331722	-0.00360223650932312
585	-1.69025444984436	1.48895645141602	-22.6684303283691	-0.00652430532500148	-0.00360223650932312	0.00159255252219737	0.00159255252219737
586	-1.04090583324432	0.190259143710136	-22.5385608673096	0.00126787810586393	0.00483929552137852	0.00483929552137852	0.0022419011220336
587	-0.0668829083442688	0.514933466911316	-22.40869140625	-0.0169138833880424	0.00581331877037883	0.000618529506027699	-0.000355493422830477
588	0.582465708255768	0.190259143710136	-22.1489524841309	0.00873538758605719	0.00678734155371785	-0.00360223650932312	0.0022419011220336
589	0.25779139995575	0.514933466911316	-22.6034965515137	0.00354059832170606	0.00126787810586393	-0.00782300252467394	-0.00230353930965066
590	0.25779139995575	0.190259143710136	-22.3437576293945	0.00354059832170606	0.00418994715437293	-0.000680167751852423	0.000293855206109583
591	0.25779139995575	0.190259143710136	-22.3437576293945	0.0132808275520802	0.00418994715437293	0.00451462110504508	0.00483929552137852
592	-0.0668829083442688	-0.134415164589882	-22.3437576293945	0.0100340843200684	-0.00457625929266214	-0.00555028254166245	-0.00684897974133492
593	0.25779139995575	0.839607775211334	-22.40869140625	0.0168522447347641	0.000618529506027699	-0.00847235135734081	0.00159255252219737
594	0.25779139995575	0.514933466911316	-22.3437576293945	0.00191722682211548	-0.00814767740666866	-0.00425158534198999	-0.0120437685400248
595	-0.391557216644287	-0.783763766288757	-22.2138862609863	-0.00132951640989631	-0.00100484199356288	-0.00230353930965066	0.00418994715437293
596	0.582465708255768	-0.783763766288757	-22.40869140625	-0.0152905117720366	0.000293855206109583	0.00776136433705688	0.000618529506027699
597	-0.391557216644287	0.514933466911316	-22.6684303283691	0.0123068047687411	-0.00327756232582033	-0.0026282137259841	0.000293855206109583
598	-0.0668829083442688	1.48895645141602	-22.6034965515137	0.00743668992072344	0.00159255252219737	-0.00132951640989631	-0.00977104809135199
599	0.25779139995575	0.839607775211334	-22.40869140625	-0.00327756232582033	-0.00847235135734081	-0.000355493422830477	-0.00490093370899558
600	-0.0668829083442688	1.81363070011139	-22.3437576293945	-0.0165892094373703	0.00126787810586393	0.000293855206109583	-0.0104203969240189
601	0.25779139995575	1.16428208351135	-22.4736270904541	0.00906006153672934	0.00516396993771195	0.00483929552137852	0.00451462110504508
602	0.582465708255768	0.190259143710136	-22.6034965515137	-0.00230353930965066	0.0106834331527352	0.00321592413820326	-0.00197886489331722
603	-0.0668829083442688	1.16428208351135	-22.4736270904541	0.0171769186854362	-0.00100484199356288	-0.00425158534198999	0.000618529506027699
604	-0.391557216644287	1.48895645141602	-22.8632354736328	0.000293855206109583	-0.0104203969240189	-0.0172385573387146	-0.00197886489331722
605	0.582465708255768	0.190259143710136	-22.4736270904541	0.00776136433705688	-3.08191010844894e-05	-0.00230353930965066	-0.00717365415766835
606	0.582465708255768	0.190259143710136	-22.5385608673096	-0.00230353930965066	0.00386527273803949	0.00386527273803949	0.00418994715437293
607	-0.391557216644287	1.48895645141602	-22.5385608673096	0.01100810803473	0.00451462110504508	0.00841071270406246	0.000943203864153475
608	-0.391557216644287	0.839607775211334	-22.2788219451904	0.0116574559360743	0.00386527273803949	-0.00100484199356288	-0.00295288790948689
609	-0.716231524944305	1.48895645141602	-22.7983016967773	0.000618529506027699	-0.00425158534198999	-0.00555028254166245	-0.00814767740666866
610	-0.391557216644287	0.839607775211334	-22.40869140625	-3.08191010844894e-05	-0.00327756232582033	-0.0126931173726916	0.0022419011220336
611	0.582465708255768	0.514933466911316	-22.2788219451904	-0.0165892094373703	0.00289124972186983	0.00126787810586393	-0.00619963090866804
612	0.25779139995575	-0.134415164589882	-22.0840167999268	0.0106834331527352	0.00841071270406246	-3.08191010844894e-05	0.000293855206109583
613	0.582465708255768	0.839607775211334	-22.2138862609863	-0.00619963090866804	0.00418994715437293	-0.00944637414067984	-0.00425158534198999
614	-0.391557216644287	1.16428208351135	-22.4736270904541	-0.0117190945893526	-0.000355493422830477	-0.00749832857400179	-0.000355493422830477
615	-0.0668829083442688	0.514933466911316	-22.4736270904541	0.00483929552137852	-0.00457625929266214	-0.00814767740666866	0.0022419011220336
616	-1.04090583324432	1.16428208351135	-22.6034965515137	-0.0227580219507217	-0.00360223650932312	-0.000680167751852423	0.00354059832170606
617	-1.69025444984436	0.190259143710136	-22.0840167999268	0.00808603875339031	0.00776136433705688	0.00256657530553639	0.00613799272105098
618	-0.391557216644287	0.514933466911316	-21.8242778778076	-0.00555028254166245	-0.00197886489331722	0.0022419011220336	0.0022419011220336
619	-0.716231524944305	-0.134415164589882	-21.8242778778076	0.00581331877037883	-0.000355493422830477	-0.0117190945893526	-0.00490093370899558
620	-0.391557216644287	-0.134415164589882	-22.3437576293945	-0.0221086721867323	0.00191722682211548	-0.00814767740666866	0.000618529506027699
621	-0.716231524944305	0.839607775211334	-22.0840167999268	-0.000680167751852423	0.00159255252219737	0.00256657530553639	0.00613799272105098
622	-0.716231524944305	1.16428208351135	-22.7983016967773	0.0191249661147594	0.0100340843200684	-3.08191010844894e-05	-0.00814767740666866
623	0.582465708255768	0.190259143710136	-22.2788219451904	0.0123068047687411	0.000293855206109583	-0.00555028254166245	0.00613799272105098
624	-0.0668829083442688	0.839607775211334	-21.8892135620117	0.00418994715437293	-0.00327756232582033	-0.00652430532500148	-0.00360223650932312
625	0.25779139995575	-0.459089487791061	-22.1489524841309	-0.00684897974133492	0.00191722682211548	-0.0113944197073579	-0.00392691092565656
626	-0.391557216644287	0.514933466911316	-22.4736270904541	0.012956153601408	-0.00197886489331722	-0.00295288790948689	0.00711201597005129
627	-0.391557216644287	-0.134415164589882	-22.40869140625	0.0100340843200684	-0.000355493422830477	-0.0107450718060136	-3.08191010844894e-05
628	0.582465708255768	-0.783763766288757	-22.3437576293945	-3.08191010844894e-05	-0.00295288790948689	0.00256657530553639	0.00321592413820326
629	1.23181438446045	-1.10843813419342	-22.3437576293945	0.0171769186854362	-0.0136671401560307	-0.0159398596733809	-0.00425158534198999
630	0.25779139995575	-0.459089487791061	-21.9541473388672	0.00159255252219737	-0.00197886489331722	0.00191722682211548	0.000618529506027699
631	0.25779139995575	0.514933466911316	-22.7333660125732	0.0126314787194133	0.0022419011220336	-0.00879702530801296	0.00386527273803949
632	-0.716231524944305	1.48895645141602	-22.7333660125732	0.00873538758605719	-0.000680167751852423	0.0022419011220336	-0.00197886489331722
633	0.25779139995575	1.16428208351135	-22.2138862609863	0.0103587592020631	-0.00100484199356288	-0.0117190945893526	0.00483929552137852
634	0.582465708255768	0.514933466911316	-22.1489524841309	-0.00425158534198999	0.00548864435404539	-0.00522560812532902	-0.00944637414067984
635	-0.0668829083442688	1.48895645141602	-22.6034965515137	0.00841071270406246	-0.00100484199356288	-0.00327756232582033	0.00191722682211548
636	0.25779139995575	0.514933466911316	-21.9541473388672	0.00808603875339031	0.00321592413820326	0.00191722682211548	0.00711201597005129
637	0.582465708255768	-0.459089487791061	-22.3437576293945	0.00906006153672934	0.00776136433705688	-0.00327756232582033	-0.00197886489331722
638	0.25779139995575	1.16428208351135	-22.6684303283691	0.00678734155371785	0.00841071270406246	-0.00684897974133492	0.000943203864153475
639	-0.0668829083442688	1.81363070011139	-22.7983016967773	0.00808603875339031	-0.00652430532500148	-0.0126931173726916	-0.0123684434220195
640	0.25779139995575	0.839607775211334	-22.6034965515137	0.00321592413820326	-0.00132951640989631	-0.00295288790948689	-0.00165419070981443
641	-0.391557216644287	0.190259143710136	-22.1489524841309	-0.00197886489331722	0.00418994715437293	0.00418994715437293	0.000943203864153475
642	0.907140016555786	-0.134415164589882	-21.694408416748	0.00126787810586393	0.0142548503354192	-0.00197886489331722	0.00841071270406246
643	-0.0668829083442688	2.13830494880676	-22.4736270904541	0.0145795252174139	0.00418994715437293	-0.00295288790948689	0.00289124972186983
644	1.23181438446045	-0.134415164589882	-22.3437576293945	-0.00457625929266214	0.00191722682211548	-0.00879702530801296	0.000943203864153475
645	-0.716231524944305	1.48895645141602	-22.40869140625	0.00126787810586393	0.00581331877037883	0.00159255252219737	0.00776136433705688
646	0.582465708255768	-0.134415164589882	-22.1489524841309	0.00906006153672934	0.00613799272105098	0.00386527273803949	0.00646266713738441
647	-0.391557216644287	0.190259143710136	-22.2788219451904	0.00289124972186983	0.00418994715437293	-0.00295288790948689	0.00581331877037883
648	-0.391557216644287	0.514933466911316	-22.2788219451904	-0.0159398596733809	0.0116574559360743	0.00516396993771195	-0.000355493422830477
649	-2.01492881774902	1.16428208351135	-22.5385608673096	-0.0286021586507559	0.00191722682211548	-0.00425158534198999	-0.00197886489331722
650	-0.716231524944305	-0.134415164589882	-22.6034965515137	-0.0123684434220195	-0.000680167751852423	-0.000680167751852423	0.00483929552137852
651	-0.391557216644287	-0.134415164589882	-22.1489524841309	0.000618529506027699	0.0136055024340749	0.00646266713738441	0.00711201597005129
652	0.25779139995575	0.514933466911316	-22.0190830230713	-0.00490093370899558	0.00191722682211548	-0.0026282137259841	0.00451462110504508
653	-0.716231524944305	1.16428208351135	-21.8892135620117	-0.0165892094373703	0.011982130818069	-0.00100484199356288	0.00646266713738441
654	-0.391557216644287	1.81363070011139	-22.3437576293945	-0.000680167751852423	-0.00230353930965066	-0.00360223650932312	-0.00555028254166245
655	0.25779139995575	-0.459089487791061	-22.3437576293945	-0.0165892094373703	-0.00717365415766835	-0.00587495695799589	0.00548864435404539
656	0.582465708255768	0.190259143710136	-22.8632354736328	-0.000680167751852423	0.00191722682211548	0.0116574559360743	0.00256657530553639
657	-0.716231524944305	0.190259143710136	-22.4736270904541	0.011982130818069	-0.00619963090866804	-0.00652430532500148	-0.00230353930965066
658	-0.0668829083442688	0.514933466911316	-22.3437576293945	0.0022419011220336	-0.00295288790948689	-0.00165419070981443	-0.00132951640989631
659	-0.0668829083442688	-0.134415164589882	-22.2138862609863	0.0259431265294552	-0.00717365415766835	-0.00977104809135199	-0.00814767740666866
660	0.25779139995575	0.190259143710136	-22.3437576293945	0.0022419011220336	-0.00652430532500148	0.00289124972186983	-0.0026282137259841
661	-0.0668829083442688	0.514933466911316	-22.6684303283691	0.00191722682211548	0.00516396993771195	0.0230210572481155	0.00548864435404539
662	0.907140016555786	-0.134415164589882	-22.40869140625	0.00354059832170606	0.0106834331527352	0.0126314787194133	-3.08191010844894e-05
663	-0.0668829083442688	0.190259143710136	-22.1489524841309	-0.00360223650932312	0.0022419011220336	0.0239950809627771	-0.00295288790948689
664	-0.0668829083442688	0.839607775211334	-22.3437576293945	0.0207483377307653	0.00808603875339031	0.00743668992072344	-0.000355493422830477
665	0.907140016555786	0.190259143710136	-22.0840167999268	-0.00295288790948689	0.000618529506027699	0.00711201597005129	-0.00327756232582033
666	0.907140016555786	0.839607775211334	-22.0190830230713	0.0210730116814375	0.00321592413820326	0.00548864435404539	0.00451462110504508
667	-0.391557216644287	0.839607775211334	-22.7333660125732	0.00548864435404539	0.00938473641872406	-0.000355493422830477	-0.00230353930965066
668	-0.391557216644287	1.16428208351135	-22.5385608673096	0.00613799272105098	0.00483929552137852	-0.000680167751852423	-0.0026282137259841
669	0.25779139995575	1.16428208351135	-22.8632354736328	0.0116574559360743	-0.00100484199356288	0.00191722682211548	-0.000355493422830477
670	-0.716231524944305	1.16428208351135	-22.6684303283691	-0.0136671401560307	-0.0026282137259841	-0.00782300252467394	-3.08191010844894e-05
671	0.25779139995575	1.81363070011139	-22.6034965515137	0.000618529506027699	0.00613799272105098	0.00386527273803949	0.00841071270406246
672	0.582465708255768	0.514933466911316	-22.2138862609863	-0.00879702530801296	0.00159255252219737	-0.00749832857400179	0.00386527273803949
673	1.23181438446045	0.190259143710136	-22.5385608673096	0.00159255252219737	0.00159255252219737	-0.00295288790948689	-0.00100484199356288
674	-0.0668829083442688	0.190259143710136	-22.6034965515137	-0.00814767740666866	-0.00587495695799589	-0.0120437685400248	0.00159255252219737
675	-0.391557216644287	0.514933466911316	-22.6034965515137	-0.0139918150380254	0.000943203864153475	-0.00879702530801296	0.00613799272105098
676	-0.716231524944305	1.48895645141602	-22.5385608673096	0.00289124972186983	0.00581331877037883	-3.08191010844894e-05	0.0126314787194133
677	-0.716231524944305	-0.134415164589882	-22.2788219451904	0.00711201597005129	0.00386527273803949	-0.00717365415766835	0.0259431265294552
678	-0.391557216644287	0.190259143710136	-22.0840167999268	0.0103587592020631	0.00418994715437293	-0.00230353930965066	0.000943203864153475
679	-0.716231524944305	0.190259143710136	-22.4736270904541	-0.021459324285388	-0.0107450718060136	-0.00132951640989631	0.00548864435404539
680	0.25779139995575	-0.134415164589882	-22.40869140625	-0.0110697457566857	0.00451462110504508	-0.00490093370899558	-0.00457625929266214
681	-0.0668829083442688	0.514933466911316	-22.2788219451904	0.00743668992072344	0.00613799272105098	0.00126787810586393	0.012956153601408
682	-0.391557216644287	0.839607775211334	-22.6034965515137	0.00711201597005129	0.00581331877037883	-0.00425158534198999	0.01100810803473
683	0.25779139995575	0.514933466911316	-22.0190830230713	-0.00392691092565656	-0.00782300252467394	-0.00392691092565656	0.000618529506027699
684	0.582465708255768	-0.134415164589882	-21.8892135620117	-0.0143164889886975	0.00191722682211548	-0.0175632312893867	-0.00555028254166245
685	0.25779139995575	0.514933466911316	-22.7333660125732	-0.0159398596733809	-0.00360223650932312	-0.0126931173726916	0.0022419011220336
686	-0.0668829083442688	0.514933466911316	-22.7333660125732	0.0103587592020631	0.00386527273803949	0.00191722682211548	0.000293855206109583
687	0.25779139995575	-1.10843813419342	-22.7333660125732	0.012956153601408	-3.08191010844894e-05	-0.0100957229733467	0.00776136433705688
688	-0.0668829083442688	-0.459089487791061	-22.7333660125732	-0.00360223650932312	-0.000680167751852423	-0.00587495695799589	0.000293855206109583
689	0.582465708255768	-0.783763766288757	-22.1489524841309	-0.0130177913233638	-0.00749832857400179	-0.00912170019000769	-0.00100484199356288
690	0.582465708255768	0.190259143710136	-22.0190830230713	0.00548864435404539	0.00191722682211548	-0.000680167751852423	0.00321592413820326
691	0.25779139995575	0.839607775211334	-22.7333660125732	0.00191722682211548	0.00613799272105098	-0.000355493422830477	0.00321592413820326
692	-0.0668829083442688	1.48895645141602	-22.6034965515137	0.00646266713738441	0.00516396993771195	-0.000680167751852423	0.00159255252219737
693	0.25779139995575	1.16428208351135	-22.6034965515137	0.00548864435404539	-0.00360223650932312	0.00678734155371785	-0.00165419070981443
694	0.582465708255768	0.190259143710136	-22.4736270904541	-0.00295288790948689	-0.0026282137259841	-0.0100957229733467	-0.000355493422830477
695	0.25779139995575	1.16428208351135	-22.6684303283691	0.0022419011220336	-0.00392691092565656	-0.00782300252467394	-0.00165419070981443
696	0.582465708255768	0.190259143710136	-22.3437576293945	0.0207483377307653	0.00451462110504508	-3.08191010844894e-05	0.00646266713738441
697	0.25779139995575	1.16428208351135	-22.9281711578369	0.0181509424000978	0.00256657530553639	-0.00197886489331722	-3.08191010844894e-05
698	-0.391557216644287	1.16428208351135	-22.7983016967773	0.00354059832170606	0.00873538758605719	-0.0110697457566857	-0.00295288790948689
699	-0.391557216644287	1.48895645141602	-22.7333660125732	0.00386527273803949	-0.0026282137259841	-0.00425158534198999	-0.0026282137259841
700	-0.391557216644287	1.48895645141602	-22.5385608673096	0.00289124972186983	0.00256657530553639	-0.0143164889886975	-0.0130177913233638
701	-0.391557216644287	1.81363070011139	-22.9931049346924	0.00581331877037883	0.00321592413820326	0.00418994715437293	0.000293855206109583
702	0.907140016555786	-0.134415164589882	-22.6034965515137	0.00906006153672934	0.00483929552137852	-0.00619963090866804	-0.00587495695799589
703	-0.391557216644287	1.81363070011139	-22.8632354736328	0.00646266713738441	0.00711201597005129	-0.00555028254166245	-0.00619963090866804
704	-0.391557216644287	-0.134415164589882	-22.40869140625	-0.0117190945893526	-0.00100484199356288	-0.0165892094373703	-0.00749832857400179
705	-0.716231524944305	1.81363070011139	-22.6034965515137	-0.00555028254166245	-0.00100484199356288	-0.0026282137259841	-0.00490093370899558
706	-0.0668829083442688	-0.134415164589882	-22.1489524841309	0.00256657530553639	0.00906006153672934	0.00548864435404539	0.00743668992072344
707	-0.716231524944305	0.514933466911316	-22.0840167999268	-0.00814767740666866	-0.00165419070981443	0.011982130818069	0.00581331877037883
708	-0.716231524944305	0.190259143710136	-23.0580406188965	-0.0143164889886975	0.00483929552137852	0.00289124972186983	-0.000680167751852423
709	-0.0668829083442688	-0.134415164589882	-23.3177795410156	-0.0172385573387146	-0.0130177913233638	0.00906006153672934	-0.00457625929266214
710	0.582465708255768	0.190259143710136	-22.40869140625	-0.0104203969240189	-0.00392691092565656	0.0158782228827477	0.00386527273803949
711	0.907140016555786	0.514933466911316	-22.40869140625	-0.00360223650932312	0.00938473641872406	0.0243197549134493	0.00483929552137852
712	0.25779139995575	0.190259143710136	-22.3437576293945	0.0158782228827477	0.00711201597005129	0.0123068047687411	0.000943203864153475
713	-0.0668829083442688	-0.134415164589882	-21.8892135620117	-0.0182125810533762	0.000943203864153475	0.0158782228827477	-0.0026282137259841
714	-0.0668829083442688	0.839607775211334	-22.6034965515137	-0.00522560812532902	-0.00847235135734081	0.012956153601408	-0.00749832857400179
715	0.25779139995575	-0.459089487791061	-22.3437576293945	0.0100340843200684	-0.00587495695799589	0.0197743140161037	-0.00522560812532902
716	-0.391557216644287	0.514933466911316	-22.5385608673096	-0.00684897974133492	-0.00165419070981443	0.0210730116814375	-0.00749832857400179
717	-0.0668829083442688	-0.783763766288757	-22.2788219451904	0.00159255252219737	-0.00684897974133492	0.0168522447347641	0.000293855206109583
718	0.907140016555786	-1.43311238288879	-22.2138862609863	0.01847561635077	-0.00197886489331722	0.012956153601408	-0.00619963090866804
719	0.582465708255768	-1.10843813419342	-22.1489524841309	0.000293855206109583	-0.00977104809135199	-3.08191010844894e-05	-0.00717365415766835
720	0.25779139995575	0.190259143710136	-22.40869140625	-0.0130177913233638	-0.00522560812532902	0.00613799272105098	0.00646266713738441
721	0.582465708255768	0.190259143710136	-22.5385608673096	-0.00555028254166245	0.00483929552137852	0.00841071270406246	0.00451462110504508
722	-0.391557216644287	1.81363070011139	-22.6034965515137	0.011982130818069	-0.00165419070981443	0.00386527273803949	0.000943203864153475
723	0.907140016555786	0.514933466911316	-22.6684303283691	-0.0110697457566857	-0.00165419070981443	0.00256657530553639	-0.00100484199356288
724	-0.391557216644287	1.81363070011139	-22.5385608673096	-0.00522560812532902	0.00354059832170606	0.00581331877037883	-0.00230353930965066
725	1.23181438446045	0.190259143710136	-22.2138862609863	-0.00392691092565656	0.00289124972186983	0.00743668992072344	-0.00392691092565656
726	0.25779139995575	0.514933466911316	-22.8632354736328	-0.000355493422830477	0.00159255252219737	0.00613799272105098	0.00808603875339031
727	-0.391557216644287	0.839607775211334	-22.9931049346924	0.00159255252219737	-3.08191010844894e-05	-0.00457625929266214	-0.000355493422830477
728	-0.391557216644287	1.16428208351135	-22.7983016967773	0.00743668992072344	0.00646266713738441	-0.0152905117720366	-0.00295288790948689
729	-0.391557216644287	0.839607775211334	-22.6684303283691	-0.000680167751852423	-0.00392691092565656	-0.0217839982360601	-0.00360223650932312
730	-0.0668829083442688	1.16428208351135	-22.2788219451904	-0.0136671401560307	-0.000355493422830477	-0.0146411629393697	-0.00327756232582033
731	0.582465708255768	0.514933466911316	-22.2138862609863	-0.0117190945893526	-0.00165419070981443	-0.00555028254166245	0.00613799272105098
732	0.25779139995575	1.16428208351135	-22.6034965515137	-0.00847235135734081	0.0022419011220336	-0.00912170019000769	-0.00165419070981443
733	-0.391557216644287	1.48895645141602	-22.6684303283691	0.00711201597005129	0.0022419011220336	-0.021459324285388	-0.00360223650932312
734	0.907140016555786	-0.134415164589882	-22.2788219451904	0.00613799272105098	0.00516396993771195	-0.0299008563160896	0.00191722682211548
735	-1.04090583324432	1.81363070011139	-22.4736270904541	-0.0143164889886975	0.00126787810586393	-0.0136671401560307	-0.00165419070981443
736	-0.0668829083442688	0.190259143710136	-22.1489524841309	-0.0026282137259841	0.00906006153672934	-0.0110697457566857	0.0136055024340749
737	-1.04090583324432	0.839607775211334	-22.3437576293945	0.0145795252174139	0.00906006153672934	-0.0120437685400248	0.00126787810586393
738	-0.391557216644287	1.16428208351135	-22.7333660125732	-0.0113944197073579	-0.00295288790948689	-0.0165892094373703	0.000293855206109583
739	-1.36558020114899	1.16428208351135	-22.7983016967773	-0.00619963090866804	-0.00327756232582033	-0.0149658378213644	0.000293855206109583
740	-0.391557216644287	0.839607775211334	-22.6684303283691	0.0106834331527352	-0.00132951640989631	-0.0152905117720366	0.00678734155371785
741	0.582465708255768	1.16428208351135	-22.4736270904541	-0.0104203969240189	0.00970941036939621	-0.00327756232582033	0.000943203864153475
742	0.582465708255768	-0.134415164589882	-21.8242778778076	0.025618452578783	0.00256657530553639	-0.0133424662053585	0.00256657530553639
743	0.907140016555786	0.839607775211334	-22.1489524841309	0.0100340843200684	0.00256657530553639	-0.0113944197073579	-3.08191010844894e-05
744	0.25779139995575	0.190259143710136	-22.4736270904541	0.0178262684494257	-0.00522560812532902	-0.0123684434220195	-0.00717365415766835
745	-0.716231524944305	0.190259143710136	-22.6684303283691	0.00841071270406246	-0.00879702530801296	-0.0107450718060136	0.00711201597005129
746	-0.0668829083442688	0.190259143710136	-22.40869140625	0.00711201597005129	-0.00425158534198999	-0.00490093370899558	-0.00360223650932312
747	0.907140016555786	-1.10843813419342	-22.2138862609863	0.00289124972186983	-0.00392691092565656	-0.0113944197073579	0.0022419011220336
748	0.907140016555786	-0.134415164589882	-22.0840167999268	-0.0104203969240189	-0.00392691092565656	-0.00749832857400179	-0.0110697457566857
749	0.582465708255768	-0.459089487791061	-22.3437576293945	0.0168522447347641	-0.00230353930965066	-0.0117190945893526	-0.00197886489331722
750	0.582465708255768	1.16428208351135	-22.6034965515137	-0.00944637414067984	0.000293855206109583	-0.0126931173726916	-0.00684897974133492
751	-0.0668829083442688	0.839607775211334	-22.5385608673096	0.0191249661147594	0.00321592413820326	0.00418994715437293	0.0022419011220336
752	-0.0668829083442688	1.48895645141602	-22.2788219451904	0.0210730116814375	0.00613799272105098	-0.00490093370899558	0.00451462110504508
753	0.25779139995575	1.16428208351135	-22.6684303283691	-0.00587495695799589	0.00191722682211548	-0.0185372550040483	-0.00425158534198999
754	0.25779139995575	1.48895645141602	-22.40869140625	-0.0152905117720366	-0.00327756232582033	-0.00295288790948689	0.0022419011220336
755	0.582465708255768	0.190259143710136	-22.6034965515137	0.00386527273803949	-0.000355493422830477	-0.00522560812532902	-0.00879702530801296
756	-0.0668829083442688	0.839607775211334	-22.7333660125732	-0.00652430532500148	0.00743668992072344	-0.00814767740666866	0.00646266713738441
757	-0.391557216644287	1.16428208351135	-22.6034965515137	0.0149041991680861	0.000618529506027699	-0.00165419070981443	0.000293855206109583
758	0.907140016555786	-0.134415164589882	-22.6034965515137	0.0152288740500808	0.00321592413820326	-0.0152905117720366	-0.000680167751852423
759	0.907140016555786	0.514933466911316	-22.3437576293945	0.00386527273803949	-0.00132951640989631	-0.00490093370899558	-0.00425158534198999
760	0.25779139995575	0.190259143710136	-21.694408416748	0.0145795252174139	-0.00230353930965066	-0.0156151866540313	-0.00782300252467394
761	0.907140016555786	0.839607775211334	-22.5385608673096	0.00970941036939621	0.00808603875339031	0.000943203864153475	-0.00132951640989631
762	0.25779139995575	0.514933466911316	-22.40869140625	-0.00555028254166245	0.00354059832170606	-0.00132951640989631	0.00256657530553639
763	-0.391557216644287	1.81363070011139	-22.2788219451904	0.0126314787194133	0.00191722682211548	-0.00457625929266214	-0.00197886489331722
764	-0.0668829083442688	0.514933466911316	-22.0840167999268	0.00711201597005129	-0.00100484199356288	-0.00457625929266214	-0.00230353930965066
765	-1.69025444984436	1.81363070011139	-22.1489524841309	-0.0143164889886975	0.000293855206109583	-0.00944637414067984	0.00321592413820326
766	-1.04090583324432	0.514933466911316	-21.7593441009521	-0.0243813935667276	0.00678734155371785	-0.00425158534198999	0.00483929552137852
767	-0.716231524944305	0.190259143710136	-22.4736270904541	0.00646266713738441	0.00516396993771195	-0.00360223650932312	0.000618529506027699
768	0.25779139995575	0.190259143710136	-22.40869140625	-0.0143164889886975	-0.00230353930965066	-0.000680167751852423	-0.00230353930965066
769	-0.391557216644287	-0.134415164589882	-22.4736270904541	-0.0113944197073579	-0.0026282137259841	-0.00327756232582033	0.00321592413820326
770	0.25779139995575	1.16428208351135	-22.5385608673096	0.00451462110504508	-0.00814767740666866	-0.00555028254166245	-0.00132951640989631
771	-0.391557216644287	0.839607775211334	-22.3437576293945	0.000618529506027699	-0.00197886489331722	-0.000680167751852423	0.00321592413820326
772	0.582465708255768	0.839607775211334	-22.2138862609863	-0.0100957229733467	0.00548864435404539	-0.00230353930965066	0.000293855206109583
773	0.582465708255768	-0.783763766288757	-22.40869140625	0.00776136433705688	0.00418994715437293	-0.0100957229733467	-0.00490093370899558
774	-0.391557216644287	-0.783763766288757	-22.0840167999268	-0.0026282137259841	-0.0110697457566857	-0.0100957229733467	-0.00587495695799589
775	-0.0668829083442688	-0.134415164589882	-22.2788219451904	0.00646266713738441	-0.0123684434220195	-0.00230353930965066	0.000293855206109583
776	-0.0668829083442688	-0.134415164589882	-22.2788219451904	0.00321592413820326	0.000293855206109583	0.00321592413820326	0.00516396993771195
777	0.582465708255768	-0.783763766288757	-22.0840167999268	0.0178262684494257	-0.00327756232582033	-0.000355493422830477	0.00418994715437293
778	0.25779139995575	-0.459089487791061	-22.1489524841309	0.0197743140161037	-0.00522560812532902	-0.0117190945893526	-0.00522560812532902
779	-0.0668829083442688	0.514933466911316	-22.40869140625	-0.00782300252467394	-0.00652430532500148	-0.00197886489331722	-0.00327756232582033
780	0.907140016555786	1.48895645141602	-22.4736270904541	-0.0182125810533762	-0.00879702530801296	-0.00652430532500148	-0.00132951640989631
781	0.907140016555786	-0.134415164589882	-22.1489524841309	0.0100340843200684	0.00354059832170606	-0.00847235135734081	0.00321592413820326
782	0.582465708255768	0.514933466911316	-21.9541473388672	0.013930176384747	0.00548864435404539	0.00841071270406246	0.00646266713738441
783	1.23181438446045	0.190259143710136	-22.0190830230713	0.00743668992072344	0.00289124972186983	-0.00522560812532902	0.00159255252219737
784	0.25779139995575	-0.134415164589882	-22.2138862609863	0.00873538758605719	-0.00490093370899558	-0.00230353930965066	-0.00425158534198999
785	0.582465708255768	1.48895645141602	-22.8632354736328	0.000618529506027699	-0.00879702530801296	-0.00717365415766835	-0.00100484199356288
786	-0.0668829083442688	2.13830494880676	-22.9281711578369	-0.00619963090866804	0.00354059832170606	-0.0026282137259841	0.00386527273803949
787	0.25779139995575	-0.134415164589882	-22.6684303283691	-0.00295288790948689	0.00386527273803949	0.00386527273803949	0.00938473641872406
788	0.907140016555786	0.514933466911316	-22.3437576293945	0.00678734155371785	-0.00132951640989631	-0.00587495695799589	0.00483929552137852
789	0.582465708255768	0.190259143710136	-22.2788219451904	0.00646266713738441	-0.00749832857400179	-0.00457625929266214	-0.00782300252467394
790	0.25779139995575	0.514933466911316	-22.40869140625	0.00354059832170606	-0.00425158534198999	-0.00100484199356288	0.00191722682211548
791	-0.391557216644287	0.839607775211334	-22.7983016967773	0.011982130818069	0.00548864435404539	-0.00587495695799589	0.00386527273803949
792	-0.0668829083442688	1.48895645141602	-22.6684303283691	-0.0110697457566857	0.00191722682211548	0.00418994715437293	0.000293855206109583
793	-0.391557216644287	1.48895645141602	-22.6684303283691	-0.00555028254166245	0.00256657530553639	-0.0117190945893526	0.000293855206109583
794	-0.391557216644287	0.190259143710136	-22.4736270904541	0.00289124972186983	-0.00132951640989631	-0.00457625929266214	-3.08191010844894e-05
795	-1.04090583324432	1.16428208351135	-22.7333660125732	-0.00360223650932312	-0.00457625929266214	0.00191722682211548	0.00548864435404539
796	-0.391557216644287	-0.134415164589882	-22.8632354736328	0.000618529506027699	0.000618529506027699	-0.000355493422830477	0.00418994715437293
797	-1.69025444984436	1.81363070011139	-22.6684303283691	0.012956153601408	0.00321592413820326	-0.00587495695799589	0.00256657530553639
798	-0.716231524944305	1.48895645141602	-22.6034965515137	-0.00165419070981443	-0.00814767740666866	-0.00425158534198999	0.00289124972186983
799	-1.04090583324432	1.16428208351135	-22.6034965515137	0.00159255252219737	-0.00165419070981443	-0.00100484199356288	-0.00847235135734081
800	0.25779139995575	1.16428208351135	-22.5385608673096	0.00418994715437293	-0.00327756232582033	-0.00360223650932312	0.00418994715437293
801	-0.391557216644287	1.48895645141602	-22.2788219451904	0.00970941036939621	0.00776136433705688	0.0022419011220336	0.0103587592020631
802	0.25779139995575	0.514933466911316	-22.7983016967773	0.0132808275520802	0.00321592413820326	0.00321592413820326	0.000943203864153475
803	-0.716231524944305	1.16428208351135	-22.7333660125732	0.00548864435404539	-0.00197886489331722	-0.0143164889886975	-0.00360223650932312
804	0.25779139995575	-0.134415164589882	-23.0580406188965	-0.017887907102704	-0.0117190945893526	-0.00587495695799589	-0.00165419070981443
805	0.25779139995575	-0.459089487791061	-22.40869140625	0.0188002903014421	-0.0123684434220195	-0.00360223650932312	0.00711201597005129
806	0.582465708255768	-1.10843813419342	-22.2138862609863	0.00841071270406246	-0.00619963090866804	0.00548864435404539	-0.00652430532500148
807	0.25779139995575	-0.134415164589882	-22.1489524841309	-0.00230353930965066	-0.00717365415766835	-0.00197886489331722	0.00776136433705688
808	-0.391557216644287	1.16428208351135	-22.7333660125732	-0.0113944197073579	-0.0126931173726916	-0.00782300252467394	-0.00392691092565656
809	-0.391557216644287	0.514933466911316	-22.4736270904541	0.00678734155371785	-0.00230353930965066	-0.0165892094373703	-0.00360223650932312
810	-0.391557216644287	1.48895645141602	-22.6034965515137	0.00289124972186983	0.00159255252219737	-0.000355493422830477	-0.00814767740666866
811	0.907140016555786	0.190259143710136	-22.9281711578369	-0.00717365415766835	0.00516396993771195	-0.00425158534198999	0.00159255252219737
812	0.907140016555786	0.514933466911316	-22.8632354736328	0.0168522447347641	0.00808603875339031	0.00678734155371785	-0.00165419070981443
813	0.582465708255768	0.514933466911316	-22.7333660125732	0.0304885655641556	0.00483929552137852	-0.00587495695799589	0.00289124972186983
814	-0.391557216644287	1.81363070011139	-22.9931049346924	0.00321592413820326	-0.000680167751852423	-0.00490093370899558	-0.00197886489331722
815	0.907140016555786	-0.134415164589882	-22.7983016967773	0.00613799272105098	-0.00555028254166245	-0.00360223650932312	-0.000355493422830477
816	-0.0668829083442688	1.16428208351135	-22.8632354736328	0.00906006153672934	0.00678734155371785	-0.00360223650932312	-0.00522560812532902
817	0.25779139995575	1.48895645141602	-22.7333660125732	-0.0113944197073579	0.0106834331527352	-3.08191010844894e-05	0.00159255252219737
818	0.907140016555786	0.514933466911316	-22.1489524841309	0.0113327819854021	0.00516396993771195	-0.00522560812532902	-0.00814767740666866
819	0.25779139995575	0.514933466911316	-22.2138862609863	0.00613799272105098	0.00256657530553639	0.00191722682211548	-0.00619963090866804
820	0.582465708255768	-0.134415164589882	-22.4736270904541	-0.00814767740666866	-3.08191010844894e-05	-0.00100484199356288	-0.000680167751852423
821	-0.391557216644287	0.839607775211334	-22.5385608673096	0.00289124972186983	0.00418994715437293	-0.00197886489331722	0.000293855206109583
822	-0.391557216644287	1.16428208351135	-22.5385608673096	-0.00327756232582033	0.00418994715437293	0.00256657530553639	0.00289124972186983
823	-0.391557216644287	0.514933466911316	-22.40869140625	-0.00295288790948689	-0.00360223650932312	0.00126787810586393	-0.00522560812532902
824	-0.716231524944305	1.16428208351135	-22.2138862609863	-0.000355493422830477	0.00256657530553639	-0.000355493422830477	0.00126787810586393
825	-0.391557216644287	0.514933466911316	-22.2788219451904	-0.017887907102704	0.00451462110504508	0.0022419011220336	-0.00165419070981443
826	-1.36558020114899	0.839607775211334	-22.6684303283691	-0.0240567177534103	0.0106834331527352	-0.00912170019000769	0.00159255252219737
827	-1.04090583324432	1.81363070011139	-22.6034965515137	0.00678734155371785	0.00483929552137852	0.00646266713738441	0.00548864435404539
828	-0.716231524944305	0.514933466911316	-22.40869140625	0.00938473641872406	0.0100340843200684	-0.00457625929266214	-0.00327756232582033
829	-0.0668829083442688	-0.134415164589882	-22.40869140625	-0.00425158534198999	0.00289124972186983	-0.00327756232582033	-0.00652430532500148
830	0.25779139995575	1.16428208351135	-22.0840167999268	-0.021459324285388	0.00581331877037883	-0.00587495695799589	0.0022419011220336
831	-0.391557216644287	1.16428208351135	-22.40869140625	0.0165275707840919	0.00548864435404539	0.00776136433705688	0.00418994715437293
832	-0.0668829083442688	1.16428208351135	-23.1879100799561	0.0168522447347641	0.00289124972186983	0.000618529506027699	0.00711201597005129
833	0.582465708255768	-0.459089487791061	-22.8632354736328	-0.00100484199356288	0.00126787810586393	0.00548864435404539	0.000293855206109583
834	0.25779139995575	-0.783763766288757	-22.4736270904541	-0.0195112787187099	-0.00684897974133492	-0.0104203969240189	-0.00360223650932312
835	0.582465708255768	-0.459089487791061	-22.4736270904541	-0.000680167751852423	-0.0117190945893526	0.00678734155371785	-0.000355493422830477
836	-0.391557216644287	0.190259143710136	-22.40869140625	0.00906006153672934	-0.00425158534198999	0.00256657530553639	-0.00490093370899558
837	0.582465708255768	-0.783763766288757	-22.5385608673096	-0.00100484199356288	0.00613799272105098	0.00938473641872406	0.00289124972186983
838	0.582465708255768	-0.134415164589882	-22.8632354736328	0.000618529506027699	-0.0026282137259841	-0.000680167751852423	0.00126787810586393
839	0.25779139995575	0.190259143710136	-22.9281711578369	-0.00912170019000769	0.00418994715437293	-0.000355493422830477	-0.00619963090866804
840	-0.0668829083442688	0.190259143710136	-22.2788219451904	0.00873538758605719	-0.00619963090866804	0.000943203864153475	-3.08191010844894e-05
841	0.582465708255768	-0.134415164589882	-22.3437576293945	0.000293855206109583	-0.000355493422830477	-0.00230353930965066	-0.00165419070981443
842	-0.391557216644287	0.839607775211334	-22.3437576293945	0.0194496400654316	0.00938473641872406	0.00386527273803949	-3.08191010844894e-05
843	1.23181438446045	0.839607775211334	-22.5385608673096	-0.00717365415766835	0.00256657530553639	0.000618529506027699	-0.00230353930965066
844	0.582465708255768	0.839607775211334	-22.7983016967773	0.00548864435404539	0.000293855206109583	-0.00132951640989631	0.00191722682211548
845	0.25779139995575	1.16428208351135	-23.0580406188965	-0.0026282137259841	-0.00977104809135199	-0.00392691092565656	-0.00100484199356288
846	-0.716231524944305	1.16428208351135	-22.4736270904541	-0.00684897974133492	0.00516396993771195	-0.00295288790948689	0.00613799272105098
847	0.907140016555786	0.190259143710136	-22.2788219451904	-3.08191010844894e-05	0.01100810803473	0.00743668992072344	0.00289124972186983
848	0.582465708255768	0.190259143710136	-22.1489524841309	0.0155535480007529	0.00548864435404539	-0.00295288790948689	0.00451462110504508
849	-0.0668829083442688	0.514933466911316	-22.2788219451904	-0.00977104809135199	0.000293855206109583	-0.00165419070981443	-0.000680167751852423
850	0.25779139995575	0.190259143710136	-22.5385608673096	0.00873538758605719	0.000618529506027699	0.000293855206109583	0.0022419011220336
851	0.25779139995575	0.514933466911316	-22.4736270904541	0.00256657530553639	-3.08191010844894e-05	0.00581331877037883	0.0103587592020631
852	-1.04090583324432	1.16428208351135	-22.40869140625	0.00191722682211548	0.00906006153672934	0.0022419011220336	0.00386527273803949
853	-1.36558020114899	1.48895645141602	-22.6034965515137	0.0584105588495731	-0.00327756232582033	0.00159255252219737	0.0022419011220336
854	-0.391557216644287	-0.459089487791061	-22.2138862609863	0.00289124972186983	0.000618529506027699	-0.00684897974133492	-0.00360223650932312
855	-1.69025444984436	1.16428208351135	-22.40869140625	-0.0169138833880424	-0.00490093370899558	-0.00457625929266214	0.00321592413820326
856	-0.0668829083442688	-0.134415164589882	-22.3437576293945	0.000293855206109583	0.00483929552137852	-0.00425158534198999	0.00678734155371785
857	-1.04090583324432	0.839607775211334	-23.1879100799561	0.00841071270406246	0.00808603875339031	0.000618529506027699	-0.000680167751852423
858	-0.0668829083442688	1.16428208351135	-22.7333660125732	-0.00717365415766835	0.00191722682211548	-0.0107450718060136	0.00256657530553639
859	-0.391557216644287	1.81363070011139	-22.6034965515137	0.000293855206109583	-0.00555028254166245	-0.0026282137259841	-0.00619963090866804
860	-0.0668829083442688	1.16428208351135	-22.40869140625	0.00191722682211548	-0.00100484199356288	0.00289124972186983	0.000943203864153475
861	-0.0668829083442688	1.48895645141602	-22.5385608673096	0.0132808275520802	0.00581331877037883	0.00354059832170606	0.00321592413820326
862	0.582465708255768	-0.134415164589882	-22.5385608673096	0.0106834331527352	0.00613799272105098	0.000943203864153475	-0.0026282137259841
863	-0.391557216644287	0.514933466911316	-22.8632354736328	0.00191722682211548	-0.00879702530801296	-0.00197886489331722	0.0022419011220336
864	0.25779139995575	-0.783763766288757	-22.6684303283691	-0.00944637414067984	-0.0117190945893526	-0.00782300252467394	-0.00490093370899558
865	0.25779139995575	-0.134415164589882	-22.2788219451904	-0.00814767740666866	-0.0113944197073579	0.00418994715437293	-0.0026282137259841
866	0.907140016555786	-1.10843813419342	-22.0840167999268	0.00711201597005129	-0.00490093370899558	-0.00587495695799589	0.000943203864153475
867	0.582465708255768	-0.134415164589882	-22.3437576293945	0.0136055024340749	0.00191722682211548	0.00678734155371785	0.0022419011220336
868	0.25779139995575	1.16428208351135	-22.7333660125732	0.00548864435404539	0.00646266713738441	-0.00392691092565656	-0.00392691092565656
869	-0.391557216644287	0.839607775211334	-22.2788219451904	-0.00847235135734081	-0.00490093370899558	-0.0126931173726916	-0.00360223650932312
870	-0.0668829083442688	1.48895645141602	-22.40869140625	0.012956153601408	0.000293855206109583	-3.08191010844894e-05	-0.00132951640989631
871	0.582465708255768	-0.459089487791061	-22.2788219451904	-0.00360223650932312	-0.00230353930965066	0.00191722682211548	0.00613799272105098
872	0.582465708255768	0.839607775211334	-22.3437576293945	0.00938473641872406	0.00354059832170606	0.0022419011220336	-0.00197886489331722
873	0.25779139995575	0.190259143710136	-22.2788219451904	0.0317872650921345	0.00646266713738441	-0.00555028254166245	0.00321592413820326
874	-0.0668829083442688	1.16428208351135	-23.1879100799561	-0.00652430532500148	-0.00847235135734081	-0.00587495695799589	-0.0107450718060136
875	1.23181438446045	0.190259143710136	-22.6684303283691	0.0116574559360743	-0.00360223650932312	-0.00100484199356288	0.00386527273803949
876	-0.0668829083442688	1.48895645141602	-22.6034965515137	0.00516396993771195	0.00808603875339031	0.0022419011220336	0.00354059832170606
877	0.25779139995575	1.16428208351135	-22.2138862609863	0.01100810803473	0.00483929552137852	0.00548864435404539	0.00289124972186983
878	0.907140016555786	-0.134415164589882	-22.1489524841309	0.0152288740500808	-0.00327756232582033	-0.00295288790948689	0.00256657530553639
879	0.582465708255768	0.190259143710136	-22.40869140625	-0.0152905117720366	-0.000355493422830477	-0.00749832857400179	-0.00490093370899558
880	0.582465708255768	0.190259143710136	-22.40869140625	-0.0123684434220195	-0.00392691092565656	-0.0133424662053585	-0.00132951640989631
881	0.25779139995575	0.190259143710136	-22.40869140625	0.0239950809627771	0.00711201597005129	0.00191722682211548	0.00354059832170606
882	-0.716231524944305	0.839607775211334	-21.8892135620117	0.00678734155371785	0.0142548503354192	-0.00360223650932312	-0.0026282137259841
883	-0.0668829083442688	0.190259143710136	-22.1489524841309	0.00776136433705688	-0.00425158534198999	0.00256657530553639	-0.00165419070981443
884	-1.04090583324432	1.16428208351135	-22.3437576293945	-0.00944637414067984	-0.00165419070981443	-0.00587495695799589	0.000293855206109583
885	-1.04090583324432	0.514933466911316	-22.2788219451904	-0.0198359526693821	0.00418994715437293	0.000943203864153475	-0.00555028254166245
886	-1.36558020114899	1.48895645141602	-22.4736270904541	-0.0211346503347158	0.00743668992072344	-0.00360223650932312	0.00646266713738441
887	-1.69025444984436	1.81363070011139	-22.2138862609863	-0.0110697457566857	0.011982130818069	0.00776136433705688	-0.00522560812532902
888	-0.391557216644287	0.839607775211334	-22.2138862609863	-0.0113944197073579	0.00354059832170606	0.00289124972186983	-3.08191010844894e-05
889	-0.716231524944305	-0.134415164589882	-22.0840167999268	0.00646266713738441	0.00581331877037883	-0.00425158534198999	-0.00587495695799589
890	0.25779139995575	0.514933466911316	-22.3437576293945	0.00711201597005129	0.00841071270406246	-0.000355493422830477	-0.00230353930965066
891	-0.0668829083442688	1.16428208351135	-22.4736270904541	-0.0110697457566857	-0.00295288790948689	0.0100340843200684	-0.000355493422830477
892	-0.716231524944305	0.839607775211334	-22.6034965515137	-0.00490093370899558	0.0103587592020631	-0.00230353930965066	-0.00490093370899558
893	0.582465708255768	-0.459089487791061	-22.1489524841309	-0.00100484199356288	-0.00100484199356288	0.00191722682211548	-0.00652430532500148
894	0.582465708255768	-1.10843813419342	-22.40869140625	0.01847561635077	-0.00619963090866804	-0.00944637414067984	-0.00977104809135199
895	-0.0668829083442688	-0.134415164589882	-22.2788219451904	-0.00165419070981443	-0.0110697457566857	0.00743668992072344	-0.00165419070981443
896	-0.0668829083442688	-0.783763766288757	-22.40869140625	0.00646266713738441	-0.00522560812532902	0.00646266713738441	-0.00392691092565656
897	0.25779139995575	-1.43311238288879	-22.3437576293945	0.0103587592020631	-0.0026282137259841	-0.000680167751852423	0.00321592413820326
898	0.25779139995575	0.839607775211334	-22.5385608673096	0.0103587592020631	0.00386527273803949	0.00841071270406246	0.000293855206109583
899	-0.391557216644287	0.839607775211334	-22.5385608673096	0.00776136433705688	-0.00295288790948689	-0.0104203969240189	0.000618529506027699
900	-0.0668829083442688	1.81363070011139	-22.5385608673096	0.01100810803473	-0.000355493422830477	0.00321592413820326	-0.00230353930965066
901	0.907140016555786	0.839607775211334	-22.2138862609863	0.00126787810586393	0.000293855206109583	0.00256657530553639	0.00126787810586393
902	0.907140016555786	0.190259143710136	-22.40869140625	-0.00587495695799589	0.00906006153672934	0.00289124972186983	0.0022419011220336
903	0.582465708255768	0.190259143710136	-22.6034965515137	0.0113327819854021	-0.00230353930965066	-0.00392691092565656	0.00321592413820326
904	0.582465708255768	-0.134415164589882	-22.6684303283691	0.00483929552137852	0.00289124972186983	-0.0159398596733809	-0.00749832857400179
905	0.582465708255768	0.839607775211334	-22.9281711578369	-0.000355493422830477	0.00418994715437293	-0.00392691092565656	0.00581331877037883
906	-0.0668829083442688	1.16428208351135	-22.6684303283691	0.00483929552137852	0.00548864435404539	-3.08191010844894e-05	0.00776136433705688
907	0.907140016555786	0.514933466911316	-22.1489524841309	0.0106834331527352	0.00938473641872406	-0.00392691092565656	-0.00684897974133492
908	0.582465708255768	0.514933466911316	-22.40869140625	0.0207483377307653	0.00321592413820326	0.000618529506027699	0.00289124972186983
909	1.23181438446045	0.839607775211334	-22.4736270904541	-0.00197886489331722	-0.000680167751852423	-0.00944637414067984	-0.00425158534198999
910	0.582465708255768	0.514933466911316	-22.2788219451904	-0.00619963090866804	0.00483929552137852	-0.00457625929266214	0.00321592413820326
911	-0.0668829083442688	1.16428208351135	-22.2788219451904	0.00256657530553639	0.00711201597005129	0.00613799272105098	0.000293855206109583
912	-0.391557216644287	1.48895645141602	-22.3437576293945	-0.00684897974133492	0.00776136433705688	-0.00327756232582033	-0.00100484199356288
913	-0.716231524944305	2.13830494880676	-22.4736270904541	0.00711201597005129	0.0113327819854021	-0.00749832857400179	-0.000680167751852423
914	-0.0668829083442688	0.190259143710136	-22.7983016967773	-0.0117190945893526	-3.08191010844894e-05	-0.00100484199356288	-0.00425158534198999
915	-1.69025444984436	1.81363070011139	-22.4736270904541	-0.0208099745213985	0.00191722682211548	0.000618529506027699	0.0103587592020631
916	-0.391557216644287	-0.134415164589882	-22.2788219451904	-0.0110697457566857	0.00159255252219737	-0.00977104809135199	0.0103587592020631
917	-1.36558020114899	1.48895645141602	-22.40869140625	-0.0139918150380254	0.00873538758605719	0.000618529506027699	-3.08191010844894e-05
918	-0.716231524944305	1.16428208351135	-22.2788219451904	-0.0149658378213644	0.00451462110504508	-0.00944637414067984	0.00159255252219737
919	-1.04090583324432	1.48895645141602	-22.3437576293945	-0.0165892094373703	0.00613799272105098	0.00613799272105098	0.00289124972186983
920	-0.0668829083442688	1.16428208351135	-22.7983016967773	0.00354059832170606	0.00321592413820326	-0.00555028254166245	0.000618529506027699
921	-0.391557216644287	1.16428208351135	-23.3177795410156	-0.000355493422830477	0.00613799272105098	0.01100810803473	0.0103587592020631
922	-0.0668829083442688	0.514933466911316	-23.122974395752	0.00386527273803949	0.01100810803473	-0.00717365415766835	-0.00197886489331722
923	-0.0668829083442688	0.190259143710136	-22.6034965515137	0.00646266713738441	-0.00717365415766835	-0.00132951640989631	-0.000680167751852423
924	0.907140016555786	-0.134415164589882	-22.40869140625	-0.00425158534198999	-0.00360223650932312	-0.0100957229733467	-0.00587495695799589
925	-0.0668829083442688	-0.783763766288757	-22.2138862609863	-0.00457625929266214	-0.00749832857400179	-0.00425158534198999	-0.00165419070981443
926	0.25779139995575	-0.783763766288757	-22.4736270904541	-3.08191010844894e-05	-0.00295288790948689	0.00581331877037883	0.000618529506027699
927	0.25779139995575	0.190259143710136	-22.4736270904541	0.0165275707840919	-0.000355493422830477	-0.0107450718060136	0.000943203864153475
928	-0.391557216644287	1.48895645141602	-22.6034965515137	0.020423661917448	-0.00230353930965066	-0.00847235135734081	-0.00587495695799589
929	0.582465708255768	1.48895645141602	-22.40869140625	0.0178262684494257	-0.00555028254166245	-0.0107450718060136	0.00191722682211548
930	0.25779139995575	1.81363070011139	-22.4736270904541	-0.000680167751852423	-0.00360223650932312	0.000618529506027699	-0.000355493422830477
931	1.23181438446045	-0.134415164589882	-22.7333660125732	-0.00684897974133492	0.00354059832170606	0.00354059832170606	0.00548864435404539
932	-0.0668829083442688	0.190259143710136	-22.7333660125732	0.000943203864153475	0.00646266713738441	-0.00684897974133492	0.0022419011220336
933	1.23181438446045	-0.459089487791061	-22.5385608673096	0.0175015944987535	-0.00100484199356288	-0.000680167751852423	0.00483929552137852
934	-0.391557216644287	1.48895645141602	-22.9931049346924	0.0106834331527352	0.00256657530553639	-0.00457625929266214	-0.00100484199356288
935	0.907140016555786	0.190259143710136	-22.4736270904541	-0.00847235135734081	-0.00295288790948689	-0.00457625929266214	0.00126787810586393
936	-0.391557216644287	1.16428208351135	-22.6034965515137	0.0022419011220336	0.00354059832170606	0.00256657530553639	0.00256657530553639
937	0.25779139995575	0.190259143710136	-22.6684303283691	-0.0156151866540313	0.00841071270406246	-0.00977104809135199	0.0022419011220336
938	0.582465708255768	0.190259143710136	-22.4736270904541	0.0136055024340749	0.00808603875339031	0.000618529506027699	-0.00490093370899558
939	0.25779139995575	-0.134415164589882	-22.9931049346924	-0.00847235135734081	-0.00490093370899558	-0.00619963090866804	-0.00230353930965066
940	0.907140016555786	0.514933466911316	-22.2138862609863	0.00808603875339031	0.000618529506027699	-0.00555028254166245	-0.000355493422830477
941	0.582465708255768	0.514933466911316	-22.0840167999268	0.00289124972186983	-0.00165419070981443	0.00483929552137852	0.00678734155371785
942	-1.04090583324432	0.839607775211334	-22.5385608673096	0.00321592413820326	-0.00555028254166245	-0.0100957229733467	0.00873538758605719
943	-0.391557216644287	0.514933466911316	-22.9931049346924	-0.00360223650932312	0.00191722682211548	0.000943203864153475	-0.00327756232582033
944	-1.04090583324432	1.81363070011139	-22.9281711578369	-0.0162645354866982	0.00678734155371785	-0.00912170019000769	-0.0026282137259841
945	-0.716231524944305	1.16428208351135	-22.9281711578369	-0.0133424662053585	-0.00782300252467394	-0.00132951640989631	-0.00684897974133492
946	-1.04090583324432	1.48895645141602	-22.4736270904541	0.00126787810586393	0.00548864435404539	0.00841071270406246	-0.00295288790948689
947	-1.04090583324432	1.16428208351135	-21.9541473388672	-0.00847235135734081	0.00256657530553639	0.00386527273803949	-0.00132951640989631
948	0.25779139995575	-0.134415164589882	-23.0580406188965	0.00126787810586393	0.000943203864153475	0.00321592413820326	0.00354059832170606
949	0.25779139995575	0.514933466911316	-22.4736270904541	-0.00652430532500148	0.00354059832170606	-0.00652430532500148	-0.000680167751852423
950	0.907140016555786	0.190259143710136	-22.3437576293945	-0.0143164889886975	-0.00100484199356288	-0.0026282137259841	-0.00100484199356288
951	-0.0668829083442688	0.839607775211334	-22.2788219451904	0.00289124972186983	0.00289124972186983	0.012956153601408	-3.08191010844894e-05
952	-0.0668829083442688	1.16428208351135	-22.6034965515137	0.0162028968334198	0.00776136433705688	-0.00555028254166245	0.00126787810586393
953	0.582465708255768	-0.459089487791061	-22.6684303283691	-0.000355493422830477	0.00191722682211548	-0.00425158534198999	-0.00165419070981443
954	0.907140016555786	-1.10843813419342	-22.6034965515137	0.0022419011220336	-0.0117190945893526	-0.00425158534198999	-0.00684897974133492
955	-0.0668829083442688	-0.459089487791061	-22.5385608673096	0.0168522447347641	-0.0117190945893526	-0.00717365415766835	0.00321592413820326
956	0.907140016555786	-0.783763766288757	-22.4736270904541	0.000943203864153475	-0.00197886489331722	0.00354059832170606	-0.00197886489331722
957	1.23181438446045	-0.459089487791061	-22.1489524841309	0.0181509424000978	0.00483929552137852	-0.00490093370899558	0.0022419011220336
958	-0.0668829083442688	0.839607775211334	-22.40869140625	0.012956153601408	0.00418994715437293	0.00191722682211548	-0.00327756232582033
959	-0.0668829083442688	0.839607775211334	-22.9281711578369	0.0171769186854362	-0.00327756232582033	-0.00555028254166245	-0.000680167751852423
960	-0.0668829083442688	1.48895645141602	-23.2528457641602	-0.0026282137259841	0.00418994715437293	-0.00490093370899558	-3.08191010844894e-05
961	1.23181438446045	0.190259143710136	-22.6034965515137	0.0149041991680861	-0.000355493422830477	0.00321592413820326	0.00159255252219737
962	0.582465708255768	0.190259143710136	-22.40869140625	0.00776136433705688	0.00873538758605719	-0.00522560812532902	0.000943203864153475
963	0.907140016555786	0.190259143710136	-22.7333660125732	0.0136055024340749	0.00321592413820326	-0.0100957229733467	-0.000355493422830477
964	0.25779139995575	0.514933466911316	-22.2788219451904	-0.0113944197073579	0.00289124972186983	-0.00165419070981443	-0.00132951640989631
965	-0.391557216644287	1.16428208351135	-22.9281711578369	0.0158782228827477	0.00906006153672934	0.00418994715437293	-0.00749832857400179
966	0.907140016555786	0.190259143710136	-22.6684303283691	0.00418994715437293	0.00418994715437293	0.00126787810586393	0.00678734155371785
967	0.907140016555786	0.190259143710136	-23.0580406188965	0.00711201597005129	0.00678734155371785	0.0022419011220336	0.00289124972186983
968	0.25779139995575	0.514933466911316	-23.122974395752	-0.00327756232582033	0.00581331877037883	-0.00490093370899558	0.00191722682211548
969	0.582465708255768	0.839607775211334	-23.122974395752	0.00418994715437293	-0.00327756232582033	-0.00814767740666866	-0.00197886489331722
970	0.25779139995575	0.514933466911316	-22.2138862609863	-0.00587495695799589	-0.00165419070981443	-0.0026282137259841	0.0022419011220336
971	0.582465708255768	0.190259143710136	-22.5385608673096	-0.00230353930965066	0.00159255252219737	0.00873538758605719	0.00483929552137852
972	-0.0668829083442688	0.514933466911316	-22.40869140625	0.020423661917448	0.00483929552137852	-0.00360223650932312	0.0022419011220336
973	-1.04090583324432	1.81363070011139	-22.7983016967773	-0.00782300252467394	0.00613799272105098	-0.000355493422830477	-0.0026282137259841
974	-0.716231524944305	0.839607775211334	-22.5385608673096	0.00126787810586393	0.00126787810586393	-0.00587495695799589	-0.0026282137259841
975	-1.36558020114899	1.48895645141602	-22.2788219451904	0.00354059832170606	-0.000355493422830477	0.000943203864153475	-0.00457625929266214
976	-0.391557216644287	0.514933466911316	-22.0190830230713	-0.000680167751852423	0.0022419011220336	0.00418994715437293	0.00386527273803949
977	-0.716231524944305	1.81363070011139	-22.6684303283691	0.00418994715437293	-0.000355493422830477	-0.00684897974133492	0.000618529506027699
978	-0.0668829083442688	1.16428208351135	-22.5385608673096	0.0282158460468054	0.000618529506027699	-0.00490093370899558	0.000293855206109583
979	-0.716231524944305	1.81363070011139	-22.4736270904541	-0.0143164889886975	-0.00132951640989631	-0.00522560812532902	-0.00197886489331722
980	-0.391557216644287	1.48895645141602	-22.6034965515137	-0.00977104809135199	-0.00100484199356288	-0.00782300252467394	-0.00295288790948689
981	-0.716231524944305	1.16428208351135	-22.40869140625	-0.0026282137259841	0.00581331877037883	0.013930176384747	0.00289124972186983
982	-0.0668829083442688	0.190259143710136	-22.3437576293945	0.0126314787194133	0.000293855206109583	-0.00814767740666866	0.00256657530553639
983	-0.0668829083442688	0.839607775211334	-22.40869140625	0.00581331877037883	-0.00165419070981443	-0.000355493422830477	0.00126787810586393
984	-0.391557216644287	0.190259143710136	-22.6034965515137	0.00191722682211548	-0.0110697457566857	-0.00360223650932312	-0.00587495695799589
985	0.582465708255768	-1.10843813419342	-22.3437576293945	-0.0201606266200542	-0.00814767740666866	-0.00165419070981443	0.00386527273803949
986	0.582465708255768	-0.783763766288757	-22.4736270904541	0.00613799272105098	-0.00619963090866804	-0.00425158534198999	-3.08191010844894e-05
987	-0.0668829083442688	0.514933466911316	-22.0840167999268	0.0178262684494257	0.00159255252219737	-0.000355493422830477	-0.000355493422830477
988	-0.391557216644287	1.16428208351135	-22.0840167999268	0.000293855206109583	-0.00165419070981443	-0.00295288790948689	-0.00652430532500148
989	0.25779139995575	1.16428208351135	-22.5385608673096	0.0145795252174139	-0.00684897974133492	-0.0130177913233638	0.000618529506027699
990	-0.716231524944305	1.81363070011139	-22.6034965515137	-0.0185372550040483	0.0022419011220336	0.00418994715437293	-0.00360223650932312
991	0.25779139995575	1.48895645141602	-22.6684303283691	-0.00879702530801296	-0.000680167751852423	0.00646266713738441	0.00191722682211548
992	0.582465708255768	1.16428208351135	-22.4736270904541	-0.00619963090866804	0.00516396993771195	-0.00847235135734081	-0.000355493422830477
993	0.582465708255768	0.190259143710136	-22.0190830230713	0.000293855206109583	-3.08191010844894e-05	-0.00230353930965066	0.00711201597005129
994	-0.0668829083442688	1.81363070011139	-22.7333660125732	0.000293855206109583	0.00159255252219737	-0.00587495695799589	0.00289124972186983
995	0.907140016555786	0.514933466911316	-22.7983016967773	0.00418994715437293	0.000293855206109583	-0.0123684434220195	-0.00457625929266214
996	-0.0668829083442688	1.48895645141602	-22.9931049346924	-0.00360223650932312	0.00126787810586393	-0.00360223650932312	0.00678734155371785
997	-0.0668829083442688	0.190259143710136	-22.40869140625	0.0223717093467712	0.00581331877037883	-0.00295288790948689	0.000943203864153475
998	0.582465708255768	0.190259143710136	-22.2138862609863	0.0158782228827477	0.00159255252219737	-0.0110697457566857	-0.00165419070981443
999	0.582465708255768	0.514933466911316	-22.2138862609863	-0.0123684434220195	-0.00814767740666866	-0.00619963090866804	0.00354059832170606
1000	0.25779139995575	0.190259143710136	-22.1489524841309	-0.00295288790948689	-3.08191010844894e-05	-0.00944637414067984	-0.00392691092565656
1001	0.25779139995575	0.514933466911316	-22.5385608673096	0.00289124972186983	0.00613799272105098	0.00321592413820326	0.00548864435404539
1002	-0.716231524944305	1.16428208351135	-22.5385608673096	-0.00619963090866804	-0.00100484199356288	-0.000355493422830477	0.00613799272105098
1003	-0.0668829083442688	0.514933466911316	-22.40869140625	-0.00684897974133492	0.00581331877037883	-0.00619963090866804	0.00159255252219737
1004	-1.04090583324432	0.839607775211334	-22.2138862609863	-0.0143164889886975	0.00711201597005129	-0.00425158534198999	0.00126787810586393
1005	-0.391557216644287	0.839607775211334	-22.2788219451904	-0.017887907102704	-0.00684897974133492	-0.00749832857400179	0.00256657530553639
1006	-1.36558020114899	1.16428208351135	-22.1489524841309	-0.00749832857400179	-0.0026282137259841	-0.00100484199356288	0.00711201597005129
1007	-0.0668829083442688	0.190259143710136	-22.40869140625	0.0022419011220336	0.00548864435404539	-0.00132951640989631	0.00646266713738441
1008	0.582465708255768	0.190259143710136	-22.3437576293945	0.00938473641872406	0.00126787810586393	-0.00879702530801296	-0.000355493422830477
1009	0.582465708255768	0.190259143710136	-22.3437576293945	0.00743668992072344	-0.00230353930965066	0.000943203864153475	-0.00165419070981443
1010	0.582465708255768	-0.134415164589882	-22.3437576293945	-3.08191010844894e-05	0.000943203864153475	-0.000355493422830477	0.00678734155371785
1011	0.25779139995575	0.190259143710136	-22.2138862609863	0.00256657530553639	0.000618529506027699	0.00516396993771195	0.0113327819854021
1012	-0.0668829083442688	0.839607775211334	-22.4736270904541	0.00256657530553639	0.00126787810586393	-0.00749832857400179	0.00191722682211548
1013	0.907140016555786	-0.459089487791061	-22.3437576293945	-0.00944637414067984	0.00159255252219737	-0.00425158534198999	0.000293855206109583
1014	0.907140016555786	-0.459089487791061	-22.5385608673096	0.0126314787194133	-0.000355493422830477	-0.00619963090866804	-0.00522560812532902
1015	-0.716231524944305	-0.134415164589882	-22.3437576293945	-0.00197886489331722	-0.0136671401560307	-0.00295288790948689	0.000943203864153475
1016	0.582465708255768	-1.10843813419342	-22.1489524841309	0.00418994715437293	-0.00847235135734081	0.00159255252219737	0.00386527273803949
1017	0.25779139995575	-0.783763766288757	-21.9541473388672	-3.08191010844894e-05	-0.00165419070981443	-3.08191010844894e-05	0.0022419011220336
1018	-0.391557216644287	0.839607775211334	-22.0840167999268	0.01100810803473	0.00354059832170606	-0.00749832857400179	-0.00100484199356288
1019	-0.391557216644287	1.16428208351135	-22.3437576293945	-0.00100484199356288	-0.000680167751852423	-0.00684897974133492	-0.00684897974133492
1020	-0.0668829083442688	1.48895645141602	-22.40869140625	-0.00652430532500148	-0.00165419070981443	-0.00619963090866804	0.00906006153672934
1021	0.25779139995575	1.16428208351135	-22.6034965515137	0.0314625911414623	0.00386527273803949	0.00386527273803949	-0.00165419070981443
1022	0.907140016555786	0.839607775211334	-22.2788219451904	-0.00619963090866804	0.00126787810586393	0.00581331877037883	0.00970941036939621
1023	0.582465708255768	1.81363070011139	-22.40869140625	-0.00782300252467394	-0.00230353930965066	-0.00587495695799589	-0.00100484199356288
1024	0.25779139995575	0.190259143710136	-22.7333660125732	-0.00457625929266214	-0.000680167751852423	-0.00165419070981443	0.0022419011220336
1025	-0.391557216644287	0.839607775211334	-22.9931049346924	-0.00977104809135199	-0.00587495695799589	-0.00814767740666866	-0.00555028254166245
1026	-0.391557216644287	-0.459089487791061	-22.7333660125732	0.000618529506027699	0.00451462110504508	0.00126787810586393	0.00938473641872406
1027	0.25779139995575	1.48895645141602	-22.7333660125732	0.0126314787194133	-0.00360223650932312	-0.0113944197073579	-0.00100484199356288
1028	-0.716231524944305	1.48895645141602	-22.3437576293945	-0.00295288790948689	-0.000680167751852423	-0.00652430532500148	-0.00132951640989631
1029	-0.0668829083442688	1.16428208351135	-22.1489524841309	0.00516396993771195	-0.00360223650932312	-0.00522560812532902	-0.00295288790948689
1030	-0.0668829083442688	1.48895645141602	-22.5385608673096	0.00938473641872406	-0.00295288790948689	-0.00977104809135199	0.000293855206109583
1031	-0.0668829083442688	1.48895645141602	-22.5385608673096	-0.00522560812532902	0.00321592413820326	-0.00457625929266214	-0.000680167751852423
1032	0.582465708255768	0.839607775211334	-21.9541473388672	0.00938473641872406	0.0103587592020631	0.00256657530553639	0.00970941036939621
1033	-0.716231524944305	1.81363070011139	-22.6684303283691	-0.0026282137259841	0.00126787810586393	-0.00425158534198999	0.00191722682211548
1034	-0.716231524944305	1.16428208351135	-22.2788219451904	-0.00392691092565656	-0.00327756232582033	-0.0123684434220195	0.00321592413820326
1035	-0.391557216644287	0.514933466911316	-21.8242778778076	-0.00977104809135199	0.0022419011220336	-0.00717365415766835	0.00159255252219737
1036	-1.04090583324432	0.839607775211334	-22.5385608673096	-0.0139918150380254	0.00516396993771195	0.000618529506027699	0.0100340843200684
1037	-1.69025444984436	1.16428208351135	-22.5385608673096	-0.00165419070981443	0.00418994715437293	-0.00652430532500148	0.00841071270406246
1038	-0.0668829083442688	-0.134415164589882	-22.40869140625	0.00743668992072344	0.00548864435404539	-0.00912170019000769	-0.00327756232582033
1039	-0.391557216644287	0.514933466911316	-22.0840167999268	0.00386527273803949	-0.00100484199356288	0.00256657530553639	-0.00652430532500148
1040	0.907140016555786	0.190259143710136	-21.9541473388672	-0.00490093370899558	0.000943203864153475	-0.00100484199356288	-0.00814767740666866
1041	0.25779139995575	-0.134415164589882	-21.9541473388672	0.0149041991680861	0.011982130818069	0.00906006153672934	0.00321592413820326
1042	-0.0668829083442688	1.16428208351135	-22.6684303283691	-0.0110697457566857	0.000618529506027699	0.00321592413820326	0.00483929552137852
1043	-0.391557216644287	1.16428208351135	-22.5385608673096	0.00548864435404539	0.00159255252219737	-3.08191010844894e-05	-0.0026282137259841
1044	-0.0668829083442688	0.839607775211334	-22.7333660125732	-3.08191010844894e-05	-0.00295288790948689	-0.00879702530801296	-0.00814767740666866
1045	0.582465708255768	0.190259143710136	-22.2788219451904	-0.0100957229733467	-0.00425158534198999	0.000293855206109583	0.00418994715437293
1046	-0.0668829083442688	0.514933466911316	-22.2788219451904	0.013930176384747	0.000943203864153475	0.00548864435404539	-0.00457625929266214
1047	-0.391557216644287	-0.134415164589882	-22.40869140625	0.01847561635077	-0.00100484199356288	0.00354059832170606	0.00126787810586393
1048	-0.0668829083442688	-0.134415164589882	-22.40869140625	0.00386527273803949	-0.00197886489331722	-0.00197886489331722	-0.00360223650932312
1049	0.907140016555786	-0.783763766288757	-22.40869140625	0.00646266713738441	-0.00847235135734081	0.00321592413820326	-0.00879702530801296
1050	-0.0668829083442688	0.190259143710136	-22.4736270904541	0.0126314787194133	-0.000680167751852423	-0.00230353930965066	-0.00749832857400179
1051	0.25779139995575	0.514933466911316	-23.122974395752	-0.0165892094373703	0.000618529506027699	0.00938473641872406	0.00711201597005129
1052	-0.0668829083442688	1.81363070011139	-22.9281711578369	-3.08191010844894e-05	0.00613799272105098	0.00516396993771195	0.00418994715437293
1053	0.907140016555786	-0.134415164589882	-22.4736270904541	-0.00717365415766835	0.00386527273803949	-0.0110697457566857	0.0022419011220336
1054	-0.716231524944305	-0.134415164589882	-22.40869140625	-0.00619963090866804	-0.00165419070981443	0.000943203864153475	-0.0026282137259841
1055	0.582465708255768	0.514933466911316	-22.7333660125732	-0.0026282137259841	0.00970941036939621	-0.00425158534198999	0.00678734155371785
1056	-0.0668829083442688	1.16428208351135	-22.6684303283691	-0.00392691092565656	0.0123068047687411	0.00776136433705688	0.00289124972186983
1057	0.582465708255768	-0.134415164589882	-22.40869140625	0.0022419011220336	0.00126787810586393	0.00289124972186983	0.0132808275520802
1058	0.582465708255768	0.190259143710136	-22.0840167999268	0.00873538758605719	0.00126787810586393	0.0022419011220336	-0.00457625929266214
1059	0.582465708255768	0.514933466911316	-22.9931049346924	0.00646266713738441	-0.00165419070981443	-0.00749832857400179	-0.00847235135734081
1060	0.25779139995575	0.190259143710136	-22.8632354736328	0.00841071270406246	-0.00100484199356288	-0.0026282137259841	-0.00100484199356288
1061	0.582465708255768	0.514933466911316	-23.122974395752	-0.0100957229733467	0.00516396993771195	0.000293855206109583	-0.00295288790948689
1062	-0.0668829083442688	-0.134415164589882	-22.2788219451904	0.012956153601408	0.00386527273803949	-0.0149658378213644	0.00516396993771195
1063	0.582465708255768	0.514933466911316	-22.1489524841309	-0.0162645354866982	0.00678734155371785	-0.00392691092565656	-0.00360223650932312
1064	0.582465708255768	0.190259143710136	-22.0840167999268	0.0116574559360743	0.00126787810586393	-0.00879702530801296	-0.00587495695799589
1065	-0.391557216644287	1.48895645141602	-22.7983016967773	-0.00684897974133492	0.000618529506027699	-0.00684897974133492	0.00873538758605719
1066	-0.391557216644287	1.16428208351135	-22.4736270904541	-0.00814767740666866	0.00808603875339031	-0.000355493422830477	0.00191722682211548
1067	-0.391557216644287	0.514933466911316	-22.4736270904541	0.00581331877037883	0.00841071270406246	0.00418994715437293	0.00678734155371785
1068	-0.0668829083442688	0.514933466911316	-22.2788219451904	-0.00652430532500148	0.0132808275520802	-0.00619963090866804	0.00289124972186983
1069	-1.04090583324432	0.190259143710136	-22.40869140625	-0.0026282137259841	0.00191722682211548	-0.00555028254166245	-0.00522560812532902
1070	0.25779139995575	0.839607775211334	-22.2788219451904	-0.0120437685400248	-3.08191010844894e-05	-0.00555028254166245	-0.00132951640989631
1071	-1.04090583324432	0.190259143710136	-22.5385608673096	-0.00944637414067984	0.000943203864153475	0.00418994715437293	0.00191722682211548
1072	-0.391557216644287	0.514933466911316	-22.3437576293945	0.00483929552137852	0.011982130818069	0.00581331877037883	0.00126787810586393
1073	-0.391557216644287	1.48895645141602	-22.5385608673096	-0.00749832857400179	0.00159255252219737	0.00159255252219737	-0.00522560812532902
1074	0.907140016555786	0.190259143710136	-22.3437576293945	0.00678734155371785	0.00191722682211548	-0.00197886489331722	-0.00684897974133492
1075	-0.391557216644287	1.16428208351135	-22.3437576293945	-0.00490093370899558	-0.0117190945893526	0.00354059832170606	-0.000680167751852423
1076	0.907140016555786	-0.134415164589882	-22.2788219451904	-0.00587495695799589	0.000618529506027699	0.00191722682211548	0.00841071270406246
1077	-0.716231524944305	0.190259143710136	-22.7333660125732	0.0113327819854021	0.0022419011220336	-0.000680167751852423	0.00159255252219737
1078	-0.0668829083442688	0.514933466911316	-22.7333660125732	-0.00360223650932312	-0.00879702530801296	-0.0149658378213644	-0.00847235135734081
1079	-0.391557216644287	-0.134415164589882	-22.4736270904541	-0.00230353930965066	-0.0113944197073579	-0.0117190945893526	0.000943203864153475
1080	-0.0668829083442688	0.514933466911316	-22.40869140625	-0.00749832857400179	-0.00912170019000769	-0.00457625929266214	-0.0100957229733467
1081	0.25779139995575	0.514933466911316	-22.2138862609863	-0.00100484199356288	-0.00230353930965066	0.000618529506027699	0.00906006153672934
1082	-0.391557216644287	1.16428208351135	-22.6034965515137	-0.00230353930965066	0.00289124972186983	0.00906006153672934	0.00841071270406246
1083	0.25779139995575	1.16428208351135	-22.6684303283691	0.00678734155371785	-0.00230353930965066	0.00581331877037883	-0.00132951640989631
1084	0.582465708255768	0.839607775211334	-22.4736270904541	0.000618529506027699	-0.00684897974133492	0.0175015944987535	-0.00425158534198999
1085	0.582465708255768	0.839607775211334	-23.122974395752	0.00191722682211548	-0.0133424662053585	0.00581331877037883	0.00126787810586393
1086	0.582465708255768	-0.459089487791061	-22.2138862609863	0.000293855206109583	-0.000680167751852423	0.0178262684494257	-0.000680167751852423
1087	0.907140016555786	0.514933466911316	-22.3437576293945	0.00548864435404539	0.00613799272105098	0.0100340843200684	0.00743668992072344
1088	-0.0668829083442688	1.48895645141602	-23.3827152252197	-0.00522560812532902	0.00256657530553639	0.0100340843200684	-0.0026282137259841
1089	-0.391557216644287	1.48895645141602	-23.5125846862793	-0.00684897974133492	-0.00360223650932312	0.00678734155371785	-0.00100484199356288
1090	-0.0668829083442688	1.81363070011139	-22.7983016967773	-3.08191010844894e-05	-0.00522560812532902	-0.00295288790948689	0.000293855206109583
1091	0.25779139995575	0.514933466911316	-22.8632354736328	-0.00814767740666866	0.00483929552137852	-0.00132951640989631	0.00159255252219737
1092	0.25779139995575	-0.134415164589882	-22.2788219451904	-0.00457625929266214	-0.00197886489331722	-0.0113944197073579	0.00256657530553639
1093	-0.391557216644287	1.48895645141602	-22.1489524841309	-0.00100484199356288	0.0022419011220336	-0.00295288790948689	-0.00360223650932312
1094	-0.0668829083442688	1.16428208351135	-22.6684303283691	-0.00100484199356288	-0.000355493422830477	-0.00360223650932312	0.00646266713738441
1095	0.582465708255768	0.839607775211334	-22.40869140625	-0.00100484199356288	-0.00555028254166245	-0.00587495695799589	0.00678734155371785
1096	0.25779139995575	1.16428208351135	-22.6684303283691	-0.0149658378213644	0.00581331877037883	-0.00749832857400179	0.00386527273803949
1097	0.25779139995575	0.839607775211334	-22.3437576293945	0.0220470335334539	0.00418994715437293	-0.00457625929266214	0.00613799272105098
1098	0.582465708255768	0.190259143710136	-22.2788219451904	0.0155535480007529	0.00873538758605719	-0.00717365415766835	-0.00230353930965066
1099	-0.391557216644287	0.514933466911316	-22.7333660125732	-0.00425158534198999	-0.00295288790948689	-0.00847235135734081	0.00418994715437293
1100	-0.0668829083442688	0.514933466911316	-22.4736270904541	-0.00587495695799589	-0.00619963090866804	-0.0110697457566857	0.000618529506027699
1101	-0.391557216644287	0.190259143710136	-22.40869140625	-0.0139918150380254	0.00256657530553639	-0.0026282137259841	0.00581331877037883
1102	-0.716231524944305	0.190259143710136	-22.4736270904541	-0.00100484199356288	0.00581331877037883	0.00191722682211548	0.00581331877037883
1103	-1.69025444984436	0.514933466911316	-22.2788219451904	-0.0237320438027382	0.00711201597005129	-0.0123684434220195	0.00289124972186983
1104	-1.04090583324432	1.48895645141602	-22.40869140625	0.00126787810586393	-0.00295288790948689	-0.00360223650932312	-0.00360223650932312
1105	0.25779139995575	-0.134415164589882	-22.0190830230713	0.0106834331527352	-0.000680167751852423	-0.00912170019000769	0.00483929552137852
1106	-0.391557216644287	1.48895645141602	-22.7333660125732	-0.0026282137259841	0.00516396993771195	-0.00295288790948689	0.00483929552137852
1107	-0.0668829083442688	0.839607775211334	-22.7333660125732	0.00354059832170606	0.00970941036939621	-0.00425158534198999	-0.00100484199356288
1108	-0.391557216644287	0.839607775211334	-22.4736270904541	0.0236704051494598	0.00808603875339031	-0.00912170019000769	0.0022419011220336
1109	-0.391557216644287	0.190259143710136	-22.2138862609863	-0.00912170019000769	0.00321592413820326	-0.00717365415766835	-0.00522560812532902
1110	-0.391557216644287	1.16428208351135	-22.3437576293945	0.0149041991680861	-0.00100484199356288	-0.00425158534198999	-0.00749832857400179
1111	-0.716231524944305	0.190259143710136	-22.2138862609863	0.0158782228827477	0.00256657530553639	-0.0026282137259841	0.00418994715437293
1112	-0.0668829083442688	0.839607775211334	-22.6684303283691	0.0178262684494257	-0.00360223650932312	0.00418994715437293	0.0022419011220336
1113	0.582465708255768	-1.43311238288879	-22.4736270904541	-0.000680167751852423	-0.00587495695799589	-0.0133424662053585	0.00418994715437293
1114	0.907140016555786	-0.783763766288757	-22.40869140625	0.00711201597005129	-0.0100957229733467	-0.00944637414067984	0.000618529506027699
1115	0.25779139995575	0.514933466911316	-22.5385608673096	0.01100810803473	-0.00457625929266214	0.00126787810586393	0.00354059832170606
1116	0.25779139995575	-0.459089487791061	-22.1489524841309	-0.0026282137259841	-0.00100484199356288	0.00516396993771195	-0.00295288790948689
1117	1.23181438446045	-0.134415164589882	-22.2138862609863	0.00321592413820326	0.00418994715437293	0.0123068047687411	0.00191722682211548
1118	-0.0668829083442688	1.48895645141602	-22.7333660125732	0.00646266713738441	0.000943203864153475	-0.000680167751852423	0.00321592413820326
1119	-0.0668829083442688	1.16428208351135	-22.8632354736328	0.000943203864153475	-0.000355493422830477	-0.00360223650932312	-0.00717365415766835
1120	-0.391557216644287	0.514933466911316	-22.5385608673096	-0.00230353930965066	0.00418994715437293	0.00483929552137852	-0.00360223650932312
1121	-0.391557216644287	1.81363070011139	-22.6684303283691	0.0171769186854362	0.00906006153672934	0.0022419011220336	-0.00392691092565656
1122	0.25779139995575	0.190259143710136	-22.4736270904541	0.00516396993771195	0.00354059832170606	-0.000680167751852423	-0.00165419070981443
1123	0.582465708255768	0.514933466911316	-22.4736270904541	0.0126314787194133	-0.00327756232582033	-0.00977104809135199	-3.08191010844894e-05
1124	0.25779139995575	0.514933466911316	-22.6684303283691	-0.00490093370899558	-0.00619963090866804	-0.0104203969240189	0.00418994715437293
1125	-0.391557216644287	1.48895645141602	-22.9931049346924	0.0226963832974434	-0.00327756232582033	-0.00165419070981443	-0.0113944197073579
1126	-0.0668829083442688	0.514933466911316	-22.5385608673096	-0.00879702530801296	0.000943203864153475	-0.00295288790948689	0.000618529506027699
1127	0.582465708255768	0.514933466911316	-22.4736270904541	0.01100810803473	0.00159255252219737	-0.0130177913233638	-0.00327756232582033
1128	0.907140016555786	0.190259143710136	-22.0190830230713	-0.00425158534198999	0.00191722682211548	-0.0107450718060136	-0.00230353930965066
1129	0.25779139995575	0.514933466911316	-22.1489524841309	-0.00100484199356288	0.00386527273803949	-0.00782300252467394	-0.00814767740666866
1130	0.582465708255768	0.190259143710136	-22.2788219451904	-0.0156151866540313	-0.00587495695799589	-0.0110697457566857	-0.00360223650932312
1131	0.25779139995575	0.514933466911316	-22.2138862609863	0.00321592413820326	0.00743668992072344	-0.00619963090866804	-0.0026282137259841
1132	0.582465708255768	0.839607775211334	-22.2788219451904	0.00418994715437293	0.00159255252219737	0.0022419011220336	0.00354059832170606
1133	-0.716231524944305	1.16428208351135	-22.1489524841309	-3.08191010844894e-05	0.00159255252219737	-0.00944637414067984	-0.00425158534198999
1134	-0.716231524944305	0.839607775211334	-22.1489524841309	-0.00684897974133492	-0.00197886489331722	-0.00295288790948689	-0.00652430532500148
1135	-1.04090583324432	-0.134415164589882	-22.40869140625	-0.00457625929266214	0.00256657530553639	-0.00295288790948689	-0.00522560812532902
1136	-0.716231524944305	0.839607775211334	-22.7983016967773	-0.00684897974133492	-0.00717365415766835	-0.00197886489331722	0.0022419011220336
1137	-1.36558020114899	1.16428208351135	-22.7333660125732	0.00581331877037883	0.00613799272105098	-0.00392691092565656	-3.08191010844894e-05
1138	-1.04090583324432	0.190259143710136	-22.3437576293945	0.00906006153672934	0.00354059832170606	0.00289124972186983	-0.00490093370899558
1139	0.25779139995575	-0.459089487791061	-22.2138862609863	-0.00847235135734081	-0.000680167751852423	-0.00457625929266214	-0.00425158534198999
1140	0.25779139995575	0.514933466911316	-21.7593441009521	-0.017887907102704	-0.00165419070981443	0.00191722682211548	-0.00879702530801296
1141	-0.0668829083442688	0.190259143710136	-22.2138862609863	0.0152288740500808	0.00841071270406246	-0.00944637414067984	0.00418994715437293
1142	-0.716231524944305	1.48895645141602	-22.5385608673096	0.01847561635077	0.01100810803473	0.00386527273803949	-0.00327756232582033
1143	0.25779139995575	0.839607775211334	-22.6034965515137	-0.00392691092565656	0.00711201597005129	-0.00749832857400179	-0.00944637414067984
1144	-0.0668829083442688	1.81363070011139	-22.6684303283691	-0.00100484199356288	-0.00327756232582033	-0.00425158534198999	-0.00944637414067984
1145	0.582465708255768	-0.459089487791061	-22.1489524841309	0.0022419011220336	-0.00132951640989631	-0.00652430532500148	-0.00327756232582033
1146	0.582465708255768	-0.459089487791061	-22.2138862609863	-0.0026282137259841	-0.00327756232582033	0.00159255252219737	0.00289124972186983
1147	0.25779139995575	-0.134415164589882	-22.7333660125732	0.000618529506027699	-0.00522560812532902	0.00386527273803949	0.000943203864153475
1148	-0.0668829083442688	0.190259143710136	-22.6034965515137	0.0197743140161037	-0.00555028254166245	-0.00197886489331722	-0.00392691092565656
1149	-0.391557216644287	0.190259143710136	-22.6034965515137	-0.00555028254166245	-0.00619963090866804	-0.000680167751852423	-0.00587495695799589
1150	-0.391557216644287	0.839607775211334	-22.3437576293945	0.025618452578783	-0.000680167751852423	-0.00360223650932312	-0.00619963090866804
1151	-0.0668829083442688	1.16428208351135	-22.1489524841309	-0.00814767740666866	-0.00197886489331722	0.00613799272105098	0.00451462110504508
1152	0.25779139995575	0.190259143710136	-22.0840167999268	-0.0139918150380254	0.00808603875339031	0.00516396993771195	0.000293855206109583
1153	0.582465708255768	0.514933466911316	-22.40869140625	0.00386527273803949	0.00613799272105098	-0.00100484199356288	-0.0026282137259841
1154	-0.0668829083442688	0.514933466911316	-22.4736270904541	-0.00100484199356288	-0.0026282137259841	-0.00749832857400179	-0.00555028254166245
1155	0.582465708255768	0.839607775211334	-22.6684303283691	0.00159255252219737	-0.00100484199356288	0.00256657530553639	-0.00749832857400179
1156	-0.391557216644287	1.16428208351135	-22.6034965515137	0.00483929552137852	-0.000680167751852423	-0.000680167751852423	-0.00327756232582033
1157	0.907140016555786	0.839607775211334	-22.4736270904541	0.00191722682211548	0.0103587592020631	-0.000355493422830477	-0.00457625929266214
1158	0.907140016555786	0.839607775211334	-22.5385608673096	0.0100340843200684	0.00581331877037883	-0.00814767740666866	0.000618529506027699
1159	-0.0668829083442688	1.48895645141602	-23.0580406188965	-0.00717365415766835	-0.00619963090866804	-0.00522560812532902	-0.00684897974133492
1160	-0.0668829083442688	1.16428208351135	-22.9281711578369	-0.00197886489331722	0.00646266713738441	-0.00100484199356288	-0.00619963090866804
1161	0.25779139995575	1.16428208351135	-22.6034965515137	-0.00944637414067984	0.00808603875339031	0.00321592413820326	0.00613799272105098
1162	0.582465708255768	0.514933466911316	-22.7983016967773	0.00808603875339031	0.00126787810586393	0.00613799272105098	-0.00295288790948689
1163	0.582465708255768	0.190259143710136	-22.0840167999268	0.0155535480007529	0.00711201597005129	-0.00652430532500148	0.000618529506027699
1164	-0.0668829083442688	0.839607775211334	-22.40869140625	0.0162028968334198	-0.00522560812532902	-0.00392691092565656	-0.00457625929266214
1165	-0.0668829083442688	-0.134415164589882	-22.5385608673096	-0.0104203969240189	0.00613799272105098	-0.0026282137259841	0.00548864435404539
1166	-1.04090583324432	0.839607775211334	-22.40869140625	-0.00360223650932312	0.00906006153672934	0.00386527273803949	0.000293855206109583
1167	-1.36558020114899	0.514933466911316	-21.9541473388672	0.00321592413820326	0.0155535480007529	0.00159255252219737	0.00386527273803949
1168	-1.04090583324432	-0.134415164589882	-22.3437576293945	-0.00717365415766835	0.00646266713738441	0.00418994715437293	-0.00392691092565656
1169	-0.391557216644287	0.190259143710136	-22.0190830230713	-0.00684897974133492	-0.00587495695799589	-0.0113944197073579	0.000943203864153475
1170	-0.0668829083442688	0.190259143710136	-22.3437576293945	-0.00522560812532902	0.00289124972186983	0.00386527273803949	-0.00165419070981443
1171	-0.716231524944305	1.48895645141602	-22.6034965515137	-0.00814767740666866	0.00159255252219737	0.00841071270406246	0.00678734155371785
1172	-0.391557216644287	1.81363070011139	-22.6034965515137	0.00126787810586393	0.00548864435404539	0.00418994715437293	0.000293855206109583
1173	0.25779139995575	1.16428208351135	-22.5385608673096	0.00646266713738441	-0.00327756232582033	0.0022419011220336	-0.00132951640989631
1174	0.582465708255768	0.514933466911316	-22.2788219451904	0.00126787810586393	0.000943203864153475	0.00256657530553639	-0.00847235135734081
1175	0.25779139995575	0.190259143710136	-22.2788219451904	-0.00295288790948689	-0.00490093370899558	-0.000680167751852423	-0.000355493422830477
1176	0.582465708255768	-0.459089487791061	-22.1489524841309	-0.00295288790948689	-0.00749832857400179	0.00711201597005129	-0.00100484199356288
1177	0.25779139995575	0.190259143710136	-22.7983016967773	-0.00814767740666866	-0.00457625929266214	0.000943203864153475	0.00256657530553639
1178	-0.391557216644287	0.514933466911316	-22.6034965515137	0.00256657530553639	-0.00230353930965066	0.000943203864153475	-0.00360223650932312
1179	0.907140016555786	-0.459089487791061	-22.3437576293945	-0.000680167751852423	-0.00457625929266214	-0.0120437685400248	-0.00619963090866804
1180	0.25779139995575	-0.134415164589882	-22.2138862609863	-0.00100484199356288	-0.00100484199356288	0.000943203864153475	-0.00684897974133492
1181	-0.0668829083442688	0.839607775211334	-22.2138862609863	0.000618529506027699	0.00256657530553639	0.00873538758605719	-0.00555028254166245
1182	-0.0668829083442688	1.16428208351135	-22.5385608673096	-0.000355493422830477	0.00808603875339031	0.00548864435404539	-3.08191010844894e-05
1183	-0.391557216644287	1.81363070011139	-22.8632354736328	0.00548864435404539	-0.00327756232582033	0.00451462110504508	-3.08191010844894e-05
1184	0.582465708255768	-0.134415164589882	-22.4736270904541	0.00451462110504508	-0.00165419070981443	-0.0113944197073579	-0.00587495695799589
1185	-0.0668829083442688	1.81363070011139	-22.6684303283691	-0.00587495695799589	-0.00295288790948689	-0.00327756232582033	-0.00392691092565656
1186	0.582465708255768	0.190259143710136	-22.40869140625	-0.000355493422830477	-0.00295288790948689	0.00256657530553639	0.00321592413820326
1187	0.582465708255768	0.839607775211334	-21.9541473388672	0.00743668992072344	0.0022419011220336	0.00289124972186983	-0.00327756232582033
1188	0.907140016555786	0.514933466911316	-22.6034965515137	0.00321592413820326	0.00516396993771195	-0.00165419070981443	0.00256657530553639
1189	0.907140016555786	1.81363070011139	-22.7983016967773	0.0142548503354192	-0.00814767740666866	-0.000355493422830477	-0.00782300252467394
1190	0.907140016555786	0.190259143710136	-22.6034965515137	0.0113327819854021	-0.00295288790948689	-0.00879702530801296	-0.00132951640989631
1191	0.907140016555786	-0.134415164589882	-22.4736270904541	0.00354059832170606	0.0022419011220336	0.00516396993771195	0.00581331877037883
1192	0.582465708255768	0.190259143710136	-22.2788219451904	-3.08191010844894e-05	-0.000680167751852423	-3.08191010844894e-05	0.00548864435404539
1193	-0.716231524944305	1.16428208351135	-22.2138862609863	-0.000355493422830477	0.00451462110504508	-0.00652430532500148	0.000943203864153475
1194	-0.716231524944305	1.16428208351135	-22.7983016967773	-0.0165892094373703	-0.000355493422830477	-3.08191010844894e-05	0.00613799272105098
1195	-0.391557216644287	0.514933466911316	-22.5385608673096	-0.00879702530801296	-0.00425158534198999	0.00451462110504508	0.00516396993771195
1196	-1.36558020114899	1.48895645141602	-22.2138862609863	-0.00749832857400179	-0.00100484199356288	0.00873538758605719	0.01100810803473
1197	-1.04090583324432	0.514933466911316	-21.8892135620117	-3.08191010844894e-05	0.00581331877037883	0.00808603875339031	0.00256657530553639
1198	0.25779139995575	0.190259143710136	-22.0190830230713	-0.00230353930965066	0.000293855206109583	-0.0110697457566857	0.00321592413820326
1199	0.582465708255768	0.190259143710136	-22.1489524841309	-0.00522560812532902	0.00548864435404539	-0.00230353930965066	-0.00684897974133492
1200	0.907140016555786	0.190259143710136	-22.6034965515137	0.00808603875339031	-0.00360223650932312	0.00289124972186983	0.000293855206109583
1201	0.25779139995575	-0.134415164589882	-22.9281711578369	-0.00847235135734081	-0.00360223650932312	-0.00230353930965066	0.00289124972186983
1202	0.582465708255768	0.514933466911316	-22.40869140625	0.0123068047687411	0.0106834331527352	-0.00295288790948689	0.00516396993771195
1203	-0.391557216644287	-0.134415164589882	-22.2788219451904	0.0022419011220336	-0.000680167751852423	-0.00684897974133492	0.0022419011220336
1204	-0.0668829083442688	0.514933466911316	-22.40869140625	-0.00100484199356288	-0.00619963090866804	-0.00587495695799589	0.00126787810586393
1205	1.23181438446045	-0.459089487791061	-22.40869140625	-0.00165419070981443	-0.00879702530801296	-0.00555028254166245	-3.08191010844894e-05
1206	-0.0668829083442688	0.190259143710136	-22.7983016967773	-0.00100484199356288	-0.00717365415766835	0.00386527273803949	0.00354059832170606
1207	0.25779139995575	0.514933466911316	-22.3437576293945	0.00483929552137852	0.00386527273803949	0.00256657530553639	0.000943203864153475
1208	-0.391557216644287	0.190259143710136	-22.40869140625	0.0194496400654316	0.000618529506027699	-0.0143164889886975	-0.00619963090866804
1209	0.582465708255768	0.190259143710136	-22.1489524841309	-0.00944637414067984	-0.00392691092565656	-0.00782300252467394	-0.00360223650932312
1210	-0.391557216644287	0.839607775211334	-22.0840167999268	-0.00879702530801296	0.00386527273803949	-0.00165419070981443	0.00126787810586393
1211	0.25779139995575	0.839607775211334	-22.6034965515137	-0.000680167751852423	0.000943203864153475	0.000618529506027699	0.00386527273803949
1212	-0.0668829083442688	1.16428208351135	-22.6684303283691	0.0022419011220336	0.00938473641872406	-0.00652430532500148	0.00256657530553639
1213	1.23181438446045	0.190259143710136	-22.7333660125732	-0.00132951640989631	0.00418994715437293	-0.00522560812532902	-0.00165419070981443
1214	0.582465708255768	-0.134415164589882	-22.5385608673096	0.00289124972186983	-0.00327756232582033	-0.0100957229733467	0.000293855206109583
1215	-0.0668829083442688	1.48895645141602	-22.7983016967773	0.000943203864153475	-0.00392691092565656	-0.00587495695799589	-0.00100484199356288
1216	0.582465708255768	0.190259143710136	-22.3437576293945	0.0113327819854021	0.00126787810586393	-0.00749832857400179	0.00548864435404539
1217	0.25779139995575	1.81363070011139	-22.9281711578369	0.000943203864153475	0.00613799272105098	0.00256657530553639	0.00516396993771195
1218	-0.0668829083442688	0.839607775211334	-22.4736270904541	0.0188002903014421	0.00386527273803949	-0.00100484199356288	0.00516396993771195
1219	-0.391557216644287	1.81363070011139	-22.6684303283691	0.000943203864153475	-0.000355493422830477	-0.00977104809135199	-0.00165419070981443
1220	0.25779139995575	1.16428208351135	-22.5385608673096	-0.00360223650932312	-0.00327756232582033	-0.00587495695799589	-0.00100484199356288
1221	-0.391557216644287	1.48895645141602	-22.5385608673096	0.00159255252219737	-0.000355493422830477	0.00613799272105098	0.0116574559360743
1222	-0.0668829083442688	1.16428208351135	-22.2788219451904	-3.08191010844894e-05	0.00906006153672934	0.00711201597005129	0.00126787810586393
1223	-0.391557216644287	0.839607775211334	-22.7333660125732	0.00776136433705688	0.00386527273803949	0.00483929552137852	-0.00295288790948689
1224	-0.0668829083442688	-0.783763766288757	-22.5385608673096	-0.00360223650932312	0.00354059832170606	-0.00944637414067984	0.000293855206109583
1225	-1.69025444984436	1.81363070011139	-22.6034965515137	-0.0159398596733809	-0.00295288790948689	0.00483929552137852	0.00289124972186983
1226	-0.716231524944305	0.190259143710136	-22.40869140625	-0.0201606266200542	0.00126787810586393	0.00646266713738441	0.00711201597005129
1227	-0.716231524944305	0.190259143710136	-22.2788219451904	-0.00132951640989631	0.00906006153672934	0.000618529506027699	0.00776136433705688
1228	-0.0668829083442688	0.514933466911316	-22.2788219451904	-0.00165419070981443	0.00873538758605719	-0.00230353930965066	-0.00230353930965066
1229	0.25779139995575	0.839607775211334	-22.5385608673096	0.00159255252219737	-0.00197886489331722	-0.00749832857400179	-0.00295288790948689
1230	0.25779139995575	0.514933466911316	-23.122974395752	-0.00619963090866804	0.00386527273803949	-0.00197886489331722	-0.00879702530801296
1231	0.25779139995575	0.839607775211334	-22.6684303283691	-0.00132951640989631	0.00613799272105098	-0.00295288790948689	0.00289124972186983
1232	0.25779139995575	1.16428208351135	-22.40869140625	-0.000355493422830477	0.00483929552137852	0.00289124972186983	-0.00165419070981443
1233	0.25779139995575	1.16428208351135	-22.40869140625	-0.00360223650932312	0.00126787810586393	-0.00619963090866804	0.00191722682211548
1234	-0.716231524944305	0.839607775211334	-22.3437576293945	0.00126787810586393	-0.00652430532500148	-0.00522560812532902	-0.00425158534198999
1235	0.907140016555786	-1.10843813419342	-22.5385608673096	0.011982130818069	-0.00879702530801296	-0.00879702530801296	-0.000680167751852423
1236	-0.716231524944305	0.514933466911316	-22.7333660125732	0.00776136433705688	-0.00814767740666866	-0.00132951640989631	0.00321592413820326
1237	0.25779139995575	-1.10843813419342	-22.3437576293945	-0.00392691092565656	-0.00555028254166245	-0.00652430532500148	0.000618529506027699
1238	0.25779139995575	-0.783763766288757	-22.6034965515137	0.0155535480007529	0.00646266713738441	0.000618529506027699	-0.000680167751852423
1239	0.907140016555786	-0.783763766288757	-22.1489524841309	-0.00197886489331722	-0.00879702530801296	-0.00879702530801296	-0.00132951640989631
1240	0.907140016555786	-0.134415164589882	-22.0840167999268	-0.00652430532500148	-0.00295288790948689	0.000618529506027699	-0.00197886489331722
1241	0.25779139995575	0.190259143710136	-22.4736270904541	-0.000680167751852423	0.00678734155371785	0.00159255252219737	0.01100810803473
1242	0.582465708255768	-0.134415164589882	-22.3437576293945	-0.00100484199356288	0.01100810803473	-0.00425158534198999	0.00483929552137852
1243	-0.0668829083442688	0.190259143710136	-22.5385608673096	-0.000680167751852423	0.00548864435404539	-0.00912170019000769	0.00548864435404539
1244	-0.716231524944305	1.16428208351135	-22.7333660125732	0.00386527273803949	-0.00425158534198999	-0.0182125810533762	-0.00944637414067984
1245	0.25779139995575	0.839607775211334	-22.40869140625	-0.00879702530801296	0.000943203864153475	-0.00944637414067984	-0.00684897974133492
1246	0.25779139995575	1.16428208351135	-22.7333660125732	-0.000680167751852423	-0.00100484199356288	-0.000355493422830477	0.00483929552137852
1247	-0.391557216644287	1.48895645141602	-22.9931049346924	0.00646266713738441	0.0022419011220336	0.00191722682211548	-0.00295288790948689
1248	-0.0668829083442688	1.16428208351135	-22.7333660125732	0.0181509424000978	0.00289124972186983	-0.0123684434220195	0.00191722682211548
1249	-0.0668829083442688	1.81363070011139	-22.7333660125732	-0.00619963090866804	-0.00392691092565656	-0.0133424662053585	-0.00197886489331722
1250	0.582465708255768	1.16428208351135	-22.6684303283691	0.00191722682211548	-0.000680167751852423	-0.00814767740666866	0.00613799272105098
1251	-0.0668829083442688	1.81363070011139	-22.40869140625	0.000943203864153475	0.00191722682211548	0.00711201597005129	0.00321592413820326
1252	0.907140016555786	0.514933466911316	-22.4736270904541	-0.0143164889886975	0.0100340843200684	-0.00360223650932312	-3.08191010844894e-05
1253	0.582465708255768	0.190259143710136	-22.5385608673096	0.00548864435404539	-3.08191010844894e-05	-0.00522560812532902	0.00386527273803949
1254	0.25779139995575	-0.134415164589882	-22.4736270904541	0.00451462110504508	-0.0026282137259841	-0.00490093370899558	-0.00100484199356288
1255	-0.716231524944305	0.839607775211334	-22.6034965515137	-0.00522560812532902	0.000293855206109583	0.00386527273803949	-0.0026282137259841
1256	-0.716231524944305	0.514933466911316	-22.0840167999268	-0.00295288790948689	0.00289124972186983	-0.00295288790948689	0.0103587592020631
1257	-1.04090583324432	-0.134415164589882	-22.0840167999268	-0.00457625929266214	0.0123068047687411	-0.00490093370899558	0.00743668992072344
1258	-1.04090583324432	1.48895645141602	-22.4736270904541	-0.00977104809135199	0.00678734155371785	-0.00360223650932312	0.0022419011220336
1259	-1.69025444984436	0.839607775211334	-22.3437576293945	-0.0100957229733467	-0.00360223650932312	-3.08191010844894e-05	0.00516396993771195
1260	-1.04090583324432	1.16428208351135	-22.6684303283691	-0.00327756232582033	-0.00360223650932312	-0.000355493422830477	-0.00490093370899558
1261	-1.04090583324432	0.839607775211334	-22.5385608673096	-0.00165419070981443	0.00126787810586393	-0.00327756232582033	0.0106834331527352
1262	-0.391557216644287	1.81363070011139	-22.1489524841309	0.00191722682211548	0.00451462110504508	0.00386527273803949	-0.00132951640989631
1263	0.582465708255768	0.514933466911316	-22.0840167999268	0.00386527273803949	0.00743668992072344	-0.00814767740666866	0.000293855206109583
1264	-0.0668829083442688	0.514933466911316	-22.4736270904541	-0.00360223650932312	-0.00392691092565656	0.00451462110504508	-0.00360223650932312
1265	0.25779139995575	0.839607775211334	-22.7983016967773	0.000618529506027699	-0.00230353930965066	-0.00782300252467394	-0.00490093370899558
1266	0.25779139995575	0.514933466911316	-22.5385608673096	0.00743668992072344	0.00646266713738441	0.00613799272105098	0.00548864435404539
1267	0.907140016555786	-0.783763766288757	-22.5385608673096	-0.00977104809135199	0.00126787810586393	-0.00132951640989631	0.00126787810586393
1268	-0.0668829083442688	-1.10843813419342	-22.2788219451904	0.0136055024340749	-0.00522560812532902	-0.00197886489331722	-0.00360223650932312
1269	0.582465708255768	-1.10843813419342	-22.1489524841309	0.0165275707840919	-0.0117190945893526	-0.00912170019000769	0.00938473641872406
1270	0.582465708255768	-0.459089487791061	-22.2788219451904	-3.08191010844894e-05	-0.00587495695799589	-0.0113944197073579	-0.00717365415766835
1271	0.907140016555786	-0.459089487791061	-22.40869140625	-0.00197886489331722	-3.08191010844894e-05	0.0022419011220336	0.00548864435404539
1272	-0.0668829083442688	0.839607775211334	-22.5385608673096	0.00451462110504508	0.00418994715437293	0.00289124972186983	-0.000355493422830477
1273	-0.0668829083442688	1.16428208351135	-22.6034965515137	0.00938473641872406	0.01100810803473	-0.00327756232582033	0.00126787810586393
1274	-0.716231524944305	0.839607775211334	-22.3437576293945	-0.0113944197073579	-0.00295288790948689	-0.00782300252467394	-0.00360223650932312
1275	0.582465708255768	0.190259143710136	-22.0840167999268	-0.00587495695799589	0.00159255252219737	-0.00814767740666866	-0.00230353930965066
1276	0.582465708255768	1.48895645141602	-22.7333660125732	-0.00132951640989631	0.0022419011220336	0.00841071270406246	0.000943203864153475
1277	-0.0668829083442688	1.48895645141602	-22.8632354736328	0.000618529506027699	0.00191722682211548	-0.0113944197073579	-0.00165419070981443
1278	0.582465708255768	0.190259143710136	-22.6684303283691	0.00354059832170606	0.00191722682211548	-0.00457625929266214	-0.000355493422830477
1279	0.25779139995575	0.839607775211334	-22.6034965515137	0.00289124972186983	-0.00457625929266214	-0.00717365415766835	-0.00684897974133492
1280	0.907140016555786	0.190259143710136	-22.1489524841309	-0.000355493422830477	0.00776136433705688	-0.00522560812532902	-0.00652430532500148
1281	0.582465708255768	0.839607775211334	-22.5385608673096	-0.0104203969240189	0.00126787810586393	0.00191722682211548	0.00418994715437293
1282	0.582465708255768	0.190259143710136	-22.3437576293945	0.0178262684494257	0.00191722682211548	-0.00782300252467394	-0.00230353930965066
1283	-0.716231524944305	2.13830494880676	-22.6034965515137	-0.00717365415766835	0.00548864435404539	0.00548864435404539	-0.00392691092565656
1284	0.907140016555786	0.190259143710136	-22.4736270904541	-0.0165892094373703	0.00418994715437293	-0.00912170019000769	-0.00522560812532902
1285	-0.716231524944305	0.514933466911316	-22.2138862609863	-0.00490093370899558	-0.0026282137259841	-0.00684897974133492	-0.00197886489331722
1286	-0.0668829083442688	0.190259143710136	-22.0190830230713	0.00191722682211548	0.00743668992072344	-0.00652430532500148	0.00483929552137852
1287	-1.04090583324432	1.16428208351135	-22.6684303283691	0.00711201597005129	0.00581331877037883	-0.00619963090866804	0.00841071270406246
1288	-1.36558020114899	1.16428208351135	-22.7983016967773	-0.000355493422830477	-0.00230353930965066	-0.0100957229733467	0.00678734155371785
1289	-1.69025444984436	1.16428208351135	-22.4736270904541	-0.0104203969240189	-0.00100484199356288	-0.0100957229733467	-0.000355493422830477
1290	-1.36558020114899	1.48895645141602	-22.6034965515137	-0.0139918150380254	-0.00360223650932312	-0.000355493422830477	-0.00457625929266214
1291	-0.391557216644287	0.190259143710136	-22.40869140625	-0.00425158534198999	0.0145795252174139	0.00354059832170606	0.00938473641872406
1292	0.25779139995575	0.190259143710136	-22.1489524841309	0.00289124972186983	0.00289124972186983	-0.000355493422830477	-0.00230353930965066
1293	0.25779139995575	-0.134415164589882	-22.40869140625	-0.000355493422830477	0.000618529506027699	-0.00619963090866804	0.00256657530553639
1294	-1.04090583324432	0.839607775211334	-22.5385608673096	0.0210730116814375	-0.00425158534198999	-0.00749832857400179	-0.00165419070981443
1295	0.582465708255768	0.514933466911316	-22.6034965515137	-0.00814767740666866	-0.00425158534198999	-0.00327756232582033	-0.00230353930965066
1296	-0.391557216644287	0.514933466911316	-22.40869140625	-0.00587495695799589	-0.00230353930965066	0.00646266713738441	0.00126787810586393
1297	0.907140016555786	-0.783763766288757	-22.2788219451904	-0.000355493422830477	-0.00749832857400179	-0.017887907102704	0.00159255252219737
1298	-0.391557216644287	0.190259143710136	-22.2138862609863	-0.00490093370899558	0.00483929552137852	0.00678734155371785	0.00256657530553639
1299	-0.0668829083442688	0.514933466911316	-22.7333660125732	-0.00360223650932312	-0.00555028254166245	-0.00684897974133492	0.00126787810586393
1300	0.25779139995575	0.839607775211334	-22.7983016967773	-0.00684897974133492	-0.00619963090866804	-0.00490093370899558	-0.00295288790948689
1301	-0.391557216644287	0.514933466911316	-22.6034965515137	-0.00555028254166245	-0.00490093370899558	0.00418994715437293	0.00159255252219737
1302	-0.391557216644287	1.16428208351135	-22.6034965515137	0.00646266713738441	0.00873538758605719	-3.08191010844894e-05	-0.00587495695799589
1303	-0.0668829083442688	-0.134415164589882	-22.1489524841309	0.0123068047687411	0.00191722682211548	-0.00230353930965066	-0.0026282137259841
1304	-0.716231524944305	0.839607775211334	-22.40869140625	0.0158782228827477	-0.00555028254166245	-0.000680167751852423	-0.00327756232582033
1305	0.25779139995575	0.514933466911316	-22.9931049346924	-0.0182125810533762	-0.00295288790948689	-0.00327756232582033	-0.00392691092565656
1306	-0.391557216644287	1.48895645141602	-22.7983016967773	-0.0123684434220195	0.00386527273803949	-0.00132951640989631	0.0100340843200684
1307	-0.391557216644287	0.190259143710136	-22.4736270904541	0.0116574559360743	-0.00197886489331722	-3.08191010844894e-05	0.00516396993771195
1308	0.582465708255768	0.190259143710136	-22.5385608673096	0.0123068047687411	0.00256657530553639	-0.00522560812532902	0.00418994715437293
1309	0.582465708255768	0.839607775211334	-21.9541473388672	-0.00327756232582033	0.00354059832170606	-0.00814767740666866	-0.00230353930965066
1310	0.582465708255768	0.514933466911316	-22.40869140625	0.0162028968334198	0.00516396993771195	-0.0110697457566857	-0.00392691092565656
1311	-0.0668829083442688	1.48895645141602	-22.8632354736328	0.000943203864153475	0.00321592413820326	-0.000355493422830477	0.0136055024340749
1312	0.25779139995575	1.16428208351135	-22.6684303283691	-0.000355493422830477	0.00938473641872406	-0.00814767740666866	0.00743668992072344
1313	0.25779139995575	1.48895645141602	-22.7333660125732	-0.00587495695799589	0.000293855206109583	-0.00879702530801296	-0.00100484199356288
1314	0.907140016555786	0.514933466911316	-22.4736270904541	-0.00100484199356288	-0.00327756232582033	-0.00392691092565656	-0.00522560812532902
1315	-0.716231524944305	-0.134415164589882	-22.0840167999268	0.0175015944987535	-0.00360223650932312	-0.00100484199356288	0.00289124972186983
1316	0.25779139995575	0.839607775211334	-22.7333660125732	-0.00749832857400179	0.00808603875339031	0.00743668992072344	0.01100810803473
1317	-1.69025444984436	1.48895645141602	-22.7333660125732	-0.00165419070981443	0.0103587592020631	0.00191722682211548	0.0106834331527352
1318	-0.391557216644287	0.190259143710136	-22.2788219451904	0.0188002903014421	0.00841071270406246	-0.00619963090866804	0.0113327819854021
1319	-1.04090583324432	0.514933466911316	-22.2788219451904	0.0116574559360743	-0.00717365415766835	-0.0026282137259841	-0.00230353930965066
1320	-0.391557216644287	0.190259143710136	-22.2788219451904	-0.0208099745213985	0.000293855206109583	-0.00165419070981443	-0.00555028254166245
1321	-0.716231524944305	0.190259143710136	-22.0190830230713	-0.00814767740666866	0.00613799272105098	-0.00197886489331722	0.00646266713738441
1322	-0.0668829083442688	0.514933466911316	-22.2788219451904	-0.00619963090866804	0.0113327819854021	0.000293855206109583	0.00256657530553639
1323	-0.716231524944305	1.16428208351135	-22.5385608673096	0.0100340843200684	-0.00295288790948689	-0.0100957229733467	-0.00197886489331722
1324	0.582465708255768	0.514933466911316	-22.4736270904541	0.00938473641872406	-0.00652430532500148	-0.00847235135734081	-0.00197886489331722
1325	0.25779139995575	0.190259143710136	-22.3437576293945	-0.0100957229733467	-0.00360223650932312	-0.00392691092565656	-0.00977104809135199
1326	0.25779139995575	0.190259143710136	-22.2788219451904	-0.00749832857400179	-0.00782300252467394	-0.00684897974133492	-0.00132951640989631
1327	0.25779139995575	0.514933466911316	-22.2138862609863	0.00321592413820326	-0.0139918150380254	-0.000355493422830477	0.00483929552137852
1328	-0.391557216644287	0.514933466911316	-22.7333660125732	-0.00717365415766835	-0.00782300252467394	0.00256657530553639	-0.00230353930965066
1329	-0.0668829083442688	-0.134415164589882	-22.7333660125732	0.00678734155371785	-0.00879702530801296	-0.00425158534198999	0.0022419011220336
1330	-0.391557216644287	0.190259143710136	-22.6034965515137	0.0113327819854021	-0.00782300252467394	-0.000680167751852423	-0.000355493422830477
1331	1.23181438446045	-0.134415164589882	-22.7983016967773	-0.0107450718060136	-0.00327756232582033	0.00581331877037883	0.00646266713738441
1332	0.582465708255768	-0.459089487791061	-22.1489524841309	0.000618529506027699	-3.08191010844894e-05	0.00743668992072344	0.00418994715437293
1333	0.582465708255768	-0.134415164589882	-22.0840167999268	-0.000680167751852423	0.00386527273803949	-0.00555028254166245	-0.00749832857400179
1334	-0.391557216644287	1.16428208351135	-22.5385608673096	0.00354059832170606	0.00321592413820326	-0.00619963090866804	-0.00392691092565656
1335	0.582465708255768	0.190259143710136	-22.7333660125732	0.00321592413820326	-0.00230353930965066	-0.00879702530801296	0.0022419011220336
1336	-0.0668829083442688	0.839607775211334	-22.40869140625	0.00613799272105098	0.0106834331527352	0.00354059832170606	0.0100340843200684
1337	0.25779139995575	0.190259143710136	-22.4736270904541	-0.00197886489331722	-0.00197886489331722	0.00386527273803949	-0.00100484199356288
1338	-0.391557216644287	1.48895645141602	-22.3437576293945	-0.0026282137259841	0.00873538758605719	-0.00490093370899558	-0.00392691092565656
1339	-0.391557216644287	1.48895645141602	-22.7333660125732	-3.08191010844894e-05	0.000618529506027699	-0.0110697457566857	-0.00977104809135199
1340	0.25779139995575	1.16428208351135	-22.9931049346924	0.00354059832170606	-0.000355493422830477	-0.00392691092565656	0.00516396993771195
1341	-0.716231524944305	2.13830494880676	-22.9281711578369	0.000293855206109583	0.00126787810586393	0.00483929552137852	-0.00100484199356288
1342	0.907140016555786	0.839607775211334	-22.7983016967773	0.0155535480007529	-0.00457625929266214	-0.00749832857400179	0.00678734155371785
1343	0.582465708255768	0.839607775211334	-22.3437576293945	-0.00100484199356288	0.00451462110504508	-0.00230353930965066	-0.0026282137259841
1344	0.582465708255768	0.839607775211334	-22.3437576293945	0.00321592413820326	0.000943203864153475	-0.00230353930965066	-0.00587495695799589
1345	0.25779139995575	0.514933466911316	-22.7333660125732	-0.00490093370899558	0.000618529506027699	0.000618529506027699	-3.08191010844894e-05
1346	-0.0668829083442688	0.839607775211334	-22.7333660125732	0.00159255252219737	0.00321592413820326	-0.00457625929266214	0.00516396993771195
1347	-0.391557216644287	0.514933466911316	-22.4736270904541	-0.00457625929266214	0.00516396993771195	0.00743668992072344	-3.08191010844894e-05
1348	-0.391557216644287	0.190259143710136	-22.3437576293945	-0.00944637414067984	0.00483929552137852	-0.00327756232582033	-0.00392691092565656
1349	-0.391557216644287	0.514933466911316	-22.0840167999268	-0.0107450718060136	0.000293855206109583	-0.00619963090866804	-0.00295288790948689
1350	-0.716231524944305	0.514933466911316	-21.9541473388672	-0.0113944197073579	0.00289124972186983	-0.00652430532500148	0.00191722682211548
1351	-0.716231524944305	1.16428208351135	-22.3437576293945	-0.0113944197073579	0.00743668992072344	-0.000355493422830477	0.00321592413820326
1352	-1.04090583324432	1.48895645141602	-22.7333660125732	0.00354059832170606	0.00191722682211548	0.00321592413820326	-3.08191010844894e-05
1353	0.25779139995575	0.514933466911316	-22.6684303283691	0.000618529506027699	0.00613799272105098	-0.00295288790948689	-0.00847235135734081
1354	-0.0668829083442688	0.514933466911316	-22.40869140625	0.000293855206109583	-0.00619963090866804	-0.00230353930965066	-0.00425158534198999
1355	0.25779139995575	1.16428208351135	-22.2788219451904	-0.00944637414067984	-0.00132951640989631	0.00354059832170606	-0.00360223650932312
1356	0.25779139995575	0.190259143710136	-22.2138862609863	0.00776136433705688	0.00289124972186983	-0.000355493422830477	0.000943203864153475
1357	-0.0668829083442688	0.190259143710136	-22.7333660125732	-0.00100484199356288	-0.0243813935667276	-0.00749832857400179	-0.00100484199356288
1358	0.582465708255768	-0.459089487791061	-22.40869140625	-0.00360223650932312	0.00289124972186983	-0.00619963090866804	-3.08191010844894e-05
1359	1.23181438446045	-1.10843813419342	-22.3437576293945	-0.00132951640989631	-0.00847235135734081	-0.000355493422830477	0.00516396993771195
1360	0.25779139995575	-1.10843813419342	-22.0840167999268	-0.00879702530801296	-0.00619963090866804	-0.0113944197073579	-0.000680167751852423
1361	0.907140016555786	-0.783763766288757	-21.8892135620117	-3.08191010844894e-05	0.00386527273803949	0.00646266713738441	0.00873538758605719
1362	-0.391557216644287	0.190259143710136	-22.2138862609863	0.01100810803473	0.0022419011220336	0.0022419011220336	0.00613799272105098
1363	-0.0668829083442688	0.839607775211334	-22.7333660125732	0.00321592413820326	0.00451462110504508	-0.00652430532500148	0.0022419011220336
1364	0.582465708255768	0.190259143710136	-22.3437576293945	0.000943203864153475	-3.08191010844894e-05	-0.00490093370899558	0.000943203864153475
1365	-0.716231524944305	0.839607775211334	-22.7983016967773	-0.00132951640989631	-0.00165419070981443	-0.00619963090866804	0.000943203864153475
1366	-0.0668829083442688	-0.134415164589882	-22.2788219451904	-0.00977104809135199	0.00548864435404539	0.0113327819854021	0.00808603875339031
1367	0.582465708255768	0.190259143710136	-22.1489524841309	0.00256657530553639	0.00451462110504508	-0.00327756232582033	0.00159255252219737
1368	-0.391557216644287	1.81363070011139	-22.3437576293945	0.00256657530553639	0.00548864435404539	-0.00814767740666866	-0.00230353930965066
1369	-0.391557216644287	1.48895645141602	-23.0580406188965	-0.000355493422830477	0.000293855206109583	-0.00782300252467394	-0.00425158534198999
1370	0.25779139995575	0.839607775211334	-22.7983016967773	0.000293855206109583	-0.00327756232582033	-0.00327756232582033	-3.08191010844894e-05
1371	0.907140016555786	0.839607775211334	-22.4736270904541	0.000943203864153475	0.00548864435404539	0.000943203864153475	-3.08191010844894e-05
1372	0.907140016555786	0.190259143710136	-22.40869140625	0.00613799272105098	0.00516396993771195	-0.000680167751852423	0.000618529506027699
1373	-0.0668829083442688	1.48895645141602	-22.1489524841309	0.00386527273803949	0.0103587592020631	-0.0026282137259841	-0.00392691092565656
1374	0.25779139995575	1.16428208351135	-22.6034965515137	0.0207483377307653	-0.00230353930965066	-0.00944637414067984	-0.00587495695799589
1375	0.582465708255768	0.190259143710136	-22.5385608673096	-0.00912170019000769	-0.00327756232582033	0.00906006153672934	-0.00392691092565656
1376	-0.716231524944305	1.48895645141602	-22.7983016967773	-0.00717365415766835	0.00418994715437293	0.00841071270406246	0.00938473641872406
1377	-0.391557216644287	0.514933466911316	-22.3437576293945	-0.00295288790948689	0.00808603875339031	-0.000355493422830477	0.00159255252219737
1378	-0.716231524944305	0.839607775211334	-22.3437576293945	-0.00392691092565656	0.00711201597005129	-0.00555028254166245	-0.00132951640989631
1379	-1.69025444984436	1.16428208351135	-22.2138862609863	-0.00944637414067984	0.00711201597005129	-0.00327756232582033	-0.000355493422830477
1380	-1.36558020114899	0.839607775211334	-22.5385608673096	-0.00847235135734081	0.00159255252219737	-0.00100484199356288	-0.00230353930965066
1381	-1.36558020114899	1.16428208351135	-22.6684303283691	-0.00717365415766835	0.00321592413820326	0.00354059832170606	0.00808603875339031
1382	0.582465708255768	0.190259143710136	-22.7983016967773	0.00516396993771195	0.00970941036939621	-0.00132951640989631	0.00159255252219737
1383	0.582465708255768	0.190259143710136	-22.3437576293945	0.00581331877037883	0.0022419011220336	-0.00522560812532902	-0.00132951640989631
1384	-0.391557216644287	1.16428208351135	-22.4736270904541	0.00321592413820326	0.00126787810586393	0.000293855206109583	-0.00295288790948689
1385	0.582465708255768	-0.134415164589882	-22.2788219451904	-0.00230353930965066	-0.00684897974133492	-0.00132951640989631	-0.00327756232582033
1386	-0.391557216644287	0.839607775211334	-22.6684303283691	-0.000680167751852423	-0.00132951640989631	0.00581331877037883	0.00743668992072344
1387	0.25779139995575	-0.134415164589882	-22.6034965515137	0.00581331877037883	-0.00132951640989631	0.0022419011220336	0.00354059832170606
1388	-0.391557216644287	-0.459089487791061	-22.3437576293945	0.00548864435404539	-0.00587495695799589	-0.000680167751852423	0.000293855206109583
1389	0.25779139995575	-1.10843813419342	-22.0190830230713	0.00159255252219737	-0.00684897974133492	-0.00555028254166245	0.0022419011220336
1390	-0.391557216644287	0.514933466911316	-22.0190830230713	-0.00457625929266214	-0.00522560812532902	-0.00587495695799589	-0.00619963090866804
1391	0.25779139995575	0.514933466911316	-22.3437576293945	0.0230210572481155	0.00483929552137852	0.0106834331527352	0.0022419011220336
1392	-0.0668829083442688	1.16428208351135	-22.6684303283691	0.00776136433705688	0.0136055024340749	-0.00522560812532902	0.00613799272105098
1393	0.582465708255768	0.190259143710136	-22.2788219451904	0.00516396993771195	-0.00555028254166245	-3.08191010844894e-05	-3.08191010844894e-05
1394	0.582465708255768	-0.459089487791061	-22.4736270904541	-0.00360223650932312	-0.00295288790948689	-0.000355493422830477	-0.00230353930965066
1395	-0.391557216644287	1.16428208351135	-22.7333660125732	-3.08191010844894e-05	-0.00295288790948689	-0.00619963090866804	-0.00782300252467394
1396	0.907140016555786	0.190259143710136	-22.4736270904541	-0.000355493422830477	0.00483929552137852	0.00418994715437293	0.00581331877037883
1397	-0.391557216644287	1.48895645141602	-22.6034965515137	-0.0026282137259841	0.00776136433705688	0.0022419011220336	0.00386527273803949
1398	0.907140016555786	0.514933466911316	-22.5385608673096	0.00126787810586393	0.00256657530553639	-0.00132951640989631	-0.00425158534198999
1399	0.582465708255768	0.839607775211334	-22.7333660125732	0.00581331877037883	0.00386527273803949	-0.00717365415766835	-0.00100484199356288
1400	0.582465708255768	1.16428208351135	-22.7983016967773	-0.00717365415766835	-0.00425158534198999	-0.00425158534198999	-0.00490093370899558
1401	-0.0668829083442688	1.48895645141602	-22.7333660125732	-0.00490093370899558	0.00418994715437293	0.00678734155371785	0.0113327819854021
1402	0.907140016555786	-0.134415164589882	-22.4736270904541	-0.00327756232582033	0.00321592413820326	-0.00295288790948689	0.00938473641872406
1403	0.25779139995575	0.190259143710136	-22.2788219451904	-0.00165419070981443	0.00808603875339031	-0.00457625929266214	0.00256657530553639
1404	1.23181438446045	-0.134415164589882	-22.5385608673096	-0.000680167751852423	-0.0110697457566857	-0.00295288790948689	-0.00847235135734081
1405	-0.391557216644287	0.839607775211334	-22.7983016967773	-0.00782300252467394	0.0022419011220336	-0.00587495695799589	-0.00100484199356288
1406	-0.391557216644287	0.839607775211334	-22.6684303283691	-0.0026282137259841	0.0100340843200684	0.00711201597005129	0.00516396993771195
1407	-1.04090583324432	0.839607775211334	-22.1489524841309	-0.00619963090866804	0.0116574559360743	-0.00392691092565656	0.00906006153672934
1408	-1.36558020114899	0.190259143710136	-22.0840167999268	0.0282158460468054	0.00386527273803949	0.000943203864153475	-0.00457625929266214
1409	-1.69025444984436	-0.134415164589882	-22.2138862609863	-0.00100484199356288	0.00159255252219737	-0.000355493422830477	-0.00425158534198999
1410	-1.04090583324432	0.839607775211334	-22.7333660125732	-0.0107450718060136	-0.000355493422830477	-0.00425158534198999	-0.00619963090866804
1411	-1.04090583324432	1.16428208351135	-22.6034965515137	-0.00197886489331722	0.00678734155371785	0.00289124972186983	0.00354059832170606
1412	-0.0668829083442688	2.13830494880676	-22.40869140625	-0.000680167751852423	0.00354059832170606	0.000618529506027699	-0.000680167751852423
1413	0.907140016555786	0.190259143710136	-22.3437576293945	0.00354059832170606	0.0158782228827477	-0.0133424662053585	0.00289124972186983
1414	-0.0668829083442688	1.48895645141602	-22.40869140625	0.00581331877037883	-0.00587495695799589	-0.00977104809135199	0.000293855206109583
1415	0.582465708255768	0.190259143710136	-22.6034965515137	-0.00490093370899558	0.000293855206109583	-0.00717365415766835	-0.00327756232582033
1416	-0.391557216644287	0.514933466911316	-22.3437576293945	-0.00522560812532902	0.00386527273803949	0.00159255252219737	0.00938473641872406
1417	0.907140016555786	-1.10843813419342	-22.5385608673096	0.00873538758605719	-3.08191010844894e-05	-0.00360223650932312	0.00191722682211548
1418	-0.391557216644287	0.190259143710136	-22.2788219451904	0.000618529506027699	-0.00944637414067984	-0.00977104809135199	0.00256657530553639
1419	0.25779139995575	-0.783763766288757	-22.4736270904541	0.0100340843200684	-0.00879702530801296	-0.0026282137259841	0.000293855206109583
1420	-0.0668829083442688	-0.783763766288757	-22.1489524841309	0.00126787810586393	-0.00587495695799589	0.00191722682211548	-0.00295288790948689
1421	-0.0668829083442688	-0.134415164589882	-22.2788219451904	0.00289124972186983	0.00256657530553639	0.000293855206109583	0.011982130818069
1422	0.25779139995575	0.514933466911316	-22.7333660125732	0.00743668992072344	0.000618529506027699	0.000618529506027699	0.00191722682211548
1423	-0.0668829083442688	0.839607775211334	-22.8632354736328	0.00386527273803949	0.00678734155371785	-0.00360223650932312	-0.0026282137259841
1424	-0.0668829083442688	1.48895645141602	-22.2788219451904	0.000618529506027699	-0.00619963090866804	-0.0123684434220195	0.00321592413820326
1425	0.582465708255768	0.514933466911316	-22.0840167999268	-0.00684897974133492	-0.00587495695799589	-0.00100484199356288	-0.00555028254166245
1426	-0.391557216644287	1.16428208351135	-22.3437576293945	-0.00295288790948689	0.00159255252219737	-0.00295288790948689	0.00938473641872406
1427	-0.0668829083442688	1.48895645141602	-22.7333660125732	0.00451462110504508	0.0022419011220336	-0.00879702530801296	0.000618529506027699
1428	-0.391557216644287	1.48895645141602	-22.8632354736328	-3.08191010844894e-05	-0.00100484199356288	-0.0149658378213644	0.00126787810586393
1429	-0.391557216644287	2.13830494880676	-22.9281711578369	0.011982130818069	0.00289124972186983	-0.0110697457566857	0.000618529506027699
1430	-0.0668829083442688	1.48895645141602	-22.8632354736328	0.00581331877037883	-0.00132951640989631	-0.00912170019000769	-0.00360223650932312
1431	0.582465708255768	0.514933466911316	-22.6684303283691	-0.00197886489331722	0.00191722682211548	-0.00522560812532902	0.00126787810586393
1432	0.25779139995575	1.16428208351135	-22.3437576293945	0.00191722682211548	0.00191722682211548	0.00289124972186983	0.00581331877037883
1433	-0.391557216644287	1.48895645141602	-22.5385608673096	0.00321592413820326	0.00126787810586393	-0.00165419070981443	-0.00360223650932312
1434	1.23181438446045	0.514933466911316	-22.7333660125732	0.00159255252219737	-0.000355493422830477	0.00159255252219737	-0.00652430532500148
1435	-0.391557216644287	0.839607775211334	-22.4736270904541	-0.00360223650932312	-0.00327756232582033	0.000293855206109583	-0.0026282137259841
1436	0.907140016555786	0.514933466911316	-22.40869140625	0.00289124972186983	-0.00490093370899558	0.00776136433705688	0.000943203864153475
1437	-0.716231524944305	1.81363070011139	-22.40869140625	0.000293855206109583	0.00743668992072344	0.00776136433705688	0.00873538758605719
1438	-0.391557216644287	0.190259143710136	-22.0840167999268	-0.00392691092565656	0.00321592413820326	-0.00555028254166245	0.00126787810586393
1439	-1.04090583324432	0.190259143710136	-22.3437576293945	-0.00684897974133492	-0.00912170019000769	-0.00295288790948689	0.00289124972186983
1440	-1.04090583324432	0.190259143710136	-22.6034965515137	-0.0113944197073579	-0.0198359526693821	-0.00100484199356288	-0.00977104809135199
1441	-0.391557216644287	-0.134415164589882	-22.40869140625	-0.00977104809135199	0.00548864435404539	-3.08191010844894e-05	0.00321592413820326
1442	-1.36558020114899	1.48895645141602	-22.0840167999268	-0.00749832857400179	0.00711201597005129	0.000293855206109583	0.0022419011220336
1443	-0.716231524944305	1.16428208351135	-22.4736270904541	0.00873538758605719	0.000618529506027699	-0.00944637414067984	-0.00197886489331722
1444	0.907140016555786	0.839607775211334	-22.3437576293945	-0.00490093370899558	-0.000680167751852423	-0.0126931173726916	-0.0107450718060136
1445	0.907140016555786	-0.134415164589882	-22.2788219451904	-0.00100484199356288	-0.00490093370899558	-0.00392691092565656	-0.000680167751852423
1446	0.25779139995575	0.190259143710136	-22.6684303283691	-0.00132951640989631	0.000943203864153475	-0.00490093370899558	-0.00165419070981443
1447	0.25779139995575	0.514933466911316	-22.6684303283691	-0.00327756232582033	0.000293855206109583	0.00678734155371785	0.00159255252219737
1448	-0.716231524944305	0.839607775211334	-22.5385608673096	0.013930176384747	-0.00522560812532902	-0.00295288790948689	-0.00619963090866804
1449	-0.0668829083442688	-1.10843813419342	-22.2788219451904	-0.00619963090866804	-0.00327756232582033	-0.0104203969240189	-0.00457625929266214
1450	-0.391557216644287	0.190259143710136	-22.0190830230713	-0.00230353930965066	-0.00197886489331722	-0.00165419070981443	-0.00132951640989631
1451	0.25779139995575	0.190259143710136	-22.4736270904541	0.00159255252219737	-3.08191010844894e-05	0.00418994715437293	-0.0026282137259841
1452	-0.391557216644287	0.514933466911316	-22.40869140625	0.0100340843200684	0.00678734155371785	0.00483929552137852	0.000618529506027699
1453	-0.391557216644287	1.16428208351135	-22.6034965515137	0.00646266713738441	-0.00230353930965066	0.00191722682211548	-0.00684897974133492
1454	-0.0668829083442688	0.839607775211334	-22.40869140625	-0.00132951640989631	0.00289124972186983	-0.00912170019000769	-0.00522560812532902
1455	0.25779139995575	0.514933466911316	-22.1489524841309	-0.000680167751852423	-0.00360223650932312	-3.08191010844894e-05	-0.00100484199356288
1456	-0.0668829083442688	1.48895645141602	-22.3437576293945	0.00418994715437293	0.00289124972186983	-0.00132951640989631	0.00808603875339031
1457	0.582465708255768	0.190259143710136	-22.6034965515137	0.00808603875339031	0.00289124972186983	0.000618529506027699	-0.00425158534198999
1458	0.582465708255768	-0.134415164589882	-22.5385608673096	0.00808603875339031	0.0022419011220336	-0.0126931173726916	-0.00392691092565656
1459	-0.0668829083442688	1.81363070011139	-23.0580406188965	0.00646266713738441	-3.08191010844894e-05	-0.00490093370899558	-0.0136671401560307
1460	-0.391557216644287	1.16428208351135	-22.9281711578369	-0.00912170019000769	0.00191722682211548	-0.00912170019000769	0.00191722682211548
1461	0.907140016555786	0.839607775211334	-22.4736270904541	0.00126787810586393	0.00516396993771195	-0.00490093370899558	0.00808603875339031
1462	0.907140016555786	0.190259143710136	-22.2138862609863	0.00906006153672934	0.00646266713738441	-0.00132951640989631	0.00354059832170606
1463	0.25779139995575	0.190259143710136	-22.9931049346924	0.0103587592020631	0.00711201597005129	-0.00684897974133492	-0.00912170019000769
1464	-0.391557216644287	0.839607775211334	-23.1879100799561	-0.00100484199356288	-0.00425158534198999	-0.00619963090866804	-0.00717365415766835
1465	0.25779139995575	-0.459089487791061	-23.2528457641602	-0.00327756232582033	0.00386527273803949	-0.00360223650932312	-0.000680167751852423
1466	-0.716231524944305	0.839607775211334	-22.6034965515137	0.00256657530553639	0.00451462110504508	-0.00360223650932312	0.000943203864153475
1467	0.25779139995575	0.190259143710136	-22.1489524841309	-0.000355493422830477	0.00808603875339031	0.00970941036939621	0.000293855206109583
1468	-0.716231524944305	0.190259143710136	-22.0840167999268	-0.00132951640989631	0.0126314787194133	-0.00457625929266214	-0.0113944197073579
1469	-1.04090583324432	0.190259143710136	-22.3437576293945	-0.00717365415766835	0.0022419011220336	-0.00619963090866804	-0.00425158534198999
1470	-1.04090583324432	0.190259143710136	-22.5385608673096	-0.017887907102704	0.000618529506027699	-0.00197886489331722	0.00159255252219737
1471	-0.716231524944305	-0.134415164589882	-22.2138862609863	-0.00555028254166245	0.00938473641872406	-0.000680167751852423	0.00256657530553639
1472	-0.716231524944305	0.839607775211334	-22.2788219451904	0.000618529506027699	0.00841071270406246	0.00678734155371785	-0.00425158534198999
1473	-0.0668829083442688	0.190259143710136	-22.0840167999268	0.00126787810586393	0.000618529506027699	-0.000355493422830477	-0.00360223650932312
1474	0.582465708255768	0.514933466911316	-22.1489524841309	0.000618529506027699	0.00159255252219737	-0.00944637414067984	-3.08191010844894e-05
1475	-0.716231524944305	1.48895645141602	-22.6684303283691	0.00256657530553639	-0.00295288790948689	-0.00100484199356288	0.000943203864153475
1476	0.25779139995575	0.190259143710136	-22.5385608673096	-0.00619963090866804	0.00289124972186983	-0.00132951640989631	0.00289124972186983
1477	0.582465708255768	0.514933466911316	-22.7333660125732	0.00743668992072344	0.00581331877037883	0.00711201597005129	-0.000355493422830477
1478	-0.716231524944305	0.190259143710136	-22.5385608673096	0.000293855206109583	0.000618529506027699	-0.0139918150380254	-0.000680167751852423
1479	-0.0668829083442688	-0.459089487791061	-22.40869140625	0.00873538758605719	-0.00392691092565656	-0.00652430532500148	-0.00327756232582033
1480	-0.716231524944305	-0.134415164589882	-22.2788219451904	-0.00490093370899558	-0.00392691092565656	-0.00555028254166245	0.00646266713738441
1481	-0.716231524944305	0.190259143710136	-22.2138862609863	-0.00457625929266214	-0.00327756232582033	-0.00165419070981443	0.00516396993771195
1482	-0.0668829083442688	0.514933466911316	-22.6684303283691	0.00191722682211548	0.00321592413820326	-0.00814767740666866	0.00451462110504508
1483	-0.0668829083442688	-0.134415164589882	-22.7333660125732	0.00970941036939621	0.00418994715437293	-0.00490093370899558	-0.0117190945893526
1484	0.582465708255768	-0.134415164589882	-22.2788219451904	-0.00230353930965066	0.00159255252219737	-0.00230353930965066	-0.00619963090866804
1485	-0.391557216644287	1.16428208351135	-22.40869140625	-0.00360223650932312	0.00191722682211548	-3.08191010844894e-05	-0.0026282137259841
1486	0.582465708255768	-0.134415164589882	-22.0840167999268	0.00581331877037883	0.00873538758605719	0.0022419011220336	0.00711201597005129
1487	0.25779139995575	1.48895645141602	-22.5385608673096	0.00613799272105098	0.00938473641872406	0.0149041991680861	-0.00230353930965066
1488	0.25779139995575	1.16428208351135	-22.6684303283691	0.00418994715437293	0.00418994715437293	0.00159255252219737	-0.00100484199356288
1489	-0.391557216644287	1.48895645141602	-22.8632354736328	0.00126787810586393	0.0022419011220336	0.00289124972186983	-0.00522560812532902
1490	-0.0668829083442688	0.839607775211334	-22.7333660125732	-0.00327756232582033	0.00126787810586393	-0.00619963090866804	-0.00587495695799589
1491	-0.391557216644287	1.16428208351135	-22.4736270904541	-0.000355493422830477	0.00743668992072344	0.00386527273803949	0.00289124972186983
1492	1.23181438446045	-0.459089487791061	-22.40869140625	-0.00100484199356288	0.012956153601408	0.00451462110504508	0.000943203864153475
1493	-0.716231524944305	1.48895645141602	-22.8632354736328	0.0113327819854021	0.01100810803473	-0.00587495695799589	-0.00652430532500148
1494	0.907140016555786	0.839607775211334	-22.7333660125732	-0.00360223650932312	0.00678734155371785	-0.0026282137259841	-0.00847235135734081
1495	0.25779139995575	0.839607775211334	-22.5385608673096	-0.00100484199356288	0.00548864435404539	0.000293855206109583	-0.00619963090866804
1496	0.25779139995575	0.839607775211334	-22.5385608673096	-0.0026282137259841	0.00354059832170606	0.00289124972186983	-0.00457625929266214
1497	-0.716231524944305	1.48895645141602	-21.9541473388672	0.00386527273803949	0.00808603875339031	0.00321592413820326	-3.08191010844894e-05
1498	0.25779139995575	0.190259143710136	-21.8242778778076	-0.00165419070981443	0.00451462110504508	-0.00587495695799589	-0.0107450718060136
1499	-0.0668829083442688	-0.459089487791061	-22.3437576293945	-0.00490093370899558	0.00548864435404539	-0.00749832857400179	0.000293855206109583
1500	-0.391557216644287	0.514933466911316	-22.4736270904541	-0.00782300252467394	-0.000680167751852423	-0.00619963090866804	-0.00684897974133492
1501	-0.391557216644287	0.190259143710136	-22.3437576293945	-0.0104203969240189	0.00354059832170606	-0.00230353930965066	0.00776136433705688
1502	-1.69025444984436	1.16428208351135	-22.40869140625	0.0162028968334198	0.00678734155371785	-0.00457625929266214	-0.00684897974133492
1503	-1.04090583324432	0.839607775211334	-22.40869140625	-0.00392691092565656	0.00548864435404539	-0.0165892094373703	0.000943203864153475
1504	-0.391557216644287	1.81363070011139	-22.5385608673096	0.00418994715437293	-0.00197886489331722	-0.00555028254166245	0.000943203864153475
1505	0.25779139995575	-0.134415164589882	-22.40869140625	0.00938473641872406	-0.00295288790948689	-0.0100957229733467	-0.00132951640989631
1506	-0.391557216644287	1.81363070011139	-22.7333660125732	0.00126787810586393	0.00548864435404539	0.00483929552137852	0.00776136433705688
1507	-0.0668829083442688	1.48895645141602	-22.6684303283691	-0.00295288790948689	0.0022419011220336	-0.00490093370899558	-0.00327756232582033
1508	0.907140016555786	0.514933466911316	-22.3437576293945	0.00354059832170606	0.000943203864153475	-0.00652430532500148	-0.00132951640989631
1509	1.23181438446045	-0.459089487791061	-22.2138862609863	-0.00360223650932312	-0.00457625929266214	-0.00457625929266214	-3.08191010844894e-05
1510	0.25779139995575	-0.783763766288757	-22.1489524841309	0.00354059832170606	-0.00684897974133492	-0.00230353930965066	0.00354059832170606
1511	0.582465708255768	-1.10843813419342	-22.40869140625	0.00191722682211548	-0.0026282137259841	0.00191722682211548	0.00126787810586393
1512	0.25779139995575	-0.459089487791061	-22.6034965515137	-0.00847235135734081	-0.00392691092565656	-0.00295288790948689	-0.00100484199356288
1513	-0.391557216644287	-0.134415164589882	-22.5385608673096	0.00743668992072344	-0.00782300252467394	-0.00652430532500148	0.000618529506027699
1514	-0.0668829083442688	0.190259143710136	-22.4736270904541	-0.000680167751852423	-0.00230353930965066	-0.0126931173726916	-0.00457625929266214
1515	0.582465708255768	0.514933466911316	-22.3437576293945	-0.00490093370899558	-0.0120437685400248	-0.00587495695799589	-0.000355493422830477
1516	-0.0668829083442688	0.839607775211334	-22.2788219451904	0.000943203864153475	-0.00327756232582033	0.00159255252219737	-0.00490093370899558
1517	0.582465708255768	0.514933466911316	-22.40869140625	0.00483929552137852	0.00321592413820326	-0.00295288790948689	0.000293855206109583
1518	0.582465708255768	0.190259143710136	-22.7333660125732	0.00646266713738441	-0.000355493422830477	0.00289124972186983	-0.000355493422830477
1519	-0.0668829083442688	1.16428208351135	-22.5385608673096	0.000943203864153475	-0.00230353930965066	-0.00619963090866804	-0.00749832857400179
1520	-0.0668829083442688	1.16428208351135	-22.4736270904541	-0.00132951640989631	0.00354059832170606	-0.00717365415766835	0.00126787810586393
1521	-0.0668829083442688	0.839607775211334	-22.40869140625	-0.00197886489331722	-0.00295288790948689	0.00126787810586393	0.0126314787194133
1522	0.907140016555786	0.514933466911316	-22.4736270904541	0.00581331877037883	0.00581331877037883	-0.00782300252467394	-0.00132951640989631
1523	0.582465708255768	-0.134415164589882	-22.7983016967773	0.000293855206109583	0.00646266713738441	-0.00165419070981443	0.00354059832170606
1524	-0.0668829083442688	1.81363070011139	-22.9931049346924	-0.00165419070981443	0.000293855206109583	-0.0104203969240189	-0.00944637414067984
1525	0.25779139995575	1.16428208351135	-22.6684303283691	-0.00425158534198999	-0.00132951640989631	0.000618529506027699	0.00841071270406246
1526	0.25779139995575	1.48895645141602	-22.1489524841309	0.00418994715437293	0.00321592413820326	0.00386527273803949	-0.00230353930965066
1527	0.25779139995575	0.190259143710136	-21.9541473388672	0.00841071270406246	0.000618529506027699	-0.00522560812532902	0.00548864435404539
1528	0.25779139995575	0.514933466911316	-22.1489524841309	-0.00100484199356288	0.00451462110504508	0.00191722682211548	-0.00360223650932312
1529	0.25779139995575	1.48895645141602	-22.6034965515137	0.000943203864153475	-0.000355493422830477	-0.00425158534198999	-0.0104203969240189
1530	-0.391557216644287	1.16428208351135	-22.7333660125732	0.000293855206109583	-0.00100484199356288	-0.00392691092565656	0.00386527273803949
1531	0.25779139995575	0.514933466911316	-22.5385608673096	-0.00652430532500148	0.00256657530553639	0.00256657530553639	0.00581331877037883
1532	-0.716231524944305	0.190259143710136	-22.40869140625	-0.000680167751852423	0.00808603875339031	0.00516396993771195	0.00256657530553639
1533	-0.391557216644287	0.514933466911316	-22.3437576293945	-0.00132951640989631	0.000293855206109583	-0.0136671401560307	0.000943203864153475
1534	-1.04090583324432	0.514933466911316	-22.1489524841309	-0.00522560812532902	-3.08191010844894e-05	-0.00684897974133492	-0.000355493422830477
1535	-0.391557216644287	1.16428208351135	-22.6034965515137	-0.00912170019000769	0.00321592413820326	-0.00619963090866804	0.0022419011220336
1536	0.25779139995575	0.514933466911316	-22.4736270904541	-0.00814767740666866	-0.00165419070981443	0.0022419011220336	0.00386527273803949
1537	-0.391557216644287	0.514933466911316	-22.6034965515137	0.00743668992072344	0.00126787810586393	-0.00587495695799589	-0.00197886489331722
1538	-0.391557216644287	1.81363070011139	-22.40869140625	0.011982130818069	0.00418994715437293	-0.00814767740666866	-3.08191010844894e-05
1539	-0.716231524944305	1.48895645141602	-22.2788219451904	-0.0110697457566857	0.00159255252219737	-0.0110697457566857	-0.0126931173726916
1540	-0.716231524944305	1.16428208351135	-22.1489524841309	-0.00132951640989631	-0.00555028254166245	-0.00230353930965066	0.00418994715437293
1541	-0.391557216644287	0.839607775211334	-22.6684303283691	-0.0026282137259841	-0.00230353930965066	0.00581331877037883	0.00289124972186983
1542	-0.0668829083442688	0.190259143710136	-22.7333660125732	0.0149041991680861	-0.000355493422830477	-0.00619963090866804	0.00289124972186983
1543	-0.0668829083442688	0.190259143710136	-22.6684303283691	-0.00327756232582033	-0.000680167751852423	0.00191722682211548	-0.00295288790948689
1544	0.907140016555786	-1.10843813419342	-22.1489524841309	0.0132808275520802	-0.00944637414067984	-0.00912170019000769	0.00354059832170606
1545	-0.391557216644287	0.514933466911316	-22.2788219451904	0.00841071270406246	-0.0107450718060136	0.00516396993771195	-0.00522560812532902
1546	0.907140016555786	-0.134415164589882	-22.0190830230713	-0.00360223650932312	0.00289124972186983	-0.00587495695799589	0.00126787810586393
1547	-0.391557216644287	0.839607775211334	-22.8632354736328	0.00841071270406246	0.00321592413820326	0.0103587592020631	-3.08191010844894e-05
1548	-0.391557216644287	0.839607775211334	-22.7983016967773	0.0126314787194133	0.00289124972186983	0.000618529506027699	0.00159255252219737
1549	-0.391557216644287	1.48895645141602	-22.40869140625	-0.00425158534198999	0.000943203864153475	-0.00197886489331722	-0.0026282137259841
1550	0.582465708255768	0.839607775211334	-22.40869140625	-0.000680167751852423	-0.00425158534198999	0.000943203864153475	0.000943203864153475
1551	-0.391557216644287	1.16428208351135	-22.2788219451904	0.0106834331527352	0.00191722682211548	-0.00132951640989631	0.0136055024340749
1552	-0.0668829083442688	1.16428208351135	-22.6034965515137	0.0123068047687411	0.00678734155371785	-0.00392691092565656	-0.00230353930965066
1553	-0.0668829083442688	1.81363070011139	-22.9281711578369	-0.00944637414067984	0.00678734155371785	-0.00522560812532902	-0.00490093370899558
1554	-0.0668829083442688	0.839607775211334	-22.9281711578369	0.00256657530553639	-0.00555028254166245	-0.00652430532500148	-0.00392691092565656
1555	0.582465708255768	0.514933466911316	-22.4736270904541	0.00581331877037883	0.00678734155371785	-0.00977104809135199	0.00321592413820326
1556	-0.0668829083442688	1.81363070011139	-22.7983016967773	-0.0143164889886975	-0.00392691092565656	0.000943203864153475	0.000618529506027699
1557	-0.391557216644287	0.839607775211334	-22.1489524841309	-0.00619963090866804	0.0142548503354192	-0.00717365415766835	-0.000680167751852423
1558	0.25779139995575	0.190259143710136	-22.2138862609863	0.00938473641872406	0.00646266713738441	-0.00522560812532902	0.00126787810586393
1559	0.582465708255768	-0.134415164589882	-22.4736270904541	0.00289124972186983	0.000618529506027699	-0.0165892094373703	-0.00230353930965066
1560	0.25779139995575	0.190259143710136	-22.5385608673096	0.00483929552137852	0.00126787810586393	-3.08191010844894e-05	-0.00132951640989631
1561	0.582465708255768	-0.134415164589882	-22.40869140625	-0.00230353930965066	0.0022419011220336	-0.00360223650932312	0.000943203864153475
1562	-0.391557216644287	0.839607775211334	-22.2788219451904	-0.0110697457566857	0.00483929552137852	0.00483929552137852	0.00386527273803949
1563	-1.04090583324432	1.48895645141602	-22.0840167999268	-0.0104203969240189	0.00646266713738441	-0.00587495695799589	0.00321592413820326
1564	-1.36558020114899	1.48895645141602	-22.4736270904541	-0.00327756232582033	-0.00100484199356288	-0.00555028254166245	0.000943203864153475
1565	-0.0668829083442688	0.190259143710136	-22.4736270904541	-0.0227580219507217	0.00256657530553639	-0.0133424662053585	0.00126787810586393
1566	-0.716231524944305	1.48895645141602	-22.6684303283691	0.00386527273803949	0.00841071270406246	0.00646266713738441	0.000618529506027699
1567	-0.716231524944305	0.839607775211334	-22.40869140625	-0.0100957229733467	0.00776136433705688	0.00191722682211548	-0.00327756232582033
1568	0.25779139995575	-0.134415164589882	-22.2138862609863	0.0162028968334198	0.00483929552137852	-0.00425158534198999	0.000943203864153475
1569	0.25779139995575	-0.134415164589882	-22.0840167999268	-0.000355493422830477	0.00386527273803949	0.000618529506027699	-0.00684897974133492
1570	0.907140016555786	0.190259143710136	-22.2788219451904	0.00678734155371785	0.00191722682211548	-0.00100484199356288	0.000293855206109583
1571	0.582465708255768	-0.134415164589882	-22.40869140625	-0.00132951640989631	0.0113327819854021	0.00938473641872406	-0.00100484199356288
1572	0.25779139995575	-0.134415164589882	-22.40869140625	0.00548864435404539	-0.00652430532500148	0.0022419011220336	0.00256657530553639
1573	-0.0668829083442688	0.514933466911316	-22.7983016967773	0.00159255252219737	0.00256657530553639	-0.00619963090866804	-0.00392691092565656
1574	0.582465708255768	-0.134415164589882	-22.4736270904541	-0.00165419070981443	-0.00944637414067984	-0.0113944197073579	0.00289124972186983
1575	0.582465708255768	-0.783763766288757	-22.2138862609863	-0.00197886489331722	-0.00392691092565656	0.00126787810586393	-0.00457625929266214
1576	0.25779139995575	0.514933466911316	-22.4736270904541	-0.00847235135734081	0.00256657530553639	0.0022419011220336	0.00126787810586393
1577	0.907140016555786	0.190259143710136	-22.40869140625	0.00548864435404539	0.00386527273803949	-0.00230353930965066	0.00191722682211548
1578	-0.0668829083442688	1.16428208351135	-22.6034965515137	0.01100810803473	0.00678734155371785	0.00191722682211548	-0.00100484199356288
1579	-0.391557216644287	1.48895645141602	-22.5385608673096	0.00711201597005129	0.0022419011220336	-0.00814767740666866	0.00256657530553639
1580	-0.0668829083442688	1.16428208351135	-22.5385608673096	-0.00782300252467394	0.00581331877037883	0.000293855206109583	-0.00100484199356288
1581	-0.0668829083442688	1.16428208351135	-22.40869140625	0.00289124972186983	0.00289124972186983	0.00159255252219737	0.00776136433705688
1582	-0.0668829083442688	1.16428208351135	-22.6684303283691	0.00548864435404539	0.00711201597005129	-0.00425158534198999	-0.00230353930965066
1583	0.582465708255768	0.514933466911316	-22.7983016967773	0.00841071270406246	0.00354059832170606	-0.00100484199356288	-0.000680167751852423
1584	-0.0668829083442688	1.48895645141602	-23.1879100799561	0.00191722682211548	0.000618529506027699	-0.0169138833880424	-0.00717365415766835
1585	0.582465708255768	0.190259143710136	-22.5385608673096	0.0022419011220336	0.000293855206109583	-0.00912170019000769	-0.00944637414067984
1586	-0.391557216644287	1.81363070011139	-22.8632354736328	0.00321592413820326	0.00581331877037883	0.00776136433705688	0.00256657530553639
1587	0.25779139995575	1.48895645141602	-22.4736270904541	0.0152288740500808	0.00386527273803949	0.000293855206109583	-0.00360223650932312
1588	0.25779139995575	0.514933466911316	-22.2138862609863	0.012956153601408	0.00418994715437293	-0.00814767740666866	-0.00587495695799589
1589	0.25779139995575	-0.134415164589882	-22.4736270904541	0.00711201597005129	-0.00587495695799589	-0.00522560812532902	-0.000355493422830477
1590	-0.391557216644287	0.514933466911316	-22.5385608673096	-0.00555028254166245	-0.00197886489331722	-0.00457625929266214	0.00289124972186983
1591	0.25779139995575	1.48895645141602	-23.122974395752	0.0103587592020631	0.00159255252219737	0.000293855206109583	0.00548864435404539
1592	-0.391557216644287	1.48895645141602	-22.6684303283691	0.00418994715437293	0.00678734155371785	0.000943203864153475	-0.00327756232582033
1593	0.25779139995575	0.190259143710136	-22.0190830230713	-0.00684897974133492	-0.000355493422830477	-0.00197886489331722	0.00256657530553639
1594	-0.716231524944305	0.190259143710136	-22.3437576293945	0.00581331877037883	0.000943203864153475	-0.00847235135734081	0.00354059832170606
1595	-1.36558020114899	1.16428208351135	-22.7983016967773	-0.0172385573387146	-0.00165419070981443	0.0022419011220336	-0.0026282137259841
1596	-0.716231524944305	0.190259143710136	-22.6034965515137	-0.00522560812532902	0.00906006153672934	-0.00132951640989631	0.00581331877037883
1597	-1.36558020114899	0.839607775211334	-22.40869140625	-0.00230353930965066	0.00938473641872406	-0.00360223650932312	-3.08191010844894e-05
1598	-0.391557216644287	0.514933466911316	-22.1489524841309	-0.00425158534198999	0.00646266713738441	0.00451462110504508	0.00743668992072344
1599	-0.0668829083442688	1.48895645141602	-22.2788219451904	-0.00165419070981443	0.0022419011220336	-0.00425158534198999	-0.0110697457566857
1600	-0.716231524944305	1.48895645141602	-22.4736270904541	-0.00555028254166245	0.00191722682211548	-0.00425158534198999	-0.00555028254166245
1601	0.25779139995575	1.81363070011139	-22.7333660125732	0.00418994715437293	0.00646266713738441	0.00613799272105098	-0.00360223650932312
1602	-0.0668829083442688	1.48895645141602	-22.7333660125732	0.00191722682211548	0.00776136433705688	-0.00555028254166245	0.00808603875339031
1603	0.25779139995575	0.514933466911316	-22.40869140625	0.000943203864153475	0.000293855206109583	0.000943203864153475	-0.00327756232582033
1604	1.23181438446045	-0.134415164589882	-22.40869140625	0.000618529506027699	-0.0026282137259841	-0.0026282137259841	-0.00360223650932312
1605	-0.391557216644287	0.514933466911316	-22.3437576293945	-0.00814767740666866	-0.00652430532500148	-0.00230353930965066	0.00321592413820326
1606	0.25779139995575	-1.75778675079346	-22.1489524841309	0.00289124972186983	-0.00165419070981443	0.0106834331527352	0.00548864435404539
1607	0.907140016555786	-0.783763766288757	-22.4736270904541	0.00516396993771195	-0.00457625929266214	0.00581331877037883	0.000618529506027699
1608	0.907140016555786	-0.783763766288757	-22.4736270904541	-0.0110697457566857	-0.0026282137259841	-0.00425158534198999	0.00451462110504508
1609	0.25779139995575	-0.134415164589882	-22.2138862609863	0.00516396993771195	-0.00360223650932312	-0.000680167751852423	-0.00327756232582033
1610	0.582465708255768	-0.134415164589882	-22.40869140625	-0.00522560812532902	0.000618529506027699	-0.00392691092565656	0.00548864435404539
1611	-0.391557216644287	1.16428208351135	-22.1489524841309	-0.000680167751852423	0.00483929552137852	-0.000680167751852423	0.00483929552137852
1612	0.582465708255768	-0.134415164589882	-22.40869140625	0.00841071270406246	-0.000355493422830477	0.00743668992072344	-0.00360223650932312
1613	0.907140016555786	-0.459089487791061	-22.6034965515137	-0.00197886489331722	0.00646266713738441	-0.00360223650932312	0.0022419011220336
1614	-0.391557216644287	0.839607775211334	-22.8632354736328	-0.00230353930965066	-0.00392691092565656	-0.00977104809135199	-0.00295288790948689
1615	0.582465708255768	0.514933466911316	-22.0840167999268	-0.00879702530801296	-0.00457625929266214	-0.00587495695799589	-0.00490093370899558
1616	-0.391557216644287	1.81363070011139	-22.6684303283691	0.00581331877037883	0.00354059832170606	0.00906006153672934	0.00776136433705688
1617	0.907140016555786	0.839607775211334	-22.2788219451904	0.00808603875339031	-0.000680167751852423	-0.00555028254166245	0.00256657530553639
1618	0.25779139995575	1.16428208351135	-22.7983016967773	0.00938473641872406	0.00386527273803949	-0.00912170019000769	0.00159255252219737
1619	-0.0668829083442688	1.16428208351135	-22.7983016967773	-0.00165419070981443	0.000293855206109583	-0.00749832857400179	-0.00490093370899558
1620	-0.391557216644287	1.48895645141602	-22.6684303283691	-0.00230353930965066	-0.00360223650932312	-0.00132951640989631	0.00321592413820326
1621	0.582465708255768	1.48895645141602	-22.5385608673096	-0.00165419070981443	0.00354059832170606	0.000943203864153475	0.00646266713738441
1622	0.25779139995575	0.514933466911316	-22.5385608673096	0.01100810803473	0.00483929552137852	0.00711201597005129	0.00483929552137852
1623	0.25779139995575	-0.134415164589882	-21.8242778778076	0.000618529506027699	0.00321592413820326	0.00711201597005129	0.00516396993771195
1624	-1.04090583324432	1.16428208351135	-22.3437576293945	-0.00782300252467394	-0.00425158534198999	-0.00652430532500148	-0.00295288790948689
1625	-1.04090583324432	0.839607775211334	-22.6684303283691	0.00126787810586393	0.00191722682211548	-0.00230353930965066	0.00191722682211548
1626	-1.69025444984436	0.514933466911316	-22.9281711578369	0.0152288740500808	0.00126787810586393	0.00841071270406246	0.00548864435404539
1627	-1.04090583324432	0.190259143710136	-22.3437576293945	0.00516396993771195	0.00678734155371785	0.00418994715437293	0.00516396993771195
1628	-0.391557216644287	1.16428208351135	-22.40869140625	0.00354059832170606	0.00906006153672934	0.0116574559360743	-0.00295288790948689
1629	-0.716231524944305	1.16428208351135	-22.4736270904541	0.00321592413820326	-3.08191010844894e-05	-0.00457625929266214	-0.00555028254166245
1630	-0.391557216644287	1.16428208351135	-22.6034965515137	-0.00165419070981443	-0.000355493422830477	-0.00749832857400179	0.00126787810586393
1631	-0.391557216644287	1.81363070011139	-22.6684303283691	0.00418994715437293	0.00808603875339031	0.0142548503354192	-0.00295288790948689
1632	0.25779139995575	0.839607775211334	-22.2788219451904	0.00386527273803949	0.00451462110504508	0.00743668992072344	0.000293855206109583
1633	0.25779139995575	0.514933466911316	-22.40869140625	0.00256657530553639	0.000618529506027699	0.00841071270406246	-0.00522560812532902
1634	0.582465708255768	-0.459089487791061	-21.9541473388672	0.00289124972186983	-0.00587495695799589	-0.00619963090866804	0.00289124972186983
1635	-0.0668829083442688	0.514933466911316	-22.40869140625	0.0103587592020631	-0.00944637414067984	-0.000355493422830477	-3.08191010844894e-05
1636	1.23181438446045	-1.10843813419342	-22.3437576293945	-0.00360223650932312	-0.00392691092565656	0.00386527273803949	0.00321592413820326
1637	-0.391557216644287	1.16428208351135	-22.7983016967773	0.0243197549134493	0.00126787810586393	0.00548864435404539	-0.00490093370899558
1638	0.25779139995575	0.839607775211334	-22.6684303283691	0.00743668992072344	0.00159255252219737	0.00126787810586393	-0.000680167751852423
1639	0.907140016555786	0.190259143710136	-22.1489524841309	0.000293855206109583	0.00191722682211548	0.000618529506027699	-0.00327756232582033
1640	0.582465708255768	-0.134415164589882	-21.7593441009521	-0.00165419070981443	-0.00587495695799589	-0.00327756232582033	-0.00782300252467394
1641	-0.391557216644287	0.839607775211334	-22.0840167999268	-0.00197886489331722	0.0022419011220336	0.00711201597005129	0.0022419011220336
1642	-0.0668829083442688	0.839607775211334	-22.8632354736328	0.0239950809627771	0.00159255252219737	-0.00327756232582033	0.00646266713738441
1643	-0.391557216644287	1.16428208351135	-22.8632354736328	-0.000680167751852423	0.00873538758605719	-0.00652430532500148	-0.00360223650932312
1644	0.582465708255768	-0.134415164589882	-22.6684303283691	0.00646266713738441	0.00483929552137852	-0.00944637414067984	-0.00555028254166245
1645	-0.391557216644287	0.839607775211334	-22.4736270904541	-0.00165419070981443	-0.00425158534198999	-0.00944637414067984	-0.000680167751852423
1646	0.582465708255768	0.514933466911316	-22.2788219451904	0.00548864435404539	0.00354059832170606	0.00289124972186983	0.00354059832170606
1647	-0.0668829083442688	1.48895645141602	-22.40869140625	0.00256657530553639	0.00743668992072344	-0.00490093370899558	-0.00295288790948689
1648	-0.391557216644287	1.16428208351135	-22.5385608673096	-0.0026282137259841	-0.0026282137259841	0.000618529506027699	-0.00100484199356288
1649	0.25779139995575	-0.134415164589882	-22.2788219451904	0.00126787810586393	-0.00360223650932312	-0.0100957229733467	-0.000355493422830477
1650	-0.0668829083442688	0.514933466911316	-22.40869140625	0.00808603875339031	-0.00132951640989631	-0.00587495695799589	-0.00587495695799589
1651	0.25779139995575	1.48895645141602	-22.40869140625	-0.00717365415766835	0.00289124972186983	0.00354059832170606	0.00321592413820326
1652	-0.391557216644287	1.81363070011139	-22.2788219451904	0.00354059832170606	-0.00360223650932312	0.00548864435404539	0.00613799272105098
1653	-0.716231524944305	0.839607775211334	-22.6684303283691	0.000943203864153475	-0.00360223650932312	-0.00457625929266214	0.00386527273803949
1654	-1.36558020114899	0.839607775211334	-22.7983016967773	-0.00977104809135199	-0.00717365415766835	-0.00977104809135199	0.000943203864153475
1655	-0.391557216644287	-0.134415164589882	-22.40869140625	-0.0100957229733467	-0.00977104809135199	-0.0026282137259841	-0.00100484199356288
1656	-1.69025444984436	1.48895645141602	-22.7333660125732	-0.0107450718060136	-0.00425158534198999	0.00970941036939621	0.0132808275520802
1657	-0.716231524944305	0.190259143710136	-22.3437576293945	-0.00749832857400179	0.00386527273803949	0.00483929552137852	0.00191722682211548
1658	-0.0668829083442688	0.190259143710136	-21.9541473388672	-0.00230353930965066	-0.000680167751852423	0.00126787810586393	0.000293855206109583
1659	0.25779139995575	0.514933466911316	-22.6684303283691	0.00808603875339031	0.00289124972186983	-0.00100484199356288	-0.00555028254166245
1660	0.25779139995575	0.514933466911316	-22.6034965515137	0.0106834331527352	-0.00230353930965066	-0.00425158534198999	-0.00457625929266214
1661	0.25779139995575	0.839607775211334	-22.4736270904541	0.00646266713738441	-0.00197886489331722	0.00126787810586393	-0.00327756232582033
1662	0.582465708255768	0.190259143710136	-22.2138862609863	0.00126787810586393	0.0022419011220336	-0.000355493422830477	0.00289124972186983
1663	0.25779139995575	0.190259143710136	-22.40869140625	0.0123068047687411	0.000293855206109583	-0.00847235135734081	-0.00230353930965066
1664	-0.0668829083442688	0.514933466911316	-22.2788219451904	-0.000355493422830477	-0.00327756232582033	-0.0113944197073579	0.00451462110504508
1665	0.582465708255768	-0.134415164589882	-22.6034965515137	0.00289124972186983	-0.00977104809135199	-0.0107450718060136	-0.00165419070981443
1666	-0.0668829083442688	-0.134415164589882	-22.7333660125732	-0.00197886489331722	0.00451462110504508	0.00289124972186983	0.00516396993771195
1667	0.25779139995575	-0.459089487791061	-22.4736270904541	0.0158782228827477	-0.00327756232582033	0.0126314787194133	0.00548864435404539
1668	0.907140016555786	-1.10843813419342	-22.3437576293945	0.00581331877037883	0.00256657530553639	-0.00392691092565656	0.00191722682211548
1669	0.582465708255768	0.514933466911316	-21.8892135620117	0.0022419011220336	-0.00555028254166245	-0.00327756232582033	-0.00392691092565656
1670	0.907140016555786	-0.134415164589882	-22.2788219451904	-0.00327756232582033	0.00159255252219737	0.00386527273803949	-0.00392691092565656
1671	1.23181438446045	-0.134415164589882	-22.4736270904541	0.00613799272105098	0.000618529506027699	0.0116574559360743	0.00159255252219737
1672	0.25779139995575	0.190259143710136	-22.4736270904541	0.00646266713738441	0.00289124972186983	0.0136055024340749	0.00711201597005129
1673	0.582465708255768	0.190259143710136	-22.40869140625	-0.00197886489331722	0.000293855206109583	-0.00587495695799589	-0.00457625929266214
1674	-0.391557216644287	1.81363070011139	-22.4736270904541	-0.0113944197073579	0.00386527273803949	0.00354059832170606	-0.00684897974133492
1675	-0.0668829083442688	1.16428208351135	-22.5385608673096	0.00483929552137852	-0.00230353930965066	-0.00684897974133492	0.00548864435404539
1676	-0.391557216644287	0.514933466911316	-22.6034965515137	-0.00100484199356288	0.00386527273803949	0.00354059832170606	0.000943203864153475
1677	0.582465708255768	0.190259143710136	-22.6684303283691	0.00354059832170606	0.00548864435404539	0.00289124972186983	0.00159255252219737
1678	-0.0668829083442688	1.81363070011139	-22.7333660125732	0.00841071270406246	0.00256657530553639	-0.00944637414067984	-0.00522560812532902
1679	-0.0668829083442688	1.48895645141602	-22.6684303283691	0.0246444288641214	-0.00684897974133492	-0.00587495695799589	-0.00619963090866804
1680	-0.0668829083442688	1.48895645141602	-22.6034965515137	-0.00360223650932312	-3.08191010844894e-05	-0.00912170019000769	-0.0026282137259841
1681	-0.0668829083442688	0.839607775211334	-22.40869140625	0.00191722682211548	-0.00457625929266214	0.00354059832170606	0.00516396993771195
1682	-0.0668829083442688	1.81363070011139	-22.5385608673096	-0.000680167751852423	-0.00132951640989631	-0.00197886489331722	-0.00295288790948689
1683	0.582465708255768	0.190259143710136	-22.8632354736328	0.0171769186854362	0.00256657530553639	-0.00230353930965066	-0.0026282137259841
1684	-1.04090583324432	1.16428208351135	-23.0580406188965	-0.00587495695799589	-0.0113944197073579	-0.00425158534198999	-0.00555028254166245
1685	-0.716231524944305	1.16428208351135	-22.5385608673096	-0.00587495695799589	-0.00717365415766835	-0.00425158534198999	-0.0026282137259841
1686	-0.716231524944305	0.514933466911316	-22.2788219451904	-0.00684897974133492	0.00418994715437293	0.00321592413820326	0.00646266713738441
1687	-0.391557216644287	-0.459089487791061	-22.1489524841309	-0.00555028254166245	0.00159255252219737	0.000943203864153475	0.00191722682211548
1688	-2.01492881774902	0.839607775211334	-22.6034965515137	-0.00327756232582033	0.000293855206109583	-0.00587495695799589	-3.08191010844894e-05
1689	-1.04090583324432	1.48895645141602	-22.7983016967773	0.00581331877037883	-0.00230353930965066	-0.00684897974133492	-0.00132951640989631
1690	-1.36558020114899	0.839607775211334	-22.6034965515137	-0.00230353930965066	-0.00457625929266214	-0.00490093370899558	0.00191722682211548
1691	-0.391557216644287	1.48895645141602	-22.6684303283691	-0.00327756232582033	0.00548864435404539	-0.00457625929266214	0.00321592413820326
1692	0.582465708255768	0.514933466911316	-22.2788219451904	0.00483929552137852	0.00581331877037883	-0.00197886489331722	-0.00100484199356288
1693	0.25779139995575	0.190259143710136	-22.2788219451904	0.00321592413820326	-0.000680167751852423	-0.00457625929266214	-0.00457625929266214
1694	0.582465708255768	-0.459089487791061	-22.4736270904541	0.00386527273803949	-0.00197886489331722	-0.0120437685400248	-0.00165419070981443
1695	-0.391557216644287	0.514933466911316	-22.4736270904541	0.00159255252219737	-0.00652430532500148	-0.00652430532500148	-0.00782300252467394
1696	0.582465708255768	-1.43311238288879	-22.3437576293945	0.00126787810586393	-0.00619963090866804	0.0022419011220336	0.00126787810586393
1697	-0.391557216644287	0.514933466911316	-22.6034965515137	0.000943203864153475	-0.00230353930965066	-0.00457625929266214	0.00548864435404539
1698	0.907140016555786	-1.43311238288879	-22.2788219451904	0.00386527273803949	-0.000355493422830477	-0.00684897974133492	-0.00360223650932312
1699	0.582465708255768	-0.134415164589882	-22.6684303283691	-0.00392691092565656	-0.00165419070981443	-0.0123684434220195	-0.00425158534198999
1700	1.55648863315582	-0.459089487791061	-22.9931049346924	-0.00587495695799589	-0.00814767740666866	0.000943203864153475	-0.00522560812532902
1701	0.907140016555786	0.190259143710136	-23.0580406188965	-0.00522560812532902	0.000943203864153475	0.00613799272105098	0.000293855206109583
1702	0.907140016555786	0.190259143710136	-22.9281711578369	0.0350340083241463	0.00354059832170606	0.00516396993771195	0.00289124972186983
1703	0.25779139995575	0.190259143710136	-22.6034965515137	0.00613799272105098	0.00873538758605719	0.000293855206109583	-0.0026282137259841
1704	0.582465708255768	-0.134415164589882	-22.2788219451904	0.0158782228827477	0.000943203864153475	0.00289124972186983	-0.000680167751852423
1705	-0.0668829083442688	0.190259143710136	-22.0190830230713	-0.00360223650932312	0.000293855206109583	0.00418994715437293	-0.00717365415766835
1706	0.907140016555786	-0.459089487791061	-22.6684303283691	0.00906006153672934	0.00418994715437293	0.00289124972186983	-3.08191010844894e-05
1707	-0.0668829083442688	1.16428208351135	-23.3827152252197	-0.00782300252467394	0.0022419011220336	-0.00425158534198999	-0.00360223650932312
1708	-0.0668829083442688	1.48895645141602	-22.9931049346924	0.00483929552137852	0.00256657530553639	-0.0139918150380254	-0.00555028254166245
1709	-0.0668829083442688	0.514933466911316	-22.4736270904541	0.00191722682211548	-0.00165419070981443	-0.000680167751852423	-0.00782300252467394
1710	-0.391557216644287	0.839607775211334	-22.40869140625	-0.000680167751852423	-0.00425158534198999	-0.00392691092565656	-0.00522560812532902
1711	-0.391557216644287	1.16428208351135	-22.3437576293945	-0.00652430532500148	0.00678734155371785	0.000943203864153475	-0.000680167751852423
1712	-0.0668829083442688	1.48895645141602	-22.7983016967773	0.00743668992072344	-0.00165419070981443	-0.00360223650932312	0.00321592413820326
1713	-0.0668829083442688	0.839607775211334	-22.6684303283691	0.0288651939481497	0.00678734155371785	-0.00490093370899558	-0.000355493422830477
1714	-0.391557216644287	1.16428208351135	-22.6034965515137	-0.0100957229733467	-0.00197886489331722	-0.0026282137259841	-0.00555028254166245
1715	0.907140016555786	0.514933466911316	-22.2788219451904	-0.000680167751852423	0.000293855206109583	-3.08191010844894e-05	-0.00165419070981443
1716	-1.04090583324432	0.839607775211334	-22.9931049346924	-0.0130177913233638	0.00354059832170606	0.00613799272105098	0.00386527273803949
1717	-0.391557216644287	0.514933466911316	-22.1489524841309	-0.00295288790948689	-3.08191010844894e-05	0.00191722682211548	0.00354059832170606
1718	-2.01492881774902	1.16428208351135	-22.7333660125732	-0.00165419070981443	-0.00392691092565656	0.00256657530553639	0.00646266713738441
1719	-1.36558020114899	1.48895645141602	-22.7983016967773	-0.0113944197073579	0.00289124972186983	0.000943203864153475	-0.00132951640989631
1720	-1.36558020114899	1.16428208351135	-22.9281711578369	-0.000355493422830477	-0.00814767740666866	0.00483929552137852	-0.00490093370899558
1721	-1.04090583324432	1.48895645141602	-22.7333660125732	-0.00879702530801296	0.00418994715437293	0.00256657530553639	0.00126787810586393
1722	-0.391557216644287	1.16428208351135	-22.8632354736328	0.00548864435404539	-0.00197886489331722	0.00711201597005129	0.000293855206109583
1723	0.25779139995575	1.48895645141602	-22.1489524841309	0.00159255252219737	-0.000355493422830477	-0.00132951640989631	-0.00749832857400179
1724	-0.391557216644287	1.16428208351135	-22.6034965515137	-0.00360223650932312	-0.00360223650932312	-0.0117190945893526	0.00354059832170606
1725	0.582465708255768	0.514933466911316	-22.5385608673096	-0.00555028254166245	0.00126787810586393	-0.00360223650932312	-0.00652430532500148
1726	0.582465708255768	0.514933466911316	-23.122974395752	-0.00684897974133492	-0.00522560812532902	0.00418994715437293	0.00678734155371785
1727	-0.391557216644287	1.48895645141602	-22.6034965515137	0.00386527273803949	-0.0026282137259841	0.000618529506027699	0.00321592413820326
1728	0.25779139995575	0.514933466911316	-22.3437576293945	0.00776136433705688	-0.00392691092565656	-0.00749832857400179	-0.00327756232582033
1729	-0.0668829083442688	0.839607775211334	-22.3437576293945	0.00938473641872406	-0.00132951640989631	-0.00132951640989631	-3.08191010844894e-05
1730	-0.0668829083442688	-0.459089487791061	-22.7333660125732	-0.00230353930965066	-0.0139918150380254	-0.00295288790948689	-0.00555028254166245
1731	-1.04090583324432	-0.134415164589882	-23.1879100799561	-0.00749832857400179	-0.00944637414067984	0.0022419011220336	0.000618529506027699
1732	0.25779139995575	-0.134415164589882	-22.8632354736328	0.00548864435404539	0.00354059832170606	-0.00132951640989631	0.00906006153672934
1733	0.907140016555786	-0.459089487791061	-22.8632354736328	-0.0026282137259841	0.00873538758605719	0.00289124972186983	-0.000355493422830477
1734	0.907140016555786	-0.459089487791061	-22.2788219451904	0.00256657530553639	-0.0026282137259841	-0.00165419070981443	0.00386527273803949
1735	-0.391557216644287	1.16428208351135	-22.3437576293945	-0.00295288790948689	0.0022419011220336	0.00354059832170606	-0.00100484199356288
1736	0.582465708255768	0.190259143710136	-22.4736270904541	-0.000680167751852423	0.00386527273803949	-0.00132951640989631	-3.08191010844894e-05
1737	-0.716231524944305	1.48895645141602	-23.2528457641602	0.00126787810586393	0.00646266713738441	0.000943203864153475	-0.000355493422830477
1738	-0.0668829083442688	0.839607775211334	-22.5385608673096	0.00451462110504508	0.00256657530553639	-0.0139918150380254	-0.00977104809135199
1739	0.582465708255768	0.190259143710136	-22.6034965515137	-0.00619963090866804	-0.00165419070981443	-0.00944637414067984	-0.00425158534198999
1740	0.582465708255768	0.514933466911316	-22.3437576293945	-3.08191010844894e-05	-0.00684897974133492	-0.00327756232582033	-0.00717365415766835
1741	0.907140016555786	0.190259143710136	-22.3437576293945	-0.00425158534198999	-0.000680167751852423	-0.0126931173726916	-3.08191010844894e-05
1742	0.25779139995575	0.839607775211334	-22.6034965515137	0.0106834331527352	0.0123068047687411	0.000618529506027699	0.00808603875339031
1743	-0.0668829083442688	1.16428208351135	-22.7333660125732	0.00418994715437293	-0.00295288790948689	-0.00944637414067984	-0.00684897974133492
1744	0.25779139995575	0.514933466911316	-22.40869140625	0.00678734155371785	0.00743668992072344	-0.00327756232582033	-0.00165419070981443
1745	0.582465708255768	1.48895645141602	-22.5385608673096	0.00289124972186983	0.000943203864153475	-0.00977104809135199	-0.00490093370899558
1746	0.582465708255768	0.514933466911316	-22.2788219451904	0.000618529506027699	0.00516396993771195	-0.00652430532500148	0.00873538758605719
1747	1.23181438446045	0.839607775211334	-22.5385608673096	0.00711201597005129	0.00776136433705688	-0.00230353930965066	0.00159255252219737
1748	-0.391557216644287	1.48895645141602	-22.8632354736328	0.00418994715437293	0.00841071270406246	-0.00360223650932312	0.00516396993771195
1749	-0.716231524944305	1.48895645141602	-22.7333660125732	0.011982130818069	0.00483929552137852	-0.00197886489331722	0.00418994715437293
1750	-1.04090583324432	1.48895645141602	-22.40869140625	-0.00879702530801296	-0.00522560812532902	-0.00684897974133492	0.00548864435404539
1751	-1.36558020114899	1.16428208351135	-22.6034965515137	-0.00425158534198999	0.00548864435404539	0.000293855206109583	-3.08191010844894e-05
1752	-0.716231524944305	-0.134415164589882	-21.7593441009521	-0.00100484199356288	0.00581331877037883	-0.00619963090866804	0.00678734155371785
1753	-1.36558020114899	1.48895645141602	-22.5385608673096	-0.0100957229733467	0.00386527273803949	0.00451462110504508	-0.00555028254166245
1754	-0.716231524944305	0.839607775211334	-22.6684303283691	-0.00132951640989631	0.00126787810586393	-0.0100957229733467	-0.00132951640989631
1755	-0.0668829083442688	1.16428208351135	-22.5385608673096	-0.00132951640989631	-0.00100484199356288	0.00386527273803949	-0.00197886489331722
1756	-0.0668829083442688	1.48895645141602	-22.5385608673096	0.0022419011220336	0.00289124972186983	-0.00100484199356288	0.00354059832170606
1757	0.25779139995575	0.839607775211334	-22.2138862609863	-0.00295288790948689	0.00970941036939621	-3.08191010844894e-05	0.00289124972186983
1758	0.582465708255768	0.839607775211334	-22.3437576293945	-0.00360223650932312	0.00841071270406246	-0.00522560812532902	-3.08191010844894e-05
1759	-0.0668829083442688	1.81363070011139	-22.2788219451904	0.00126787810586393	-0.000355493422830477	-0.00360223650932312	-0.00522560812532902
1760	0.25779139995575	1.16428208351135	-22.7333660125732	-0.00555028254166245	-0.00295288790948689	-0.00944637414067984	0.00418994715437293
1761	-0.391557216644287	0.514933466911316	-22.7983016967773	0.00581331877037883	0.000293855206109583	0.00808603875339031	0.00159255252219737
1762	0.582465708255768	-0.134415164589882	-22.6684303283691	0.00126787810586393	0.00711201597005129	0.000293855206109583	0.00711201597005129
1763	0.25779139995575	-1.10843813419342	-22.1489524841309	0.025618452578783	-0.00782300252467394	-0.0026282137259841	0.00354059832170606
1764	0.582465708255768	-0.134415164589882	-22.1489524841309	0.00159255252219737	-0.00944637414067984	-0.00749832857400179	-0.00197886489331722
1765	0.907140016555786	-0.783763766288757	-22.2788219451904	0.00646266713738441	-0.00619963090866804	0.00256657530553639	-0.00165419070981443
1766	-0.391557216644287	0.514933466911316	-22.8632354736328	-0.00100484199356288	-0.000680167751852423	-0.000355493422830477	0.00256657530553639
1767	-0.0668829083442688	0.839607775211334	-22.4736270904541	0.00256657530553639	0.00321592413820326	0.00451462110504508	0.00354059832170606
1768	-0.0668829083442688	0.190259143710136	-22.3437576293945	0.00873538758605719	-0.00132951640989631	0.00159255252219737	-0.00360223650932312
1769	-0.0668829083442688	0.190259143710136	-22.2788219451904	-0.00944637414067984	-0.00652430532500148	-0.00652430532500148	0.00483929552137852
1770	0.582465708255768	0.514933466911316	-22.0840167999268	0.00386527273803949	-0.00327756232582033	-0.00782300252467394	-0.000680167751852423
1771	-0.391557216644287	1.16428208351135	-22.5385608673096	-0.00197886489331722	0.000618529506027699	-0.000680167751852423	0.00418994715437293
1772	-0.0668829083442688	2.13830494880676	-22.9931049346924	0.0103587592020631	0.00191722682211548	-0.00457625929266214	0.00613799272105098
1773	0.907140016555786	0.190259143710136	-22.7333660125732	0.00711201597005129	0.000293855206109583	-0.00619963090866804	0.000943203864153475
1774	0.25779139995575	0.514933466911316	-22.6684303283691	0.000943203864153475	0.00548864435404539	-0.00749832857400179	-0.000355493422830477
1775	0.25779139995575	1.48895645141602	-22.8632354736328	-0.00132951640989631	-0.000355493422830477	-0.00847235135734081	0.000943203864153475
1776	0.582465708255768	0.839607775211334	-22.40869140625	0.00386527273803949	0.0022419011220336	0.00386527273803949	0.0022419011220336
1777	-0.0668829083442688	0.514933466911316	-22.7333660125732	-0.00100484199356288	0.00451462110504508	-0.00392691092565656	0.00451462110504508
1778	-0.0668829083442688	0.514933466911316	-22.6034965515137	-0.00132951640989631	0.00159255252219737	-0.00425158534198999	0.00159255252219737
1779	1.55648863315582	0.190259143710136	-22.3437576293945	0.0200989879667759	-0.00165419070981443	-0.00684897974133492	0.0022419011220336
1780	0.582465708255768	0.514933466911316	-22.40869140625	-0.00100484199356288	-0.00327756232582033	0.00418994715437293	-0.00684897974133492
1781	0.582465708255768	0.190259143710136	-22.40869140625	0.0243197549134493	-0.00619963090866804	0.00483929552137852	0.00613799272105098
1782	-1.04090583324432	-0.134415164589882	-22.0190830230713	0.00159255252219737	0.00711201597005129	0.00256657530553639	0.00321592413820326
1783	-1.04090583324432	0.839607775211334	-23.122974395752	-0.00587495695799589	-0.000680167751852423	-0.00782300252467394	0.00191722682211548
1784	-1.36558020114899	0.190259143710136	-22.7983016967773	-0.0130177913233638	-0.00619963090866804	-0.0143164889886975	0.0022419011220336
1785	-1.69025444984436	1.16428208351135	-22.7333660125732	0.0022419011220336	0.00191722682211548	-0.00425158534198999	0.00451462110504508
1786	-0.391557216644287	0.190259143710136	-22.4736270904541	-0.0198359526693821	-0.000680167751852423	-0.00587495695799589	0.00613799272105098
1787	0.25779139995575	0.190259143710136	-22.3437576293945	0.0197743140161037	0.00938473641872406	-0.00814767740666866	-0.00457625929266214
1788	-0.391557216644287	0.514933466911316	-22.2138862609863	0.00776136433705688	0.000943203864153475	0.00354059832170606	-0.00230353930965066
1789	-0.391557216644287	1.81363070011139	-22.6034965515137	0.00191722682211548	0.00451462110504508	-0.00360223650932312	-0.00814767740666866
1790	0.25779139995575	1.16428208351135	-22.40869140625	-0.0107450718060136	0.000293855206109583	-0.00749832857400179	0.00483929552137852
1791	0.25779139995575	0.514933466911316	-22.6034965515137	0.00581331877037883	0.00289124972186983	0.00159255252219737	0.000618529506027699
1792	0.907140016555786	-0.783763766288757	-22.3437576293945	0.011982130818069	0.0022419011220336	0.000618529506027699	0.00126787810586393
1793	0.582465708255768	-0.783763766288757	-22.4736270904541	0.00418994715437293	-0.00100484199356288	-3.08191010844894e-05	0.000618529506027699
1794	0.582465708255768	-0.459089487791061	-22.2788219451904	-0.00457625929266214	-0.0156151866540313	-0.0139918150380254	-0.00944637414067984
1795	0.25779139995575	-0.783763766288757	-22.6034965515137	-0.00327756232582033	-0.0100957229733467	-0.00132951640989631	0.000293855206109583
1796	0.582465708255768	0.514933466911316	-22.7333660125732	-0.00619963090866804	-0.00132951640989631	0.00646266713738441	0.00483929552137852
1797	0.907140016555786	0.190259143710136	-22.40869140625	0.00159255252219737	0.0123068047687411	-0.00295288790948689	0.00289124972186983
1798	-0.391557216644287	0.839607775211334	-22.6684303283691	0.00548864435404539	-3.08191010844894e-05	0.00256657530553639	-0.00295288790948689
1799	-0.0668829083442688	1.16428208351135	-22.2788219451904	0.0022419011220336	0.00678734155371785	0.00289124972186983	-0.00684897974133492
1800	0.25779139995575	-0.134415164589882	-22.0840167999268	-3.08191010844894e-05	0.0022419011220336	-0.00717365415766835	-0.00652430532500148
1801	0.582465708255768	0.190259143710136	-22.5385608673096	-0.00490093370899558	0.00483929552137852	0.00678734155371785	0.000943203864153475
1802	0.25779139995575	0.514933466911316	-22.6684303283691	0.000943203864153475	0.00256657530553639	0.00126787810586393	-0.00197886489331722
1803	-0.391557216644287	0.839607775211334	-22.5385608673096	0.00126787810586393	0.00516396993771195	-0.00165419070981443	-0.00457625929266214
1804	-0.0668829083442688	1.81363070011139	-22.6684303283691	-3.08191010844894e-05	0.000943203864153475	-0.0126931173726916	-0.00392691092565656
1805	0.582465708255768	0.839607775211334	-22.8632354736328	0.0022419011220336	-0.0026282137259841	-0.00587495695799589	-0.00392691092565656
1806	0.582465708255768	0.839607775211334	-22.4736270904541	0.00516396993771195	0.00418994715437293	0.00516396993771195	0.00581331877037883
1807	-0.0668829083442688	1.16428208351135	-22.7983016967773	0.00483929552137852	0.00386527273803949	-0.00684897974133492	0.00581331877037883
1808	-0.391557216644287	1.48895645141602	-22.5385608673096	0.0155535480007529	0.00678734155371785	-0.0104203969240189	0.00906006153672934
1809	0.582465708255768	1.16428208351135	-22.6034965515137	0.000293855206109583	0.00126787810586393	-0.00522560812532902	-0.0026282137259841
1810	-0.0668829083442688	1.16428208351135	-22.6034965515137	0.00743668992072344	-0.0026282137259841	-0.00490093370899558	-0.00327756232582033
1811	0.25779139995575	-0.134415164589882	-22.2788219451904	-0.00295288790948689	0.00483929552137852	-0.00652430532500148	0.00126787810586393
1812	-0.716231524944305	0.190259143710136	-22.8632354736328	-0.00814767740666866	0.00451462110504508	-0.00749832857400179	0.00613799272105098
1813	-0.391557216644287	-0.134415164589882	-23.3827152252197	-0.00132951640989631	-0.00327756232582033	0.000943203864153475	0.00126787810586393
1814	-0.716231524944305	0.190259143710136	-22.40869140625	-0.0117190945893526	-0.00392691092565656	0.00126787810586393	0.000293855206109583
1815	-1.36558020114899	0.839607775211334	-22.5385608673096	-0.0107450718060136	-0.00425158534198999	0.00354059832170606	-0.00522560812532902
1816	-0.0668829083442688	0.190259143710136	-22.7333660125732	-0.00100484199356288	0.00159255252219737	0.000293855206109583	0.00613799272105098
1817	-1.04090583324432	0.839607775211334	-22.7983016967773	-0.0165892094373703	-0.00165419070981443	-0.00295288790948689	0.000943203864153475
1818	-1.04090583324432	1.48895645141602	-22.9281711578369	0.00613799272105098	0.000618529506027699	-0.0026282137259841	0.000943203864153475
1819	0.25779139995575	0.839607775211334	-22.5385608673096	-0.00490093370899558	-0.0139918150380254	-0.00522560812532902	-0.00100484199356288
1820	0.25779139995575	0.190259143710136	-22.3437576293945	-0.00230353930965066	-0.00392691092565656	-0.00977104809135199	0.00678734155371785
1821	0.25779139995575	0.514933466911316	-22.3437576293945	-0.00522560812532902	-0.00327756232582033	0.000293855206109583	0.00354059832170606
1822	0.25779139995575	0.514933466911316	-22.5385608673096	0.00159255252219737	-0.000680167751852423	-0.00100484199356288	0.00516396993771195
1823	-0.716231524944305	0.514933466911316	-22.2138862609863	0.00581331877037883	-0.00392691092565656	0.000943203864153475	0.00354059832170606
1824	0.907140016555786	-1.10843813419342	-22.3437576293945	0.00159255252219737	-0.00912170019000769	-0.0182125810533762	-0.00490093370899558
1825	-0.391557216644287	-0.783763766288757	-22.6034965515137	-0.00197886489331722	-0.0104203969240189	-0.00814767740666866	0.00418994715437293
1826	1.23181438446045	-0.783763766288757	-22.5385608673096	0.0022419011220336	-0.00490093370899558	-0.00165419070981443	0.00451462110504508
1827	-0.0668829083442688	0.839607775211334	-22.5385608673096	0.000618529506027699	-0.0107450718060136	-0.0026282137259841	0.00126787810586393
1828	0.25779139995575	-0.134415164589882	-22.1489524841309	0.0175015944987535	-0.00230353930965066	-0.000355493422830477	0.000618529506027699
1829	1.23181438446045	0.190259143710136	-22.0190830230713	-0.00555028254166245	-0.00782300252467394	-0.0100957229733467	0.000618529506027699
1830	0.907140016555786	-0.134415164589882	-22.4736270904541	-0.00230353930965066	-0.00197886489331722	-0.00555028254166245	-0.00619963090866804
1831	0.25779139995575	-0.459089487791061	-22.4736270904541	-0.00100484199356288	0.00354059832170606	0.00873538758605719	0.00321592413820326
1832	-0.0668829083442688	1.16428208351135	-22.5385608673096	0.00126787810586393	0.00451462110504508	0.000293855206109583	0.00354059832170606
1833	-0.391557216644287	1.48895645141602	-22.7983016967773	0.00354059832170606	0.0103587592020631	0.00191722682211548	0.00126787810586393
1834	-0.0668829083442688	1.16428208351135	-22.7333660125732	0.00451462110504508	0.000293855206109583	-0.00847235135734081	-0.0113944197073579
1835	0.582465708255768	0.514933466911316	-22.2138862609863	-0.00619963090866804	0.00126787810586393	-0.00555028254166245	-0.00360223650932312
1836	-0.0668829083442688	1.48895645141602	-22.9931049346924	-0.00230353930965066	0.00483929552137852	-0.00587495695799589	0.00386527273803949
1837	0.907140016555786	-0.134415164589882	-22.2788219451904	0.0123068047687411	0.00646266713738441	-0.00392691092565656	0.000618529506027699
1838	-0.0668829083442688	0.514933466911316	-22.6034965515137	0.00646266713738441	0.0022419011220336	0.00386527273803949	-0.00490093370899558
1839	0.582465708255768	1.48895645141602	-23.2528457641602	0.000618529506027699	-0.00100484199356288	-0.0110697457566857	-0.00879702530801296
1840	-0.391557216644287	2.13830494880676	-22.5385608673096	-0.0104203969240189	0.0022419011220336	-0.00360223650932312	-0.00132951640989631
1841	0.907140016555786	0.839607775211334	-22.4736270904541	-0.000355493422830477	0.00386527273803949	-0.00100484199356288	0.00159255252219737
1842	0.25779139995575	0.839607775211334	-22.6034965515137	0.00808603875339031	0.00711201597005129	0.00841071270406246	-0.00392691092565656
1843	0.582465708255768	-0.134415164589882	-22.40869140625	0.00516396993771195	0.00548864435404539	0.00159255252219737	-0.00457625929266214
1844	-1.04090583324432	1.48895645141602	-23.2528457641602	-0.00587495695799589	-0.00360223650932312	0.000293855206109583	0.00126787810586393
1845	-0.0668829083442688	0.839607775211334	-23.122974395752	-0.0136671401560307	-0.00165419070981443	0.00516396993771195	0.00256657530553639
1846	-1.69025444984436	0.839607775211334	-22.4736270904541	-0.00327756232582033	0.00808603875339031	-0.0026282137259841	0.00548864435404539
1847	-0.716231524944305	0.514933466911316	-22.2788219451904	0.00386527273803949	0.00938473641872406	0.0022419011220336	-0.00100484199356288
1848	-1.04090583324432	0.839607775211334	-22.6034965515137	0.00354059832170606	-0.00100484199356288	-3.08191010844894e-05	-3.08191010844894e-05
1849	-1.04090583324432	1.16428208351135	-22.4736270904541	0.0207483377307653	0.00191722682211548	-0.00555028254166245	-0.00522560812532902
1850	-0.716231524944305	1.48895645141602	-22.5385608673096	-0.0110697457566857	0.000618529506027699	-0.00490093370899558	0.00289124972186983
1851	-0.391557216644287	2.13830494880676	-22.6034965515137	-0.00327756232582033	0.00678734155371785	0.00159255252219737	-0.000355493422830477
1852	0.582465708255768	0.514933466911316	-22.2138862609863	0.00841071270406246	0.00776136433705688	0.00256657530553639	0.00126787810586393
1853	-0.0668829083442688	0.514933466911316	-22.5385608673096	0.00743668992072344	0.00126787810586393	-0.000680167751852423	-0.00132951640989631
1854	-0.0668829083442688	0.514933466911316	-22.1489524841309	0.0022419011220336	-0.00132951640989631	-0.00912170019000769	-0.00425158534198999
1855	-0.391557216644287	1.16428208351135	-22.6034965515137	-0.00327756232582033	0.00451462110504508	0.00256657530553639	0.00126787810586393
1856	1.23181438446045	-0.783763766288757	-22.3437576293945	0.00126787810586393	0.00256657530553639	0.00678734155371785	0.00451462110504508
1857	0.582465708255768	-0.783763766288757	-22.3437576293945	0.00289124972186983	-0.00522560812532902	0.00711201597005129	-3.08191010844894e-05
1858	0.25779139995575	-0.134415164589882	-22.3437576293945	0.0113327819854021	-0.00490093370899558	-0.000355493422830477	0.00678734155371785
1859	-0.0668829083442688	0.190259143710136	-22.7333660125732	-0.000680167751852423	-0.00490093370899558	-0.00425158534198999	0.00289124972186983
1860	0.25779139995575	0.190259143710136	-22.5385608673096	0.0022419011220336	-0.00522560812532902	-0.00555028254166245	0.00678734155371785
1861	-0.391557216644287	0.839607775211334	-22.5385608673096	0.00581331877037883	-0.00132951640989631	0.00743668992072344	0.00613799272105098
1862	-0.0668829083442688	1.48895645141602	-22.6034965515137	0.00711201597005129	0.00451462110504508	-0.000680167751852423	0.00386527273803949
1863	0.582465708255768	0.190259143710136	-22.3437576293945	-0.00197886489331722	0.00516396993771195	0.00711201597005129	0.000943203864153475
1864	1.23181438446045	-0.134415164589882	-22.2788219451904	0.00289124972186983	-0.00522560812532902	-0.00782300252467394	-0.0123684434220195
1865	-0.0668829083442688	1.16428208351135	-22.7333660125732	-0.00425158534198999	0.00516396993771195	-0.0107450718060136	-0.00230353930965066
1866	0.582465708255768	0.514933466911316	-22.40869140625	0.00776136433705688	0.00613799272105098	-0.00197886489331722	0.00873538758605719
1867	0.25779139995575	1.16428208351135	-22.7333660125732	-0.00555028254166245	0.00483929552137852	-0.00619963090866804	0.00646266713738441
1868	-0.0668829083442688	1.48895645141602	-22.7333660125732	0.00678734155371785	0.00548864435404539	0.00191722682211548	-0.00327756232582033
1869	0.582465708255768	0.190259143710136	-22.4736270904541	-0.00165419070981443	0.00451462110504508	-0.0152905117720366	-0.00165419070981443
1870	0.907140016555786	0.839607775211334	-22.5385608673096	-0.0110697457566857	0.00289124972186983	0.00159255252219737	0.000618529506027699
1871	0.582465708255768	0.190259143710136	-22.7333660125732	0.00191722682211548	0.00678734155371785	-0.00619963090866804	0.00581331877037883
1872	-0.391557216644287	1.16428208351135	-22.9281711578369	-0.00490093370899558	0.0100340843200684	-0.000355493422830477	0.000293855206109583
1873	0.25779139995575	0.839607775211334	-22.8632354736328	0.00970941036939621	0.00808603875339031	-0.00912170019000769	0.00159255252219737
1874	0.907140016555786	-0.134415164589882	-22.2138862609863	-0.00619963090866804	0.0022419011220336	-0.00879702530801296	-0.00782300252467394
1875	0.582465708255768	0.190259143710136	-22.0840167999268	-0.00814767740666866	0.00841071270406246	-0.00555028254166245	-0.00392691092565656
1876	-0.0668829083442688	0.839607775211334	-22.5385608673096	-0.000680167751852423	0.000293855206109583	0.00159255252219737	0.00483929552137852
1877	-0.716231524944305	1.48895645141602	-22.6684303283691	-3.08191010844894e-05	0.00386527273803949	0.00711201597005129	0.000943203864153475
1878	-0.0668829083442688	0.514933466911316	-22.0840167999268	-0.00327756232582033	0.00191722682211548	0.00191722682211548	-0.00230353930965066
1879	-0.391557216644287	0.190259143710136	-22.2788219451904	-0.00782300252467394	-0.00197886489331722	-0.00425158534198999	-0.0026282137259841
1880	-0.391557216644287	0.514933466911316	-21.9541473388672	-0.00684897974133492	0.00126787810586393	-0.00749832857400179	-0.00100484199356288
1881	-0.716231524944305	0.514933466911316	-22.0840167999268	-0.00652430532500148	0.0100340843200684	0.00678734155371785	0.00289124972186983
1882	-0.391557216644287	0.190259143710136	-22.4736270904541	0.00289124972186983	0.00646266713738441	-0.00977104809135199	0.00938473641872406
1883	-0.716231524944305	1.81363070011139	-22.7983016967773	0.000293855206109583	0.000293855206109583	-0.00619963090866804	-0.00814767740666866
1884	0.582465708255768	0.190259143710136	-22.7333660125732	0.00191722682211548	-0.00165419070981443	0.00191722682211548	-0.000680167751852423
1885	0.582465708255768	0.190259143710136	-22.2138862609863	0.00289124972186983	-0.00749832857400179	-0.00684897974133492	-0.00327756232582033
1886	0.25779139995575	1.16428208351135	-22.0840167999268	-0.00522560812532902	0.00126787810586393	0.00289124972186983	0.00646266713738441
1887	-0.716231524944305	0.839607775211334	-22.1489524841309	0.00646266713738441	0.000943203864153475	-0.00165419070981443	0.0022419011220336
1888	1.55648863315582	0.190259143710136	-22.4736270904541	0.00743668992072344	0.00548864435404539	-0.00230353930965066	-0.00295288790948689
1889	0.25779139995575	-0.459089487791061	-22.4736270904541	-0.00295288790948689	-0.0117190945893526	-0.00522560812532902	-0.00100484199356288
1890	0.907140016555786	-1.10843813419342	-22.4736270904541	-0.00295288790948689	-0.00847235135734081	-0.00457625929266214	-0.00490093370899558
1891	-0.0668829083442688	-0.783763766288757	-22.3437576293945	0.00711201597005129	-0.0100957229733467	0.000618529506027699	0.0100340843200684
1892	0.907140016555786	-1.10843813419342	-22.1489524841309	0.00841071270406246	0.00126787810586393	-0.00295288790948689	0.00321592413820326
1893	-0.391557216644287	0.190259143710136	-21.8892135620117	0.000293855206109583	0.0022419011220336	-0.00132951640989631	-3.08191010844894e-05
1894	-0.716231524944305	0.839607775211334	-22.4736270904541	0.00451462110504508	-0.00327756232582033	-0.00230353930965066	-0.0100957229733467
1895	0.582465708255768	0.190259143710136	-22.2138862609863	-0.00490093370899558	0.000293855206109583	-0.00132951640989631	-3.08191010844894e-05
1896	-0.0668829083442688	1.16428208351135	-22.6034965515137	0.00418994715437293	0.00581331877037883	-0.00100484199356288	-0.00295288790948689
1897	0.582465708255768	-0.134415164589882	-22.0190830230713	0.0106834331527352	-0.00230353930965066	-0.00230353930965066	0.00678734155371785
1898	0.25779139995575	2.13830494880676	-22.2788219451904	0.00906006153672934	0.00483929552137852	-0.00100484199356288	-0.00100484199356288
1899	-0.0668829083442688	1.16428208351135	-22.7333660125732	0.00873538758605719	-0.00165419070981443	-3.08191010844894e-05	0.0022419011220336
1900	-1.04090583324432	1.16428208351135	-23.0580406188965	-0.00977104809135199	0.00256657530553639	-0.00749832857400179	-3.08191010844894e-05
1901	0.25779139995575	0.839607775211334	-22.9281711578369	0.00289124972186983	0.00516396993771195	0.00191722682211548	0.00776136433705688
1902	0.25779139995575	1.48895645141602	-22.8632354736328	0.0123068047687411	0.00646266713738441	-0.00619963090866804	-0.00360223650932312
1903	1.23181438446045	-0.134415164589882	-22.4736270904541	0.0136055024340749	0.00548864435404539	-0.00295288790948689	0.00906006153672934
1904	-0.391557216644287	1.16428208351135	-22.7983016967773	0.00548864435404539	-3.08191010844894e-05	-0.00100484199356288	-0.000355493422830477
1905	-0.0668829083442688	1.48895645141602	-22.6684303283691	-0.0026282137259841	-0.00522560812532902	-0.000680167751852423	0.000618529506027699
1906	-0.391557216644287	0.190259143710136	-22.4736270904541	-0.00392691092565656	0.00451462110504508	0.00938473641872406	0.00678734155371785
1907	0.25779139995575	-0.134415164589882	-22.4736270904541	0.00613799272105098	0.000943203864153475	0.01100810803473	0.000618529506027699
1908	-0.391557216644287	0.514933466911316	-23.0580406188965	0.00613799272105098	0.00776136433705688	0.000293855206109583	-0.00392691092565656
1909	-1.69025444984436	1.48895645141602	-22.6034965515137	0.00126787810586393	-0.00555028254166245	-0.00132951640989631	0.00256657530553639
1910	-1.04090583324432	1.16428208351135	-22.2138862609863	-0.0113944197073579	0.00191722682211548	-0.00392691092565656	0.00743668992072344
1911	-1.36558020114899	1.81363070011139	-22.7333660125732	-0.0133424662053585	-0.0026282137259841	-0.00457625929266214	0.0022419011220336
1912	-0.716231524944305	0.839607775211334	-22.6684303283691	-3.08191010844894e-05	0.00483929552137852	0.00646266713738441	0.00776136433705688
1913	-0.716231524944305	0.839607775211334	-22.2138862609863	-0.00165419070981443	0.00418994715437293	0.00451462110504508	-0.00327756232582033
1914	-0.0668829083442688	0.190259143710136	-21.9541473388672	-0.00652430532500148	-0.00619963090866804	-0.00879702530801296	-0.00587495695799589
1915	-0.0668829083442688	1.48895645141602	-22.3437576293945	-0.00555028254166245	-0.000355493422830477	0.000293855206109583	-0.00749832857400179
1916	0.582465708255768	-0.134415164589882	-22.1489524841309	0.00289124972186983	0.0022419011220336	0.00808603875339031	0.0103587592020631
1917	-0.391557216644287	1.48895645141602	-22.7333660125732	0.000943203864153475	0.00256657530553639	0.000293855206109583	0.00418994715437293
1918	0.25779139995575	1.48895645141602	-22.5385608673096	0.00516396993771195	-3.08191010844894e-05	-0.0113944197073579	-0.0026282137259841
1919	0.582465708255768	0.514933466911316	-22.3437576293945	-0.00295288790948689	-0.00847235135734081	-0.0100957229733467	-0.00197886489331722
1920	0.907140016555786	-0.783763766288757	-22.2788219451904	0.00126787810586393	-0.00749832857400179	-0.00652430532500148	-0.00295288790948689
1921	0.25779139995575	-1.43311238288879	-22.0190830230713	-0.00327756232582033	-0.00879702530801296	0.00386527273803949	0.00808603875339031
1922	-0.0668829083442688	-1.10843813419342	-22.1489524841309	0.0142548503354192	0.00418994715437293	-0.000680167751852423	-3.08191010844894e-05
1923	-1.04090583324432	0.514933466911316	-23.0580406188965	0.00289124972186983	-0.0026282137259841	-0.00619963090866804	-0.00652430532500148
1924	0.907140016555786	-0.134415164589882	-22.4736270904541	-0.00749832857400179	-0.00165419070981443	-0.00555028254166245	0.0022419011220336
1925	-0.391557216644287	0.839607775211334	-22.2138862609863	0.000618529506027699	-0.00327756232582033	-0.00717365415766835	-0.00295288790948689
1926	0.907140016555786	-0.134415164589882	-22.1489524841309	0.00289124972186983	-0.00490093370899558	-0.00587495695799589	0.00581331877037883
1927	-0.716231524944305	0.839607775211334	-22.2788219451904	0.00386527273803949	0.00321592413820326	-0.00457625929266214	0.00191722682211548
1928	-0.391557216644287	0.839607775211334	-22.2138862609863	-0.000680167751852423	0.00256657530553639	-0.00197886489331722	-0.00847235135734081
1929	0.907140016555786	-0.134415164589882	-22.9281711578369	0.01100810803473	-0.00132951640989631	-0.0120437685400248	-0.00425158534198999
1930	0.25779139995575	0.839607775211334	-23.122974395752	-0.00619963090866804	0.0100340843200684	-0.00652430532500148	-0.00132951640989631
1931	0.582465708255768	0.190259143710136	-22.8632354736328	0.00678734155371785	0.000943203864153475	-0.00587495695799589	0.00548864435404539
1932	-0.391557216644287	1.16428208351135	-22.8632354736328	-0.00132951640989631	0.00678734155371785	-0.00587495695799589	-0.0026282137259841
1933	-0.0668829083442688	1.16428208351135	-22.6684303283691	0.00386527273803949	0.00548864435404539	-0.0123684434220195	-0.00132951640989631
1934	0.25779139995575	0.190259143710136	-22.5385608673096	0.00516396993771195	0.000943203864153475	-0.00230353930965066	0.000943203864153475
1935	0.907140016555786	-0.134415164589882	-22.5385608673096	0.0213976856321096	0.00289124972186983	-0.000355493422830477	-0.00457625929266214
1936	-0.716231524944305	1.16428208351135	-22.7333660125732	0.00873538758605719	0.00516396993771195	0.00516396993771195	0.00516396993771195
1937	-0.0668829083442688	0.190259143710136	-22.4736270904541	0.0188002903014421	0.0022419011220336	0.00418994715437293	-0.000355493422830477
1938	0.25779139995575	-0.134415164589882	-22.40869140625	0.01100810803473	0.0106834331527352	-0.00295288790948689	0.000618529506027699
1939	-0.716231524944305	0.839607775211334	-22.40869140625	-0.00392691092565656	-0.00100484199356288	-0.00944637414067984	-0.00749832857400179
1940	-1.04090583324432	1.48895645141602	-22.3437576293945	-0.0149658378213644	-0.00522560812532902	-0.0104203969240189	0.00354059832170606
1941	-1.36558020114899	1.48895645141602	-22.8632354736328	-0.00360223650932312	0.00354059832170606	-0.00360223650932312	0.000293855206109583
1942	-0.716231524944305	0.190259143710136	-22.3437576293945	0.00289124972186983	0.0123068047687411	-0.000355493422830477	0.00646266713738441
1943	-0.716231524944305	0.839607775211334	-22.2788219451904	-0.00847235135734081	0.00776136433705688	0.00126787810586393	-0.00360223650932312
1944	0.582465708255768	0.839607775211334	-22.1489524841309	-0.00587495695799589	0.000943203864153475	-0.00652430532500148	-0.00327756232582033
1945	0.582465708255768	0.190259143710136	-22.0190830230713	-0.0130177913233638	0.00451462110504508	-0.000680167751852423	-0.00165419070981443
1946	0.25779139995575	0.839607775211334	-22.40869140625	0.00516396993771195	0.00776136433705688	0.00873538758605719	0.00841071270406246
1947	-0.0668829083442688	0.514933466911316	-22.5385608673096	0.0152288740500808	0.000618529506027699	0.0136055024340749	0.00354059832170606
1948	0.582465708255768	-0.783763766288757	-22.4736270904541	0.00256657530553639	0.000618529506027699	0.000293855206109583	-0.00360223650932312
1949	0.582465708255768	-0.459089487791061	-22.6034965515137	0.0022419011220336	-0.00425158534198999	-0.0026282137259841	-0.00230353930965066
1950	0.25779139995575	-0.459089487791061	-22.5385608673096	0.00711201597005129	-0.0120437685400248	-0.00197886489331722	0.00289124972186983
1951	0.582465708255768	-1.43311238288879	-21.8892135620117	-0.000680167751852423	-0.00197886489331722	0.00451462110504508	0.00678734155371785
1952	0.582465708255768	-1.75778675079346	-22.4736270904541	0.00483929552137852	0.00159255252219737	0.00321592413820326	0.00938473641872406
1953	-0.0668829083442688	-1.10843813419342	-22.1489524841309	-0.00587495695799589	0.000618529506027699	-0.00652430532500148	-0.00392691092565656
1954	-1.04090583324432	0.839607775211334	-22.6684303283691	-0.000680167751852423	-0.00165419070981443	-0.00197886489331722	-0.000355493422830477
1955	-0.391557216644287	0.514933466911316	-22.4736270904541	-0.00165419070981443	0.00418994715437293	-0.00912170019000769	-0.00457625929266214
1956	-0.0668829083442688	0.839607775211334	-22.2138862609863	-0.00295288790948689	0.00483929552137852	0.00808603875339031	-3.08191010844894e-05
1957	0.582465708255768	0.190259143710136	-22.0840167999268	0.01100810803473	0.00970941036939621	-0.00165419070981443	0.00386527273803949
1958	-0.0668829083442688	2.13830494880676	-22.9281711578369	0.00548864435404539	0.00548864435404539	-0.00555028254166245	0.00191722682211548
1959	0.25779139995575	1.16428208351135	-22.7983016967773	-3.08191010844894e-05	-0.0026282137259841	-0.0113944197073579	-0.0100957229733467
1960	-0.0668829083442688	1.48895645141602	-22.5385608673096	0.00159255252219737	0.00483929552137852	-0.00879702530801296	-0.00490093370899558
1961	0.582465708255768	1.48895645141602	-22.6684303283691	-0.00619963090866804	0.00516396993771195	-0.00360223650932312	0.00938473641872406
1962	-0.0668829083442688	1.48895645141602	-22.7983016967773	0.00711201597005129	0.00289124972186983	-0.00392691092565656	-0.00360223650932312
1963	-0.0668829083442688	0.839607775211334	-22.5385608673096	-0.000680167751852423	0.00938473641872406	-0.0026282137259841	0.00386527273803949
1964	-0.0668829083442688	1.16428208351135	-22.7983016967773	0.00159255252219737	0.00678734155371785	-0.0126931173726916	-0.0104203969240189
1965	-0.0668829083442688	0.839607775211334	-22.7983016967773	-0.00197886489331722	-0.00327756232582033	-0.00555028254166245	-0.00587495695799589
1966	0.25779139995575	0.190259143710136	-22.40869140625	0.0022419011220336	0.00906006153672934	0.0106834331527352	0.01100810803473
1967	0.582465708255768	-0.134415164589882	-22.7333660125732	0.0155535480007529	0.00581331877037883	-0.00587495695799589	0.00516396993771195
1968	-0.716231524944305	1.48895645141602	-22.4736270904541	0.000293855206109583	0.00418994715437293	0.00841071270406246	-0.00197886489331722
1969	-1.04090583324432	1.16428208351135	-22.2788219451904	-0.0026282137259841	-0.000355493422830477	-0.00100484199356288	0.0022419011220336
1970	-1.69025444984436	1.48895645141602	-22.6684303283691	-0.00197886489331722	0.00483929552137852	-0.00392691092565656	0.00646266713738441
1971	-1.69025444984436	1.81363070011139	-22.6034965515137	-0.0204853005707264	-0.000355493422830477	0.00191722682211548	0.00256657530553639
1972	-1.36558020114899	1.16428208351135	-22.6684303283691	-0.00100484199356288	0.00613799272105098	0.00516396993771195	0.00711201597005129
1973	-0.716231524944305	0.190259143710136	-22.5385608673096	-0.00717365415766835	0.00418994715437293	-0.00197886489331722	-0.00360223650932312
1974	-0.0668829083442688	0.190259143710136	-22.2138862609863	0.000618529506027699	0.0152288740500808	-0.0107450718060136	-0.00132951640989631
1975	-0.391557216644287	1.16428208351135	-21.8892135620117	-0.00392691092565656	-0.00749832857400179	-0.00814767740666866	0.00516396993771195
1976	0.582465708255768	0.190259143710136	-22.6684303283691	-0.00230353930965066	0.00256657530553639	0.00483929552137852	0.00159255252219737
1977	-0.391557216644287	1.48895645141602	-22.7983016967773	0.00808603875339031	-3.08191010844894e-05	0.000618529506027699	0.0126314787194133
1978	0.907140016555786	-0.134415164589882	-22.40869140625	-0.00295288790948689	0.00516396993771195	0.000943203864153475	-0.00327756232582033
1979	0.25779139995575	0.190259143710136	-22.2788219451904	0.0022419011220336	-3.08191010844894e-05	-0.0026282137259841	0.000943203864153475
1980	1.23181438446045	-0.783763766288757	-22.0190830230713	0.000618529506027699	0.0022419011220336	-0.00619963090866804	-0.00522560812532902
1981	0.907140016555786	-0.783763766288757	-22.2788219451904	0.00321592413820326	0.00191722682211548	0.00841071270406246	0.00516396993771195
1982	0.582465708255768	-1.43311238288879	-22.5385608673096	-3.08191010844894e-05	0.00191722682211548	-0.000355493422830477	0.000618529506027699
1983	-0.391557216644287	-0.459089487791061	-22.2788219451904	0.0136055024340749	-0.00749832857400179	-0.0107450718060136	-0.00100484199356288
1984	0.582465708255768	-0.459089487791061	-22.2788219451904	0.00581331877037883	-0.00717365415766835	-0.000680167751852423	-0.00457625929266214
1985	0.25779139995575	0.514933466911316	-22.0840167999268	-0.00425158534198999	-0.00360223650932312	-0.00100484199356288	0.00418994715437293
1986	0.582465708255768	1.16428208351135	-22.3437576293945	0.00321592413820326	-0.00782300252467394	0.00743668992072344	-0.000680167751852423
1987	-0.0668829083442688	1.16428208351135	-22.5385608673096	0.0171769186854362	0.000618529506027699	-0.00327756232582033	0.00646266713738441
1988	0.25779139995575	0.839607775211334	-22.4736270904541	0.0194496400654316	0.00516396993771195	0.00159255252219737	-0.00749832857400179
1989	0.907140016555786	0.514933466911316	-22.3437576293945	-0.00392691092565656	-0.00912170019000769	-0.0107450718060136	0.00418994715437293
1990	0.582465708255768	0.839607775211334	-22.5385608673096	-0.00392691092565656	-0.00522560812532902	-0.00100484199356288	0.00483929552137852
1991	1.23181438446045	0.190259143710136	-22.5385608673096	-0.000355493422830477	0.000293855206109583	0.000293855206109583	0.00581331877037883
1992	-0.391557216644287	1.48895645141602	-22.2788219451904	0.00289124972186983	-0.00490093370899558	-0.000680167751852423	0.00483929552137852
1993	0.582465708255768	1.48895645141602	-22.8632354736328	-0.00587495695799589	0.00451462110504508	-0.0107450718060136	0.00159255252219737
1994	-0.0668829083442688	0.839607775211334	-22.9931049346924	-0.00392691092565656	0.00256657530553639	-0.0104203969240189	-0.00230353930965066
1995	0.907140016555786	-0.134415164589882	-22.2138862609863	0.00483929552137852	-0.00587495695799589	-0.00425158534198999	-0.00522560812532902
1996	-0.391557216644287	1.16428208351135	-22.40869140625	-0.00425158534198999	-0.000680167751852423	-0.00165419070981443	0.0116574559360743
1997	0.907140016555786	-0.134415164589882	-22.2788219451904	0.0103587592020631	0.00418994715437293	0.00321592413820326	-0.00230353930965066
1998	0.582465708255768	1.16428208351135	-22.0840167999268	0.000293855206109583	0.00289124972186983	-0.00912170019000769	-0.00165419070981443
1999	-0.391557216644287	1.48895645141602	-22.7983016967773	-0.00230353930965066	-0.000355493422830477	0.00386527273803949	-0.00457625929266214
2000	-0.716231524944305	0.839607775211334	-22.6034965515137	-0.00814767740666866	0.00126787810586393	-0.00814767740666866	-0.0026282137259841
[truncated: 6,860 more rows]
