# Supplementary material for: Precise instruction and consideration of the vertical and horizontal force component increases validity and reliability of the 90:20 Isometric Posterior Chain Test
Source: PLoS One. 2024 Oct 28;19(10):e0312843. doi: 10.1371/journal.pone.0312843 (PMC11515970; doi:10.1371/journal.pone.0312843)
Supplement: S1 File — (ZIP) [file pone.0312843.s001.zip › S1_Raw_Data/M1_P03_iso_3.csv]

1	-1.36558020114899	1.16428208351135	-22.9281711578369	-0.00360223650932312	0.00256657530553639	-0.0104203969240189	-0.00295288790948689
2	-2.01492881774902	0.839607775211334	-23.2528457641602	0.00646266713738441	0.00711201597005129	-0.000355493422830477	0.000618529506027699
3	-1.04090583324432	-0.134415164589882	-23.122974395752	0.00386527273803949	0.00191722682211548	-0.00425158534198999	-0.00327756232582033
4	-1.69025444984436	1.16428208351135	-23.0580406188965	-0.00425158534198999	0.00321592413820326	-0.00555028254166245	-0.000680167751852423
5	0.25779139995575	-0.134415164589882	-23.4476490020752	0.0230210572481155	-0.00100484199356288	-0.00295288790948689	-0.00684897974133492
6	-0.0668829083442688	-0.134415164589882	-23.0580406188965	-0.0126931173726916	0.00516396993771195	-0.0104203969240189	-0.00295288790948689
7	-0.0668829083442688	0.839607775211334	-23.3827152252197	0.0197743140161037	0.00548864435404539	0.011982130818069	-0.00100484199356288
8	-0.391557216644287	1.16428208351135	-23.7723236083984	0.00256657530553639	0.00548864435404539	-0.00457625929266214	0.000618529506027699
9	0.582465708255768	0.514933466911316	-23.7723236083984	-0.00165419070981443	-3.08191010844894e-05	-0.0126931173726916	-0.000680167751852423
10	0.907140016555786	-0.459089487791061	-23.4476490020752	-0.00879702530801296	-0.00100484199356288	-0.0156151866540313	0.00516396993771195
11	0.582465708255768	-1.10843813419342	-23.3827152252197	-0.00717365415766835	-0.00717365415766835	-0.0100957229733467	-0.00165419070981443
12	-0.0668829083442688	0.190259143710136	-23.4476490020752	0.0272418223321438	-0.00522560812532902	0.00386527273803949	0.00646266713738441
13	0.582465708255768	-0.134415164589882	-23.3827152252197	0.0106834331527352	0.000618529506027699	-0.00360223650932312	-0.00197886489331722
14	0.25779139995575	0.190259143710136	-23.8372592926025	-0.000355493422830477	-0.00425158534198999	-0.00100484199356288	0.00159255252219737
15	0.582465708255768	-0.459089487791061	-23.6424541473389	-0.00165419070981443	-0.00360223650932312	-0.00652430532500148	-0.00522560812532902
16	0.907140016555786	-0.459089487791061	-23.3177795410156	0.000618529506027699	-0.00490093370899558	0.000943203864153475	-0.00652430532500148
17	-0.0668829083442688	0.514933466911316	-23.5775184631348	0.00191722682211548	0.00678734155371785	0.00321592413820326	-0.00100484199356288
18	0.582465708255768	-0.134415164589882	-23.5125846862793	0.00386527273803949	0.00451462110504508	-0.00587495695799589	0.00386527273803949
19	-0.0668829083442688	-0.134415164589882	-23.122974395752	-0.00749832857400179	-0.000680167751852423	-0.00782300252467394	-0.00587495695799589
20	0.907140016555786	-0.134415164589882	-23.0580406188965	-0.00132951640989631	-0.00230353930965066	-0.0123684434220195	-0.000355493422830477
21	0.25779139995575	-0.134415164589882	-23.3177795410156	0.00873538758605719	0.000943203864153475	-0.0165892094373703	0.000943203864153475
22	0.25779139995575	0.839607775211334	-23.2528457641602	0.0191249661147594	0.00970941036939621	-0.00814767740666866	-0.00425158534198999
23	-0.0668829083442688	1.16428208351135	-23.1879100799561	-0.000680167751852423	0.00321592413820326	-0.00619963090866804	0.00354059832170606
24	0.582465708255768	0.514933466911316	-23.0580406188965	0.00613799272105098	0.00841071270406246	-0.00587495695799589	-0.00814767740666866
25	-0.391557216644287	1.16428208351135	-22.7983016967773	0.00613799272105098	-3.08191010844894e-05	-0.0123684434220195	-0.00230353930965066
26	-0.716231524944305	0.514933466911316	-22.5385608673096	0.00938473641872406	-0.00295288790948689	-0.00847235135734081	-0.00587495695799589
27	0.582465708255768	-0.134415164589882	-22.6684303283691	-3.08191010844894e-05	0.00483929552137852	-0.00457625929266214	0.00386527273803949
28	0.907140016555786	-0.134415164589882	-23.0580406188965	0.0123068047687411	0.000943203864153475	0.00483929552137852	-0.00100484199356288
29	0.907140016555786	-0.134415164589882	-22.8632354736328	0.00548864435404539	0.00938473641872406	-0.00295288790948689	-0.00165419070981443
30	-0.391557216644287	0.839607775211334	-22.9931049346924	-0.00327756232582033	0.000618529506027699	-0.00879702530801296	-0.000680167751852423
31	-0.0668829083442688	0.839607775211334	-22.3437576293945	0.0022419011220336	0.00646266713738441	-0.00490093370899558	-0.00457625929266214
32	-0.391557216644287	0.514933466911316	-22.40869140625	0.00418994715437293	-0.00132951640989631	0.0022419011220336	0.00386527273803949
33	-1.04090583324432	0.514933466911316	-22.4736270904541	-0.00100484199356288	0.00321592413820326	-0.00587495695799589	-0.0026282137259841
34	-1.04090583324432	-0.459089487791061	-22.7333660125732	-0.0104203969240189	0.00548864435404539	-0.00652430532500148	0.0022419011220336
35	-2.33960318565369	1.16428208351135	-23.0580406188965	-0.00490093370899558	-0.00360223650932312	0.00289124972186983	-0.00587495695799589
36	-1.69025444984436	1.48895645141602	-22.9931049346924	-0.0195112787187099	0.000943203864153475	-0.00814767740666866	0.01100810803473
37	-1.69025444984436	1.48895645141602	-22.6684303283691	-0.00814767740666866	0.00256657530553639	0.00516396993771195	0.00581331877037883
38	-0.391557216644287	1.16428208351135	-22.5385608673096	0.00289124972186983	0.000293855206109583	-0.00490093370899558	0.00451462110504508
39	-0.716231524944305	1.48895645141602	-22.8632354736328	0.000943203864153475	-0.00295288790948689	0.00386527273803949	-0.00782300252467394
40	0.25779139995575	0.839607775211334	-23.1879100799561	0.00516396993771195	0.00548864435404539	-0.00749832857400179	0.000943203864153475
41	-0.0668829083442688	0.514933466911316	-22.8632354736328	0.012956153601408	0.00386527273803949	-0.00457625929266214	-0.00814767740666866
42	-0.391557216644287	0.514933466911316	-22.3437576293945	0.000293855206109583	0.00418994715437293	0.00321592413820326	0.00581331877037883
43	0.25779139995575	0.839607775211334	-22.2788219451904	0.0106834331527352	-3.08191010844894e-05	0.00516396993771195	0.00841071270406246
44	0.25779139995575	-0.459089487791061	-22.40869140625	-0.00652430532500148	-0.0026282137259841	0.0022419011220336	-0.0100957229733467
45	0.582465708255768	-1.10843813419342	-22.5385608673096	0.00289124972186983	-0.0100957229733467	0.00873538758605719	0.000293855206109583
46	0.25779139995575	0.190259143710136	-22.7983016967773	-0.0026282137259841	-0.00684897974133492	-0.00295288790948689	-0.00360223650932312
47	-0.391557216644287	-0.459089487791061	-22.5385608673096	0.0308132413774729	0.00613799272105098	0.0136055024340749	0.00581331877037883
48	-0.391557216644287	0.190259143710136	-22.5385608673096	0.00451462110504508	0.0022419011220336	0.00938473641872406	0.00386527273803949
49	-1.04090583324432	0.839607775211334	-22.1489524841309	-0.00912170019000769	-0.00392691092565656	-0.000680167751852423	-0.000355493422830477
50	-0.391557216644287	1.16428208351135	-22.6034965515137	0.00256657530553639	-0.000680167751852423	-0.00522560812532902	-0.00782300252467394
51	0.25779139995575	0.514933466911316	-22.4736270904541	0.0191249661147594	0.00191722682211548	0.000293855206109583	-3.08191010844894e-05
52	-0.391557216644287	0.514933466911316	-22.5385608673096	0.0145795252174139	0.0022419011220336	0.00743668992072344	-0.00132951640989631
53	-0.716231524944305	1.16428208351135	-22.6034965515137	-0.00165419070981443	-0.0026282137259841	0.0132808275520802	0.000293855206109583
54	-1.04090583324432	0.839607775211334	-22.40869140625	0.00743668992072344	0.00483929552137852	-0.00100484199356288	0.000943203864153475
55	0.582465708255768	-0.134415164589882	-22.40869140625	0.00646266713738441	-0.000355493422830477	-0.00100484199356288	-0.00684897974133492
56	0.25779139995575	0.514933466911316	-22.9281711578369	0.000618529506027699	-0.00360223650932312	-0.00295288790948689	-0.00490093370899558
57	0.907140016555786	1.48895645141602	-23.1879100799561	0.0126314787194133	0.00581331877037883	0.00646266713738441	0.00581331877037883
58	-0.0668829083442688	0.839607775211334	-23.4476490020752	0.00906006153672934	-0.00360223650932312	-0.00100484199356288	0.00386527273803949
59	0.907140016555786	0.190259143710136	-22.9281711578369	-0.00457625929266214	0.00776136433705688	0.000618529506027699	0.00548864435404539
60	0.25779139995575	0.190259143710136	-22.40869140625	-0.0110697457566857	0.00126787810586393	0.00548864435404539	-0.00132951640989631
61	-0.0668829083442688	0.839607775211334	-22.4736270904541	0.00159255252219737	0.00516396993771195	-0.0026282137259841	-0.00327756232582033
62	-0.391557216644287	0.839607775211334	-22.4736270904541	0.00808603875339031	0.00873538758605719	0.0123068047687411	0.00613799272105098
63	0.25779139995575	0.190259143710136	-22.4736270904541	0.00516396993771195	0.00548864435404539	0.00678734155371785	-0.00197886489331722
64	-1.36558020114899	1.48895645141602	-22.7333660125732	-3.08191010844894e-05	0.000293855206109583	-0.0130177913233638	-0.000680167751852423
65	-1.36558020114899	0.839607775211334	-22.5385608673096	-0.0165892094373703	-0.00522560812532902	0.00321592413820326	-0.000355493422830477
66	-0.716231524944305	-0.134415164589882	-22.3437576293945	-0.0204853005707264	-0.00522560812532902	-0.0104203969240189	-0.00360223650932312
67	-1.04090583324432	0.514933466911316	-22.2138862609863	0.0022419011220336	0.0100340843200684	0.0116574559360743	0.00126787810586393
68	-0.391557216644287	0.514933466911316	-22.2788219451904	0.00678734155371785	-3.08191010844894e-05	0.00386527273803949	-0.00197886489331722
69	-0.0668829083442688	0.514933466911316	-22.4736270904541	-0.00782300252467394	0.000618529506027699	0.00743668992072344	-0.00132951640989631
70	-0.0668829083442688	-0.459089487791061	-22.6034965515137	-0.00555028254166245	0.00548864435404539	-0.00879702530801296	-0.00879702530801296
71	-1.36558020114899	0.514933466911316	-22.40869140625	0.000293855206109583	-0.00814767740666866	-3.08191010844894e-05	-0.00197886489331722
72	0.25779139995575	1.16428208351135	-22.6034965515137	-0.0123684434220195	0.011982130818069	-3.08191010844894e-05	0.00906006153672934
73	0.582465708255768	-0.134415164589882	-22.2788219451904	0.0126314787194133	0.00191722682211548	0.000293855206109583	0.00516396993771195
74	-0.0668829083442688	0.839607775211334	-22.4736270904541	-0.00717365415766835	0.000293855206109583	-0.00100484199356288	0.00159255252219737
75	-0.391557216644287	-0.134415164589882	-22.5385608673096	-0.00165419070981443	-0.0120437685400248	0.00126787810586393	-0.00360223650932312
76	0.25779139995575	-0.783763766288757	-22.4736270904541	0.000618529506027699	-0.00587495695799589	-0.00360223650932312	-0.00100484199356288
77	0.907140016555786	-1.43311238288879	-22.3437576293945	0.00613799272105098	0.00159255252219737	0.00191722682211548	0.00126787810586393
78	0.25779139995575	-1.10843813419342	-22.3437576293945	-0.00360223650932312	-0.00879702530801296	-0.000355493422830477	0.0022419011220336
79	-0.716231524944305	-0.134415164589882	-22.2788219451904	0.00126787810586393	-0.0100957229733467	-0.00197886489331722	-0.00165419070981443
80	-0.391557216644287	0.839607775211334	-22.5385608673096	-0.00230353930965066	-0.0117190945893526	-0.00619963090866804	-0.00425158534198999
81	-0.0668829083442688	-0.459089487791061	-22.3437576293945	-0.00392691092565656	0.00256657530553639	-0.00522560812532902	-0.000355493422830477
82	-0.0668829083442688	0.190259143710136	-22.6034965515137	0.00418994715437293	0.00483929552137852	0.00126787810586393	-0.00555028254166245
83	-0.391557216644287	1.16428208351135	-22.7333660125732	0.0145795252174139	0.00289124972186983	-0.000680167751852423	0.000943203864153475
84	0.907140016555786	0.190259143710136	-22.0190830230713	0.00386527273803949	-0.000355493422830477	-0.00847235135734081	0.000943203864153475
85	0.907140016555786	-0.134415164589882	-22.5385608673096	-0.00165419070981443	-0.00295288790948689	-0.00652430532500148	0.00159255252219737
86	-0.0668829083442688	1.16428208351135	-22.9281711578369	0.00418994715437293	-3.08191010844894e-05	-0.00652430532500148	0.00906006153672934
87	-0.391557216644287	0.514933466911316	-23.3177795410156	0.0181509424000978	0.00451462110504508	-0.00717365415766835	0.00938473641872406
88	-0.391557216644287	1.16428208351135	-22.9931049346924	-0.000355493422830477	0.00548864435404539	0.000293855206109583	0.00581331877037883
89	-0.391557216644287	1.16428208351135	-23.122974395752	-0.00132951640989631	-0.00327756232582033	-0.00749832857400179	-0.00814767740666866
90	-0.391557216644287	1.16428208351135	-23.3827152252197	-0.00295288790948689	0.000943203864153475	-0.0113944197073579	-0.00197886489331722
91	-0.391557216644287	0.190259143710136	-23.0580406188965	0.0246444288641214	-0.000355493422830477	-0.00392691092565656	-0.00425158534198999
92	0.25779139995575	0.190259143710136	-22.0840167999268	-0.00652430532500148	0.012956153601408	0.00418994715437293	0.000618529506027699
93	-0.391557216644287	1.48895645141602	-22.6684303283691	0.00711201597005129	0.00386527273803949	-0.00360223650932312	-0.00522560812532902
94	0.25779139995575	-0.134415164589882	-22.5385608673096	0.00776136433705688	0.00613799272105098	-0.0130177913233638	-0.000680167751852423
95	0.25779139995575	0.514933466911316	-23.122974395752	0.0100340843200684	-0.0026282137259841	-0.00425158534198999	0.000943203864153475
96	-0.716231524944305	0.839607775211334	-22.6034965515137	-3.08191010844894e-05	0.00191722682211548	-0.00230353930965066	-0.00327756232582033
97	-1.04090583324432	1.81363070011139	-22.6034965515137	-0.00392691092565656	0.00613799272105098	-0.00425158534198999	0.0113327819854021
98	-1.04090583324432	0.839607775211334	-22.4736270904541	-0.00847235135734081	0.00321592413820326	-0.00847235135734081	0.00808603875339031
99	-1.36558020114899	1.48895645141602	-22.6684303283691	-0.00360223650932312	0.00159255252219737	-0.0136671401560307	0.000293855206109583
100	-0.391557216644287	-0.134415164589882	-22.5385608673096	-0.00652430532500148	0.00159255252219737	-0.00814767740666866	-0.00555028254166245
101	-2.01492881774902	1.48895645141602	-23.1879100799561	0.00256657530553639	-0.000680167751852423	-0.000680167751852423	-0.00230353930965066
102	-0.716231524944305	1.16428208351135	-23.122974395752	-0.00230353930965066	0.00126787810586393	0.00516396993771195	0.0116574559360743
103	-0.0668829083442688	-0.134415164589882	-22.8632354736328	0.011982130818069	0.00386527273803949	0.00386527273803949	0.00841071270406246
104	-0.716231524944305	1.48895645141602	-22.4736270904541	0.00159255252219737	-0.00295288790948689	0.00418994715437293	-0.00619963090866804
105	-0.391557216644287	-0.459089487791061	-22.0840167999268	-0.0107450718060136	-0.00165419070981443	-0.00977104809135199	-0.00425158534198999
106	0.25779139995575	0.190259143710136	-23.0580406188965	0.0233457311987877	0.00354059832170606	-3.08191010844894e-05	-0.00197886489331722
107	0.25779139995575	0.839607775211334	-23.3177795410156	-0.000355493422830477	0.00516396993771195	0.00289124972186983	0.00776136433705688
108	-0.391557216644287	0.839607775211334	-23.1879100799561	0.01847561635077	-0.00360223650932312	-0.00490093370899558	0.00159255252219737
109	0.25779139995575	-0.783763766288757	-22.9931049346924	-0.0026282137259841	-0.0104203969240189	-0.00717365415766835	-0.00197886489331722
110	0.582465708255768	-0.783763766288757	-22.7333660125732	-0.00782300252467394	-0.0110697457566857	0.000943203864153475	-0.00587495695799589
111	0.907140016555786	-1.43311238288879	-22.6034965515137	-0.0136671401560307	-0.00717365415766835	-0.00684897974133492	-0.00295288790948689
112	-0.391557216644287	0.839607775211334	-23.2528457641602	0.00938473641872406	0.0022419011220336	0.000293855206109583	0.00613799272105098
113	0.582465708255768	-0.783763766288757	-22.9931049346924	0.00678734155371785	-0.00619963090866804	-0.00425158534198999	0.000943203864153475
114	-1.04090583324432	1.16428208351135	-23.2528457641602	0.0022419011220336	0.000618529506027699	-0.00457625929266214	-0.00684897974133492
115	-0.391557216644287	0.190259143710136	-23.4476490020752	-0.000355493422830477	-0.00230353930965066	-0.0110697457566857	0.0022419011220336
116	-0.0668829083442688	-0.134415164589882	-22.9931049346924	0.00808603875339031	-3.08191010844894e-05	-0.00684897974133492	0.000943203864153475
117	0.582465708255768	-0.134415164589882	-22.6684303283691	0.00354059832170606	0.0106834331527352	-3.08191010844894e-05	0.00613799272105098
118	0.25779139995575	-0.134415164589882	-22.8632354736328	0.00386527273803949	0.00581331877037883	-0.00490093370899558	0.00289124972186983
119	0.25779139995575	0.190259143710136	-23.0580406188965	-3.08191010844894e-05	-0.000355493422830477	-0.00360223650932312	-0.00847235135734081
120	-0.391557216644287	0.514933466911316	-23.3827152252197	-0.0221086721867323	0.0022419011220336	-0.00100484199356288	-0.00392691092565656
121	0.582465708255768	0.190259143710136	-23.5775184631348	0.000293855206109583	-0.000680167751852423	-0.0026282137259841	-0.00165419070981443
122	0.25779139995575	-0.134415164589882	-23.3827152252197	0.00938473641872406	0.01100810803473	-0.00100484199356288	-0.00327756232582033
123	-0.716231524944305	1.48895645141602	-23.707389831543	-0.00100484199356288	0.00516396993771195	-0.00587495695799589	0.00646266713738441
124	-0.0668829083442688	-0.134415164589882	-23.122974395752	0.000943203864153475	0.00321592413820326	-0.00879702530801296	-0.00327756232582033
125	-0.716231524944305	1.81363070011139	-23.3177795410156	-0.0120437685400248	-0.00490093370899558	-0.00490093370899558	-0.00522560812532902
126	-0.0668829083442688	0.839607775211334	-23.5125846862793	-0.00457625929266214	-3.08191010844894e-05	-0.00295288790948689	0.00776136433705688
127	0.582465708255768	0.190259143710136	-23.3177795410156	-0.00165419070981443	0.000293855206109583	-0.00490093370899558	0.00711201597005129
128	0.582465708255768	-0.459089487791061	-23.3177795410156	-0.000680167751852423	0.00808603875339031	-0.00555028254166245	0.00451462110504508
129	-0.0668829083442688	-0.134415164589882	-22.6034965515137	-0.00912170019000769	0.000618529506027699	-0.0130177913233638	0.00126787810586393
130	-0.716231524944305	0.839607775211334	-22.9931049346924	-0.0159398596733809	-0.00425158534198999	-0.00912170019000769	0.00126787810586393
131	-1.69025444984436	1.16428208351135	-23.7723236083984	-0.00490093370899558	0.00256657530553639	-0.0100957229733467	0.000618529506027699
132	-0.716231524944305	-0.134415164589882	-23.6424541473389	0.011982130818069	0.00646266713738441	-0.00327756232582033	0.00613799272105098
133	-1.69025444984436	1.16428208351135	-23.3177795410156	0.0022419011220336	0.00516396993771195	0.00159255252219737	0.00418994715437293
134	-0.391557216644287	-0.459089487791061	-23.122974395752	-0.00360223650932312	0.000943203864153475	-0.00652430532500148	-0.00132951640989631
135	-1.04090583324432	0.839607775211334	-23.3177795410156	-0.0026282137259841	-0.00555028254166245	-0.00619963090866804	0.000618529506027699
136	-0.716231524944305	1.16428208351135	-23.5775184631348	0.00418994715437293	-0.000680167751852423	-0.00587495695799589	-0.00522560812532902
137	-1.04090583324432	1.16428208351135	-23.707389831543	-0.0110697457566857	0.00808603875339031	-0.00457625929266214	0.0022419011220336
138	-0.716231524944305	0.839607775211334	-23.7723236083984	-0.00684897974133492	0.000293855206109583	-0.00100484199356288	0.00354059832170606
139	-0.391557216644287	1.16428208351135	-23.6424541473389	0.00289124972186983	-0.00197886489331722	0.000943203864153475	-0.00132951640989631
140	0.582465708255768	0.190259143710136	-23.5775184631348	-0.0230826959013939	0.00126787810586393	-0.0113944197073579	0.00256657530553639
141	-0.0668829083442688	-0.459089487791061	-23.1879100799561	0.0155535480007529	-0.00295288790948689	-0.0104203969240189	0.00613799272105098
142	-0.391557216644287	0.514933466911316	-23.3827152252197	0.000943203864153475	-3.08191010844894e-05	-0.00522560812532902	0.00581331877037883
143	0.907140016555786	-0.459089487791061	-23.707389831543	0.00906006153672934	-0.00555028254166245	0.00256657530553639	0.00451462110504508
144	-0.716231524944305	-0.134415164589882	-23.5775184631348	-0.00100484199356288	-0.00944637414067984	0.000618529506027699	-0.00295288790948689
145	0.907140016555786	-1.10843813419342	-23.5125846862793	-0.0139918150380254	-0.00847235135734081	-0.00555028254166245	0.00581331877037883
146	-1.04090583324432	0.190259143710136	-23.6424541473389	-0.00717365415766835	-0.00392691092565656	-0.00652430532500148	-0.00360223650932312
147	0.25779139995575	0.190259143710136	-23.3827152252197	-0.00425158534198999	0.00289124972186983	0.00418994715437293	0.00548864435404539
148	-0.716231524944305	0.514933466911316	-23.6424541473389	-0.00977104809135199	0.0022419011220336	0.00743668992072344	-0.00392691092565656
149	-0.391557216644287	1.16428208351135	-23.2528457641602	0.00321592413820326	-0.00230353930965066	-0.00327756232582033	-0.00392691092565656
150	-0.716231524944305	0.839607775211334	-23.5775184631348	0.000943203864153475	0.00483929552137852	-0.00555028254166245	-0.00425158534198999
151	0.25779139995575	0.190259143710136	-23.707389831543	-0.00327756232582033	0.011982130818069	-0.00230353930965066	-0.00392691092565656
152	-0.0668829083442688	1.48895645141602	-23.5775184631348	0.00938473641872406	0.00808603875339031	-0.00619963090866804	0.00159255252219737
153	-0.0668829083442688	1.81363070011139	-23.7723236083984	0.000618529506027699	0.0100340843200684	-0.0026282137259841	-0.00197886489331722
154	-0.716231524944305	0.839607775211334	-23.707389831543	-0.00327756232582033	-0.000680167751852423	-0.00457625929266214	-0.00652430532500148
155	-0.0668829083442688	0.514933466911316	-23.8372592926025	0.00256657530553639	0.00548864435404539	-0.00619963090866804	-0.00197886489331722
156	0.582465708255768	0.514933466911316	-23.122974395752	0.00581331877037883	-0.000680167751852423	-0.00360223650932312	-0.00197886489331722
157	0.25779139995575	0.190259143710136	-23.1879100799561	0.0136055024340749	0.00743668992072344	0.00776136433705688	0.00126787810586393
158	0.907140016555786	0.190259143710136	-22.9281711578369	-0.0159398596733809	0.01100810803473	-0.00749832857400179	0.00418994715437293
159	-0.0668829083442688	-0.134415164589882	-22.6034965515137	-0.00295288790948689	0.00678734155371785	-0.00490093370899558	-0.00782300252467394
160	-0.0668829083442688	0.514933466911316	-22.7983016967773	-0.0117190945893526	-0.00879702530801296	-0.00392691092565656	-0.0120437685400248
161	-0.716231524944305	1.16428208351135	-23.2528457641602	-3.08191010844894e-05	0.00289124972186983	-0.000355493422830477	0.00678734155371785
162	-0.716231524944305	0.839607775211334	-23.3177795410156	-0.00425158534198999	0.00289124972186983	0.00548864435404539	-0.00392691092565656
163	-0.391557216644287	-0.134415164589882	-22.2788219451904	0.00581331877037883	0.011982130818069	0.00289124972186983	0.00321592413820326
164	-1.04090583324432	1.16428208351135	-22.6684303283691	-0.00392691092565656	0.00418994715437293	-0.000680167751852423	-0.00295288790948689
165	-1.36558020114899	0.514933466911316	-22.6684303283691	0.000293855206109583	-0.00100484199356288	-0.0133424662053585	0.00126787810586393
166	-1.36558020114899	0.839607775211334	-22.7983016967773	-0.0182125810533762	0.00191722682211548	0.00321592413820326	-0.00749832857400179
167	-1.04090583324432	0.190259143710136	-23.122974395752	0.0022419011220336	-0.00132951640989631	0.00354059832170606	0.00938473641872406
168	-1.04090583324432	1.48895645141602	-23.0580406188965	-0.0100957229733467	0.00906006153672934	0.0106834331527352	0.00321592413820326
169	-0.0668829083442688	-0.459089487791061	-22.6684303283691	-0.00522560812532902	0.00321592413820326	-0.00684897974133492	-0.00327756232582033
170	0.25779139995575	0.514933466911316	-22.9281711578369	0.0123068047687411	0.00418994715437293	-0.0110697457566857	-0.00814767740666866
171	0.582465708255768	-0.459089487791061	-22.6684303283691	0.011982130818069	0.00159255252219737	-0.00327756232582033	0.00354059832170606
172	-0.0668829083442688	1.16428208351135	-22.9281711578369	0.00289124972186983	0.00321592413820326	-0.00327756232582033	-0.00392691092565656
173	0.907140016555786	-0.459089487791061	-23.2528457641602	-0.0107450718060136	0.00354059832170606	0.00354059832170606	0.00451462110504508
174	-0.391557216644287	0.839607775211334	-22.6034965515137	-0.00684897974133492	0.00191722682211548	-0.0026282137259841	-0.00360223650932312
175	-0.0668829083442688	0.190259143710136	-22.6684303283691	-0.00684897974133492	-0.00522560812532902	-0.00197886489331722	0.000943203864153475
176	-0.391557216644287	-0.783763766288757	-22.2138862609863	0.00808603875339031	-0.0104203969240189	-0.000680167751852423	-0.00360223650932312
177	0.582465708255768	-1.75778675079346	-22.7333660125732	-0.000355493422830477	-0.00717365415766835	0.00386527273803949	0.00646266713738441
178	-0.391557216644287	-0.783763766288757	-22.6034965515137	0.00906006153672934	-0.00425158534198999	0.000618529506027699	0.000943203864153475
179	-0.0668829083442688	0.839607775211334	-23.3827152252197	-0.00490093370899558	0.00126787810586393	-0.00295288790948689	-0.00717365415766835
180	-0.716231524944305	0.839607775211334	-22.6034965515137	-0.00327756232582033	-0.00555028254166245	-0.00912170019000769	-0.00392691092565656
181	0.582465708255768	0.190259143710136	-22.3437576293945	0.000943203864153475	-0.000680167751852423	-0.00814767740666866	-0.00327756232582033
182	0.907140016555786	-0.134415164589882	-22.4736270904541	0.00548864435404539	0.00711201597005129	0.00613799272105098	0.00418994715437293
183	-0.391557216644287	1.48895645141602	-22.4736270904541	0.000293855206109583	0.000293855206109583	0.00483929552137852	0.00191722682211548
184	0.582465708255768	0.514933466911316	-22.1489524841309	0.00418994715437293	0.00289124972186983	-0.0120437685400248	-0.00327756232582033
185	-0.391557216644287	1.48895645141602	-22.9931049346924	-0.0169138833880424	0.000293855206109583	-0.00652430532500148	-0.00490093370899558
186	0.25779139995575	0.839607775211334	-22.8632354736328	-0.00132951640989631	-3.08191010844894e-05	-0.00132951640989631	0.00483929552137852
187	-0.391557216644287	-0.134415164589882	-22.7333660125732	-0.00165419070981443	0.00418994715437293	0.00354059832170606	-0.00100484199356288
188	0.907140016555786	-0.134415164589882	-22.6684303283691	-0.00522560812532902	0.00548864435404539	-0.00652430532500148	0.00191722682211548
189	-0.0668829083442688	0.190259143710136	-22.4736270904541	-0.00912170019000769	-0.00197886489331722	-0.00619963090866804	-0.00587495695799589
190	-0.0668829083442688	1.16428208351135	-22.3437576293945	0.00126787810586393	0.00126787810586393	-0.0130177913233638	-0.00587495695799589
191	-0.716231524944305	1.48895645141602	-22.6684303283691	-0.0100957229733467	0.000618529506027699	0.00516396993771195	0.00321592413820326
192	0.25779139995575	0.514933466911316	-22.6684303283691	0.00743668992072344	-0.000680167751852423	0.00970941036939621	0.00321592413820326
193	-0.716231524944305	1.16428208351135	-22.4736270904541	-0.00749832857400179	0.00938473641872406	-0.0026282137259841	-0.000680167751852423
194	0.25779139995575	0.514933466911316	-22.3437576293945	-0.00490093370899558	-3.08191010844894e-05	0.00159255252219737	-0.000355493422830477
195	-0.0668829083442688	0.190259143710136	-22.5385608673096	0.0022419011220336	0.000293855206109583	-0.00652430532500148	0.00451462110504508
196	-1.36558020114899	2.13830494880676	-22.4736270904541	-0.0253554154187441	0.00418994715437293	-0.00522560812532902	-0.000355493422830477
197	-1.36558020114899	1.16428208351135	-22.7333660125732	0.00548864435404539	0.00841071270406246	0.00483929552137852	0.00906006153672934
198	-2.01492881774902	1.16428208351135	-22.6684303283691	0.00451462110504508	0.011982130818069	0.000618529506027699	0.00321592413820326
199	-1.36558020114899	0.514933466911316	-22.6684303283691	-0.00392691092565656	0.00321592413820326	-0.00652430532500148	0.00256657530553639
200	-0.391557216644287	0.514933466911316	-22.40869140625	-0.0201606266200542	-0.00100484199356288	-0.00360223650932312	-0.000680167751852423
201	-0.716231524944305	1.16428208351135	-22.4736270904541	-0.0113944197073579	0.000618529506027699	-0.00522560812532902	-0.00132951640989631
202	-0.716231524944305	1.16428208351135	-22.8632354736328	0.00483929552137852	0.01100810803473	0.00191722682211548	0.00776136433705688
203	0.25779139995575	-0.134415164589882	-22.6684303283691	-0.00782300252467394	0.0100340843200684	-0.000680167751852423	0.0022419011220336
204	-0.391557216644287	0.514933466911316	-22.6034965515137	-0.00587495695799589	0.00386527273803949	0.0022419011220336	-0.0026282137259841
205	0.582465708255768	0.190259143710136	-22.9931049346924	0.00483929552137852	0.00289124972186983	-0.00717365415766835	-0.00555028254166245
206	-0.0668829083442688	0.514933466911316	-22.9281711578369	-0.00457625929266214	-3.08191010844894e-05	-0.00490093370899558	0.00126787810586393
207	-0.716231524944305	0.514933466911316	-22.7983016967773	0.00126787810586393	0.00808603875339031	0.00126787810586393	0.000618529506027699
208	-1.04090583324432	-0.459089487791061	-22.2138862609863	0.000293855206109583	0.00126787810586393	-0.000355493422830477	-0.000355493422830477
209	-0.716231524944305	-0.134415164589882	-22.7983016967773	-0.00749832857400179	-0.00392691092565656	-0.00555028254166245	-0.00392691092565656
210	-0.391557216644287	0.190259143710136	-22.7983016967773	-0.0107450718060136	-0.00944637414067984	-0.00912170019000769	-0.00230353930965066
211	0.582465708255768	-0.459089487791061	-22.40869140625	0.000293855206109583	-0.00912170019000769	0.000943203864153475	-0.00295288790948689
212	0.25779139995575	0.514933466911316	-22.6034965515137	0.00483929552137852	0.00418994715437293	-0.00197886489331722	-0.000355493422830477
213	0.25779139995575	-0.134415164589882	-22.2788219451904	0.0304885655641556	0.00451462110504508	0.00256657530553639	-0.000355493422830477
214	0.25779139995575	1.48895645141602	-22.2138862609863	-0.00555028254166245	-0.000355493422830477	-0.00230353930965066	-0.00100484199356288
215	0.25779139995575	0.190259143710136	-22.40869140625	-0.00230353930965066	0.00354059832170606	-0.000680167751852423	-0.00230353930965066
216	0.907140016555786	-0.459089487791061	-23.122974395752	0.00581331877037883	-0.00197886489331722	-0.000355493422830477	0.00191722682211548
217	-0.391557216644287	-0.134415164589882	-22.9931049346924	0.00841071270406246	0.00159255252219737	-0.00392691092565656	0.00581331877037883
218	0.25779139995575	-0.134415164589882	-23.0580406188965	0.00678734155371785	0.0100340843200684	0.00646266713738441	0.01100810803473
219	0.25779139995575	-0.134415164589882	-22.4736270904541	0.00418994715437293	-0.00165419070981443	-0.00490093370899558	-0.00425158534198999
220	-0.391557216644287	0.839607775211334	-22.6034965515137	0.00159255252219737	-0.00100484199356288	-0.0110697457566857	-0.00782300252467394
221	-0.0668829083442688	1.16428208351135	-22.6684303283691	-0.00457625929266214	-0.00165419070981443	-0.00425158534198999	0.00516396993771195
222	0.582465708255768	0.514933466911316	-23.4476490020752	0.0207483377307653	0.00776136433705688	0.00159255252219737	0.000618529506027699
223	-0.391557216644287	0.514933466911316	-22.9931049346924	-0.0100957229733467	-0.0026282137259841	-0.0120437685400248	0.00678734155371785
224	0.25779139995575	1.48895645141602	-23.2528457641602	-0.0211346503347158	-0.00230353930965066	-0.00490093370899558	-0.00457625929266214
225	-0.0668829083442688	0.839607775211334	-22.9931049346924	-0.0188619289547205	0.00191722682211548	-0.00879702530801296	-0.00749832857400179
226	0.25779139995575	0.839607775211334	-22.7983016967773	0.0113327819854021	-0.00360223650932312	-0.00165419070981443	-0.00425158534198999
227	0.582465708255768	0.190259143710136	-23.0580406188965	0.000293855206109583	0.00289124972186983	-0.00749832857400179	0.000943203864153475
228	-0.0668829083442688	0.514933466911316	-23.1879100799561	0.0168522447347641	0.00711201597005129	0.000618529506027699	0.00743668992072344
229	0.25779139995575	-0.134415164589882	-23.0580406188965	0.00678734155371785	0.00289124972186983	-0.00490093370899558	0.00516396993771195
230	-0.716231524944305	-0.459089487791061	-22.7983016967773	-3.08191010844894e-05	-0.00847235135734081	-0.0120437685400248	-0.00360223650932312
231	-1.69025444984436	0.190259143710136	-22.7983016967773	-0.00197886489331722	-0.00165419070981443	0.00256657530553639	0.0022419011220336
232	-0.391557216644287	-0.134415164589882	-22.6684303283691	0.00776136433705688	0.00418994715437293	0.00841071270406246	0.00678734155371785
233	-1.36558020114899	0.514933466911316	-22.9281711578369	-0.0165892094373703	0.00873538758605719	0.00386527273803949	0.00711201597005129
234	-0.716231524944305	-0.459089487791061	-22.8632354736328	-0.00295288790948689	0.00126787810586393	0.00289124972186983	0.00256657530553639
235	-0.716231524944305	1.48895645141602	-23.3177795410156	-0.000355493422830477	-0.00327756232582033	-0.00522560812532902	-0.00555028254166245
236	-1.04090583324432	1.16428208351135	-22.9931049346924	-0.00684897974133492	-0.000680167751852423	-0.00327756232582033	0.00451462110504508
237	-1.36558020114899	1.48895645141602	-22.9281711578369	-0.00197886489331722	0.00938473641872406	-0.00165419070981443	-0.00230353930965066
238	-1.04090583324432	0.839607775211334	-22.7983016967773	-0.00327756232582033	0.00451462110504508	-0.00425158534198999	0.0103587592020631
239	-0.716231524944305	1.16428208351135	-23.3177795410156	-0.00749832857400179	-0.00555028254166245	0.0106834331527352	-0.00132951640989631
240	-0.0668829083442688	-0.459089487791061	-23.1879100799561	-0.00360223650932312	-0.0107450718060136	-0.0100957229733467	-0.000680167751852423
241	0.25779139995575	-0.783763766288757	-22.9931049346924	0.00581331877037883	-0.000355493422830477	-0.00165419070981443	-0.00100484199356288
242	-0.0668829083442688	-0.459089487791061	-22.9931049346924	0.00743668992072344	-0.00912170019000769	0.00256657530553639	0.00159255252219737
243	0.25779139995575	-0.134415164589882	-22.9931049346924	0.00906006153672934	0.00289124972186983	0.00743668992072344	0.0113327819854021
244	0.582465708255768	-0.134415164589882	-22.5385608673096	-0.0146411629393697	-0.00684897974133492	-0.00392691092565656	-0.00490093370899558
245	0.25779139995575	-0.459089487791061	-23.2528457641602	0.00256657530553639	0.00159255252219737	-3.08191010844894e-05	-0.00814767740666866
246	0.25779139995575	0.190259143710136	-23.2528457641602	0.000618529506027699	-0.00814767740666866	0.000293855206109583	0.00938473641872406
247	-1.04090583324432	1.48895645141602	-23.1879100799561	-0.00684897974133492	0.00483929552137852	0.00776136433705688	0.00418994715437293
248	-0.0668829083442688	0.839607775211334	-22.9931049346924	-0.00847235135734081	-0.0026282137259841	0.00256657530553639	0.00613799272105098
249	-1.04090583324432	0.839607775211334	-23.122974395752	0.00418994715437293	0.00678734155371785	0.00321592413820326	-0.00132951640989631
250	-0.716231524944305	1.16428208351135	-22.7983016967773	-0.00327756232582033	-0.000355493422830477	0.000293855206109583	-0.0113944197073579
251	0.582465708255768	1.16428208351135	-23.1879100799561	-0.0107450718060136	0.000943203864153475	-0.00555028254166245	-0.00327756232582033
252	-0.391557216644287	1.48895645141602	-23.3827152252197	0.00191722682211548	0.00354059832170606	0.000618529506027699	0.00516396993771195
253	-0.391557216644287	1.16428208351135	-23.5125846862793	-0.00490093370899558	0.0126314787194133	-0.00749832857400179	-3.08191010844894e-05
254	-0.0668829083442688	1.81363070011139	-23.2528457641602	-0.00912170019000769	0.000943203864153475	0.000293855206109583	-0.00457625929266214
255	0.907140016555786	-0.134415164589882	-22.9281711578369	0.0103587592020631	-0.00230353930965066	-0.00944637414067984	0.00386527273803949
256	0.25779139995575	0.514933466911316	-23.3177795410156	0.00321592413820326	-0.00132951640989631	0.000618529506027699	-0.00457625929266214
257	0.582465708255768	-0.134415164589882	-23.7723236083984	0.01847561635077	0.00581331877037883	0.000293855206109583	0.00418994715437293
258	0.582465708255768	0.514933466911316	-23.4476490020752	0.00126787810586393	0.00776136433705688	-0.00132951640989631	0.00581331877037883
259	0.582465708255768	0.190259143710136	-23.5125846862793	0.0022419011220336	0.00159255252219737	-0.000680167751852423	-0.0026282137259841
260	-0.0668829083442688	0.190259143710136	-23.4476490020752	-0.00782300252467394	-0.00132951640989631	-3.08191010844894e-05	0.000293855206109583
261	-0.0668829083442688	0.190259143710136	-22.9931049346924	-0.0201606266200542	0.00354059832170606	-0.00587495695799589	-0.000355493422830477
262	-0.716231524944305	0.839607775211334	-22.7983016967773	0.00711201597005129	0.00548864435404539	0.00418994715437293	0.00256657530553639
263	-1.04090583324432	0.190259143710136	-23.0580406188965	0.0106834331527352	0.00256657530553639	-0.000680167751852423	0.00321592413820326
264	-1.69025444984436	0.839607775211334	-23.5775184631348	-0.00782300252467394	0.00581331877037883	0.00256657530553639	-0.00587495695799589
265	-1.04090583324432	0.514933466911316	-23.5125846862793	0.00191722682211548	-0.00132951640989631	-0.00490093370899558	-0.00522560812532902
266	-0.716231524944305	-0.134415164589882	-22.9931049346924	-0.00912170019000769	0.00516396993771195	0.00354059832170606	-0.000355493422830477
267	-1.04090583324432	1.48895645141602	-23.122974395752	0.00808603875339031	0.00678734155371785	0.00711201597005129	0.00841071270406246
268	-0.716231524944305	1.16428208351135	-22.7333660125732	0.000943203864153475	0.00743668992072344	-3.08191010844894e-05	-3.08191010844894e-05
269	-0.391557216644287	1.48895645141602	-23.7723236083984	-0.00197886489331722	-0.0026282137259841	-0.000680167751852423	-0.00619963090866804
270	0.582465708255768	1.16428208351135	-23.2528457641602	-0.00457625929266214	0.00256657530553639	-0.00912170019000769	-0.00425158534198999
271	-0.716231524944305	1.16428208351135	-23.1879100799561	-0.00847235135734081	-0.00392691092565656	-0.00132951640989631	-0.00295288790948689
272	0.582465708255768	-0.134415164589882	-23.122974395752	0.0132808275520802	0.00386527273803949	0.00191722682211548	0.00906006153672934
273	-1.04090583324432	0.190259143710136	-22.8632354736328	-0.00457625929266214	0.00873538758605719	0.000943203864153475	-0.00100484199356288
274	0.582465708255768	-0.783763766288757	-22.5385608673096	-0.0146411629393697	-0.00814767740666866	-0.00490093370899558	-3.08191010844894e-05
275	-0.0668829083442688	-0.459089487791061	-23.1879100799561	-0.00522560812532902	-0.0126931173726916	-0.00749832857400179	-0.00425158534198999
276	-0.0668829083442688	-0.459089487791061	-23.2528457641602	0.0178262684494257	-0.00814767740666866	-0.00230353930965066	0.00191722682211548
277	-0.391557216644287	-0.459089487791061	-23.1879100799561	0.000293855206109583	-0.00522560812532902	0.00386527273803949	0.00581331877037883
278	-0.0668829083442688	-0.783763766288757	-23.1879100799561	0.00386527273803949	-0.0107450718060136	0.00126787810586393	-0.00457625929266214
279	0.25779139995575	-0.783763766288757	-22.1489524841309	-0.017887907102704	-0.0026282137259841	0.000943203864153475	0.000618529506027699
280	0.25779139995575	-0.134415164589882	-22.8632354736328	0.00289124972186983	-0.00782300252467394	-0.00457625929266214	-0.0130177913233638
281	0.25779139995575	0.839607775211334	-22.9281711578369	0.0100340843200684	0.000293855206109583	-0.00132951640989631	-0.00425158534198999
282	-0.0668829083442688	0.514933466911316	-22.9931049346924	-0.00425158534198999	0.00548864435404539	0.00321592413820326	0.0022419011220336
283	-0.391557216644287	1.16428208351135	-22.7333660125732	0.00159255252219737	0.00516396993771195	-0.00977104809135199	-3.08191010844894e-05
284	-0.0668829083442688	0.514933466911316	-22.5385608673096	-0.00360223650932312	0.00256657530553639	-0.00944637414067984	-0.00457625929266214
285	-0.391557216644287	0.839607775211334	-22.6684303283691	-0.00230353930965066	-0.0026282137259841	-0.0100957229733467	-0.00490093370899558
286	-0.391557216644287	1.81363070011139	-22.9931049346924	0.00126787810586393	0.000293855206109583	-0.00360223650932312	-0.00165419070981443
287	0.25779139995575	0.839607775211334	-23.0580406188965	0.00678734155371785	0.00808603875339031	-0.00360223650932312	0.00386527273803949
288	0.25779139995575	-0.134415164589882	-23.2528457641602	-0.00100484199356288	0.00191722682211548	-0.00912170019000769	-0.00165419070981443
289	0.25779139995575	1.16428208351135	-22.8632354736328	-0.00392691092565656	0.00126787810586393	-0.00847235135734081	-0.00490093370899558
290	-0.391557216644287	0.839607775211334	-23.122974395752	-0.00295288790948689	-0.00522560812532902	-0.0136671401560307	-0.00392691092565656
291	-0.716231524944305	0.839607775211334	-23.2528457641602	0.0123068047687411	-0.0026282137259841	-0.0130177913233638	0.00126787810586393
292	0.25779139995575	0.190259143710136	-22.6034965515137	0.01847561635077	-0.0026282137259841	-0.00392691092565656	0.00581331877037883
293	-0.391557216644287	0.190259143710136	-22.8632354736328	-0.00295288790948689	0.00938473641872406	-0.00392691092565656	-0.00392691092565656
294	0.25779139995575	0.514933466911316	-23.122974395752	0.0136055024340749	0.00451462110504508	-0.00782300252467394	-0.00197886489331722
295	-0.0668829083442688	1.48895645141602	-23.3827152252197	-0.00814767740666866	-0.00782300252467394	-0.017887907102704	-0.000680167751852423
296	-0.0668829083442688	0.514933466911316	-22.8632354736328	0.00743668992072344	0.00289124972186983	-0.0133424662053585	-0.00197886489331722
297	-0.0668829083442688	0.190259143710136	-22.7983016967773	0.0158782228827477	0.00483929552137852	0.00386527273803949	0.00906006153672934
298	-0.716231524944305	-0.134415164589882	-22.6684303283691	-0.00327756232582033	0.0022419011220336	-0.00457625929266214	0.00776136433705688
299	-1.36558020114899	0.514933466911316	-22.7333660125732	0.00743668992072344	-0.00132951640989631	-0.00619963090866804	0.00906006153672934
300	-1.69025444984436	1.16428208351135	-22.7983016967773	-0.0139918150380254	-0.00132951640989631	-0.00879702530801296	0.00418994715437293
301	-1.69025444984436	1.81363070011139	-23.1879100799561	0.00711201597005129	0.0022419011220336	-0.00879702530801296	0.000293855206109583
302	-1.04090583324432	0.839607775211334	-23.1879100799561	0.00711201597005129	0.00613799272105098	0.00711201597005129	0.00516396993771195
303	-0.716231524944305	0.190259143710136	-22.9281711578369	0.0126314787194133	0.00159255252219737	-0.0100957229733467	0.00776136433705688
304	-1.04090583324432	0.514933466911316	-22.4736270904541	-0.0253554154187441	-0.00490093370899558	-0.00457625929266214	0.00386527273803949
305	-0.0668829083442688	0.190259143710136	-22.1489524841309	0.0181509424000978	-0.00295288790948689	-0.00522560812532902	-0.0026282137259841
306	0.582465708255768	-0.459089487791061	-22.4736270904541	-0.00847235135734081	-0.00327756232582033	-0.00814767740666866	0.00126787810586393
307	-1.04090583324432	0.839607775211334	-23.122974395752	0.00548864435404539	0.00581331877037883	0.0022419011220336	0.00483929552137852
308	-0.716231524944305	1.16428208351135	-22.6034965515137	0.01847561635077	-0.0026282137259841	-0.00619963090866804	0.00191722682211548
309	-0.391557216644287	0.839607775211334	-22.4736270904541	-0.0146411629393697	0.00386527273803949	-0.00749832857400179	0.00191722682211548
310	0.582465708255768	-0.134415164589882	-22.5385608673096	-0.0126931173726916	-0.00977104809135199	-0.00555028254166245	-0.00360223650932312
311	-0.0668829083442688	-1.10843813419342	-22.0840167999268	-0.0149658378213644	0.00321592413820326	-0.0123684434220195	-0.00295288790948689
312	0.582465708255768	0.190259143710136	-22.7333660125732	0.0022419011220336	-0.00132951640989631	-0.00295288790948689	0.00548864435404539
313	1.23181438446045	-1.43311238288879	-22.5385608673096	0.0022419011220336	-0.00814767740666866	-0.00944637414067984	0.00451462110504508
314	0.582465708255768	-0.134415164589882	-22.6034965515137	0.00743668992072344	0.00354059832170606	0.000618529506027699	-0.00197886489331722
315	-0.0668829083442688	0.190259143710136	-22.9281711578369	0.00451462110504508	-0.0100957229733467	-0.00100484199356288	-0.00684897974133492
316	-0.716231524944305	0.190259143710136	-22.2788219451904	-0.00197886489331722	-0.00587495695799589	-0.00165419070981443	0.000943203864153475
317	0.582465708255768	-0.459089487791061	-22.1489524841309	0.0158782228827477	0.0103587592020631	0.00418994715437293	0.00776136433705688
318	0.25779139995575	0.514933466911316	-22.6034965515137	-0.0159398596733809	-3.08191010844894e-05	-0.000355493422830477	-0.00490093370899558
319	-0.0668829083442688	0.514933466911316	-22.7333660125732	0.00418994715437293	-0.00327756232582033	-0.00132951640989631	-0.00230353930965066
320	-0.716231524944305	1.16428208351135	-22.7983016967773	0.0022419011220336	-0.00392691092565656	-0.00295288790948689	-0.00684897974133492
321	-0.0668829083442688	0.190259143710136	-22.4736270904541	-0.00165419070981443	0.00321592413820326	0.00256657530553639	0.00354059832170606
322	0.582465708255768	0.190259143710136	-22.2788219451904	0.000293855206109583	-0.00100484199356288	-0.00100484199356288	0.00678734155371785
323	-1.04090583324432	1.48895645141602	-22.4736270904541	0.00808603875339031	0.0103587592020631	-0.00522560812532902	-0.000680167751852423
324	0.582465708255768	-0.134415164589882	-22.5385608673096	-0.00912170019000769	0.00386527273803949	-0.00295288790948689	0.000943203864153475
325	-0.0668829083442688	1.81363070011139	-23.5775184631348	0.00483929552137852	-0.00132951640989631	-0.000355493422830477	-0.0126931173726916
326	0.25779139995575	0.839607775211334	-22.7333660125732	0.0126314787194133	-0.000355493422830477	-0.0159398596733809	-0.00230353930965066
327	0.25779139995575	0.514933466911316	-22.6034965515137	0.00289124972186983	0.00483929552137852	0.00808603875339031	-0.00132951640989631
328	0.907140016555786	-0.134415164589882	-22.9281711578369	0.00906006153672934	0.00159255252219737	0.00289124972186983	0.00191722682211548
329	-0.0668829083442688	0.190259143710136	-22.2788219451904	0.020423661917448	-0.00100484199356288	-0.0117190945893526	0.00191722682211548
330	-0.0668829083442688	0.514933466911316	-22.8632354736328	0.0191249661147594	-0.00782300252467394	-0.00457625929266214	-0.00230353930965066
331	-0.0668829083442688	1.48895645141602	-23.0580406188965	0.0123068047687411	-0.000680167751852423	-0.00652430532500148	-0.00522560812532902
332	-0.0668829083442688	0.514933466911316	-22.9281711578369	0.0152288740500808	0.00743668992072344	0.00776136433705688	0.00354059832170606
333	-0.716231524944305	1.16428208351135	-22.6034965515137	-0.00197886489331722	0.00418994715437293	-0.00360223650932312	0.00613799272105098
334	-0.0668829083442688	-0.134415164589882	-22.3437576293945	0.00776136433705688	0.00126787810586393	-0.00392691092565656	-0.0026282137259841
335	-0.716231524944305	-0.134415164589882	-22.1489524841309	-0.00944637414067984	-0.00522560812532902	-0.00652430532500148	-0.00165419070981443
336	-1.69025444984436	0.839607775211334	-22.6684303283691	0.0207483377307653	-0.00327756232582033	-0.00295288790948689	-0.00100484199356288
337	-2.33960318565369	1.16428208351135	-22.7333660125732	0.00418994715437293	0.00646266713738441	-0.00457625929266214	0.00354059832170606
338	-1.69025444984436	0.839607775211334	-22.7333660125732	0.00938473641872406	-0.00425158534198999	-0.00490093370899558	-0.00749832857400179
339	-0.716231524944305	0.514933466911316	-22.4736270904541	-0.0152905117720366	0.000618529506027699	-0.0104203969240189	-0.00295288790948689
340	-0.0668829083442688	0.190259143710136	-22.4736270904541	0.00678734155371785	0.000293855206109583	0.000618529506027699	-0.000355493422830477
341	-0.716231524944305	1.16428208351135	-22.7983016967773	-3.08191010844894e-05	0.00548864435404539	-0.00814767740666866	0.000618529506027699
342	-0.391557216644287	1.81363070011139	-22.9931049346924	-0.00425158534198999	0.00938473641872406	0.00256657530553639	0.00548864435404539
343	0.582465708255768	-0.134415164589882	-23.1879100799561	-0.00457625929266214	0.00776136433705688	-0.00717365415766835	-0.00132951640989631
344	-0.391557216644287	1.16428208351135	-23.122974395752	-0.00392691092565656	-0.00392691092565656	-0.00652430532500148	-0.00132951640989631
345	0.907140016555786	-0.783763766288757	-22.3437576293945	0.00159255252219737	-0.00295288790948689	0.0022419011220336	-0.00717365415766835
346	-0.391557216644287	0.190259143710136	-22.6034965515137	-0.00555028254166245	-0.00555028254166245	0.000943203864153475	0.00516396993771195
347	-0.391557216644287	-0.459089487791061	-22.4736270904541	0.0100340843200684	0.00516396993771195	0.0158782228827477	0.00256657530553639
348	-0.391557216644287	-0.459089487791061	-22.40869140625	0.00418994715437293	-0.00587495695799589	0.00776136433705688	0.00516396993771195
349	-0.391557216644287	-0.134415164589882	-23.2528457641602	0.000943203864153475	-0.000355493422830477	-0.00100484199356288	0.00548864435404539
350	-0.716231524944305	0.514933466911316	-22.8632354736328	0.000943203864153475	-0.00749832857400179	0.00711201597005129	-0.00295288790948689
351	0.582465708255768	-0.459089487791061	-22.40869140625	0.00191722682211548	-0.00327756232582033	-0.00132951640989631	-0.00230353930965066
352	-0.716231524944305	0.839607775211334	-22.8632354736328	0.0113327819854021	0.00743668992072344	0.00451462110504508	0.00776136433705688
353	0.25779139995575	0.190259143710136	-22.7983016967773	-0.00165419070981443	0.00126787810586393	0.0103587592020631	-0.00165419070981443
354	-0.0668829083442688	0.839607775211334	-22.7983016967773	-0.00132951640989631	0.00613799272105098	-0.000355493422830477	0.00256657530553639
355	0.25779139995575	0.190259143710136	-23.122974395752	0.00970941036939621	0.00256657530553639	0.00159255252219737	-0.00814767740666866
356	0.907140016555786	0.190259143710136	-23.122974395752	-0.000355493422830477	0.000293855206109583	-0.000355493422830477	0.000618529506027699
357	-0.0668829083442688	0.839607775211334	-23.1879100799561	0.0168522447347641	0.00483929552137852	0.00321592413820326	0.00808603875339031
358	0.582465708255768	0.190259143710136	-23.0580406188965	-0.0110697457566857	0.00126787810586393	-0.00879702530801296	0.0022419011220336
359	0.25779139995575	0.514933466911316	-22.9931049346924	0.0116574559360743	0.0022419011220336	-0.00295288790948689	0.00256657530553639
360	0.25779139995575	0.839607775211334	-23.122974395752	-0.00230353930965066	0.00159255252219737	-3.08191010844894e-05	-0.00555028254166245
361	0.25779139995575	-0.134415164589882	-23.3177795410156	0.00256657530553639	-0.00392691092565656	-0.00457625929266214	-0.00587495695799589
362	-0.0668829083442688	0.190259143710136	-23.122974395752	0.0158782228827477	0.00970941036939621	0.00646266713738441	0.00451462110504508
363	-0.0668829083442688	0.514933466911316	-22.9931049346924	0.01100810803473	0.00256657530553639	0.00938473641872406	-0.000680167751852423
364	0.25779139995575	0.514933466911316	-23.1879100799561	-0.0149658378213644	0.00743668992072344	0.00873538758605719	0.000293855206109583
365	-1.04090583324432	0.839607775211334	-22.8632354736328	-0.0120437685400248	-0.000355493422830477	0.00321592413820326	-0.00197886489331722
366	-0.0668829083442688	0.190259143710136	-22.6034965515137	-0.00977104809135199	0.00613799272105098	0.0022419011220336	-0.0104203969240189
367	-1.04090583324432	-0.134415164589882	-22.9281711578369	0.0022419011220336	0.00873538758605719	0.0194496400654316	0.00743668992072344
368	-0.716231524944305	0.514933466911316	-23.902193069458	-0.00392691092565656	0.00256657530553639	0.0136055024340749	-0.00197886489331722
369	-0.716231524944305	0.514933466911316	-23.3827152252197	-0.0240567177534103	0.00743668992072344	0.00613799272105098	-0.00944637414067984
370	-1.04090583324432	0.514933466911316	-22.7983016967773	-0.000355493422830477	0.00386527273803949	0.0103587592020631	-0.0026282137259841
371	0.25779139995575	-0.459089487791061	-22.7333660125732	-0.0165892094373703	-0.00327756232582033	0.00418994715437293	-0.00587495695799589
372	0.25779139995575	0.839607775211334	-22.7333660125732	-0.00587495695799589	0.0103587592020631	0.0126314787194133	0.00386527273803949
373	-0.391557216644287	0.839607775211334	-22.9281711578369	0.00743668992072344	0.000293855206109583	-0.00165419070981443	0.00191722682211548
374	0.25779139995575	0.190259143710136	-23.0580406188965	-3.08191010844894e-05	0.00386527273803949	-0.00684897974133492	-0.00295288790948689
375	0.25779139995575	0.514933466911316	-23.2528457641602	0.0162028968334198	-0.0026282137259841	-0.0026282137259841	-0.00944637414067984
376	-0.716231524944305	0.514933466911316	-23.1879100799561	-0.0107450718060136	-0.00425158534198999	-0.00522560812532902	-0.00327756232582033
377	-0.0668829083442688	-0.134415164589882	-23.5125846862793	0.011982130818069	0.00386527273803949	-0.00360223650932312	-0.00490093370899558
378	-0.391557216644287	-0.134415164589882	-23.3827152252197	-0.0117190945893526	-0.00392691092565656	-0.00490093370899558	0.00841071270406246
379	-0.391557216644287	-0.459089487791061	-23.122974395752	0.0197743140161037	-0.00457625929266214	-0.00652430532500148	-0.00392691092565656
380	0.25779139995575	-0.783763766288757	-23.0580406188965	0.00613799272105098	-0.00100484199356288	-0.00490093370899558	-0.00360223650932312
381	-0.0668829083442688	0.514933466911316	-22.40869140625	0.00191722682211548	-0.00197886489331722	-0.00327756232582033	-0.000680167751852423
382	-0.391557216644287	0.190259143710136	-22.7983016967773	0.0100340843200684	0.00256657530553639	-0.00360223650932312	0.00483929552137852
383	-0.391557216644287	1.16428208351135	-22.6684303283691	0.00126787810586393	0.00354059832170606	0.00613799272105098	-0.00360223650932312
384	0.25779139995575	0.190259143710136	-22.6034965515137	-0.00165419070981443	-3.08191010844894e-05	-0.0159398596733809	-3.08191010844894e-05
385	-0.0668829083442688	1.48895645141602	-23.3177795410156	0.0100340843200684	0.00289124972186983	-0.0133424662053585	-0.00749832857400179
386	0.25779139995575	0.190259143710136	-23.0580406188965	0.00256657530553639	0.000293855206109583	-0.0146411629393697	-0.00847235135734081
387	0.25779139995575	0.839607775211334	-23.0580406188965	0.00743668992072344	0.00321592413820326	0.00159255252219737	0.00808603875339031
388	0.907140016555786	0.190259143710136	-22.9281711578369	0.00743668992072344	0.00354059832170606	-0.00555028254166245	0.00451462110504508
389	0.25779139995575	0.190259143710136	-23.6424541473389	-0.017887907102704	0.0113327819854021	0.00256657530553639	-0.00360223650932312
390	0.582465708255768	-0.459089487791061	-23.4476490020752	0.00354059832170606	-0.00360223650932312	-0.00717365415766835	-0.00100484199356288
391	-0.0668829083442688	0.190259143710136	-23.122974395752	-0.00165419070981443	-0.00197886489331722	-0.0201606266200542	-0.00132951640989631
392	0.25779139995575	0.514933466911316	-23.2528457641602	-0.00652430532500148	0.00418994715437293	0.0022419011220336	0.0100340843200684
393	0.582465708255768	0.514933466911316	-23.3177795410156	-3.08191010844894e-05	0.00354059832170606	0.00808603875339031	-0.00782300252467394
394	-0.0668829083442688	0.839607775211334	-22.7983016967773	-0.00490093370899558	0.00159255252219737	-0.00749832857400179	-0.00230353930965066
395	-0.391557216644287	0.190259143710136	-22.9281711578369	0.000618529506027699	0.00321592413820326	-0.0182125810533762	-0.00230353930965066
396	0.25779139995575	-0.134415164589882	-23.122974395752	0.0126314787194133	-0.0026282137259841	-0.0120437685400248	-0.00360223650932312
397	0.582465708255768	0.514933466911316	-22.6034965515137	-0.00749832857400179	0.000293855206109583	0.00548864435404539	0.00354059832170606
398	-0.391557216644287	0.839607775211334	-23.0580406188965	-0.00327756232582033	0.00613799272105098	-0.000355493422830477	-0.000680167751852423
399	-1.04090583324432	1.16428208351135	-23.1879100799561	0.0168522447347641	0.0022419011220336	-0.0156151866540313	-3.08191010844894e-05
400	-1.36558020114899	0.514933466911316	-22.7983016967773	-0.0146411629393697	-0.00392691092565656	-0.00360223650932312	-0.00555028254166245
401	-1.36558020114899	-0.134415164589882	-23.4476490020752	-0.0159398596733809	0.00126787810586393	-0.00814767740666866	-0.00392691092565656
402	-2.33960318565369	1.81363070011139	-22.8632354736328	-0.00132951640989631	-0.0026282137259841	0.00321592413820326	-0.000680167751852423
403	-0.716231524944305	0.190259143710136	-22.7333660125732	-0.00490093370899558	0.00321592413820326	0.00289124972186983	0.00451462110504508
404	-1.36558020114899	1.81363070011139	-23.3177795410156	-0.00977104809135199	-0.000355493422830477	-0.0117190945893526	-0.00100484199356288
405	0.25779139995575	-0.134415164589882	-22.5385608673096	0.00776136433705688	-0.00392691092565656	-0.00944637414067984	-0.00652430532500148
406	0.25779139995575	0.839607775211334	-22.9281711578369	0.000293855206109583	0.00321592413820326	-0.00587495695799589	-0.00392691092565656
407	0.25779139995575	0.190259143710136	-22.9931049346924	-0.00132951640989631	0.00516396993771195	0.00191722682211548	0.00776136433705688
408	0.25779139995575	1.16428208351135	-22.8632354736328	0.00256657530553639	0.00743668992072344	0.000618529506027699	0.00321592413820326
409	0.25779139995575	0.190259143710136	-22.4736270904541	0.00256657530553639	0.00808603875339031	-0.00490093370899558	0.00548864435404539
410	0.907140016555786	-1.10843813419342	-22.6684303283691	0.00418994715437293	-0.00165419070981443	-0.00360223650932312	-0.00132951640989631
411	0.582465708255768	-0.783763766288757	-22.5385608673096	-0.00522560812532902	-0.0100957229733467	-0.00327756232582033	-0.00684897974133492
412	-0.391557216644287	-1.43311238288879	-22.8632354736328	-0.00132951640989631	-0.0100957229733467	0.0022419011220336	0.0123068047687411
413	-0.391557216644287	0.190259143710136	-23.122974395752	0.0175015944987535	-0.00230353930965066	-0.00295288790948689	0.000293855206109583
414	0.907140016555786	-1.43311238288879	-22.0190830230713	0.0106834331527352	-0.00197886489331722	0.0022419011220336	-0.00879702530801296
415	0.582465708255768	0.190259143710136	-22.5385608673096	0.011982130818069	-0.0113944197073579	0.000943203864153475	-0.00912170019000769
416	-0.391557216644287	0.839607775211334	-22.6684303283691	-0.00327756232582033	0.000618529506027699	-0.00717365415766835	-0.00782300252467394
417	-0.716231524944305	1.16428208351135	-23.0580406188965	0.00451462110504508	0.00548864435404539	-0.0026282137259841	0.00191722682211548
418	-0.0668829083442688	1.16428208351135	-23.3827152252197	0.0155535480007529	0.00451462110504508	-0.00165419070981443	-0.000680167751852423
419	-0.391557216644287	1.48895645141602	-23.122974395752	0.011982130818069	0.00354059832170606	0.00191722682211548	-0.0026282137259841
420	-0.391557216644287	1.48895645141602	-22.9931049346924	-0.00749832857400179	-0.00165419070981443	-0.00912170019000769	0.00646266713738441
421	0.25779139995575	0.839607775211334	-22.9931049346924	-0.0107450718060136	-0.00100484199356288	0.000293855206109583	-0.00522560812532902
422	0.907140016555786	0.190259143710136	-22.6034965515137	0.00386527273803949	0.0132808275520802	-0.00749832857400179	-3.08191010844894e-05
423	-0.391557216644287	1.48895645141602	-22.8632354736328	0.00808603875339031	0.00418994715437293	0.00613799272105098	0.00613799272105098
424	0.582465708255768	-0.134415164589882	-23.3827152252197	0.000618529506027699	0.00126787810586393	-0.0143164889886975	-0.00814767740666866
425	0.25779139995575	1.48895645141602	-22.8632354736328	-0.0165892094373703	-0.00132951640989631	-0.00425158534198999	-0.00684897974133492
426	-0.716231524944305	0.839607775211334	-22.4736270904541	0.011982130818069	0.00354059832170606	-0.00522560812532902	-0.00197886489331722
427	-0.716231524944305	1.48895645141602	-22.40869140625	0.00418994715437293	0.00256657530553639	-0.00132951640989631	0.00451462110504508
428	-0.0668829083442688	0.839607775211334	-22.7983016967773	0.0113327819854021	0.00159255252219737	0.0123068047687411	-0.000680167751852423
429	-0.716231524944305	1.48895645141602	-22.6034965515137	-0.00619963090866804	-0.00360223650932312	-0.0026282137259841	-0.00392691092565656
430	-0.391557216644287	1.16428208351135	-22.7333660125732	-0.00684897974133492	0.000943203864153475	-0.0026282137259841	-0.00165419070981443
431	-0.391557216644287	1.16428208351135	-22.6684303283691	0.0132808275520802	0.0022419011220336	-0.0107450718060136	0.00126787810586393
432	-0.0668829083442688	0.839607775211334	-22.5385608673096	0.00289124972186983	0.00646266713738441	0.00613799272105098	0.00386527273803949
433	0.582465708255768	0.190259143710136	-22.6034965515137	0.00191722682211548	0.00873538758605719	0.00711201597005129	0.011982130818069
434	-1.69025444984436	1.48895645141602	-23.3177795410156	-0.00749832857400179	-0.00230353930965066	0.00159255252219737	-0.00555028254166245
435	-1.36558020114899	0.190259143710136	-22.9931049346924	-0.00587495695799589	0.0022419011220336	-0.00912170019000769	-0.00132951640989631
436	-1.36558020114899	0.190259143710136	-22.4736270904541	0.0113327819854021	-0.0026282137259841	0.00418994715437293	-0.00230353930965066
437	0.25779139995575	0.190259143710136	-23.2528457641602	-0.00425158534198999	0.000943203864153475	-0.00360223650932312	0.00386527273803949
438	-0.391557216644287	0.514933466911316	-22.9931049346924	-0.00230353930965066	0.00451462110504508	0.00678734155371785	0.00451462110504508
439	0.25779139995575	-0.459089487791061	-22.2138862609863	-0.00132951640989631	0.00354059832170606	-0.00522560812532902	-0.00457625929266214
440	-0.0668829083442688	0.190259143710136	-22.6034965515137	0.0158782228827477	-0.00230353930965066	-0.00944637414067984	-0.00944637414067984
441	0.25779139995575	0.190259143710136	-23.122974395752	0.00873538758605719	0.00581331877037883	-0.00814767740666866	-0.0026282137259841
442	-0.391557216644287	0.839607775211334	-22.4736270904541	-0.00717365415766835	0.00289124972186983	0.00646266713738441	0.00386527273803949
443	0.25779139995575	0.190259143710136	-22.4736270904541	0.00808603875339031	0.00451462110504508	0.00289124972186983	0.00711201597005129
444	-0.716231524944305	0.839607775211334	-22.2788219451904	-0.00847235135734081	-0.00944637414067984	-0.00684897974133492	-0.00587495695799589
445	-0.0668829083442688	-0.459089487791061	-22.1489524841309	-0.0204853005707264	-0.00457625929266214	-0.00749832857400179	-0.00295288790948689
446	0.25779139995575	-1.75778675079346	-22.4736270904541	0.00126787810586393	-0.00814767740666866	-3.08191010844894e-05	0.00289124972186983
447	0.25779139995575	-0.459089487791061	-22.40869140625	0.00126787810586393	-3.08191010844894e-05	-0.00230353930965066	-0.000355493422830477
448	0.25779139995575	-2.08246111869812	-22.4736270904541	0.00548864435404539	0.00451462110504508	0.00581331877037883	0.00451462110504508
449	-0.0668829083442688	0.190259143710136	-23.0580406188965	-0.00587495695799589	-0.00295288790948689	0.00126787810586393	-0.00879702530801296
450	-0.0668829083442688	-0.459089487791061	-22.2788219451904	-0.00555028254166245	-0.00490093370899558	-0.00684897974133492	-0.000355493422830477
451	0.582465708255768	0.190259143710136	-22.6034965515137	0.00808603875339031	-0.00684897974133492	-0.00230353930965066	0.00159255252219737
452	0.582465708255768	-0.459089487791061	-22.9281711578369	-0.00360223650932312	0.01100810803473	-0.00360223650932312	0.0100340843200684
453	-0.0668829083442688	1.16428208351135	-23.1879100799561	-0.0104203969240189	0.00126787810586393	0.00548864435404539	0.00321592413820326
454	0.907140016555786	-0.134415164589882	-22.9281711578369	0.00126787810586393	0.00386527273803949	0.000943203864153475	-0.0026282137259841
455	0.25779139995575	1.16428208351135	-22.8632354736328	-0.00360223650932312	0.00483929552137852	-0.00587495695799589	0.000943203864153475
456	-0.0668829083442688	0.839607775211334	-22.7333660125732	0.00256657530553639	-0.00392691092565656	-0.00425158534198999	-0.00392691092565656
457	-0.391557216644287	1.16428208351135	-22.2788219451904	0.013930176384747	0.00906006153672934	0.000943203864153475	0.00678734155371785
458	-0.391557216644287	0.839607775211334	-22.8632354736328	0.0278911720961332	0.00289124972186983	-0.00619963090866804	0.00289124972186983
459	-0.391557216644287	0.839607775211334	-23.1879100799561	0.011982130818069	0.00418994715437293	-0.0100957229733467	-0.00230353930965066
460	-0.391557216644287	1.48895645141602	-23.1879100799561	-0.0286021586507559	0.00159255252219737	-0.00977104809135199	0.00418994715437293
461	-0.391557216644287	1.16428208351135	-22.9931049346924	-0.0100957229733467	-0.000355493422830477	0.000293855206109583	-0.00684897974133492
462	0.582465708255768	0.514933466911316	-22.2788219451904	0.0330859608948231	0.000618529506027699	-0.00392691092565656	0.000618529506027699
463	-0.716231524944305	1.16428208351135	-22.3437576293945	0.00483929552137852	0.00483929552137852	-0.00100484199356288	0.00873538758605719
464	0.25779139995575	-0.134415164589882	-23.122974395752	0.00483929552137852	-0.00295288790948689	-0.00944637414067984	-0.00392691092565656
465	-0.0668829083442688	1.16428208351135	-23.3177795410156	0.00743668992072344	0.00159255252219737	-0.00392691092565656	-0.00230353930965066
466	-0.716231524944305	1.16428208351135	-23.1879100799561	-0.00327756232582033	0.00938473641872406	0.000293855206109583	0.00321592413820326
467	-1.04090583324432	1.16428208351135	-23.2528457641602	0.0142548503354192	0.00873538758605719	0.00159255252219737	0.00451462110504508
468	-1.69025444984436	0.839607775211334	-22.9931049346924	-0.00522560812532902	0.00613799272105098	0.00354059832170606	0.0113327819854021
469	-1.04090583324432	1.48895645141602	-22.7983016967773	0.0149041991680861	-0.000680167751852423	-0.00327756232582033	0.000943203864153475
470	-1.69025444984436	1.48895645141602	-23.122974395752	0.000293855206109583	-0.00132951640989631	-0.00522560812532902	-0.0026282137259841
471	-0.716231524944305	0.839607775211334	-23.2528457641602	0.00354059832170606	-0.00230353930965066	0.00548864435404539	0.000943203864153475
472	-0.716231524944305	0.839607775211334	-23.1879100799561	-0.00749832857400179	0.00678734155371785	0.00451462110504508	0.013930176384747
473	0.25779139995575	-0.134415164589882	-22.9931049346924	0.025618452578783	0.0022419011220336	0.00743668992072344	0.000943203864153475
474	-0.716231524944305	1.16428208351135	-22.9281711578369	0.00581331877037883	0.000293855206109583	-0.0026282137259841	-0.00132951640989631
475	-0.0668829083442688	0.190259143710136	-22.6034965515137	-0.000355493422830477	0.00159255252219737	0.0022419011220336	-0.000355493422830477
476	0.25779139995575	-0.459089487791061	-22.9931049346924	-0.0146411629393697	-0.00717365415766835	-0.00912170019000769	-0.00100484199356288
477	0.907140016555786	0.190259143710136	-23.1879100799561	0.012956153601408	0.00354059832170606	0.00970941036939621	0.00354059832170606
478	0.25779139995575	-0.134415164589882	-23.0580406188965	0.00451462110504508	-0.00230353930965066	-3.08191010844894e-05	0.00289124972186983
479	0.582465708255768	0.190259143710136	-23.1879100799561	0.0168522447347641	-0.00684897974133492	0.00354059832170606	0.00256657530553639
480	0.582465708255768	-1.10843813419342	-22.9281711578369	-0.0126931173726916	-0.0113944197073579	-0.00490093370899558	-0.00132951640989631
481	0.25779139995575	-0.783763766288757	-22.5385608673096	0.000618529506027699	-0.00717365415766835	0.0113327819854021	-0.00425158534198999
482	0.25779139995575	0.839607775211334	-23.0580406188965	-0.00100484199356288	-0.0117190945893526	0.00938473641872406	0.000293855206109583
483	0.25779139995575	-0.134415164589882	-23.0580406188965	0.00159255252219737	0.00289124972186983	0.00548864435404539	0.00743668992072344
484	-0.391557216644287	0.839607775211334	-23.7723236083984	-0.00425158534198999	-0.00295288790948689	-0.00230353930965066	-0.00555028254166245
485	-0.0668829083442688	-0.134415164589882	-22.8632354736328	0.00516396993771195	-0.0026282137259841	-0.00652430532500148	-0.0026282137259841
486	0.25779139995575	-0.783763766288757	-22.9281711578369	0.00418994715437293	-0.00230353930965066	-0.000680167751852423	-0.00132951640989631
487	0.582465708255768	0.190259143710136	-22.5385608673096	0.00126787810586393	-0.00165419070981443	0.00711201597005129	0.000618529506027699
488	-0.391557216644287	0.190259143710136	-22.9931049346924	-0.000680167751852423	0.000943203864153475	-0.00457625929266214	0.00451462110504508
489	0.582465708255768	-0.459089487791061	-23.1879100799561	0.00873538758605719	0.000293855206109583	-0.00522560812532902	0.00646266713738441
490	-0.391557216644287	0.514933466911316	-23.122974395752	0.0116574559360743	-0.000355493422830477	-0.00555028254166245	-0.00944637414067984
491	0.582465708255768	0.190259143710136	-23.122974395752	-0.00490093370899558	-0.00944637414067984	-0.0123684434220195	0.000618529506027699
492	-0.0668829083442688	0.839607775211334	-23.1879100799561	0.0197743140161037	0.00548864435404539	-0.00197886489331722	-0.00165419070981443
493	0.25779139995575	0.839607775211334	-22.5385608673096	0.00386527273803949	0.0106834331527352	0.00451462110504508	-0.000680167751852423
494	0.25779139995575	0.190259143710136	-22.4736270904541	-0.00522560812532902	0.00256657530553639	-0.00522560812532902	-0.0110697457566857
495	-0.0668829083442688	1.16428208351135	-23.2528457641602	-0.00619963090866804	-0.00295288790948689	-0.00100484199356288	-0.00327756232582033
496	-0.0668829083442688	1.16428208351135	-23.1879100799561	-0.00652430532500148	0.00354059832170606	-0.000680167751852423	0.00126787810586393
497	0.25779139995575	0.514933466911316	-22.8632354736328	0.00873538758605719	0.00808603875339031	0.00483929552137852	-0.000680167751852423
498	-0.0668829083442688	-0.134415164589882	-22.7983016967773	0.00873538758605719	0.00483929552137852	-0.00425158534198999	0.00808603875339031
499	-0.391557216644287	-0.134415164589882	-22.8632354736328	-0.0185372550040483	0.00418994715437293	0.00159255252219737	-0.00165419070981443
500	-2.01492881774902	0.514933466911316	-22.6684303283691	-0.00100484199356288	0.00613799272105098	-0.00425158534198999	-0.000680167751852423
501	-1.69025444984436	1.16428208351135	-23.2528457641602	-0.0110697457566857	0.00548864435404539	-0.00100484199356288	-0.00457625929266214
502	-0.716231524944305	0.514933466911316	-22.8632354736328	0.00289124972186983	0.00873538758605719	0.00516396993771195	0.00516396993771195
503	-1.04090583324432	1.48895645141602	-23.122974395752	0.0149041991680861	0.0116574559360743	0.00451462110504508	0.00808603875339031
504	-0.0668829083442688	0.190259143710136	-23.3177795410156	0.00841071270406246	0.000293855206109583	0.000943203864153475	0.00159255252219737
505	-0.391557216644287	1.81363070011139	-23.6424541473389	-0.0126931173726916	-0.00782300252467394	-0.00912170019000769	-0.00717365415766835
506	-0.0668829083442688	1.48895645141602	-22.8632354736328	-0.00587495695799589	0.00581331877037883	-0.00327756232582033	0.00711201597005129
507	-0.0668829083442688	1.16428208351135	-23.122974395752	-0.0126931173726916	0.00159255252219737	-3.08191010844894e-05	0.00126787810586393
508	0.582465708255768	0.514933466911316	-23.4476490020752	-0.000355493422830477	0.00191722682211548	-0.00555028254166245	0.00548864435404539
509	-0.0668829083442688	0.514933466911316	-23.2528457641602	-3.08191010844894e-05	-0.00100484199356288	-0.000355493422830477	0.000943203864153475
510	0.25779139995575	0.190259143710136	-22.9931049346924	-0.00230353930965066	-0.00652430532500148	-0.00717365415766835	0.00256657530553639
511	-0.716231524944305	-0.134415164589882	-23.122974395752	0.00451462110504508	-0.00165419070981443	-0.00652430532500148	-0.000680167751852423
512	-0.391557216644287	-0.134415164589882	-22.8632354736328	0.0132808275520802	-0.000355493422830477	0.00483929552137852	0.00646266713738441
513	0.25779139995575	-0.783763766288757	-22.9281711578369	0.00354059832170606	0.00256657530553639	-0.00295288790948689	0.00646266713738441
514	-0.0668829083442688	0.190259143710136	-23.1879100799561	0.00289124972186983	-0.00425158534198999	-0.0117190945893526	-0.00230353930965066
515	0.582465708255768	-0.134415164589882	-22.9281711578369	-0.000355493422830477	-0.000355493422830477	-0.00295288790948689	-0.00100484199356288
516	-0.0668829083442688	0.514933466911316	-23.1879100799561	-0.00425158534198999	0.000943203864153475	-0.00522560812532902	-0.00425158534198999
517	-0.0668829083442688	0.839607775211334	-23.0580406188965	-0.0143164889886975	0.00191722682211548	0.0103587592020631	0.00126787810586393
518	-0.716231524944305	1.48895645141602	-22.8632354736328	0.0191249661147594	0.00451462110504508	0.00873538758605719	-0.00295288790948689
519	-0.391557216644287	0.839607775211334	-22.8632354736328	-0.00490093370899558	0.00159255252219737	-0.0100957229733467	-0.00230353930965066
520	-0.391557216644287	1.48895645141602	-23.4476490020752	-0.00814767740666866	0.00289124972186983	-0.00522560812532902	-0.00749832857400179
521	0.582465708255768	0.190259143710136	-23.1879100799561	-0.00619963090866804	0.00191722682211548	-0.00425158534198999	-0.00490093370899558
522	-0.391557216644287	1.81363070011139	-23.4476490020752	-0.00327756232582033	-0.00197886489331722	-0.00619963090866804	0.00743668992072344
523	0.907140016555786	0.190259143710136	-22.8632354736328	0.00938473641872406	-0.00619963090866804	-0.00684897974133492	0.0022419011220336
524	-0.0668829083442688	1.48895645141602	-22.6684303283691	-0.000355493422830477	0.00711201597005129	0.000943203864153475	-0.00197886489331722
525	0.907140016555786	-0.459089487791061	-22.2788219451904	-0.00100484199356288	-0.00327756232582033	-0.00977104809135199	-0.00912170019000769
526	0.582465708255768	0.190259143710136	-22.6684303283691	0.00970941036939621	0.00126787810586393	-0.0120437685400248	-3.08191010844894e-05
527	0.907140016555786	-0.134415164589882	-22.6684303283691	0.0142548503354192	-3.08191010844894e-05	0.000293855206109583	0.00711201597005129
528	0.25779139995575	0.514933466911316	-22.40869140625	0.00808603875339031	0.00548864435404539	-0.00230353930965066	-0.00327756232582033
529	0.582465708255768	0.514933466911316	-22.5385608673096	0.000293855206109583	0.000293855206109583	0.00321592413820326	-0.00555028254166245
530	0.25779139995575	0.190259143710136	-22.6684303283691	-0.00814767740666866	-0.00457625929266214	0.00126787810586393	-0.00132951640989631
531	-0.391557216644287	-0.134415164589882	-22.7333660125732	-0.00490093370899558	-0.00230353930965066	-0.00197886489331722	-0.00522560812532902
532	-0.716231524944305	0.190259143710136	-22.4736270904541	-0.00197886489331722	0.00191722682211548	0.000943203864153475	0.00191722682211548
533	-1.36558020114899	1.16428208351135	-22.9931049346924	0.00483929552137852	0.000943203864153475	-0.00717365415766835	-0.00295288790948689
534	-1.04090583324432	0.190259143710136	-22.9281711578369	-0.00717365415766835	-3.08191010844894e-05	-0.00555028254166245	0.00646266713738441
535	-1.36558020114899	1.48895645141602	-23.2528457641602	-0.00522560812532902	-0.00360223650932312	-0.00587495695799589	-0.0133424662053585
536	-0.0668829083442688	0.190259143710136	-22.7333660125732	0.0103587592020631	0.00613799272105098	-0.00522560812532902	0.00159255252219737
537	-0.0668829083442688	0.514933466911316	-22.5385608673096	0.0165275707840919	0.00354059832170606	0.000293855206109583	-0.00555028254166245
538	-0.0668829083442688	-0.134415164589882	-23.0580406188965	0.00354059832170606	0.000943203864153475	-0.00327756232582033	0.00613799272105098
539	-0.0668829083442688	0.514933466911316	-23.0580406188965	0.00418994715437293	0.00386527273803949	0.000293855206109583	-0.00360223650932312
540	0.907140016555786	-0.134415164589882	-22.8632354736328	0.000618529506027699	-0.00425158534198999	-0.00847235135734081	-0.00425158534198999
541	-0.716231524944305	0.839607775211334	-23.0580406188965	0.0168522447347641	0.00354059832170606	-0.00230353930965066	-0.00457625929266214
542	0.25779139995575	-0.459089487791061	-22.2788219451904	0.0132808275520802	-0.00360223650932312	-0.00684897974133492	0.00548864435404539
543	-0.0668829083442688	-0.459089487791061	-22.6034965515137	0.0022419011220336	0.00678734155371785	-0.000680167751852423	-0.000355493422830477
544	0.25779139995575	-1.10843813419342	-23.3177795410156	0.00841071270406246	-0.00879702530801296	0.000618529506027699	-0.00360223650932312
545	-0.716231524944305	-0.459089487791061	-22.6684303283691	0.00873538758605719	-0.0126931173726916	-0.00782300252467394	0.00256657530553639
546	-0.391557216644287	-0.783763766288757	-22.4736270904541	0.00938473641872406	-0.00912170019000769	-0.00327756232582033	-0.00392691092565656
547	-0.0668829083442688	-1.10843813419342	-22.2788219451904	0.0220470335334539	-0.00457625929266214	-0.00749832857400179	0.000293855206109583
548	-0.0668829083442688	-0.134415164589882	-22.2138862609863	0.00776136433705688	-0.000680167751852423	-0.0026282137259841	-0.00230353930965066
549	-0.716231524944305	0.514933466911316	-22.2788219451904	-0.0165892094373703	-3.08191010844894e-05	-0.00522560812532902	0.00451462110504508
550	-0.391557216644287	1.16428208351135	-23.122974395752	0.0103587592020631	0.000618529506027699	-0.00490093370899558	-0.00879702530801296
551	-0.391557216644287	0.839607775211334	-22.5385608673096	0.00516396993771195	0.00711201597005129	-0.00912170019000769	0.0022419011220336
552	-0.391557216644287	1.48895645141602	-22.5385608673096	0.0132808275520802	0.00613799272105098	-0.00197886489331722	0.00678734155371785
553	0.582465708255768	0.839607775211334	-22.7333660125732	0.00386527273803949	0.0106834331527352	0.000293855206109583	0.01100810803473
554	-0.0668829083442688	0.514933466911316	-22.40869140625	-0.00977104809135199	0.000943203864153475	-0.00360223650932312	-0.00327756232582033
555	0.907140016555786	-0.134415164589882	-22.8632354736328	0.0217223595827818	0.00646266713738441	-0.00490093370899558	-0.00360223650932312
556	-0.391557216644287	1.16428208351135	-23.4476490020752	0.00938473641872406	-0.00425158534198999	-0.00652430532500148	-0.000355493422830477
557	-0.0668829083442688	1.16428208351135	-23.4476490020752	0.00906006153672934	0.00938473641872406	0.00159255252219737	0.00613799272105098
558	-0.391557216644287	0.514933466911316	-22.6684303283691	0.00321592413820326	0.00256657530553639	-0.0149658378213644	0.00191722682211548
559	-0.391557216644287	1.16428208351135	-23.0580406188965	0.00776136433705688	0.00906006153672934	-0.00165419070981443	0.00289124972186983
560	-0.716231524944305	1.16428208351135	-22.5385608673096	-0.00165419070981443	-0.00360223650932312	-0.00847235135734081	-0.00749832857400179
561	-1.04090583324432	0.839607775211334	-22.40869140625	-0.00392691092565656	-0.00230353930965066	-0.00327756232582033	-0.00132951640989631
562	-0.716231524944305	1.48895645141602	-22.5385608673096	0.00841071270406246	0.00289124972186983	0.000943203864153475	0.000618529506027699
563	-0.716231524944305	1.16428208351135	-22.7333660125732	0.00548864435404539	0.00970941036939621	-0.00555028254166245	0.00451462110504508
564	-0.716231524944305	0.190259143710136	-22.3437576293945	0.0103587592020631	-0.00165419070981443	-0.00165419070981443	0.0022419011220336
565	0.25779139995575	0.514933466911316	-22.9931049346924	-0.0117190945893526	-0.0026282137259841	-3.08191010844894e-05	-0.0100957229733467
566	-0.391557216644287	-0.459089487791061	-23.0580406188965	-0.0156151866540313	-0.00327756232582033	-0.00652430532500148	0.00678734155371785
567	-1.69025444984436	1.48895645141602	-22.2788219451904	0.00354059832170606	-0.00197886489331722	0.00126787810586393	-0.000355493422830477
568	-0.716231524944305	1.16428208351135	-22.6034965515137	-0.00879702530801296	0.0103587592020631	-0.00619963090866804	0.00646266713738441
569	-0.0668829083442688	0.190259143710136	-23.1879100799561	-0.00652430532500148	0.00906006153672934	0.00256657530553639	-3.08191010844894e-05
570	-0.0668829083442688	-0.134415164589882	-22.9281711578369	-0.000355493422830477	0.000618529506027699	-0.00392691092565656	-0.00555028254166245
571	-1.04090583324432	1.16428208351135	-23.122974395752	-0.00230353930965066	0.00970941036939621	0.00126787810586393	-0.00295288790948689
572	-0.716231524944305	1.16428208351135	-23.122974395752	0.0197743140161037	0.00386527273803949	0.00548864435404539	0.00808603875339031
573	0.25779139995575	0.190259143710136	-22.5385608673096	0.0165275707840919	0.00483929552137852	-0.00230353930965066	0.00776136433705688
574	-0.716231524944305	1.48895645141602	-23.1879100799561	0.0181509424000978	0.00451462110504508	0.000618529506027699	-0.00522560812532902
575	0.25779139995575	0.190259143710136	-22.9931049346924	-0.00295288790948689	0.0022419011220336	-0.00879702530801296	-0.000680167751852423
576	0.25779139995575	-0.459089487791061	-22.9931049346924	-0.0130177913233638	0.00289124972186983	-0.00652430532500148	-0.000680167751852423
577	-0.0668829083442688	0.190259143710136	-22.5385608673096	0.0175015944987535	0.00289124972186983	0.00581331877037883	0.00678734155371785
578	-0.716231524944305	0.514933466911316	-22.6684303283691	-0.0110697457566857	-0.00360223650932312	-0.00717365415766835	-0.00100484199356288
579	-0.716231524944305	-0.783763766288757	-22.3437576293945	0.0100340843200684	-0.00295288790948689	-0.000680167751852423	0.000618529506027699
580	0.25779139995575	-0.783763766288757	-22.4736270904541	0.00126787810586393	-0.0136671401560307	-0.00977104809135199	-0.00749832857400179
581	0.25779139995575	-1.75778675079346	-22.9931049346924	-0.0110697457566857	-0.00230353930965066	-0.00717365415766835	0.00581331877037883
582	-0.0668829083442688	0.839607775211334	-23.1879100799561	0.0132808275520802	0.00289124972186983	0.00256657530553639	0.00516396993771195
583	0.582465708255768	-0.459089487791061	-22.9281711578369	-0.00327756232582033	0.00159255252219737	-0.0175632312893867	-3.08191010844894e-05
584	-0.716231524944305	0.839607775211334	-23.1879100799561	0.00808603875339031	0.00743668992072344	-0.00944637414067984	-0.00165419070981443
585	-0.0668829083442688	0.839607775211334	-21.9541473388672	-0.0139918150380254	0.000293855206109583	-0.0136671401560307	-0.00295288790948689
586	-0.391557216644287	0.514933466911316	-22.9281711578369	0.0191249661147594	0.0103587592020631	-0.00717365415766835	-0.00100484199356288
587	0.582465708255768	0.190259143710136	-23.2528457641602	0.0236704051494598	0.0106834331527352	0.00483929552137852	0.00126787810586393
588	0.25779139995575	0.190259143710136	-23.0580406188965	0.00841071270406246	0.0022419011220336	-0.0149658378213644	0.00354059832170606
589	0.907140016555786	0.190259143710136	-23.1879100799561	0.011982130818069	0.011982130818069	-0.00717365415766835	-0.00100484199356288
590	-0.391557216644287	1.16428208351135	-23.2528457641602	0.00191722682211548	0.00711201597005129	-0.000355493422830477	-0.00782300252467394
591	0.25779139995575	0.190259143710136	-22.7333660125732	0.00159255252219737	0.000943203864153475	-0.00295288790948689	-0.0026282137259841
592	0.25779139995575	0.190259143710136	-22.9931049346924	0.0022419011220336	0.00483929552137852	-0.00490093370899558	0.0022419011220336
593	-0.716231524944305	1.48895645141602	-23.3177795410156	0.00451462110504508	0.00841071270406246	0.00159255252219737	-0.0026282137259841
594	-0.0668829083442688	-0.459089487791061	-22.9931049346924	0.00548864435404539	0.00776136433705688	-0.00977104809135199	-0.00425158534198999
595	-0.391557216644287	1.48895645141602	-23.1879100799561	-0.00587495695799589	-3.08191010844894e-05	-0.00684897974133492	-0.00847235135734081
596	0.25779139995575	1.16428208351135	-22.7983016967773	0.00159255252219737	0.00776136433705688	-0.00814767740666866	-0.00392691092565656
597	0.582465708255768	0.514933466911316	-22.0840167999268	0.00321592413820326	-0.00230353930965066	0.00516396993771195	0.00191722682211548
598	-0.0668829083442688	-0.459089487791061	-23.0580406188965	0.0113327819854021	0.00256657530553639	-0.00457625929266214	0.0022419011220336
599	-0.716231524944305	0.190259143710136	-22.9931049346924	-0.00977104809135199	0.00678734155371785	-0.00360223650932312	0.00126787810586393
600	-1.36558020114899	0.190259143710136	-22.8632354736328	-0.00457625929266214	-0.00165419070981443	-0.000355493422830477	-0.00132951640989631
601	-1.36558020114899	1.16428208351135	-23.2528457641602	-0.000355493422830477	0.00970941036939621	-0.0120437685400248	0.00256657530553639
602	0.25779139995575	-0.134415164589882	-23.3177795410156	0.0116574559360743	0.00613799272105098	0.00126787810586393	0.00354059832170606
603	-1.36558020114899	1.16428208351135	-22.8632354736328	-0.0201606266200542	0.0022419011220336	0.000943203864153475	0.00938473641872406
604	0.907140016555786	0.190259143710136	-22.9281711578369	-0.00652430532500148	0.00451462110504508	-0.00327756232582033	-0.000680167751852423
605	-0.0668829083442688	1.16428208351135	-23.2528457641602	-0.0123684434220195	-0.00522560812532902	-0.00132951640989631	-0.00165419070981443
606	-0.391557216644287	0.839607775211334	-23.122974395752	0.000293855206109583	0.00354059832170606	-0.00652430532500148	-0.00587495695799589
607	-0.391557216644287	0.514933466911316	-23.122974395752	0.0197743140161037	-0.00295288790948689	0.00516396993771195	0.00711201597005129
608	-0.391557216644287	0.514933466911316	-23.0580406188965	0.012956153601408	0.00743668992072344	0.00483929552137852	0.0022419011220336
609	-0.716231524944305	-0.134415164589882	-22.6684303283691	0.01847561635077	-0.017887907102704	0.000618529506027699	0.00256657530553639
610	0.25779139995575	-0.783763766288757	-23.122974395752	0.000293855206109583	-0.0117190945893526	-0.00425158534198999	0.000943203864153475
611	-0.391557216644287	-0.459089487791061	-23.3177795410156	-0.00132951640989631	-0.0149658378213644	-0.0123684434220195	0.000618529506027699
612	-1.04090583324432	0.190259143710136	-23.1879100799561	-0.00230353930965066	-0.00132951640989631	0.00613799272105098	0.0022419011220336
613	0.907140016555786	-0.459089487791061	-22.9281711578369	0.00711201597005129	-0.00814767740666866	0.00256657530553639	0.0100340843200684
614	-0.391557216644287	1.16428208351135	-22.6034965515137	0.00354059832170606	0.00256657530553639	-0.00197886489331722	0.000293855206109583
615	0.907140016555786	-0.134415164589882	-22.0840167999268	0.00808603875339031	-0.00490093370899558	-0.00944637414067984	-0.00749832857400179
616	-0.391557216644287	0.839607775211334	-23.0580406188965	0.00386527273803949	0.00711201597005129	0.000293855206109583	0.000943203864153475
617	-0.0668829083442688	0.839607775211334	-23.2528457641602	-0.00100484199356288	0.00548864435404539	-0.000680167751852423	0.00159255252219737
618	-0.0668829083442688	1.16428208351135	-23.3177795410156	0.00386527273803949	0.00548864435404539	0.00581331877037883	0.00581331877037883
619	-0.391557216644287	0.839607775211334	-23.3177795410156	0.000293855206109583	-0.00587495695799589	-0.00457625929266214	-0.00197886489331722
620	-0.0668829083442688	0.839607775211334	-23.3827152252197	0.00581331877037883	0.00451462110504508	-0.00944637414067984	-0.00457625929266214
621	0.582465708255768	-0.459089487791061	-23.122974395752	0.00321592413820326	0.00159255252219737	-0.00879702530801296	-0.00165419070981443
622	-0.716231524944305	0.839607775211334	-23.122974395752	0.01100810803473	0.00743668992072344	0.00289124972186983	0.012956153601408
623	-0.0668829083442688	0.190259143710136	-22.9281711578369	0.0113327819854021	0.00483929552137852	-0.00490093370899558	-0.00197886489331722
624	-0.716231524944305	0.839607775211334	-23.122974395752	0.00159255252219737	0.000943203864153475	0.000943203864153475	0.000618529506027699
625	0.25779139995575	0.839607775211334	-22.7983016967773	-0.0188619289547205	-0.00360223650932312	-0.00944637414067984	-0.00814767740666866
626	0.25779139995575	-0.134415164589882	-23.3827152252197	0.0132808275520802	0.00516396993771195	-0.00782300252467394	-0.000355493422830477
627	-0.0668829083442688	0.190259143710136	-22.7983016967773	0.0155535480007529	0.00289124972186983	0.00354059832170606	0.00743668992072344
628	0.582465708255768	-0.134415164589882	-22.7983016967773	-0.00327756232582033	-0.000355493422830477	0.00159255252219737	0.0022419011220336
629	-0.391557216644287	0.190259143710136	-23.0580406188965	-0.00132951640989631	-0.000680167751852423	0.000293855206109583	0.0022419011220336
630	-0.716231524944305	1.16428208351135	-23.3177795410156	-0.00295288790948689	-0.00295288790948689	-0.0169138833880424	-0.000680167751852423
631	-1.04090583324432	-0.134415164589882	-22.9281711578369	-0.0110697457566857	-0.00197886489331722	-0.00360223650932312	-0.00749832857400179
632	-0.391557216644287	0.190259143710136	-22.7333660125732	0.00646266713738441	0.0100340843200684	0.00289124972186983	0.00711201597005129
633	-1.04090583324432	1.16428208351135	-22.6684303283691	-3.08191010844894e-05	0.000618529506027699	0.000293855206109583	-0.000680167751852423
634	-0.0668829083442688	0.839607775211334	-22.4736270904541	-0.0227580219507217	0.000293855206109583	-0.0110697457566857	0.00256657530553639
635	-1.36558020114899	0.190259143710136	-22.4736270904541	-0.0026282137259841	-3.08191010844894e-05	-0.00879702530801296	-0.00327756232582033
636	0.25779139995575	-0.134415164589882	-22.5385608673096	-0.021459324285388	0.00451462110504508	-0.00165419070981443	-3.08191010844894e-05
637	-0.0668829083442688	1.48895645141602	-23.1879100799561	0.0123068047687411	0.00743668992072344	0.00159255252219737	0.00938473641872406
638	-0.391557216644287	1.16428208351135	-23.122974395752	0.00548864435404539	-0.00100484199356288	0.000618529506027699	-0.00295288790948689
639	-0.391557216644287	0.514933466911316	-23.0580406188965	0.00808603875339031	-0.00490093370899558	-0.00847235135734081	-0.00132951640989631
640	-0.716231524944305	0.514933466911316	-22.9281711578369	-0.000680167751852423	-0.0117190945893526	-0.0107450718060136	-0.00555028254166245
641	-0.0668829083442688	0.190259143710136	-22.6034965515137	-0.0136671401560307	-0.00814767740666866	-0.00912170019000769	0.00451462110504508
642	0.582465708255768	-0.783763766288757	-22.9931049346924	-0.00717365415766835	-0.00912170019000769	0.00451462110504508	-0.00197886489331722
643	-0.0668829083442688	-0.459089487791061	-23.2528457641602	0.000293855206109583	-0.00295288790948689	-0.017887907102704	0.000293855206109583
644	0.25779139995575	-0.783763766288757	-22.40869140625	-0.0107450718060136	0.00386527273803949	-0.00555028254166245	0.00354059832170606
645	0.907140016555786	-0.134415164589882	-22.2788219451904	-0.0143164889886975	-0.00490093370899558	-0.00717365415766835	-0.00490093370899558
646	0.25779139995575	-0.134415164589882	-22.3437576293945	0.0106834331527352	-3.08191010844894e-05	-0.00944637414067984	0.000293855206109583
647	0.582465708255768	-0.134415164589882	-23.2528457641602	0.00386527273803949	-0.000355493422830477	0.00126787810586393	0.00386527273803949
648	0.25779139995575	0.190259143710136	-22.9281711578369	-0.00327756232582033	0.00841071270406246	0.00548864435404539	0.00386527273803949
649	0.25779139995575	-0.134415164589882	-22.9281711578369	-0.00392691092565656	0.000943203864153475	-0.0130177913233638	0.000293855206109583
650	0.25779139995575	0.190259143710136	-22.40869140625	-0.00360223650932312	-0.00619963090866804	0.000618529506027699	-0.00425158534198999
651	0.582465708255768	0.190259143710136	-22.9931049346924	-0.0120437685400248	0.00159255252219737	-0.00782300252467394	-0.0107450718060136
652	-0.391557216644287	-0.134415164589882	-22.7983016967773	0.0308132413774729	-0.00165419070981443	0.00938473641872406	0.00581331877037883
653	-0.391557216644287	1.81363070011139	-23.5125846862793	0.0142548503354192	-0.00749832857400179	0.00451462110504508	-0.00587495695799589
654	0.582465708255768	-0.134415164589882	-22.6684303283691	-3.08191010844894e-05	0.00483929552137852	-0.00944637414067984	-0.000355493422830477
655	0.582465708255768	0.514933466911316	-22.6684303283691	-0.0195112787187099	-0.00295288790948689	-0.00944637414067984	-0.00977104809135199
656	-0.716231524944305	1.16428208351135	-22.6034965515137	-0.0182125810533762	0.00354059832170606	-0.00457625929266214	-0.00490093370899558
657	-0.391557216644287	1.48895645141602	-22.40869140625	-0.00392691092565656	0.00743668992072344	0.0103587592020631	0.00289124972186983
658	0.25779139995575	1.16428208351135	-22.6684303283691	0.0132808275520802	0.00548864435404539	0.00126787810586393	0.00289124972186983
659	-0.0668829083442688	1.81363070011139	-23.1879100799561	-0.0143164889886975	0.01100810803473	0.00256657530553639	-0.00425158534198999
660	-0.716231524944305	0.839607775211334	-23.3177795410156	-0.0026282137259841	-0.00490093370899558	-0.0026282137259841	0.00678734155371785
661	-1.69025444984436	0.839607775211334	-22.7983016967773	-0.0117190945893526	-0.00295288790948689	-0.00230353930965066	0.000618529506027699
662	-0.391557216644287	-0.459089487791061	-22.6034965515137	-0.00197886489331722	0.00418994715437293	0.000943203864153475	0.00970941036939621
663	-2.33960318565369	1.16428208351135	-22.40869140625	-0.0169138833880424	-0.000355493422830477	0.0022419011220336	0.00159255252219737
664	-0.716231524944305	0.190259143710136	-22.0190830230713	-0.00879702530801296	0.00386527273803949	-0.00230353930965066	0.00256657530553639
665	-1.69025444984436	1.48895645141602	-23.122974395752	-0.00555028254166245	-0.00360223650932312	0.00256657530553639	0.00613799272105098
666	-0.391557216644287	0.839607775211334	-23.2528457641602	-0.00490093370899558	-0.00457625929266214	-0.000355493422830477	-0.00295288790948689
667	-1.04090583324432	-0.134415164589882	-22.8632354736328	-0.0110697457566857	0.00321592413820326	0.0123068047687411	-0.00230353930965066
668	-0.391557216644287	0.190259143710136	-22.9281711578369	-0.00360223650932312	-3.08191010844894e-05	0.00711201597005129	0.00126787810586393
669	-0.391557216644287	0.839607775211334	-22.7983016967773	-0.00360223650932312	0.000943203864153475	-0.00522560812532902	-3.08191010844894e-05
670	-0.0668829083442688	1.16428208351135	-22.9281711578369	0.0100340843200684	-0.00490093370899558	-0.000355493422830477	-0.000680167751852423
671	-0.716231524944305	0.514933466911316	-23.122974395752	0.00841071270406246	-0.00425158534198999	-0.00522560812532902	-0.00295288790948689
672	-0.0668829083442688	-0.783763766288757	-23.1879100799561	0.00646266713738441	0.0022419011220336	0.011982130818069	-0.00327756232582033
673	0.907140016555786	-1.10843813419342	-22.7983016967773	0.0207483377307653	-0.00587495695799589	0.00776136433705688	0.00289124972186983
674	-0.391557216644287	0.839607775211334	-23.1879100799561	-0.00392691092565656	-0.00165419070981443	-0.00132951640989631	-0.000680167751852423
675	0.25779139995575	0.514933466911316	-23.0580406188965	0.00289124972186983	-0.00230353930965066	0.00191722682211548	-0.00425158534198999
676	0.582465708255768	-0.459089487791061	-22.0840167999268	0.0188002903014421	-0.00814767740666866	-0.00165419070981443	-0.00295288790948689
677	0.907140016555786	-0.134415164589882	-22.3437576293945	-0.00587495695799589	0.00613799272105098	0.00516396993771195	0.00548864435404539
678	-0.391557216644287	0.514933466911316	-22.7983016967773	0.000943203864153475	0.00548864435404539	0.00646266713738441	-0.000680167751852423
679	0.907140016555786	0.190259143710136	-23.0580406188965	0.0197743140161037	-0.000680167751852423	-0.0026282137259841	0.00256657530553639
680	0.582465708255768	0.190259143710136	-22.8632354736328	-0.00555028254166245	0.000943203864153475	0.00289124972186983	-0.00132951640989631
681	-0.391557216644287	0.839607775211334	-22.9931049346924	0.0506183728575706	-0.00490093370899558	-0.00425158534198999	-0.00100484199356288
682	-0.0668829083442688	1.16428208351135	-22.9281711578369	0.00321592413820326	0.00321592413820326	0.00354059832170606	0.00906006153672934
683	0.582465708255768	0.190259143710136	-23.122974395752	0.0207483377307653	0.00191722682211548	0.0106834331527352	0.000293855206109583
684	-0.391557216644287	1.16428208351135	-23.5125846862793	0.00159255252219737	0.000943203864153475	-0.00490093370899558	-0.00295288790948689
685	0.582465708255768	0.514933466911316	-23.0580406188965	-0.00749832857400179	-0.00717365415766835	-0.00555028254166245	-0.00782300252467394
686	-0.391557216644287	0.190259143710136	-22.9281711578369	0.00126787810586393	-0.00587495695799589	-0.00457625929266214	0.00483929552137852
687	0.582465708255768	0.514933466911316	-23.2528457641602	0.00321592413820326	0.00646266713738441	-0.00100484199356288	0.00256657530553639
688	0.907140016555786	0.839607775211334	-22.3437576293945	0.0155535480007529	-0.0026282137259841	0.00354059832170606	0.000618529506027699
689	0.582465708255768	0.514933466911316	-22.8632354736328	-0.00912170019000769	-0.00197886489331722	0.00321592413820326	0.000293855206109583
690	0.907140016555786	-0.134415164589882	-23.0580406188965	-0.0026282137259841	-0.00100484199356288	-0.0026282137259841	0.00321592413820326
691	-0.716231524944305	0.514933466911316	-22.9931049346924	-0.0152905117720366	-0.00684897974133492	0.000293855206109583	-0.00425158534198999
692	-0.716231524944305	1.16428208351135	-23.2528457641602	-0.00879702530801296	0.00256657530553639	0.00354059832170606	0.00678734155371785
693	-1.36558020114899	0.839607775211334	-22.4736270904541	-0.00652430532500148	0.000618529506027699	0.0100340843200684	0.00613799272105098
694	-1.69025444984436	0.514933466911316	-22.2138862609863	-0.00425158534198999	0.000293855206109583	-0.00327756232582033	0.00159255252219737
695	-1.36558020114899	0.190259143710136	-22.3437576293945	0.00613799272105098	0.00159255252219737	0.00159255252219737	-0.00327756232582033
696	-0.716231524944305	0.839607775211334	-23.122974395752	-0.00652430532500148	0.0022419011220336	-0.0026282137259841	0.00126787810586393
697	-1.04090583324432	1.16428208351135	-22.6684303283691	-0.00619963090866804	0.00548864435404539	0.0106834331527352	0.00646266713738441
698	-0.716231524944305	0.839607775211334	-23.122974395752	0.0100340843200684	0.00451462110504508	0.00386527273803949	-0.000355493422830477
699	-0.716231524944305	0.839607775211334	-22.9931049346924	0.00191722682211548	0.00321592413820326	-0.000355493422830477	-0.00165419070981443
700	-0.391557216644287	0.514933466911316	-22.9281711578369	-0.0100957229733467	-0.00749832857400179	-0.00100484199356288	-0.00814767740666866
701	0.582465708255768	-0.459089487791061	-22.8632354736328	0.00321592413820326	-0.00490093370899558	0.00808603875339031	0.00483929552137852
702	-0.391557216644287	-0.459089487791061	-22.9931049346924	-0.00100484199356288	-0.00782300252467394	0.0145795252174139	0.00191722682211548
703	-0.391557216644287	-0.783763766288757	-23.0580406188965	0.00938473641872406	-0.00619963090866804	0.00354059832170606	0.00841071270406246
704	0.25779139995575	-0.783763766288757	-22.8632354736328	0.00418994715437293	-0.00587495695799589	0.0152288740500808	-0.00555028254166245
705	0.25779139995575	-0.459089487791061	-22.4736270904541	-0.00782300252467394	-0.00879702530801296	0.00548864435404539	-0.00230353930965066
706	-0.716231524944305	1.48895645141602	-22.3437576293945	-0.00425158534198999	0.000618529506027699	0.00516396993771195	0.00256657530553639
707	-0.391557216644287	0.839607775211334	-22.5385608673096	0.0210730116814375	0.00191722682211548	0.0103587592020631	0.00386527273803949
708	-0.0668829083442688	1.48895645141602	-23.2528457641602	0.00776136433705688	0.00906006153672934	0.0113327819854021	0.00126787810586393
709	-0.0668829083442688	0.514933466911316	-22.7333660125732	-0.00197886489331722	-0.00457625929266214	0.0103587592020631	-0.00490093370899558
710	-0.716231524944305	0.514933466911316	-22.9931049346924	-0.00555028254166245	0.0022419011220336	-0.00132951640989631	-0.00230353930965066
711	0.582465708255768	0.839607775211334	-23.122974395752	-0.0149658378213644	-3.08191010844894e-05	-0.000680167751852423	-0.00197886489331722
712	0.25779139995575	-0.134415164589882	-22.2138862609863	0.011982130818069	0.00613799272105098	0.0126314787194133	0.00321592413820326
713	-0.391557216644287	-0.134415164589882	-23.1879100799561	0.000943203864153475	0.000943203864153475	0.00483929552137852	-0.000355493422830477
714	0.582465708255768	-0.134415164589882	-23.2528457641602	0.025618452578783	0.00451462110504508	-0.00717365415766835	-0.00230353930965066
715	-0.391557216644287	1.48895645141602	-23.3827152252197	-0.00652430532500148	-0.00457625929266214	0.00126787810586393	-0.00392691092565656
716	0.582465708255768	0.190259143710136	-22.9281711578369	-0.00230353930965066	0.00159255252219737	0.00776136433705688	0.00159255252219737
717	0.582465708255768	0.839607775211334	-22.9281711578369	-0.000680167751852423	0.00938473641872406	0.00321592413820326	0.00483929552137852
718	0.582465708255768	-0.134415164589882	-22.6034965515137	0.012956153601408	0.00873538758605719	0.0100340843200684	0.00841071270406246
719	0.25779139995575	0.839607775211334	-23.122974395752	0.011982130818069	0.00191722682211548	0.00386527273803949	0.00646266713738441
720	0.25779139995575	-0.134415164589882	-22.9281711578369	-0.00879702530801296	-0.00490093370899558	-0.00457625929266214	-0.00490093370899558
721	-1.04090583324432	1.48895645141602	-22.5385608673096	-0.0156151866540313	0.000293855206109583	0.00483929552137852	0.00321592413820326
722	-0.391557216644287	-0.134415164589882	-23.1879100799561	-0.0146411629393697	0.00776136433705688	0.00646266713738441	0.00678734155371785
723	-0.716231524944305	0.514933466911316	-22.7983016967773	0.00906006153672934	0.011982130818069	0.00354059832170606	0.00354059832170606
724	-0.716231524944305	1.16428208351135	-22.8632354736328	-0.0126931173726916	0.00581331877037883	-0.00165419070981443	-0.00132951640989631
725	-1.04090583324432	0.839607775211334	-23.6424541473389	-0.0104203969240189	-0.000355493422830477	-0.000680167751852423	0.00451462110504508
726	0.25779139995575	0.190259143710136	-23.5125846862793	0.000293855206109583	0.00289124972186983	-0.00360223650932312	0.0022419011220336
727	-0.0668829083442688	-0.134415164589882	-22.9931049346924	0.0207483377307653	0.0113327819854021	-0.00197886489331722	0.00451462110504508
728	0.25779139995575	-0.459089487791061	-22.9281711578369	0.00548864435404539	0.00646266713738441	0.00126787810586393	0.00289124972186983
729	-0.0668829083442688	0.190259143710136	-23.1879100799561	-0.00490093370899558	0.00483929552137852	-0.00327756232582033	0.00581331877037883
730	-0.716231524944305	0.514933466911316	-22.5385608673096	0.00938473641872406	-0.00165419070981443	-0.00912170019000769	-0.00392691092565656
731	-0.391557216644287	0.190259143710136	-22.7983016967773	0.0126314787194133	-0.00490093370899558	0.00289124972186983	-0.00490093370899558
732	0.25779139995575	0.190259143710136	-23.1879100799561	0.000943203864153475	-0.00165419070981443	-0.00132951640989631	-0.00490093370899558
733	-0.0668829083442688	-0.134415164589882	-23.122974395752	0.029189869761467	-0.000680167751852423	0.000293855206109583	0.00646266713738441
734	-0.716231524944305	-0.134415164589882	-22.9281711578369	-0.00360223650932312	-0.00230353930965066	-0.00457625929266214	-0.0026282137259841
735	-0.0668829083442688	-0.783763766288757	-22.9281711578369	0.00516396993771195	-0.00814767740666866	0.0022419011220336	-0.00392691092565656
736	-0.391557216644287	1.16428208351135	-22.3437576293945	-0.00392691092565656	0.000293855206109583	-0.00587495695799589	-0.00392691092565656
737	-0.391557216644287	0.839607775211334	-22.6684303283691	0.00159255252219737	0.00321592413820326	0.00646266713738441	0.000943203864153475
738	-0.391557216644287	1.16428208351135	-23.1879100799561	0.00873538758605719	0.0113327819854021	0.00289124972186983	-3.08191010844894e-05
739	0.582465708255768	1.16428208351135	-22.5385608673096	0.00581331877037883	0.000293855206109583	0.00159255252219737	-0.00327756232582033
740	-0.716231524944305	1.48895645141602	-22.7333660125732	0.00548864435404539	-0.00717365415766835	-0.00749832857400179	-0.00165419070981443
741	0.582465708255768	0.190259143710136	-23.2528457641602	-0.00425158534198999	0.00354059832170606	-0.00197886489331722	-0.00165419070981443
742	-0.391557216644287	1.16428208351135	-22.8632354736328	-0.00165419070981443	0.00938473641872406	-0.00197886489331722	0.00743668992072344
743	-0.716231524944305	1.16428208351135	-23.5125846862793	-0.00230353930965066	0.00613799272105098	0.00289124972186983	-0.00100484199356288
744	0.582465708255768	0.190259143710136	-23.2528457641602	0.011982130818069	0.00386527273803949	0.000293855206109583	-0.00230353930965066
745	-0.0668829083442688	-0.134415164589882	-23.1879100799561	-0.00587495695799589	-0.000355493422830477	-0.00619963090866804	-0.0126931173726916
746	-0.391557216644287	1.48895645141602	-23.1879100799561	-0.00457625929266214	-0.000355493422830477	0.000293855206109583	0.00483929552137852
747	-0.391557216644287	1.48895645141602	-22.6684303283691	0.0220470335334539	0.0113327819854021	0.00256657530553639	-0.00132951640989631
748	-0.391557216644287	0.514933466911316	-22.2138862609863	0.00256657530553639	0.00743668992072344	0.00386527273803949	0.00516396993771195
749	-0.716231524944305	2.13830494880676	-23.2528457641602	-0.00392691092565656	-0.00132951640989631	-0.00425158534198999	-0.00165419070981443
750	0.25779139995575	0.190259143710136	-23.3827152252197	0.00289124972186983	-0.000680167751852423	-0.00944637414067984	-0.00684897974133492
751	0.25779139995575	0.514933466911316	-23.122974395752	-0.00587495695799589	0.00159255252219737	0.00581331877037883	0.000618529506027699
752	-0.0668829083442688	-0.134415164589882	-22.3437576293945	0.0132808275520802	0.0123068047687411	0.00386527273803949	0.00289124972186983
753	-1.69025444984436	0.190259143710136	-22.3437576293945	0.00873538758605719	0.00581331877037883	0.00386527273803949	0.00548864435404539
754	-0.391557216644287	0.190259143710136	-22.8632354736328	-0.0279528107494116	0.0022419011220336	-0.00457625929266214	0.00386527273803949
755	-1.69025444984436	1.48895645141602	-23.0580406188965	0.00906006153672934	0.00516396993771195	-0.00360223650932312	0.0022419011220336
756	-0.391557216644287	-0.134415164589882	-23.0580406188965	-0.0156151866540313	-0.000355493422830477	-0.0026282137259841	-0.000680167751852423
757	-0.0668829083442688	-0.134415164589882	-22.4736270904541	0.00548864435404539	0.00906006153672934	0.00256657530553639	0.00646266713738441
758	-0.0668829083442688	-0.134415164589882	-22.3437576293945	0.00418994715437293	0.00386527273803949	-0.0110697457566857	0.0022419011220336
759	-0.0668829083442688	0.514933466911316	-22.7333660125732	-3.08191010844894e-05	0.00256657530553639	-0.00165419070981443	0.00418994715437293
760	0.582465708255768	0.190259143710136	-22.6684303283691	0.0181509424000978	-0.00327756232582033	-0.0110697457566857	-0.00457625929266214
761	-0.716231524944305	0.190259143710136	-22.3437576293945	0.0022419011220336	-0.00165419070981443	-0.00490093370899558	-0.00522560812532902
762	0.25779139995575	-0.134415164589882	-22.6034965515137	-0.00230353930965066	0.01100810803473	0.00191722682211548	0.00516396993771195
763	0.25779139995575	-1.10843813419342	-22.8632354736328	0.00711201597005129	0.00126787810586393	0.00126787810586393	0.00516396993771195
764	0.582465708255768	0.514933466911316	-23.0580406188965	0.00321592413820326	-0.00684897974133492	-0.00944637414067984	-0.00197886489331722
765	-0.716231524944305	0.190259143710136	-22.9281711578369	-0.0107450718060136	-0.0120437685400248	-0.0146411629393697	-3.08191010844894e-05
766	-0.716231524944305	-0.459089487791061	-22.0840167999268	0.00646266713738441	-0.0107450718060136	-0.00230353930965066	-0.00749832857400179
767	0.582465708255768	-0.783763766288757	-22.8632354736328	-0.00522560812532902	-0.00425158534198999	-0.00360223650932312	0.00906006153672934
768	-0.0668829083442688	-0.134415164589882	-23.0580406188965	0.013930176384747	0.00581331877037883	-0.00749832857400179	-0.000680167751852423
769	-0.0668829083442688	0.190259143710136	-22.9281711578369	0.00451462110504508	-0.00100484199356288	-0.00425158534198999	0.00386527273803949
770	-0.716231524944305	1.16428208351135	-23.0580406188965	-0.0162645354866982	-0.0026282137259841	-0.00717365415766835	0.00126787810586393
771	-0.0668829083442688	0.839607775211334	-22.1489524841309	0.00776136433705688	0.000618529506027699	-0.00392691092565656	0.000943203864153475
772	-0.716231524944305	1.48895645141602	-22.4736270904541	-0.00230353930965066	0.00483929552137852	-0.00782300252467394	-3.08191010844894e-05
773	0.25779139995575	0.839607775211334	-22.7333660125732	0.00418994715437293	0.00581331877037883	0.000618529506027699	0.00289124972186983
774	-1.04090583324432	0.190259143710136	-22.6684303283691	0.000293855206109583	0.00289124972186983	0.00159255252219737	0.00256657530553639
775	0.907140016555786	-0.134415164589882	-22.8632354736328	-0.0195112787187099	-0.00425158534198999	-0.0130177913233638	0.00256657530553639
776	-0.716231524944305	1.16428208351135	-22.7983016967773	0.00613799272105098	0.00126787810586393	0.000943203864153475	-0.00165419070981443
777	-0.391557216644287	1.48895645141602	-22.6684303283691	-3.08191010844894e-05	0.00256657530553639	-0.0026282137259841	0.00159255252219737
778	-0.716231524944305	0.839607775211334	-22.40869140625	0.00418994715437293	0.00808603875339031	-0.00555028254166245	0.0100340843200684
779	-0.391557216644287	1.48895645141602	-22.7333660125732	0.011982130818069	-3.08191010844894e-05	-0.00555028254166245	-0.00425158534198999
780	-0.391557216644287	1.16428208351135	-22.6034965515137	-0.0100957229733467	-0.00230353930965066	-0.0201606266200542	-0.000355493422830477
781	-0.716231524944305	1.48895645141602	-22.7333660125732	-0.00100484199356288	0.00126787810586393	-0.00295288790948689	-0.00684897974133492
782	0.25779139995575	0.514933466911316	-23.122974395752	0.0126314787194133	-0.000355493422830477	0.000293855206109583	0.00906006153672934
783	-0.391557216644287	1.81363070011139	-22.4736270904541	0.00289124972186983	0.00548864435404539	0.00678734155371785	0.00159255252219737
784	-0.716231524944305	0.190259143710136	-22.2788219451904	-0.00977104809135199	-0.000680167751852423	-0.00847235135734081	-0.00977104809135199
785	-0.716231524944305	0.839607775211334	-22.6034965515137	-0.0165892094373703	0.0022419011220336	-0.00652430532500148	0.00581331877037883
786	-0.716231524944305	0.514933466911316	-23.3177795410156	-0.00847235135734081	0.00289124972186983	-0.00977104809135199	-0.0026282137259841
787	-1.69025444984436	1.16428208351135	-22.7333660125732	-0.0123684434220195	-0.000680167751852423	0.00548864435404539	0.00873538758605719
788	-1.04090583324432	0.839607775211334	-22.6034965515137	-0.0126931173726916	0.01100810803473	-0.00587495695799589	-0.00132951640989631
789	-0.391557216644287	0.514933466911316	-22.6684303283691	0.0022419011220336	0.00548864435404539	-0.00392691092565656	0.00354059832170606
790	-0.0668829083442688	0.190259143710136	-22.2138862609863	0.0022419011220336	-0.00360223650932312	-0.00944637414067984	-0.00522560812532902
791	0.25779139995575	0.839607775211334	-23.1879100799561	-0.00295288790948689	0.00743668992072344	-0.00457625929266214	0.00516396993771195
792	0.25779139995575	1.16428208351135	-23.3177795410156	0.00548864435404539	-3.08191010844894e-05	-0.000355493422830477	-0.00230353930965066
793	-0.0668829083442688	-0.134415164589882	-22.3437576293945	0.000293855206109583	0.00159255252219737	-0.00555028254166245	-0.00100484199356288
794	-0.716231524944305	1.16428208351135	-22.7333660125732	-0.0120437685400248	-3.08191010844894e-05	-0.00944637414067984	-0.00814767740666866
795	-0.0668829083442688	-0.783763766288757	-21.9541473388672	0.00354059832170606	-0.00879702530801296	-0.00587495695799589	-0.00100484199356288
796	0.25779139995575	-0.134415164589882	-22.2138862609863	0.00776136433705688	-0.00977104809135199	-0.00977104809135199	-0.00749832857400179
797	-0.391557216644287	-0.134415164589882	-23.1879100799561	-0.0026282137259841	-0.00457625929266214	0.0022419011220336	0.00581331877037883
798	-0.0668829083442688	0.514933466911316	-23.122974395752	-0.00230353930965066	-0.000680167751852423	-0.00197886489331722	0.0022419011220336
799	-0.391557216644287	0.514933466911316	-23.0580406188965	-0.00587495695799589	-0.00392691092565656	-0.00652430532500148	0.0022419011220336
800	-0.0668829083442688	0.839607775211334	-23.122974395752	-0.0110697457566857	0.00256657530553639	-0.0120437685400248	-0.00165419070981443
801	0.582465708255768	-0.459089487791061	-22.6684303283691	0.00776136433705688	-0.00295288790948689	-0.0110697457566857	-0.00230353930965066
802	0.25779139995575	0.514933466911316	-22.9931049346924	0.0123068047687411	0.00678734155371785	-0.00360223650932312	0.00386527273803949
803	0.582465708255768	-0.134415164589882	-23.1879100799561	0.00321592413820326	0.00191722682211548	-0.00132951640989631	0.00354059832170606
804	-0.716231524944305	0.839607775211334	-23.3177795410156	-0.000355493422830477	0.00483929552137852	-0.00587495695799589	-0.00425158534198999
805	-0.391557216644287	1.16428208351135	-23.2528457641602	-0.00392691092565656	0.000618529506027699	-0.00879702530801296	-0.0026282137259841
806	0.25779139995575	0.514933466911316	-22.5385608673096	0.0200989879667759	0.00289124972186983	-0.00619963090866804	-0.0026282137259841
807	0.582465708255768	-0.134415164589882	-22.8632354736328	0.0145795252174139	0.00418994715437293	0.00289124972186983	-0.00425158534198999
808	0.25779139995575	-0.134415164589882	-22.9281711578369	0.0171769186854362	0.00970941036939621	0.00548864435404539	0.00711201597005129
809	-0.391557216644287	0.190259143710136	-23.1879100799561	0.00321592413820326	-0.00295288790948689	-0.00749832857400179	-0.000355493422830477
810	-0.391557216644287	1.16428208351135	-22.8632354736328	0.0123068047687411	-0.00619963090866804	-0.0139918150380254	-0.00555028254166245
811	0.582465708255768	0.839607775211334	-22.4736270904541	0.00743668992072344	0.012956153601408	-0.00327756232582033	-0.00717365415766835
812	0.907140016555786	0.190259143710136	-22.7333660125732	0.00970941036939621	-0.000680167751852423	-0.00652430532500148	0.00191722682211548
813	-0.391557216644287	1.48895645141602	-22.9281711578369	-0.0100957229733467	0.00321592413820326	-0.0130177913233638	0.00418994715437293
814	0.582465708255768	-0.134415164589882	-22.7983016967773	-0.00522560812532902	0.00159255252219737	-0.00814767740666866	0.00159255252219737
815	-1.04090583324432	1.81363070011139	-23.3827152252197	-0.00327756232582033	-0.00230353930965066	-0.0146411629393697	0.00743668992072344
816	-0.391557216644287	-0.134415164589882	-22.9281711578369	0.0158782228827477	0.00841071270406246	-0.0162645354866982	0.00126787810586393
817	-0.716231524944305	0.514933466911316	-22.9931049346924	0.0155535480007529	0.00516396993771195	-0.000680167751852423	0.00906006153672934
818	-0.391557216644287	-0.134415164589882	-22.9281711578369	-0.000355493422830477	0.000943203864153475	0.000943203864153475	0.00678734155371785
819	-0.716231524944305	0.514933466911316	-22.7333660125732	0.00354059832170606	-0.00230353930965066	-0.0107450718060136	-0.000355493422830477
820	0.907140016555786	-0.134415164589882	-22.7333660125732	-0.0117190945893526	-0.00295288790948689	-0.00749832857400179	-0.00717365415766835
821	-0.391557216644287	0.514933466911316	-22.8632354736328	-0.0133424662053585	0.00191722682211548	0.000943203864153475	-0.00165419070981443
822	-0.0668829083442688	0.190259143710136	-22.9281711578369	0.0171769186854362	0.00938473641872406	0.00483929552137852	0.00581331877037883
823	-0.716231524944305	1.16428208351135	-22.9931049346924	0.0103587592020631	0.00906006153672934	0.00191722682211548	0.00776136433705688
824	0.582465708255768	-0.134415164589882	-22.8632354736328	-0.00132951640989631	-0.00717365415766835	-0.00619963090866804	-0.00782300252467394
825	0.582465708255768	0.190259143710136	-22.7333660125732	0.00841071270406246	-0.00392691092565656	0.00289124972186983	-0.00457625929266214
826	-0.391557216644287	0.839607775211334	-23.122974395752	-0.00230353930965066	-0.0100957229733467	-3.08191010844894e-05	-0.00230353930965066
827	-0.716231524944305	0.514933466911316	-23.0580406188965	-0.0133424662053585	-0.00587495695799589	-3.08191010844894e-05	0.00418994715437293
828	-0.716231524944305	-0.134415164589882	-23.122974395752	0.000943203864153475	-0.00587495695799589	-0.00327756232582033	-3.08191010844894e-05
829	-0.716231524944305	-0.134415164589882	-23.122974395752	-0.00197886489331722	-0.00392691092565656	-0.00522560812532902	0.00451462110504508
830	0.582465708255768	-0.134415164589882	-22.8632354736328	0.000943203864153475	-0.00684897974133492	-0.00522560812532902	-0.00132951640989631
831	-0.391557216644287	0.839607775211334	-22.8632354736328	-0.0159398596733809	0.00289124972186983	-0.00555028254166245	-0.0026282137259841
832	-0.716231524944305	0.839607775211334	-22.6034965515137	-0.00327756232582033	0.000618529506027699	0.00289124972186983	0.00386527273803949
833	0.907140016555786	-0.134415164589882	-23.1879100799561	-0.00295288790948689	0.00418994715437293	0.00581331877037883	0.00386527273803949
834	0.25779139995575	0.514933466911316	-23.122974395752	0.00159255252219737	0.00581331877037883	0.00451462110504508	0.000293855206109583
835	0.907140016555786	-0.134415164589882	-23.1879100799561	-0.00327756232582033	-0.00555028254166245	-0.00977104809135199	-0.00197886489331722
836	-0.0668829083442688	1.48895645141602	-23.1879100799561	0.00191722682211548	0.00613799272105098	-0.00619963090866804	-0.00392691092565656
837	-0.391557216644287	1.16428208351135	-23.0580406188965	-0.00425158534198999	0.0022419011220336	0.00418994715437293	0.00776136433705688
838	-0.716231524944305	0.839607775211334	-22.8632354736328	0.0106834331527352	0.00808603875339031	-0.00360223650932312	-0.00490093370899558
839	-0.391557216644287	0.839607775211334	-23.2528457641602	-0.00100484199356288	0.00191722682211548	0.00321592413820326	-0.00522560812532902
840	-0.716231524944305	0.514933466911316	-23.3177795410156	-0.0133424662053585	0.000293855206109583	-0.0123684434220195	-0.00587495695799589
841	-0.0668829083442688	0.839607775211334	-23.3177795410156	-0.000355493422830477	-0.00230353930965066	-0.0156151866540313	-0.00132951640989631
842	-0.391557216644287	1.16428208351135	-23.2528457641602	-0.00132951640989631	0.00581331877037883	0.00483929552137852	0.000293855206109583
843	0.25779139995575	0.190259143710136	-22.9931049346924	0.000943203864153475	0.00418994715437293	-0.00327756232582033	-3.08191010844894e-05
844	-0.391557216644287	0.839607775211334	-22.7983016967773	-0.00327756232582033	0.00548864435404539	0.000618529506027699	-0.00392691092565656
845	-0.0668829083442688	0.190259143710136	-22.9281711578369	-0.00522560812532902	-0.00684897974133492	-0.0117190945893526	0.0022419011220336
846	-0.0668829083442688	0.190259143710136	-22.9931049346924	-0.00490093370899558	0.00483929552137852	-0.00587495695799589	-3.08191010844894e-05
847	-0.716231524944305	0.514933466911316	-22.9281711578369	-0.00684897974133492	0.00354059832170606	0.00483929552137852	0.00386527273803949
848	-0.0668829083442688	-0.134415164589882	-22.9281711578369	-0.00132951640989631	0.000943203864153475	0.00418994715437293	0.00581331877037883
849	-0.716231524944305	0.839607775211334	-22.7983016967773	0.00354059832170606	0.00321592413820326	0.00289124972186983	-0.00295288790948689
850	-1.04090583324432	-0.134415164589882	-22.6684303283691	-0.00944637414067984	-0.00425158534198999	-0.0117190945893526	-0.00230353930965066
851	-0.716231524944305	0.190259143710136	-23.3177795410156	0.00418994715437293	0.00548864435404539	-0.00717365415766835	-0.00165419070981443
852	-0.391557216644287	0.190259143710136	-23.2528457641602	-0.00425158534198999	0.00191722682211548	0.00548864435404539	0.000618529506027699
853	-0.0668829083442688	0.190259143710136	-22.7333660125732	0.00646266713738441	0.00581331877037883	-0.000355493422830477	0.00483929552137852
854	-0.0668829083442688	0.839607775211334	-23.122974395752	0.00159255252219737	0.00873538758605719	-0.00814767740666866	0.000618529506027699
855	-0.0668829083442688	-0.134415164589882	-22.6684303283691	0.000618529506027699	-3.08191010844894e-05	-0.0126931173726916	-0.00490093370899558
856	0.25779139995575	-0.134415164589882	-22.7983016967773	-0.00457625929266214	0.00354059832170606	0.00321592413820326	-0.00977104809135199
857	0.25779139995575	0.514933466911316	-23.2528457641602	0.00451462110504508	-0.0026282137259841	0.00354059832170606	-0.00132951640989631
858	-0.391557216644287	0.839607775211334	-23.3827152252197	-0.00425158534198999	0.000618529506027699	-0.00295288790948689	-0.00522560812532902
859	-0.0668829083442688	0.190259143710136	-23.122974395752	0.000293855206109583	-0.000355493422830477	-0.00814767740666866	0.000293855206109583
860	0.25779139995575	0.190259143710136	-22.9281711578369	-0.0159398596733809	-0.0165892094373703	-0.0143164889886975	-0.00295288790948689
861	0.907140016555786	-1.10843813419342	-22.6684303283691	0.01100810803473	-0.00619963090866804	-0.00912170019000769	-0.00619963090866804
862	0.25779139995575	-0.459089487791061	-22.9281711578369	0.011982130818069	-0.00100484199356288	0.000293855206109583	-3.08191010844894e-05
863	0.25779139995575	-0.134415164589882	-23.0580406188965	0.0116574559360743	0.00289124972186983	-0.0026282137259841	0.00873538758605719
864	0.582465708255768	0.514933466911316	-23.3177795410156	-0.00132951640989631	0.00321592413820326	0.000618529506027699	0.00516396993771195
865	0.25779139995575	1.16428208351135	-23.122974395752	0.0022419011220336	-0.00619963090866804	-0.00977104809135199	-0.00132951640989631
866	-0.0668829083442688	0.839607775211334	-22.9931049346924	-0.017887907102704	0.00451462110504508	-0.0100957229733467	0.00289124972186983
867	-0.0668829083442688	0.839607775211334	-22.7983016967773	0.01100810803473	-0.00230353930965066	-0.00100484199356288	0.00256657530553639
868	-0.391557216644287	0.839607775211334	-23.122974395752	0.0100340843200684	0.00711201597005129	-0.0169138833880424	-0.00879702530801296
869	-0.0668829083442688	0.514933466911316	-23.4476490020752	-0.0130177913233638	-0.00457625929266214	-0.00522560812532902	-0.00197886489331722
870	-0.391557216644287	0.839607775211334	-23.4476490020752	0.00418994715437293	0.000943203864153475	-0.0136671401560307	-0.000680167751852423
871	0.25779139995575	0.190259143710136	-22.7333660125732	-0.00100484199356288	0.00841071270406246	-0.00587495695799589	-0.00522560812532902
872	-0.0668829083442688	-0.459089487791061	-22.8632354736328	-0.00944637414067984	-0.00327756232582033	-0.00555028254166245	0.00581331877037883
873	-0.716231524944305	1.16428208351135	-22.9931049346924	0.00613799272105098	0.00451462110504508	0.00126787810586393	-0.00327756232582033
874	0.25779139995575	-0.134415164589882	-22.9281711578369	0.011982130818069	0.00126787810586393	-0.00684897974133492	-0.00197886489331722
875	-1.04090583324432	1.48895645141602	-23.3827152252197	-0.00977104809135199	-0.00522560812532902	-0.00717365415766835	-0.00457625929266214
876	0.25779139995575	0.839607775211334	-22.8632354736328	0.0132808275520802	-3.08191010844894e-05	-0.00977104809135199	0.00126787810586393
877	0.582465708255768	0.514933466911316	-22.9931049346924	0.000293855206109583	0.00321592413820326	0.00970941036939621	0.00938473641872406
878	0.582465708255768	0.190259143710136	-22.7983016967773	0.01100810803473	0.00256657530553639	-0.00490093370899558	0.00906006153672934
879	-0.716231524944305	0.514933466911316	-22.1489524841309	-0.00392691092565656	0.00548864435404539	-0.00392691092565656	0.00321592413820326
880	-0.391557216644287	-0.134415164589882	-22.40869140625	0.00743668992072344	-0.00619963090866804	-0.00392691092565656	-0.00522560812532902
881	-2.01492881774902	1.16428208351135	-23.3827152252197	0.00841071270406246	-0.00197886489331722	-0.00230353930965066	-0.00132951640989631
882	-0.716231524944305	-0.134415164589882	-22.40869140625	-0.00295288790948689	0.00970941036939621	0.00743668992072344	-0.00132951640989631
883	-1.69025444984436	1.48895645141602	-22.6034965515137	-3.08191010844894e-05	0.00873538758605719	0.00256657530553639	0.00581331877037883
884	0.582465708255768	-0.459089487791061	-22.7983016967773	-0.000355493422830477	0.00386527273803949	-0.00100484199356288	0.000943203864153475
885	0.25779139995575	0.839607775211334	-22.2138862609863	0.00354059832170606	0.00321592413820326	-0.00165419070981443	-0.00360223650932312
886	-0.716231524944305	1.81363070011139	-22.6684303283691	0.00289124972186983	-0.000680167751852423	-0.00425158534198999	-0.00879702530801296
887	-0.391557216644287	1.16428208351135	-22.7333660125732	-0.00132951640989631	0.00451462110504508	0.00321592413820326	0.00906006153672934
888	-0.391557216644287	0.839607775211334	-22.7983016967773	-0.00360223650932312	0.00126787810586393	0.0022419011220336	-0.0026282137259841
889	-0.391557216644287	0.514933466911316	-22.6034965515137	0.0921766832470894	-0.00230353930965066	0.00191722682211548	0.00159255252219737
890	0.582465708255768	-0.459089487791061	-22.4736270904541	0.00126787810586393	-0.0149658378213644	-0.00847235135734081	-0.00555028254166245
891	0.25779139995575	-0.459089487791061	-22.40869140625	-0.0188619289547205	-0.00684897974133492	-0.00295288790948689	0.00289124972186983
892	-0.716231524944305	0.190259143710136	-22.8632354736328	0.00873538758605719	-0.00392691092565656	0.00516396993771195	-3.08191010844894e-05
893	0.907140016555786	-1.10843813419342	-23.0580406188965	-0.00522560812532902	0.00646266713738441	-0.00132951640989631	0.00808603875339031
894	-0.716231524944305	0.839607775211334	-23.0580406188965	0.00743668992072344	-0.00197886489331722	0.00191722682211548	0.0022419011220336
895	0.582465708255768	-0.134415164589882	-22.9281711578369	0.00159255252219737	-0.00100484199356288	0.000293855206109583	-0.00230353930965066
896	-0.391557216644287	1.16428208351135	-23.122974395752	-0.00587495695799589	-0.00230353930965066	-0.000680167751852423	0.00256657530553639
897	-0.716231524944305	1.16428208351135	-22.3437576293945	0.00938473641872406	0.00418994715437293	0.00451462110504508	0.00938473641872406
898	-1.04090583324432	1.16428208351135	-22.6684303283691	-0.0224333461374044	0.0123068047687411	-0.000355493422830477	0.00321592413820326
899	-0.716231524944305	1.16428208351135	-23.3177795410156	0.011982130818069	-0.00132951640989631	0.000618529506027699	-0.000355493422830477
900	-0.391557216644287	0.514933466911316	-23.3177795410156	-0.00295288790948689	0.00418994715437293	-0.0136671401560307	-0.00197886489331722
901	0.582465708255768	0.839607775211334	-23.4476490020752	-0.00977104809135199	0.00548864435404539	-0.00165419070981443	-0.00360223650932312
902	-0.391557216644287	0.839607775211334	-23.1879100799561	-0.00425158534198999	0.00126787810586393	-0.000355493422830477	0.000943203864153475
903	0.25779139995575	0.514933466911316	-23.0580406188965	0.011982130818069	0.00970941036939621	-0.00782300252467394	0.00906006153672934
904	-0.716231524944305	1.16428208351135	-23.3177795410156	0.00451462110504508	0.00581331877037883	-0.0149658378213644	-0.00652430532500148
905	0.25779139995575	0.514933466911316	-22.6034965515137	0.00418994715437293	-0.00944637414067984	-0.00847235135734081	-0.00814767740666866
906	-0.0668829083442688	0.514933466911316	-22.4736270904541	-0.0175632312893867	-0.00165419070981443	-0.00619963090866804	-0.00944637414067984
907	0.582465708255768	1.16428208351135	-23.122974395752	0.0226963832974434	0.00386527273803949	0.00548864435404539	0.00483929552137852
908	0.582465708255768	0.839607775211334	-22.9931049346924	-0.00392691092565656	0.00159255252219737	0.00159255252219737	0.00159255252219737
909	0.25779139995575	0.190259143710136	-22.7333660125732	0.000943203864153475	0.00386527273803949	-0.0113944197073579	-0.000680167751852423
910	0.582465708255768	-0.134415164589882	-23.0580406188965	0.00159255252219737	-0.00522560812532902	-0.00717365415766835	-0.00197886489331722
911	-1.04090583324432	0.514933466911316	-23.122974395752	-0.00619963090866804	0.00354059832170606	-0.00717365415766835	0.00126787810586393
912	-0.391557216644287	-0.459089487791061	-22.9281711578369	-0.00522560812532902	0.00159255252219737	0.00354059832170606	0.00418994715437293
913	-1.69025444984436	0.514933466911316	-22.2788219451904	-0.00847235135734081	0.00321592413820326	0.000943203864153475	0.00159255252219737
914	-0.716231524944305	0.190259143710136	-22.40869140625	-0.00522560812532902	0.00451462110504508	-0.00197886489331722	-0.00197886489331722
915	-1.36558020114899	0.514933466911316	-22.9931049346924	-0.00652430532500148	0.00159255252219737	0.00256657530553639	0.00451462110504508
916	0.25779139995575	-0.459089487791061	-22.5385608673096	0.00386527273803949	0.00126787810586393	-0.00879702530801296	0.00289124972186983
917	0.582465708255768	-0.134415164589882	-22.6034965515137	-0.00165419070981443	-3.08191010844894e-05	0.00483929552137852	0.00451462110504508
918	0.25779139995575	1.16428208351135	-23.122974395752	-0.00230353930965066	0.00418994715437293	-0.00132951640989631	0.00776136433705688
919	0.25779139995575	0.839607775211334	-22.9931049346924	-0.00132951640989631	0.000293855206109583	-0.00295288790948689	0.00483929552137852
920	-0.0668829083442688	0.514933466911316	-22.1489524841309	0.00386527273803949	-0.00684897974133492	-0.00230353930965066	-0.00977104809135199
921	0.582465708255768	-1.10843813419342	-22.2138862609863	0.00483929552137852	-0.00327756232582033	-0.0123684434220195	-0.00295288790948689
922	-0.0668829083442688	-0.459089487791061	-22.5385608673096	-0.00879702530801296	-0.00749832857400179	0.00126787810586393	-0.00230353930965066
923	-0.0668829083442688	-1.43311238288879	-22.4736270904541	-0.00132951640989631	-0.00814767740666866	0.000618529506027699	-0.00392691092565656
924	-0.0668829083442688	-0.459089487791061	-23.0580406188965	-0.0198359526693821	-0.00782300252467394	-0.00100484199356288	0.00289124972186983
925	0.582465708255768	0.190259143710136	-23.0580406188965	-0.000680167751852423	-0.00782300252467394	0.00159255252219737	0.00256657530553639
926	-0.391557216644287	0.839607775211334	-22.40869140625	-0.0104203969240189	0.000943203864153475	-0.00879702530801296	-0.00522560812532902
927	-0.391557216644287	-0.134415164589882	-22.40869140625	0.0106834331527352	0.00159255252219737	0.00354059832170606	0.00711201597005129
928	-0.391557216644287	0.514933466911316	-22.9281711578369	-0.00197886489331722	0.00386527273803949	0.00418994715437293	-0.00165419070981443
929	-0.716231524944305	1.16428208351135	-23.1879100799561	0.00808603875339031	-0.00522560812532902	-0.00295288790948689	-0.00230353930965066
930	-0.391557216644287	1.16428208351135	-22.9931049346924	-3.08191010844894e-05	-0.00360223650932312	-0.00522560812532902	-0.00230353930965066
931	-0.391557216644287	1.16428208351135	-22.9281711578369	-0.00327756232582033	-0.00295288790948689	-0.0133424662053585	0.00256657530553639
932	0.25779139995575	0.839607775211334	-22.7983016967773	0.0132808275520802	0.000293855206109583	0.0022419011220336	0.0022419011220336
933	-0.716231524944305	1.48895645141602	-23.3827152252197	0.0210730116814375	0.00386527273803949	-0.00717365415766835	-0.0026282137259841
934	0.25779139995575	-0.134415164589882	-23.2528457641602	-0.00749832857400179	0.000293855206109583	-0.00749832857400179	-0.00132951640989631
935	0.25779139995575	0.514933466911316	-23.4476490020752	0.00516396993771195	-0.00230353930965066	-0.00457625929266214	-0.00522560812532902
936	-0.0668829083442688	1.16428208351135	-23.1879100799561	0.0149041991680861	0.00289124972186983	-0.00490093370899558	-0.0026282137259841
937	-0.391557216644287	0.839607775211334	-22.8632354736328	0.012956153601408	-0.00425158534198999	0.00646266713738441	0.00483929552137852
938	0.582465708255768	0.190259143710136	-22.6684303283691	0.0217223595827818	0.00354059832170606	-0.000355493422830477	-0.00165419070981443
939	0.582465708255768	0.514933466911316	-22.9281711578369	-0.00490093370899558	0.00418994715437293	0.00451462110504508	-0.00165419070981443
940	0.25779139995575	0.514933466911316	-22.9931049346924	0.00808603875339031	-0.00782300252467394	-0.00749832857400179	-0.00197886489331722
941	-0.716231524944305	0.839607775211334	-23.1879100799561	0.00613799272105098	0.00191722682211548	-0.00555028254166245	0.000293855206109583
942	-0.716231524944305	1.16428208351135	-22.9931049346924	0.013930176384747	0.00970941036939621	0.00516396993771195	0.0123068047687411
943	-1.04090583324432	1.16428208351135	-22.9931049346924	-0.00360223650932312	-0.00132951640989631	-0.000355493422830477	-0.00652430532500148
944	-1.04090583324432	0.190259143710136	-22.9281711578369	-0.0156151866540313	0.00841071270406246	-0.00457625929266214	0.00126787810586393
945	-1.04090583324432	0.514933466911316	-22.9931049346924	-0.00230353930965066	0.00678734155371785	-0.00555028254166245	-0.00847235135734081
946	-0.716231524944305	0.839607775211334	-23.2528457641602	-0.00295288790948689	-0.000355493422830477	-0.00132951640989631	-0.00587495695799589
947	-1.04090583324432	0.839607775211334	-23.122974395752	-0.00295288790948689	0.00841071270406246	0.00646266713738441	0.00906006153672934
948	-0.391557216644287	1.16428208351135	-22.9931049346924	-0.00360223650932312	0.00354059832170606	0.00191722682211548	0.000293855206109583
949	-0.391557216644287	-0.134415164589882	-22.9281711578369	0.00418994715437293	0.00386527273803949	-0.00652430532500148	0.00191722682211548
950	0.25779139995575	-0.134415164589882	-22.7333660125732	-0.00879702530801296	-0.00327756232582033	-0.00165419070981443	-0.00684897974133492
951	-0.0668829083442688	0.514933466911316	-23.2528457641602	0.00354059832170606	-0.00684897974133492	-0.00490093370899558	-0.00879702530801296
952	0.25779139995575	1.48895645141602	-23.3827152252197	0.00808603875339031	-0.00132951640989631	0.00646266713738441	0.0022419011220336
953	0.907140016555786	-1.43311238288879	-22.9931049346924	-0.00165419070981443	-0.00132951640989631	0.0022419011220336	-0.00295288790948689
954	-0.716231524944305	0.190259143710136	-23.122974395752	-0.00132951640989631	-0.00814767740666866	-0.000680167751852423	0.00613799272105098
955	1.23181438446045	-1.10843813419342	-23.1879100799561	0.0103587592020631	-0.0136671401560307	-0.00555028254166245	-0.00327756232582033
956	0.25779139995575	-1.43311238288879	-22.6684303283691	0.00321592413820326	-0.00977104809135199	0.0022419011220336	0.00289124972186983
957	0.25779139995575	-0.134415164589882	-23.3177795410156	0.00581331877037883	-0.00165419070981443	0.00483929552137852	0.0126314787194133
958	-1.04090583324432	1.16428208351135	-23.2528457641602	0.00711201597005129	0.00841071270406246	0.00613799272105098	-0.000355493422830477
959	-0.0668829083442688	0.514933466911316	-23.2528457641602	0.00386527273803949	0.00841071270406246	0.000618529506027699	-3.08191010844894e-05
960	-0.0668829083442688	0.839607775211334	-23.2528457641602	-0.00295288790948689	0.00126787810586393	-0.00490093370899558	-0.00619963090866804
961	-0.0668829083442688	-0.134415164589882	-22.8632354736328	-0.000680167751852423	0.00159255252219737	0.00386527273803949	0.00126787810586393
962	0.582465708255768	0.514933466911316	-22.8632354736328	0.0132808275520802	-0.000680167751852423	0.00451462110504508	0.00321592413820326
963	0.25779139995575	0.514933466911316	-23.1879100799561	-0.00230353930965066	0.00451462110504508	-0.00522560812532902	0.00159255252219737
964	-0.391557216644287	1.48895645141602	-23.3177795410156	-0.0146411629393697	0.000293855206109583	-0.00847235135734081	-0.00360223650932312
965	-0.716231524944305	1.48895645141602	-23.1879100799561	-3.08191010844894e-05	-0.000680167751852423	-0.0149658378213644	-0.00360223650932312
966	0.582465708255768	-0.134415164589882	-23.122974395752	-0.00587495695799589	-0.00360223650932312	-0.0165892094373703	0.00289124972186983
967	0.25779139995575	0.839607775211334	-22.40869140625	0.0116574559360743	0.0106834331527352	-0.000355493422830477	0.00256657530553639
968	0.582465708255768	0.190259143710136	-22.1489524841309	-0.00522560812532902	0.000293855206109583	-0.0100957229733467	0.00289124972186983
969	0.582465708255768	0.839607775211334	-23.1879100799561	0.000943203864153475	0.00938473641872406	-0.00132951640989631	-0.00392691092565656
970	-0.391557216644287	1.16428208351135	-23.0580406188965	-0.0130177913233638	0.000293855206109583	-0.00457625929266214	0.000618529506027699
971	-0.0668829083442688	-0.134415164589882	-22.7983016967773	-0.00132951640989631	-0.00749832857400179	-0.00912170019000769	-0.00295288790948689
972	0.582465708255768	-0.134415164589882	-22.9281711578369	0.0022419011220336	0.00548864435404539	0.00126787810586393	0.00743668992072344
973	-1.36558020114899	0.514933466911316	-22.9931049346924	0.00354059832170606	-0.000355493422830477	-0.00490093370899558	0.00451462110504508
974	-0.716231524944305	0.514933466911316	-22.7983016967773	-0.0146411629393697	-0.00230353930965066	-0.00522560812532902	0.00678734155371785
975	-2.01492881774902	1.16428208351135	-23.2528457641602	-0.00814767740666866	-0.00490093370899558	-0.00782300252467394	0.00483929552137852
976	-1.36558020114899	1.16428208351135	-22.9931049346924	-0.00327756232582033	-0.00555028254166245	-0.00977104809135199	-0.0026282137259841
977	-1.36558020114899	0.190259143710136	-22.3437576293945	0.0200989879667759	0.00256657530553639	-0.00490093370899558	0.00613799272105098
978	-0.716231524944305	-0.134415164589882	-22.9281711578369	-0.00782300252467394	0.00126787810586393	-0.00847235135734081	-0.00230353930965066
979	-0.391557216644287	-0.134415164589882	-22.6034965515137	-0.00392691092565656	0.00841071270406246	-0.00295288790948689	-0.00295288790948689
980	0.907140016555786	0.839607775211334	-22.7333660125732	-0.00392691092565656	-0.00490093370899558	0.000293855206109583	-0.00555028254166245
981	-0.716231524944305	1.48895645141602	-23.1879100799561	0.0162028968334198	-0.00295288790948689	-0.0139918150380254	0.000618529506027699
982	0.25779139995575	0.190259143710136	-23.1879100799561	-0.00197886489331722	0.00321592413820326	0.00581331877037883	0.00289124972186983
983	-0.716231524944305	0.190259143710136	-23.122974395752	-0.00100484199356288	-0.000355493422830477	-0.0026282137259841	0.00808603875339031
984	-0.0668829083442688	-0.459089487791061	-22.8632354736328	-0.00230353930965066	-0.00360223650932312	-0.00132951640989631	-0.00295288790948689
985	0.25779139995575	-0.134415164589882	-22.9281711578369	0.00418994715437293	-0.00944637414067984	0.00256657530553639	0.00451462110504508
986	-0.716231524944305	-0.134415164589882	-23.0580406188965	-0.0217839982360601	-0.00814767740666866	-0.00392691092565656	-0.00295288790948689
987	-0.0668829083442688	-0.134415164589882	-23.1879100799561	-0.00165419070981443	-0.00360223650932312	0.00483929552137852	0.00516396993771195
988	-0.391557216644287	0.514933466911316	-23.122974395752	-0.00619963090866804	0.00354059832170606	0.00938473641872406	0.000943203864153475
989	-1.04090583324432	0.839607775211334	-22.6684303283691	-0.00619963090866804	0.00516396993771195	-0.00327756232582033	0.00548864435404539
990	-0.0668829083442688	0.839607775211334	-22.4736270904541	-0.00425158534198999	-0.00490093370899558	0.00386527273803949	-0.00230353930965066
991	-0.391557216644287	1.48895645141602	-22.9931049346924	0.012956153601408	-0.00100484199356288	-0.00392691092565656	-0.00457625929266214
992	-0.716231524944305	1.48895645141602	-22.5385608673096	-0.00684897974133492	-0.00230353930965066	0.00743668992072344	-0.00555028254166245
993	0.907140016555786	0.514933466911316	-22.6684303283691	0.0275664981454611	0.01100810803473	0.00321592413820326	0.000943203864153475
994	-0.0668829083442688	0.839607775211334	-23.0580406188965	-0.0243813935667276	0.00743668992072344	-0.00684897974133492	0.00613799272105098
995	0.25779139995575	0.514933466911316	-22.6684303283691	0.00906006153672934	0.00386527273803949	-0.017887907102704	-3.08191010844894e-05
996	0.25779139995575	1.16428208351135	-22.6684303283691	-0.00717365415766835	0.00678734155371785	-0.00912170019000769	-0.00490093370899558
997	-1.04090583324432	1.81363070011139	-22.5385608673096	-0.00555028254166245	0.00386527273803949	-0.00555028254166245	0.00386527273803949
998	-0.0668829083442688	0.839607775211334	-23.1879100799561	-0.00165419070981443	0.00613799272105098	-0.00457625929266214	0.00191722682211548
999	-0.716231524944305	1.48895645141602	-23.2528457641602	0.00354059832170606	0.000943203864153475	-0.00490093370899558	0.000618529506027699
1000	0.582465708255768	1.16428208351135	-22.7333660125732	0.0152288740500808	0.00191722682211548	-0.0123684434220195	-0.00717365415766835
1001	-0.391557216644287	1.48895645141602	-22.7983016967773	0.0149041991680861	0.00483929552137852	-0.0139918150380254	-0.00490093370899558
1002	-0.391557216644287	1.16428208351135	-23.0580406188965	0.00678734155371785	0.00451462110504508	-0.0117190945893526	0.00516396993771195
1003	-0.0668829083442688	-0.134415164589882	-22.6034965515137	0.00678734155371785	0.00678734155371785	-0.00230353930965066	0.00159255252219737
1004	-1.36558020114899	1.16428208351135	-23.1879100799561	-0.00619963090866804	0.00126787810586393	-0.0152905117720366	-0.00619963090866804
1005	-1.69025444984436	0.514933466911316	-22.9281711578369	-0.00977104809135199	-3.08191010844894e-05	-0.00652430532500148	-3.08191010844894e-05
1006	-1.36558020114899	0.514933466911316	-22.40869140625	-0.00782300252467394	0.0022419011220336	-0.00457625929266214	-0.00392691092565656
1007	-0.716231524944305	-0.134415164589882	-22.3437576293945	-0.00847235135734081	0.00483929552137852	-0.00749832857400179	0.00841071270406246
1008	-0.391557216644287	0.839607775211334	-22.2788219451904	-0.000680167751852423	0.01100810803473	0.00841071270406246	0.000943203864153475
1009	0.25779139995575	0.190259143710136	-22.1489524841309	-0.00327756232582033	0.000293855206109583	-0.0104203969240189	0.00613799272105098
1010	-0.0668829083442688	1.81363070011139	-22.6684303283691	-0.00879702530801296	0.00256657530553639	-0.00684897974133492	0.00256657530553639
1011	0.582465708255768	-0.134415164589882	-22.6034965515137	-0.00684897974133492	0.00548864435404539	-0.00814767740666866	-0.00392691092565656
1012	0.25779139995575	0.514933466911316	-22.4736270904541	-0.00392691092565656	-0.0026282137259841	-0.00197886489331722	0.00808603875339031
1013	-0.0668829083442688	-0.134415164589882	-22.5385608673096	-0.0156151866540313	-0.0026282137259841	0.00289124972186983	-0.000355493422830477
1014	0.25779139995575	-0.783763766288757	-22.4736270904541	0.0103587592020631	-0.00652430532500148	-0.0100957229733467	-0.00425158534198999
1015	0.25779139995575	-0.134415164589882	-22.2788219451904	-0.0133424662053585	-0.00782300252467394	-0.0130177913233638	-0.00197886489331722
1016	0.582465708255768	-0.783763766288757	-22.40869140625	0.000618529506027699	-0.00100484199356288	-0.00100484199356288	-0.00425158534198999
1017	0.25779139995575	-0.459089487791061	-22.7983016967773	0.000943203864153475	-0.000355493422830477	-0.00392691092565656	-3.08191010844894e-05
1018	-0.0668829083442688	0.190259143710136	-22.6684303283691	0.0113327819854021	0.0022419011220336	0.000943203864153475	0.00418994715437293
1019	0.25779139995575	-0.459089487791061	-22.5385608673096	-0.00295288790948689	0.00386527273803949	-0.0110697457566857	0.00191722682211548
1020	0.582465708255768	-0.134415164589882	-22.2138862609863	-0.00230353930965066	0.0022419011220336	-0.0117190945893526	-0.000355493422830477
1021	0.25779139995575	-0.459089487791061	-22.1489524841309	-0.00782300252467394	-0.00100484199356288	-0.00847235135734081	-0.0026282137259841
1022	-0.0668829083442688	-0.459089487791061	-22.2788219451904	0.0100340843200684	0.00321592413820326	-0.00587495695799589	0.00613799272105098
1023	-0.391557216644287	1.16428208351135	-23.1879100799561	-0.00100484199356288	0.00191722682211548	-0.00944637414067984	0.00191722682211548
1024	0.25779139995575	0.190259143710136	-23.122974395752	0.011982130818069	0.00159255252219737	-0.00944637414067984	-0.00425158534198999
1025	-0.391557216644287	1.16428208351135	-23.5125846862793	-0.00717365415766835	-0.000680167751852423	-0.00652430532500148	-0.00490093370899558
1026	0.25779139995575	0.839607775211334	-23.902193069458	-0.00100484199356288	-0.00490093370899558	0.00126787810586393	-0.0133424662053585
1027	-0.716231524944305	1.81363070011139	-22.7983016967773	0.00191722682211548	0.000293855206109583	0.00841071270406246	0.00873538758605719
1028	0.582465708255768	1.48895645141602	-22.9931049346924	0.00548864435404539	0.000293855206109583	0.00289124972186983	-0.00165419070981443
1029	-0.716231524944305	0.839607775211334	-23.3177795410156	-0.00652430532500148	0.00126787810586393	-0.00717365415766835	-0.00327756232582033
1030	0.582465708255768	1.81363070011139	-23.3177795410156	-0.00912170019000769	-0.00132951640989631	-0.00652430532500148	-0.00197886489331722
1031	-0.716231524944305	1.16428208351135	-23.2528457641602	0.0230210572481155	-0.00360223650932312	-0.0104203969240189	0.00354059832170606
1032	-0.391557216644287	1.16428208351135	-22.6034965515137	0.00711201597005129	0.00613799272105098	-0.0026282137259841	0.00483929552137852
1033	-0.391557216644287	1.16428208351135	-23.122974395752	-0.00230353930965066	0.00418994715437293	-0.000680167751852423	0.000618529506027699
1034	-0.716231524944305	-0.134415164589882	-22.9281711578369	-0.00555028254166245	0.00191722682211548	-0.00749832857400179	-0.000680167751852423
1035	-0.716231524944305	0.190259143710136	-23.1879100799561	0.000293855206109583	-0.00425158534198999	-0.00425158534198999	-3.08191010844894e-05
1036	-2.01492881774902	0.514933466911316	-23.122974395752	0.00873538758605719	-0.00490093370899558	-0.0100957229733467	0.000293855206109583
1037	-1.36558020114899	0.514933466911316	-22.7333660125732	-0.00327756232582033	0.00289124972186983	-0.00327756232582033	0.0123068047687411
1038	-0.391557216644287	0.514933466911316	-22.8632354736328	-0.00230353930965066	0.00418994715437293	0.000293855206109583	0.00418994715437293
1039	0.582465708255768	0.190259143710136	-22.0190830230713	-0.00814767740666866	0.00581331877037883	0.0155535480007529	0.00256657530553639
1040	-0.716231524944305	0.514933466911316	-22.4736270904541	-0.0100957229733467	-0.00457625929266214	0.01100810803473	-0.000680167751852423
1041	-0.716231524944305	1.81363070011139	-22.7333660125732	0.0022419011220336	-0.00392691092565656	0.013930176384747	-0.00132951640989631
1042	-0.716231524944305	1.48895645141602	-22.8632354736328	0.00711201597005129	0.00581331877037883	0.0116574559360743	0.00321592413820326
1043	0.25779139995575	0.514933466911316	-22.5385608673096	0.00613799272105098	0.000943203864153475	0.0155535480007529	0.00906006153672934
1044	-0.0668829083442688	-0.783763766288757	-22.2138862609863	-0.00457625929266214	0.00516396993771195	-0.00522560812532902	0.0100340843200684
1045	0.907140016555786	-1.43311238288879	-22.1489524841309	0.0149041991680861	-0.00522560812532902	0.00159255252219737	-0.00425158534198999
1046	0.25779139995575	-1.10843813419342	-22.7333660125732	-0.0113944197073579	-0.00717365415766835	-0.00360223650932312	0.00451462110504508
1047	-0.0668829083442688	0.190259143710136	-22.7983016967773	0.00613799272105098	-0.0026282137259841	0.00873538758605719	0.000618529506027699
1048	-0.391557216644287	0.514933466911316	-22.6684303283691	-0.00555028254166245	-0.00522560812532902	0.00613799272105098	0.00808603875339031
1049	0.25779139995575	-0.134415164589882	-23.122974395752	-0.00944637414067984	-0.000680167751852423	-0.00132951640989631	-0.00392691092565656
1050	0.25779139995575	0.190259143710136	-22.7983016967773	-0.00879702530801296	-0.00295288790948689	-0.0136671401560307	-0.000355493422830477
1051	0.582465708255768	0.839607775211334	-22.7333660125732	0.00776136433705688	-3.08191010844894e-05	-0.00879702530801296	-0.00619963090866804
1052	0.25779139995575	0.514933466911316	-22.9931049346924	0.00516396993771195	0.0145795252174139	-0.00230353930965066	0.00451462110504508
1053	0.25779139995575	0.190259143710136	-22.9931049346924	0.0230210572481155	0.01100810803473	0.00646266713738441	0.00191722682211548
1054	-0.716231524944305	1.16428208351135	-22.7333660125732	0.00483929552137852	0.00386527273803949	-0.0152905117720366	-0.00197886489331722
1055	0.25779139995575	0.839607775211334	-23.1879100799561	-0.00977104809135199	-0.00392691092565656	-0.0113944197073579	-0.00327756232582033
1056	0.25779139995575	-0.134415164589882	-23.2528457641602	-0.00132951640989631	0.00126787810586393	-0.0169138833880424	-0.0026282137259841
1057	-0.391557216644287	1.48895645141602	-22.9931049346924	-0.00165419070981443	0.00516396993771195	-0.000355493422830477	0.00126787810586393
1058	-0.391557216644287	0.839607775211334	-23.3827152252197	-0.00879702530801296	0.00938473641872406	-0.000355493422830477	0.00386527273803949
1059	-0.0668829083442688	1.16428208351135	-23.3827152252197	-0.0172385573387146	-0.00360223650932312	-0.00425158534198999	-0.00457625929266214
1060	0.582465708255768	1.16428208351135	-23.2528457641602	0.00321592413820326	0.00191722682211548	-0.0146411629393697	-0.0104203969240189
1061	0.25779139995575	0.514933466911316	-22.9931049346924	0.000293855206109583	0.00191722682211548	0.00548864435404539	0.000618529506027699
1062	0.907140016555786	0.839607775211334	-23.1879100799561	0.00970941036939621	0.00548864435404539	0.00451462110504508	0.00873538758605719
1063	0.25779139995575	0.514933466911316	-22.6034965515137	0.013930176384747	0.011982130818069	0.00191722682211548	0.00321592413820326
1064	-1.04090583324432	0.839607775211334	-23.2528457641602	0.00873538758605719	0.00289124972186983	-0.00782300252467394	-0.00425158534198999
1065	-1.36558020114899	1.16428208351135	-23.2528457641602	-0.0159398596733809	0.00418994715437293	-0.00165419070981443	-3.08191010844894e-05
1066	-1.04090583324432	0.190259143710136	-22.9931049346924	0.00646266713738441	-0.00197886489331722	-0.00100484199356288	-0.000355493422830477
1067	-1.04090583324432	-0.459089487791061	-22.6684303283691	0.00841071270406246	0.00418994715437293	0.00451462110504508	0.00873538758605719
1068	-1.04090583324432	-0.134415164589882	-23.4476490020752	0.00159255252219737	0.00516396993771195	-3.08191010844894e-05	-0.00230353930965066
1069	-1.36558020114899	0.190259143710136	-22.5385608673096	-0.0139918150380254	0.00256657530553639	-0.000355493422830477	-0.00197886489331722
1070	-1.04090583324432	1.48895645141602	-23.1879100799561	-0.00684897974133492	0.000943203864153475	0.00354059832170606	0.000293855206109583
1071	0.25779139995575	-0.134415164589882	-22.9931049346924	-0.00425158534198999	-0.000680167751852423	-0.00587495695799589	0.00256657530553639
1072	-0.0668829083442688	1.16428208351135	-22.9281711578369	0.0106834331527352	0.00613799272105098	0.00516396993771195	0.00289124972186983
1073	-0.391557216644287	1.16428208351135	-23.1879100799561	-0.00749832857400179	-0.00165419070981443	-0.00197886489331722	-0.00132951640989631
1074	-0.0668829083442688	-0.134415164589882	-22.7983016967773	0.00841071270406246	0.00613799272105098	-0.000355493422830477	0.0022419011220336
1075	0.582465708255768	-0.134415164589882	-22.7983016967773	-0.00587495695799589	-0.00782300252467394	-0.00522560812532902	-0.00457625929266214
1076	0.582465708255768	-1.75778675079346	-22.8632354736328	-0.00392691092565656	-0.00587495695799589	-0.00652430532500148	-0.00587495695799589
1077	0.907140016555786	-1.43311238288879	-22.9931049346924	0.0217223595827818	0.0022419011220336	0.0022419011220336	-0.00197886489331722
1078	0.25779139995575	-0.783763766288757	-23.122974395752	-3.08191010844894e-05	0.000943203864153475	0.00386527273803949	0.00613799272105098
1079	0.582465708255768	-0.783763766288757	-22.9281711578369	0.00159255252219737	-0.0026282137259841	-0.00360223650932312	0.00191722682211548
1080	0.25779139995575	-0.134415164589882	-22.7983016967773	-0.00977104809135199	-0.00230353930965066	-0.00652430532500148	0.000943203864153475
1081	0.25779139995575	-0.134415164589882	-22.6684303283691	0.000943203864153475	0.00581331877037883	-0.00132951640989631	-0.00392691092565656
1082	0.582465708255768	-0.134415164589882	-22.7983016967773	0.000943203864153475	0.00646266713738441	-3.08191010844894e-05	0.00126787810586393
1083	-0.0668829083442688	1.16428208351135	-23.1879100799561	0.00841071270406246	0.00126787810586393	0.00289124972186983	0.00256657530553639
1084	0.25779139995575	0.514933466911316	-22.9281711578369	-0.00879702530801296	0.00289124972186983	-0.00587495695799589	-0.00522560812532902
1085	-0.391557216644287	1.48895645141602	-23.3827152252197	-0.00717365415766835	-0.0026282137259841	-0.00555028254166245	-0.00490093370899558
1086	-0.391557216644287	1.48895645141602	-23.3177795410156	-0.00230353930965066	-0.00132951640989631	-0.00912170019000769	0.00126787810586393
1087	-0.0668829083442688	1.81363070011139	-23.122974395752	-0.00295288790948689	0.00808603875339031	-0.00295288790948689	-0.00392691092565656
1088	-0.0668829083442688	0.839607775211334	-23.902193069458	-0.00165419070981443	0.00321592413820326	-0.00327756232582033	-0.00132951640989631
1089	-0.391557216644287	1.48895645141602	-23.3177795410156	0.00776136433705688	0.000293855206109583	-0.00749832857400179	0.00159255252219737
1090	0.907140016555786	0.839607775211334	-23.122974395752	-0.00392691092565656	-0.00749832857400179	-0.0156151866540313	0.00581331877037883
1091	-0.0668829083442688	1.48895645141602	-23.2528457641602	0.00841071270406246	-0.00230353930965066	-0.00587495695799589	0.00548864435404539
1092	0.582465708255768	1.16428208351135	-23.0580406188965	-0.00230353930965066	0.00256657530553639	-0.000355493422830477	0.00711201597005129
1093	0.582465708255768	-0.134415164589882	-22.7983016967773	-0.00360223650932312	0.00418994715437293	-0.00230353930965066	0.0116574559360743
1094	-1.04090583324432	0.514933466911316	-22.9931049346924	0.00354059832170606	-0.00295288790948689	-0.00425158534198999	0.00354059832170606
1095	-1.04090583324432	0.514933466911316	-23.1879100799561	-0.00132951640989631	0.00126787810586393	-0.00684897974133492	-0.00360223650932312
1096	-2.01492881774902	1.16428208351135	-23.2528457641602	-0.000680167751852423	-0.00230353930965066	0.00126787810586393	-0.00327756232582033
1097	-1.36558020114899	0.190259143710136	-23.5125846862793	-0.00587495695799589	0.00354059832170606	0.0022419011220336	0.00159255252219737
1098	-0.391557216644287	-0.134415164589882	-23.3827152252197	-0.00782300252467394	0.00646266713738441	0.00581331877037883	-0.00132951640989631
1099	0.25779139995575	-0.134415164589882	-22.9281711578369	-0.0172385573387146	-0.00197886489331722	-0.00782300252467394	-0.00295288790948689
1100	0.582465708255768	0.839607775211334	-22.9931049346924	-0.0143164889886975	0.0022419011220336	-0.00132951640989631	-0.00782300252467394
1101	0.582465708255768	0.190259143710136	-22.9281711578369	-3.08191010844894e-05	-0.000355493422830477	-0.00587495695799589	0.00256657530553639
1102	-0.716231524944305	1.48895645141602	-22.9931049346924	0.00126787810586393	0.00191722682211548	0.00548864435404539	-3.08191010844894e-05
1103	0.582465708255768	-0.459089487791061	-22.9931049346924	0.0116574559360743	0.000618529506027699	0.00743668992072344	0.0132808275520802
1104	-1.04090583324432	0.839607775211334	-23.707389831543	0.00451462110504508	-0.00100484199356288	-0.00392691092565656	-0.00587495695799589
1105	-0.0668829083442688	0.190259143710136	-22.7983016967773	-0.0136671401560307	-0.0146411629393697	-0.0026282137259841	-0.00847235135734081
1106	-0.716231524944305	-0.783763766288757	-22.7983016967773	-0.00847235135734081	-0.00717365415766835	-0.00749832857400179	0.0022419011220336
1107	-0.0668829083442688	-1.75778675079346	-22.5385608673096	0.013930176384747	-0.00490093370899558	0.00581331877037883	-0.00197886489331722
1108	-0.716231524944305	0.190259143710136	-22.5385608673096	0.0113327819854021	-3.08191010844894e-05	-0.0026282137259841	-0.00132951640989631
1109	-0.716231524944305	0.190259143710136	-23.2528457641602	0.00354059832170606	-0.00295288790948689	0.0132808275520802	-0.00392691092565656
1110	-0.391557216644287	0.839607775211334	-22.8632354736328	0.00873538758605719	0.00776136433705688	-0.00652430532500148	0.00289124972186983
1111	-0.716231524944305	1.48895645141602	-22.7983016967773	0.00776136433705688	-0.00197886489331722	0.0132808275520802	0.00159255252219737
1112	0.25779139995575	0.839607775211334	-23.122974395752	0.00126787810586393	0.00613799272105098	0.0103587592020631	0.00743668992072344
1113	0.25779139995575	0.839607775211334	-22.6684303283691	0.0194496400654316	0.00678734155371785	0.00418994715437293	-0.00490093370899558
1114	-0.0668829083442688	1.16428208351135	-22.6684303283691	-0.0175632312893867	-0.00457625929266214	-0.00555028254166245	0.000943203864153475
1115	-0.391557216644287	2.13830494880676	-22.5385608673096	-0.000355493422830477	-0.00392691092565656	-0.00847235135734081	-0.00165419070981443
1116	0.582465708255768	0.190259143710136	-22.5385608673096	-0.000680167751852423	-0.00327756232582033	-0.00717365415766835	0.00321592413820326
1117	0.25779139995575	0.514933466911316	-22.9281711578369	0.00289124972186983	0.00743668992072344	0.00483929552137852	0.01100810803473
1118	0.582465708255768	0.514933466911316	-23.3177795410156	-0.00555028254166245	0.00256657530553639	-0.00197886489331722	-0.0026282137259841
1119	0.907140016555786	0.190259143710136	-23.3827152252197	0.000293855206109583	-3.08191010844894e-05	-0.00457625929266214	-0.00197886489331722
1120	1.23181438446045	0.190259143710136	-23.1879100799561	0.00646266713738441	-3.08191010844894e-05	-0.00100484199356288	-0.00782300252467394
1121	0.582465708255768	-0.134415164589882	-22.7983016967773	0.0236704051494598	0.00256657530553639	-0.000355493422830477	-0.00652430532500148
1122	0.25779139995575	0.839607775211334	-22.9931049346924	0.0220470335334539	-0.00100484199356288	-0.00197886489331722	-0.00490093370899558
1123	0.25779139995575	0.190259143710136	-22.5385608673096	0.0178262684494257	0.00906006153672934	0.0022419011220336	-0.00295288790948689
1124	-0.0668829083442688	0.839607775211334	-23.122974395752	0.000943203864153475	-0.00425158534198999	0.00418994715437293	-0.00230353930965066
1125	-0.391557216644287	0.514933466911316	-22.9281711578369	-0.00555028254166245	0.00126787810586393	-0.00230353930965066	-0.00360223650932312
1126	-0.716231524944305	0.190259143710136	-23.1879100799561	-0.00360223650932312	-0.00165419070981443	0.00906006153672934	0.00289124972186983
1127	-1.69025444984436	1.48895645141602	-22.7333660125732	-0.00490093370899558	0.00711201597005129	-0.00327756232582033	0.000293855206109583
1128	-2.01492881774902	1.81363070011139	-22.4736270904541	-0.00814767740666866	0.00906006153672934	0.0022419011220336	0.00289124972186983
1129	-1.36558020114899	1.16428208351135	-22.1489524841309	-0.00490093370899558	0.00418994715437293	0.00548864435404539	-0.00490093370899558
1130	-0.716231524944305	1.16428208351135	-23.0580406188965	-0.0172385573387146	-0.00165419070981443	0.000618529506027699	0.00159255252219737
1131	-0.0668829083442688	0.514933466911316	-22.9931049346924	-0.00619963090866804	0.000293855206109583	-0.00684897974133492	-0.00425158534198999
1132	-1.36558020114899	1.48895645141602	-23.1879100799561	0.000943203864153475	0.00873538758605719	0.00126787810586393	0.00581331877037883
1133	-0.0668829083442688	0.514933466911316	-23.2528457641602	-0.00360223650932312	0.00743668992072344	0.00256657530553639	-0.00555028254166245
1134	-0.716231524944305	0.839607775211334	-22.9931049346924	0.0210730116814375	0.000293855206109583	-0.00295288790948689	-0.00425158534198999
1135	-0.0668829083442688	0.190259143710136	-22.6684303283691	-0.0149658378213644	0.00191722682211548	-0.00457625929266214	-0.00490093370899558
1136	-0.391557216644287	0.839607775211334	-22.8632354736328	-0.00944637414067984	0.000618529506027699	-0.00230353930965066	0.00159255252219737
1137	-0.716231524944305	0.839607775211334	-23.1879100799561	0.0171769186854362	-0.000680167751852423	0.00321592413820326	0.00256657530553639
1138	-0.0668829083442688	0.514933466911316	-23.122974395752	-0.00327756232582033	0.00483929552137852	0.00516396993771195	0.00159255252219737
1139	-1.04090583324432	-0.459089487791061	-23.1879100799561	0.00873538758605719	-0.000355493422830477	0.00386527273803949	-0.0143164889886975
1140	-0.716231524944305	0.190259143710136	-23.0580406188965	-0.00879702530801296	-0.00360223650932312	-0.00977104809135199	0.00483929552137852
1141	0.25779139995575	-1.10843813419342	-22.8632354736328	-0.00392691092565656	-0.00457625929266214	0.0158782228827477	-0.00230353930965066
1142	-0.391557216644287	-0.459089487791061	-22.0840167999268	0.00321592413820326	-0.00132951640989631	0.00354059832170606	0.0022419011220336
1143	-1.04090583324432	1.16428208351135	-23.1879100799561	-0.00555028254166245	0.00191722682211548	0.00354059832170606	-0.00165419070981443
1144	-0.0668829083442688	-0.134415164589882	-22.9281711578369	-0.00197886489331722	-0.0026282137259841	0.0022419011220336	-0.00360223650932312
1145	-0.0668829083442688	1.81363070011139	-23.122974395752	-0.00132951640989631	-0.0026282137259841	-0.00457625929266214	0.00126787810586393
1146	0.25779139995575	1.16428208351135	-23.0580406188965	-0.00165419070981443	-3.08191010844894e-05	-0.000355493422830477	-0.00295288790948689
1147	-0.391557216644287	0.514933466911316	-22.7333660125732	-0.00197886489331722	0.00451462110504508	-0.000680167751852423	0.011982130818069
1148	0.25779139995575	-0.134415164589882	-22.7983016967773	-0.00522560812532902	0.000618529506027699	0.00126787810586393	0.00808603875339031
1149	-0.391557216644287	0.190259143710136	-23.122974395752	-0.00165419070981443	0.00613799272105098	-0.00360223650932312	0.00418994715437293
1150	-0.0668829083442688	0.839607775211334	-23.3177795410156	0.0022419011220336	0.000943203864153475	-0.0126931173726916	-0.00782300252467394
1151	0.25779139995575	1.16428208351135	-23.4476490020752	-0.00490093370899558	0.00418994715437293	-0.00652430532500148	-0.00360223650932312
1152	0.907140016555786	0.190259143710136	-23.122974395752	0.0145795252174139	-0.00165419070981443	0.00841071270406246	-0.000680167751852423
1153	-0.391557216644287	0.514933466911316	-22.9281711578369	-0.000355493422830477	0.0103587592020631	-0.00230353930965066	0.00743668992072344
1154	0.25779139995575	0.514933466911316	-23.1879100799561	0.00354059832170606	0.00159255252219737	0.00321592413820326	-0.00360223650932312
1155	-0.716231524944305	0.839607775211334	-23.3827152252197	-0.00619963090866804	-0.00814767740666866	-0.0100957229733467	-0.00100484199356288
1156	0.25779139995575	0.514933466911316	-23.5775184631348	0.00483929552137852	0.00418994715437293	0.00126787810586393	-0.00457625929266214
1157	0.25779139995575	0.190259143710136	-23.3827152252197	0.00159255252219737	0.00548864435404539	-0.000680167751852423	0.00678734155371785
1158	0.25779139995575	0.839607775211334	-22.7983016967773	0.00938473641872406	-0.00490093370899558	0.00159255252219737	0.00613799272105098
1159	0.25779139995575	0.190259143710136	-22.6034965515137	0.0194496400654316	0.00516396993771195	-0.00684897974133492	-0.00555028254166245
1160	-0.391557216644287	0.839607775211334	-23.3177795410156	0.00743668992072344	-0.00490093370899558	-0.0100957229733467	-0.00197886489331722
1161	-1.36558020114899	0.839607775211334	-23.2528457641602	-0.00652430532500148	-0.00230353930965066	-0.0104203969240189	0.00451462110504508
1162	-1.04090583324432	0.839607775211334	-23.3177795410156	0.00191722682211548	0.00516396993771195	-0.00522560812532902	0.00808603875339031
1163	-0.391557216644287	-0.459089487791061	-22.9931049346924	-0.00782300252467394	0.00483929552137852	-0.0026282137259841	0.00386527273803949
1164	-1.04090583324432	0.839607775211334	-23.1879100799561	0.00159255252219737	0.00646266713738441	0.00126787810586393	0.000943203864153475
1165	-0.716231524944305	0.190259143710136	-22.6034965515137	-0.00944637414067984	-0.00327756232582033	-0.0185372550040483	-0.00100484199356288
1166	-0.391557216644287	0.190259143710136	-22.7333660125732	-0.00457625929266214	-0.00392691092565656	-0.00197886489331722	0.0022419011220336
1167	0.25779139995575	0.190259143710136	-23.122974395752	0.00581331877037883	0.00613799272105098	-0.00132951640989631	0.00516396993771195
1168	-0.0668829083442688	-0.134415164589882	-23.1879100799561	-0.00652430532500148	0.00808603875339031	0.00321592413820326	0.00548864435404539
1169	0.25779139995575	-0.134415164589882	-23.5125846862793	-0.00100484199356288	-0.00165419070981443	0.00516396993771195	-0.00295288790948689
1170	1.23181438446045	-1.10843813419342	-22.7983016967773	0.0126314787194133	-0.0026282137259841	-0.00555028254166245	-0.00490093370899558
1171	-0.0668829083442688	-0.134415164589882	-23.3827152252197	-0.00100484199356288	-0.00944637414067984	0.00938473641872406	-0.00490093370899558
1172	-0.391557216644287	-0.783763766288757	-23.3827152252197	-0.00295288790948689	-0.00684897974133492	0.00289124972186983	0.00289124972186983
1173	-0.0668829083442688	0.190259143710136	-23.707389831543	0.020423661917448	-0.00490093370899558	0.00289124972186983	0.000293855206109583
1174	-0.391557216644287	-0.134415164589882	-22.8632354736328	-0.00944637414067984	-0.00879702530801296	-0.00295288790948689	0.00321592413820326
1175	-0.0668829083442688	0.514933466911316	-22.9931049346924	-0.0208099745213985	-0.0026282137259841	-0.00230353930965066	-0.00425158534198999
1176	-0.0668829083442688	0.514933466911316	-22.9281711578369	0.00970941036939621	-0.00619963090866804	0.00126787810586393	-0.00782300252467394
1177	-0.716231524944305	1.16428208351135	-22.9281711578369	-0.00717365415766835	0.00776136433705688	0.0103587592020631	0.00321592413820326
1178	0.582465708255768	1.16428208351135	-23.4476490020752	-0.00457625929266214	-0.0110697457566857	-0.000680167751852423	0.00906006153672934
1179	-0.391557216644287	0.839607775211334	-23.6424541473389	0.00386527273803949	0.00613799272105098	0.00841071270406246	0.00321592413820326
1180	-0.0668829083442688	0.839607775211334	-23.707389831543	0.0145795252174139	-0.0026282137259841	-0.00327756232582033	-0.0110697457566857
1181	-0.391557216644287	1.16428208351135	-23.902193069458	-0.000355493422830477	0.000618529506027699	-0.00197886489331722	0.00191722682211548
1182	0.25779139995575	1.16428208351135	-23.8372592926025	0.0116574559360743	0.00841071270406246	0.00451462110504508	0.00516396993771195
1183	-0.391557216644287	1.48895645141602	-23.1879100799561	0.012956153601408	0.00321592413820326	0.00289124972186983	0.00483929552137852
1184	0.907140016555786	-0.459089487791061	-23.3827152252197	0.000293855206109583	0.00808603875339031	-0.000355493422830477	-0.00587495695799589
1185	-0.0668829083442688	0.514933466911316	-23.9671287536621	-0.00619963090866804	0.00483929552137852	-0.00392691092565656	-0.00165419070981443
1186	-0.0668829083442688	1.48895645141602	-23.707389831543	0.00418994715437293	0.00646266713738441	-0.00652430532500148	-0.00912170019000769
1187	-0.716231524944305	1.16428208351135	-23.5125846862793	-0.0026282137259841	0.000293855206109583	0.000943203864153475	0.00289124972186983
1188	-0.0668829083442688	1.81363070011139	-23.5125846862793	0.00354059832170606	0.011982130818069	-0.00490093370899558	0.00386527273803949
1189	-0.716231524944305	1.16428208351135	-22.9931049346924	0.0197743140161037	0.00321592413820326	0.0022419011220336	0.00126787810586393
1190	-1.04090583324432	1.48895645141602	-22.9281711578369	-0.00749832857400179	-0.00457625929266214	-0.00782300252467394	-0.00457625929266214
1191	0.25779139995575	0.839607775211334	-23.2528457641602	0.000293855206109583	0.00126787810586393	-3.08191010844894e-05	-0.00587495695799589
1192	-0.716231524944305	0.514933466911316	-23.0580406188965	-0.00522560812532902	0.00906006153672934	-0.00132951640989631	0.00483929552137852
1193	-0.716231524944305	-0.134415164589882	-23.3827152252197	-0.00392691092565656	0.00483929552137852	-0.00652430532500148	0.00354059832170606
1194	-1.36558020114899	1.16428208351135	-23.4476490020752	-0.00132951640989631	0.00613799272105098	0.00678734155371785	-0.000680167751852423
1195	-1.04090583324432	0.839607775211334	-23.3827152252197	-0.00457625929266214	-0.000355493422830477	-0.00165419070981443	0.000943203864153475
1196	-0.391557216644287	0.190259143710136	-23.1879100799561	-0.00555028254166245	0.00159255252219737	-0.00490093370899558	0.000293855206109583
1197	0.25779139995575	0.190259143710136	-23.5775184631348	0.0165275707840919	0.0100340843200684	0.0116574559360743	0.00321592413820326
1198	-0.0668829083442688	0.190259143710136	-23.4476490020752	0.0149041991680861	0.01100810803473	0.000618529506027699	0.00483929552137852
1199	-0.0668829083442688	0.514933466911316	-23.122974395752	0.00678734155371785	0.00451462110504508	0.0022419011220336	-0.000680167751852423
1200	-0.0668829083442688	0.190259143710136	-23.1879100799561	-0.00457625929266214	-0.00360223650932312	-0.00132951640989631	-0.00749832857400179
1201	0.25779139995575	-0.134415164589882	-23.2528457641602	-0.00132951640989631	-0.00197886489331722	-0.0026282137259841	-0.00425158534198999
1202	0.25779139995575	-0.134415164589882	-23.5125846862793	0.00743668992072344	-0.00100484199356288	0.00191722682211548	0.00354059832170606
1203	0.582465708255768	-1.10843813419342	-23.6424541473389	0.0158782228827477	0.0022419011220336	0.00159255252219737	0.00256657530553639
1204	-0.391557216644287	-0.134415164589882	-23.2528457641602	-0.00392691092565656	-0.00360223650932312	-0.000355493422830477	0.00159255252219737
1205	-0.0668829083442688	-0.459089487791061	-22.9281711578369	-0.00749832857400179	-0.0143164889886975	-0.00457625929266214	-0.00587495695799589
1206	0.907140016555786	-0.134415164589882	-23.3827152252197	-0.00814767740666866	-0.000355493422830477	-0.00327756232582033	0.00256657530553639
1207	0.25779139995575	0.190259143710136	-23.3177795410156	0.00646266713738441	0.00354059832170606	-0.00197886489331722	0.00646266713738441
1208	0.582465708255768	0.190259143710136	-23.2528457641602	0.00191722682211548	0.00873538758605719	0.000293855206109583	0.0022419011220336
1209	0.582465708255768	-0.134415164589882	-23.5125846862793	0.00354059832170606	0.00256657530553639	0.000943203864153475	-0.000680167751852423
1210	0.907140016555786	0.190259143710136	-23.5125846862793	-0.00100484199356288	0.00321592413820326	-0.00684897974133492	-0.00327756232582033
1211	0.582465708255768	-0.134415164589882	-23.5125846862793	0.00159255252219737	0.00354059832170606	-0.00522560812532902	-0.00555028254166245
1212	-0.391557216644287	1.16428208351135	-23.7723236083984	0.01100810803473	0.00451462110504508	0.0116574559360743	-0.00132951640989631
1213	-0.716231524944305	1.16428208351135	-23.707389831543	-0.00782300252467394	-0.00165419070981443	-0.00327756232582033	0.00386527273803949
1214	0.582465708255768	0.514933466911316	-23.4476490020752	-0.0026282137259841	0.000293855206109583	-0.00977104809135199	0.000293855206109583
1215	0.25779139995575	1.16428208351135	-23.4476490020752	0.00548864435404539	0.00159255252219737	-0.00847235135734081	-0.00490093370899558
1216	-0.716231524944305	0.839607775211334	-23.3827152252197	-0.0104203969240189	0.000943203864153475	-0.00912170019000769	-0.00100484199356288
1217	0.25779139995575	-0.459089487791061	-22.9931049346924	0.0220470335334539	0.0152288740500808	0.00191722682211548	0.00126787810586393
1218	-0.0668829083442688	0.514933466911316	-22.8632354736328	0.00386527273803949	0.00613799272105098	0.00256657530553639	0.00743668992072344
1219	0.582465708255768	0.190259143710136	-22.6684303283691	-0.00197886489331722	0.00321592413820326	-0.00944637414067984	-0.00457625929266214
1220	-0.391557216644287	0.839607775211334	-22.6684303283691	-0.00295288790948689	-0.00360223650932312	-0.00490093370899558	-0.00360223650932312
1221	0.25779139995575	0.839607775211334	-23.2528457641602	0.000293855206109583	0.0100340843200684	-0.00814767740666866	0.00354059832170606
1222	-1.04090583324432	0.839607775211334	-23.5775184631348	0.0113327819854021	0.00938473641872406	0.00581331877037883	0.000943203864153475
1223	-1.36558020114899	1.16428208351135	-23.2528457641602	-0.00197886489331722	0.00873538758605719	-0.00100484199356288	0.00581331877037883
1224	-1.04090583324432	-0.459089487791061	-22.8632354736328	-0.0165892094373703	0.00613799272105098	-0.00522560812532902	0.00354059832170606
1225	-1.04090583324432	0.190259143710136	-22.8632354736328	-0.0104203969240189	0.00159255252219737	-0.00392691092565656	-0.00522560812532902
1226	-1.04090583324432	1.48895645141602	-22.7983016967773	-0.00230353930965066	0.000943203864153475	0.000293855206109583	-0.00132951640989631
1227	-1.04090583324432	1.16428208351135	-23.3827152252197	0.00354059832170606	0.00743668992072344	0.0022419011220336	0.0103587592020631
1228	-0.391557216644287	0.839607775211334	-23.122974395752	0.00743668992072344	0.0103587592020631	-0.00652430532500148	0.0022419011220336
1229	-0.716231524944305	1.48895645141602	-22.6684303283691	0.00159255252219737	-0.00197886489331722	-0.00295288790948689	-0.00392691092565656
1230	0.25779139995575	1.16428208351135	-22.5385608673096	-0.0110697457566857	-0.00295288790948689	-0.0100957229733467	-0.00392691092565656
1231	-0.391557216644287	0.514933466911316	-22.6034965515137	-0.00652430532500148	0.00289124972186983	-0.00197886489331722	-0.00230353930965066
1232	0.907140016555786	-1.10843813419342	-22.2138862609863	0.0100340843200684	0.00483929552137852	0.000618529506027699	0.00841071270406246
1233	0.25779139995575	-1.10843813419342	-22.40869140625	-0.00360223650932312	-0.00295288790948689	-0.00295288790948689	0.000618529506027699
1234	-0.0668829083442688	-0.459089487791061	-22.6034965515137	0.00646266713738441	0.000943203864153475	-0.0104203969240189	0.0213976856321096
1235	0.25779139995575	-1.10843813419342	-22.4736270904541	0.00873538758605719	-0.00652430532500148	-0.00782300252467394	-0.00684897974133492
1236	-0.0668829083442688	0.190259143710136	-22.6034965515137	0.01100810803473	-0.00425158534198999	-0.00684897974133492	0.00386527273803949
1237	-0.716231524944305	0.514933466911316	-22.3437576293945	-0.00197886489331722	0.00678734155371785	0.00873538758605719	0.00808603875339031
1238	0.25779139995575	-0.134415164589882	-22.1489524841309	0.00776136433705688	-0.000355493422830477	0.00256657530553639	-0.000680167751852423
1239	0.25779139995575	-0.134415164589882	-22.3437576293945	-0.000355493422830477	0.00354059832170606	-0.00977104809135199	0.000618529506027699
1240	-0.391557216644287	-0.134415164589882	-22.5385608673096	0.00613799272105098	-0.00619963090866804	-0.00684897974133492	-0.00814767740666866
1241	-0.391557216644287	1.48895645141602	-22.6684303283691	0.000618529506027699	0.00646266713738441	-0.00684897974133492	-0.00425158534198999
1242	-0.391557216644287	1.48895645141602	-23.3177795410156	-0.00327756232582033	0.00451462110504508	0.0123068047687411	0.00191722682211548
1243	-0.716231524944305	0.190259143710136	-22.40869140625	0.00646266713738441	0.00354059832170606	-0.00717365415766835	0.00321592413820326
1244	-0.0668829083442688	0.514933466911316	-22.6684303283691	0.0103587592020631	0.00289124972186983	-0.00749832857400179	0.000943203864153475
1245	-0.391557216644287	1.16428208351135	-22.9281711578369	-0.0026282137259841	-0.00295288790948689	-0.0126931173726916	0.00159255252219737
1246	-0.391557216644287	1.81363070011139	-22.9281711578369	-0.00814767740666866	0.000618529506027699	-0.00555028254166245	-0.00132951640989631
1247	-0.0668829083442688	1.16428208351135	-22.9281711578369	0.020423661917448	0.00581331877037883	0.00646266713738441	0.00613799272105098
1248	-0.716231524944305	1.48895645141602	-22.6684303283691	0.0171769186854362	0.00613799272105098	-0.00132951640989631	0.00159255252219737
1249	-0.0668829083442688	0.839607775211334	-22.40869140625	0.0113327819854021	0.00938473641872406	0.00256657530553639	-0.00295288790948689
1250	0.25779139995575	0.514933466911316	-22.1489524841309	0.00191722682211548	0.00451462110504508	-0.00165419070981443	0.0022419011220336
1251	-0.0668829083442688	-0.134415164589882	-22.40869140625	0.00613799272105098	-0.00132951640989631	-0.0107450718060136	-0.00652430532500148
1252	0.25779139995575	-0.134415164589882	-22.2788219451904	-0.0139918150380254	0.00418994715437293	0.00321592413820326	0.0152288740500808
1253	-1.69025444984436	0.839607775211334	-22.40869140625	0.012956153601408	0.00159255252219737	0.00191722682211548	-0.00197886489331722
1254	-1.04090583324432	0.190259143710136	-22.1489524841309	-0.0185372550040483	0.00548864435404539	-0.00392691092565656	-0.00100484199356288
1255	-2.33960318565369	1.16428208351135	-22.4736270904541	-0.0123684434220195	0.00386527273803949	-0.00912170019000769	-0.00522560812532902
1256	-1.69025444984436	0.514933466911316	-21.8892135620117	0.00483929552137852	0.00159255252219737	-0.00717365415766835	-0.000680167751852423
1257	-0.0668829083442688	0.190259143710136	-22.4736270904541	0.00548864435404539	0.00451462110504508	0.0100340843200684	0.00321592413820326
1258	-0.0668829083442688	0.190259143710136	-22.0840167999268	-0.00165419070981443	0.00711201597005129	-0.00944637414067984	0.00711201597005129
1259	0.25779139995575	0.839607775211334	-22.1489524841309	-0.00912170019000769	0.00321592413820326	0.000618529506027699	0.000943203864153475
1260	0.582465708255768	-0.459089487791061	-22.1489524841309	-0.0123684434220195	-0.00912170019000769	0.000943203864153475	0.00159255252219737
1261	-1.04090583324432	0.839607775211334	-22.1489524841309	0.00321592413820326	0.00321592413820326	0.00159255252219737	0.00516396993771195
1262	0.907140016555786	-0.134415164589882	-22.1489524841309	0.000618529506027699	-0.00327756232582033	-0.000680167751852423	0.00548864435404539
1263	-0.391557216644287	-0.134415164589882	-22.6034965515137	0.0149041991680861	-0.00100484199356288	0.00418994715437293	0.00776136433705688
1264	0.907140016555786	-0.134415164589882	-22.7983016967773	0.00678734155371785	-0.00977104809135199	-0.0026282137259841	-0.0026282137259841
1265	-1.04090583324432	-0.134415164589882	-22.6034965515137	-0.0110697457566857	-0.00814767740666866	-0.00652430532500148	-0.00327756232582033
1266	-0.0668829083442688	-1.43311238288879	-22.40869140625	0.00321592413820326	-0.00912170019000769	0.000293855206109583	-0.00749832857400179
1267	0.25779139995575	-0.783763766288757	-22.2788219451904	0.01100810803473	-0.00490093370899558	-0.00392691092565656	0.00613799272105098
1268	0.25779139995575	-0.783763766288757	-22.1489524841309	-0.00132951640989631	0.000293855206109583	0.00289124972186983	-0.0026282137259841
1269	-0.0668829083442688	-1.10843813419342	-22.4736270904541	-0.00587495695799589	-0.00197886489331722	-0.00132951640989631	-0.0026282137259841
1270	0.25779139995575	0.190259143710136	-22.5385608673096	0.00321592413820326	-0.000680167751852423	-0.00490093370899558	-0.00652430532500148
1271	0.25779139995575	1.16428208351135	-22.5385608673096	-0.00522560812532902	-0.00132951640989631	-0.00100484199356288	-0.00879702530801296
1272	-0.391557216644287	1.48895645141602	-22.7333660125732	0.00418994715437293	0.00711201597005129	0.000943203864153475	0.00126787810586393
1273	0.582465708255768	-0.459089487791061	-22.1489524841309	-0.00652430532500148	-0.00230353930965066	0.00256657530553639	0.00126787810586393
1274	-0.716231524944305	1.81363070011139	-22.2788219451904	0.00678734155371785	0.00321592413820326	-0.00230353930965066	0.00646266713738441
1275	0.582465708255768	0.190259143710136	-22.6684303283691	-0.00197886489331722	-0.00652430532500148	-0.000355493422830477	-0.00360223650932312
1276	-0.0668829083442688	0.839607775211334	-23.0580406188965	0.00191722682211548	-0.00749832857400179	-0.00165419070981443	0.00386527273803949
1277	-0.391557216644287	1.48895645141602	-22.9281711578369	0.00646266713738441	0.00516396993771195	-0.000680167751852423	0.00451462110504508
1278	-0.716231524944305	1.81363070011139	-22.8632354736328	-0.000680167751852423	0.00159255252219737	0.00678734155371785	0.00451462110504508
1279	-0.391557216644287	1.16428208351135	-22.6034965515137	0.00386527273803949	0.00548864435404539	0.00191722682211548	-0.00295288790948689
1280	-0.716231524944305	1.16428208351135	-22.2138862609863	0.01847561635077	-0.0026282137259841	0.00191722682211548	-0.00490093370899558
1281	0.582465708255768	0.514933466911316	-22.2788219451904	-0.00230353930965066	-0.00230353930965066	0.012956153601408	-0.00165419070981443
1282	-0.391557216644287	1.16428208351135	-22.40869140625	0.00418994715437293	0.00711201597005129	0.00646266713738441	0.00743668992072344
1283	-0.0668829083442688	0.839607775211334	-22.5385608673096	0.00321592413820326	0.0022419011220336	0.012956153601408	-0.00652430532500148
1284	-0.716231524944305	-0.459089487791061	-22.2788219451904	0.00386527273803949	0.00354059832170606	-0.000680167751852423	-0.00230353930965066
1285	-0.391557216644287	0.514933466911316	-22.2788219451904	-0.0247060675173998	-0.00230353930965066	-0.00165419070981443	-0.0117190945893526
1286	-1.04090583324432	1.16428208351135	-22.3437576293945	0.00548864435404539	0.0022419011220336	-0.00944637414067984	-0.00132951640989631
1287	-1.69025444984436	1.48895645141602	-22.7983016967773	-0.00165419070981443	0.00483929552137852	0.00711201597005129	0.00581331877037883
1288	-1.36558020114899	0.839607775211334	-22.7333660125732	0.0181509424000978	-0.00230353930965066	0.00613799272105098	0.00678734155371785
1289	-1.36558020114899	0.839607775211334	-22.6034965515137	-0.0123684434220195	0.000293855206109583	-0.00295288790948689	-0.00197886489331722
1290	-0.0668829083442688	0.839607775211334	-22.4736270904541	-0.0026282137259841	-0.00197886489331722	-0.000680167751852423	-0.00295288790948689
1291	0.907140016555786	-0.134415164589882	-22.2138862609863	-0.00327756232582033	-0.00717365415766835	-0.00717365415766835	-0.00100484199356288
1292	0.582465708255768	-0.459089487791061	-22.7333660125732	0.00776136433705688	0.00289124972186983	-0.000355493422830477	0.00938473641872406
1293	-0.716231524944305	0.839607775211334	-22.7983016967773	-0.00490093370899558	0.0022419011220336	0.012956153601408	0.00386527273803949
1294	0.582465708255768	-0.459089487791061	-22.4736270904541	-0.00782300252467394	-0.00132951640989631	-3.08191010844894e-05	-0.0026282137259841
1295	-0.716231524944305	0.514933466911316	-22.6684303283691	-3.08191010844894e-05	-0.00425158534198999	0.00808603875339031	0.00418994715437293
1296	-0.391557216644287	-1.10843813419342	-22.3437576293945	0.0123068047687411	-0.0152905117720366	-0.00360223650932312	-0.0117190945893526
1297	0.25779139995575	-1.43311238288879	-22.1489524841309	-0.00230353930965066	-0.00425158534198999	0.00289124972186983	0.00613799272105098
1298	0.582465708255768	-0.783763766288757	-22.1489524841309	0.000293855206109583	-0.000355493422830477	0.000943203864153475	0.000293855206109583
1299	0.25779139995575	-1.10843813419342	-22.40869140625	-0.00814767740666866	-0.00944637414067984	-0.0100957229733467	-0.00165419070981443
1300	0.582465708255768	0.190259143710136	-22.40869140625	0.0145795252174139	0.00256657530553639	-0.00197886489331722	-0.00360223650932312
1301	0.25779139995575	0.190259143710136	-22.7333660125732	0.0022419011220336	-0.00327756232582033	-0.00814767740666866	-0.00879702530801296
1302	0.582465708255768	0.190259143710136	-22.9281711578369	-0.00327756232582033	-0.0026282137259841	0.0100340843200684	0.00548864435404539
1303	0.582465708255768	0.514933466911316	-22.6684303283691	-0.00360223650932312	0.00256657530553639	-0.00425158534198999	0.00386527273803949
1304	0.25779139995575	1.48895645141602	-23.0580406188965	0.00386527273803949	-0.00165419070981443	-0.00327756232582033	0.000943203864153475
1305	-0.0668829083442688	0.839607775211334	-23.2528457641602	-3.08191010844894e-05	0.00289124972186983	-0.00425158534198999	-0.0026282137259841
1306	0.582465708255768	0.190259143710136	-22.9931049346924	0.0113327819854021	-0.00165419070981443	-0.00490093370899558	-0.00295288790948689
1307	0.907140016555786	-0.134415164589882	-23.2528457641602	0.00613799272105098	0.0113327819854021	0.00711201597005129	0.00581331877037883
1308	0.582465708255768	-0.134415164589882	-22.4736270904541	-0.00912170019000769	0.00516396993771195	0.00808603875339031	-0.00230353930965066
1309	1.23181438446045	-0.134415164589882	-22.5385608673096	-0.00132951640989631	0.00418994715437293	-0.00425158534198999	-0.00165419070981443
1310	-0.0668829083442688	0.190259143710136	-22.7333660125732	0.0178262684494257	-0.000355493422830477	-0.00197886489331722	-0.00392691092565656
1311	-0.716231524944305	0.839607775211334	-23.3827152252197	0.0210730116814375	-0.00327756232582033	-0.00360223650932312	0.00256657530553639
1312	-0.391557216644287	1.48895645141602	-23.2528457641602	0.00873538758605719	0.00873538758605719	0.00321592413820326	0.00418994715437293
1313	0.25779139995575	0.514933466911316	-23.1879100799561	0.00256657530553639	0.00646266713738441	0.00321592413820326	0.00581331877037883
1314	-0.391557216644287	0.839607775211334	-23.122974395752	-0.0104203969240189	-0.00100484199356288	-0.0136671401560307	0.00256657530553639
1315	0.582465708255768	0.839607775211334	-22.6684303283691	0.0100340843200684	0.00191722682211548	0.00159255252219737	-0.00555028254166245
1316	-0.391557216644287	0.839607775211334	-22.7983016967773	-0.00555028254166245	-0.00230353930965066	-0.0165892094373703	-0.00360223650932312
1317	-1.36558020114899	1.81363070011139	-23.1879100799561	0.00386527273803949	0.0113327819854021	0.00159255252219737	0.0103587592020631
1318	-1.69025444984436	1.16428208351135	-22.6684303283691	0.00159255252219737	0.00938473641872406	-0.00132951640989631	0.00743668992072344
1319	-2.01492881774902	1.16428208351135	-22.6684303283691	-0.0250307414680719	-3.08191010844894e-05	-0.00684897974133492	-0.00295288790948689
1320	-1.69025444984436	1.48895645141602	-22.7333660125732	0.0100340843200684	0.00321592413820326	-0.00944637414067984	-0.00230353930965066
1321	-0.716231524944305	-0.134415164589882	-23.0580406188965	-0.00879702530801296	0.00548864435404539	-0.0107450718060136	-0.00295288790948689
1322	-0.716231524944305	1.16428208351135	-22.8632354736328	0.0217223595827818	0.00938473641872406	-0.000355493422830477	0.00581331877037883
1323	-0.716231524944305	1.16428208351135	-22.6034965515137	0.00906006153672934	0.00743668992072344	0.000618529506027699	0.00191722682211548
1324	0.25779139995575	0.190259143710136	-22.4736270904541	-0.0136671401560307	0.00548864435404539	0.00191722682211548	-0.00327756232582033
1325	0.25779139995575	0.190259143710136	-22.40869140625	0.00548864435404539	0.000618529506027699	-0.00587495695799589	0.00256657530553639
1326	-0.0668829083442688	1.16428208351135	-22.6684303283691	0.0103587592020631	-0.00360223650932312	0.000618529506027699	-0.00392691092565656
1327	-0.0668829083442688	0.839607775211334	-23.0580406188965	0.00483929552137852	-0.00425158534198999	0.00516396993771195	0.00711201597005129
1328	-0.716231524944305	0.839607775211334	-22.2788219451904	0.013930176384747	0.00418994715437293	-0.0026282137259841	-0.00132951640989631
1329	-0.391557216644287	0.190259143710136	-23.122974395752	0.000943203864153475	0.00483929552137852	-0.00425158534198999	-0.00490093370899558
1330	-0.716231524944305	0.190259143710136	-23.3177795410156	-0.0113944197073579	-0.0136671401560307	-0.00457625929266214	-0.00977104809135199
1331	0.582465708255768	-0.783763766288757	-22.9281711578369	-0.00327756232582033	-0.00619963090866804	-0.00652430532500148	-0.00619963090866804
1332	0.582465708255768	-0.134415164589882	-22.8632354736328	-0.00619963090866804	-0.00555028254166245	0.000618529506027699	0.00256657530553639
1333	-0.0668829083442688	0.190259143710136	-22.8632354736328	0.0136055024340749	-0.00100484199356288	-0.00522560812532902	0.00159255252219737
1334	-0.0668829083442688	0.190259143710136	-22.6684303283691	-0.00749832857400179	0.00548864435404539	0.00256657530553639	-0.00295288790948689
1335	-0.0668829083442688	0.839607775211334	-23.122974395752	0.000293855206109583	-0.00230353930965066	-0.00652430532500148	-0.00619963090866804
1336	0.907140016555786	0.190259143710136	-23.122974395752	0.0126314787194133	0.00841071270406246	-0.00230353930965066	-0.00652430532500148
1337	0.582465708255768	-0.459089487791061	-23.122974395752	0.00289124972186983	0.00646266713738441	-0.00230353930965066	0.00808603875339031
1338	-0.0668829083442688	0.190259143710136	-23.0580406188965	-0.0139918150380254	0.00808603875339031	0.00386527273803949	0.00516396993771195
1339	0.25779139995575	0.190259143710136	-22.9931049346924	-0.00847235135734081	0.00711201597005129	-0.000680167751852423	-0.00100484199356288
1340	-0.0668829083442688	0.190259143710136	-22.9281711578369	-0.0143164889886975	-3.08191010844894e-05	-0.00619963090866804	-0.000355493422830477
1341	-0.0668829083442688	0.190259143710136	-23.1879100799561	0.00191722682211548	0.000618529506027699	-0.00619963090866804	-0.00782300252467394
1342	0.582465708255768	0.190259143710136	-23.707389831543	0.00776136433705688	0.00483929552137852	-0.00425158534198999	0.00678734155371785
1343	0.25779139995575	0.190259143710136	-23.1879100799561	0.000618529506027699	-0.00100484199356288	0.00516396993771195	-0.00165419070981443
1344	0.582465708255768	0.514933466911316	-23.122974395752	0.00581331877037883	0.000618529506027699	-0.0113944197073579	-0.00749832857400179
1345	-0.391557216644287	1.16428208351135	-22.40869140625	-0.00165419070981443	-0.00619963090866804	-0.00295288790948689	-0.00490093370899558
1346	0.25779139995575	0.190259143710136	-22.4736270904541	0.00711201597005129	-0.00814767740666866	-0.0195112787187099	-0.00327756232582033
1347	0.25779139995575	0.514933466911316	-22.9931049346924	-0.0152905117720366	-0.000355493422830477	-0.00555028254166245	0.00256657530553639
1348	0.25779139995575	0.190259143710136	-23.0580406188965	-0.0104203969240189	0.00581331877037883	-0.0126931173726916	0.0022419011220336
1349	-0.391557216644287	0.190259143710136	-22.5385608673096	-0.00977104809135199	0.00289124972186983	-0.00425158534198999	-0.00555028254166245
1350	-1.36558020114899	0.190259143710136	-22.40869140625	-0.0133424662053585	0.00354059832170606	-0.00684897974133492	-0.00522560812532902
1351	-1.69025444984436	1.16428208351135	-22.4736270904541	-0.0227580219507217	0.00256657530553639	-0.0139918150380254	0.000618529506027699
1352	-1.04090583324432	1.48895645141602	-22.4736270904541	0.00841071270406246	-0.00132951640989631	-0.000355493422830477	-0.0026282137259841
1353	-0.716231524944305	0.514933466911316	-23.0580406188965	0.00516396993771195	0.00159255252219737	-0.00100484199356288	0.000943203864153475
1354	-0.0668829083442688	1.16428208351135	-22.8632354736328	-3.08191010844894e-05	-0.00619963090866804	-0.000680167751852423	-0.00327756232582033
1355	0.582465708255768	0.190259143710136	-22.9281711578369	0.00418994715437293	-0.00132951640989631	-0.00652430532500148	0.00354059832170606
1356	-0.0668829083442688	1.16428208351135	-23.122974395752	0.00581331877037883	-0.00295288790948689	-0.000355493422830477	0.00451462110504508
1357	-0.391557216644287	1.16428208351135	-22.9931049346924	0.00776136433705688	0.00451462110504508	-0.00295288790948689	-0.00749832857400179
1358	-0.716231524944305	0.514933466911316	-22.6034965515137	0.011982130818069	-0.000355493422830477	0.00841071270406246	-0.00392691092565656
1359	-0.716231524944305	0.190259143710136	-22.9931049346924	-3.08191010844894e-05	-0.00327756232582033	-0.00782300252467394	0.00191722682211548
1360	-0.391557216644287	0.190259143710136	-23.2528457641602	0.000618529506027699	-0.00749832857400179	-0.00425158534198999	-0.00944637414067984
1361	-0.716231524944305	0.514933466911316	-22.6684303283691	0.0155535480007529	-0.00814767740666866	-0.00717365415766835	-0.00295288790948689
1362	-0.391557216644287	0.514933466911316	-23.0580406188965	-0.00165419070981443	0.00191722682211548	0.00581331877037883	0.00256657530553639
1363	0.25779139995575	0.514933466911316	-23.3827152252197	0.00516396993771195	0.000618529506027699	-0.000355493422830477	0.00613799272105098
1364	-0.0668829083442688	-0.459089487791061	-23.122974395752	-0.0113944197073579	-0.00587495695799589	-0.00425158534198999	-0.00295288790948689
1365	0.25779139995575	-0.134415164589882	-22.9281711578369	-0.00392691092565656	0.000293855206109583	-0.00619963090866804	-0.00652430532500148
1366	-0.716231524944305	1.16428208351135	-23.1879100799561	-3.08191010844894e-05	-0.0026282137259841	-0.00555028254166245	-0.00555028254166245
1367	-0.391557216644287	0.514933466911316	-23.1879100799561	0.0100340843200684	0.00711201597005129	-0.00879702530801296	0.00646266713738441
1368	-0.391557216644287	0.839607775211334	-23.8372592926025	0.00646266713738441	0.00386527273803949	-0.00132951640989631	-0.0026282137259841
1369	-0.716231524944305	1.16428208351135	-23.707389831543	0.00581331877037883	0.00289124972186983	-0.00425158534198999	0.000293855206109583
1370	0.25779139995575	0.514933466911316	-23.3827152252197	-0.0211346503347158	-0.00295288790948689	-0.0107450718060136	-0.00749832857400179
1371	-0.0668829083442688	-0.134415164589882	-23.2528457641602	0.0113327819854021	0.0022419011220336	-0.0107450718060136	-0.00295288790948689
1372	0.25779139995575	-0.459089487791061	-23.2528457641602	-0.0107450718060136	0.00354059832170606	0.00256657530553639	0.00483929552137852
1373	-0.391557216644287	0.514933466911316	-23.122974395752	0.0103587592020631	0.00483929552137852	-0.00230353930965066	0.00289124972186983
1374	0.25779139995575	0.190259143710136	-23.1879100799561	-0.00847235135734081	-0.00652430532500148	-0.00457625929266214	-0.00457625929266214
1375	-1.04090583324432	1.81363070011139	-23.1879100799561	-0.00197886489331722	0.00159255252219737	-0.00392691092565656	-0.000355493422830477
1376	0.582465708255768	-0.134415164589882	-22.5385608673096	-0.00100484199356288	-0.00360223650932312	-0.0139918150380254	-0.00100484199356288
1377	0.25779139995575	0.839607775211334	-23.0580406188965	0.01100810803473	0.00873538758605719	-0.0026282137259841	0.01100810803473
1378	0.25779139995575	1.48895645141602	-23.3177795410156	0.0259431265294552	0.00483929552137852	0.000943203864153475	0.00548864435404539
1379	0.582465708255768	1.16428208351135	-23.1879100799561	0.00581331877037883	0.0022419011220336	-0.00295288790948689	-0.000355493422830477
1380	0.582465708255768	-0.134415164589882	-22.9281711578369	-0.00360223650932312	-3.08191010844894e-05	-0.0146411629393697	0.00256657530553639
1381	-0.391557216644287	-0.134415164589882	-22.9281711578369	-0.00717365415766835	0.00581331877037883	-0.00457625929266214	0.00191722682211548
1382	-0.391557216644287	0.514933466911316	-22.6034965515137	-0.0149658378213644	0.00938473641872406	-0.00717365415766835	0.00938473641872406
1383	-1.36558020114899	-0.459089487791061	-22.9931049346924	-0.0172385573387146	0.0123068047687411	0.00938473641872406	0.00613799272105098
1384	-1.04090583324432	1.16428208351135	-23.4476490020752	0.0168522447347641	0.00256657530553639	-0.00457625929266214	-0.00132951640989631
1385	-1.04090583324432	1.16428208351135	-22.5385608673096	-0.0273034609854221	0.00678734155371785	-0.00977104809135199	-0.000355493422830477
1386	0.25779139995575	-0.134415164589882	-22.8632354736328	0.00191722682211548	-0.000680167751852423	-0.00684897974133492	-0.00522560812532902
1387	-0.391557216644287	0.514933466911316	-22.7333660125732	0.00126787810586393	0.00678734155371785	0.0100340843200684	0.00289124972186983
1388	-0.0668829083442688	0.514933466911316	-22.5385608673096	-0.0133424662053585	0.00743668992072344	-0.000355493422830477	0.00483929552137852
1389	0.25779139995575	-0.134415164589882	-22.7333660125732	0.00808603875339031	-0.00132951640989631	0.000943203864153475	0.000618529506027699
1390	-0.0668829083442688	1.48895645141602	-22.4736270904541	-0.00717365415766835	-0.00619963090866804	-0.00847235135734081	-0.00912170019000769
1391	-1.04090583324432	0.839607775211334	-23.0580406188965	0.0197743140161037	0.000293855206109583	0.00321592413820326	0.00548864435404539
1392	-0.391557216644287	0.839607775211334	-23.122974395752	-0.000680167751852423	-0.00457625929266214	0.00321592413820326	-0.00100484199356288
1393	-0.0668829083442688	0.190259143710136	-23.3177795410156	0.0126314787194133	-3.08191010844894e-05	0.000618529506027699	0.00743668992072344
1394	-0.716231524944305	-0.459089487791061	-22.0840167999268	-0.00197886489331722	-0.0100957229733467	0.00354059832170606	-0.00197886489331722
1395	0.907140016555786	-1.10843813419342	-23.122974395752	-0.0026282137259841	-0.00619963090866804	-0.00100484199356288	-0.00360223650932312
1396	-0.391557216644287	0.190259143710136	-23.1879100799561	0.00548864435404539	-0.0107450718060136	0.00321592413820326	-0.00879702530801296
1397	-0.391557216644287	-0.459089487791061	-23.5125846862793	-0.00165419070981443	-0.00165419070981443	0.00386527273803949	0.00191722682211548
1398	-0.0668829083442688	-0.783763766288757	-23.3827152252197	-0.00555028254166245	0.00256657530553639	0.00646266713738441	-0.00197886489331722
1399	0.907140016555786	-0.459089487791061	-23.3177795410156	0.00906006153672934	0.000618529506027699	-0.00360223650932312	-0.00360223650932312
1400	-0.391557216644287	0.839607775211334	-22.7333660125732	-0.00295288790948689	0.00386527273803949	0.000943203864153475	-0.000680167751852423
1401	0.582465708255768	0.839607775211334	-23.1879100799561	-0.00230353930965066	0.000293855206109583	-0.00425158534198999	-0.00327756232582033
1402	-0.391557216644287	1.16428208351135	-23.1879100799561	0.00256657530553639	0.00418994715437293	0.00808603875339031	0.00289124972186983
1403	-0.391557216644287	1.16428208351135	-23.2528457641602	0.0188002903014421	0.00808603875339031	0.0022419011220336	0.00354059832170606
1404	0.25779139995575	-0.459089487791061	-22.7983016967773	0.000943203864153475	0.00126787810586393	0.00451462110504508	-0.0026282137259841
1405	0.25779139995575	0.514933466911316	-23.122974395752	-0.000680167751852423	0.00191722682211548	-0.00977104809135199	-0.0120437685400248
1406	-0.0668829083442688	1.48895645141602	-22.9931049346924	-0.00100484199356288	-0.00100484199356288	-0.00392691092565656	0.00256657530553639
1407	-0.391557216644287	1.48895645141602	-23.3827152252197	0.000293855206109583	0.0022419011220336	0.00191722682211548	-0.00197886489331722
1408	-0.0668829083442688	0.839607775211334	-23.4476490020752	0.00126787810586393	-0.0026282137259841	0.000293855206109583	-0.00295288790948689
1409	-0.391557216644287	1.16428208351135	-23.9671287536621	-0.00457625929266214	0.00613799272105098	0.00516396993771195	-0.00295288790948689
1410	-0.0668829083442688	1.16428208351135	-23.3177795410156	-0.00197886489331722	-0.0026282137259841	-0.00457625929266214	-3.08191010844894e-05
1411	0.25779139995575	0.514933466911316	-22.9281711578369	-0.00100484199356288	0.000943203864153475	-0.00490093370899558	0.00191722682211548
1412	0.582465708255768	-0.134415164589882	-23.1879100799561	-0.000355493422830477	-0.00360223650932312	0.011982130818069	0.0100340843200684
1413	-0.391557216644287	0.190259143710136	-23.2528457641602	-0.0133424662053585	0.00451462110504508	-0.00165419070981443	0.00256657530553639
1414	-0.0668829083442688	0.514933466911316	-23.902193069458	0.00159255252219737	0.00191722682211548	-0.00392691092565656	-0.000680167751852423
1415	-1.04090583324432	0.514933466911316	-23.1879100799561	0.000943203864153475	-3.08191010844894e-05	-0.00425158534198999	0.000943203864153475
1416	-1.04090583324432	-0.459089487791061	-22.8632354736328	-0.0191866029053926	0.00159255252219737	-0.00165419070981443	0.00289124972186983
1417	-1.04090583324432	0.190259143710136	-23.4476490020752	-0.00619963090866804	-0.00100484199356288	0.00581331877037883	-0.00782300252467394
1418	-1.36558020114899	1.48895645141602	-23.5775184631348	0.00386527273803949	0.00256657530553639	0.00159255252219737	0.00938473641872406
1419	-1.04090583324432	0.514933466911316	-23.6424541473389	-0.0198359526693821	0.000618529506027699	-0.00457625929266214	0.000293855206109583
1420	-0.716231524944305	0.514933466911316	-23.5775184631348	0.00906006153672934	0.000618529506027699	-0.00912170019000769	-0.00879702530801296
1421	-0.0668829083442688	-0.459089487791061	-23.4476490020752	-0.0136671401560307	-0.00197886489331722	-0.00360223650932312	0.00256657530553639
1422	0.25779139995575	0.514933466911316	-22.8632354736328	0.00483929552137852	0.00646266713738441	0.00906006153672934	-0.00392691092565656
1423	0.582465708255768	0.190259143710136	-23.5775184631348	-0.00392691092565656	0.012956153601408	-0.00392691092565656	0.00256657530553639
1424	-0.391557216644287	1.81363070011139	-23.4476490020752	-0.00814767740666866	0.00548864435404539	0.00159255252219737	0.00256657530553639
1425	-0.0668829083442688	0.839607775211334	-23.3827152252197	-0.00230353930965066	0.000618529506027699	-0.00717365415766835	-0.00425158534198999
1426	0.582465708255768	-0.134415164589882	-23.5775184631348	-0.00879702530801296	-0.000355493422830477	-0.00555028254166245	0.00321592413820326
1427	0.25779139995575	-0.459089487791061	-23.707389831543	-0.00879702530801296	-0.00360223650932312	-0.00230353930965066	0.00483929552137852
1428	0.582465708255768	-0.783763766288757	-23.4476490020752	0.00126787810586393	-0.00165419070981443	0.00354059832170606	-0.00100484199356288
1429	0.907140016555786	-1.10843813419342	-23.122974395752	0.00516396993771195	-0.00977104809135199	-0.00165419070981443	-0.00327756232582033
1430	0.25779139995575	-0.783763766288757	-23.0580406188965	-0.00555028254166245	-0.00814767740666866	0.00289124972186983	0.00321592413820326
1431	-0.0668829083442688	0.190259143710136	-23.707389831543	0.00483929552137852	0.000293855206109583	-3.08191010844894e-05	-3.08191010844894e-05
1432	-0.716231524944305	1.16428208351135	-23.9671287536621	-0.00392691092565656	0.00386527273803949	0.00289124972186983	0.00938473641872406
1433	0.582465708255768	0.839607775211334	-23.6424541473389	0.0158782228827477	0.00126787810586393	-0.00165419070981443	0.00418994715437293
1434	-0.0668829083442688	0.514933466911316	-23.3827152252197	0.000293855206109583	-0.00717365415766835	-0.0026282137259841	-0.00587495695799589
1435	0.25779139995575	0.190259143710136	-23.3177795410156	-0.00587495695799589	-0.00295288790948689	-0.00749832857400179	-0.00425158534198999
1436	-0.391557216644287	1.16428208351135	-23.2528457641602	-0.00295288790948689	-0.00457625929266214	-0.00619963090866804	0.00548864435404539
1437	-0.716231524944305	1.81363070011139	-23.8372592926025	0.00678734155371785	0.00256657530553639	-0.00100484199356288	-0.000355493422830477
1438	0.582465708255768	0.514933466911316	-24.0320625305176	0.00581331877037883	0.00386527273803949	-0.00977104809135199	0.00191722682211548
1439	-0.716231524944305	0.514933466911316	-23.9671287536621	0.00256657530553639	0.00256657530553639	-0.00360223650932312	-0.00522560812532902
1440	-0.0668829083442688	1.16428208351135	-23.9671287536621	-0.00327756232582033	0.00581331877037883	-0.0156151866540313	-0.00230353930965066
1441	-0.716231524944305	0.839607775211334	-23.902193069458	0.00354059832170606	-0.00132951640989631	-0.00555028254166245	-0.00132951640989631
1442	0.25779139995575	1.16428208351135	-23.4476490020752	0.0178262684494257	0.00418994715437293	-0.00360223650932312	-0.00425158534198999
1443	-0.391557216644287	1.16428208351135	-23.5125846862793	-3.08191010844894e-05	0.00906006153672934	0.000293855206109583	0.00483929552137852
1444	0.25779139995575	0.190259143710136	-23.6424541473389	-0.0026282137259841	0.00451462110504508	-3.08191010844894e-05	-0.00749832857400179
1445	0.582465708255768	0.190259143710136	-23.5775184631348	0.0022419011220336	0.000618529506027699	0.0022419011220336	-0.00847235135734081
1446	-0.716231524944305	0.839607775211334	-23.7723236083984	-0.00587495695799589	0.00451462110504508	-0.00749832857400179	-3.08191010844894e-05
1447	-1.04090583324432	1.16428208351135	-23.4476490020752	-0.0026282137259841	0.00548864435404539	0.00938473641872406	0.00841071270406246
1448	-1.36558020114899	1.48895645141602	-23.4476490020752	0.000293855206109583	0.00581331877037883	-3.08191010844894e-05	0.00516396993771195
1449	-2.01492881774902	0.514933466911316	-23.5125846862793	-0.00587495695799589	0.00418994715437293	0.00418994715437293	-0.00132951640989631
1450	-1.69025444984436	1.48895645141602	-23.902193069458	-0.0221086721867323	-0.000355493422830477	-0.00327756232582033	-0.00360223650932312
1451	-0.391557216644287	0.190259143710136	-23.707389831543	-0.00197886489331722	-0.00230353930965066	-0.00457625929266214	0.00516396993771195
1452	-0.0668829083442688	0.839607775211334	-23.3177795410156	0.00256657530553639	0.00256657530553639	0.00808603875339031	0.00808603875339031
1453	-0.0668829083442688	-0.134415164589882	-23.3177795410156	0.000618529506027699	0.00743668992072344	-0.00197886489331722	0.00289124972186983
1454	-0.0668829083442688	1.16428208351135	-22.8632354736328	0.00354059832170606	0.00646266713738441	0.00159255252219737	0.00126787810586393
1455	0.25779139995575	0.839607775211334	-22.9281711578369	-0.00457625929266214	0.00646266713738441	-0.00782300252467394	-0.00684897974133492
1456	0.25779139995575	0.190259143710136	-23.122974395752	-0.000355493422830477	0.000618529506027699	0.00126787810586393	0.000293855206109583
1457	0.907140016555786	0.190259143710136	-23.3177795410156	0.00581331877037883	0.00743668992072344	-0.00814767740666866	0.00418994715437293
1458	-0.0668829083442688	0.190259143710136	-23.1879100799561	-0.00197886489331722	0.000943203864153475	-0.00360223650932312	0.00289124972186983
1459	-0.716231524944305	0.190259143710136	-22.40869140625	0.00808603875339031	-0.00782300252467394	-0.00165419070981443	-0.00165419070981443
1460	-0.0668829083442688	-1.10843813419342	-22.8632354736328	0.0200989879667759	-0.0139918150380254	-0.0169138833880424	-0.00327756232582033
1461	0.25779139995575	-1.43311238288879	-22.8632354736328	0.0178262684494257	-0.0100957229733467	0.00646266713738441	-0.00749832857400179
1462	0.582465708255768	-1.10843813419342	-22.9281711578369	0.0288651939481497	-0.00587495695799589	-0.00522560812532902	0.00938473641872406
1463	0.25779139995575	-0.134415164589882	-22.4736270904541	0.0213976856321096	0.00776136433705688	0.00321592413820326	0.0022419011220336
1464	-0.391557216644287	0.514933466911316	-23.2528457641602	0.0149041991680861	0.00289124972186983	-0.00749832857400179	0.000618529506027699
1465	-0.391557216644287	0.839607775211334	-22.7983016967773	-0.00490093370899558	-0.00295288790948689	-0.00782300252467394	-0.00425158534198999
1466	0.907140016555786	0.190259143710136	-22.5385608673096	-0.00749832857400179	-0.00132951640989631	-0.00684897974133492	-3.08191010844894e-05
1467	0.582465708255768	0.839607775211334	-22.3437576293945	0.0145795252174139	0.00418994715437293	0.000293855206109583	0.00938473641872406
1468	1.23181438446045	-0.134415164589882	-22.5385608673096	0.00483929552137852	0.00581331877037883	-0.00587495695799589	-0.00197886489331722
1469	-0.0668829083442688	0.514933466911316	-22.6684303283691	0.00159255252219737	0.0100340843200684	-0.00230353930965066	0.00483929552137852
1470	0.582465708255768	-0.134415164589882	-22.6684303283691	0.00159255252219737	-0.00684897974133492	-0.0162645354866982	-0.00230353930965066
1471	-0.716231524944305	0.514933466911316	-22.6034965515137	0.000293855206109583	-0.00457625929266214	-0.000355493422830477	0.00289124972186983
1472	0.25779139995575	0.514933466911316	-22.6034965515137	-0.00684897974133492	0.0022419011220336	-0.00652430532500148	0.00483929552137852
1473	-0.716231524944305	1.16428208351135	-22.9281711578369	0.00516396993771195	0.00938473641872406	-3.08191010844894e-05	0.00841071270406246
1474	0.25779139995575	-0.134415164589882	-22.6684303283691	0.0252937767654657	0.00483929552137852	-0.00879702530801296	-0.00944637414067984
1475	-0.0668829083442688	1.48895645141602	-22.5385608673096	0.00159255252219737	0.00256657530553639	-0.0162645354866982	-0.00457625929266214
1476	-0.0668829083442688	0.839607775211334	-22.6684303283691	-0.00295288790948689	-0.00165419070981443	-0.0123684434220195	0.00256657530553639
1477	0.25779139995575	-0.134415164589882	-22.2788219451904	0.01100810803473	0.00289124972186983	0.00386527273803949	-0.00132951640989631
1478	0.25779139995575	-0.134415164589882	-22.1489524841309	-0.0100957229733467	0.000293855206109583	0.00256657530553639	-0.000355493422830477
1479	-0.0668829083442688	-0.459089487791061	-22.2788219451904	0.00386527273803949	0.00548864435404539	-0.0139918150380254	0.00289124972186983
1480	-1.04090583324432	0.514933466911316	-22.4736270904541	-0.0156151866540313	-0.00814767740666866	-0.00912170019000769	-0.00457625929266214
1481	-1.69025444984436	0.190259143710136	-22.40869140625	-0.021459324285388	0.00321592413820326	-0.0104203969240189	0.00256657530553639
1482	-1.69025444984436	1.48895645141602	-22.4736270904541	-3.08191010844894e-05	0.000293855206109583	0.00906006153672934	-0.000680167751852423
1483	-1.69025444984436	1.16428208351135	-22.2788219451904	0.0210730116814375	0.00289124972186983	-0.00230353930965066	0.000943203864153475
1484	-0.716231524944305	0.190259143710136	-21.8242778778076	-0.0100957229733467	0.00321592413820326	0.00126787810586393	-0.00392691092565656
1485	-0.391557216644287	1.48895645141602	-22.5385608673096	0.0132808275520802	-0.00165419070981443	-0.0117190945893526	-0.000680167751852423
1486	-1.04090583324432	1.48895645141602	-22.7333660125732	-0.00100484199356288	-3.08191010844894e-05	-0.00295288790948689	0.00581331877037883
1487	-0.391557216644287	1.16428208351135	-22.4736270904541	0.00613799272105098	0.000293855206109583	0.00776136433705688	0.00418994715437293
1488	-0.716231524944305	1.48895645141602	-22.2788219451904	0.00711201597005129	-3.08191010844894e-05	0.000943203864153475	0.0022419011220336
1489	-0.391557216644287	1.16428208351135	-22.3437576293945	0.0145795252174139	0.00418994715437293	0.00613799272105098	-0.00230353930965066
1490	-0.391557216644287	0.514933466911316	-22.2788219451904	-0.0026282137259841	-0.0026282137259841	-0.0136671401560307	-0.00165419070981443
1491	-0.391557216644287	-0.134415164589882	-22.2788219451904	-3.08191010844894e-05	-0.0113944197073579	0.0022419011220336	-0.00360223650932312
1492	0.582465708255768	-0.783763766288757	-22.2138862609863	0.00613799272105098	-0.00490093370899558	0.00256657530553639	0.00483929552137852
1493	0.25779139995575	-1.75778675079346	-22.2788219451904	0.0155535480007529	-0.00132951640989631	-0.00197886489331722	-0.000680167751852423
1494	-0.716231524944305	-0.134415164589882	-22.5385608673096	0.00451462110504508	-0.00230353930965066	-0.00360223650932312	-0.00197886489331722
1495	0.25779139995575	-0.459089487791061	-22.3437576293945	-0.0123684434220195	-0.00457625929266214	-0.00165419070981443	-0.00425158534198999
1496	0.907140016555786	-0.134415164589882	-22.1489524841309	0.0113327819854021	-0.00392691092565656	-0.00977104809135199	-0.00392691092565656
1497	-1.04090583324432	1.16428208351135	-22.6684303283691	-0.00230353930965066	0.00126787810586393	0.00906006153672934	0.00418994715437293
1498	-0.0668829083442688	1.48895645141602	-22.7333660125732	0.0269171483814716	0.00548864435404539	-0.00425158534198999	0.0022419011220336
1499	-0.391557216644287	1.81363070011139	-22.5385608673096	-0.0123684434220195	-0.000680167751852423	-0.00490093370899558	0.0022419011220336
1500	0.25779139995575	0.839607775211334	-22.3437576293945	0.00191722682211548	-0.00100484199356288	-0.0107450718060136	-0.00587495695799589
1501	0.25779139995575	0.190259143710136	-22.2788219451904	-0.0120437685400248	0.000943203864153475	0.000943203864153475	-0.00100484199356288
1502	1.23181438446045	-0.134415164589882	-22.6034965515137	0.00938473641872406	0.0022419011220336	0.00386527273803949	0.00938473641872406
1503	0.25779139995575	-0.134415164589882	-22.5385608673096	0.0931507050991058	0.00548864435404539	-0.00197886489331722	0.000618529506027699
1504	-0.0668829083442688	0.839607775211334	-22.9931049346924	-0.0208099745213985	0.00354059832170606	0.000293855206109583	-3.08191010844894e-05
1505	-0.716231524944305	0.514933466911316	-22.3437576293945	-0.00457625929266214	0.000943203864153475	-0.0162645354866982	0.00126787810586393
1506	0.25779139995575	-0.134415164589882	-22.2788219451904	0.0100340843200684	-0.00197886489331722	-0.0113944197073579	0.00451462110504508
1507	0.25779139995575	-0.134415164589882	-22.0840167999268	-0.0026282137259841	-0.000680167751852423	-0.00619963090866804	0.00841071270406246
1508	0.25779139995575	0.190259143710136	-22.1489524841309	-3.08191010844894e-05	0.000618529506027699	-0.00327756232582033	0.000618529506027699
1509	0.25779139995575	-0.459089487791061	-22.1489524841309	-0.00165419070981443	0.00516396993771195	-0.00392691092565656	-0.00295288790948689
1510	-0.0668829083442688	0.514933466911316	-22.3437576293945	-0.0143164889886975	0.000293855206109583	-0.00165419070981443	-0.0117190945893526
1511	-0.716231524944305	-0.134415164589882	-22.4736270904541	-0.00652430532500148	0.000618529506027699	-0.0152905117720366	-0.00295288790948689
1512	-1.69025444984436	1.48895645141602	-22.3437576293945	-0.000355493422830477	0.00483929552137852	0.000618529506027699	0.00483929552137852
1513	-1.69025444984436	0.839607775211334	-22.5385608673096	-0.0143164889886975	0.00613799272105098	-0.0104203969240189	0.011982130818069
1514	-0.716231524944305	0.514933466911316	-22.2788219451904	-0.00197886489331722	-0.00490093370899558	-0.00684897974133492	0.00159255252219737
1515	-1.36558020114899	0.839607775211334	-22.3437576293945	0.0188002903014421	0.000618529506027699	-0.0139918150380254	-0.00165419070981443
1516	-0.716231524944305	0.190259143710136	-22.4736270904541	-0.0100957229733467	-0.00457625929266214	0.00256657530553639	0.00159255252219737
1517	-0.0668829083442688	0.190259143710136	-22.5385608673096	0.00516396993771195	0.00483929552137852	-0.00392691092565656	0.00581331877037883
1518	0.582465708255768	0.190259143710136	-22.4736270904541	0.0226963832974434	0.00873538758605719	0.000943203864153475	0.00159255252219737
1519	0.582465708255768	-0.134415164589882	-22.2788219451904	-0.00749832857400179	-0.00652430532500148	0.000293855206109583	0.000293855206109583
1520	-0.0668829083442688	-0.459089487791061	-21.9541473388672	0.00451462110504508	-0.00100484199356288	-0.00912170019000769	-0.00490093370899558
1521	0.582465708255768	-0.134415164589882	-22.0840167999268	-0.00717365415766835	-0.00360223650932312	-0.00944637414067984	-0.00490093370899558
1522	0.582465708255768	-0.459089487791061	-22.40869140625	0.00451462110504508	0.00483929552137852	-0.0100957229733467	0.00516396993771195
1523	-0.716231524944305	0.839607775211334	-22.7333660125732	-0.00230353930965066	-0.00782300252467394	-0.00555028254166245	0.00256657530553639
1524	0.25779139995575	-1.10843813419342	-22.3437576293945	0.0022419011220336	-0.00295288790948689	-0.00977104809135199	0.00159255252219737
1525	-0.0668829083442688	-0.134415164589882	-22.2138862609863	0.0236704051494598	-0.0139918150380254	-0.0139918150380254	-0.00814767740666866
1526	-0.391557216644287	-0.459089487791061	-22.0840167999268	-0.0113944197073579	-0.0100957229733467	-0.0188619289547205	-0.00912170019000769
1527	-0.716231524944305	0.514933466911316	-22.3437576293945	0.00256657530553639	0.00126787810586393	-0.00619963090866804	0.00548864435404539
1528	-0.0668829083442688	0.190259143710136	-22.40869140625	0.00970941036939621	0.00354059832170606	-0.0120437685400248	0.00289124972186983
1529	-1.04090583324432	1.48895645141602	-22.7983016967773	0.00289124972186983	0.00483929552137852	-0.00944637414067984	0.00873538758605719
1530	0.582465708255768	0.839607775211334	-22.7983016967773	-0.0136671401560307	0.00256657530553639	-0.00912170019000769	-0.00295288790948689
1531	-0.716231524944305	0.839607775211334	-22.3437576293945	-0.000355493422830477	0.00321592413820326	-0.0100957229733467	-3.08191010844894e-05
1532	-0.391557216644287	1.16428208351135	-22.2788219451904	-0.0110697457566857	-0.00587495695799589	-0.00425158534198999	0.00126787810586393
1533	0.25779139995575	0.514933466911316	-22.5385608673096	-0.00360223650932312	0.00711201597005129	-3.08191010844894e-05	0.0152288740500808
1534	-0.0668829083442688	1.48895645141602	-22.7333660125732	-0.00522560812532902	0.00386527273803949	-0.00457625929266214	-0.00522560812532902
1535	0.582465708255768	0.190259143710136	-22.4736270904541	-0.0026282137259841	0.00418994715437293	-0.0146411629393697	-0.00132951640989631
1536	-0.0668829083442688	1.16428208351135	-22.8632354736328	-0.0026282137259841	-0.00457625929266214	-0.00977104809135199	0.013930176384747
1537	-0.391557216644287	1.16428208351135	-22.5385608673096	0.0113327819854021	0.000293855206109583	-0.00100484199356288	0.0116574559360743
1538	0.25779139995575	0.190259143710136	-22.1489524841309	0.00776136433705688	-0.00165419070981443	-0.00295288790948689	0.00451462110504508
1539	0.582465708255768	-0.134415164589882	-22.3437576293945	0.0100340843200684	-0.00197886489331722	-0.00717365415766835	0.000618529506027699
1540	0.25779139995575	1.16428208351135	-22.6034965515137	0.00354059832170606	-0.00360223650932312	-0.00652430532500148	-0.00879702530801296
1541	-0.391557216644287	1.16428208351135	-22.5385608673096	-0.00100484199356288	0.00126787810586393	-0.0191866029053926	0.00386527273803949
1542	-0.0668829083442688	1.48895645141602	-22.6684303283691	0.0171769186854362	0.00743668992072344	0.00418994715437293	0.00256657530553639
1543	0.25779139995575	0.190259143710136	-22.4736270904541	0.00159255252219737	0.00646266713738441	-0.00295288790948689	0.00386527273803949
1544	-1.69025444984436	1.48895645141602	-22.2138862609863	-0.00847235135734081	-0.00100484199356288	-0.00392691092565656	0.00321592413820326
1545	-0.0668829083442688	-0.134415164589882	-22.40869140625	-0.0100957229733467	0.00191722682211548	-0.0104203969240189	0.000618529506027699
1546	-1.36558020114899	0.839607775211334	-22.5385608673096	-0.00457625929266214	-0.000680167751852423	-0.0117190945893526	0.000618529506027699
1547	-1.04090583324432	0.839607775211334	-22.7983016967773	0.00776136433705688	-3.08191010844894e-05	-3.08191010844894e-05	0.00483929552137852
1548	-1.04090583324432	0.839607775211334	-23.1879100799561	0.00516396993771195	0.00289124972186983	-0.00197886489331722	0.00418994715437293
1549	0.25779139995575	0.190259143710136	-22.40869140625	-0.00360223650932312	0.00841071270406246	0.00289124972186983	0.000943203864153475
1550	0.25779139995575	0.190259143710136	-21.9541473388672	-0.00132951640989631	-0.00360223650932312	-0.00652430532500148	0.00126787810586393
1551	0.25779139995575	-0.134415164589882	-22.9281711578369	-0.0133424662053585	0.000618529506027699	-0.00977104809135199	-0.00230353930965066
1552	0.582465708255768	0.190259143710136	-22.9281711578369	0.0220470335334539	0.00418994715437293	0.0165275707840919	0.00711201597005129
1553	0.25779139995575	-0.134415164589882	-22.9931049346924	-0.00717365415766835	-0.00197886489331722	0.013930176384747	-0.00100484199356288
1554	-0.391557216644287	0.190259143710136	-23.0580406188965	-0.00327756232582033	-0.00327756232582033	-0.00295288790948689	0.00159255252219737
1555	-0.391557216644287	-0.134415164589882	-22.8632354736328	0.0155535480007529	-0.00782300252467394	0.00451462110504508	-0.0126931173726916
1556	0.582465708255768	-0.783763766288757	-22.5385608673096	-0.00847235135734081	-0.00847235135734081	-0.00230353930965066	-0.00295288790948689
1557	-0.0668829083442688	0.839607775211334	-23.1879100799561	-0.00360223650932312	-0.00587495695799589	0.00743668992072344	0.00483929552137852
1558	-0.391557216644287	0.190259143710136	-22.6684303283691	-0.00360223650932312	-0.0100957229733467	0.00483929552137852	0.000618529506027699
1559	-0.716231524944305	0.514933466911316	-22.5385608673096	0.00386527273803949	-0.00295288790948689	0.00159255252219737	-0.00295288790948689
1560	-0.391557216644287	0.839607775211334	-23.122974395752	0.00808603875339031	-0.00327756232582033	-0.0026282137259841	-0.00457625929266214
1561	-0.0668829083442688	0.190259143710136	-22.8632354736328	0.0123068047687411	-0.00197886489331722	0.00126787810586393	-0.00230353930965066
1562	1.23181438446045	0.190259143710136	-22.6684303283691	0.0152288740500808	0.00289124972186983	0.011982130818069	0.01100810803473
1563	-0.391557216644287	0.514933466911316	-22.4736270904541	0.0181509424000978	0.00159255252219737	0.00354059832170606	0.00256657530553639
1564	0.582465708255768	1.16428208351135	-22.7983016967773	0.0116574559360743	-0.000355493422830477	0.000293855206109583	0.00386527273803949
1565	-0.391557216644287	1.16428208351135	-22.7333660125732	-0.00490093370899558	-0.0026282137259841	-0.00100484199356288	-0.0156151866540313
1566	-0.0668829083442688	0.514933466911316	-22.7333660125732	0.012956153601408	-0.00555028254166245	-0.00490093370899558	0.00970941036939621
1567	0.25779139995575	-0.134415164589882	-22.9931049346924	0.00970941036939621	0.0113327819854021	0.00483929552137852	0.00256657530553639
1568	0.25779139995575	0.514933466911316	-22.7333660125732	-0.00619963090866804	0.00841071270406246	0.00418994715437293	0.00646266713738441
1569	-0.716231524944305	0.514933466911316	-23.122974395752	-0.0136671401560307	0.00354059832170606	-0.00295288790948689	0.00191722682211548
1570	-0.0668829083442688	1.48895645141602	-23.5125846862793	0.00289124972186983	-0.00295288790948689	-0.00360223650932312	-0.0159398596733809
1571	-0.0668829083442688	0.839607775211334	-23.2528457641602	-0.00457625929266214	-0.000680167751852423	-0.00684897974133492	-0.00100484199356288
1572	-0.716231524944305	1.81363070011139	-23.122974395752	0.00256657530553639	0.00646266713738441	0.00938473641872406	0.00289124972186983
1573	-0.716231524944305	1.48895645141602	-23.122974395752	0.000618529506027699	0.000293855206109583	0.00386527273803949	0.000943203864153475
1574	-0.0668829083442688	0.514933466911316	-22.2138862609863	0.00906006153672934	0.0116574559360743	0.00516396993771195	-3.08191010844894e-05
1575	0.582465708255768	0.839607775211334	-22.6034965515137	-0.0136671401560307	-0.00100484199356288	-0.00457625929266214	-0.00977104809135199
1576	-0.716231524944305	1.16428208351135	-23.3177795410156	-0.0136671401560307	0.00191722682211548	-0.00392691092565656	0.000293855206109583
1577	-0.0668829083442688	-0.134415164589882	-22.4736270904541	-0.00360223650932312	0.00581331877037883	-0.00197886489331722	0.00321592413820326
1578	-0.716231524944305	0.190259143710136	-22.8632354736328	-0.00977104809135199	0.00451462110504508	0.00581331877037883	0.0022419011220336
1579	-0.391557216644287	-0.134415164589882	-22.2138862609863	-0.00619963090866804	0.00354059832170606	0.00289124972186983	-0.00522560812532902
1580	-1.04090583324432	0.514933466911316	-22.2788219451904	-0.0123684434220195	0.000293855206109583	-0.0026282137259841	-0.00197886489331722
1581	-1.36558020114899	0.839607775211334	-23.2528457641602	-0.0208099745213985	0.00483929552137852	0.00451462110504508	-0.00327756232582033
1582	-1.36558020114899	1.48895645141602	-23.0580406188965	-0.00684897974133492	0.00451462110504508	0.0149041991680861	0.00354059832170606
1583	-1.04090583324432	1.16428208351135	-23.2528457641602	0.0022419011220336	-0.000680167751852423	-0.00490093370899558	-3.08191010844894e-05
1584	0.25779139995575	-0.134415164589882	-22.7983016967773	0.013930176384747	0.000943203864153475	-0.00132951640989631	-0.00425158534198999
1585	0.25779139995575	0.514933466911316	-22.8632354736328	-0.00457625929266214	-0.00392691092565656	-0.00197886489331722	-0.00425158534198999
1586	-0.716231524944305	0.839607775211334	-22.9281711578369	-0.00749832857400179	0.00873538758605719	-0.0117190945893526	-0.000680167751852423
1587	-0.391557216644287	0.839607775211334	-23.3177795410156	0.00256657530553639	0.00289124972186983	0.000943203864153475	0.00516396993771195
1588	-0.391557216644287	0.514933466911316	-23.0580406188965	0.01100810803473	0.00743668992072344	-0.00165419070981443	-0.000680167751852423
1589	-0.716231524944305	0.839607775211334	-23.122974395752	0.0100340843200684	-0.00457625929266214	-0.00522560812532902	-0.00360223650932312
1590	0.25779139995575	-0.134415164589882	-23.1879100799561	-0.00847235135734081	-0.00717365415766835	-0.0120437685400248	-0.0113944197073579
1591	-0.0668829083442688	-0.459089487791061	-22.8632354736328	0.013930176384747	-0.00684897974133492	-0.0107450718060136	-0.00490093370899558
1592	1.23181438446045	-1.10843813419342	-22.9931049346924	-0.00522560812532902	0.00354059832170606	0.000293855206109583	0.00776136433705688
1593	0.582465708255768	-0.459089487791061	-23.1879100799561	-0.00944637414067984	0.00613799272105098	0.00126787810586393	-3.08191010844894e-05
1594	-0.0668829083442688	0.839607775211334	-23.122974395752	0.00256657530553639	0.000943203864153475	-0.00327756232582033	0.00289124972186983
1595	0.25779139995575	0.190259143710136	-22.3437576293945	-0.0143164889886975	0.00159255252219737	-0.00132951640989631	-0.0120437685400248
1596	0.582465708255768	1.16428208351135	-23.1879100799561	0.0113327819854021	0.00776136433705688	-0.00749832857400179	-0.00100484199356288
1597	-0.716231524944305	1.16428208351135	-22.8632354736328	-0.00490093370899558	0.00613799272105098	0.00776136433705688	0.00613799272105098
1598	-0.391557216644287	1.16428208351135	-22.9931049346924	0.00256657530553639	0.00711201597005129	-0.00879702530801296	-0.00197886489331722
1599	-0.716231524944305	1.16428208351135	-23.2528457641602	-0.0026282137259841	0.00548864435404539	0.00256657530553639	0.00289124972186983
1600	-0.716231524944305	1.16428208351135	-22.8632354736328	0.00191722682211548	-0.00100484199356288	-0.00749832857400179	-0.00652430532500148
1601	-0.716231524944305	0.839607775211334	-22.9281711578369	0.00613799272105098	0.00256657530553639	-0.00814767740666866	-0.00197886489331722
1602	0.25779139995575	1.48895645141602	-22.7983016967773	-0.0107450718060136	0.00613799272105098	0.00516396993771195	0.00159255252219737
1603	0.907140016555786	0.190259143710136	-22.40869140625	0.00613799272105098	-3.08191010844894e-05	0.00159255252219737	-3.08191010844894e-05
1604	-0.716231524944305	1.48895645141602	-23.3177795410156	-0.00132951640989631	0.00321592413820326	-0.00457625929266214	0.000943203864153475
1605	0.25779139995575	0.839607775211334	-23.122974395752	0.00613799272105098	-0.00587495695799589	-0.0026282137259841	0.0155535480007529
1606	0.582465708255768	0.514933466911316	-22.9931049346924	-0.00879702530801296	-0.00132951640989631	-0.0026282137259841	-0.0117190945893526
1607	1.23181438446045	0.190259143710136	-22.8632354736328	0.0103587592020631	0.0123068047687411	-0.00165419070981443	0.00873538758605719
1608	-0.0668829083442688	1.16428208351135	-22.3437576293945	0.00678734155371785	0.0126314787194133	0.00581331877037883	-3.08191010844894e-05
1609	0.582465708255768	-0.459089487791061	-22.2138862609863	0.00841071270406246	0.00386527273803949	-0.00197886489331722	0.00451462110504508
1610	-0.716231524944305	1.16428208351135	-22.6684303283691	-0.0211346503347158	0.00191722682211548	0.00354059832170606	-0.000680167751852423
1611	-1.04090583324432	-0.459089487791061	-22.5385608673096	-0.00295288790948689	-0.00197886489331722	0.000618529506027699	-0.0107450718060136
1612	-1.04090583324432	0.514933466911316	-22.4736270904541	-0.00100484199356288	0.00321592413820326	0.00548864435404539	0.00743668992072344
1613	-2.33960318565369	1.48895645141602	-22.6684303283691	-0.0110697457566857	0.00613799272105098	0.00418994715437293	0.000618529506027699
1614	-1.36558020114899	-0.134415164589882	-22.6034965515137	0.00808603875339031	0.00418994715437293	0.00126787810586393	0.000943203864153475
1615	-1.36558020114899	1.16428208351135	-22.3437576293945	-0.00587495695799589	0.000943203864153475	0.000943203864153475	-0.00652430532500148
1616	-0.716231524944305	0.190259143710136	-22.8632354736328	0.00646266713738441	-0.00360223650932312	0.00548864435404539	-0.00100484199356288
1617	0.25779139995575	0.514933466911316	-22.9281711578369	0.0165275707840919	0.00451462110504508	0.00841071270406246	0.00743668992072344
1618	-0.0668829083442688	-0.134415164589882	-22.9931049346924	0.00646266713738441	0.00808603875339031	-0.00684897974133492	0.00743668992072344
1619	0.582465708255768	0.514933466911316	-23.3177795410156	-0.0165892094373703	-0.00295288790948689	-0.00392691092565656	0.013930176384747
1620	0.25779139995575	-0.134415164589882	-22.7333660125732	0.0230210572481155	-0.00457625929266214	-0.00132951640989631	-0.00619963090866804
1621	-0.0668829083442688	0.190259143710136	-22.4736270904541	0.012956153601408	-0.0026282137259841	-0.000355493422830477	0.000618529506027699
1622	1.23181438446045	-0.783763766288757	-22.9281711578369	0.0123068047687411	-0.00165419070981443	0.00711201597005129	0.00516396993771195
1623	-0.0668829083442688	0.190259143710136	-23.2528457641602	0.011982130818069	-0.0026282137259841	-0.00717365415766835	0.00418994715437293
1624	0.25779139995575	-1.43311238288879	-22.9931049346924	-0.00230353930965066	-0.00652430532500148	-0.00165419070981443	0.00256657530553639
1625	-0.391557216644287	-0.459089487791061	-22.7333660125732	-0.00847235135734081	-0.00652430532500148	0.00191722682211548	-0.00652430532500148
1626	-0.0668829083442688	0.839607775211334	-22.40869140625	0.0106834331527352	-0.00717365415766835	0.00678734155371785	0.00451462110504508
1627	-1.36558020114899	0.514933466911316	-22.9281711578369	0.00483929552137852	0.00646266713738441	0.00256657530553639	-0.00392691092565656
1628	-0.0668829083442688	1.16428208351135	-22.6684303283691	0.0022419011220336	-3.08191010844894e-05	0.00646266713738441	0.00126787810586393
1629	-0.391557216644287	1.16428208351135	-22.5385608673096	-0.00619963090866804	0.000293855206109583	-0.00295288790948689	-0.00490093370899558
1630	-0.391557216644287	0.839607775211334	-23.0580406188965	-0.00197886489331722	0.00256657530553639	0.00256657530553639	-0.00490093370899558
1631	-1.04090583324432	1.16428208351135	-23.122974395752	-0.00230353930965066	-0.0100957229733467	-0.00522560812532902	-0.0110697457566857
1632	-0.391557216644287	1.16428208351135	-22.7333660125732	0.0243197549134493	0.00321592413820326	0.00191722682211548	0.00938473641872406
1633	-0.0668829083442688	0.190259143710136	-22.3437576293945	0.00743668992072344	0.000943203864153475	-0.00392691092565656	0.00386527273803949
1634	-0.716231524944305	1.16428208351135	-22.7983016967773	-0.00100484199356288	-0.00717365415766835	-0.00100484199356288	0.000943203864153475
1635	0.25779139995575	-0.134415164589882	-22.8632354736328	-0.00652430532500148	0.00159255252219737	-0.00944637414067984	-0.000680167751852423
1636	-0.0668829083442688	1.81363070011139	-23.3177795410156	-0.00879702530801296	0.00516396993771195	-0.00555028254166245	-0.00360223650932312
1637	0.25779139995575	0.514933466911316	-22.3437576293945	0.00711201597005129	0.00418994715437293	-0.00425158534198999	0.00743668992072344
1638	0.582465708255768	0.514933466911316	-22.7333660125732	0.000293855206109583	0.00418994715437293	0.0100340843200684	-0.0026282137259841
1639	0.907140016555786	-0.134415164589882	-22.7333660125732	-0.00587495695799589	0.00646266713738441	-0.00360223650932312	-0.000680167751852423
1640	-0.0668829083442688	0.514933466911316	-22.4736270904541	-0.0146411629393697	-0.000680167751852423	-0.00619963090866804	-0.00457625929266214
1641	0.25779139995575	1.16428208351135	-22.7983016967773	0.00289124972186983	-0.000355493422830477	0.00613799272105098	-0.00327756232582033
1642	-0.716231524944305	1.48895645141602	-22.7983016967773	-3.08191010844894e-05	-0.00295288790948689	0.000293855206109583	0.00613799272105098
1643	-0.0668829083442688	0.190259143710136	-22.40869140625	0.000618529506027699	0.00516396993771195	0.00711201597005129	0.00646266713738441
1644	-1.04090583324432	1.48895645141602	-22.2788219451904	-0.00230353930965066	0.00418994715437293	0.00159255252219737	-0.00652430532500148
1645	-1.04090583324432	-0.134415164589882	-22.2138862609863	-0.0130177913233638	-0.00132951640989631	-0.00165419070981443	0.00191722682211548
1646	-1.36558020114899	0.190259143710136	-22.40869140625	-0.00912170019000769	0.000943203864153475	0.00126787810586393	0.00289124972186983
1647	-0.716231524944305	0.514933466911316	-22.7983016967773	0.00646266713738441	0.00906006153672934	-0.000355493422830477	0.000943203864153475
1648	-0.0668829083442688	0.514933466911316	-22.2788219451904	0.0213976856321096	0.00451462110504508	0.00418994715437293	-3.08191010844894e-05
1649	-0.391557216644287	0.514933466911316	-22.2138862609863	-0.0185372550040483	0.00321592413820326	0.00321592413820326	0.00159255252219737
1650	-0.391557216644287	-0.134415164589882	-22.0840167999268	0.00159255252219737	0.00256657530553639	-0.00912170019000769	-0.00814767740666866
1651	0.582465708255768	-0.134415164589882	-22.2138862609863	0.00581331877037883	0.00386527273803949	-0.00132951640989631	-0.00522560812532902
1652	0.582465708255768	0.190259143710136	-22.4736270904541	0.00159255252219737	0.00321592413820326	-0.00165419070981443	0.0103587592020631
1653	-0.0668829083442688	0.190259143710136	-22.4736270904541	0.0113327819854021	0.00289124972186983	-0.000355493422830477	-0.00230353930965066
1654	0.582465708255768	0.514933466911316	-22.6684303283691	-0.0123684434220195	-0.00132951640989631	-0.00749832857400179	0.000293855206109583
1655	-0.0668829083442688	-0.134415164589882	-22.3437576293945	-0.00912170019000769	-0.00684897974133492	-0.00782300252467394	-0.00327756232582033
1656	0.907140016555786	-1.10843813419342	-22.2788219451904	-0.00652430532500148	-0.00652430532500148	-0.00197886489331722	-0.00717365415766835
1657	-0.716231524944305	-0.459089487791061	-22.6684303283691	0.00776136433705688	0.00126787810586393	0.000943203864153475	0.00613799272105098
1658	0.25779139995575	-0.783763766288757	-22.6684303283691	-0.00782300252467394	-0.000355493422830477	0.00483929552137852	0.00289124972186983
1659	-0.0668829083442688	-0.134415164589882	-22.7333660125732	0.00678734155371785	0.00191722682211548	-0.00490093370899558	-0.00814767740666866
1660	-0.391557216644287	0.514933466911316	-22.6684303283691	-0.00944637414067984	-0.000680167751852423	-0.00197886489331722	-0.00392691092565656
1661	-0.0668829083442688	-0.783763766288757	-22.2138862609863	-0.00230353930965066	-0.00132951640989631	0.00191722682211548	-0.00327756232582033
1662	0.25779139995575	-0.134415164589882	-22.2138862609863	0.0207483377307653	0.00191722682211548	-3.08191010844894e-05	0.00126787810586393
1663	-0.391557216644287	0.514933466911316	-22.2788219451904	0.0265924744307995	0.00776136433705688	0.00354059832170606	-0.000680167751852423
1664	0.582465708255768	0.839607775211334	-22.7333660125732	0.00970941036939621	-0.00360223650932312	-0.000355493422830477	-0.00295288790948689
1665	-0.716231524944305	1.16428208351135	-22.6034965515137	0.00354059832170606	-0.00132951640989631	-0.00879702530801296	-0.00555028254166245
1666	-0.391557216644287	0.839607775211334	-22.2788219451904	0.00613799272105098	-0.000355493422830477	-0.00132951640989631	-0.00197886489331722
1667	0.582465708255768	0.190259143710136	-22.2788219451904	0.013930176384747	0.00483929552137852	0.00256657530553639	0.00126787810586393
1668	0.582465708255768	0.190259143710136	-22.40869140625	0.0217223595827818	0.000943203864153475	0.00548864435404539	0.0022419011220336
1669	-0.0668829083442688	0.839607775211334	-22.6684303283691	-0.0120437685400248	-0.000680167751852423	-0.00425158534198999	-0.00197886489331722
1670	-0.0668829083442688	1.16428208351135	-22.9281711578369	-0.00652430532500148	0.0022419011220336	-0.0113944197073579	-0.00555028254166245
1671	-0.0668829083442688	0.190259143710136	-22.8632354736328	-0.00847235135734081	-0.00782300252467394	-0.00522560812532902	-3.08191010844894e-05
1672	-0.0668829083442688	0.839607775211334	-22.7333660125732	0.00483929552137852	0.00289124972186983	0.00289124972186983	-3.08191010844894e-05
1673	-0.0668829083442688	0.839607775211334	-22.5385608673096	0.0116574559360743	0.00451462110504508	0.00256657530553639	-0.00100484199356288
1674	0.907140016555786	0.514933466911316	-22.0190830230713	-0.00100484199356288	0.00483929552137852	-0.00230353930965066	-0.00392691092565656
1675	-0.391557216644287	1.16428208351135	-22.7333660125732	-0.0237320438027382	0.00126787810586393	-0.00522560812532902	-0.00392691092565656
1676	-0.391557216644287	-0.134415164589882	-22.40869140625	0.00516396993771195	0.00451462110504508	-0.00197886489331722	-0.00425158534198999
1677	-1.04090583324432	-0.134415164589882	-22.7983016967773	-0.0198359526693821	0.00159255252219737	0.00126787810586393	-0.00327756232582033
1678	-2.01492881774902	0.839607775211334	-22.4736270904541	-0.00879702530801296	0.00418994715437293	0.00386527273803949	0.00970941036939621
1679	-2.01492881774902	1.16428208351135	-22.4736270904541	0.000293855206109583	0.00483929552137852	-0.00749832857400179	0.00451462110504508
1680	-1.69025444984436	1.16428208351135	-22.3437576293945	0.00743668992072344	0.0022419011220336	-0.00392691092565656	-0.0026282137259841
1681	-0.716231524944305	1.48895645141602	-22.7983016967773	-0.00587495695799589	-0.00522560812532902	-0.00912170019000769	-0.00360223650932312
1682	0.582465708255768	0.514933466911316	-22.4736270904541	-0.00360223650932312	0.00191722682211548	0.00191722682211548	0.00256657530553639
1683	-0.391557216644287	0.839607775211334	-22.6684303283691	0.00386527273803949	0.00808603875339031	0.00516396993771195	0.00289124972186983
1684	0.25779139995575	1.16428208351135	-23.1879100799561	0.00808603875339031	0.00418994715437293	0.0022419011220336	-0.00295288790948689
1685	0.582465708255768	0.190259143710136	-22.7333660125732	-0.00749832857400179	0.00321592413820326	-0.00100484199356288	-0.00327756232582033
1686	0.582465708255768	0.190259143710136	-22.1489524841309	0.00354059832170606	-0.00132951640989631	0.000293855206109583	-0.00522560812532902
1687	0.582465708255768	-0.783763766288757	-22.6034965515137	0.000293855206109583	-0.00457625929266214	0.00289124972186983	0.00451462110504508
1688	0.907140016555786	-1.10843813419342	-22.40869140625	0.0145795252174139	0.000618529506027699	0.00418994715437293	0.00256657530553639
1689	0.25779139995575	-0.783763766288757	-22.40869140625	0.00743668992072344	-0.0123684434220195	-0.0026282137259841	-0.00100484199356288
1690	-0.0668829083442688	-0.134415164589882	-22.6684303283691	0.00808603875339031	-0.0100957229733467	-0.00652430532500148	0.000943203864153475
1691	-1.04090583324432	0.514933466911316	-22.40869140625	0.00289124972186983	-0.00717365415766835	-0.0026282137259841	0.00126787810586393
1692	-0.0668829083442688	0.839607775211334	-22.8632354736328	0.0022419011220336	0.00483929552137852	0.00159255252219737	-3.08191010844894e-05
1693	0.582465708255768	-0.134415164589882	-22.6034965515137	-0.00230353930965066	0.00159255252219737	-0.00490093370899558	-0.00100484199356288
1694	-0.391557216644287	1.16428208351135	-22.7333660125732	-0.00847235135734081	0.00191722682211548	-0.0107450718060136	-0.00457625929266214
1695	0.582465708255768	0.514933466911316	-22.2138862609863	0.0178262684494257	0.00159255252219737	-0.00944637414067984	-0.00587495695799589
1696	0.25779139995575	0.839607775211334	-22.6034965515137	0.00938473641872406	-0.00197886489331722	0.00386527273803949	-0.00684897974133492
1697	0.25779139995575	1.48895645141602	-23.0580406188965	-0.0117190945893526	0.000293855206109583	-0.00782300252467394	0.00321592413820326
1698	-0.716231524944305	1.81363070011139	-22.6034965515137	0.0100340843200684	0.00841071270406246	-0.00912170019000769	0.00191722682211548
1699	0.25779139995575	0.514933466911316	-22.9281711578369	0.00841071270406246	-3.08191010844894e-05	-0.00197886489331722	-0.00457625929266214
1700	-0.0668829083442688	1.48895645141602	-23.6424541473389	0.00159255252219737	-0.0026282137259841	-0.00652430532500148	-3.08191010844894e-05
1701	1.23181438446045	-0.459089487791061	-23.0580406188965	-0.00295288790948689	-0.000680167751852423	-0.00490093370899558	0.000943203864153475
1702	-0.716231524944305	1.16428208351135	-23.1879100799561	0.00678734155371785	0.00841071270406246	0.00159255252219737	0.00483929552137852
1703	-0.0668829083442688	0.514933466911316	-22.9281711578369	0.0126314787194133	0.00906006153672934	0.00613799272105098	0.00256657530553639
1704	0.582465708255768	-0.134415164589882	-22.2788219451904	-0.00100484199356288	0.00289124972186983	-0.00425158534198999	0.00126787810586393
1705	-0.0668829083442688	0.190259143710136	-23.3177795410156	-0.0279528107494116	0.00256657530553639	-0.00619963090866804	0.0022419011220336
1706	-0.716231524944305	0.839607775211334	-23.1879100799561	0.00256657530553639	-0.00457625929266214	-0.00392691092565656	-0.00100484199356288
1707	-0.716231524944305	1.16428208351135	-22.9281711578369	-0.00717365415766835	0.000943203864153475	-0.00619963090866804	-3.08191010844894e-05
1708	-0.716231524944305	0.190259143710136	-22.7333660125732	-0.0123684434220195	0.00483929552137852	-0.0156151866540313	0.00354059832170606
1709	-1.36558020114899	0.514933466911316	-22.7333660125732	-0.00132951640989631	-0.00619963090866804	-0.00684897974133492	-0.00197886489331722
1710	-1.69025444984436	0.839607775211334	-22.8632354736328	-0.0279528107494116	-0.00230353930965066	-0.00912170019000769	-0.00360223650932312
1711	-2.01492881774902	2.13830494880676	-23.1879100799561	-0.00522560812532902	-3.08191010844894e-05	-0.00360223650932312	-0.00197886489331722
1712	-1.04090583324432	0.514933466911316	-22.9281711578369	0.0171769186854362	0.00970941036939621	-0.00522560812532902	0.00418994715437293
1713	-1.04090583324432	1.48895645141602	-22.6684303283691	0.00873538758605719	0.00451462110504508	-0.00295288790948689	0.00678734155371785
1714	0.907140016555786	0.190259143710136	-22.9931049346924	0.000618529506027699	0.00256657530553639	-0.00522560812532902	-0.00230353930965066
1715	-0.716231524944305	1.16428208351135	-22.9281711578369	-0.0107450718060136	-0.00230353930965066	-0.0143164889886975	0.000943203864153475
1716	0.907140016555786	-0.134415164589882	-22.3437576293945	0.00776136433705688	0.00256657530553639	-0.00749832857400179	-0.000355493422830477
1717	0.582465708255768	-0.459089487791061	-22.5385608673096	-0.0159398596733809	0.000618529506027699	0.00321592413820326	0.00646266713738441
1718	1.55648863315582	-0.783763766288757	-22.9281711578369	-0.0169138833880424	-0.00295288790948689	-3.08191010844894e-05	-0.00230353930965066
1719	0.582465708255768	-1.10843813419342	-22.8632354736328	0.0132808275520802	-0.00425158534198999	-0.00847235135734081	-0.0026282137259841
1720	0.907140016555786	-1.10843813419342	-22.8632354736328	-0.00230353930965066	-0.00619963090866804	-0.0165892094373703	-0.00425158534198999
1721	-0.391557216644287	0.190259143710136	-22.6684303283691	-0.000680167751852423	-0.00684897974133492	-0.0100957229733467	-0.00522560812532902
1722	0.582465708255768	-0.783763766288757	-22.7983016967773	0.00289124972186983	-0.00100484199356288	0.00191722682211548	-0.00392691092565656
1723	0.25779139995575	-0.134415164589882	-22.9931049346924	0.00516396993771195	0.00841071270406246	-0.00100484199356288	-0.00100484199356288
1724	-0.391557216644287	1.16428208351135	-23.1879100799561	0.0136055024340749	0.00516396993771195	0.00321592413820326	-0.00490093370899558
1725	-0.391557216644287	0.839607775211334	-22.7983016967773	0.00256657530553639	-0.00230353930965066	-0.00555028254166245	-0.00619963090866804
1726	0.582465708255768	0.839607775211334	-22.8632354736328	0.00516396993771195	-0.00132951640989631	-0.00684897974133492	-3.08191010844894e-05
1727	0.907140016555786	-0.459089487791061	-22.7983016967773	0.0022419011220336	-0.0026282137259841	0.000618529506027699	0.0022419011220336
1728	0.25779139995575	0.839607775211334	-23.3827152252197	0.00646266713738441	0.00354059832170606	-0.00425158534198999	0.00970941036939621
1729	0.25779139995575	0.190259143710136	-23.4476490020752	0.00873538758605719	0.00289124972186983	-0.0159398596733809	-0.00165419070981443
1730	0.582465708255768	0.514933466911316	-23.4476490020752	0.0022419011220336	0.000618529506027699	-0.00100484199356288	-0.00327756232582033
1731	0.907140016555786	-0.459089487791061	-23.122974395752	-0.000680167751852423	0.000943203864153475	-0.00132951640989631	-0.00165419070981443
1732	0.582465708255768	0.514933466911316	-22.9931049346924	-0.00295288790948689	0.00711201597005129	0.00451462110504508	0.00289124972186983
1733	0.582465708255768	-0.134415164589882	-22.6034965515137	0.00873538758605719	0.00256657530553639	0.00289124972186983	0.00548864435404539
1734	-0.391557216644287	1.16428208351135	-22.9931049346924	0.011982130818069	-0.000355493422830477	-0.00230353930965066	-0.00717365415766835
1735	0.582465708255768	-0.134415164589882	-22.9931049346924	-0.00717365415766835	0.00516396993771195	-0.00295288790948689	-0.00717365415766835
1736	-0.391557216644287	0.839607775211334	-23.1879100799561	0.012956153601408	0.00418994715437293	0.0022419011220336	0.000943203864153475
1737	-1.04090583324432	1.48895645141602	-23.3177795410156	-0.0133424662053585	0.000618529506027699	0.0168522447347641	0.00386527273803949
1738	-1.69025444984436	1.16428208351135	-23.4476490020752	-0.0104203969240189	-3.08191010844894e-05	0.00386527273803949	-3.08191010844894e-05
1739	-2.01492881774902	1.16428208351135	-23.1879100799561	0.000943203864153475	0.00159255252219737	0.00711201597005129	-0.00327756232582033
1740	-2.01492881774902	0.514933466911316	-23.0580406188965	-0.0191866029053926	-0.00619963090866804	-0.00944637414067984	0.00126787810586393
1741	-0.716231524944305	0.514933466911316	-23.8372592926025	-0.00749832857400179	-0.00132951640989631	0.000293855206109583	0.00354059832170606
1742	-0.716231524944305	1.16428208351135	-23.7723236083984	-0.00392691092565656	0.00386527273803949	-0.00619963090866804	0.00548864435404539
1743	-0.0668829083442688	0.839607775211334	-23.6424541473389	-0.0026282137259841	0.00581331877037883	0.0126314787194133	0.00808603875339031
1744	-0.0668829083442688	1.16428208351135	-22.7983016967773	0.00711201597005129	-0.000680167751852423	0.0022419011220336	0.000618529506027699
1745	0.25779139995575	0.514933466911316	-22.5385608673096	0.00678734155371785	-0.000680167751852423	-0.0104203969240189	-0.0026282137259841
1746	-0.0668829083442688	0.839607775211334	-23.0580406188965	0.00386527273803949	-0.00295288790948689	-0.00392691092565656	-0.00230353930965066
1747	-0.716231524944305	0.839607775211334	-23.1879100799561	0.0200989879667759	0.00159255252219737	-0.00587495695799589	0.00516396993771195
1748	-0.0668829083442688	0.190259143710136	-23.1879100799561	0.00970941036939621	0.00354059832170606	0.00613799272105098	0.00386527273803949
1749	-0.716231524944305	-0.134415164589882	-23.2528457641602	0.0149041991680861	-0.0113944197073579	-0.00717365415766835	0.00321592413820326
1750	-0.391557216644287	-0.783763766288757	-23.122974395752	0.0191249661147594	-0.0136671401560307	-0.00749832857400179	-0.00360223650932312
1751	0.582465708255768	-1.43311238288879	-22.7333660125732	-0.0100957229733467	-0.00652430532500148	-0.00230353930965066	-0.00619963090866804
1752	-0.391557216644287	0.839607775211334	-23.0580406188965	0.00678734155371785	0.00354059832170606	-0.00684897974133492	-0.00197886489331722
1753	-0.716231524944305	0.514933466911316	-22.9931049346924	-0.00100484199356288	-0.00100484199356288	-0.00619963090866804	0.000293855206109583
1754	0.25779139995575	0.514933466911316	-22.9281711578369	-0.00360223650932312	0.00321592413820326	-3.08191010844894e-05	0.0158782228827477
1755	-0.391557216644287	0.839607775211334	-23.122974395752	-0.0126931173726916	-0.00457625929266214	-0.00749832857400179	-0.0100957229733467
1756	-0.716231524944305	0.839607775211334	-22.8632354736328	-0.00100484199356288	-0.00165419070981443	-0.0026282137259841	-0.00457625929266214
1757	0.907140016555786	-0.134415164589882	-22.6684303283691	0.0171769186854362	-0.00295288790948689	-0.00327756232582033	0.00386527273803949
1758	0.25779139995575	0.839607775211334	-23.0580406188965	0.00646266713738441	-0.00165419070981443	0.0116574559360743	0.00451462110504508
1759	0.582465708255768	0.190259143710136	-23.122974395752	-0.00392691092565656	0.00289124972186983	0.00256657530553639	0.000293855206109583
1760	0.582465708255768	0.514933466911316	-23.2528457641602	0.00711201597005129	0.0022419011220336	0.00354059832170606	-0.0026282137259841
1761	0.582465708255768	1.16428208351135	-23.3177795410156	-0.0149658378213644	-3.08191010844894e-05	0.0132808275520802	-0.00847235135734081
1762	-0.0668829083442688	0.190259143710136	-23.0580406188965	0.00418994715437293	-3.08191010844894e-05	0.0116574559360743	-0.00392691092565656
1763	-0.716231524944305	0.839607775211334	-22.8632354736328	0.00256657530553639	-3.08191010844894e-05	0.00873538758605719	-0.000680167751852423
1764	0.25779139995575	0.514933466911316	-23.902193069458	-0.0162645354866982	0.0022419011220336	0.0126314787194133	0.000618529506027699
1765	-0.391557216644287	0.839607775211334	-23.3177795410156	0.0142548503354192	-0.0130177913233638	0.0123068047687411	-0.000355493422830477
1766	0.582465708255768	0.190259143710136	-22.8632354736328	0.00321592413820326	0.00321592413820326	0.0113327819854021	0.00126787810586393
1767	0.25779139995575	-0.134415164589882	-23.1879100799561	0.0126314787194133	0.00126787810586393	0.0181509424000978	0.00386527273803949
1768	-0.0668829083442688	0.190259143710136	-22.6684303283691	0.00743668992072344	0.00581331877037883	0.0162028968334198	0.00776136433705688
1769	-0.0668829083442688	0.514933466911316	-22.4736270904541	0.00548864435404539	0.00743668992072344	0.0171769186854362	-3.08191010844894e-05
1770	-0.716231524944305	-0.134415164589882	-22.2788219451904	-0.0224333461374044	-0.00392691092565656	-0.00555028254166245	-0.00327756232582033
1771	-1.69025444984436	2.13830494880676	-23.1879100799561	-0.00132951640989631	-0.000355493422830477	0.000618529506027699	-0.00132951640989631
1772	-0.391557216644287	0.190259143710136	-23.122974395752	-0.00684897974133492	0.000618529506027699	-0.0120437685400248	0.00483929552137852
1773	-1.36558020114899	0.190259143710136	-22.9281711578369	-0.00652430532500148	-0.00197886489331722	0.00354059832170606	0.000943203864153475
1774	-0.716231524944305	0.839607775211334	-23.0580406188965	0.00289124972186983	0.00418994715437293	-0.0113944197073579	-3.08191010844894e-05
1775	0.25779139995575	-0.459089487791061	-22.6684303283691	-0.00587495695799589	-0.000680167751852423	-0.0123684434220195	-0.0026282137259841
1776	0.25779139995575	1.16428208351135	-23.4476490020752	-0.00165419070981443	-0.00684897974133492	-0.00717365415766835	-0.00100484199356288
1777	-1.04090583324432	0.839607775211334	-23.122974395752	0.00938473641872406	0.0106834331527352	-0.00295288790948689	0.00191722682211548
1778	0.25779139995575	0.839607775211334	-22.5385608673096	-0.00100484199356288	0.000943203864153475	-0.00392691092565656	0.000618529506027699
1779	-0.391557216644287	0.839607775211334	-22.5385608673096	0.00354059832170606	-0.00490093370899558	-0.00165419070981443	0.000293855206109583
1780	-0.391557216644287	0.190259143710136	-23.0580406188965	-0.00587495695799589	-0.00490093370899558	-0.00230353930965066	-0.00425158534198999
1781	-0.0668829083442688	-1.10843813419342	-23.3827152252197	0.00613799272105098	-0.00814767740666866	-0.00490093370899558	-0.0107450718060136
1782	-0.391557216644287	0.190259143710136	-23.2528457641602	0.00451462110504508	-0.00132951640989631	0.00354059832170606	-0.00360223650932312
1783	0.25779139995575	-0.783763766288757	-23.2528457641602	0.0113327819854021	0.000943203864153475	0.00256657530553639	0.0126314787194133
1784	-0.716231524944305	0.514933466911316	-23.0580406188965	-0.0133424662053585	-0.00327756232582033	0.00386527273803949	-0.0110697457566857
1785	0.25779139995575	-0.783763766288757	-22.2788219451904	0.00159255252219737	-0.00295288790948689	-0.0117190945893526	-0.00392691092565656
1786	-0.0668829083442688	1.48895645141602	-22.3437576293945	-0.00652430532500148	-0.000355493422830477	-0.00619963090866804	-0.00360223650932312
1787	-0.0668829083442688	1.16428208351135	-22.40869140625	0.000618529506027699	-3.08191010844894e-05	-0.00944637414067984	0.00321592413820326
1788	-0.391557216644287	1.81363070011139	-22.7333660125732	0.0145795252174139	0.00613799272105098	0.00483929552137852	0.00159255252219737
1789	-0.391557216644287	0.839607775211334	-22.8632354736328	0.00418994715437293	0.000293855206109583	-0.00327756232582033	0.01847561635077
1790	-0.391557216644287	0.839607775211334	-22.7333660125732	0.00516396993771195	-0.00522560812532902	-0.00912170019000769	-0.00912170019000769
1791	0.907140016555786	0.190259143710136	-22.5385608673096	-0.00587495695799589	-0.00360223650932312	-0.00717365415766835	0.00159255252219737
1792	-0.716231524944305	1.16428208351135	-22.6684303283691	0.0243197549134493	-0.00197886489331722	0.00191722682211548	-0.00197886489331722
1793	-0.0668829083442688	0.839607775211334	-22.8632354736328	-0.00230353930965066	0.00776136433705688	-0.00327756232582033	0.00159255252219737
1794	0.907140016555786	-0.134415164589882	-22.5385608673096	-0.00619963090866804	-0.00555028254166245	-0.00100484199356288	-0.00425158534198999
1795	-0.716231524944305	1.48895645141602	-22.7983016967773	0.0142548503354192	0.00289124972186983	-0.00132951640989631	-0.00619963090866804
1796	-0.391557216644287	0.190259143710136	-22.40869140625	0.00451462110504508	-0.00457625929266214	0.00159255252219737	0.00548864435404539
1797	0.25779139995575	0.839607775211334	-22.8632354736328	-0.00230353930965066	0.00548864435404539	0.00451462110504508	0.00418994715437293
1798	0.907140016555786	0.190259143710136	-22.6034965515137	-0.000355493422830477	0.00646266713738441	-0.00360223650932312	-0.0026282137259841
1799	-0.0668829083442688	0.514933466911316	-23.122974395752	0.00418994715437293	0.00841071270406246	0.00256657530553639	-0.00360223650932312
1800	0.582465708255768	-0.459089487791061	-23.122974395752	-0.0182125810533762	0.000293855206109583	-0.0204853005707264	-0.00782300252467394
1801	-1.36558020114899	1.48895645141602	-23.0580406188965	-0.00132951640989631	0.00159255252219737	-0.0139918150380254	0.000943203864153475
1802	-0.391557216644287	0.190259143710136	-22.7333660125732	-0.000680167751852423	0.000943203864153475	0.000943203864153475	0.00386527273803949
1803	-1.69025444984436	1.16428208351135	-22.40869140625	-3.08191010844894e-05	0.00938473641872406	-0.0107450718060136	0.00354059832170606
1804	-0.0668829083442688	0.514933466911316	-22.0840167999268	-0.00587495695799589	0.00646266713738441	0.00191722682211548	-0.00295288790948689
1805	-1.69025444984436	1.16428208351135	-22.9281711578369	0.0113327819854021	-3.08191010844894e-05	-0.0126931173726916	-0.0026282137259841
1806	0.25779139995575	0.514933466911316	-22.4736270904541	-0.00327756232582033	0.00386527273803949	-0.0149658378213644	-0.00684897974133492
1807	0.25779139995575	0.190259143710136	-22.5385608673096	0.0142548503354192	-0.00327756232582033	0.00191722682211548	0.00873538758605719
1808	0.582465708255768	0.514933466911316	-22.40869140625	0.0126314787194133	0.00354059832170606	-0.00165419070981443	0.00548864435404539
1809	0.582465708255768	-0.134415164589882	-22.1489524841309	0.0230210572481155	0.00516396993771195	-0.00360223650932312	-0.00749832857400179
1810	0.25779139995575	-0.134415164589882	-22.1489524841309	0.0103587592020631	0.00321592413820326	-0.00360223650932312	-0.00522560812532902
1811	-0.391557216644287	0.190259143710136	-22.7983016967773	0.0191249661147594	0.000293855206109583	-0.00782300252467394	-0.00132951640989631
1812	0.25779139995575	-1.10843813419342	-22.5385608673096	0.00256657530553639	-0.00392691092565656	0.00451462110504508	0.00191722682211548
1813	0.582465708255768	-1.43311238288879	-22.2788219451904	0.00191722682211548	0.00321592413820326	-0.00360223650932312	0.00678734155371785
1814	-0.391557216644287	0.190259143710136	-22.5385608673096	-3.08191010844894e-05	0.00873538758605719	0.000293855206109583	-0.00684897974133492
1815	0.582465708255768	-0.783763766288757	-22.2138862609863	-0.00360223650932312	0.00289124972186983	-0.00490093370899558	-0.00132951640989631
1816	0.25779139995575	0.839607775211334	-22.40869140625	0.00191722682211548	-0.00522560812532902	-0.00197886489331722	-0.00165419070981443
1817	-0.0668829083442688	0.839607775211334	-22.5385608673096	0.0113327819854021	0.00321592413820326	-0.00327756232582033	0.00516396993771195
1818	-0.716231524944305	1.16428208351135	-22.7333660125732	-0.00912170019000769	0.0103587592020631	0.00613799272105098	-0.00360223650932312
1819	-0.391557216644287	0.514933466911316	-22.6684303283691	0.00418994715437293	0.00483929552137852	0.0022419011220336	0.000293855206109583
1820	-1.04090583324432	0.839607775211334	-22.6034965515137	0.0145795252174139	0.0022419011220336	-0.00197886489331722	-0.00132951640989631
1821	0.907140016555786	0.190259143710136	-22.6034965515137	0.00126787810586393	0.0022419011220336	0.000943203864153475	-0.00165419070981443
1822	-0.0668829083442688	0.839607775211334	-22.7983016967773	0.0155535480007529	0.00451462110504508	-0.00197886489331722	0.00613799272105098
1823	0.582465708255768	-0.134415164589882	-22.8632354736328	0.0158782228827477	0.00678734155371785	0.0106834331527352	-0.00197886489331722
1824	-0.0668829083442688	1.48895645141602	-22.6034965515137	-0.0120437685400248	0.00256657530553639	-0.00230353930965066	-0.00165419070981443
1825	0.25779139995575	0.190259143710136	-22.6034965515137	0.00548864435404539	-3.08191010844894e-05	-0.00457625929266214	-0.00587495695799589
1826	0.25779139995575	0.514933466911316	-22.6034965515137	0.00159255252219737	-0.0026282137259841	-0.00327756232582033	-0.00457625929266214
1827	-0.391557216644287	1.16428208351135	-22.5385608673096	0.0162028968334198	0.00451462110504508	0.00354059832170606	-0.000355493422830477
1828	-0.0668829083442688	1.16428208351135	-22.2138862609863	-0.00425158534198999	0.000618529506027699	-0.00425158534198999	0.000943203864153475
1829	-0.391557216644287	1.48895645141602	-22.5385608673096	-0.0100957229733467	0.00191722682211548	0.00159255252219737	-3.08191010844894e-05
1830	0.907140016555786	0.190259143710136	-22.7333660125732	-0.0104203969240189	-0.00165419070981443	0.000293855206109583	-0.00814767740666866
1831	-0.0668829083442688	0.190259143710136	-22.5385608673096	0.00613799272105098	0.00321592413820326	-0.00555028254166245	0.00354059832170606
1832	-0.391557216644287	1.16428208351135	-22.5385608673096	-0.0100957229733467	0.000943203864153475	0.000618529506027699	-0.000355493422830477
1833	-2.01492881774902	0.514933466911316	-22.0840167999268	-0.000355493422830477	0.00256657530553639	0.000293855206109583	0.00159255252219737
1834	-0.716231524944305	0.190259143710136	-22.40869140625	-0.00912170019000769	0.00483929552137852	-0.00132951640989631	-0.000680167751852423
1835	-2.01492881774902	1.48895645141602	-22.7983016967773	-0.00197886489331722	-0.00944637414067984	-0.00392691092565656	-0.00425158534198999
1836	-2.01492881774902	0.514933466911316	-22.40869140625	-0.00782300252467394	0.000618529506027699	-0.00814767740666866	0.000618529506027699
1837	-0.391557216644287	-0.134415164589882	-22.3437576293945	0.00678734155371785	0.00126787810586393	0.000293855206109583	0.00548864435404539
1838	-0.0668829083442688	-0.134415164589882	-22.40869140625	0.00776136433705688	0.0106834331527352	-0.00619963090866804	0.00581331877037883
1839	-0.391557216644287	-0.134415164589882	-22.4736270904541	0.000943203864153475	-0.000680167751852423	0.000943203864153475	0.0022419011220336
1840	0.582465708255768	0.514933466911316	-22.8632354736328	-0.0139918150380254	-0.000680167751852423	-0.000680167751852423	-0.00197886489331722
1841	-0.716231524944305	-0.134415164589882	-22.9931049346924	-0.00847235135734081	-0.00165419070981443	-0.0175632312893867	-0.00847235135734081
1842	-0.0668829083442688	-0.134415164589882	-22.8632354736328	0.012956153601408	0.00354059832170606	0.000293855206109583	0.00386527273803949
1843	-0.716231524944305	0.190259143710136	-23.0580406188965	0.000943203864153475	0.00321592413820326	-0.0100957229733467	-0.00132951640989631
1844	0.907140016555786	-0.459089487791061	-22.40869140625	-0.00522560812532902	0.00126787810586393	0.00289124972186983	0.0191249661147594
1845	0.25779139995575	0.190259143710136	-22.40869140625	0.000943203864153475	-0.00782300252467394	-0.0104203969240189	-0.00717365415766835
1846	-0.0668829083442688	0.190259143710136	-22.4736270904541	-0.00425158534198999	-0.000355493422830477	-0.00360223650932312	-0.00652430532500148
1847	1.23181438446045	-1.10843813419342	-22.6684303283691	0.00841071270406246	0.000943203864153475	-0.00652430532500148	0.0243197549134493
1848	0.907140016555786	-0.134415164589882	-22.4736270904541	-0.00847235135734081	-0.00327756232582033	-0.00392691092565656	-0.00457625929266214
1849	0.25779139995575	-0.459089487791061	-22.3437576293945	0.00321592413820326	0.0103587592020631	-0.00522560812532902	-0.00522560812532902
1850	-0.391557216644287	1.16428208351135	-22.3437576293945	0.00321592413820326	-0.00392691092565656	-0.000355493422830477	-0.00555028254166245
1851	-0.391557216644287	0.839607775211334	-22.40869140625	-0.0026282137259841	0.000293855206109583	-0.00230353930965066	-0.00814767740666866
1852	0.582465708255768	0.190259143710136	-22.5385608673096	-0.00555028254166245	0.00418994715437293	0.00873538758605719	0.0100340843200684
1853	0.907140016555786	-0.134415164589882	-22.6034965515137	0.00483929552137852	0.00451462110504508	0.00159255252219737	-0.00457625929266214
1854	-0.391557216644287	0.839607775211334	-23.3827152252197	-0.00327756232582033	-0.00197886489331722	-0.000355493422830477	-0.00295288790948689
1855	0.25779139995575	0.190259143710136	-22.6034965515137	0.00841071270406246	-0.00327756232582033	-0.00782300252467394	-0.00522560812532902
1856	-0.0668829083442688	0.839607775211334	-22.4736270904541	0.00289124972186983	0.00256657530553639	-0.0156151866540313	0.00743668992072344
1857	-0.391557216644287	1.48895645141602	-23.122974395752	0.00548864435404539	0.00354059832170606	0.0100340843200684	0.00321592413820326
1858	-0.0668829083442688	1.16428208351135	-23.4476490020752	0.00289124972186983	0.0022419011220336	-0.00425158534198999	0.00354059832170606
1859	-0.716231524944305	1.48895645141602	-23.3177795410156	0.0132808275520802	0.000293855206109583	0.00613799272105098	-0.00132951640989631
1860	-0.391557216644287	0.839607775211334	-23.1879100799561	-0.0026282137259841	-0.00425158534198999	-0.00717365415766835	-0.00587495695799589
1861	0.25779139995575	1.48895645141602	-23.3177795410156	-0.0123684434220195	0.00451462110504508	-0.00392691092565656	-3.08191010844894e-05
1862	0.25779139995575	1.16428208351135	-23.122974395752	0.0340599827468395	0.00256657530553639	0.00841071270406246	0.00613799272105098
1863	-0.0668829083442688	-0.134415164589882	-22.6684303283691	-0.00295288790948689	0.00516396993771195	-0.00392691092565656	-0.000680167751852423
1864	-1.04090583324432	1.16428208351135	-23.3177795410156	-0.00100484199356288	0.00678734155371785	0.00289124972186983	0.00191722682211548
1865	-0.716231524944305	0.190259143710136	-22.9931049346924	-0.0204853005707264	-0.00457625929266214	-0.0026282137259841	-0.00230353930965066
1866	-0.391557216644287	0.514933466911316	-22.9931049346924	-0.0201606266200542	0.000293855206109583	-0.00749832857400179	-0.00360223650932312
1867	-0.716231524944305	0.514933466911316	-23.122974395752	0.00451462110504508	0.0022419011220336	0.00548864435404539	0.00711201597005129
1868	-0.391557216644287	1.16428208351135	-22.9281711578369	-0.000680167751852423	0.00418994715437293	-0.00230353930965066	0.00613799272105098
1869	-1.04090583324432	0.190259143710136	-22.8632354736328	0.000293855206109583	0.00581331877037883	-0.00100484199356288	-0.00360223650932312
1870	-0.0668829083442688	0.839607775211334	-23.2528457641602	-0.00392691092565656	0.000943203864153475	0.000293855206109583	-0.00717365415766835
1871	-0.391557216644287	-0.459089487791061	-22.7983016967773	-0.00652430532500148	-0.00490093370899558	-0.0104203969240189	-0.00295288790948689
1872	-0.391557216644287	1.81363070011139	-22.7333660125732	0.00613799272105098	0.00191722682211548	0.00418994715437293	-0.000680167751852423
1873	-0.391557216644287	0.839607775211334	-23.0580406188965	0.00678734155371785	-0.00295288790948689	-0.000680167751852423	0.00418994715437293
1874	0.25779139995575	0.190259143710136	-22.7333660125732	-0.00684897974133492	0.000618529506027699	-0.000355493422830477	-0.00197886489331722
1875	-0.0668829083442688	0.839607775211334	-22.9281711578369	-0.0146411629393697	-0.00522560812532902	-0.00847235135734081	-0.00132951640989631
1876	-0.0668829083442688	-0.783763766288757	-22.9931049346924	-0.00912170019000769	-0.00457625929266214	0.00159255252219737	0.0116574559360743
1877	0.25779139995575	-0.783763766288757	-23.122974395752	0.00256657530553639	-0.0110697457566857	-0.00165419070981443	0.00678734155371785
1878	-0.0668829083442688	-1.43311238288879	-23.122974395752	0.0132808275520802	-0.000355493422830477	0.000618529506027699	0.00646266713738441
1879	0.582465708255768	-1.43311238288879	-23.6424541473389	-0.0182125810533762	-0.0139918150380254	-0.00619963090866804	-0.00197886489331722
1880	-0.0668829083442688	-0.459089487791061	-22.6034965515137	-0.0133424662053585	-0.00684897974133492	-0.00457625929266214	-0.00652430532500148
1881	0.582465708255768	-0.783763766288757	-22.6034965515137	-0.00522560812532902	-3.08191010844894e-05	-0.0133424662053585	-0.00392691092565656
1882	0.25779139995575	-0.134415164589882	-22.9931049346924	0.00159255252219737	0.00289124972186983	0.00126787810586393	0.0022419011220336
1883	-0.391557216644287	0.839607775211334	-23.2528457641602	0.00646266713738441	0.00321592413820326	-0.0126931173726916	0.00743668992072344
1884	-0.0668829083442688	0.514933466911316	-22.8632354736328	-0.0152905117720366	0.00483929552137852	-0.0113944197073579	0.00970941036939621
1885	-0.391557216644287	1.16428208351135	-23.1879100799561	-0.00425158534198999	-0.000680167751852423	-0.00457625929266214	-0.0149658378213644
1886	-0.716231524944305	1.16428208351135	-22.9281711578369	0.00321592413820326	0.00289124972186983	-0.00717365415766835	-0.00684897974133492
1887	-0.716231524944305	0.190259143710136	-22.8632354736328	0.0132808275520802	-0.00587495695799589	0.00451462110504508	0.00451462110504508
1888	-0.0668829083442688	0.190259143710136	-23.122974395752	-0.00977104809135199	0.00386527273803949	-0.0100957229733467	-0.00132951640989631
1889	-0.716231524944305	1.81363070011139	-23.4476490020752	-0.00717365415766835	0.00548864435404539	-0.00522560812532902	0.00483929552137852
1890	-0.0668829083442688	1.16428208351135	-23.2528457641602	0.0100340843200684	0.00418994715437293	-0.00944637414067984	-0.00457625929266214
1891	-0.716231524944305	1.48895645141602	-23.8372592926025	0.00711201597005129	0.00386527273803949	-0.0152905117720366	0.00418994715437293
1892	0.582465708255768	1.16428208351135	-22.9931049346924	0.013930176384747	0.00451462110504508	-0.00717365415766835	-0.00197886489331722
1893	-0.0668829083442688	0.514933466911316	-22.9281711578369	0.0168522447347641	0.00970941036939621	0.00126787810586393	0.000618529506027699
1894	-0.0668829083442688	1.16428208351135	-23.3177795410156	0.00906006153672934	-0.000680167751852423	-0.0139918150380254	-0.00132951640989631
1895	0.25779139995575	0.514933466911316	-23.1879100799561	-0.0110697457566857	0.00256657530553639	-0.0117190945893526	-0.000355493422830477
1896	-0.0668829083442688	1.16428208351135	-23.1879100799561	0.00483929552137852	0.0022419011220336	-0.0100957229733467	-0.00230353930965066
1897	-0.391557216644287	0.839607775211334	-22.9281711578369	-0.00100484199356288	0.0113327819854021	0.0022419011220336	0.00711201597005129
1898	-0.716231524944305	0.190259143710136	-22.5385608673096	0.00191722682211548	-0.000355493422830477	0.000618529506027699	0.00289124972186983
1899	-0.716231524944305	0.190259143710136	-22.7983016967773	-0.0117190945893526	0.00613799272105098	-0.00717365415766835	-0.00295288790948689
1900	-1.04090583324432	1.16428208351135	-23.1879100799561	0.000293855206109583	-0.00295288790948689	-0.0130177913233638	0.00159255252219737
1901	-1.69025444984436	1.16428208351135	-23.1879100799561	-3.08191010844894e-05	0.000293855206109583	-0.00782300252467394	0.000943203864153475
1902	-1.36558020114899	2.13830494880676	-23.3177795410156	0.00256657530553639	0.0022419011220336	-0.00717365415766835	-0.00230353930965066
1903	-0.716231524944305	-0.134415164589882	-22.6684303283691	-0.00165419070981443	0.0116574559360743	-0.00457625929266214	0.00906006153672934
1904	-1.36558020114899	1.48895645141602	-22.6684303283691	-0.000680167751852423	-3.08191010844894e-05	-0.00814767740666866	0.000943203864153475
1905	-0.391557216644287	0.190259143710136	-22.9281711578369	-0.00522560812532902	0.00126787810586393	-0.00944637414067984	-0.00360223650932312
1906	0.582465708255768	0.514933466911316	-23.7723236083984	0.011982130818069	0.00418994715437293	-0.00392691092565656	-3.08191010844894e-05
1907	-0.391557216644287	0.514933466911316	-23.2528457641602	-0.000355493422830477	0.00776136433705688	0.00191722682211548	-3.08191010844894e-05
1908	-1.04090583324432	1.48895645141602	-23.0580406188965	-0.0120437685400248	0.00711201597005129	0.00126787810586393	-0.00132951640989631
1909	-0.391557216644287	0.839607775211334	-23.2528457641602	-0.00684897974133492	0.00743668992072344	-0.00944637414067984	0.000943203864153475
1910	0.25779139995575	-0.783763766288757	-22.6034965515137	0.00613799272105098	-0.00425158534198999	-0.00555028254166245	-0.00555028254166245
1911	0.907140016555786	-1.43311238288879	-22.9281711578369	-0.0172385573387146	-0.00619963090866804	-0.00132951640989631	-0.00295288790948689
1912	0.25779139995575	-0.783763766288757	-22.9931049346924	0.00516396993771195	-0.00132951640989631	-0.00652430532500148	0.00451462110504508
1913	-0.391557216644287	-0.459089487791061	-23.0580406188965	-0.0026282137259841	-0.00392691092565656	0.00418994715437293	-0.000355493422830477
1914	-0.0668829083442688	-0.783763766288757	-22.9931049346924	-0.0130177913233638	0.0022419011220336	-0.00879702530801296	-0.00197886489331722
1915	-0.0668829083442688	0.514933466911316	-23.0580406188965	0.00646266713738441	-0.00619963090866804	-0.00749832857400179	-0.00652430532500148
1916	-0.391557216644287	-0.459089487791061	-22.6034965515137	0.00711201597005129	0.00126787810586393	-0.00360223650932312	-0.00749832857400179
1917	0.582465708255768	0.190259143710136	-23.2528457641602	0.00711201597005129	0.00418994715437293	0.00321592413820326	0.00548864435404539
1918	-1.04090583324432	1.16428208351135	-23.1879100799561	-3.08191010844894e-05	0.00418994715437293	0.00841071270406246	0.0022419011220336
1919	-0.391557216644287	1.16428208351135	-23.1879100799561	0.0226963832974434	0.00711201597005129	0.00256657530553639	0.00126787810586393
1920	0.25779139995575	1.16428208351135	-23.0580406188965	0.0116574559360743	-0.000355493422830477	-0.00684897974133492	0.000943203864153475
1921	-0.0668829083442688	0.839607775211334	-22.9931049346924	-0.00684897974133492	-3.08191010844894e-05	0.000943203864153475	-0.00230353930965066
1922	0.582465708255768	0.514933466911316	-22.1489524841309	0.0132808275520802	0.00873538758605719	0.00646266713738441	0.00581331877037883
1923	-0.716231524944305	1.16428208351135	-23.3177795410156	0.0285405199974775	0.0103587592020631	0.00711201597005129	0.00483929552137852
1924	0.582465708255768	0.514933466911316	-23.5775184631348	-0.00197886489331722	0.00516396993771195	-0.0100957229733467	0.000943203864153475
1925	-0.716231524944305	1.48895645141602	-23.3177795410156	-0.00425158534198999	-0.00360223650932312	-0.00652430532500148	0.00483929552137852
1926	0.907140016555786	-0.459089487791061	-22.4736270904541	0.00743668992072344	0.00581331877037883	-0.00717365415766835	-0.00425158534198999
1927	0.25779139995575	-0.134415164589882	-22.3437576293945	0.00256657530553639	0.000618529506027699	0.00808603875339031	0.000293855206109583
1928	1.23181438446045	0.190259143710136	-22.7983016967773	0.00354059832170606	0.00289124972186983	0.00646266713738441	0.00711201597005129
1929	0.25779139995575	-0.134415164589882	-23.122974395752	0.00418994715437293	0.00321592413820326	-0.00425158534198999	0.013930176384747
1930	-0.0668829083442688	-0.134415164589882	-22.9931049346924	0.0197743140161037	-0.00360223650932312	-0.00392691092565656	-0.0123684434220195
1931	-1.04090583324432	0.839607775211334	-22.9281711578369	-0.0130177913233638	0.00483929552137852	-0.00165419070981443	0.00159255252219737
1932	-0.391557216644287	1.48895645141602	-22.9931049346924	-0.0133424662053585	0.00646266713738441	0.00159255252219737	-3.08191010844894e-05
1933	-0.391557216644287	0.514933466911316	-22.8632354736328	-0.00165419070981443	0.00548864435404539	0.012956153601408	0.00289124972186983
1934	-1.69025444984436	-0.134415164589882	-22.2138862609863	-0.0143164889886975	0.00646266713738441	-3.08191010844894e-05	-0.00230353930965066
1935	-1.04090583324432	0.190259143710136	-22.6684303283691	0.0022419011220336	0.00256657530553639	-0.00100484199356288	0.00289124972186983
1936	-1.04090583324432	1.16428208351135	-22.7333660125732	-0.0107450718060136	-0.00425158534198999	0.00321592413820326	-0.00619963090866804
1937	-0.391557216644287	-0.134415164589882	-22.7333660125732	-0.00425158534198999	0.01100810803473	-0.00392691092565656	0.00386527273803949
1938	0.582465708255768	0.514933466911316	-22.2138862609863	0.00548864435404539	0.00938473641872406	0.00483929552137852	-0.00327756232582033
1939	0.582465708255768	0.190259143710136	-22.1489524841309	0.00289124972186983	0.00646266713738441	0.00354059832170606	0.00418994715437293
1940	-0.0668829083442688	0.514933466911316	-22.2788219451904	-0.0104203969240189	-0.000680167751852423	0.00289124972186983	-0.00619963090866804
1941	-0.391557216644287	1.16428208351135	-22.6034965515137	-0.0162645354866982	-0.0104203969240189	0.000618529506027699	0.000293855206109583
1942	-1.36558020114899	1.16428208351135	-22.7333660125732	0.0178262684494257	0.000943203864153475	0.00808603875339031	0.00483929552137852
1943	0.582465708255768	-0.134415164589882	-22.6034965515137	-0.00749832857400179	0.00418994715437293	0.00906006153672934	0.00321592413820326
1944	-0.716231524944305	-0.783763766288757	-22.2138862609863	-0.00587495695799589	-0.00587495695799589	0.00191722682211548	-0.00165419070981443
1945	0.907140016555786	-1.43311238288879	-22.2788219451904	-0.00132951640989631	-0.00619963090866804	-0.0113944197073579	-0.0026282137259841
1946	-0.391557216644287	-0.134415164589882	-22.7333660125732	-0.00684897974133492	-0.0120437685400248	-0.00457625929266214	0.00451462110504508
1947	-0.716231524944305	0.190259143710136	-22.6684303283691	0.0158782228827477	0.00126787810586393	0.000943203864153475	0.00126787810586393
1948	-0.716231524944305	0.514933466911316	-22.5385608673096	0.012956153601408	-0.00360223650932312	0.00808603875339031	0.00418994715437293
1949	-0.391557216644287	0.839607775211334	-22.6684303283691	-0.00652430532500148	0.00581331877037883	-0.00360223650932312	0.000618529506027699
1950	0.25779139995575	-0.134415164589882	-22.2788219451904	-0.00457625929266214	-0.00132951640989631	-0.00197886489331722	-0.000680167751852423
1951	0.25779139995575	0.190259143710136	-22.1489524841309	-0.000355493422830477	-0.00197886489331722	-0.00295288790948689	-0.00944637414067984
1952	-0.0668829083442688	0.190259143710136	-22.4736270904541	0.0126314787194133	0.0116574559360743	-0.00392691092565656	0.00354059832170606
1953	0.25779139995575	0.190259143710136	-22.6034965515137	0.0178262684494257	0.00386527273803949	-0.00555028254166245	-0.00717365415766835
1954	-0.391557216644287	1.16428208351135	-22.5385608673096	0.00516396993771195	0.0103587592020631	-0.00912170019000769	-0.0026282137259841
1955	0.25779139995575	0.839607775211334	-22.6034965515137	0.00354059832170606	0.00191722682211548	0.000293855206109583	-0.00425158534198999
1956	0.25779139995575	0.190259143710136	-22.7983016967773	-0.0107450718060136	-0.00425158534198999	-0.0113944197073579	-0.00684897974133492
1957	-0.391557216644287	1.16428208351135	-22.5385608673096	-0.00295288790948689	0.00743668992072344	0.000943203864153475	0.00581331877037883
1958	0.25779139995575	0.514933466911316	-22.8632354736328	0.00581331877037883	0.00256657530553639	0.00321592413820326	-0.00295288790948689
1959	-0.391557216644287	1.48895645141602	-23.3827152252197	0.01847561635077	0.000293855206109583	-0.00360223650932312	0.00159255252219737
1960	-0.0668829083442688	0.514933466911316	-22.6684303283691	-0.000355493422830477	-0.00360223650932312	-0.00684897974133492	0.00159255252219737
1961	-0.716231524944305	0.839607775211334	-23.0580406188965	-0.00717365415766835	-0.000680167751852423	-0.0107450718060136	-0.00165419070981443
1962	0.25779139995575	1.16428208351135	-22.3437576293945	-0.00749832857400179	-0.00327756232582033	-3.08191010844894e-05	0.00256657530553639
1963	-0.391557216644287	0.190259143710136	-22.1489524841309	0.0233457311987877	0.00386527273803949	0.0022419011220336	0.000943203864153475
1964	-1.36558020114899	1.16428208351135	-22.7983016967773	-0.0100957229733467	0.000293855206109583	0.00678734155371785	-0.00100484199356288
1965	-2.01492881774902	-0.134415164589882	-22.4736270904541	-0.00165419070981443	-3.08191010844894e-05	-3.08191010844894e-05	-0.00132951640989631
1966	-1.36558020114899	0.190259143710136	-22.4736270904541	-0.00814767740666866	-0.00327756232582033	0.00354059832170606	-0.00587495695799589
1967	-1.36558020114899	0.190259143710136	-22.3437576293945	0.0126314787194133	0.00386527273803949	-0.00327756232582033	-0.00360223650932312
1968	-0.716231524944305	0.514933466911316	-22.1489524841309	-0.0143164889886975	0.00516396993771195	0.00256657530553639	0.000943203864153475
1969	-0.391557216644287	-0.134415164589882	-22.2138862609863	-0.00425158534198999	-0.00392691092565656	-0.00457625929266214	-0.0117190945893526
1970	-0.716231524944305	0.514933466911316	-22.40869140625	-0.00295288790948689	0.00354059832170606	-0.00684897974133492	-0.00555028254166245
1971	-1.04090583324432	-0.134415164589882	-22.5385608673096	0.00581331877037883	-0.00457625929266214	-0.0026282137259841	-0.000355493422830477
1972	-0.0668829083442688	0.839607775211334	-22.4736270904541	0.0165275707840919	0.00743668992072344	0.00354059832170606	-0.0026282137259841
1973	-0.0668829083442688	0.839607775211334	-22.6684303283691	0.0262678004801273	0.00354059832170606	-0.00197886489331722	-0.00100484199356288
1974	-0.0668829083442688	-0.459089487791061	-22.1489524841309	-0.0182125810533762	0.00451462110504508	-0.00132951640989631	-0.00652430532500148
1975	0.25779139995575	0.190259143710136	-23.1879100799561	0.012956153601408	-0.00619963090866804	-0.00847235135734081	-0.00360223650932312
1976	0.25779139995575	-1.10843813419342	-22.5385608673096	-0.00749832857400179	-0.0100957229733467	-0.00132951640989631	-0.00360223650932312
1977	0.582465708255768	-1.43311238288879	-23.0580406188965	-0.0026282137259841	-0.00457625929266214	0.000943203864153475	0.00289124972186983
1978	-0.716231524944305	-0.459089487791061	-22.6684303283691	0.0155535480007529	0.00289124972186983	0.00711201597005129	0.000293855206109583
1979	-0.391557216644287	-0.459089487791061	-22.5385608673096	0.00191722682211548	-0.00490093370899558	0.00451462110504508	0.000293855206109583
1980	-0.391557216644287	-0.134415164589882	-22.2788219451904	0.0194496400654316	-0.00652430532500148	-0.00587495695799589	-0.00360223650932312
1981	0.582465708255768	-0.783763766288757	-22.9281711578369	-0.00360223650932312	-0.00652430532500148	0.00159255252219737	-0.00717365415766835
1982	-0.391557216644287	-0.134415164589882	-23.122974395752	0.0113327819854021	-0.000355493422830477	0.00386527273803949	0.0022419011220336
1983	-0.391557216644287	1.16428208351135	-23.1879100799561	-3.08191010844894e-05	0.00808603875339031	0.00418994715437293	0.00256657530553639
1984	0.25779139995575	-0.134415164589882	-22.3437576293945	-0.0159398596733809	0.000293855206109583	-0.00100484199356288	-0.00392691092565656
1985	-0.391557216644287	1.16428208351135	-22.5385608673096	-0.0159398596733809	-0.000680167751852423	-0.000680167751852423	-0.00555028254166245
1986	-0.716231524944305	0.839607775211334	-22.7333660125732	0.01847561635077	-0.0104203969240189	-0.0110697457566857	-0.00295288790948689
1987	-0.391557216644287	1.16428208351135	-23.1879100799561	0.00289124972186983	0.00418994715437293	0.00906006153672934	0.00191722682211548
1988	-0.0668829083442688	1.16428208351135	-23.2528457641602	0.0106834331527352	0.00613799272105098	-0.000355493422830477	-0.00457625929266214
1989	-0.716231524944305	1.81363070011139	-23.5125846862793	-0.00652430532500148	-0.00165419070981443	-0.00327756232582033	0.0022419011220336
1990	-0.391557216644287	0.839607775211334	-23.3827152252197	0.000293855206109583	0.00126787810586393	-0.0104203969240189	-0.00360223650932312
1991	-0.0668829083442688	1.16428208351135	-23.3827152252197	-0.00814767740666866	0.00451462110504508	-0.000355493422830477	-0.00197886489331722
1992	-0.391557216644287	1.16428208351135	-23.0580406188965	-0.0139918150380254	-0.00619963090866804	0.00516396993771195	0.00581331877037883
1993	0.25779139995575	0.190259143710136	-23.122974395752	-0.00132951640989631	0.00451462110504508	0.00581331877037883	0.00808603875339031
1994	-0.391557216644287	0.839607775211334	-23.2528457641602	0.0022419011220336	-0.00295288790948689	-0.00327756232582033	0.000618529506027699
1995	0.25779139995575	0.190259143710136	-22.9281711578369	0.00483929552137852	0.00354059832170606	-0.00652430532500148	-0.00522560812532902
1996	-0.716231524944305	0.839607775211334	-22.6684303283691	0.00970941036939621	0.00289124972186983	-0.00457625929266214	0.00386527273803949
1997	-0.391557216644287	0.190259143710136	-22.2788219451904	0.0149041991680861	0.00873538758605719	-0.00684897974133492	0.00289124972186983
1998	-0.0668829083442688	0.190259143710136	-22.1489524841309	0.00646266713738441	0.0103587592020631	-0.00522560812532902	0.00483929552137852
1999	-0.391557216644287	-0.459089487791061	-22.7333660125732	-0.0107450718060136	0.00386527273803949	-0.00392691092565656	-0.000355493422830477
2000	-0.716231524944305	0.190259143710136	-23.0580406188965	-0.00587495695799589	-0.00555028254166245	-0.00879702530801296	-0.00230353930965066
[truncated: 6,320 more rows]
