# Supplementary material for: Precise instruction and consideration of the vertical and horizontal force component increases validity and reliability of the 90:20 Isometric Posterior Chain Test
Source: PLoS One. 2024 Oct 28;19(10):e0312843. doi: 10.1371/journal.pone.0312843 (PMC11515970; doi:10.1371/journal.pone.0312843)
Supplement: S1 File — (ZIP) [file pone.0312843.s001.zip › S1_Raw_Data/M1_P03_vh_1.csv]

1	101.81396484375	2.46297931671143	-7.73341274261475	-0.0224333461374044	0.01847561635077	0.020423661917448	0.00354059832170606	NaN	50.906982421875
2	99.8659210205078	3.11232805252075	-7.53860807418823	-0.0185372550040483	0.0259431265294552	0.0226963832974434	0.0100340843200684	NaN	49.9329605102539
3	101.164619445801	2.78765368461609	-7.99315214157104	-0.0152905117720366	0.0282158460468054	0.00808603875339031	0.000943203864153475	NaN	50.5823097229004
4	101.81396484375	2.13830494880676	-8.12302207946777	-0.00522560812532902	0.00613799272105098	0.00256657530553639	0.00418994715437293	NaN	50.906982421875
5	100.515274047852	3.7616765499115	-8.12302207946777	0.00841071270406246	0.0116574559360743	-0.000355493422830477	-0.00879702530801296	NaN	50.2576370239258
6	101.164619445801	3.43700218200684	-8.12302207946777	0.00159255252219737	0.0106834331527352	-0.00327756232582033	-0.00652430532500148	NaN	50.5823097229004
7	98.5672225952148	3.11232805252075	-7.53860807418823	0.00646266713738441	0.01100810803473	0.0100340843200684	0.00191722682211548	NaN	49.2836112976074
8	99.8659210205078	1.81363070011139	-7.53860807418823	-0.00555028254166245	0.00841071270406246	-3.08191010844894e-05	-0.00295288790948689	NaN	49.9329605102539
9	98.5672225952148	2.46297931671143	-8.05808639526367	-0.0139918150380254	0.00548864435404539	-0.00165419070981443	-0.00197886489331722	NaN	49.2836112976074
10	99.8659210205078	2.46297931671143	-8.05808639526367	-0.0026282137259841	-3.08191010844894e-05	-0.0204853005707264	-0.0100957229733467	NaN	49.9329605102539
11	98.5672225952148	2.78765368461609	-7.6684775352478	0.0194496400654316	-0.0188619289547205	-0.0308748781681061	-0.00555028254166245	NaN	49.2836112976074
12	99.2165756225586	3.43700218200684	-7.86328220367432	0.020423661917448	-0.00879702530801296	-0.0211346503347158	0.000943203864153475	NaN	49.6082878112793
13	100.515274047852	2.46297931671143	-7.6684775352478	0.0200989879667759	-0.0110697457566857	-0.0286021586507559	-0.000355493422830477	NaN	50.2576370239258
14	101.81396484375	2.78765368461609	-7.73341274261475	0.0165275707840919	-0.0162645354866982	-0.0188619289547205	-0.00522560812532902	NaN	50.906982421875
15	99.8659210205078	3.11232805252075	-7.99315214157104	0.000943203864153475	-0.00457625929266214	-0.0113944197073579	-0.00814767740666866	NaN	49.9329605102539
16	100.515274047852	3.11232805252075	-7.99315214157104	0.0100340843200684	-0.021459324285388	-0.00684897974133492	0.00516396993771195	NaN	50.2576370239258
17	99.2165756225586	3.11232805252075	-7.79834747314453	0.0152288740500808	0.0149041991680861	0.00191722682211548	-0.000355493422830477	NaN	49.6082878112793
18	99.8659210205078	2.78765368461609	-7.99315214157104	0.00354059832170606	-0.00555028254166245	-3.08191010844894e-05	0.00191722682211548	NaN	49.9329605102539
19	99.8659210205078	2.78765368461609	-7.73341274261475	0.00483929552137852	-0.00944637414067984	-0.00165419070981443	-0.00327756232582033	NaN	49.9329605102539
20	101.81396484375	1.48895645141602	-8.12302207946777	0.00483929552137852	-0.00652430532500148	0.00483929552137852	-0.00295288790948689	NaN	50.906982421875
21	98.5672225952148	1.48895645141602	-7.99315214157104	-0.0113944197073579	0.0171769186854362	0.0162028968334198	0.00483929552137852	NaN	49.2836112976074
22	100.515274047852	1.81363070011139	-8.25289154052734	-0.0123684434220195	0.0152288740500808	0.0272418223321438	0.0262678004801273	NaN	50.2576370239258
23	99.8659210205078	2.13830494880676	-7.99315214157104	-0.0149658378213644	0.0103587592020631	0.013930176384747	0.00743668992072344	NaN	49.9329605102539
24	101.81396484375	1.48895645141602	-7.47367286682129	-0.0113944197073579	0.00581331877037883	0.0103587592020631	0.00451462110504508	NaN	50.906982421875
25	101.81396484375	2.13830494880676	-7.53860807418823	0.0123068047687411	0.00970941036939621	-0.00165419070981443	0.000618529506027699	NaN	50.906982421875
26	101.164619445801	2.13830494880676	-7.6684775352478	-0.00879702530801296	0.0022419011220336	0.00354059832170606	0.00191722682211548	NaN	50.5823097229004
27	103.112663269043	2.13830494880676	-7.60354280471802	-0.0107450718060136	0.00548864435404539	0.000618529506027699	0.00711201597005129	NaN	51.5563316345215
28	99.2165756225586	3.7616765499115	-8.05808639526367	-0.00814767740666866	0.00386527273803949	0.00970941036939621	-0.00360223650932312	NaN	49.6082878112793
29	100.515274047852	3.7616765499115	-8.12302207946777	-0.0175632312893867	0.00354059832170606	-0.00522560812532902	-0.00100484199356288	NaN	50.2576370239258
30	99.2165756225586	3.43700218200684	-8.05808639526367	0.0103587592020631	-3.08191010844894e-05	-0.00814767740666866	-0.000680167751852423	NaN	49.6082878112793
31	100.515274047852	2.78765368461609	-7.99315214157104	0.0181509424000978	-0.00749832857400179	-0.0350956469774246	-0.00230353930965066	NaN	50.2576370239258
32	101.81396484375	3.11232805252075	-7.86328220367432	0.0246444288641214	-0.0162645354866982	-0.0130177913233638	0.000293855206109583	NaN	50.906982421875
33	100.515274047852	3.7616765499115	-8.25289154052734	0.0200989879667759	-0.0162645354866982	-0.0237320438027382	-0.00327756232582033	NaN	50.2576370239258
34	99.8659210205078	2.78765368461609	-7.9282169342041	0.0207483377307653	-0.0217839982360601	-0.0120437685400248	-3.08191010844894e-05	NaN	49.9329605102539
35	101.81396484375	2.46297931671143	-7.86328220367432	0.00678734155371785	-0.00717365415766835	-0.0146411629393697	-0.000680167751852423	NaN	50.906982421875
36	101.164619445801	2.46297931671143	-7.53860807418823	0.0100340843200684	-0.00230353930965066	-0.00555028254166245	-0.00749832857400179	NaN	50.5823097229004
37	101.81396484375	2.46297931671143	-7.79834747314453	-0.00132951640989631	0.00354059832170606	0.00483929552137852	-0.00360223650932312	NaN	50.906982421875
38	101.81396484375	2.78765368461609	-7.79834747314453	0.00418994715437293	0.000293855206109583	-0.0107450718060136	-0.00717365415766835	NaN	50.906982421875
39	101.81396484375	1.81363070011139	-7.79834747314453	-0.00165419070981443	-0.00132951640989631	0.00354059832170606	-0.00490093370899558	NaN	50.906982421875
40	99.8659210205078	2.78765368461609	-7.79834747314453	-0.0191866029053926	0.00678734155371785	0.00451462110504508	-0.00327756232582033	NaN	49.9329605102539
41	100.515274047852	3.11232805252075	-7.79834747314453	-0.0279528107494116	0.0278911720961332	0.0188002903014421	-0.000355493422830477	NaN	50.2576370239258
42	99.8659210205078	2.13830494880676	-7.21393346786499	-0.021459324285388	0.031137915328145	0.020423661917448	0.00873538758605719	NaN	49.9329605102539
43	99.8659210205078	3.11232805252075	-7.47367286682129	-0.0224333461374044	0.0226963832974434	0.0178262684494257	0.00581331877037883	NaN	49.9329605102539
44	97.2685317993164	3.7616765499115	-8.05808639526367	-0.0201606266200542	0.013930176384747	0.00418994715437293	0.00386527273803949	NaN	48.6342658996582
45	97.2685317993164	4.08635091781616	-7.99315214157104	-0.017887907102704	0.0100340843200684	0.00970941036939621	-0.00490093370899558	NaN	48.6342658996582
46	97.9178771972656	3.43700218200684	-7.86328220367432	-0.00165419070981443	0.00126787810586393	-0.0026282137259841	0.00678734155371785	NaN	48.9589385986328
47	98.5672225952148	3.7616765499115	-8.05808639526367	-0.0107450718060136	-0.000680167751852423	0.00386527273803949	-0.000355493422830477	NaN	49.2836112976074
48	101.164619445801	3.43700218200684	-7.53860807418823	-0.00717365415766835	0.00451462110504508	0.00126787810586393	0.00159255252219737	NaN	50.5823097229004
49	99.8659210205078	3.11232805252075	-7.47367286682129	0.00581331877037883	-0.00197886489331722	-0.00847235135734081	0.00256657530553639	NaN	49.9329605102539
50	102.463317871094	1.81363070011139	-8.12302207946777	0.012956153601408	-0.00295288790948689	-0.00652430532500148	-0.00522560812532902	NaN	51.2316589355469
51	101.164619445801	2.46297931671143	-7.9282169342041	0.0275664981454611	-0.0188619289547205	-0.0299008563160896	-0.00977104809135199	NaN	50.5823097229004
52	100.515274047852	3.7616765499115	-8.18795680999756	0.031137915328145	-0.0224333461374044	-0.0152905117720366	0.0022419011220336	NaN	50.2576370239258
53	101.81396484375	2.46297931671143	-7.4087381362915	0.0100340843200684	-0.02697878703475	-0.0191866029053926	-0.00360223650932312	NaN	50.906982421875
54	101.164619445801	2.46297931671143	-7.60354280471802	0.0103587592020631	-0.0243813935667276	-0.0026282137259841	-0.00587495695799589	NaN	50.5823097229004
55	99.2165756225586	2.46297931671143	-7.79834747314453	0.00938473641872406	-0.0159398596733809	-0.017887907102704	-0.0104203969240189	NaN	49.6082878112793
56	101.81396484375	1.16428208351135	-7.73341274261475	0.00581331877037883	-0.00295288790948689	0.000943203864153475	-0.00522560812532902	NaN	50.906982421875
57	101.164619445801	1.48895645141602	-7.6684775352478	0.0106834331527352	-0.00360223650932312	0.00581331877037883	0.00451462110504508	NaN	50.5823097229004
58	100.515274047852	2.13830494880676	-8.05808639526367	0.00354059832170606	-0.00100484199356288	0.00516396993771195	0.00289124972186983	NaN	50.2576370239258
59	99.8659210205078	2.78765368461609	-7.99315214157104	0.00386527273803949	0.00321592413820326	-0.000355493422830477	0.00126787810586393	NaN	49.9329605102539
60	99.8659210205078	3.11232805252075	-7.60354280471802	0.00451462110504508	0.00159255252219737	0.0168522447347641	-0.00749832857400179	NaN	49.9329605102539
61	102.463317871094	2.13830494880676	-7.79834747314453	-0.00847235135734081	0.0262678004801273	0.0181509424000978	-0.000355493422830477	NaN	51.2316589355469
62	100.515274047852	3.11232805252075	-8.31782627105713	-0.00847235135734081	0.0243197549134493	0.0262678004801273	0.00776136433705688	NaN	50.2576370239258
63	99.8659210205078	2.46297931671143	-7.86328220367432	-0.00360223650932312	0.0249691028147936	0.0236704051494598	0.00191722682211548	NaN	49.9329605102539
64	101.164619445801	2.13830494880676	-8.05808639526367	-0.0165892094373703	0.0194496400654316	0.00483929552137852	-0.00100484199356288	NaN	50.5823097229004
65	101.81396484375	2.13830494880676	-7.99315214157104	-0.00782300252467394	0.00711201597005129	-3.08191010844894e-05	-3.08191010844894e-05	NaN	50.906982421875
66	101.81396484375	2.78765368461609	-7.9282169342041	-0.00490093370899558	0.00646266713738441	-0.00490093370899558	-0.000680167751852423	NaN	50.906982421875
67	102.463317871094	2.46297931671143	-8.05808639526367	-0.000355493422830477	0.00743668992072344	-0.000355493422830477	0.00711201597005129	NaN	51.2316589355469
68	101.164619445801	3.11232805252075	-8.18795680999756	-0.00684897974133492	0.0022419011220336	-0.00100484199356288	0.00418994715437293	NaN	50.5823097229004
69	101.164619445801	2.46297931671143	-8.12302207946777	-0.00522560812532902	-0.00295288790948689	-0.0100957229733467	0.00418994715437293	NaN	50.5823097229004
70	99.8659210205078	3.43700218200684	-8.05808639526367	-0.00295288790948689	-0.00944637414067984	-0.0130177913233638	-0.00197886489331722	NaN	49.9329605102539
71	101.164619445801	3.43700218200684	-8.05808639526367	0.0155535480007529	-0.0221086721867323	-0.0217839982360601	-0.00684897974133492	NaN	50.5823097229004
72	101.164619445801	2.46297931671143	-7.73341274261475	0.0155535480007529	-0.00879702530801296	-0.0172385573387146	0.00386527273803949	NaN	50.5823097229004
73	101.164619445801	4.08635091781616	-8.18795680999756	0.0249691028147936	-0.0169138833880424	-0.0198359526693821	-0.00457625929266214	NaN	50.5823097229004
74	101.164619445801	2.13830494880676	-7.86328220367432	0.0191249661147594	-0.0185372550040483	-0.0133424662053585	-0.00652430532500148	NaN	50.5823097229004
75	101.81396484375	2.46297931671143	-7.99315214157104	0.0188002903014421	-0.00684897974133492	-0.00684897974133492	-0.00717365415766835	NaN	50.906982421875
76	99.2165756225586	3.7616765499115	-7.9282169342041	0.00906006153672934	0.00386527273803949	-0.0123684434220195	-0.00587495695799589	NaN	49.6082878112793
77	99.2165756225586	3.7616765499115	-7.6684775352478	0.00418994715437293	0.00256657530553639	0.00354059832170606	0.000943203864153475	NaN	49.6082878112793
78	99.2165756225586	3.43700218200684	-7.6684775352478	-3.08191010844894e-05	0.00386527273803949	0.00418994715437293	0.00516396993771195	NaN	49.6082878112793
79	99.2165756225586	2.78765368461609	-7.73341274261475	-0.00652430532500148	0.000618529506027699	-0.00165419070981443	0.00126787810586393	NaN	49.6082878112793
80	98.5672225952148	2.13830494880676	-7.73341274261475	-0.0156151866540313	0.0136055024340749	0.00970941036939621	-0.00879702530801296	NaN	49.2836112976074
81	97.9178771972656	3.7616765499115	-7.86328220367432	-0.0276281367987394	0.0233457311987877	0.0113327819854021	0.0106834331527352	NaN	48.9589385986328
82	99.2165756225586	2.46297931671143	-7.53860807418823	-0.0253554154187441	0.0262678004801273	0.0175015944987535	0.00711201597005129	NaN	49.6082878112793
83	98.5672225952148	3.7616765499115	-7.6684775352478	-0.0191866029053926	0.025618452578783	0.020423661917448	0.00289124972186983	NaN	49.2836112976074
84	98.5672225952148	3.43700218200684	-8.05808639526367	-0.0165892094373703	0.0136055024340749	0.0022419011220336	0.00743668992072344	NaN	49.2836112976074
85	101.164619445801	2.78765368461609	-7.9282169342041	-0.0159398596733809	-0.00100484199356288	0.00516396993771195	0.00126787810586393	NaN	50.5823097229004
86	101.81396484375	2.13830494880676	-7.86328220367432	0.0022419011220336	0.0100340843200684	-0.00230353930965066	-0.00165419070981443	NaN	50.906982421875
87	100.515274047852	2.78765368461609	-7.79834747314453	-0.00490093370899558	0.00613799272105098	0.00808603875339031	0.00483929552137852	NaN	50.2576370239258
88	101.164619445801	3.11232805252075	-7.99315214157104	0.00191722682211548	0.0126314787194133	-0.00522560812532902	0.00646266713738441	NaN	50.5823097229004
89	99.2165756225586	3.11232805252075	-7.79834747314453	-0.00522560812532902	0.00191722682211548	-0.00587495695799589	-0.000355493422830477	NaN	49.6082878112793
90	103.112663269043	2.13830494880676	-8.18795680999756	0.00159255252219737	-0.00684897974133492	-0.00847235135734081	-0.00360223650932312	NaN	51.5563316345215
91	101.164619445801	1.48895645141602	-8.18795680999756	0.0262678004801273	-0.023407369852066	-0.0240567177534103	-0.00360223650932312	NaN	50.5823097229004
92	101.164619445801	1.81363070011139	-8.18795680999756	0.0197743140161037	-0.023407369852066	-0.0169138833880424	-0.00360223650932312	NaN	50.5823097229004
93	101.164619445801	1.48895645141602	-7.79834747314453	0.0181509424000978	-0.0217839982360601	-0.0175632312893867	-0.00457625929266214	NaN	50.5823097229004
94	100.515274047852	2.78765368461609	-7.6684775352478	0.0178262684494257	-0.0204853005707264	-0.0133424662053585	-0.00295288790948689	NaN	50.2576370239258
95	99.2165756225586	2.46297931671143	-7.60354280471802	0.0100340843200684	-0.0130177913233638	0.0022419011220336	0.00354059832170606	NaN	49.6082878112793
96	101.81396484375	2.13830494880676	-7.9282169342041	0.0171769186854362	-0.00100484199356288	-0.00100484199356288	0.00483929552137852	NaN	50.906982421875
97	101.164619445801	2.13830494880676	-7.86328220367432	0.0123068047687411	-0.000680167751852423	0.00711201597005129	0.00873538758605719	NaN	50.5823097229004
98	101.164619445801	2.46297931671143	-8.05808639526367	0.0113327819854021	0.00743668992072344	0.0022419011220336	-0.00132951640989631	NaN	50.5823097229004
99	99.2165756225586	3.43700218200684	-7.9282169342041	-0.00749832857400179	0.000293855206109583	0.000293855206109583	-0.00360223650932312	NaN	49.6082878112793
100	99.8659210205078	3.43700218200684	-8.05808639526367	0.00808603875339031	0.0103587592020631	-0.00165419070981443	-0.00490093370899558	NaN	49.9329605102539
101	101.81396484375	2.13830494880676	-7.79834747314453	-0.0191866029053926	0.0213976856321096	0.0259431265294552	-0.00165419070981443	NaN	50.906982421875
102	100.515274047852	3.43700218200684	-8.4476957321167	-0.0198359526693821	0.0321119390428066	0.0226963832974434	0.00516396993771195	NaN	50.2576370239258
103	103.112663269043	2.46297931671143	-7.9282169342041	-0.021459324285388	0.0178262684494257	0.0113327819854021	0.00711201597005129	NaN	51.5563316345215
104	101.81396484375	3.11232805252075	-8.12302207946777	-0.0263294391334057	0.012956153601408	0.00483929552137852	-0.00165419070981443	NaN	50.906982421875
105	100.515274047852	3.11232805252075	-7.99315214157104	-0.0191866029053926	0.00159255252219737	0.00418994715437293	-0.00197886489331722	NaN	50.2576370239258
106	100.515274047852	3.43700218200684	-7.6684775352478	-0.00165419070981443	0.012956153601408	0.00159255252219737	0.000618529506027699	NaN	50.2576370239258
107	101.164619445801	3.43700218200684	-7.60354280471802	-0.00847235135734081	0.00711201597005129	0.000943203864153475	0.00581331877037883	NaN	50.5823097229004
108	100.515274047852	2.78765368461609	-8.31782627105713	-0.0165892094373703	0.00516396993771195	0.00970941036939621	0.0022419011220336	NaN	50.2576370239258
109	102.463317871094	2.46297931671143	-7.73341274261475	-0.0221086721867323	-0.00165419070981443	-0.00944637414067984	0.00289124972186983	NaN	51.2316589355469
110	99.8659210205078	3.11232805252075	-7.9282169342041	0.01100810803473	-0.0191866029053926	-0.00912170019000769	-0.00847235135734081	NaN	49.9329605102539
111	99.2165756225586	3.11232805252075	-7.86328220367432	0.0334106348454952	-0.0191866029053926	-0.0279528107494116	-0.000680167751852423	NaN	49.6082878112793
112	99.8659210205078	1.81363070011139	-7.86328220367432	0.0317872650921345	-0.0162645354866982	-0.0208099745213985	-0.00197886489331722	NaN	49.9329605102539
113	97.9178771972656	3.11232805252075	-7.9282169342041	0.0249691028147936	-0.0100957229733467	-0.0318489037454128	-0.00165419070981443	NaN	48.9589385986328
114	98.5672225952148	2.13830494880676	-7.86328220367432	0.0262678004801273	-0.0117190945893526	-0.0146411629393697	-0.0110697457566857	NaN	49.2836112976074
115	99.2165756225586	2.78765368461609	-8.12302207946777	0.0191249661147594	-0.0156151866540313	-0.0175632312893867	-0.00165419070981443	NaN	49.6082878112793
116	97.2685317993164	3.11232805252075	-8.05808639526367	0.00776136433705688	-0.0026282137259841	-0.00392691092565656	-0.00522560812532902	NaN	48.6342658996582
117	97.2685317993164	3.7616765499115	-8.05808639526367	0.00451462110504508	0.00126787810586393	0.000943203864153475	-0.00197886489331722	NaN	48.6342658996582
118	99.2165756225586	3.11232805252075	-7.79834747314453	0.00938473641872406	0.00548864435404539	-0.00230353930965066	0.000293855206109583	NaN	49.6082878112793
119	100.515274047852	2.46297931671143	-7.9282169342041	-0.00717365415766835	-0.00457625929266214	-0.00522560812532902	-0.00684897974133492	NaN	50.2576370239258
120	101.81396484375	2.13830494880676	-7.9282169342041	-0.0169138833880424	0.00516396993771195	0.00289124972186983	-0.0100957229733467	NaN	50.906982421875
121	99.8659210205078	2.78765368461609	-8.12302207946777	-0.0292515084147453	0.0188002903014421	0.0171769186854362	-0.00295288790948689	NaN	49.9329605102539
122	101.164619445801	2.13830494880676	-8.05808639526367	-0.02697878703475	0.0194496400654316	0.0132808275520802	0.00678734155371785	NaN	50.5823097229004
123	99.8659210205078	2.46297931671143	-7.86328220367432	-0.0318489037454128	0.0194496400654316	0.0178262684494257	0.00581331877037883	NaN	49.9329605102539
124	100.515274047852	1.16428208351135	-7.21393346786499	-0.0305502042174339	0.00808603875339031	0.00776136433705688	0.00126787810586393	NaN	50.2576370239258
125	101.81396484375	1.16428208351135	-7.47367286682129	-0.0201606266200542	-0.00425158534198999	0.00159255252219737	0.000293855206109583	NaN	50.906982421875
126	101.164619445801	0.514933466911316	-7.79834747314453	-0.0224333461374044	0.000618529506027699	0.000293855206109583	0.00126787810586393	NaN	50.5823097229004
127	101.81396484375	1.48895645141602	-7.6684775352478	-0.0117190945893526	0.00126787810586393	0.00451462110504508	0.00711201597005129	NaN	50.906982421875
128	102.463317871094	1.48895645141602	-7.79834747314453	-0.00100484199356288	0.00418994715437293	-0.00197886489331722	0.00451462110504508	NaN	51.2316589355469
129	99.8659210205078	3.43700218200684	-8.12302207946777	0.00613799272105098	-0.00197886489331722	0.00613799272105098	0.000618529506027699	NaN	49.9329605102539
130	102.463317871094	1.48895645141602	-7.86328220367432	-0.000355493422830477	-0.00652430532500148	-0.0120437685400248	0.00483929552137852	NaN	51.2316589355469
131	101.81396484375	2.46297931671143	-7.99315214157104	0.0223717093467712	-0.0123684434220195	-0.021459324285388	-0.00879702530801296	NaN	50.906982421875
132	100.515274047852	3.11232805252075	-7.99315214157104	0.0295145437121391	-0.017887907102704	-0.0182125810533762	0.00159255252219737	NaN	50.2576370239258
133	101.81396484375	2.78765368461609	-7.9282169342041	0.0158782228827477	-0.0195112787187099	-0.0113944197073579	-0.00587495695799589	NaN	50.906982421875
134	99.8659210205078	3.43700218200684	-7.9282169342041	0.0171769186854362	-0.0208099745213985	-0.023407369852066	-0.00230353930965066	NaN	49.9329605102539
135	100.515274047852	2.78765368461609	-7.6684775352478	0.0155535480007529	-0.00652430532500148	-0.00847235135734081	-0.0133424662053585	NaN	50.2576370239258
136	101.164619445801	2.46297931671143	-7.60354280471802	0.013930176384747	-0.00100484199356288	-0.00652430532500148	-0.00490093370899558	NaN	50.5823097229004
137	101.164619445801	2.13830494880676	-8.12302207946777	0.0207483377307653	0.0103587592020631	-0.00197886489331722	0.00354059832170606	NaN	50.5823097229004
138	101.81396484375	2.46297931671143	-8.18795680999756	0.0191249661147594	-0.00197886489331722	-0.00165419070981443	-0.0026282137259841	NaN	50.906982421875
139	99.8659210205078	3.7616765499115	-8.12302207946777	0.0106834331527352	0.00678734155371785	-0.00327756232582033	0.00256657530553639	NaN	49.9329605102539
140	100.515274047852	4.08635091781616	-8.18795680999756	-0.00295288790948689	0.000618529506027699	0.00873538758605719	-0.00392691092565656	NaN	50.2576370239258
141	101.81396484375	2.78765368461609	-7.47367286682129	-0.0117190945893526	0.0288651939481497	0.0210730116814375	0.000293855206109583	NaN	50.906982421875
142	99.2165756225586	3.11232805252075	-7.47367286682129	-0.00717365415766835	0.0168522447347641	0.0226963832974434	0.0126314787194133	NaN	49.6082878112793
143	101.81396484375	2.46297931671143	-7.53860807418823	-0.0162645354866982	0.0239950809627771	0.0142548503354192	0.00451462110504508	NaN	50.906982421875
144	99.8659210205078	4.08635091781616	-7.9282169342041	-0.0126931173726916	0.0113327819854021	0.0113327819854021	0.000293855206109583	NaN	49.9329605102539
145	99.8659210205078	4.08635091781616	-8.12302207946777	-0.00977104809135199	0.013930176384747	0.00191722682211548	0.00516396993771195	NaN	49.9329605102539
146	99.2165756225586	4.73569965362549	-7.86328220367432	-0.000355493422830477	0.000618529506027699	0.011982130818069	0.00159255252219737	NaN	49.6082878112793
147	98.5672225952148	3.7616765499115	-7.73341274261475	-0.0130177913233638	0.00386527273803949	0.000618529506027699	-3.08191010844894e-05	NaN	49.2836112976074
148	96.6191787719727	4.41102504730225	-7.60354280471802	-0.00587495695799589	0.00873538758605719	0.00970941036939621	0.00386527273803949	NaN	48.3095893859863
149	100.515274047852	2.78765368461609	-7.99315214157104	-0.0169138833880424	0.00678734155371785	-0.00749832857400179	0.000618529506027699	NaN	50.2576370239258
150	97.9178771972656	3.7616765499115	-7.9282169342041	0.00386527273803949	-0.0117190945893526	-0.00360223650932312	-0.0110697457566857	NaN	48.9589385986328
151	98.5672225952148	3.7616765499115	-8.05808639526367	0.00970941036939621	-0.0159398596733809	-0.0221086721867323	-0.00749832857400179	NaN	49.2836112976074
152	99.2165756225586	2.46297931671143	-7.86328220367432	0.011982130818069	-0.00977104809135199	-0.0211346503347158	-0.00100484199356288	NaN	49.6082878112793
153	98.5672225952148	3.7616765499115	-7.60354280471802	0.0116574559360743	-0.0143164889886975	-0.0126931173726916	0.0022419011220336	NaN	49.2836112976074
154	101.164619445801	2.78765368461609	-7.73341274261475	0.00711201597005129	-0.00749832857400179	-0.0149658378213644	-0.00717365415766835	NaN	50.5823097229004
155	99.2165756225586	3.7616765499115	-8.25289154052734	-0.00555028254166245	0.000618529506027699	-0.0126931173726916	-0.00587495695799589	NaN	49.6082878112793
156	99.2165756225586	3.7616765499115	-7.99315214157104	0.0188002903014421	-0.00652430532500148	-0.00555028254166245	0.00289124972186983	NaN	49.6082878112793
157	99.8659210205078	3.7616765499115	-7.79834747314453	0.00970941036939621	-0.00165419070981443	0.00191722682211548	0.00191722682211548	NaN	49.9329605102539
158	99.2165756225586	3.11232805252075	-7.6684775352478	0.00776136433705688	0.00289124972186983	0.00321592413820326	0.00256657530553639	NaN	49.6082878112793
159	100.515274047852	3.11232805252075	-7.60354280471802	0.00678734155371785	-0.00717365415766835	-0.00295288790948689	-0.00295288790948689	NaN	50.2576370239258
160	101.164619445801	1.81363070011139	-7.53860807418823	0.00906006153672934	0.00191722682211548	-0.00295288790948689	0.00191722682211548	NaN	50.5823097229004
161	99.2165756225586	2.78765368461609	-8.18795680999756	-0.0113944197073579	0.0113327819854021	0.0188002903014421	0.00191722682211548	NaN	49.6082878112793
162	100.515274047852	1.16428208351135	-7.99315214157104	-0.00490093370899558	0.01847561635077	0.0243197549134493	0.0100340843200684	NaN	50.2576370239258
163	98.5672225952148	3.43700218200684	-8.12302207946777	-0.0117190945893526	0.0158782228827477	0.0162028968334198	0.00321592413820326	NaN	49.2836112976074
164	99.2165756225586	2.78765368461609	-7.4087381362915	-0.00684897974133492	0.0171769186854362	0.00386527273803949	0.00841071270406246	NaN	49.6082878112793
165	101.164619445801	3.43700218200684	-7.27886867523193	0.00711201597005129	0.00289124972186983	0.00418994715437293	-0.00327756232582033	NaN	50.5823097229004
166	101.164619445801	3.11232805252075	-7.6684775352478	0.00873538758605719	0.00289124972186983	-0.00392691092565656	0.000293855206109583	NaN	50.5823097229004
167	101.81396484375	3.7616765499115	-7.6684775352478	-0.00749832857400179	0.000293855206109583	0.000618529506027699	0.00743668992072344	NaN	50.906982421875
168	100.515274047852	3.7616765499115	-7.73341274261475	-0.0107450718060136	0.00581331877037883	-0.00197886489331722	0.00289124972186983	NaN	50.2576370239258
169	99.2165756225586	4.41102504730225	-8.18795680999756	0.00191722682211548	-0.00197886489331722	-0.0117190945893526	-0.000680167751852423	NaN	49.6082878112793
170	101.164619445801	4.08635091781616	-7.86328220367432	0.0106834331527352	-0.0107450718060136	-0.00879702530801296	-0.00230353930965066	NaN	50.5823097229004
171	100.515274047852	3.11232805252075	-7.6684775352478	0.012956153601408	-0.0172385573387146	-0.0260047651827335	-0.00327756232582033	NaN	50.2576370239258
172	100.515274047852	4.08635091781616	-8.18795680999756	0.0188002903014421	-0.0227580219507217	-0.0162645354866982	-0.00425158534198999	NaN	50.2576370239258
173	100.515274047852	3.43700218200684	-8.25289154052734	0.0145795252174139	-0.00652430532500148	-0.0165892094373703	-0.00522560812532902	NaN	50.2576370239258
174	99.8659210205078	4.41102504730225	-8.25289154052734	0.0194496400654316	-0.00944637414067984	-0.0260047651827335	-0.0139918150380254	NaN	49.9329605102539
175	100.515274047852	3.43700218200684	-7.9282169342041	0.0022419011220336	-0.0162645354866982	-0.0172385573387146	-0.00717365415766835	NaN	50.2576370239258
176	101.81396484375	3.11232805252075	-7.53860807418823	0.0200989879667759	0.00581331877037883	-0.0117190945893526	-0.00847235135734081	NaN	50.906982421875
177	101.164619445801	3.7616765499115	-7.6684775352478	0.00970941036939621	0.00191722682211548	-0.0139918150380254	0.00678734155371785	NaN	50.5823097229004
178	101.164619445801	3.11232805252075	-7.99315214157104	0.0103587592020631	-0.00230353930965066	-0.00197886489331722	-0.00230353930965066	NaN	50.5823097229004
179	100.515274047852	3.7616765499115	-7.9282169342041	0.00678734155371785	0.000943203864153475	-0.00684897974133492	-0.00197886489331722	NaN	50.2576370239258
180	99.2165756225586	4.41102504730225	-7.9282169342041	0.00516396993771195	0.000943203864153475	-0.000680167751852423	-0.00360223650932312	NaN	49.6082878112793
181	100.515274047852	3.11232805252075	-7.6684775352478	-0.0165892094373703	0.0207483377307653	0.01847561635077	0.00516396993771195	NaN	50.2576370239258
182	97.9178771972656	4.73569965362549	-7.6684775352478	-0.0139918150380254	0.0262678004801273	0.0200989879667759	0.0100340843200684	NaN	48.9589385986328
183	99.2165756225586	3.43700218200684	-7.73341274261475	-0.017887907102704	0.0210730116814375	0.0200989879667759	0.00808603875339031	NaN	49.6082878112793
184	97.9178771972656	4.41102504730225	-7.99315214157104	-0.0169138833880424	0.013930176384747	0.0123068047687411	0.00321592413820326	NaN	48.9589385986328
185	96.6191787719727	4.41102504730225	-8.25289154052734	-0.0126931173726916	0.00808603875339031	-0.00879702530801296	0.000293855206109583	NaN	48.3095893859863
186	96.6191787719727	5.06037378311157	-8.18795680999756	-0.0146411629393697	0.00776136433705688	0.00256657530553639	-0.00230353930965066	NaN	48.3095893859863
187	97.9178771972656	4.41102504730225	-7.99315214157104	-0.00425158534198999	0.00776136433705688	0.00646266713738441	0.011982130818069	NaN	48.9589385986328
188	99.8659210205078	4.08635091781616	-7.47367286682129	-0.00879702530801296	0.00191722682211548	0.00841071270406246	-0.00100484199356288	NaN	49.9329605102539
189	101.164619445801	3.11232805252075	-7.79834747314453	-0.0136671401560307	0.000618529506027699	-0.00197886489331722	0.00451462110504508	NaN	50.5823097229004
190	101.164619445801	3.43700218200684	-7.73341274261475	0.00711201597005129	-0.0120437685400248	-0.0162645354866982	-0.00230353930965066	NaN	50.5823097229004
191	99.8659210205078	3.7616765499115	-7.6684775352478	0.0220470335334539	-0.0224333461374044	-0.0224333461374044	-0.00197886489331722	NaN	49.9329605102539
192	101.164619445801	4.41102504730225	-7.9282169342041	0.0210730116814375	-0.0146411629393697	-0.0149658378213644	-0.00587495695799589	NaN	50.5823097229004
193	99.2165756225586	3.11232805252075	-7.79834747314453	0.0226963832974434	-0.0211346503347158	-0.0169138833880424	-0.00230353930965066	NaN	49.6082878112793
194	100.515274047852	2.13830494880676	-7.47367286682129	0.0142548503354192	-0.00100484199356288	-0.0162645354866982	-0.0107450718060136	NaN	50.2576370239258
195	100.515274047852	3.11232805252075	-8.18795680999756	0.00906006153672934	-0.0156151866540313	-0.0130177913233638	-0.000680167751852423	NaN	50.2576370239258
196	99.2165756225586	2.78765368461609	-7.9282169342041	0.0103587592020631	-0.00814767740666866	0.00256657530553639	-0.00782300252467394	NaN	49.6082878112793
197	99.8659210205078	3.11232805252075	-7.99315214157104	0.013930176384747	-0.00230353930965066	-0.00847235135734081	-0.00327756232582033	NaN	49.9329605102539
198	99.2165756225586	3.43700218200684	-7.99315214157104	-0.00977104809135199	-0.00392691092565656	0.000293855206109583	-0.00717365415766835	NaN	49.6082878112793
199	99.8659210205078	3.7616765499115	-7.99315214157104	-0.0026282137259841	-0.00490093370899558	-0.00230353930965066	-0.000355493422830477	NaN	49.9329605102539
200	100.515274047852	3.7616765499115	-7.73341274261475	0.00808603875339031	0.000293855206109583	0.00191722682211548	-0.00457625929266214	NaN	50.2576370239258
201	99.8659210205078	4.73569965362549	-7.99315214157104	-0.0175632312893867	0.0249691028147936	0.0191249661147594	-0.00457625929266214	NaN	49.9329605102539
202	99.8659210205078	4.08635091781616	-8.38276100158691	-0.0165892094373703	0.0243197549134493	0.0217223595827818	0.00159255252219737	NaN	49.9329605102539
203	99.2165756225586	4.73569965362549	-8.25289154052734	-0.0299008563160896	0.0233457311987877	0.0210730116814375	0.00516396993771195	NaN	49.6082878112793
204	101.164619445801	3.43700218200684	-7.79834747314453	-0.0165892094373703	0.0113327819854021	0.00743668992072344	0.000293855206109583	NaN	50.5823097229004
205	101.164619445801	3.7616765499115	-7.9282169342041	-0.0120437685400248	0.00970941036939621	-0.00619963090866804	-0.00230353930965066	NaN	50.5823097229004
206	101.164619445801	3.11232805252075	-7.86328220367432	-0.00230353930965066	-3.08191010844894e-05	-3.08191010844894e-05	0.00451462110504508	NaN	50.5823097229004
207	100.515274047852	4.08635091781616	-8.31782627105713	0.01100810803473	0.013930176384747	-0.000355493422830477	0.00483929552137852	NaN	50.2576370239258
208	101.81396484375	3.43700218200684	-8.18795680999756	-0.00977104809135199	0.00354059832170606	0.00126787810586393	-0.00392691092565656	NaN	50.906982421875
209	99.2165756225586	4.08635091781616	-8.12302207946777	-0.00197886489331722	0.00776136433705688	-0.00295288790948689	0.000618529506027699	NaN	49.6082878112793
210	100.515274047852	4.08635091781616	-7.9282169342041	-0.00522560812532902	-0.00977104809135199	-0.00782300252467394	0.00354059832170606	NaN	50.2576370239258
211	99.8659210205078	4.08635091781616	-7.79834747314453	0.0168522447347641	-0.0120437685400248	-0.0201606266200542	-0.00197886489331722	NaN	49.9329605102539
212	101.164619445801	3.7616765499115	-7.53860807418823	0.0181509424000978	-0.0162645354866982	-0.0185372550040483	-0.00457625929266214	NaN	50.5823097229004
213	99.8659210205078	4.73569965362549	-8.18795680999756	0.0262678004801273	-0.0136671401560307	-0.0195112787187099	-0.000355493422830477	NaN	49.9329605102539
214	99.8659210205078	3.43700218200684	-7.9282169342041	0.0194496400654316	-0.0130177913233638	-0.0230826959013939	-0.00555028254166245	NaN	49.9329605102539
215	99.2165756225586	2.78765368461609	-7.60354280471802	0.00906006153672934	-0.0204853005707264	-0.00555028254166245	0.00354059832170606	NaN	49.6082878112793
216	98.5672225952148	3.11232805252075	-7.86328220367432	0.00678734155371785	-0.00425158534198999	-0.0104203969240189	-0.00392691092565656	NaN	49.2836112976074
217	97.9178771972656	3.7616765499115	-7.53860807418823	0.00418994715437293	0.00191722682211548	0.00126787810586393	0.0106834331527352	NaN	48.9589385986328
218	98.5672225952148	3.11232805252075	-8.12302207946777	0.00581331877037883	0.00191722682211548	-0.00197886489331722	0.00289124972186983	NaN	49.2836112976074
219	99.2165756225586	3.11232805252075	-7.86328220367432	0.00646266713738441	0.000293855206109583	-0.00555028254166245	0.00678734155371785	NaN	49.6082878112793
220	99.8659210205078	2.78765368461609	-7.86328220367432	0.00289124972186983	0.000618529506027699	-0.00457625929266214	0.00126787810586393	NaN	49.9329605102539
221	101.164619445801	3.43700218200684	-7.99315214157104	-0.00912170019000769	0.0188002903014421	0.0155535480007529	-0.00132951640989631	NaN	50.5823097229004
222	101.164619445801	3.7616765499115	-7.53860807418823	-0.0211346503347158	0.0223717093467712	0.0262678004801273	0.00678734155371785	NaN	50.5823097229004
223	100.515274047852	3.11232805252075	-7.4087381362915	-0.0195112787187099	0.0188002903014421	0.0171769186854362	0.00386527273803949	NaN	50.2576370239258
224	100.515274047852	4.73569965362549	-8.12302207946777	-0.00814767740666866	0.0132808275520802	0.00776136433705688	0.00354059832170606	NaN	50.2576370239258
225	99.8659210205078	3.43700218200684	-8.05808639526367	-0.00425158534198999	0.00451462110504508	-0.00652430532500148	0.00808603875339031	NaN	49.9329605102539
226	98.5672225952148	3.7616765499115	-7.86328220367432	-0.00619963090866804	0.000943203864153475	0.00581331877037883	0.0022419011220336	NaN	49.2836112976074
227	100.515274047852	2.78765368461609	-7.79834747314453	-3.08191010844894e-05	-0.00197886489331722	0.00613799272105098	0.00321592413820326	NaN	50.2576370239258
228	99.8659210205078	3.11232805252075	-7.73341274261475	-0.0133424662053585	-0.00457625929266214	0.0132808275520802	0.00418994715437293	NaN	49.9329605102539
229	101.81396484375	1.81363070011139	-7.60354280471802	-0.00782300252467394	-0.00132951640989631	-0.00392691092565656	0.00906006153672934	NaN	50.906982421875
230	101.164619445801	2.13830494880676	-7.6684775352478	0.00873538758605719	-0.00879702530801296	-0.0113944197073579	-0.00425158534198999	NaN	50.5823097229004
231	103.112663269043	2.46297931671143	-7.73341274261475	0.0343846566975117	-0.0143164889886975	-0.0149658378213644	-0.00490093370899558	NaN	51.5563316345215
232	100.515274047852	4.08635091781616	-7.99315214157104	0.0301638916134834	-0.0156151866540313	-0.0195112787187099	0.00321592413820326	NaN	50.2576370239258
233	103.112663269043	2.46297931671143	-7.9282169342041	0.0175015944987535	-0.0139918150380254	-0.0204853005707264	0.00126787810586393	NaN	51.5563316345215
234	99.8659210205078	3.7616765499115	-7.86328220367432	0.0126314787194133	-0.0198359526693821	-0.0198359526693821	-0.00295288790948689	NaN	49.9329605102539
235	101.164619445801	2.78765368461609	-7.60354280471802	0.00743668992072344	-0.0152905117720366	-0.00684897974133492	-0.00555028254166245	NaN	50.5823097229004
236	101.164619445801	2.78765368461609	-7.99315214157104	0.00386527273803949	-0.0104203969240189	-0.00295288790948689	0.00256657530553639	NaN	50.5823097229004
237	101.81396484375	2.78765368461609	-8.18795680999756	0.0113327819854021	0.00678734155371785	-0.0026282137259841	0.00159255252219737	NaN	50.906982421875
238	101.164619445801	2.46297931671143	-8.31782627105713	-0.00619963090866804	0.00321592413820326	-0.00814767740666866	0.00516396993771195	NaN	50.5823097229004
239	101.81396484375	3.11232805252075	-8.12302207946777	0.00711201597005129	0.00418994715437293	-0.00392691092565656	-0.00100484199356288	NaN	50.906982421875
240	101.164619445801	2.78765368461609	-7.9282169342041	-0.00847235135734081	0.00256657530553639	-0.0026282137259841	0.00711201597005129	NaN	50.5823097229004
241	101.81396484375	3.7616765499115	-7.6684775352478	-0.0198359526693821	0.0158782228827477	0.0142548503354192	0.00548864435404539	NaN	50.906982421875
242	101.81396484375	3.11232805252075	-8.12302207946777	-0.0139918150380254	0.0324366129934788	0.0324366129934788	0.0126314787194133	NaN	50.906982421875
243	100.515274047852	4.08635091781616	-8.18795680999756	-0.0211346503347158	0.0236704051494598	0.0220470335334539	0.0103587592020631	NaN	50.2576370239258
244	99.8659210205078	3.11232805252075	-7.9282169342041	-0.0159398596733809	0.0142548503354192	0.00938473641872406	0.00483929552137852	NaN	49.9329605102539
245	99.8659210205078	3.11232805252075	-7.86328220367432	-0.00587495695799589	0.00873538758605719	0.000618529506027699	0.00256657530553639	NaN	49.9329605102539
246	99.2165756225586	3.11232805252075	-7.6684775352478	-0.0113944197073579	0.0116574559360743	0.00808603875339031	0.0022419011220336	NaN	49.6082878112793
247	97.2685317993164	4.08635091781616	-7.53860807418823	-0.0117190945893526	0.00808603875339031	0.00711201597005129	-3.08191010844894e-05	NaN	48.6342658996582
248	99.2165756225586	4.08635091781616	-7.86328220367432	-0.0100957229733467	0.00386527273803949	0.00906006153672934	0.00581331877037883	NaN	49.6082878112793
249	99.2165756225586	3.11232805252075	-7.86328220367432	-0.0185372550040483	0.00776136433705688	0.00321592413820326	0.00386527273803949	NaN	49.6082878112793
250	100.515274047852	2.46297931671143	-7.86328220367432	-0.0175632312893867	-0.00425158534198999	-0.00522560812532902	-0.000355493422830477	NaN	50.2576370239258
251	97.9178771972656	4.41102504730225	-7.79834747314453	0.00841071270406246	-0.0126931173726916	-0.0165892094373703	0.000618529506027699	NaN	48.9589385986328
252	103.112663269043	2.13830494880676	-7.6684775352478	0.0278911720961332	-0.0175632312893867	-0.017887907102704	-3.08191010844894e-05	NaN	51.5563316345215
253	98.5672225952148	4.41102504730225	-7.99315214157104	0.0149041991680861	-0.00944637414067984	-0.0191866029053926	-0.00230353930965066	NaN	49.2836112976074
254	101.81396484375	2.46297931671143	-7.99315214157104	0.0136055024340749	-0.0221086721867323	-0.0149658378213644	-0.00230353930965066	NaN	50.906982421875
255	100.515274047852	2.46297931671143	-7.86328220367432	0.01100810803473	-0.00522560812532902	-0.0143164889886975	-0.00425158534198999	NaN	50.2576370239258
256	101.81396484375	2.13830494880676	-7.99315214157104	0.000293855206109583	-0.00879702530801296	-0.000680167751852423	-0.00360223650932312	NaN	50.906982421875
257	100.515274047852	1.81363070011139	-7.9282169342041	-0.0143164889886975	-0.00360223650932312	0.000943203864153475	0.00808603875339031	NaN	50.2576370239258
258	101.164619445801	1.48895645141602	-7.6684775352478	-0.00132951640989631	-0.00749832857400179	0.0132808275520802	0.000618529506027699	NaN	50.5823097229004
259	100.515274047852	1.16428208351135	-7.6684775352478	-0.00879702530801296	-0.00814767740666866	-0.00230353930965066	-0.00522560812532902	NaN	50.2576370239258
260	101.164619445801	1.48895645141602	-8.05808639526367	-0.00327756232582033	-0.00132951640989631	0.0116574559360743	-0.00749832857400179	NaN	50.5823097229004
261	99.8659210205078	2.13830494880676	-7.60354280471802	-0.021459324285388	0.01847561635077	0.0142548503354192	0.00711201597005129	NaN	49.9329605102539
262	99.2165756225586	3.43700218200684	-7.99315214157104	-0.00555028254166245	0.0243197549134493	0.0356833562254906	-0.000680167751852423	NaN	49.6082878112793
263	99.8659210205078	2.46297931671143	-7.6684775352478	-0.00360223650932312	0.0188002903014421	0.0142548503354192	0.00516396993771195	NaN	49.9329605102539
264	101.81396484375	2.78765368461609	-7.73341274261475	-0.0146411629393697	0.0103587592020631	0.00743668992072344	-0.00100484199356288	NaN	50.906982421875
265	100.515274047852	3.7616765499115	-8.05808639526367	0.00581331877037883	0.00256657530553639	-0.00392691092565656	-0.00100484199356288	NaN	50.2576370239258
266	99.2165756225586	4.08635091781616	-7.99315214157104	0.00938473641872406	0.00678734155371785	0.00970941036939621	-0.00490093370899558	NaN	49.6082878112793
267	99.2165756225586	3.43700218200684	-8.31782627105713	-0.0120437685400248	0.00970941036939621	-0.00132951640989631	0.00646266713738441	NaN	49.6082878112793
268	98.5672225952148	4.41102504730225	-8.31782627105713	0.020423661917448	0.00808603875339031	0.00321592413820326	0.00418994715437293	NaN	49.2836112976074
269	101.81396484375	3.43700218200684	-8.25289154052734	-0.00944637414067984	0.00386527273803949	0.00159255252219737	-3.08191010844894e-05	NaN	50.906982421875
270	101.164619445801	2.46297931671143	-7.79834747314453	0.0103587592020631	-0.00587495695799589	-0.0143164889886975	-0.00327756232582033	NaN	50.5823097229004
271	101.81396484375	2.78765368461609	-8.05808639526367	0.0175015944987535	-0.0198359526693821	-0.0273034609854221	-0.00230353930965066	NaN	50.906982421875
272	99.2165756225586	3.7616765499115	-8.18795680999756	0.0243197549134493	-0.0159398596733809	-0.0217839982360601	-0.0130177913233638	NaN	49.6082878112793
273	101.81396484375	2.46297931671143	-8.05808639526367	0.0126314787194133	-0.0195112787187099	-0.0211346503347158	-0.00230353930965066	NaN	50.906982421875
274	99.8659210205078	3.7616765499115	-7.79834747314453	0.00581331877037883	-0.0263294391334057	-0.017887907102704	-0.00230353930965066	NaN	49.9329605102539
275	99.2165756225586	3.43700218200684	-7.73341274261475	0.0100340843200684	0.00159255252219737	-0.0123684434220195	-0.00230353930965066	NaN	49.6082878112793
276	99.2165756225586	3.7616765499115	-7.34380340576172	0.00159255252219737	-0.00165419070981443	-0.00392691092565656	0.00159255252219737	NaN	49.6082878112793
277	99.8659210205078	3.11232805252075	-7.60354280471802	0.0113327819854021	0.00289124972186983	-0.00197886489331722	-0.00295288790948689	NaN	49.9329605102539
278	98.5672225952148	3.7616765499115	-7.9282169342041	-0.00425158534198999	0.00354059832170606	-0.0100957229733467	-3.08191010844894e-05	NaN	49.2836112976074
279	96.6191787719727	4.08635091781616	-7.99315214157104	-0.0191866029053926	0.0022419011220336	-0.0117190945893526	-0.00619963090866804	NaN	48.3095893859863
280	97.9178771972656	3.7616765499115	-7.73341274261475	-0.00977104809135199	0.00386527273803949	-0.0133424662053585	-0.00392691092565656	NaN	48.9589385986328
281	99.2165756225586	2.46297931671143	-7.53860807418823	-0.0198359526693821	0.0155535480007529	0.025618452578783	0.00743668992072344	NaN	49.6082878112793
282	95.9698333740234	4.08635091781616	-7.53860807418823	-0.0162645354866982	0.025618452578783	0.0249691028147936	-0.00392691092565656	NaN	47.9849166870117
283	99.2165756225586	2.78765368461609	-7.6684775352478	-0.0156151866540313	0.0188002903014421	0.01847561635077	0.00938473641872406	NaN	49.6082878112793
284	99.2165756225586	3.43700218200684	-8.05808639526367	-0.0185372550040483	0.013930176384747	0.00613799272105098	0.0116574559360743	NaN	49.6082878112793
285	98.5672225952148	3.7616765499115	-8.12302207946777	0.0116574559360743	0.00191722682211548	0.00126787810586393	-0.00165419070981443	NaN	49.2836112976074
286	99.2165756225586	3.7616765499115	-8.05808639526367	0.00678734155371785	0.00321592413820326	-0.00295288790948689	0.000293855206109583	NaN	49.6082878112793
287	98.5672225952148	4.08635091781616	-8.05808639526367	0.0149041991680861	0.00516396993771195	0.00418994715437293	-0.000355493422830477	NaN	49.2836112976074
288	99.8659210205078	3.7616765499115	-7.73341274261475	0.00970941036939621	0.00711201597005129	0.000943203864153475	0.000618529506027699	NaN	49.9329605102539
289	100.515274047852	2.78765368461609	-7.9282169342041	0.0145795252174139	0.00451462110504508	-0.0107450718060136	0.00321592413820326	NaN	50.2576370239258
290	100.515274047852	3.11232805252075	-8.05808639526367	0.0194496400654316	-0.0136671401560307	-0.0165892094373703	-0.00619963090866804	NaN	50.2576370239258
291	99.2165756225586	3.43700218200684	-7.9282169342041	0.0350340083241463	-0.0334722734987736	-0.0295761823654175	-0.00555028254166245	NaN	49.6082878112793
292	103.762016296387	1.48895645141602	-7.79834747314453	0.031137915328145	-0.0279528107494116	-0.0240567177534103	-0.0113944197073579	NaN	51.8810081481934
293	99.8659210205078	2.78765368461609	-7.9282169342041	0.0275664981454611	-0.0243813935667276	-0.0185372550040483	-0.00717365415766835	NaN	49.9329605102539
294	100.515274047852	1.81363070011139	-7.53860807418823	0.0162028968334198	-0.0227580219507217	-0.0162645354866982	-0.0107450718060136	NaN	50.2576370239258
295	101.81396484375	2.13830494880676	-7.9282169342041	0.0223717093467712	-0.0104203969240189	-0.0165892094373703	-0.00944637414067984	NaN	50.906982421875
296	102.463317871094	2.46297931671143	-7.99315214157104	0.0165275707840919	0.00256657530553639	-0.00977104809135199	-0.000355493422830477	NaN	51.2316589355469
297	101.81396484375	2.46297931671143	-7.99315214157104	0.0116574559360743	0.000293855206109583	-0.00619963090866804	0.00191722682211548	NaN	50.906982421875
298	101.164619445801	2.78765368461609	-7.79834747314453	0.00354059832170606	-0.00197886489331722	-0.00197886489331722	0.00516396993771195	NaN	50.5823097229004
299	100.515274047852	2.46297931671143	-7.6684775352478	0.00516396993771195	-0.00587495695799589	-0.00912170019000769	-0.0136671401560307	NaN	50.2576370239258
300	100.515274047852	3.11232805252075	-7.73341274261475	-0.017887907102704	0.00841071270406246	0.00126787810586393	-0.0110697457566857	NaN	50.2576370239258
301	99.2165756225586	3.43700218200684	-8.12302207946777	-0.0221086721867323	0.0132808275520802	0.0197743140161037	-0.00197886489331722	NaN	49.6082878112793
302	101.81396484375	2.78765368461609	-8.05808639526367	-0.0286021586507559	0.0308132413774729	0.020423661917448	0.00808603875339031	NaN	50.906982421875
303	98.5672225952148	3.7616765499115	-8.25289154052734	-0.0260047651827335	0.0220470335334539	0.0200989879667759	0.0106834331527352	NaN	49.2836112976074
304	101.164619445801	3.43700218200684	-7.9282169342041	-0.0253554154187441	0.0165275707840919	0.00581331877037883	0.000943203864153475	NaN	50.5823097229004
305	101.81396484375	2.13830494880676	-7.86328220367432	-0.0185372550040483	0.00548864435404539	-0.00425158534198999	0.00159255252219737	NaN	50.906982421875
306	101.164619445801	3.11232805252075	-7.6684775352478	-0.00977104809135199	0.00548864435404539	0.00256657530553639	0.00126787810586393	NaN	50.5823097229004
307	99.8659210205078	2.78765368461609	-8.05808639526367	-0.00295288790948689	0.0022419011220336	-0.0117190945893526	-0.00327756232582033	NaN	49.9329605102539
308	101.164619445801	3.43700218200684	-8.05808639526367	-0.00912170019000769	0.0126314787194133	0.00159255252219737	0.00126787810586393	NaN	50.5823097229004
309	99.8659210205078	2.78765368461609	-7.73341274261475	-0.0146411629393697	0.00516396993771195	-0.0113944197073579	0.00159255252219737	NaN	49.9329605102539
310	101.81396484375	3.11232805252075	-7.53860807418823	-0.00327756232582033	-0.00392691092565656	-0.0120437685400248	-0.00555028254166245	NaN	50.906982421875
311	103.762016296387	2.46297931671143	-7.60354280471802	0.0226963832974434	-0.0169138833880424	-0.0305502042174339	-0.00782300252467394	NaN	51.8810081481934
312	99.2165756225586	4.41102504730225	-7.99315214157104	0.0191249661147594	-0.0146411629393697	-0.0282774847000837	-0.00684897974133492	NaN	49.6082878112793
313	101.164619445801	2.46297931671143	-7.99315214157104	0.0155535480007529	-0.017887907102704	-0.028926832601428	0.00711201597005129	NaN	50.5823097229004
314	99.2165756225586	3.7616765499115	-8.25289154052734	0.00743668992072344	-0.0139918150380254	-0.0204853005707264	-0.00522560812532902	NaN	49.6082878112793
315	98.5672225952148	3.7616765499115	-8.12302207946777	0.00159255252219737	-0.00132951640989631	-0.0136671401560307	-0.00392691092565656	NaN	49.2836112976074
316	97.9178771972656	3.7616765499115	-7.9282169342041	0.000943203864153475	-0.00165419070981443	-0.00944637414067984	-0.00684897974133492	NaN	48.9589385986328
317	98.5672225952148	3.43700218200684	-7.53860807418823	-0.00165419070981443	-0.000355493422830477	-0.00652430532500148	0.00938473641872406	NaN	49.2836112976074
318	99.2165756225586	3.7616765499115	-7.99315214157104	0.00354059832170606	-0.00197886489331722	0.00613799272105098	-0.0026282137259841	NaN	49.6082878112793
319	99.2165756225586	3.7616765499115	-8.25289154052734	-0.00197886489331722	-0.000355493422830477	-0.0130177913233638	0.00743668992072344	NaN	49.6082878112793
320	100.515274047852	3.7616765499115	-8.18795680999756	0.00386527273803949	0.00386527273803949	-0.00165419070981443	-0.00490093370899558	NaN	50.2576370239258
321	101.81396484375	2.78765368461609	-7.9282169342041	-0.0133424662053585	0.0230210572481155	0.0126314787194133	0.00646266713738441	NaN	50.906982421875
322	99.2165756225586	3.43700218200684	-7.9282169342041	-0.0162645354866982	0.0272418223321438	0.025618452578783	0.00873538758605719	NaN	49.6082878112793
323	101.164619445801	1.81363070011139	-7.14899873733521	-0.0188619289547205	0.0197743140161037	0.0168522447347641	0.00516396993771195	NaN	50.5823097229004
324	99.2165756225586	2.78765368461609	-7.79834747314453	-0.0182125810533762	0.0136055024340749	0.00646266713738441	0.00646266713738441	NaN	49.6082878112793
325	100.515274047852	3.43700218200684	-8.31782627105713	-0.0143164889886975	0.000293855206109583	-0.00197886489331722	0.00191722682211548	NaN	50.2576370239258
326	99.8659210205078	2.78765368461609	-7.99315214157104	-0.0126931173726916	-0.00425158534198999	-0.00782300252467394	-0.00360223650932312	NaN	49.9329605102539
327	99.2165756225586	2.78765368461609	-7.79834747314453	-0.0133424662053585	-0.00360223650932312	0.00321592413820326	0.00418994715437293	NaN	49.6082878112793
328	100.515274047852	2.78765368461609	-7.86328220367432	-0.00555028254166245	-0.00295288790948689	-0.00749832857400179	0.00289124972186983	NaN	50.2576370239258
329	101.81396484375	2.78765368461609	-7.60354280471802	-0.0104203969240189	-0.00100484199356288	-0.00587495695799589	-0.00197886489331722	NaN	50.906982421875
330	101.81396484375	2.46297931671143	-8.05808639526367	-0.00912170019000769	-0.00327756232582033	-0.0175632312893867	0.000943203864153475	NaN	50.906982421875
331	101.164619445801	3.11232805252075	-8.18795680999756	0.00808603875339031	-0.0273034609854221	-0.0299008563160896	-0.00230353930965066	NaN	50.5823097229004
332	103.112663269043	2.78765368461609	-7.79834747314453	0.0145795252174139	-0.0208099745213985	-0.0273034609854221	-0.00847235135734081	NaN	51.5563316345215
333	100.515274047852	3.7616765499115	-8.18795680999756	0.0155535480007529	-0.0113944197073579	-0.0263294391334057	-0.00197886489331722	NaN	50.2576370239258
334	100.515274047852	2.78765368461609	-7.86328220367432	0.00646266713738441	-0.0191866029053926	-0.0172385573387146	-0.0120437685400248	NaN	50.2576370239258
335	101.81396484375	2.46297931671143	-7.9282169342041	-0.00490093370899558	-0.00360223650932312	-0.00717365415766835	-0.00782300252467394	NaN	50.906982421875
336	102.463317871094	2.78765368461609	-8.18795680999756	-0.00652430532500148	0.000293855206109583	-0.0107450718060136	-0.00425158534198999	NaN	51.2316589355469
337	100.515274047852	3.11232805252075	-8.18795680999756	0.00418994715437293	0.00256657530553639	0.00516396993771195	0.00191722682211548	NaN	50.2576370239258
338	100.515274047852	3.43700218200684	-8.05808639526367	0.0123068047687411	-0.00522560812532902	-0.00392691092565656	-0.00165419070981443	NaN	50.2576370239258
339	101.164619445801	2.46297931671143	-8.05808639526367	-0.00522560812532902	0.00321592413820326	-0.00912170019000769	-0.00392691092565656	NaN	50.5823097229004
340	101.81396484375	2.46297931671143	-7.79834747314453	-3.08191010844894e-05	0.0113327819854021	0.00516396993771195	0.00159255252219737	NaN	50.906982421875
341	102.463317871094	2.13830494880676	-7.53860807418823	-0.0185372550040483	0.0178262684494257	0.012956153601408	0.00970941036939621	NaN	51.2316589355469
342	100.515274047852	3.43700218200684	-7.73341274261475	-0.0107450718060136	0.0158782228827477	0.031137915328145	0.0116574559360743	NaN	50.2576370239258
343	102.463317871094	2.78765368461609	-7.86328220367432	-0.0159398596733809	0.0246444288641214	0.0175015944987535	0.00613799272105098	NaN	51.2316589355469
344	100.515274047852	3.7616765499115	-7.99315214157104	-0.0152905117720366	0.00743668992072344	0.0123068047687411	0.00256657530553639	NaN	50.2576370239258
345	98.5672225952148	3.7616765499115	-7.73341274261475	-0.00392691092565656	0.01100810803473	0.00126787810586393	0.0022419011220336	NaN	49.2836112976074
346	97.2685317993164	3.7616765499115	-7.6684775352478	0.00354059832170606	0.00126787810586393	0.00418994715437293	-0.00587495695799589	NaN	48.6342658996582
347	96.6191787719727	3.7616765499115	-7.6684775352478	0.00354059832170606	0.00938473641872406	0.00613799272105098	0.0158782228827477	NaN	48.3095893859863
348	99.8659210205078	3.43700218200684	-7.79834747314453	-0.00132951640989631	0.00386527273803949	0.0100340843200684	0.0022419011220336	NaN	49.9329605102539
349	99.2165756225586	2.78765368461609	-7.53860807418823	0.0155535480007529	0.000618529506027699	-0.0026282137259841	0.00321592413820326	NaN	49.6082878112793
350	100.515274047852	3.11232805252075	-7.9282169342041	0.0230210572481155	-0.00555028254166245	-0.00944637414067984	-0.00295288790948689	NaN	50.2576370239258
351	101.164619445801	2.78765368461609	-7.53860807418823	0.0438002124428749	-0.0188619289547205	-0.0211346503347158	-3.08191010844894e-05	NaN	50.5823097229004
352	99.8659210205078	4.41102504730225	-7.6684775352478	0.0434755384922028	-0.0139918150380254	-0.0201606266200542	-0.000355493422830477	NaN	49.9329605102539
353	102.463317871094	2.13830494880676	-7.6684775352478	0.0334106348454952	-0.0165892094373703	-0.0182125810533762	-0.00490093370899558	NaN	51.2316589355469
354	100.515274047852	3.43700218200684	-8.31782627105713	0.0249691028147936	-0.0172385573387146	-0.0110697457566857	-0.00327756232582033	NaN	50.2576370239258
355	100.515274047852	2.78765368461609	-8.12302207946777	0.0265924744307995	-0.00490093370899558	-0.0120437685400248	-0.00977104809135199	NaN	50.2576370239258
356	99.8659210205078	1.81363070011139	-7.79834747314453	0.0220470335334539	-0.017887907102704	-0.00684897974133492	-0.00230353930965066	NaN	49.9329605102539
357	101.164619445801	1.48895645141602	-7.86328220367432	0.00711201597005129	-0.00295288790948689	0.00646266713738441	0.00289124972186983	NaN	50.5823097229004
358	100.515274047852	1.48895645141602	-7.6684775352478	0.00711201597005129	-0.00392691092565656	0.00483929552137852	0.00516396993771195	NaN	50.2576370239258
359	101.164619445801	2.46297931671143	-7.9282169342041	-0.00360223650932312	-0.00165419070981443	-0.000355493422830477	-0.00425158534198999	NaN	50.5823097229004
360	99.8659210205078	3.43700218200684	-8.25289154052734	0.0103587592020631	0.00776136433705688	0.00483929552137852	-0.00132951640989631	NaN	49.9329605102539
361	99.8659210205078	2.78765368461609	-8.05808639526367	-0.00457625929266214	0.0197743140161037	0.0233457311987877	0.000293855206109583	NaN	49.9329605102539
362	99.2165756225586	3.7616765499115	-7.79834747314453	-0.0198359526693821	0.0269171483814716	0.0395794473588467	0.00938473641872406	NaN	49.6082878112793
363	99.2165756225586	2.78765368461609	-7.6684775352478	-0.0227580219507217	0.0158782228827477	0.0223717093467712	0.0100340843200684	NaN	49.6082878112793
364	100.515274047852	2.46297931671143	-7.60354280471802	-0.0237320438027382	0.0181509424000978	0.0181509424000978	0.00743668992072344	NaN	50.2576370239258
365	101.81396484375	2.46297931671143	-8.12302207946777	-0.0185372550040483	0.00711201597005129	-0.00132951640989631	-0.0026282137259841	NaN	50.906982421875
366	101.81396484375	2.46297931671143	-7.99315214157104	-0.0113944197073579	0.0103587592020631	0.00256657530553639	0.00386527273803949	NaN	50.906982421875
367	100.515274047852	2.78765368461609	-8.05808639526367	-0.00814767740666866	0.00841071270406246	0.00646266713738441	0.00256657530553639	NaN	50.2576370239258
368	100.515274047852	2.78765368461609	-7.79834747314453	-0.00912170019000769	0.00711201597005129	-0.00814767740666866	0.00711201597005129	NaN	50.2576370239258
369	99.8659210205078	2.78765368461609	-7.79834747314453	-0.0126931173726916	0.00548864435404539	-0.00100484199356288	-0.00197886489331722	NaN	49.9329605102539
370	99.2165756225586	3.7616765499115	-7.9282169342041	-0.00587495695799589	0.000943203864153475	-0.00619963090866804	0.00126787810586393	NaN	49.6082878112793
371	99.2165756225586	4.08635091781616	-8.05808639526367	0.0152288740500808	-0.00782300252467394	-0.0221086721867323	-0.00944637414067984	NaN	49.6082878112793
372	101.81396484375	2.78765368461609	-8.05808639526367	0.0217223595827818	-0.0185372550040483	-0.0172385573387146	-0.00197886489331722	NaN	50.906982421875
373	98.5672225952148	4.41102504730225	-8.25289154052734	0.0217223595827818	-0.00814767740666866	-0.0126931173726916	-0.00717365415766835	NaN	49.2836112976074
374	101.164619445801	2.46297931671143	-7.86328220367432	0.0100340843200684	-0.0130177913233638	-0.0286021586507559	-0.00619963090866804	NaN	50.5823097229004
375	100.515274047852	3.43700218200684	-7.73341274261475	0.011982130818069	-0.000355493422830477	-0.00977104809135199	-0.00749832857400179	NaN	50.2576370239258
376	99.2165756225586	3.7616765499115	-7.86328220367432	0.00581331877037883	-0.00847235135734081	-0.00847235135734081	-0.00230353930965066	NaN	49.6082878112793
377	97.9178771972656	3.7616765499115	-8.18795680999756	-0.0286021586507559	0.00841071270406246	0.00483929552137852	0.00386527273803949	NaN	48.9589385986328
378	97.2685317993164	3.43700218200684	-8.05808639526367	0.00613799272105098	-0.00457625929266214	0.000943203864153475	0.00711201597005129	NaN	48.6342658996582
379	98.5672225952148	2.46297931671143	-7.79834747314453	-0.0243813935667276	0.00451462110504508	0.000943203864153475	0.00386527273803949	NaN	49.2836112976074
380	99.8659210205078	2.78765368461609	-7.73341274261475	-0.00425158534198999	0.00841071270406246	0.00126787810586393	-0.00392691092565656	NaN	49.9329605102539
381	97.9178771972656	3.7616765499115	-7.73341274261475	-0.021459324285388	0.0188002903014421	0.0181509424000978	0.000618529506027699	NaN	48.9589385986328
382	100.515274047852	2.78765368461609	-7.21393346786499	-0.0188619289547205	0.0295145437121391	0.0239950809627771	0.0116574559360743	NaN	50.2576370239258
383	98.5672225952148	4.08635091781616	-8.18795680999756	-0.0113944197073579	0.0239950809627771	0.01847561635077	0.0123068047687411	NaN	49.2836112976074
384	99.2165756225586	4.08635091781616	-7.99315214157104	-0.0204853005707264	0.0171769186854362	0.00970941036939621	0.00126787810586393	NaN	49.6082878112793
385	99.8659210205078	3.11232805252075	-7.79834747314453	0.000293855206109583	0.00873538758605719	-0.00197886489331722	0.00776136433705688	NaN	49.9329605102539
386	100.515274047852	2.78765368461609	-7.79834747314453	-0.00327756232582033	-0.00165419070981443	0.00354059832170606	-0.00132951640989631	NaN	50.2576370239258
387	100.515274047852	2.13830494880676	-7.47367286682129	0.0175015944987535	0.00516396993771195	0.00289124972186983	0.00126787810586393	NaN	50.2576370239258
388	99.2165756225586	3.43700218200684	-7.6684775352478	0.00873538758605719	0.00126787810586393	0.000293855206109583	-0.00490093370899558	NaN	49.6082878112793
389	98.5672225952148	2.78765368461609	-8.05808639526367	0.01100810803473	-0.0130177913233638	-0.00100484199356288	0.00256657530553639	NaN	49.2836112976074
390	101.164619445801	2.13830494880676	-7.99315214157104	0.0226963832974434	-0.0104203969240189	-0.00749832857400179	-0.00425158534198999	NaN	50.5823097229004
391	101.81396484375	2.13830494880676	-7.73341274261475	0.0421768426895142	-0.0211346503347158	-0.0224333461374044	-0.00165419070981443	NaN	50.906982421875
392	99.2165756225586	3.7616765499115	-7.86328220367432	0.0480209775269032	-0.0201606266200542	-0.0224333461374044	-0.00912170019000769	NaN	49.6082878112793
393	102.463317871094	2.78765368461609	-7.34380340576172	0.0327612869441509	-0.0156151866540313	-0.0182125810533762	-0.0026282137259841	NaN	51.2316589355469
394	99.2165756225586	4.73569965362549	-7.86328220367432	0.0304885655641556	-0.0195112787187099	-0.0152905117720366	-0.00782300252467394	NaN	49.6082878112793
395	101.164619445801	3.11232805252075	-7.99315214157104	0.0123068047687411	-0.00230353930965066	-0.0175632312893867	-0.00522560812532902	NaN	50.5823097229004
396	101.164619445801	3.11232805252075	-7.60354280471802	0.0116574559360743	-0.00230353930965066	-0.00944637414067984	-0.00230353930965066	NaN	50.5823097229004
397	101.164619445801	3.43700218200684	-7.79834747314453	0.00191722682211548	-0.000680167751852423	-0.000355493422830477	0.00711201597005129	NaN	50.5823097229004
398	101.81396484375	3.11232805252075	-7.99315214157104	-0.0139918150380254	0.00678734155371785	-0.00230353930965066	-0.00132951640989631	NaN	50.906982421875
399	101.81396484375	3.43700218200684	-7.86328220367432	-0.0100957229733467	0.00678734155371785	-0.00847235135734081	0.000618529506027699	NaN	50.906982421875
400	99.8659210205078	4.08635091781616	-8.38276100158691	-0.0165892094373703	0.00548864435404539	-0.00977104809135199	-0.00392691092565656	NaN	49.9329605102539
401	101.164619445801	3.11232805252075	-8.05808639526367	-0.0273034609854221	0.0220470335334539	0.0191249661147594	0.00256657530553639	NaN	50.5823097229004
402	98.5672225952148	4.41102504730225	-8.12302207946777	-0.0282774847000837	0.0285405199974775	0.0191249661147594	0.0149041991680861	NaN	49.2836112976074
403	101.81396484375	3.11232805252075	-7.79834747314453	-0.0253554154187441	0.025618452578783	0.0178262684494257	0.00646266713738441	NaN	50.906982421875
404	101.164619445801	3.43700218200684	-7.99315214157104	-0.0204853005707264	0.0191249661147594	0.0126314787194133	0.00841071270406246	NaN	50.5823097229004
405	99.2165756225586	4.73569965362549	-7.53860807418823	-0.0120437685400248	0.00970941036939621	0.00873538758605719	-0.00555028254166245	NaN	49.6082878112793
406	99.2165756225586	4.73569965362549	-8.25289154052734	0.000943203864153475	0.0116574559360743	0.00256657530553639	0.0022419011220336	NaN	49.6082878112793
407	99.2165756225586	5.06037378311157	-8.31782627105713	0.00938473641872406	0.00711201597005129	0.00321592413820326	-0.00392691092565656	NaN	49.6082878112793
408	100.515274047852	3.11232805252075	-7.73341274261475	-0.00684897974133492	0.01100810803473	-0.000680167751852423	0.00289124972186983	NaN	50.2576370239258
409	99.2165756225586	4.08635091781616	-7.6684775352478	0.00970941036939621	0.00418994715437293	0.000293855206109583	-0.00555028254166245	NaN	49.6082878112793
410	97.9178771972656	4.08635091781616	-7.73341274261475	0.00873538758605719	-0.00457625929266214	-0.0126931173726916	-0.00230353930965066	NaN	48.9589385986328
411	96.6191787719727	5.06037378311157	-7.73341274261475	0.0295145437121391	-0.0162645354866982	-0.0279528107494116	-0.00522560812532902	NaN	48.3095893859863
412	99.2165756225586	3.43700218200684	-7.86328220367432	0.029189869761467	-0.0172385573387146	-0.0143164889886975	-0.00360223650932312	NaN	49.6082878112793
413	96.6191787719727	4.73569965362549	-7.9282169342041	0.0236704051494598	-0.0162645354866982	-0.0120437685400248	0.000293855206109583	NaN	48.3095893859863
414	99.8659210205078	3.11232805252075	-7.6684775352478	0.0155535480007529	-0.0149658378213644	-0.0130177913233638	-0.00197886489331722	NaN	49.9329605102539
415	97.2685317993164	5.06037378311157	-7.73341274261475	0.00841071270406246	-0.028926832601428	-0.0113944197073579	-0.00327756232582033	NaN	48.6342658996582
416	99.2165756225586	4.41102504730225	-7.73341274261475	0.00516396993771195	0.00354059832170606	-0.00847235135734081	-0.00912170019000769	NaN	49.6082878112793
417	99.2165756225586	4.08635091781616	-7.53860807418823	0.00451462110504508	0.00483929552137852	0.000618529506027699	0.00386527273803949	NaN	49.6082878112793
418	99.8659210205078	4.08635091781616	-8.12302207946777	0.0197743140161037	0.00483929552137852	-0.0026282137259841	0.00256657530553639	NaN	49.9329605102539
419	99.2165756225586	4.08635091781616	-8.18795680999756	0.00256657530553639	-0.00717365415766835	-0.00879702530801296	-0.00360223650932312	NaN	49.6082878112793
420	102.463317871094	4.08635091781616	-8.25289154052734	0.00743668992072344	0.00159255252219737	-0.00230353930965066	-0.00295288790948689	NaN	51.2316589355469
421	99.2165756225586	3.7616765499115	-7.79834747314453	-0.00652430532500148	0.0126314787194133	0.0152288740500808	-0.00295288790948689	NaN	49.6082878112793
422	101.164619445801	2.13830494880676	-7.53860807418823	0.00711201597005129	0.0239950809627771	0.0282158460468054	0.0136055024340749	NaN	50.5823097229004
423	99.2165756225586	2.78765368461609	-7.79834747314453	-0.00977104809135199	0.0106834331527352	0.0200989879667759	0.00938473641872406	NaN	49.6082878112793
424	101.164619445801	2.46297931671143	-8.05808639526367	-0.0104203969240189	0.012956153601408	0.00743668992072344	0.00776136433705688	NaN	50.5823097229004
425	101.164619445801	3.11232805252075	-7.6684775352478	-0.0227580219507217	0.00354059832170606	0.00418994715437293	0.00289124972186983	NaN	50.5823097229004
426	101.164619445801	3.43700218200684	-7.86328220367432	-0.00132951640989631	0.00159255252219737	0.00191722682211548	-0.00555028254166245	NaN	50.5823097229004
427	100.515274047852	3.7616765499115	-7.79834747314453	0.0171769186854362	0.000618529506027699	0.000943203864153475	0.00483929552137852	NaN	50.2576370239258
428	100.515274047852	3.7616765499115	-7.73341274261475	0.00646266713738441	-0.000355493422830477	0.00354059832170606	0.00289124972186983	NaN	50.2576370239258
429	99.2165756225586	4.08635091781616	-7.4087381362915	0.0145795252174139	-0.00197886489331722	-0.00490093370899558	-0.000680167751852423	NaN	49.6082878112793
430	101.164619445801	4.41102504730225	-8.38276100158691	-0.00684897974133492	-0.000680167751852423	-0.0133424662053585	-0.0026282137259841	NaN	50.5823097229004
431	101.164619445801	3.43700218200684	-8.4476957321167	0.0220470335334539	-0.0224333461374044	-0.0341216214001179	-0.00197886489331722	NaN	50.5823097229004
432	99.2165756225586	3.7616765499115	-8.12302207946777	0.012956153601408	-0.0240567177534103	-0.0256800893694162	-0.00132951640989631	NaN	49.6082878112793
433	101.81396484375	3.7616765499115	-8.31782627105713	0.00808603875339031	-0.0136671401560307	-0.0201606266200542	-0.00977104809135199	NaN	50.906982421875
434	99.2165756225586	4.73569965362549	-7.99315214157104	0.0103587592020631	-0.0159398596733809	-0.0256800893694162	-0.00847235135734081	NaN	49.6082878112793
435	102.463317871094	3.43700218200684	-7.6684775352478	0.00159255252219737	-0.00100484199356288	-0.0191866029053926	-0.00490093370899558	NaN	51.2316589355469
436	101.164619445801	4.08635091781616	-8.05808639526367	0.01100810803473	0.000943203864153475	-0.00814767740666866	-0.00457625929266214	NaN	50.5823097229004
437	101.81396484375	3.7616765499115	-8.12302207946777	0.00743668992072344	0.00516396993771195	0.00451462110504508	0.00548864435404539	NaN	50.906982421875
438	101.81396484375	3.11232805252075	-8.18795680999756	-0.00197886489331722	0.00548864435404539	-0.00652430532500148	-0.000355493422830477	NaN	50.906982421875
439	101.164619445801	3.11232805252075	-7.53860807418823	0.0022419011220336	0.00289124972186983	-0.00295288790948689	0.00354059832170606	NaN	50.5823097229004
440	99.8659210205078	3.11232805252075	-7.6684775352478	-0.0198359526693821	0.00418994715437293	0.00321592413820326	-0.00717365415766835	NaN	49.9329605102539
441	99.2165756225586	3.43700218200684	-7.86328220367432	-0.0247060675173998	0.0168522447347641	0.0171769186854362	0.00646266713738441	NaN	49.6082878112793
442	96.6191787719727	3.11232805252075	-7.73341274261475	-0.0302255302667618	0.0337353087961674	0.0275664981454611	0.00776136433705688	NaN	48.3095893859863
443	98.5672225952148	3.11232805252075	-7.6684775352478	-0.0253554154187441	0.0197743140161037	0.0152288740500808	0.0243197549134493	NaN	49.2836112976074
444	97.2685317993164	3.7616765499115	-7.73341274261475	-0.0386670641601086	0.0233457311987877	0.00581331877037883	0.00678734155371785	NaN	48.6342658996582
445	97.9178771972656	4.08635091781616	-7.73341274261475	-0.0188619289547205	0.01100810803473	0.00418994715437293	-0.000355493422830477	NaN	48.9589385986328
446	99.2165756225586	4.08635091781616	-7.47367286682129	-0.00717365415766835	0.00451462110504508	0.0106834331527352	0.00516396993771195	NaN	49.6082878112793
447	98.5672225952148	4.08635091781616	-7.9282169342041	-0.0100957229733467	0.00516396993771195	-0.00197886489331722	0.00159255252219737	NaN	49.2836112976074
448	99.8659210205078	4.08635091781616	-7.79834747314453	-0.0104203969240189	0.00548864435404539	0.00678734155371785	0.00451462110504508	NaN	49.9329605102539
449	100.515274047852	3.43700218200684	-7.79834747314453	0.0136055024340749	-0.00587495695799589	0.000943203864153475	-0.00977104809135199	NaN	50.2576370239258
450	101.164619445801	2.78765368461609	-7.86328220367432	0.00711201597005129	-0.0110697457566857	-0.0165892094373703	0.00126787810586393	NaN	50.5823097229004
451	99.8659210205078	3.11232805252075	-7.73341274261475	0.0282158460468054	-0.0149658378213644	-0.0120437685400248	-0.00977104809135199	NaN	49.9329605102539
452	100.515274047852	2.78765368461609	-7.53860807418823	0.0278911720961332	-0.0276281367987394	-0.0201606266200542	0.0022419011220336	NaN	50.2576370239258
453	101.81396484375	1.81363070011139	-7.73341274261475	0.0152288740500808	-0.0211346503347158	-0.0185372550040483	-0.00230353930965066	NaN	50.906982421875
454	101.164619445801	2.46297931671143	-7.9282169342041	0.012956153601408	-0.0230826959013939	-0.0247060675173998	-0.00814767740666866	NaN	50.5823097229004
455	99.2165756225586	3.43700218200684	-7.73341274261475	0.0171769186854362	-0.0117190945893526	-0.0126931173726916	-0.00230353930965066	NaN	49.6082878112793
456	100.515274047852	2.13830494880676	-7.60354280471802	0.0275664981454611	-0.00717365415766835	-0.00522560812532902	-0.00749832857400179	NaN	50.2576370239258
457	100.515274047852	2.78765368461609	-7.34380340576172	0.0249691028147936	-0.00425158534198999	-0.00295288790948689	0.0022419011220336	NaN	50.2576370239258
458	101.81396484375	2.78765368461609	-7.4087381362915	0.0188002903014421	0.00126787810586393	-0.00360223650932312	0.0022419011220336	NaN	50.906982421875
459	99.2165756225586	3.43700218200684	-8.12302207946777	0.0106834331527352	-0.00165419070981443	0.00418994715437293	-0.00165419070981443	NaN	49.6082878112793
460	100.515274047852	3.43700218200684	-8.25289154052734	0.00743668992072344	-3.08191010844894e-05	0.000618529506027699	-0.00165419070981443	NaN	50.2576370239258
461	99.2165756225586	3.7616765499115	-7.99315214157104	-0.0100957229733467	0.0168522447347641	0.020423661917448	0.00483929552137852	NaN	49.6082878112793
462	99.2165756225586	3.7616765499115	-8.12302207946777	-0.0169138833880424	0.0285405199974775	0.0233457311987877	0.0123068047687411	NaN	49.6082878112793
463	99.2165756225586	2.78765368461609	-7.79834747314453	-0.0243813935667276	0.0210730116814375	0.0243197549134493	0.00581331877037883	NaN	49.6082878112793
464	101.164619445801	2.78765368461609	-7.86328220367432	-0.02697878703475	0.0126314787194133	0.01100810803473	0.00256657530553639	NaN	50.5823097229004
465	99.8659210205078	2.78765368461609	-8.25289154052734	-0.0256800893694162	0.00191722682211548	-0.0139918150380254	-0.000355493422830477	NaN	49.9329605102539
466	101.81396484375	4.08635091781616	-8.31782627105713	-0.0256800893694162	0.00548864435404539	0.000618529506027699	0.000293855206109583	NaN	50.906982421875
467	99.8659210205078	2.78765368461609	-8.18795680999756	-0.0152905117720366	0.00613799272105098	0.00386527273803949	0.00776136433705688	NaN	49.9329605102539
468	101.164619445801	2.78765368461609	-7.9282169342041	-0.00879702530801296	0.00743668992072344	0.000943203864153475	0.00808603875339031	NaN	50.5823097229004
469	101.164619445801	2.78765368461609	-7.27886867523193	-0.0211346503347158	0.0022419011220336	-0.00457625929266214	0.00256657530553639	NaN	50.5823097229004
470	99.2165756225586	4.08635091781616	-8.05808639526367	-0.0130177913233638	-0.00392691092565656	-0.0107450718060136	-0.00457625929266214	NaN	49.6082878112793
471	98.5672225952148	3.43700218200684	-8.12302207946777	0.0158782228827477	-0.0172385573387146	-0.0227580219507217	-0.00295288790948689	NaN	49.2836112976074
472	99.8659210205078	3.43700218200684	-7.9282169342041	0.0158782228827477	-0.0230826959013939	-0.0227580219507217	0.00256657530553639	NaN	49.9329605102539
473	96.6191787719727	3.7616765499115	-8.12302207946777	0.00354059832170606	-0.0156151866540313	-0.0208099745213985	-0.00490093370899558	NaN	48.3095893859863
474	97.9178771972656	3.11232805252075	-7.86328220367432	0.0022419011220336	-0.0104203969240189	-0.0253554154187441	-0.0172385573387146	NaN	48.9589385986328
475	97.9178771972656	2.78765368461609	-7.34380340576172	-0.00749832857400179	-0.0026282137259841	-0.023407369852066	0.000293855206109583	NaN	48.9589385986328
476	96.6191787719727	4.41102504730225	-7.79834747314453	0.0116574559360743	-0.00522560812532902	-0.00360223650932312	-0.00457625929266214	NaN	48.3095893859863
477	98.5672225952148	3.43700218200684	-8.12302207946777	0.00256657530553639	0.00743668992072344	-0.00652430532500148	0.00581331877037883	NaN	49.2836112976074
478	97.9178771972656	3.7616765499115	-7.9282169342041	0.00711201597005129	0.00613799272105098	-3.08191010844894e-05	0.00418994715437293	NaN	48.9589385986328
479	100.515274047852	3.7616765499115	-7.9282169342041	0.00678734155371785	0.000943203864153475	-0.00912170019000769	-0.00587495695799589	NaN	50.2576370239258
480	100.515274047852	2.78765368461609	-7.47367286682129	0.00548864435404539	0.00289124972186983	-0.00230353930965066	0.00516396993771195	NaN	50.2576370239258
481	101.164619445801	3.11232805252075	-7.4087381362915	-0.00522560812532902	0.0178262684494257	0.0175015944987535	0.00289124972186983	NaN	50.5823097229004
482	101.164619445801	1.81363070011139	-7.6684775352478	-0.00944637414067984	0.0236704051494598	0.029189869761467	0.0178262684494257	NaN	50.5823097229004
483	101.164619445801	2.78765368461609	-8.25289154052734	-0.0123684434220195	0.0200989879667759	0.0223717093467712	0.0158782228827477	NaN	50.5823097229004
484	97.9178771972656	2.46297931671143	-7.79834747314453	-0.0136671401560307	0.011982130818069	0.0103587592020631	0.00321592413820326	NaN	48.9589385986328
485	99.2165756225586	1.81363070011139	-7.6684775352478	-0.00944637414067984	0.00289124972186983	0.00386527273803949	-0.00360223650932312	NaN	49.6082878112793
486	100.515274047852	1.48895645141602	-7.47367286682129	-0.00295288790948689	-0.00165419070981443	0.00516396993771195	-0.00522560812532902	NaN	50.2576370239258
487	100.515274047852	1.81363070011139	-7.73341274261475	0.00191722682211548	0.0022419011220336	0.00743668992072344	0.00289124972186983	NaN	50.2576370239258
488	99.2165756225586	2.78765368461609	-7.86328220367432	-0.00100484199356288	0.000293855206109583	0.0100340843200684	0.00581331877037883	NaN	49.6082878112793
489	100.515274047852	3.7616765499115	-8.18795680999756	-0.00197886489331722	-3.08191010844894e-05	-0.00295288790948689	-0.00782300252467394	NaN	50.2576370239258
490	101.81396484375	2.46297931671143	-7.86328220367432	0.0142548503354192	-0.00132951640989631	-0.0152905117720366	-3.08191010844894e-05	NaN	50.906982421875
491	101.81396484375	2.78765368461609	-7.86328220367432	0.0243197549134493	-0.00132951640989631	-0.0188619289547205	-0.0175632312893867	NaN	50.906982421875
492	98.5672225952148	3.43700218200684	-7.86328220367432	0.029189869761467	-0.0243813935667276	-0.0217839982360601	-0.00295288790948689	NaN	49.2836112976074
493	101.164619445801	3.11232805252075	-7.73341274261475	0.0116574559360743	-0.0156151866540313	-0.0152905117720366	0.000293855206109583	NaN	50.5823097229004
494	99.8659210205078	4.08635091781616	-8.38276100158691	0.0132808275520802	-0.0198359526693821	-0.021459324285388	-0.0149658378213644	NaN	49.9329605102539
495	101.164619445801	2.78765368461609	-8.12302207946777	0.00256657530553639	-0.0347709693014622	-0.0100957229733467	-0.00684897974133492	NaN	50.5823097229004
496	101.81396484375	3.7616765499115	-8.4476957321167	0.00970941036939621	-0.021459324285388	-0.0159398596733809	-0.00684897974133492	NaN	50.906982421875
497	100.515274047852	4.08635091781616	-8.12302207946777	0.00646266713738441	0.00808603875339031	-0.00197886489331722	0.00646266713738441	NaN	50.2576370239258
498	101.164619445801	3.7616765499115	-7.9282169342041	-0.0113944197073579	-0.00132951640989631	-0.00977104809135199	-0.000355493422830477	NaN	50.5823097229004
499	99.8659210205078	4.08635091781616	-7.99315214157104	-0.00879702530801296	0.00711201597005129	0.00256657530553639	0.00451462110504508	NaN	49.9329605102539
500	101.81396484375	2.78765368461609	-8.25289154052734	-0.0104203969240189	0.00906006153672934	0.00581331877037883	-0.00782300252467394	NaN	50.906982421875
501	101.81396484375	2.78765368461609	-7.9282169342041	-0.0240567177534103	0.0230210572481155	0.0217223595827818	0.00321592413820326	NaN	50.906982421875
502	100.515274047852	3.43700218200684	-8.18795680999756	-0.0279528107494116	0.0236704051494598	0.0223717093467712	0.013930176384747	NaN	50.2576370239258
503	99.2165756225586	2.78765368461609	-7.73341274261475	-0.02697878703475	0.0275664981454611	0.0246444288641214	0.00873538758605719	NaN	49.6082878112793
504	100.515274047852	2.46297931671143	-7.53860807418823	-0.0256800893694162	0.0181509424000978	0.00841071270406246	0.00678734155371785	NaN	50.2576370239258
505	99.8659210205078	3.11232805252075	-7.79834747314453	-0.0159398596733809	0.0165275707840919	0.0022419011220336	0.0022419011220336	NaN	49.9329605102539
506	99.8659210205078	2.13830494880676	-8.05808639526367	-0.00555028254166245	0.00386527273803949	0.0113327819854021	0.000943203864153475	NaN	49.9329605102539
507	97.2685317993164	3.11232805252075	-7.53860807418823	0.00646266713738441	0.00581331877037883	0.00743668992072344	0.0022419011220336	NaN	48.6342658996582
508	97.9178771972656	3.7616765499115	-7.79834747314453	-0.0107450718060136	0.00841071270406246	0.00126787810586393	0.00354059832170606	NaN	48.9589385986328
509	99.8659210205078	2.46297931671143	-7.53860807418823	0.00776136433705688	0.00321592413820326	0.000293855206109583	0.00159255252219737	NaN	49.9329605102539
510	101.164619445801	3.11232805252075	-7.60354280471802	0.00841071270406246	-0.0026282137259841	-0.0126931173726916	-0.0110697457566857	NaN	50.5823097229004
511	100.515274047852	3.43700218200684	-7.6684775352478	0.0340599827468395	-0.00327756232582033	-0.0169138833880424	-0.0107450718060136	NaN	50.2576370239258
512	100.515274047852	3.43700218200684	-8.38276100158691	0.0321119390428066	-0.0227580219507217	-0.0195112787187099	-0.00652430532500148	NaN	50.2576370239258
513	99.2165756225586	3.11232805252075	-7.86328220367432	0.00938473641872406	-0.0211346503347158	-0.0224333461374044	-0.00944637414067984	NaN	49.6082878112793
514	101.164619445801	2.78765368461609	-7.73341274261475	0.0207483377307653	-0.0253554154187441	-0.0149658378213644	-0.00782300252467394	NaN	50.5823097229004
515	100.515274047852	2.78765368461609	-7.73341274261475	0.0136055024340749	-0.0286021586507559	-0.0185372550040483	-0.0156151866540313	NaN	50.2576370239258
516	99.8659210205078	2.78765368461609	-7.60354280471802	0.00970941036939621	-0.00197886489331722	-0.00360223650932312	-0.00425158534198999	NaN	49.9329605102539
517	101.164619445801	2.78765368461609	-7.9282169342041	0.0191249661147594	-0.0156151866540313	-0.0100957229733467	0.000943203864153475	NaN	50.5823097229004
518	99.2165756225586	2.78765368461609	-8.05808639526367	0.0223717093467712	-0.0143164889886975	0.000293855206109583	0.00548864435404539	NaN	49.6082878112793
519	99.8659210205078	2.78765368461609	-7.99315214157104	0.0301638916134834	-0.0100957229733467	-0.00490093370899558	-0.00490093370899558	NaN	49.9329605102539
520	100.515274047852	1.81363070011139	-7.60354280471802	0.0181509424000978	-0.00425158534198999	-0.00197886489331722	-0.00392691092565656	NaN	50.2576370239258
521	101.81396484375	2.78765368461609	-7.27886867523193	0.0022419011220336	0.0168522447347641	0.0168522447347641	0.00256657530553639	NaN	50.906982421875
522	99.2165756225586	3.7616765499115	-7.4087381362915	-0.00522560812532902	0.0249691028147936	0.0308132413774729	0.0113327819854021	NaN	49.6082878112793
523	102.463317871094	2.78765368461609	-7.79834747314453	-0.00360223650932312	0.0236704051494598	0.0217223595827818	0.000943203864153475	NaN	51.2316589355469
524	99.8659210205078	4.73569965362549	-7.99315214157104	-0.0185372550040483	0.0171769186854362	0.0191249661147594	0.00613799272105098	NaN	49.9329605102539
525	99.2165756225586	3.7616765499115	-8.05808639526367	-0.0243813935667276	0.00516396993771195	0.00516396993771195	-0.000355493422830477	NaN	49.6082878112793
526	99.8659210205078	4.08635091781616	-7.79834747314453	-0.0185372550040483	0.00646266713738441	-0.0026282137259841	0.00418994715437293	NaN	49.9329605102539
527	100.515274047852	3.7616765499115	-7.79834747314453	-0.0247060675173998	0.0100340843200684	0.0022419011220336	0.000618529506027699	NaN	50.2576370239258
528	99.8659210205078	4.41102504730225	-7.73341274261475	-0.0198359526693821	0.00613799272105098	-0.00425158534198999	0.00906006153672934	NaN	49.9329605102539
529	99.8659210205078	4.41102504730225	-8.25289154052734	-0.0133424662053585	0.00418994715437293	0.000618529506027699	-0.00132951640989631	NaN	49.9329605102539
530	99.8659210205078	3.7616765499115	-8.31782627105713	-0.00652430532500148	-0.00295288790948689	-0.0123684434220195	-0.00197886489331722	NaN	49.9329605102539
531	101.81396484375	3.7616765499115	-8.05808639526367	0.00548864435404539	-0.0224333461374044	-0.0185372550040483	-0.00425158534198999	NaN	50.906982421875
532	101.81396484375	2.78765368461609	-7.79834747314453	0.025618452578783	-0.0191866029053926	-0.0195112787187099	-0.00197886489331722	NaN	50.906982421875
533	100.515274047852	4.41102504730225	-7.86328220367432	0.00808603875339031	-0.0188619289547205	-0.0182125810533762	-0.00619963090866804	NaN	50.2576370239258
534	99.8659210205078	3.43700218200684	-7.9282169342041	0.0103587592020631	-0.0113944197073579	-0.0227580219507217	-0.00425158534198999	NaN	49.9329605102539
535	99.8659210205078	3.11232805252075	-8.05808639526367	-0.00360223650932312	-0.0389917381107807	-0.00944637414067984	-0.00490093370899558	NaN	49.9329605102539
536	99.2165756225586	3.11232805252075	-8.05808639526367	-0.00392691092565656	0.00159255252219737	-0.00327756232582033	0.000943203864153475	NaN	49.6082878112793
537	98.5672225952148	3.43700218200684	-7.86328220367432	-0.00587495695799589	0.00451462110504508	0.000618529506027699	0.0155535480007529	NaN	49.2836112976074
538	99.8659210205078	2.78765368461609	-7.99315214157104	-0.0162645354866982	-0.00425158534198999	-0.00555028254166245	0.0132808275520802	NaN	49.9329605102539
539	99.2165756225586	2.78765368461609	-7.47367286682129	-0.00165419070981443	0.00321592413820326	0.00256657530553639	0.00613799272105098	NaN	49.6082878112793
540	98.5672225952148	4.08635091781616	-7.79834747314453	0.0100340843200684	-3.08191010844894e-05	-0.00847235135734081	0.00581331877037883	NaN	49.2836112976074
541	97.9178771972656	4.08635091781616	-8.18795680999756	-0.0146411629393697	0.0282158460468054	0.0136055024340749	0.00548864435404539	NaN	48.9589385986328
542	100.515274047852	2.78765368461609	-7.99315214157104	-0.0100957229733467	0.0340599827468395	0.029189869761467	0.01100810803473	NaN	50.2576370239258
543	99.2165756225586	4.08635091781616	-8.05808639526367	-0.0104203969240189	0.0269171483814716	0.0233457311987877	0.01847561635077	NaN	49.6082878112793
544	100.515274047852	2.78765368461609	-7.86328220367432	-0.00912170019000769	0.020423661917448	0.0158782228827477	0.000943203864153475	NaN	50.2576370239258
545	101.81396484375	2.78765368461609	-7.53860807418823	-0.00295288790948689	0.00483929552137852	0.00386527273803949	0.00483929552137852	NaN	50.906982421875
546	101.164619445801	2.13830494880676	-7.79834747314453	-0.000680167751852423	0.00678734155371785	0.00581331877037883	-0.000355493422830477	NaN	50.5823097229004
547	101.164619445801	1.81363070011139	-7.79834747314453	0.00191722682211548	0.000293855206109583	0.00841071270406246	0.00321592413820326	NaN	50.5823097229004
548	101.164619445801	1.81363070011139	-7.60354280471802	-0.00717365415766835	-0.00360223650932312	0.00418994715437293	0.000943203864153475	NaN	50.5823097229004
549	101.164619445801	1.16428208351135	-7.73341274261475	-0.00132951640989631	-0.00457625929266214	0.00159255252219737	0.0022419011220336	NaN	50.5823097229004
550	101.81396484375	2.13830494880676	-7.86328220367432	-0.00522560812532902	-0.0123684434220195	-0.00490093370899558	0.00126787810586393	NaN	50.906982421875
551	99.2165756225586	2.78765368461609	-7.27886867523193	0.01847561635077	-0.0247060675173998	-0.017887907102704	-0.00392691092565656	NaN	49.6082878112793
552	99.8659210205078	4.08635091781616	-8.31782627105713	0.0197743140161037	-0.00749832857400179	-0.0266541130840778	-0.00392691092565656	NaN	49.9329605102539
553	101.81396484375	2.46297931671143	-7.73341274261475	0.0314625911414623	-0.0188619289547205	-0.0324982516467571	-0.00555028254166245	NaN	50.906982421875
554	101.81396484375	3.11232805252075	-7.6684775352478	0.0246444288641214	-0.0107450718060136	-0.0230826959013939	-0.00749832857400179	NaN	50.906982421875
555	99.8659210205078	3.43700218200684	-7.79834747314453	0.0145795252174139	-0.0149658378213644	-0.0185372550040483	-0.00684897974133492	NaN	49.9329605102539
556	99.8659210205078	4.08635091781616	-7.86328220367432	0.0123068047687411	-0.0026282137259841	-0.00814767740666866	-0.00457625929266214	NaN	49.9329605102539
557	100.515274047852	3.43700218200684	-7.6684775352478	0.0136055024340749	0.00289124972186983	-0.00879702530801296	0.00678734155371785	NaN	50.2576370239258
558	99.2165756225586	4.08635091781616	-8.12302207946777	0.00126787810586393	0.00678734155371785	-0.00425158534198999	0.00451462110504508	NaN	49.6082878112793
559	100.515274047852	3.7616765499115	-8.4476957321167	0.0162028968334198	0.00289124972186983	-0.000680167751852423	0.00256657530553639	NaN	50.2576370239258
560	100.515274047852	3.43700218200684	-8.38276100158691	0.00289124972186983	0.000943203864153475	-0.000680167751852423	-0.000680167751852423	NaN	50.2576370239258
561	100.515274047852	2.13830494880676	-7.73341274261475	-0.0208099745213985	0.0152288740500808	0.0155535480007529	-0.00912170019000769	NaN	50.2576370239258
562	99.8659210205078	3.7616765499115	-7.79834747314453	-0.0113944197073579	0.0301638916134834	0.0304885655641556	0.0155535480007529	NaN	49.9329605102539
563	101.81396484375	2.46297931671143	-7.34380340576172	-0.0159398596733809	0.0220470335334539	0.0207483377307653	0.00743668992072344	NaN	50.906982421875
564	101.81396484375	4.08635091781616	-8.18795680999756	-0.0263294391334057	0.0207483377307653	0.0136055024340749	0.00646266713738441	NaN	50.906982421875
565	100.515274047852	3.43700218200684	-8.31782627105713	0.000943203864153475	0.012956153601408	0.0022419011220336	0.00386527273803949	NaN	50.2576370239258
566	99.8659210205078	4.08635091781616	-8.12302207946777	0.00808603875339031	0.00386527273803949	0.0106834331527352	-0.00100484199356288	NaN	49.9329605102539
567	99.8659210205078	4.08635091781616	-7.79834747314453	0.0100340843200684	0.00906006153672934	0.00418994715437293	-0.00652430532500148	NaN	49.9329605102539
568	98.5672225952148	3.7616765499115	-7.47367286682129	0.000943203864153475	0.00289124972186983	-0.00100484199356288	-3.08191010844894e-05	NaN	49.2836112976074
569	96.6191787719727	4.41102504730225	-7.99315214157104	0.00386527273803949	0.000618529506027699	0.000293855206109583	-0.00912170019000769	NaN	48.3095893859863
570	97.9178771972656	3.43700218200684	-8.18795680999756	0.00678734155371785	-0.00490093370899558	-0.00457625929266214	-0.00165419070981443	NaN	48.9589385986328
571	98.5672225952148	3.43700218200684	-7.99315214157104	0.0132808275520802	-0.0198359526693821	-0.0182125810533762	-0.0026282137259841	NaN	49.2836112976074
572	99.8659210205078	2.46297931671143	-7.79834747314453	0.0226963832974434	-0.0191866029053926	-0.0276281367987394	0.00126787810586393	NaN	49.9329605102539
573	99.2165756225586	4.08635091781616	-7.9282169342041	0.0165275707840919	-0.0139918150380254	-0.0292515084147453	-0.00295288790948689	NaN	49.6082878112793
574	99.2165756225586	3.43700218200684	-7.86328220367432	0.0155535480007529	-0.0217839982360601	-0.017887907102704	-0.00327756232582033	NaN	49.6082878112793
575	101.81396484375	3.11232805252075	-7.79834747314453	0.00548864435404539	-0.0104203969240189	-0.0172385573387146	-0.00717365415766835	NaN	50.906982421875
576	102.463317871094	2.13830494880676	-7.99315214157104	0.00516396993771195	0.000293855206109583	-0.0172385573387146	0.00126787810586393	NaN	51.2316589355469
577	100.515274047852	3.11232805252075	-7.9282169342041	0.0103587592020631	0.00548864435404539	0.00711201597005129	0.00678734155371785	NaN	50.2576370239258
578	101.81396484375	2.13830494880676	-7.9282169342041	0.00418994715437293	0.0100340843200684	-0.0113944197073579	0.00159255252219737	NaN	50.906982421875
579	100.515274047852	1.48895645141602	-7.86328220367432	0.00776136433705688	-0.00360223650932312	-0.00295288790948689	-0.00652430532500148	NaN	50.2576370239258
580	100.515274047852	1.48895645141602	-7.21393346786499	0.00841071270406246	-0.00652430532500148	-0.00360223650932312	-0.00587495695799589	NaN	50.2576370239258
581	101.164619445801	1.16428208351135	-7.9282169342041	-0.0126931173726916	0.0136055024340749	0.0191249661147594	0.00126787810586393	NaN	50.5823097229004
582	102.463317871094	0.839607775211334	-7.73341274261475	-0.00749832857400179	0.0265924744307995	0.0220470335334539	0.00938473641872406	NaN	51.2316589355469
583	99.8659210205078	2.46297931671143	-7.99315214157104	-0.0123684434220195	0.0126314787194133	0.0106834331527352	0.00906006153672934	NaN	49.9329605102539
584	100.515274047852	3.11232805252075	-7.73341274261475	-0.00879702530801296	0.0194496400654316	0.0136055024340749	0.000943203864153475	NaN	50.2576370239258
585	100.515274047852	1.48895645141602	-7.4087381362915	-0.0113944197073579	0.00743668992072344	-0.00490093370899558	-0.00749832857400179	NaN	50.2576370239258
586	102.463317871094	1.48895645141602	-7.6684775352478	0.0155535480007529	0.00256657530553639	0.00354059832170606	-0.00165419070981443	NaN	51.2316589355469
587	100.515274047852	2.46297931671143	-7.53860807418823	0.0249691028147936	0.00581331877037883	0.0022419011220336	0.00678734155371785	NaN	50.2576370239258
588	100.515274047852	1.81363070011139	-7.73341274261475	0.0275664981454611	0.00256657530553639	-3.08191010844894e-05	-3.08191010844894e-05	NaN	50.2576370239258
589	99.2165756225586	3.11232805252075	-8.12302207946777	0.0162028968334198	0.00191722682211548	-0.00847235135734081	0.00159255252219737	NaN	49.6082878112793
590	99.8659210205078	2.78765368461609	-7.79834747314453	0.00191722682211548	-0.00360223650932312	-0.00295288790948689	-0.0117190945893526	NaN	49.9329605102539
591	99.8659210205078	3.43700218200684	-7.73341274261475	0.0210730116814375	-0.00587495695799589	-0.028926832601428	-0.00522560812532902	NaN	49.9329605102539
592	99.8659210205078	3.7616765499115	-7.79834747314453	0.0210730116814375	-0.0117190945893526	-0.0347709693014622	-0.00490093370899558	NaN	49.9329605102539
593	100.515274047852	2.46297931671143	-8.05808639526367	0.00873538758605719	-0.0175632312893867	-0.0273034609854221	0.000943203864153475	NaN	50.2576370239258
594	101.81396484375	3.43700218200684	-7.9282169342041	0.000293855206109583	-0.00879702530801296	-0.0175632312893867	-0.00522560812532902	NaN	50.906982421875
595	99.8659210205078	2.78765368461609	-8.05808639526367	-0.0188619289547205	-0.0026282137259841	-0.00944637414067984	-0.00814767740666866	NaN	49.9329605102539
596	99.2165756225586	3.7616765499115	-8.05808639526367	-0.00944637414067984	0.00191722682211548	-0.00522560812532902	-0.00490093370899558	NaN	49.6082878112793
597	101.164619445801	2.78765368461609	-7.73341274261475	-0.0156151866540313	0.0100340843200684	-0.00425158534198999	-0.00360223650932312	NaN	50.5823097229004
598	99.8659210205078	3.7616765499115	-7.27886867523193	-0.0113944197073579	0.00743668992072344	-0.00717365415766835	0.00191722682211548	NaN	49.9329605102539
599	99.8659210205078	3.11232805252075	-8.18795680999756	-0.0182125810533762	0.00159255252219737	-0.00749832857400179	0.00418994715437293	NaN	49.9329605102539
600	99.8659210205078	2.46297931671143	-8.25289154052734	-0.0136671401560307	0.00906006153672934	-0.000680167751852423	-0.00132951640989631	NaN	49.9329605102539
601	97.2685317993164	2.78765368461609	-7.99315214157104	-0.0363943427801132	0.0236704051494598	0.0200989879667759	0.00711201597005129	NaN	48.6342658996582
602	97.2685317993164	3.11232805252075	-8.18795680999756	-0.0409397818148136	0.0304885655641556	0.0210730116814375	0.011982130818069	NaN	48.6342658996582
603	99.2165756225586	2.13830494880676	-7.79834747314453	-0.032173577696085	0.0236704051494598	0.0158782228827477	0.0103587592020631	NaN	49.6082878112793
604	97.9178771972656	2.13830494880676	-7.53860807418823	-0.032173577696085	0.01847561635077	0.00613799272105098	0.00808603875339031	NaN	48.9589385986328
605	97.2685317993164	3.11232805252075	-8.25289154052734	-0.0123684434220195	0.00321592413820326	0.00548864435404539	0.00191722682211548	NaN	48.6342658996582
606	98.5672225952148	3.11232805252075	-7.86328220367432	-0.0156151866540313	0.00678734155371785	0.00581331877037883	-0.000680167751852423	NaN	49.2836112976074
607	99.2165756225586	3.43700218200684	-7.99315214157104	0.00516396993771195	0.00613799272105098	0.0136055024340749	0.000293855206109583	NaN	49.6082878112793
608	99.2165756225586	3.7616765499115	-7.99315214157104	-0.00587495695799589	0.00678734155371785	0.00873538758605719	0.00711201597005129	NaN	49.6082878112793
609	101.81396484375	2.46297931671143	-7.60354280471802	0.00613799272105098	0.00808603875339031	0.0116574559360743	-0.00717365415766835	NaN	50.906982421875
610	101.164619445801	2.13830494880676	-7.73341274261475	0.00743668992072344	-0.00197886489331722	0.00126787810586393	-0.00457625929266214	NaN	50.5823097229004
611	102.463317871094	2.46297931671143	-7.9282169342041	0.025618452578783	-0.0299008563160896	-0.0120437685400248	-0.00944637414067984	NaN	51.2316589355469
612	99.2165756225586	1.81363070011139	-8.05808639526367	0.0360080301761627	-0.0191866029053926	-0.00619963090866804	-0.00522560812532902	NaN	49.6082878112793
613	100.515274047852	1.81363070011139	-7.9282169342041	0.0285405199974775	-0.0260047651827335	-0.00360223650932312	-0.00879702530801296	NaN	50.2576370239258
614	99.8659210205078	2.13830494880676	-7.86328220367432	0.0223717093467712	-0.0276281367987394	-0.0110697457566857	-0.00944637414067984	NaN	49.9329605102539
615	101.164619445801	1.81363070011139	-7.73341274261475	0.0145795252174139	-0.0143164889886975	0.00256657530553639	-0.00684897974133492	NaN	50.5823097229004
616	102.463317871094	1.48895645141602	-7.6684775352478	0.0275664981454611	-0.00944637414067984	0.000943203864153475	-0.00360223650932312	NaN	51.2316589355469
617	101.164619445801	2.13830494880676	-8.05808639526367	0.0113327819854021	0.00159255252219737	0.011982130818069	0.000618529506027699	NaN	50.5823097229004
618	103.112663269043	1.81363070011139	-7.73341274261475	0.0123068047687411	0.00548864435404539	0.000618529506027699	-0.00230353930965066	NaN	51.5563316345215
619	101.164619445801	2.46297931671143	-7.73341274261475	0.00159255252219737	-0.000355493422830477	0.0123068047687411	-0.00555028254166245	NaN	50.5823097229004
620	101.164619445801	3.43700218200684	-7.53860807418823	0.00451462110504508	0.00159255252219737	0.00581331877037883	-0.00425158534198999	NaN	50.5823097229004
621	101.164619445801	2.46297931671143	-7.47367286682129	0.00256657530553639	0.0217223595827818	0.0217223595827818	0.00191722682211548	NaN	50.5823097229004
622	101.81396484375	2.46297931671143	-7.60354280471802	-0.0208099745213985	0.0321119390428066	0.0272418223321438	0.00451462110504508	NaN	50.906982421875
623	101.81396484375	3.43700218200684	-8.18795680999756	-0.0185372550040483	0.0236704051494598	0.0282158460468054	0.00938473641872406	NaN	50.906982421875
624	99.8659210205078	3.43700218200684	-8.12302207946777	-0.028926832601428	0.0213976856321096	0.0210730116814375	0.00678734155371785	NaN	49.9329605102539
625	99.8659210205078	2.46297931671143	-7.79834747314453	-0.0100957229733467	0.00451462110504508	0.00711201597005129	0.000618529506027699	NaN	49.9329605102539
626	102.463317871094	2.78765368461609	-7.86328220367432	-0.0104203969240189	0.00548864435404539	0.000943203864153475	-0.000680167751852423	NaN	51.2316589355469
627	101.81396484375	2.13830494880676	-7.6684775352478	0.00191722682211548	0.00191722682211548	0.00548864435404539	0.00256657530553639	NaN	50.906982421875
628	99.8659210205078	2.78765368461609	-7.9282169342041	-0.00327756232582033	0.0022419011220336	0.00776136433705688	-3.08191010844894e-05	NaN	49.9329605102539
629	99.8659210205078	3.43700218200684	-8.18795680999756	-0.00912170019000769	-3.08191010844894e-05	0.00289124972186983	-0.000355493422830477	NaN	49.9329605102539
630	100.515274047852	3.43700218200684	-8.12302207946777	0.00386527273803949	-0.00749832857400179	-0.00295288790948689	-0.00197886489331722	NaN	50.2576370239258
631	99.2165756225586	3.43700218200684	-7.99315214157104	0.01100810803473	-0.0237320438027382	-0.0182125810533762	-3.08191010844894e-05	NaN	49.6082878112793
632	101.81396484375	2.78765368461609	-7.99315214157104	0.025618452578783	-0.0146411629393697	-0.0224333461374044	-0.00392691092565656	NaN	50.906982421875
633	99.8659210205078	4.08635091781616	-7.27886867523193	0.0158782228827477	-0.0195112787187099	-0.0253554154187441	-0.00327756232582033	NaN	49.9329605102539
634	99.2165756225586	3.11232805252075	-7.99315214157104	0.00548864435404539	-0.0113944197073579	-0.023407369852066	-0.0110697457566857	NaN	49.6082878112793
635	97.9178771972656	3.7616765499115	-8.18795680999756	0.00191722682211548	0.000293855206109583	-0.02697878703475	-0.000680167751852423	NaN	48.9589385986328
636	96.6191787719727	3.7616765499115	-8.12302207946777	-0.00230353930965066	-0.0117190945893526	-0.0136671401560307	-0.00782300252467394	NaN	48.3095893859863
637	97.9178771972656	3.43700218200684	-7.99315214157104	0.00126787810586393	-0.00197886489331722	-0.00944637414067984	-0.00652430532500148	NaN	48.9589385986328
638	97.9178771972656	3.7616765499115	-7.99315214157104	-0.0026282137259841	-0.00132951640989631	-0.00295288790948689	0.00126787810586393	NaN	48.9589385986328
639	98.5672225952148	3.7616765499115	-7.73341274261475	-0.00879702530801296	-0.000680167751852423	-0.0159398596733809	-3.08191010844894e-05	NaN	49.2836112976074
640	99.8659210205078	3.11232805252075	-8.31782627105713	0.0145795252174139	0.00808603875339031	-0.00652430532500148	-0.00555028254166245	NaN	49.9329605102539
641	99.8659210205078	3.7616765499115	-8.18795680999756	-0.00392691092565656	0.0175015944987535	0.00321592413820326	0.00418994715437293	NaN	49.9329605102539
642	100.515274047852	3.43700218200684	-8.18795680999756	-0.0120437685400248	0.0317872650921345	0.020423661917448	0.011982130818069	NaN	50.2576370239258
643	99.8659210205078	3.43700218200684	-7.79834747314453	-0.00457625929266214	0.0239950809627771	0.00159255252219737	0.013930176384747	NaN	49.9329605102539
644	101.164619445801	2.46297931671143	-7.53860807418823	-0.00814767740666866	0.01100810803473	0.00386527273803949	0.00970941036939621	NaN	50.5823097229004
645	101.164619445801	1.81363070011139	-7.60354280471802	-0.00360223650932312	-0.00295288790948689	-0.00782300252467394	-0.00619963090866804	NaN	50.5823097229004
646	100.515274047852	2.13830494880676	-8.25289154052734	0.0142548503354192	-0.00295288790948689	-3.08191010844894e-05	0.00548864435404539	NaN	50.2576370239258
647	99.2165756225586	2.78765368461609	-8.18795680999756	0.0132808275520802	-0.00197886489331722	-0.000680167751852423	0.000943203864153475	NaN	49.6082878112793
648	101.81396484375	1.16428208351135	-7.9282169342041	0.0022419011220336	-0.00360223650932312	-0.00522560812532902	0.00191722682211548	NaN	50.906982421875
649	100.515274047852	2.13830494880676	-7.9282169342041	-0.000680167751852423	-0.00490093370899558	-0.00522560812532902	-0.0026282137259841	NaN	50.2576370239258
650	100.515274047852	2.13830494880676	-7.53860807418823	0.00256657530553639	-0.00847235135734081	-0.0188619289547205	-0.00295288790948689	NaN	50.2576370239258
651	100.515274047852	3.11232805252075	-7.60354280471802	0.01847561635077	-0.0188619289547205	-0.0247060675173998	-0.0120437685400248	NaN	50.2576370239258
652	98.5672225952148	2.78765368461609	-7.53860807418823	0.00776136433705688	-0.0217839982360601	-0.0441865250468254	0.00321592413820326	NaN	49.2836112976074
653	101.81396484375	3.7616765499115	-8.18795680999756	0.00776136433705688	-0.023407369852066	-0.0237320438027382	-0.00912170019000769	NaN	50.906982421875
654	99.2165756225586	3.43700218200684	-7.9282169342041	-0.00684897974133492	-0.017887907102704	-0.0334722734987736	-0.00977104809135199	NaN	49.6082878112793
655	101.164619445801	3.11232805252075	-7.86328220367432	-0.0120437685400248	-0.0139918150380254	-0.0208099745213985	-0.00944637414067984	NaN	50.5823097229004
656	101.81396484375	3.11232805252075	-7.9282169342041	-0.0126931173726916	-0.00814767740666866	-0.0195112787187099	-0.00100484199356288	NaN	50.906982421875
657	100.515274047852	3.43700218200684	-8.18795680999756	-0.00132951640989631	0.00159255252219737	-0.00132951640989631	0.00678734155371785	NaN	50.2576370239258
658	102.463317871094	2.78765368461609	-8.38276100158691	-0.0113944197073579	0.00354059832170606	-0.0182125810533762	0.00483929552137852	NaN	51.2316589355469
659	100.515274047852	3.43700218200684	-8.18795680999756	-0.0159398596733809	-0.00425158534198999	-0.00522560812532902	0.00808603875339031	NaN	50.2576370239258
660	102.463317871094	2.46297931671143	-8.18795680999756	-0.000355493422830477	-0.00197886489331722	-0.0123684434220195	-0.00197886489331722	NaN	51.2316589355469
661	101.81396484375	3.11232805252075	-7.73341274261475	-0.0211346503347158	0.0113327819854021	0.00711201597005129	-0.000355493422830477	NaN	50.906982421875
662	101.164619445801	2.78765368461609	-7.73341274261475	-0.0247060675173998	0.0295145437121391	0.0249691028147936	0.0158782228827477	NaN	50.5823097229004
663	100.515274047852	2.78765368461609	-8.18795680999756	-0.0152905117720366	0.0226963832974434	0.0197743140161037	-0.000355493422830477	NaN	50.2576370239258
664	99.2165756225586	4.08635091781616	-8.25289154052734	-0.0120437685400248	0.0181509424000978	0.00354059832170606	-0.00327756232582033	NaN	49.6082878112793
665	99.8659210205078	3.7616765499115	-7.79834747314453	-0.00977104809135199	0.0123068047687411	0.0022419011220336	-0.00360223650932312	NaN	49.9329605102539
666	99.2165756225586	2.78765368461609	-7.60354280471802	0.00646266713738441	-3.08191010844894e-05	0.00516396993771195	-0.00132951640989631	NaN	49.6082878112793
667	98.5672225952148	2.78765368461609	-7.60354280471802	0.00126787810586393	0.00451462110504508	-0.00132951640989631	0.00354059832170606	NaN	49.2836112976074
668	98.5672225952148	4.41102504730225	-7.53860807418823	0.00808603875339031	0.00613799272105098	-0.00425158534198999	0.00516396993771195	NaN	49.2836112976074
669	97.2685317993164	4.41102504730225	-7.79834747314453	0.00581331877037883	0.00873538758605719	-0.00587495695799589	0.00613799272105098	NaN	48.6342658996582
670	96.6191787719727	4.41102504730225	-7.9282169342041	0.00321592413820326	-0.00165419070981443	-0.0146411629393697	-0.00360223650932312	NaN	48.3095893859863
671	96.6191787719727	4.08635091781616	-7.6684775352478	0.0226963832974434	-0.0143164889886975	-0.0273034609854221	-0.000355493422830477	NaN	48.3095893859863
672	97.9178771972656	4.73569965362549	-7.86328220367432	0.0450989119708538	-0.0130177913233638	-0.0221086721867323	-0.00522560812532902	NaN	48.9589385986328
673	98.5672225952148	3.11232805252075	-7.73341274261475	0.0467222817242146	-0.0143164889886975	-0.0276281367987394	-0.00717365415766835	NaN	49.2836112976074
674	100.515274047852	3.11232805252075	-7.53860807418823	0.0308132413774729	-0.0143164889886975	-0.0188619289547205	-0.00749832857400179	NaN	50.2576370239258
675	99.8659210205078	4.08635091781616	-8.18795680999756	0.0236704051494598	-0.00587495695799589	-0.0126931173726916	-0.0113944197073579	NaN	49.9329605102539
676	99.2165756225586	3.7616765499115	-8.05808639526367	0.0181509424000978	-0.00587495695799589	-0.00522560812532902	-0.00230353930965066	NaN	49.6082878112793
677	100.515274047852	3.43700218200684	-7.99315214157104	0.00613799272105098	-0.00197886489331722	0.00126787810586393	0.00191722682211548	NaN	50.2576370239258
678	99.2165756225586	3.11232805252075	-7.9282169342041	0.00256657530553639	-0.000355493422830477	-0.00619963090866804	0.00354059832170606	NaN	49.6082878112793
679	100.515274047852	3.43700218200684	-7.79834747314453	-0.00327756232582033	-0.000355493422830477	-0.0026282137259841	-0.000355493422830477	NaN	50.2576370239258
680	99.2165756225586	2.78765368461609	-7.73341274261475	-0.0100957229733467	-0.00100484199356288	-0.00619963090866804	-0.00100484199356288	NaN	49.6082878112793
681	101.164619445801	2.46297931671143	-8.25289154052734	-0.0152905117720366	0.00646266713738441	0.0175015944987535	0.00646266713738441	NaN	50.5823097229004
682	99.2165756225586	2.78765368461609	-8.25289154052734	-0.0318489037454128	0.0233457311987877	0.0382807515561581	0.00646266713738441	NaN	49.6082878112793
683	101.164619445801	1.16428208351135	-7.86328220367432	-0.0276281367987394	0.011982130818069	0.0213976856321096	0.00938473641872406	NaN	50.5823097229004
684	100.515274047852	1.81363070011139	-7.6684775352478	-0.0328229255974293	0.0171769186854362	0.0155535480007529	0.00938473641872406	NaN	50.2576370239258
685	101.164619445801	3.43700218200684	-7.99315214157104	-0.0182125810533762	0.00938473641872406	0.00938473641872406	0.00191722682211548	NaN	50.5823097229004
686	99.2165756225586	3.43700218200684	-7.6684775352478	-0.0117190945893526	-0.000355493422830477	-0.000355493422830477	-0.00392691092565656	NaN	49.6082878112793
687	99.2165756225586	4.41102504730225	-8.12302207946777	-0.00522560812532902	0.011982130818069	0.00841071270406246	0.00581331877037883	NaN	49.6082878112793
688	101.81396484375	3.11232805252075	-8.05808639526367	-0.00165419070981443	0.00743668992072344	-3.08191010844894e-05	0.0022419011220336	NaN	50.906982421875
689	101.164619445801	2.78765368461609	-7.73341274261475	-0.00425158534198999	0.00516396993771195	-0.00555028254166245	0.00516396993771195	NaN	50.5823097229004
690	100.515274047852	2.46297931671143	-7.9282169342041	-0.00652430532500148	-0.000680167751852423	-0.00587495695799589	0.00646266713738441	NaN	50.2576370239258
691	101.164619445801	3.43700218200684	-7.9282169342041	0.0178262684494257	-0.0120437685400248	-0.0240567177534103	-0.00360223650932312	NaN	50.5823097229004
692	101.81396484375	2.46297931671143	-7.6684775352478	0.0223717093467712	-0.0185372550040483	-0.0195112787187099	-3.08191010844894e-05	NaN	50.906982421875
693	100.515274047852	4.73569965362549	-8.31782627105713	0.0175015944987535	-0.0217839982360601	-0.0159398596733809	0.00126787810586393	NaN	50.2576370239258
694	101.81396484375	3.43700218200684	-7.99315214157104	0.0200989879667759	-0.0198359526693821	-0.0243813935667276	-0.00230353930965066	NaN	50.906982421875
695	101.81396484375	3.11232805252075	-7.9282169342041	0.0123068047687411	-0.00165419070981443	-0.0149658378213644	-0.000355493422830477	NaN	50.906982421875
696	102.463317871094	3.43700218200684	-8.18795680999756	0.012956153601408	-0.0146411629393697	-0.0175632312893867	-0.00749832857400179	NaN	51.2316589355469
697	100.515274047852	3.7616765499115	-7.73341274261475	0.0123068047687411	0.00516396993771195	0.00548864435404539	0.00418994715437293	NaN	50.2576370239258
698	101.81396484375	3.7616765499115	-7.9282169342041	0.0116574559360743	0.00873538758605719	-0.00425158534198999	0.01100810803473	NaN	50.906982421875
699	101.81396484375	2.78765368461609	-7.86328220367432	0.00970941036939621	0.00418994715437293	-0.00814767740666866	0.00581331877037883	NaN	50.906982421875
700	101.81396484375	2.46297931671143	-7.86328220367432	0.00451462110504508	0.00613799272105098	0.00386527273803949	-0.0026282137259841	NaN	50.906982421875
701	100.515274047852	2.46297931671143	-7.99315214157104	-0.0130177913233638	0.0249691028147936	0.00418994715437293	0.00451462110504508	NaN	50.2576370239258
702	100.515274047852	1.81363070011139	-7.60354280471802	-0.0185372550040483	0.0360080301761627	0.0288651939481497	0.0113327819854021	NaN	50.2576370239258
703	98.5672225952148	3.43700218200684	-7.6684775352478	-0.0279528107494116	0.025618452578783	0.0152288740500808	0.0197743140161037	NaN	49.2836112976074
704	97.2685317993164	3.11232805252075	-7.9282169342041	-0.0230826959013939	0.0200989879667759	0.011982130818069	0.00321592413820326	NaN	48.6342658996582
705	97.2685317993164	2.13830494880676	-7.99315214157104	-0.0169138833880424	0.011982130818069	0.00711201597005129	0.00581331877037883	NaN	48.6342658996582
706	99.8659210205078	2.13830494880676	-7.99315214157104	-3.08191010844894e-05	0.0123068047687411	-0.000680167751852423	0.0022419011220336	NaN	49.9329605102539
707	99.2165756225586	2.46297931671143	-7.79834747314453	0.00256657530553639	0.00970941036939621	0.00776136433705688	0.00516396993771195	NaN	49.6082878112793
708	99.2165756225586	3.43700218200684	-7.60354280471802	0.0132808275520802	0.00938473641872406	-0.00782300252467394	0.00354059832170606	NaN	49.6082878112793
709	101.164619445801	2.78765368461609	-7.79834747314453	-0.00555028254166245	0.00386527273803949	-0.0110697457566857	0.00451462110504508	NaN	50.5823097229004
710	99.2165756225586	2.46297931671143	-7.53860807418823	0.00646266713738441	0.00808603875339031	-0.0113944197073579	-3.08191010844894e-05	NaN	49.6082878112793
711	100.515274047852	1.81363070011139	-7.9282169342041	0.0171769186854362	-0.0279528107494116	-0.0250307414680719	-0.00847235135734081	NaN	50.2576370239258
712	99.2165756225586	3.11232805252075	-8.12302207946777	0.0295145437121391	-0.0208099745213985	-0.0279528107494116	-0.00522560812532902	NaN	49.6082878112793
713	102.463317871094	0.839607775211334	-7.79834747314453	0.020423661917448	-0.0230826959013939	-0.0133424662053585	-0.0110697457566857	NaN	51.2316589355469
714	99.8659210205078	2.46297931671143	-7.9282169342041	0.0217223595827818	-0.0318489037454128	-0.0266541130840778	-0.00230353930965066	NaN	49.9329605102539
715	101.164619445801	1.48895645141602	-7.73341274261475	0.0272418223321438	-0.00425158534198999	-0.0175632312893867	-0.0133424662053585	NaN	50.5823097229004
716	102.463317871094	0.839607775211334	-7.79834747314453	0.0132808275520802	-0.0341216214001179	-0.00977104809135199	-0.00944637414067984	NaN	51.2316589355469
717	102.463317871094	1.16428208351135	-8.05808639526367	0.00581331877037883	-0.000355493422830477	0.00386527273803949	0.000618529506027699	NaN	51.2316589355469
718	101.81396484375	1.16428208351135	-7.9282169342041	-0.000355493422830477	0.00256657530553639	0.000943203864153475	0.00289124972186983	NaN	50.906982421875
719	101.164619445801	1.81363070011139	-7.86328220367432	-0.00327756232582033	-0.00327756232582033	-3.08191010844894e-05	-0.00165419070981443	NaN	50.5823097229004
720	101.164619445801	3.11232805252075	-7.99315214157104	-0.0208099745213985	0.00126787810586393	0.00906006153672934	-0.00717365415766835	NaN	50.5823097229004
721	101.164619445801	3.11232805252075	-7.60354280471802	-0.00587495695799589	0.0178262684494257	0.0145795252174139	-0.00814767740666866	NaN	50.5823097229004
722	100.515274047852	2.78765368461609	-8.18795680999756	-0.0263294391334057	0.0321119390428066	0.0337353087961674	0.0145795252174139	NaN	50.2576370239258
723	100.515274047852	2.13830494880676	-7.9282169342041	-0.0305502042174339	0.01847561635077	0.0168522447347641	0.00581331877037883	NaN	50.2576370239258
724	101.81396484375	1.81363070011139	-7.73341274261475	-0.0282774847000837	0.0181509424000978	0.0152288740500808	0.00354059832170606	NaN	50.906982421875
725	103.112663269043	2.78765368461609	-8.25289154052734	-0.0136671401560307	0.00873538758605719	0.00678734155371785	-0.00555028254166245	NaN	51.5563316345215
726	100.515274047852	2.46297931671143	-8.12302207946777	-0.0123684434220195	0.00873538758605719	-0.00230353930965066	-0.00392691092565656	NaN	50.2576370239258
727	101.164619445801	3.7616765499115	-7.99315214157104	-0.000355493422830477	0.00451462110504508	0.00289124972186983	-0.00165419070981443	NaN	50.5823097229004
728	101.164619445801	2.46297931671143	-8.12302207946777	-0.0136671401560307	0.00873538758605719	0.00516396993771195	0.00418994715437293	NaN	50.5823097229004
729	103.112663269043	2.13830494880676	-8.05808639526367	-0.00977104809135199	-0.000680167751852423	0.00191722682211548	-0.00360223650932312	NaN	51.5563316345215
730	99.8659210205078	3.11232805252075	-7.9282169342041	-0.00749832857400179	0.00483929552137852	-0.0152905117720366	0.00418994715437293	NaN	49.9329605102539
731	100.515274047852	3.43700218200684	-8.12302207946777	0.0207483377307653	-0.0156151866540313	-0.0139918150380254	-0.00782300252467394	NaN	50.2576370239258
732	101.81396484375	1.81363070011139	-7.79834747314453	0.0275664981454611	-0.0227580219507217	-0.0237320438027382	-0.00587495695799589	NaN	50.906982421875
733	99.2165756225586	3.7616765499115	-7.53860807418823	0.0200989879667759	-0.0110697457566857	-0.0175632312893867	-0.00652430532500148	NaN	49.6082878112793
734	100.515274047852	2.13830494880676	-7.6684775352478	0.0168522447347641	-0.0211346503347158	-0.0221086721867323	-0.00490093370899558	NaN	50.2576370239258
735	98.5672225952148	3.11232805252075	-7.9282169342041	0.00678734155371785	-0.00587495695799589	-0.00717365415766835	-0.00717365415766835	NaN	49.2836112976074
736	99.2165756225586	3.11232805252075	-7.9282169342041	0.0158782228827477	-0.00165419070981443	-0.00295288790948689	-0.00392691092565656	NaN	49.6082878112793
737	97.2685317993164	3.11232805252075	-7.79834747314453	0.00256657530553639	-0.000680167751852423	-0.00457625929266214	-0.00100484199356288	NaN	48.6342658996582
738	99.2165756225586	3.11232805252075	-7.6684775352478	0.00873538758605719	0.00711201597005129	-0.00100484199356288	0.00191722682211548	NaN	49.6082878112793
739	99.8659210205078	3.11232805252075	-7.73341274261475	0.00646266713738441	-0.00587495695799589	-0.00360223650932312	0.00289124972186983	NaN	49.9329605102539
740	101.81396484375	2.13830494880676	-7.6684775352478	0.00191722682211548	0.00548864435404539	0.00256657530553639	0.00159255252219737	NaN	50.906982421875
741	100.515274047852	3.43700218200684	-8.05808639526367	-0.00490093370899558	0.0158782228827477	0.0158782228827477	0.00126787810586393	NaN	50.2576370239258
742	101.81396484375	1.81363070011139	-7.6684775352478	-0.0107450718060136	0.0337353087961674	0.0220470335334539	0.00970941036939621	NaN	50.906982421875
743	100.515274047852	3.11232805252075	-7.73341274261475	-0.0211346503347158	0.025618452578783	0.0165275707840919	0.00970941036939621	NaN	50.2576370239258
744	99.8659210205078	1.81363070011139	-7.79834747314453	-0.00619963090866804	0.00776136433705688	0.0181509424000978	-0.00327756232582033	NaN	49.9329605102539
745	101.81396484375	0.514933466911316	-7.34380340576172	-3.08191010844894e-05	0.00386527273803949	0.00613799272105098	0.00678734155371785	NaN	50.906982421875
746	102.463317871094	0.839607775211334	-7.79834747314453	0.0145795252174139	-0.00197886489331722	0.0100340843200684	-0.00555028254166245	NaN	51.2316589355469
747	101.164619445801	0.839607775211334	-7.86328220367432	0.00646266713738441	0.00256657530553639	0.0136055024340749	0.00516396993771195	NaN	50.5823097229004
748	101.164619445801	1.81363070011139	-7.6684775352478	0.01100810803473	0.00678734155371785	0.00613799272105098	0.00321592413820326	NaN	50.5823097229004
749	100.515274047852	2.46297931671143	-7.6684775352478	0.00581331877037883	0.00126787810586393	-0.00100484199356288	-0.000680167751852423	NaN	50.2576370239258
750	101.81396484375	1.81363070011139	-7.27886867523193	0.01100810803473	0.00159255252219737	-0.00652430532500148	-0.00230353930965066	NaN	50.906982421875
751	102.463317871094	1.48895645141602	-7.47367286682129	0.0269171483814716	-0.00717365415766835	-0.00327756232582033	-0.00944637414067984	NaN	51.2316589355469
752	101.164619445801	3.11232805252075	-8.31782627105713	0.0278911720961332	-0.0230826959013939	-0.0208099745213985	0.00159255252219737	NaN	50.5823097229004
753	102.463317871094	2.13830494880676	-8.05808639526367	0.0210730116814375	-0.0104203969240189	-0.0123684434220195	-0.00197886489331722	NaN	51.2316589355469
754	99.2165756225586	3.11232805252075	-8.31782627105713	0.0269171483814716	-0.0165892094373703	-0.0169138833880424	-0.00522560812532902	NaN	49.6082878112793
755	103.112663269043	2.13830494880676	-8.12302207946777	0.00873538758605719	-0.0165892094373703	-0.0169138833880424	-0.00847235135734081	NaN	51.5563316345215
756	101.81396484375	2.46297931671143	-7.79834747314453	0.01100810803473	-0.00165419070981443	-0.00490093370899558	-0.00522560812532902	NaN	50.906982421875
757	102.463317871094	1.81363070011139	-7.86328220367432	0.00938473641872406	0.00613799272105098	-0.00879702530801296	-0.00425158534198999	NaN	51.2316589355469
758	101.81396484375	2.46297931671143	-8.31782627105713	0.0123068047687411	0.000618529506027699	0.0106834331527352	0.00418994715437293	NaN	50.906982421875
759	103.112663269043	2.46297931671143	-7.99315214157104	0.011982130818069	-0.00295288790948689	0.00126787810586393	0.00289124972186983	NaN	51.5563316345215
760	101.164619445801	2.46297931671143	-7.99315214157104	0.00483929552137852	0.00711201597005129	0.00354059832170606	-0.00814767740666866	NaN	50.5823097229004
761	103.112663269043	1.81363070011139	-7.79834747314453	-0.00814767740666866	0.01100810803473	0.0168522447347641	-0.00197886489331722	NaN	51.5563316345215
762	100.515274047852	2.78765368461609	-7.9282169342041	-0.023407369852066	0.0369820520281792	0.0272418223321438	0.011982130818069	NaN	50.2576370239258
763	101.164619445801	2.13830494880676	-7.73341274261475	-0.0188619289547205	0.0239950809627771	0.0142548503354192	0.00516396993771195	NaN	50.5823097229004
764	98.5672225952148	3.43700218200684	-7.79834747314453	-0.0273034609854221	0.0178262684494257	0.0217223595827818	0.00483929552137852	NaN	49.2836112976074
765	96.6191787719727	3.43700218200684	-7.79834747314453	-0.0198359526693821	0.01100810803473	0.00386527273803949	-0.000680167751852423	NaN	48.3095893859863
766	98.5672225952148	3.11232805252075	-7.6684775352478	-0.0266541130840778	0.00743668992072344	0.00321592413820326	0.00256657530553639	NaN	49.2836112976074
767	97.9178771972656	3.7616765499115	-7.73341274261475	-0.00457625929266214	0.00873538758605719	-0.000680167751852423	0.0022419011220336	NaN	48.9589385986328
768	99.2165756225586	3.11232805252075	-7.6684775352478	-0.00814767740666866	0.0126314787194133	0.00646266713738441	0.00711201597005129	NaN	49.6082878112793
769	100.515274047852	2.78765368461609	-8.25289154052734	-0.00814767740666866	0.00418994715437293	-0.000355493422830477	-0.00619963090866804	NaN	50.2576370239258
770	99.8659210205078	3.11232805252075	-8.12302207946777	0.00159255252219737	-0.00457625929266214	-0.0146411629393697	-0.00944637414067984	NaN	49.9329605102539
771	99.8659210205078	4.08635091781616	-8.25289154052734	0.0230210572481155	-0.0172385573387146	-0.0211346503347158	-0.00197886489331722	NaN	49.9329605102539
772	102.463317871094	2.13830494880676	-8.05808639526367	0.0252937767654657	-0.0208099745213985	-0.0279528107494116	-0.00230353930965066	NaN	51.2316589355469
773	101.164619445801	3.43700218200684	-7.34380340576172	0.0269171483814716	-0.0237320438027382	-0.0117190945893526	-0.00522560812532902	NaN	50.5823097229004
774	102.463317871094	1.16428208351135	-7.34380340576172	0.0149041991680861	-0.0253554154187441	-0.0279528107494116	-0.00457625929266214	NaN	51.2316589355469
775	99.8659210205078	2.46297931671143	-8.05808639526367	0.00321592413820326	-0.0172385573387146	-0.00944637414067984	-0.00457625929266214	NaN	49.9329605102539
776	100.515274047852	2.13830494880676	-8.05808639526367	0.00906006153672934	-0.00912170019000769	-0.0139918150380254	-0.00132951640989631	NaN	50.2576370239258
777	100.515274047852	0.839607775211334	-7.6684775352478	0.0132808275520802	-0.00619963090866804	-0.00944637414067984	0.00418994715437293	NaN	50.2576370239258
778	101.164619445801	1.81363070011139	-7.99315214157104	-0.00230353930965066	-0.00360223650932312	-0.00197886489331722	-0.000355493422830477	NaN	50.5823097229004
779	99.8659210205078	2.78765368461609	-7.79834747314453	-0.0159398596733809	-0.00197886489331722	-0.00555028254166245	-0.00360223650932312	NaN	49.9329605102539
780	99.2165756225586	3.43700218200684	-7.73341274261475	-0.00944637414067984	0.00386527273803949	-0.0136671401560307	0.0022419011220336	NaN	49.6082878112793
781	99.2165756225586	3.11232805252075	-8.25289154052734	-0.0204853005707264	0.0149041991680861	0.0126314787194133	0.000618529506027699	NaN	49.6082878112793
782	103.112663269043	2.13830494880676	-8.05808639526367	-0.0250307414680719	0.0275664981454611	0.0259431265294552	0.0136055024340749	NaN	51.5563316345215
783	99.8659210205078	4.08635091781616	-8.05808639526367	-0.0201606266200542	0.0272418223321438	0.01847561635077	0.01100810803473	NaN	49.9329605102539
784	101.164619445801	2.46297931671143	-7.99315214157104	-0.0256800893694162	0.0194496400654316	0.013930176384747	0.00289124972186983	NaN	50.5823097229004
785	101.81396484375	2.46297931671143	-7.86328220367432	-0.0149658378213644	0.00581331877037883	0.0126314787194133	0.00418994715437293	NaN	50.906982421875
786	101.81396484375	2.78765368461609	-8.05808639526367	-0.00522560812532902	0.00386527273803949	0.00126787810586393	-0.000355493422830477	NaN	50.906982421875
787	101.164619445801	2.46297931671143	-8.12302207946777	-0.0026282137259841	0.00548864435404539	0.00418994715437293	0.00613799272105098	NaN	50.5823097229004
788	101.81396484375	3.11232805252075	-8.12302207946777	-0.00457625929266214	0.00516396993771195	0.0158782228827477	0.000943203864153475	NaN	50.906982421875
789	99.8659210205078	2.78765368461609	-7.9282169342041	-0.00165419070981443	-0.00295288790948689	0.0022419011220336	0.00386527273803949	NaN	49.9329605102539
790	101.164619445801	3.11232805252075	-7.86328220367432	0.00711201597005129	-0.000680167751852423	-0.00327756232582033	-0.00392691092565656	NaN	50.5823097229004
791	101.81396484375	2.13830494880676	-7.60354280471802	0.0285405199974775	-0.0195112787187099	-0.0146411629393697	-0.00749832857400179	NaN	50.906982421875
792	99.8659210205078	2.46297931671143	-7.9282169342041	0.0327612869441509	-0.0172385573387146	-0.0282774847000837	0.00126787810586393	NaN	49.9329605102539
793	101.81396484375	2.78765368461609	-8.18795680999756	0.0265924744307995	-0.0159398596733809	-0.017887907102704	-0.00490093370899558	NaN	50.906982421875
794	99.2165756225586	3.7616765499115	-7.99315214157104	0.0123068047687411	-0.0149658378213644	-0.0136671401560307	-0.00425158534198999	NaN	49.6082878112793
795	99.8659210205078	2.46297931671143	-7.86328220367432	0.000618529506027699	-0.0110697457566857	-0.0185372550040483	-0.00879702530801296	NaN	49.9329605102539
796	99.2165756225586	2.46297931671143	-8.12302207946777	0.00970941036939621	-0.0266541130840778	-0.0159398596733809	0.00126787810586393	NaN	49.6082878112793
797	98.5672225952148	3.43700218200684	-7.60354280471802	0.000618529506027699	0.00191722682211548	-0.00295288790948689	0.00613799272105098	NaN	49.2836112976074
798	97.9178771972656	2.78765368461609	-7.9282169342041	-0.00457625929266214	-0.000355493422830477	0.00386527273803949	0.00354059832170606	NaN	48.9589385986328
799	100.515274047852	2.46297931671143	-7.99315214157104	-0.00684897974133492	0.00646266713738441	-0.00165419070981443	-0.000355493422830477	NaN	50.2576370239258
800	101.164619445801	2.13830494880676	-7.86328220367432	-0.0152905117720366	-0.00165419070981443	-0.00587495695799589	-0.00457625929266214	NaN	50.5823097229004
801	101.164619445801	2.46297931671143	-7.79834747314453	-0.0117190945893526	0.0136055024340749	0.0132808275520802	-0.000355493422830477	NaN	50.5823097229004
802	99.2165756225586	2.13830494880676	-7.47367286682129	-0.0237320438027382	0.0314625911414623	0.0246444288641214	0.0113327819854021	NaN	49.6082878112793
803	101.81396484375	2.13830494880676	-7.86328220367432	-0.0260047651827335	0.0243197549134493	0.0126314787194133	0.00321592413820326	NaN	50.906982421875
804	99.8659210205078	2.78765368461609	-8.12302207946777	-0.0143164889886975	0.0123068047687411	0.012956153601408	0.011982130818069	NaN	49.9329605102539
805	99.8659210205078	2.46297931671143	-7.99315214157104	-0.000355493422830477	0.00126787810586393	0.00191722682211548	-0.0026282137259841	NaN	49.9329605102539
806	100.515274047852	1.16428208351135	-7.60354280471802	-0.00327756232582033	0.00516396993771195	0.00289124972186983	-0.00165419070981443	NaN	50.2576370239258
807	100.515274047852	1.16428208351135	-7.9282169342041	0.00516396993771195	0.00516396993771195	0.00451462110504508	0.00743668992072344	NaN	50.2576370239258
808	99.8659210205078	1.48895645141602	-7.79834747314453	-0.0139918150380254	-0.00619963090866804	0.00516396993771195	-3.08191010844894e-05	NaN	49.9329605102539
809	99.2165756225586	2.46297931671143	-7.9282169342041	-0.0110697457566857	-0.00132951640989631	0.00191722682211548	-0.00327756232582033	NaN	49.6082878112793
810	100.515274047852	2.46297931671143	-7.86328220367432	0.00191722682211548	-0.00879702530801296	-0.00912170019000769	0.000618529506027699	NaN	50.2576370239258
811	99.8659210205078	2.78765368461609	-7.9282169342041	0.0200989879667759	-0.0107450718060136	-0.0240567177534103	-0.00425158534198999	NaN	49.9329605102539
812	100.515274047852	2.78765368461609	-8.12302207946777	0.01100810803473	-0.0211346503347158	-0.0224333461374044	-0.00165419070981443	NaN	50.2576370239258
813	101.164619445801	2.13830494880676	-7.79834747314453	0.00743668992072344	-0.00912170019000769	-0.0139918150380254	0.00841071270406246	NaN	50.5823097229004
814	101.164619445801	3.11232805252075	-7.53860807418823	0.00841071270406246	-0.0208099745213985	-0.0149658378213644	-0.00425158534198999	NaN	50.5823097229004
815	100.515274047852	3.7616765499115	-7.9282169342041	0.000618529506027699	-0.0117190945893526	-0.0100957229733467	-0.00457625929266214	NaN	50.2576370239258
816	102.463317871094	1.81363070011139	-8.12302207946777	-0.00977104809135199	-0.00100484199356288	-0.00522560812532902	-0.00132951640989631	NaN	51.2316589355469
817	101.81396484375	2.78765368461609	-8.05808639526367	0.00451462110504508	-0.00230353930965066	0.00483929552137852	0.0100340843200684	NaN	50.906982421875
818	101.81396484375	2.13830494880676	-7.86328220367432	0.00126787810586393	0.000618529506027699	-0.00555028254166245	-0.00457625929266214	NaN	50.906982421875
819	101.81396484375	1.81363070011139	-8.25289154052734	0.01100810803473	0.00548864435404539	-0.00327756232582033	0.00418994715437293	NaN	50.906982421875
820	100.515274047852	2.78765368461609	-8.05808639526367	0.00646266713738441	0.00256657530553639	-0.0136671401560307	-0.00619963090866804	NaN	50.2576370239258
821	100.515274047852	3.11232805252075	-7.9282169342041	0.00483929552137852	0.0123068047687411	0.0181509424000978	0.00354059832170606	NaN	50.2576370239258
822	100.515274047852	3.43700218200684	-8.18795680999756	0.00516396993771195	0.0259431265294552	0.0327612869441509	0.0123068047687411	NaN	50.2576370239258
823	100.515274047852	1.81363070011139	-7.9282169342041	0.00581331877037883	0.0314625911414623	0.0226963832974434	0.00613799272105098	NaN	50.2576370239258
824	103.112663269043	1.48895645141602	-7.86328220367432	0.01100810803473	0.0200989879667759	0.0106834331527352	0.0126314787194133	NaN	51.5563316345215
825	101.81396484375	2.78765368461609	-7.99315214157104	0.00191722682211548	0.0100340843200684	0.00126787810586393	0.0022419011220336	NaN	50.906982421875
826	100.515274047852	2.46297931671143	-7.79834747314453	0.00321592413820326	0.00808603875339031	0.000943203864153475	-0.00490093370899558	NaN	50.2576370239258
827	99.2165756225586	3.11232805252075	-7.99315214157104	-0.00392691092565656	0.0126314787194133	-0.00132951640989631	0.0022419011220336	NaN	49.6082878112793
828	99.2165756225586	2.13830494880676	-8.05808639526367	-0.00392691092565656	-3.08191010844894e-05	-0.00327756232582033	0.00126787810586393	NaN	49.6082878112793
829	99.2165756225586	1.48895645141602	-7.60354280471802	-0.0237320438027382	0.00354059832170606	-3.08191010844894e-05	0.00386527273803949	NaN	49.6082878112793
830	99.8659210205078	2.78765368461609	-8.12302207946777	-0.0221086721867323	-0.00360223650932312	-0.00360223650932312	-0.00165419070981443	NaN	49.9329605102539
831	99.8659210205078	2.78765368461609	-7.79834747314453	-0.00392691092565656	-0.00879702530801296	-0.0159398596733809	-0.00197886489331722	NaN	49.9329605102539
832	100.515274047852	1.81363070011139	-7.47367286682129	0.00873538758605719	-0.00814767740666866	-0.0204853005707264	-0.0104203969240189	NaN	50.2576370239258
833	100.515274047852	2.46297931671143	-7.73341274261475	-0.00749832857400179	-0.0188619289547205	-0.0237320438027382	-0.00197886489331722	NaN	50.2576370239258
834	101.164619445801	1.81363070011139	-7.60354280471802	0.00548864435404539	-0.0152905117720366	-0.0188619289547205	-0.00879702530801296	NaN	50.5823097229004
835	102.463317871094	1.48895645141602	-7.9282169342041	-0.00425158534198999	0.00678734155371785	-0.023407369852066	-0.00230353930965066	NaN	51.2316589355469
836	99.8659210205078	2.78765368461609	-7.86328220367432	-0.00457625929266214	-0.0240567177534103	-0.0130177913233638	-0.00392691092565656	NaN	49.9329605102539
837	101.164619445801	1.48895645141602	-7.73341274261475	0.00289124972186983	-0.0130177913233638	-0.00522560812532902	-0.00165419070981443	NaN	50.5823097229004
838	99.8659210205078	2.13830494880676	-7.47367286682129	-0.000680167751852423	-0.00879702530801296	-3.08191010844894e-05	-0.00392691092565656	NaN	49.9329605102539
839	101.164619445801	0.514933466911316	-7.99315214157104	-0.0133424662053585	-0.0149658378213644	-0.00392691092565656	0.00126787810586393	NaN	50.5823097229004
840	101.81396484375	0.839607775211334	-7.9282169342041	0.00386527273803949	-0.0152905117720366	-0.00522560812532902	0.00321592413820326	NaN	50.906982421875
841	101.81396484375	1.81363070011139	-8.12302207946777	0.00451462110504508	0.01100810803473	0.0175015944987535	0.00386527273803949	NaN	50.906982421875
842	102.463317871094	0.514933466911316	-7.79834747314453	-0.00782300252467394	0.01847561635077	0.0259431265294552	0.0116574559360743	NaN	51.2316589355469
843	100.515274047852	2.46297931671143	-7.99315214157104	-0.0100957229733467	0.0236704051494598	0.0207483377307653	0.0142548503354192	NaN	50.2576370239258
844	100.515274047852	2.46297931671143	-7.27886867523193	-0.0026282137259841	0.0162028968334198	0.0152288740500808	0.00678734155371785	NaN	50.2576370239258
845	103.112663269043	0.839607775211334	-8.05808639526367	0.01100810803473	0.0022419011220336	0.000293855206109583	0.00451462110504508	NaN	51.5563316345215
846	101.81396484375	2.46297931671143	-7.86328220367432	0.00386527273803949	0.00711201597005129	0.00841071270406246	0.00354059832170606	NaN	50.906982421875
847	102.463317871094	1.81363070011139	-7.99315214157104	0.0113327819854021	0.00743668992072344	0.0132808275520802	-3.08191010844894e-05	NaN	51.2316589355469
848	102.463317871094	1.81363070011139	-7.6684775352478	0.00191722682211548	-0.000680167751852423	-0.00490093370899558	0.00483929552137852	NaN	51.2316589355469
849	99.8659210205078	2.78765368461609	-7.9282169342041	-0.0133424662053585	0.000293855206109583	-0.00327756232582033	-0.00295288790948689	NaN	49.9329605102539
850	101.164619445801	1.16428208351135	-7.53860807418823	0.00386527273803949	0.00256657530553639	-0.00782300252467394	0.00483929552137852	NaN	50.5823097229004
851	101.81396484375	1.81363070011139	-7.9282169342041	0.0197743140161037	-0.00295288790948689	-0.0165892094373703	-0.0169138833880424	NaN	50.906982421875
852	99.8659210205078	2.46297931671143	-8.18795680999756	0.0360080301761627	-0.0204853005707264	-0.0273034609854221	-0.00490093370899558	NaN	49.9329605102539
853	101.81396484375	2.13830494880676	-7.79834747314453	0.0324366129934788	-0.0117190945893526	-0.017887907102704	-0.0152905117720366	NaN	50.906982421875
854	101.164619445801	2.78765368461609	-7.60354280471802	0.0116574559360743	-0.017887907102704	-0.0201606266200542	-0.00652430532500148	NaN	50.5823097229004
855	101.164619445801	2.13830494880676	-7.73341274261475	0.0220470335334539	-0.0247060675173998	-0.0149658378213644	-0.00912170019000769	NaN	50.5823097229004
856	101.81396484375	1.48895645141602	-7.6684775352478	0.0272418223321438	-0.00197886489331722	-0.00944637414067984	-0.00165419070981443	NaN	50.906982421875
857	99.8659210205078	2.13830494880676	-7.73341274261475	0.00256657530553639	0.00906006153672934	-0.00197886489331722	0.000943203864153475	NaN	49.9329605102539
858	102.463317871094	1.16428208351135	-7.73341274261475	-0.0133424662053585	0.0022419011220336	-0.00684897974133492	0.00321592413820326	NaN	51.2316589355469
859	99.2165756225586	1.81363070011139	-7.60354280471802	-0.00944637414067984	0.00548864435404539	0.000943203864153475	0.000943203864153475	NaN	49.6082878112793
860	101.164619445801	1.48895645141602	-7.60354280471802	-0.00944637414067984	0.00256657530553639	-0.00197886489331722	-3.08191010844894e-05	NaN	50.5823097229004
861	99.8659210205078	1.81363070011139	-7.4087381362915	-0.0256800893694162	0.0191249661147594	0.0223717093467712	0.00743668992072344	NaN	49.9329605102539
862	99.2165756225586	2.46297931671143	-7.73341274261475	-0.0266541130840778	0.0278911720961332	0.0230210572481155	0.0200989879667759	NaN	49.6082878112793
863	101.164619445801	2.13830494880676	-7.99315214157104	-0.0286021586507559	0.0210730116814375	0.0165275707840919	0.00126787810586393	NaN	50.5823097229004
864	100.515274047852	2.46297931671143	-8.12302207946777	-0.028926832601428	0.0188002903014421	0.0207483377307653	0.00776136433705688	NaN	50.2576370239258
865	98.5672225952148	2.78765368461609	-8.05808639526367	-0.0286021586507559	0.00354059832170606	0.0022419011220336	-0.00100484199356288	NaN	49.2836112976074
866	99.8659210205078	3.11232805252075	-8.05808639526367	-0.00847235135734081	0.00743668992072344	0.00354059832170606	-0.00425158534198999	NaN	49.9329605102539
867	99.2165756225586	1.81363070011139	-7.73341274261475	-0.00555028254166245	0.0103587592020631	0.0158782228827477	0.00841071270406246	NaN	49.6082878112793
868	99.2165756225586	2.78765368461609	-8.12302207946777	-0.0123684434220195	-0.00327756232582033	0.000943203864153475	0.00256657530553639	NaN	49.6082878112793
869	101.164619445801	0.190259143710136	-7.9282169342041	-0.000680167751852423	-0.0113944197073579	0.00256657530553639	0.000618529506027699	NaN	50.5823097229004
870	101.81396484375	1.81363070011139	-8.12302207946777	-0.00100484199356288	-0.0126931173726916	-0.0110697457566857	0.000293855206109583	NaN	50.906982421875
871	99.8659210205078	1.16428208351135	-8.12302207946777	0.0116574559360743	-0.0282774847000837	-0.0169138833880424	-0.00490093370899558	NaN	49.9329605102539
872	102.463317871094	1.48895645141602	-7.86328220367432	0.0321119390428066	-0.0240567177534103	-0.0282774847000837	-0.00392691092565656	NaN	51.2316589355469
873	101.81396484375	2.78765368461609	-7.86328220367432	0.0269171483814716	-0.0224333461374044	-0.0208099745213985	0.00126787810586393	NaN	50.906982421875
874	103.112663269043	1.81363070011139	-7.86328220367432	0.029189869761467	-0.0208099745213985	-0.0149658378213644	-0.00425158534198999	NaN	51.5563316345215
875	101.164619445801	2.46297931671143	-8.25289154052734	0.0226963832974434	-0.0110697457566857	-0.0221086721867323	-0.00749832857400179	NaN	50.5823097229004
876	101.164619445801	2.46297931671143	-7.99315214157104	0.0162028968334198	-0.0143164889886975	-0.00879702530801296	-0.00879702530801296	NaN	50.5823097229004
877	103.112663269043	2.13830494880676	-7.79834747314453	0.0197743140161037	0.0113327819854021	-0.0110697457566857	0.000293855206109583	NaN	51.5563316345215
878	100.515274047852	2.46297931671143	-7.86328220367432	0.00516396993771195	-0.00197886489331722	-0.00652430532500148	-0.00165419070981443	NaN	50.2576370239258
879	103.112663269043	1.81363070011139	-7.47367286682129	0.00321592413820326	-0.00230353930965066	-0.00944637414067984	-0.0100957229733467	NaN	51.5563316345215
880	101.81396484375	2.13830494880676	-7.99315214157104	0.00418994715437293	0.000293855206109583	-0.00847235135734081	-0.00230353930965066	NaN	50.906982421875
881	100.515274047852	2.78765368461609	-8.51263046264648	-0.00587495695799589	0.0106834331527352	0.00873538758605719	0.00321592413820326	NaN	50.2576370239258
882	101.164619445801	1.81363070011139	-8.12302207946777	-0.0130177913233638	0.0330859608948231	0.0298392176628113	0.0126314787194133	NaN	50.5823097229004
883	101.164619445801	3.43700218200684	-7.99315214157104	-0.0256800893694162	0.0175015944987535	0.012956153601408	0.00418994715437293	NaN	50.5823097229004
884	99.8659210205078	2.78765368461609	-7.9282169342041	-0.0107450718060136	0.0168522447347641	0.0158782228827477	0.012956153601408	NaN	49.9329605102539
885	99.8659210205078	3.7616765499115	-7.73341274261475	-0.00717365415766835	0.0113327819854021	0.00483929552137852	-0.00197886489331722	NaN	49.9329605102539
886	100.515274047852	2.78765368461609	-8.18795680999756	-0.00197886489331722	0.00289124972186983	0.00451462110504508	0.00321592413820326	NaN	50.2576370239258
887	99.2165756225586	3.43700218200684	-8.25289154052734	0.0106834331527352	0.00613799272105098	0.00808603875339031	-0.00684897974133492	NaN	49.6082878112793
888	98.5672225952148	2.78765368461609	-7.79834747314453	-0.0107450718060136	-0.00197886489331722	0.00743668992072344	0.0103587592020631	NaN	49.2836112976074
889	98.5672225952148	3.43700218200684	-7.73341274261475	-0.00944637414067984	0.00321592413820326	0.00970941036939621	-0.00490093370899558	NaN	49.2836112976074
890	97.9178771972656	2.78765368461609	-7.79834747314453	-0.000355493422830477	0.000293855206109583	-0.0136671401560307	0.000618529506027699	NaN	48.9589385986328
891	99.8659210205078	2.78765368461609	-7.60354280471802	0.00613799272105098	-0.0100957229733467	-0.0175632312893867	-0.00327756232582033	NaN	49.9329605102539
892	98.5672225952148	3.11232805252075	-8.18795680999756	0.0194496400654316	-0.0250307414680719	-0.0237320438027382	-0.00132951640989631	NaN	49.2836112976074
893	99.8659210205078	2.46297931671143	-7.79834747314453	0.0113327819854021	-0.0149658378213644	-0.0172385573387146	-0.00100484199356288	NaN	49.9329605102539
894	99.2165756225586	2.78765368461609	-7.86328220367432	0.0168522447347641	-0.0185372550040483	-0.0204853005707264	-0.00652430532500148	NaN	49.6082878112793
895	101.164619445801	2.46297931671143	-7.47367286682129	0.0168522447347641	-0.0113944197073579	-0.0139918150380254	-0.00425158534198999	NaN	50.5823097229004
896	102.463317871094	1.81363070011139	-7.60354280471802	0.012956153601408	-0.0133424662053585	-0.0123684434220195	-0.00912170019000769	NaN	51.2316589355469
897	100.515274047852	1.81363070011139	-7.9282169342041	0.0152288740500808	0.00906006153672934	0.00289124972186983	0.000943203864153475	NaN	50.2576370239258
898	102.463317871094	1.48895645141602	-7.9282169342041	0.00646266713738441	-0.00230353930965066	-0.00587495695799589	0.000943203864153475	NaN	51.2316589355469
899	100.515274047852	1.16428208351135	-7.73341274261475	0.00873538758605719	-0.00587495695799589	-0.0026282137259841	-3.08191010844894e-05	NaN	50.2576370239258
900	101.81396484375	2.46297931671143	-7.86328220367432	-0.0110697457566857	-0.00360223650932312	-0.000355493422830477	0.00256657530553639	NaN	50.906982421875
901	102.463317871094	0.839607775211334	-7.73341274261475	-0.0104203969240189	0.00646266713738441	0.00873538758605719	0.00548864435404539	NaN	51.2316589355469
902	101.81396484375	0.514933466911316	-7.6684775352478	-0.0110697457566857	0.0194496400654316	0.0249691028147936	0.0152288740500808	NaN	50.906982421875
903	98.5672225952148	2.46297931671143	-7.9282169342041	-0.0143164889886975	0.020423661917448	0.0162028968334198	0.0123068047687411	NaN	49.2836112976074
904	101.164619445801	1.81363070011139	-7.99315214157104	-0.0104203969240189	0.012956153601408	0.0155535480007529	0.0022419011220336	NaN	50.5823097229004
905	101.164619445801	2.13830494880676	-7.86328220367432	-0.0107450718060136	-0.000355493422830477	0.00906006153672934	0.00354059832170606	NaN	50.5823097229004
906	101.81396484375	3.43700218200684	-8.05808639526367	0.0100340843200684	0.00256657530553639	-0.0026282137259841	0.00451462110504508	NaN	50.906982421875
907	99.8659210205078	3.11232805252075	-7.86328220367432	0.00970941036939621	0.00711201597005129	0.00646266713738441	0.0100340843200684	NaN	49.9329605102539
908	101.164619445801	3.43700218200684	-8.05808639526367	0.00256657530553639	0.00776136433705688	0.000618529506027699	0.000293855206109583	NaN	50.5823097229004
909	101.164619445801	2.13830494880676	-7.9282169342041	0.020423661917448	-0.000680167751852423	-0.00360223650932312	0.00743668992072344	NaN	50.5823097229004
910	101.81396484375	2.46297931671143	-8.12302207946777	0.0149041991680861	-3.08191010844894e-05	-0.00814767740666866	-0.00684897974133492	NaN	50.906982421875
911	99.8659210205078	2.78765368461609	-8.12302207946777	0.00970941036939621	-0.0182125810533762	-0.0276281367987394	-0.0026282137259841	NaN	49.9329605102539
912	100.515274047852	3.43700218200684	-8.25289154052734	0.0210730116814375	-0.0165892094373703	-0.0237320438027382	-0.00522560812532902	NaN	50.2576370239258
913	101.164619445801	3.43700218200684	-7.73341274261475	0.00483929552137852	-0.0126931173726916	-0.0227580219507217	0.000943203864153475	NaN	50.5823097229004
914	101.81396484375	2.78765368461609	-7.73341274261475	0.00776136433705688	-0.0224333461374044	-0.0224333461374044	-0.0117190945893526	NaN	50.906982421875
915	100.515274047852	3.11232805252075	-7.99315214157104	0.000943203864153475	-0.0188619289547205	-0.0156151866540313	-3.08191010844894e-05	NaN	50.2576370239258
916	99.2165756225586	3.43700218200684	-7.99315214157104	0.00321592413820326	-0.00425158534198999	-0.00879702530801296	-0.00360223650932312	NaN	49.6082878112793
917	99.8659210205078	3.43700218200684	-7.9282169342041	-3.08191010844894e-05	-0.00327756232582033	-0.00295288790948689	0.00516396993771195	NaN	49.9329605102539
918	97.9178771972656	3.7616765499115	-7.73341274261475	0.000618529506027699	-0.000680167751852423	-0.00100484199356288	0.00711201597005129	NaN	48.9589385986328
919	99.2165756225586	3.11232805252075	-7.6684775352478	-0.00555028254166245	-0.0113944197073579	0.000293855206109583	-0.00457625929266214	NaN	49.6082878112793
920	97.2685317993164	2.13830494880676	-7.60354280471802	-3.08191010844894e-05	0.000293855206109583	-0.00425158534198999	-0.00522560812532902	NaN	48.6342658996582
921	97.9178771972656	3.43700218200684	-8.18795680999756	-0.00392691092565656	0.0123068047687411	0.0142548503354192	0.0022419011220336	NaN	48.9589385986328
922	97.9178771972656	3.43700218200684	-8.12302207946777	-0.0123684434220195	0.0379560738801956	0.029189869761467	0.0106834331527352	NaN	48.9589385986328
923	100.515274047852	2.13830494880676	-7.79834747314453	-0.0104203969240189	0.0226963832974434	0.0168522447347641	0.00451462110504508	NaN	50.2576370239258
924	101.81396484375	2.46297931671143	-8.05808639526367	-0.0224333461374044	0.0191249661147594	0.0162028968334198	0.00613799272105098	NaN	50.906982421875
925	100.515274047852	3.11232805252075	-7.6684775352478	-0.00717365415766835	0.012956153601408	0.00581331877037883	-0.00360223650932312	NaN	50.2576370239258
926	99.8659210205078	3.11232805252075	-7.99315214157104	-0.00912170019000769	0.0103587592020631	-0.00197886489331722	0.00126787810586393	NaN	49.9329605102539
927	99.2165756225586	2.78765368461609	-8.25289154052734	-0.00587495695799589	0.00938473641872406	0.00906006153672934	-3.08191010844894e-05	NaN	49.6082878112793
928	99.8659210205078	1.81363070011139	-7.73341274261475	-0.0110697457566857	0.00386527273803949	0.00451462110504508	0.00289124972186983	NaN	49.9329605102539
929	99.2165756225586	2.46297931671143	-7.86328220367432	0.00483929552137852	-0.00230353930965066	-0.00717365415766835	-3.08191010844894e-05	NaN	49.6082878112793
930	101.164619445801	0.839607775211334	-7.73341274261475	-0.00847235135734081	-0.00522560812532902	-3.08191010844894e-05	-0.00684897974133492	NaN	50.5823097229004
931	99.8659210205078	2.46297931671143	-7.79834747314453	0.00354059832170606	-0.0159398596733809	-0.0169138833880424	-0.0100957229733467	NaN	49.9329605102539
932	99.8659210205078	2.46297931671143	-8.12302207946777	0.0233457311987877	-0.0204853005707264	-0.0227580219507217	-0.00717365415766835	NaN	49.9329605102539
933	101.81396484375	2.46297931671143	-8.05808639526367	0.0217223595827818	-0.0208099745213985	-0.0136671401560307	-0.00652430532500148	NaN	50.906982421875
934	100.515274047852	3.11232805252075	-7.86328220367432	0.0142548503354192	-0.0195112787187099	-0.0266541130840778	-0.00814767740666866	NaN	50.2576370239258
935	101.164619445801	2.46297931671143	-7.79834747314453	0.0223717093467712	-0.00944637414067984	-0.0107450718060136	-0.00457625929266214	NaN	50.5823097229004
936	103.762016296387	2.13830494880676	-7.6684775352478	0.011982130818069	-0.0172385573387146	-0.00522560812532902	-0.00197886489331722	NaN	51.8810081481934
937	101.81396484375	2.78765368461609	-7.86328220367432	0.0200989879667759	0.00321592413820326	0.000293855206109583	0.0022419011220336	NaN	50.906982421875
938	102.463317871094	2.13830494880676	-8.31782627105713	0.0126314787194133	-0.00425158534198999	0.000943203864153475	0.00841071270406246	NaN	51.2316589355469
939	101.164619445801	2.13830494880676	-8.31782627105713	0.00256657530553639	0.00743668992072344	-0.00555028254166245	-0.00717365415766835	NaN	50.5823097229004
940	102.463317871094	2.13830494880676	-8.18795680999756	0.0132808275520802	0.0022419011220336	-0.00749832857400179	-0.00912170019000769	NaN	51.2316589355469
941	99.2165756225586	2.46297931671143	-7.99315214157104	0.0022419011220336	0.0132808275520802	0.00321592413820326	-0.00360223650932312	NaN	49.6082878112793
942	99.8659210205078	3.43700218200684	-7.99315214157104	-0.0169138833880424	0.0243197549134493	0.0230210572481155	0.00841071270406246	NaN	49.9329605102539
943	101.81396484375	2.13830494880676	-7.53860807418823	-0.00782300252467394	0.0272418223321438	0.0136055024340749	0.00711201597005129	NaN	50.906982421875
944	101.81396484375	2.13830494880676	-7.73341274261475	-0.0172385573387146	0.0175015944987535	0.013930176384747	0.00678734155371785	NaN	50.906982421875
945	99.8659210205078	3.11232805252075	-7.99315214157104	-0.000680167751852423	0.0178262684494257	0.00256657530553639	0.00256657530553639	NaN	49.9329605102539
946	99.2165756225586	3.11232805252075	-7.9282169342041	-0.00814767740666866	0.00970941036939621	-3.08191010844894e-05	-0.00360223650932312	NaN	49.6082878112793
947	97.9178771972656	3.11232805252075	-7.60354280471802	-0.0260047651827335	0.00711201597005129	0.0100340843200684	0.00451462110504508	NaN	48.9589385986328
948	97.2685317993164	3.11232805252075	-7.60354280471802	-0.00847235135734081	0.00776136433705688	0.00289124972186983	-0.00457625929266214	NaN	48.6342658996582
949	99.8659210205078	2.46297931671143	-7.53860807418823	-0.0224333461374044	0.00613799272105098	0.00451462110504508	0.00191722682211548	NaN	49.9329605102539
950	98.5672225952148	3.43700218200684	-7.99315214157104	-0.0120437685400248	-0.0026282137259841	-0.00490093370899558	-0.00457625929266214	NaN	49.2836112976074
951	100.515274047852	3.11232805252075	-7.79834747314453	-0.0100957229733467	-0.0149658378213644	-0.0208099745213985	-0.00684897974133492	NaN	50.2576370239258
952	101.164619445801	2.46297931671143	-7.60354280471802	0.0132808275520802	-0.0165892094373703	-0.0198359526693821	-0.00392691092565656	NaN	50.5823097229004
953	99.8659210205078	3.11232805252075	-7.86328220367432	0.00678734155371785	-0.0195112787187099	-0.0217839982360601	-3.08191010844894e-05	NaN	49.9329605102539
954	101.81396484375	2.46297931671143	-7.4087381362915	0.00321592413820326	-0.0120437685400248	-0.0341216214001179	-0.0110697457566857	NaN	50.906982421875
955	101.81396484375	2.46297931671143	-7.99315214157104	-0.0149658378213644	-0.0266541130840778	-0.0175632312893867	-0.0123684434220195	NaN	50.906982421875
956	100.515274047852	3.11232805252075	-7.86328220367432	0.0106834331527352	-0.00132951640989631	-0.0100957229733467	-0.00457625929266214	NaN	50.2576370239258
957	101.81396484375	2.13830494880676	-8.05808639526367	-0.0117190945893526	-0.00684897974133492	-0.00555028254166245	-0.00392691092565656	NaN	50.906982421875
958	99.8659210205078	2.13830494880676	-8.05808639526367	-0.00977104809135199	-0.00392691092565656	-0.00684897974133492	0.00613799272105098	NaN	49.9329605102539
959	101.164619445801	1.16428208351135	-7.86328220367432	0.00191722682211548	-0.0026282137259841	-0.00684897974133492	0.00418994715437293	NaN	50.5823097229004
960	101.164619445801	1.48895645141602	-7.9282169342041	0.00873538758605719	-0.00100484199356288	-0.00457625929266214	-0.00749832857400179	NaN	50.5823097229004
961	100.515274047852	2.46297931671143	-8.31782627105713	-0.00814767740666866	0.00354059832170606	0.0175015944987535	0.00516396993771195	NaN	50.2576370239258
962	102.463317871094	1.81363070011139	-7.73341274261475	-0.0136671401560307	0.0278911720961332	0.0265924744307995	0.0136055024340749	NaN	51.2316589355469
963	101.164619445801	2.78765368461609	-7.99315214157104	-0.00814767740666866	0.0259431265294552	0.012956153601408	0.0132808275520802	NaN	50.5823097229004
964	101.164619445801	1.48895645141602	-7.60354280471802	-0.0191866029053926	0.0191249661147594	0.0171769186854362	0.00873538758605719	NaN	50.5823097229004
965	101.81396484375	1.48895645141602	-7.4087381362915	-0.00392691092565656	0.0113327819854021	0.00321592413820326	-0.000680167751852423	NaN	50.906982421875
966	101.164619445801	1.81363070011139	-7.79834747314453	0.0175015944987535	0.00386527273803949	-0.00717365415766835	0.00256657530553639	NaN	50.5823097229004
967	101.81396484375	1.81363070011139	-8.12302207946777	-0.00425158534198999	0.00873538758605719	0.0132808275520802	0.00678734155371785	NaN	50.906982421875
968	101.164619445801	2.13830494880676	-8.31782627105713	-0.00327756232582033	0.00321592413820326	-0.000355493422830477	-0.0026282137259841	NaN	50.5823097229004
969	103.112663269043	1.48895645141602	-8.12302207946777	-0.00165419070981443	0.000943203864153475	-0.00684897974133492	0.00159255252219737	NaN	51.5563316345215
970	102.463317871094	1.81363070011139	-7.86328220367432	-0.00814767740666866	-0.00165419070981443	-0.00197886489331722	-0.00749832857400179	NaN	51.2316589355469
971	101.164619445801	2.46297931671143	-7.73341274261475	0.00516396993771195	-0.0221086721867323	-0.0204853005707264	-0.00652430532500148	NaN	50.5823097229004
972	99.8659210205078	2.78765368461609	-8.18795680999756	0.0236704051494598	-0.0169138833880424	-0.0208099745213985	-0.00132951640989631	NaN	49.9329605102539
973	101.164619445801	2.13830494880676	-8.05808639526367	0.0194496400654316	-0.0204853005707264	-0.0273034609854221	-0.0110697457566857	NaN	50.5823097229004
974	100.515274047852	2.78765368461609	-8.12302207946777	0.0191249661147594	-0.0159398596733809	-0.0204853005707264	-0.00197886489331722	NaN	50.2576370239258
975	101.164619445801	2.46297931671143	-7.9282169342041	0.0126314787194133	-0.00165419070981443	-0.0152905117720366	-0.00360223650932312	NaN	50.5823097229004
976	101.81396484375	1.81363070011139	-7.47367286682129	0.0116574559360743	-0.00587495695799589	-0.00425158534198999	-0.00587495695799589	NaN	50.906982421875
977	99.8659210205078	2.78765368461609	-7.73341274261475	0.00646266713738441	0.00678734155371785	0.000293855206109583	0.00711201597005129	NaN	49.9329605102539
978	100.515274047852	1.16428208351135	-7.86328220367432	-0.00555028254166245	-0.000680167751852423	-0.00977104809135199	0.00646266713738441	NaN	50.2576370239258
979	98.5672225952148	2.13830494880676	-7.99315214157104	-0.00522560812532902	-0.00165419070981443	-0.000680167751852423	-0.00230353930965066	NaN	49.2836112976074
980	99.2165756225586	1.48895645141602	-7.79834747314453	-0.00295288790948689	0.00256657530553639	-0.00295288790948689	-0.00490093370899558	NaN	49.6082878112793
981	100.515274047852	2.13830494880676	-7.60354280471802	-0.00100484199356288	0.0116574559360743	0.00873538758605719	0.00354059832170606	NaN	50.2576370239258
982	99.8659210205078	2.78765368461609	-7.6684775352478	-0.00977104809135199	0.0265924744307995	0.0334106348454952	0.00646266713738441	NaN	49.9329605102539
983	101.164619445801	2.13830494880676	-7.34380340576172	-0.0130177913233638	0.0324366129934788	0.0207483377307653	0.00483929552137852	NaN	50.5823097229004
984	100.515274047852	2.78765368461609	-7.9282169342041	-0.0104203969240189	0.0168522447347641	0.01847561635077	0.00711201597005129	NaN	50.2576370239258
985	99.2165756225586	2.46297931671143	-7.79834747314453	0.000618529506027699	0.00906006153672934	0.00159255252219737	-0.00132951640989631	NaN	49.6082878112793
986	100.515274047852	1.48895645141602	-7.73341274261475	0.000943203864153475	0.00646266713738441	0.00483929552137852	-3.08191010844894e-05	NaN	50.2576370239258
987	100.515274047852	1.16428208351135	-7.6684775352478	-0.0175632312893867	0.00289124972186983	0.00841071270406246	0.00743668992072344	NaN	50.2576370239258
988	100.515274047852	1.81363070011139	-7.6684775352478	0.012956153601408	0.00256657530553639	0.00613799272105098	-0.00132951640989631	NaN	50.2576370239258
989	99.8659210205078	2.13830494880676	-7.9282169342041	-0.0182125810533762	-0.00717365415766835	0.000618529506027699	-0.0026282137259841	NaN	49.9329605102539
990	98.5672225952148	2.13830494880676	-8.18795680999756	0.00548864435404539	-0.00717365415766835	-0.00100484199356288	-0.0120437685400248	NaN	49.2836112976074
991	101.81396484375	1.81363070011139	-8.05808639526367	0.00743668992072344	-0.0221086721867323	-0.0227580219507217	0.00581331877037883	NaN	50.906982421875
992	101.164619445801	1.48895645141602	-7.9282169342041	0.0145795252174139	-0.0204853005707264	-0.0208099745213985	-0.00749832857400179	NaN	50.5823097229004
993	100.515274047852	2.46297931671143	-7.9282169342041	0.00873538758605719	-0.0198359526693821	-0.0237320438027382	-0.00587495695799589	NaN	50.2576370239258
994	101.164619445801	2.13830494880676	-7.86328220367432	0.00191722682211548	-0.0195112787187099	-0.0123684434220195	-0.00230353930965066	NaN	50.5823097229004
995	99.8659210205078	2.13830494880676	-8.12302207946777	0.00646266713738441	-0.0110697457566857	-0.0100957229733467	-0.00490093370899558	NaN	49.9329605102539
996	101.81396484375	2.13830494880676	-8.05808639526367	-0.0152905117720366	-0.0130177913233638	-0.0152905117720366	0.000618529506027699	NaN	50.906982421875
997	101.81396484375	1.81363070011139	-7.99315214157104	-0.0188619289547205	0.00646266713738441	0.00743668992072344	0.00159255252219737	NaN	50.906982421875
998	101.164619445801	1.81363070011139	-7.9282169342041	0.00191722682211548	0.00386527273803949	-0.00197886489331722	0.00451462110504508	NaN	50.5823097229004
999	102.463317871094	1.81363070011139	-7.99315214157104	-0.000680167751852423	0.00483929552137852	-0.0100957229733467	0.00159255252219737	NaN	51.2316589355469
1000	100.515274047852	1.81363070011139	-7.86328220367432	-0.0133424662053585	-0.00132951640989631	-0.00684897974133492	0.00483929552137852	NaN	50.2576370239258
1001	100.515274047852	2.13830494880676	-7.99315214157104	-0.0139918150380254	0.0155535480007529	0.0168522447347641	0.000943203864153475	NaN	50.2576370239258
1002	101.81396484375	2.13830494880676	-8.12302207946777	-0.0195112787187099	0.031137915328145	0.0275664981454611	0.00938473641872406	NaN	50.906982421875
1003	100.515274047852	2.78765368461609	-8.31782627105713	-0.0175632312893867	0.0217223595827818	0.0272418223321438	0.00191722682211548	NaN	50.2576370239258
1004	99.2165756225586	3.11232805252075	-7.99315214157104	-0.0201606266200542	0.0149041991680861	0.0162028968334198	0.0142548503354192	NaN	49.6082878112793
1005	100.515274047852	2.46297931671143	-7.4087381362915	-0.00490093370899558	0.0123068047687411	0.00289124972186983	0.0022419011220336	NaN	50.2576370239258
1006	99.8659210205078	2.13830494880676	-7.34380340576172	0.000943203864153475	0.00841071270406246	-0.00360223650932312	0.00581331877037883	NaN	49.9329605102539
1007	99.2165756225586	2.46297931671143	-7.79834747314453	0.00841071270406246	0.00548864435404539	0.0162028968334198	0.000943203864153475	NaN	49.6082878112793
1008	97.2685317993164	3.11232805252075	-8.12302207946777	0.00354059832170606	0.00548864435404539	0.00418994715437293	0.000943203864153475	NaN	48.6342658996582
1009	97.2685317993164	4.08635091781616	-8.12302207946777	0.00126787810586393	0.00256657530553639	-0.00132951640989631	0.00581331877037883	NaN	48.6342658996582
1010	99.2165756225586	3.11232805252075	-8.05808639526367	-0.00457625929266214	0.00191722682211548	-0.00684897974133492	0.00483929552137852	NaN	49.6082878112793
1011	99.8659210205078	2.46297931671143	-7.47367286682129	0.0207483377307653	-0.0136671401560307	-0.0136671401560307	-0.00879702530801296	NaN	49.9329605102539
1012	97.9178771972656	3.11232805252075	-7.14899873733521	0.0262678004801273	-0.0204853005707264	-0.0324982516467571	-0.00977104809135199	NaN	48.9589385986328
1013	100.515274047852	2.13830494880676	-7.99315214157104	0.0249691028147936	-0.0159398596733809	-0.0133424662053585	-0.00197886489331722	NaN	50.2576370239258
1014	99.8659210205078	2.78765368461609	-8.05808639526367	0.01100810803473	-0.0182125810533762	-0.0308748781681061	-0.00295288790948689	NaN	49.9329605102539
1015	101.81396484375	2.13830494880676	-7.73341274261475	0.0181509424000978	-0.0156151866540313	-0.0217839982360601	-0.00652430532500148	NaN	50.906982421875
1016	103.112663269043	2.13830494880676	-7.6684775352478	0.011982130818069	0.000293855206109583	-0.00912170019000769	-0.00165419070981443	NaN	51.5563316345215
1017	100.515274047852	2.13830494880676	-7.79834747314453	0.011982130818069	0.00548864435404539	-0.000355493422830477	0.000618529506027699	NaN	50.2576370239258
1018	102.463317871094	1.48895645141602	-7.47367286682129	0.0106834331527352	0.00386527273803949	-0.0104203969240189	0.00418994715437293	NaN	51.2316589355469
1019	101.81396484375	0.839607775211334	-7.6684775352478	0.00321592413820326	-0.000680167751852423	-0.000680167751852423	0.00289124972186983	NaN	50.906982421875
1020	101.81396484375	0.514933466911316	-7.6684775352478	-0.0123684434220195	-0.00392691092565656	-0.00555028254166245	-0.0026282137259841	NaN	50.906982421875
1021	101.164619445801	0.839607775211334	-7.9282169342041	-0.0100957229733467	0.00970941036939621	0.00970941036939621	0.000293855206109583	NaN	50.5823097229004
1022	101.81396484375	1.16428208351135	-7.53860807418823	-0.028926832601428	0.0243197549134493	0.0282158460468054	0.013930176384747	NaN	50.906982421875
1023	100.515274047852	2.46297931671143	-7.73341274261475	-0.0230826959013939	0.0175015944987535	0.0136055024340749	0.00841071270406246	NaN	50.2576370239258
1024	101.164619445801	1.48895645141602	-7.60354280471802	-0.0367190167307854	0.0194496400654316	0.00386527273803949	0.00841071270406246	NaN	50.5823097229004
1025	101.164619445801	1.81363070011139	-7.99315214157104	-0.0227580219507217	0.00418994715437293	0.0022419011220336	-3.08191010844894e-05	NaN	50.5823097229004
1026	101.81396484375	3.11232805252075	-8.12302207946777	-0.00360223650932312	0.00711201597005129	0.00354059832170606	-0.00490093370899558	NaN	50.906982421875
1027	99.8659210205078	3.11232805252075	-8.05808639526367	-0.0026282137259841	0.012956153601408	-0.0026282137259841	0.00970941036939621	NaN	49.9329605102539
1028	101.81396484375	3.43700218200684	-8.05808639526367	-0.00100484199356288	0.00321592413820326	-0.00327756232582033	0.00321592413820326	NaN	50.906982421875
1029	101.81396484375	2.46297931671143	-7.6684775352478	0.00873538758605719	-0.000355493422830477	-0.00132951640989631	0.000943203864153475	NaN	50.906982421875
1030	102.463317871094	2.13830494880676	-8.18795680999756	0.00970941036939621	-0.00847235135734081	-0.00717365415766835	-0.00619963090866804	NaN	51.2316589355469
1031	101.164619445801	3.11232805252075	-8.57756614685059	0.0158782228827477	-0.00295288790948689	-0.0185372550040483	-0.00782300252467394	NaN	50.5823097229004
1032	101.164619445801	3.43700218200684	-8.38276100158691	0.0275664981454611	-0.0195112787187099	-0.0324982516467571	-0.00717365415766835	NaN	50.5823097229004
1033	101.164619445801	2.46297931671143	-7.79834747314453	0.0298392176628113	-0.0139918150380254	-0.0208099745213985	-0.00295288790948689	NaN	50.5823097229004
1034	101.164619445801	2.46297931671143	-7.73341274261475	0.0181509424000978	-0.0156151866540313	-0.0337969474494457	-0.00425158534198999	NaN	50.5823097229004
1035	101.164619445801	3.11232805252075	-7.99315214157104	0.0158782228827477	-0.00912170019000769	-0.0201606266200542	-0.00879702530801296	NaN	50.5823097229004
1036	99.8659210205078	3.11232805252075	-8.31782627105713	0.0171769186854362	-0.00392691092565656	-0.00814767740666866	-0.00230353930965066	NaN	49.9329605102539
1037	101.164619445801	2.46297931671143	-7.99315214157104	0.01847561635077	0.00548864435404539	0.000943203864153475	0.00581331877037883	NaN	50.5823097229004
1038	99.2165756225586	3.43700218200684	-8.12302207946777	0.00581331877037883	0.00678734155371785	0.000293855206109583	0.00289124972186983	NaN	49.6082878112793
1039	99.2165756225586	3.11232805252075	-8.05808639526367	-0.00847235135734081	-0.00165419070981443	-0.00295288790948689	-0.000355493422830477	NaN	49.6082878112793
1040	97.9178771972656	3.43700218200684	-7.6684775352478	0.0106834331527352	0.00581331877037883	-0.000355493422830477	-0.00619963090866804	NaN	48.9589385986328
1041	97.2685317993164	2.78765368461609	-7.6684775352478	-0.0224333461374044	0.01100810803473	0.00808603875339031	0.00516396993771195	NaN	48.6342658996582
1042	97.2685317993164	3.11232805252075	-8.18795680999756	-0.0357449948787689	0.0269171483814716	0.0288651939481497	0.00938473641872406	NaN	48.6342658996582
1043	99.8659210205078	2.46297931671143	-7.86328220367432	-0.0308748781681061	0.0233457311987877	0.0165275707840919	0.00581331877037883	NaN	49.9329605102539
1044	99.2165756225586	3.11232805252075	-7.86328220367432	-0.0315242260694504	0.0213976856321096	0.0113327819854021	0.00321592413820326	NaN	49.6082878112793
1045	99.2165756225586	3.7616765499115	-7.9282169342041	-0.02697878703475	0.00548864435404539	0.011982130818069	0.00159255252219737	NaN	49.6082878112793
1046	99.8659210205078	2.46297931671143	-7.27886867523193	-0.0107450718060136	0.00581331877037883	-0.000680167751852423	0.000618529506027699	NaN	49.9329605102539
1047	100.515274047852	2.13830494880676	-7.6684775352478	-0.00197886489331722	0.00386527273803949	0.0103587592020631	0.00354059832170606	NaN	50.2576370239258
1048	99.8659210205078	2.46297931671143	-7.86328220367432	-0.00327756232582033	0.00873538758605719	0.000618529506027699	0.00906006153672934	NaN	49.9329605102539
1049	100.515274047852	3.11232805252075	-8.12302207946777	-0.00360223650932312	0.000293855206109583	-0.00197886489331722	-0.000680167751852423	NaN	50.2576370239258
1050	99.8659210205078	2.13830494880676	-8.12302207946777	0.00970941036939621	-0.00457625929266214	-0.00782300252467394	-0.00295288790948689	NaN	49.9329605102539
1051	101.164619445801	1.48895645141602	-7.60354280471802	0.0188002903014421	-0.0201606266200542	-0.017887907102704	0.000618529506027699	NaN	50.5823097229004
1052	100.515274047852	1.48895645141602	-7.34380340576172	0.0379560738801956	-0.0243813935667276	-0.0201606266200542	0.000943203864153475	NaN	50.2576370239258
1053	101.81396484375	1.81363070011139	-7.79834747314453	0.0275664981454611	-0.0172385573387146	-0.021459324285388	-0.00165419070981443	NaN	50.906982421875
1054	100.515274047852	2.13830494880676	-8.4476957321167	0.0246444288641214	-0.0217839982360601	-0.0282774847000837	-0.00782300252467394	NaN	50.2576370239258
1055	100.515274047852	1.48895645141602	-7.86328220367432	0.0152288740500808	-0.00230353930965066	-0.0100957229733467	-0.00360223650932312	NaN	50.2576370239258
1056	103.112663269043	1.48895645141602	-7.47367286682129	0.0188002903014421	-0.0156151866540313	0.00516396993771195	-0.00684897974133492	NaN	51.5563316345215
1057	101.164619445801	1.81363070011139	-7.6684775352478	0.0158782228827477	-0.0159398596733809	0.000293855206109583	0.00386527273803949	NaN	50.5823097229004
1058	102.463317871094	1.48895645141602	-7.86328220367432	0.020423661917448	0.00581331877037883	-0.000355493422830477	0.00321592413820326	NaN	51.2316589355469
1059	102.463317871094	1.81363070011139	-8.05808639526367	0.00841071270406246	0.000293855206109583	0.000293855206109583	0.00678734155371785	NaN	51.2316589355469
1060	101.81396484375	1.48895645141602	-8.12302207946777	0.0142548503354192	0.00516396993771195	0.00321592413820326	-0.0110697457566857	NaN	50.906982421875
1061	101.81396484375	1.81363070011139	-8.31782627105713	-0.00782300252467394	0.0171769186854362	0.00581331877037883	0.0022419011220336	NaN	50.906982421875
1062	101.81396484375	2.13830494880676	-8.05808639526367	-0.00165419070981443	0.0317872650921345	0.0249691028147936	0.00483929552137852	NaN	50.906982421875
1063	100.515274047852	2.46297931671143	-7.86328220367432	-0.0126931173726916	0.0243197549134493	0.0178262684494257	0.00678734155371785	NaN	50.2576370239258
1064	100.515274047852	2.78765368461609	-7.99315214157104	-0.00749832857400179	0.0239950809627771	0.0168522447347641	0.00289124972186983	NaN	50.2576370239258
1065	102.463317871094	1.16428208351135	-8.05808639526367	-0.00749832857400179	0.00613799272105098	0.00191722682211548	-0.00684897974133492	NaN	51.2316589355469
1066	101.81396484375	1.48895645141602	-7.86328220367432	-0.0110697457566857	0.0103587592020631	0.00483929552137852	-0.00165419070981443	NaN	50.906982421875
1067	101.81396484375	1.48895645141602	-7.53860807418823	0.000293855206109583	0.01100810803473	0.00354059832170606	0.00386527273803949	NaN	50.906982421875
1068	101.81396484375	2.13830494880676	-7.73341274261475	-0.00879702530801296	0.00354059832170606	0.00938473641872406	0.00418994715437293	NaN	50.906982421875
1069	101.81396484375	0.839607775211334	-7.60354280471802	-0.0175632312893867	-0.000355493422830477	-0.00490093370899558	0.00126787810586393	NaN	50.906982421875
1070	97.9178771972656	2.46297931671143	-7.73341274261475	-0.0152905117720366	-0.00392691092565656	-0.00165419070981443	0.00386527273803949	NaN	48.9589385986328
1071	99.8659210205078	2.13830494880676	-8.18795680999756	0.0123068047687411	-0.00717365415766835	-0.0185372550040483	-0.00360223650932312	NaN	49.9329605102539
1072	99.2165756225586	1.48895645141602	-7.79834747314453	0.00126787810586393	-0.0126931173726916	-0.0201606266200542	0.00354059832170606	NaN	49.6082878112793
1073	99.2165756225586	2.46297931671143	-7.86328220367432	0.00776136433705688	-0.0182125810533762	-0.0211346503347158	-0.00360223650932312	NaN	49.6082878112793
1074	100.515274047852	1.48895645141602	-7.6684775352478	0.0181509424000978	-0.017887907102704	-0.0185372550040483	-0.0130177913233638	NaN	50.2576370239258
1075	100.515274047852	2.46297931671143	-7.86328220367432	0.0142548503354192	-0.0136671401560307	-0.0152905117720366	-0.00457625929266214	NaN	50.2576370239258
1076	99.8659210205078	2.46297931671143	-8.12302207946777	0.0155535480007529	-0.00652430532500148	-0.0133424662053585	-0.00912170019000769	NaN	49.9329605102539
1077	101.81396484375	2.13830494880676	-7.86328220367432	0.013930176384747	0.00321592413820326	-0.00977104809135199	0.00386527273803949	NaN	50.906982421875
1078	99.8659210205078	2.46297931671143	-7.86328220367432	0.01100810803473	0.00126787810586393	0.00418994715437293	0.00711201597005129	NaN	49.9329605102539
1079	101.81396484375	2.13830494880676	-7.9282169342041	0.01100810803473	-0.00392691092565656	-0.00652430532500148	-0.00132951640989631	NaN	50.906982421875
1080	100.515274047852	1.81363070011139	-7.9282169342041	0.00191722682211548	-0.00977104809135199	0.00451462110504508	-0.00522560812532902	NaN	50.2576370239258
1081	100.515274047852	1.16428208351135	-7.6684775352478	-0.00847235135734081	0.00321592413820326	0.0113327819854021	-0.00587495695799589	NaN	50.2576370239258
1082	99.8659210205078	1.16428208351135	-7.99315214157104	-0.0165892094373703	0.0213976856321096	0.0295145437121391	0.0165275707840919	NaN	49.9329605102539
1083	101.164619445801	-0.134415164589882	-7.9282169342041	-0.0204853005707264	0.0100340843200684	0.0243197549134493	0.00289124972186983	NaN	50.5823097229004
1084	101.164619445801	0.839607775211334	-7.99315214157104	-0.0299008563160896	0.0210730116814375	0.0188002903014421	0.00451462110504508	NaN	50.5823097229004
1085	100.515274047852	2.46297931671143	-8.05808639526367	-0.0152905117720366	0.0149041991680861	0.00808603875339031	-0.00425158534198999	NaN	50.2576370239258
1086	100.515274047852	2.13830494880676	-7.6684775352478	-0.0143164889886975	0.00906006153672934	-0.000355493422830477	0.00256657530553639	NaN	50.2576370239258
1087	99.8659210205078	2.46297931671143	-7.99315214157104	-0.00814767740666866	0.01100810803473	0.0123068047687411	-0.00295288790948689	NaN	49.9329605102539
1088	101.164619445801	2.46297931671143	-7.86328220367432	-0.0133424662053585	0.00483929552137852	0.00418994715437293	0.00516396993771195	NaN	50.5823097229004
1089	99.2165756225586	3.11232805252075	-8.25289154052734	-0.00360223650932312	0.00970941036939621	0.00483929552137852	-0.00197886489331722	NaN	49.6082878112793
1090	102.463317871094	1.48895645141602	-8.18795680999756	-0.00652430532500148	-0.000680167751852423	-0.00587495695799589	0.00386527273803949	NaN	51.2316589355469
1091	101.164619445801	1.81363070011139	-7.99315214157104	0.0162028968334198	-0.0133424662053585	-0.0162645354866982	-0.00587495695799589	NaN	50.5823097229004
1092	101.81396484375	2.46297931671143	-7.73341274261475	0.0249691028147936	-0.017887907102704	-0.0237320438027382	-0.00522560812532902	NaN	50.906982421875
1093	101.81396484375	1.81363070011139	-7.73341274261475	0.0126314787194133	-0.0175632312893867	-0.0182125810533762	-0.00392691092565656	NaN	50.906982421875
1094	101.164619445801	1.81363070011139	-8.18795680999756	0.0165275707840919	-0.0146411629393697	-0.0172385573387146	-0.00749832857400179	NaN	50.5823097229004
1095	101.164619445801	1.81363070011139	-8.05808639526367	0.00970941036939621	-0.00425158534198999	-0.0143164889886975	-0.0026282137259841	NaN	50.5823097229004
1096	103.112663269043	1.16428208351135	-7.9282169342041	0.0152288740500808	-0.0026282137259841	-0.0104203969240189	-0.00652430532500148	NaN	51.5563316345215
1097	101.81396484375	1.81363070011139	-7.79834747314453	0.0181509424000978	-0.00197886489331722	-0.00392691092565656	-0.00327756232582033	NaN	50.906982421875
1098	102.463317871094	1.81363070011139	-7.60354280471802	0.00418994715437293	0.00386527273803949	-0.00522560812532902	0.00386527273803949	NaN	51.2316589355469
1099	101.164619445801	1.16428208351135	-7.99315214157104	-0.0136671401560307	0.00354059832170606	-0.00327756232582033	-0.00295288790948689	NaN	50.5823097229004
1100	99.8659210205078	1.48895645141602	-7.99315214157104	-0.0146411629393697	0.00354059832170606	-0.00912170019000769	-0.00814767740666866	NaN	49.9329605102539
1101	98.5672225952148	1.48895645141602	-7.86328220367432	-0.00555028254166245	0.0197743140161037	0.00743668992072344	0.0022419011220336	NaN	49.2836112976074
1102	99.2165756225586	1.48895645141602	-7.79834747314453	-0.0256800893694162	0.0275664981454611	0.0272418223321438	0.0158782228827477	NaN	49.6082878112793
1103	97.9178771972656	2.46297931671143	-7.73341274261475	-0.0247060675173998	0.0213976856321096	0.0223717093467712	0.0116574559360743	NaN	48.9589385986328
1104	99.8659210205078	2.13830494880676	-7.34380340576172	-0.021459324285388	0.0181509424000978	0.0194496400654316	0.00159255252219737	NaN	49.9329605102539
1105	101.164619445801	1.16428208351135	-7.73341274261475	-0.0143164889886975	0.0175015944987535	0.00386527273803949	-0.00619963090866804	NaN	50.5823097229004
1106	100.515274047852	2.13830494880676	-8.12302207946777	-0.00165419070981443	0.0100340843200684	0.00938473641872406	-0.00619963090866804	NaN	50.2576370239258
1107	101.164619445801	1.81363070011139	-7.73341274261475	-0.0026282137259841	0.0103587592020631	0.00159255252219737	0.00613799272105098	NaN	50.5823097229004
1108	101.81396484375	2.13830494880676	-7.73341274261475	-0.00912170019000769	0.00191722682211548	0.00418994715437293	-0.000355493422830477	NaN	50.906982421875
1109	102.463317871094	1.16428208351135	-7.34380340576172	0.00808603875339031	-0.00457625929266214	-0.00457625929266214	-3.08191010844894e-05	NaN	51.2316589355469
1110	101.81396484375	1.16428208351135	-7.53860807418823	-0.00555028254166245	-0.00587495695799589	-0.00782300252467394	0.00289124972186983	NaN	50.906982421875
1111	100.515274047852	1.48895645141602	-7.99315214157104	0.0233457311987877	-0.00749832857400179	-0.0113944197073579	-0.00749832857400179	NaN	50.2576370239258
1112	101.81396484375	1.48895645141602	-7.73341274261475	0.0308132413774729	-0.0305502042174339	-0.0195112787187099	-0.00912170019000769	NaN	50.906982421875
1113	100.515274047852	0.514933466911316	-7.73341274261475	0.0226963832974434	-0.0211346503347158	-0.0198359526693821	0.00191722682211548	NaN	50.2576370239258
1114	101.164619445801	1.16428208351135	-7.60354280471802	0.020423661917448	-0.0175632312893867	-0.0240567177534103	-0.0104203969240189	NaN	50.5823097229004
1115	101.164619445801	2.13830494880676	-7.60354280471802	0.0155535480007529	-0.0299008563160896	-0.0152905117720366	-0.0123684434220195	NaN	50.5823097229004
1116	99.8659210205078	2.78765368461609	-7.53860807418823	0.0171769186854362	-0.00230353930965066	-0.00749832857400179	-0.00555028254166245	NaN	49.9329605102539
1117	101.81396484375	1.81363070011139	-8.05808639526367	0.00581331877037883	-3.08191010844894e-05	0.0022419011220336	0.00256657530553639	NaN	50.906982421875
1118	101.164619445801	1.48895645141602	-8.05808639526367	0.00678734155371785	0.00613799272105098	0.00256657530553639	0.00354059832170606	NaN	50.5823097229004
1119	100.515274047852	2.78765368461609	-7.86328220367432	0.00548864435404539	-0.00100484199356288	-0.00457625929266214	-0.00100484199356288	NaN	50.2576370239258
1120	100.515274047852	2.78765368461609	-8.12302207946777	0.00711201597005129	-0.00327756232582033	-0.0107450718060136	0.00841071270406246	NaN	50.2576370239258
1121	100.515274047852	2.46297931671143	-8.05808639526367	0.00970941036939621	0.00873538758605719	-0.0026282137259841	-0.00197886489331722	NaN	50.2576370239258
1122	99.8659210205078	2.78765368461609	-8.25289154052734	0.00126787810586393	0.0295145437121391	0.025618452578783	0.013930176384747	NaN	49.9329605102539
1123	101.81396484375	1.81363070011139	-8.18795680999756	-0.00392691092565656	0.0314625911414623	0.00711201597005129	0.00126787810586393	NaN	50.906982421875
1124	101.164619445801	3.11232805252075	-8.31782627105713	-3.08191010844894e-05	0.0230210572481155	0.0210730116814375	0.00970941036939621	NaN	50.5823097229004
1125	99.8659210205078	2.78765368461609	-8.12302207946777	-0.00100484199356288	0.00873538758605719	-0.00165419070981443	-0.00230353930965066	NaN	49.9329605102539
1126	101.164619445801	3.11232805252075	-7.86328220367432	0.0207483377307653	0.00321592413820326	0.00483929552137852	0.0100340843200684	NaN	50.5823097229004
1127	99.8659210205078	2.13830494880676	-7.60354280471802	-0.0026282137259841	0.0123068047687411	-0.00100484199356288	-0.00522560812532902	NaN	49.9329605102539
1128	100.515274047852	2.78765368461609	-7.73341274261475	-0.00295288790948689	0.00548864435404539	-0.00327756232582033	0.00970941036939621	NaN	50.2576370239258
1129	99.2165756225586	3.11232805252075	-8.25289154052734	-0.00782300252467394	0.00613799272105098	-0.00425158534198999	0.000293855206109583	NaN	49.6082878112793
1130	101.164619445801	2.78765368461609	-8.18795680999756	-0.0123684434220195	0.00613799272105098	-0.0123684434220195	0.00483929552137852	NaN	50.5823097229004
1131	99.8659210205078	2.78765368461609	-7.86328220367432	-0.00490093370899558	-0.00327756232582033	-0.0152905117720366	0.00678734155371785	NaN	49.9329605102539
1132	98.5672225952148	1.81363070011139	-7.79834747314453	0.0265924744307995	-0.0201606266200542	-0.0224333461374044	-0.00490093370899558	NaN	49.2836112976074
1133	99.2165756225586	3.43700218200684	-7.9282169342041	0.0136055024340749	-0.0162645354866982	-0.0172385573387146	0.000618529506027699	NaN	49.6082878112793
1134	98.5672225952148	2.46297931671143	-7.9282169342041	0.0252937767654657	-0.0120437685400248	-0.0273034609854221	-0.00717365415766835	NaN	49.2836112976074
1135	100.515274047852	1.81363070011139	-7.60354280471802	0.00970941036939621	-0.0227580219507217	-0.0159398596733809	-0.00360223650932312	NaN	50.2576370239258
1136	101.164619445801	1.81363070011139	-8.12302207946777	0.0181509424000978	0.00159255252219737	-0.0117190945893526	-0.00230353930965066	NaN	50.5823097229004
1137	99.2165756225586	3.11232805252075	-8.12302207946777	0.00678734155371785	0.00938473641872406	0.00678734155371785	-0.00165419070981443	NaN	49.6082878112793
1138	101.164619445801	3.11232805252075	-8.05808639526367	0.00938473641872406	0.00354059832170606	0.00548864435404539	0.00321592413820326	NaN	50.5823097229004
1139	101.164619445801	2.13830494880676	-7.60354280471802	0.000943203864153475	-0.0107450718060136	-0.00197886489331722	0.000293855206109583	NaN	50.5823097229004
1140	101.164619445801	1.81363070011139	-7.99315214157104	-0.00944637414067984	-0.00197886489331722	-0.00327756232582033	-0.00425158534198999	NaN	50.5823097229004
1141	100.515274047852	0.839607775211334	-8.12302207946777	-0.0130177913233638	0.00191722682211548	0.012956153601408	-0.00522560812532902	NaN	50.2576370239258
1142	101.164619445801	1.48895645141602	-7.86328220367432	-0.0185372550040483	0.0278911720961332	0.0301638916134834	0.00743668992072344	NaN	50.5823097229004
1143	99.2165756225586	2.13830494880676	-8.05808639526367	-0.0286021586507559	0.0194496400654316	0.01847561635077	0.00581331877037883	NaN	49.6082878112793
1144	101.81396484375	1.81363070011139	-7.73341274261475	-0.0256800893694162	0.0171769186854362	0.0197743140161037	0.00613799272105098	NaN	50.906982421875
1145	101.164619445801	1.81363070011139	-7.34380340576172	-0.0139918150380254	0.00678734155371785	0.00418994715437293	0.00548864435404539	NaN	50.5823097229004
1146	99.8659210205078	3.11232805252075	-8.12302207946777	0.00321592413820326	0.00483929552137852	0.00776136433705688	0.00451462110504508	NaN	49.9329605102539
1147	99.8659210205078	2.78765368461609	-8.25289154052734	-0.00230353930965066	0.00711201597005129	0.00451462110504508	0.00581331877037883	NaN	49.9329605102539
1148	99.8659210205078	3.43700218200684	-7.9282169342041	0.000293855206109583	0.00418994715437293	0.0158782228827477	0.00613799272105098	NaN	49.9329605102539
1149	101.81396484375	2.78765368461609	-7.86328220367432	-0.0100957229733467	0.00191722682211548	-0.00230353930965066	0.0022419011220336	NaN	50.906982421875
1150	101.81396484375	2.46297931671143	-7.99315214157104	0.000618529506027699	-3.08191010844894e-05	-0.00717365415766835	0.00321592413820326	NaN	50.906982421875
1151	100.515274047852	2.78765368461609	-8.12302207946777	-0.000355493422830477	0.00256657530553639	-0.0146411629393697	-0.00619963090866804	NaN	50.2576370239258
1152	100.515274047852	3.43700218200684	-8.18795680999756	0.0262678004801273	-0.0169138833880424	-0.0227580219507217	0.00191722682211548	NaN	50.2576370239258
1153	102.463317871094	2.13830494880676	-7.9282169342041	0.0165275707840919	-0.0247060675173998	-0.0279528107494116	-0.00132951640989631	NaN	51.2316589355469
1154	101.164619445801	2.46297931671143	-8.05808639526367	0.0145795252174139	-0.0139918150380254	-0.0224333461374044	-0.00327756232582033	NaN	50.5823097229004
1155	100.515274047852	2.78765368461609	-7.86328220367432	0.0155535480007529	-0.00814767740666866	-0.0175632312893867	-0.00879702530801296	NaN	50.2576370239258
1156	100.515274047852	2.46297931671143	-7.47367286682129	0.0123068047687411	-0.00522560812532902	-0.00555028254166245	-0.00230353930965066	NaN	50.2576370239258
1157	101.81396484375	1.81363070011139	-7.21393346786499	0.012956153601408	-0.000680167751852423	-3.08191010844894e-05	-0.00132951640989631	NaN	50.906982421875
1158	100.515274047852	2.13830494880676	-7.60354280471802	0.00159255252219737	-0.0026282137259841	-0.00749832857400179	0.00873538758605719	NaN	50.2576370239258
1159	98.5672225952148	2.46297931671143	-7.86328220367432	-0.00230353930965066	0.00126787810586393	-0.000680167751852423	-0.00392691092565656	NaN	49.2836112976074
1160	97.2685317993164	2.78765368461609	-8.12302207946777	-0.00879702530801296	-0.00457625929266214	-0.00587495695799589	-0.00522560812532902	NaN	48.6342658996582
1161	97.2685317993164	3.11232805252075	-7.9282169342041	-0.0198359526693821	0.0116574559360743	0.00678734155371785	0.00159255252219737	NaN	48.6342658996582
1162	98.5672225952148	2.46297931671143	-7.86328220367432	-0.0172385573387146	0.0269171483814716	0.0200989879667759	0.01100810803473	NaN	49.2836112976074
1163	101.81396484375	2.13830494880676	-7.73341274261475	-0.0149658378213644	0.0269171483814716	0.0269171483814716	0.00646266713738441	NaN	50.906982421875
1164	99.2165756225586	3.43700218200684	-7.86328220367432	-0.0221086721867323	0.0220470335334539	0.0100340843200684	0.00321592413820326	NaN	49.6082878112793
1165	100.515274047852	2.78765368461609	-8.12302207946777	-0.00587495695799589	0.0100340843200684	-0.0026282137259841	-0.0100957229733467	NaN	50.2576370239258
1166	101.164619445801	1.81363070011139	-7.79834747314453	-0.00490093370899558	0.0103587592020631	-0.00230353930965066	-3.08191010844894e-05	NaN	50.5823097229004
1167	101.81396484375	1.48895645141602	-7.86328220367432	0.012956153601408	0.00678734155371785	-0.00100484199356288	0.00613799272105098	NaN	50.906982421875
1168	101.81396484375	1.16428208351135	-7.73341274261475	0.00776136433705688	0.00354059832170606	-0.00230353930965066	0.00451462110504508	NaN	50.906982421875
1169	99.8659210205078	1.81363070011139	-7.6684775352478	0.00548864435404539	-0.000680167751852423	0.000293855206109583	-0.000355493422830477	NaN	49.9329605102539
1170	101.81396484375	1.48895645141602	-8.38276100158691	0.00483929552137852	-0.00977104809135199	0.0022419011220336	-0.00132951640989631	NaN	50.906982421875
1171	101.81396484375	0.514933466911316	-7.86328220367432	0.0188002903014421	-0.0100957229733467	-0.0117190945893526	-0.00360223650932312	NaN	50.906982421875
1172	101.81396484375	1.16428208351135	-7.73341274261475	0.0249691028147936	-0.023407369852066	-0.0237320438027382	-0.00165419070981443	NaN	50.906982421875
1173	100.515274047852	2.13830494880676	-8.05808639526367	0.0171769186854362	-0.0156151866540313	-0.0204853005707264	0.00321592413820326	NaN	50.2576370239258
1174	101.164619445801	2.13830494880676	-7.79834747314453	0.0106834331527352	-0.017887907102704	-0.0227580219507217	-0.00490093370899558	NaN	50.5823097229004
1175	101.81396484375	1.16428208351135	-7.6684775352478	0.00678734155371785	-0.00165419070981443	-0.0165892094373703	0.00126787810586393	NaN	50.906982421875
1176	101.81396484375	2.13830494880676	-7.99315214157104	-0.00425158534198999	-0.00847235135734081	-0.0149658378213644	-0.00425158534198999	NaN	50.906982421875
1177	100.515274047852	2.46297931671143	-8.4476957321167	0.00321592413820326	-0.00100484199356288	-0.00555028254166245	0.00354059832170606	NaN	50.2576370239258
1178	101.164619445801	1.81363070011139	-8.31782627105713	-0.00100484199356288	-0.00100484199356288	-0.00392691092565656	-0.00392691092565656	NaN	50.5823097229004
1179	101.81396484375	2.13830494880676	-8.4476957321167	-0.0139918150380254	-0.00197886489331722	-0.00619963090866804	-0.00457625929266214	NaN	50.906982421875
1180	102.463317871094	1.48895645141602	-7.9282169342041	-0.00717365415766835	0.00256657530553639	-0.00782300252467394	-0.0126931173726916	NaN	51.2316589355469
1181	101.164619445801	1.48895645141602	-7.6684775352478	-0.00717365415766835	0.00581331877037883	0.00938473641872406	0.00354059832170606	NaN	50.5823097229004
1182	101.81396484375	1.81363070011139	-8.05808639526367	-0.0237320438027382	0.0298392176628113	0.029189869761467	0.00191722682211548	NaN	50.906982421875
1183	99.8659210205078	2.13830494880676	-8.25289154052734	-0.0185372550040483	0.0197743140161037	0.0168522447347641	0.00906006153672934	NaN	49.9329605102539
1184	101.164619445801	1.81363070011139	-7.73341274261475	-0.0182125810533762	0.0239950809627771	0.0168522447347641	0.00516396993771195	NaN	50.5823097229004
1185	101.81396484375	1.16428208351135	-7.6684775352478	-0.00619963090866804	0.0136055024340749	0.0100340843200684	0.00386527273803949	NaN	50.906982421875
1186	101.164619445801	2.46297931671143	-7.73341274261475	-0.00619963090866804	0.00743668992072344	0.00776136433705688	-0.00490093370899558	NaN	50.5823097229004
1187	97.9178771972656	2.46297931671143	-7.60354280471802	0.01100810803473	0.00613799272105098	-0.00165419070981443	0.00938473641872406	NaN	48.9589385986328
1188	98.5672225952148	3.11232805252075	-7.86328220367432	0.00191722682211548	0.0123068047687411	0.0022419011220336	0.00354059832170606	NaN	49.2836112976074
1189	100.515274047852	1.48895645141602	-7.9282169342041	0.0126314787194133	0.00646266713738441	-0.00425158534198999	-0.0026282137259841	NaN	50.2576370239258
1190	99.8659210205078	1.48895645141602	-7.9282169342041	0.0106834331527352	-0.00619963090866804	-0.00457625929266214	-0.00425158534198999	NaN	49.9329605102539
1191	99.2165756225586	2.46297931671143	-7.99315214157104	0.031137915328145	-0.0104203969240189	-0.00587495695799589	-0.00100484199356288	NaN	49.6082878112793
1192	100.515274047852	2.13830494880676	-7.73341274261475	0.0467222817242146	-0.00295288790948689	-0.0136671401560307	-0.00782300252467394	NaN	50.2576370239258
1193	101.81396484375	1.48895645141602	-7.47367286682129	0.0376313999295235	-0.0250307414680719	-0.0247060675173998	-0.000355493422830477	NaN	50.906982421875
1194	103.112663269043	1.81363070011139	-7.9282169342041	0.0210730116814375	-0.0169138833880424	-0.0133424662053585	-0.0143164889886975	NaN	51.5563316345215
1195	100.515274047852	2.13830494880676	-7.86328220367432	0.012956153601408	-0.0126931173726916	-0.0201606266200542	-0.0110697457566857	NaN	50.2576370239258
1196	101.164619445801	0.839607775211334	-7.86328220367432	0.00451462110504508	-0.0113944197073579	-0.00652430532500148	-0.00555028254166245	NaN	50.5823097229004
1197	101.164619445801	-0.134415164589882	-7.79834747314453	-0.00327756232582033	-0.00847235135734081	-0.00425158534198999	0.000293855206109583	NaN	50.5823097229004
1198	100.515274047852	0.190259143710136	-7.53860807418823	-0.00782300252467394	-0.0152905117720366	-3.08191010844894e-05	0.00159255252219737	NaN	50.2576370239258
1199	102.463317871094	0.514933466911316	-7.86328220367432	-0.0130177913233638	-0.00912170019000769	-0.00847235135734081	-0.00879702530801296	NaN	51.2316589355469
1200	99.8659210205078	1.48895645141602	-8.05808639526367	-0.00295288790948689	-0.00555028254166245	0.00126787810586393	-0.00392691092565656	NaN	49.9329605102539
1201	101.164619445801	2.46297931671143	-7.99315214157104	-0.0162645354866982	0.00613799272105098	0.00808603875339031	-0.00912170019000769	NaN	50.5823097229004
1202	99.2165756225586	2.78765368461609	-8.18795680999756	-0.0240567177534103	0.0317872650921345	0.020423661917448	0.0113327819854021	NaN	49.6082878112793
1203	101.164619445801	1.81363070011139	-7.86328220367432	-0.0208099745213985	0.0217223595827818	0.0243197549134493	0.0155535480007529	NaN	50.5823097229004
1204	99.8659210205078	2.46297931671143	-7.6684775352478	-0.017887907102704	0.0223717093467712	0.0171769186854362	0.00321592413820326	NaN	49.9329605102539
1205	99.8659210205078	3.11232805252075	-8.18795680999756	-0.0149658378213644	0.00906006153672934	0.00386527273803949	-0.00165419070981443	NaN	49.9329605102539
1206	101.81396484375	1.16428208351135	-8.18795680999756	-0.0133424662053585	0.00386527273803949	0.00321592413820326	0.00321592413820326	NaN	50.906982421875
1207	101.164619445801	1.48895645141602	-8.12302207946777	-0.00230353930965066	0.00711201597005129	0.00321592413820326	0.00451462110504508	NaN	50.5823097229004
1208	101.164619445801	1.16428208351135	-8.12302207946777	-0.00100484199356288	-0.00165419070981443	-0.00814767740666866	0.0103587592020631	NaN	50.5823097229004
1209	99.8659210205078	2.78765368461609	-8.05808639526367	0.00581331877037883	0.012956153601408	-0.00555028254166245	-0.00132951640989631	NaN	49.9329605102539
1210	100.515274047852	2.78765368461609	-7.99315214157104	0.00841071270406246	-0.00197886489331722	-0.00782300252467394	0.000618529506027699	NaN	50.2576370239258
1211	101.164619445801	1.16428208351135	-7.6684775352478	0.0259431265294552	-0.00944637414067984	-0.0217839982360601	-0.00230353930965066	NaN	50.5823097229004
1212	101.81396484375	0.839607775211334	-7.99315214157104	0.0314625911414623	-0.0159398596733809	-0.0100957229733467	-0.00490093370899558	NaN	50.906982421875
1213	100.515274047852	2.46297931671143	-8.25289154052734	0.0249691028147936	-0.0113944197073579	-0.0165892094373703	-0.00457625929266214	NaN	50.2576370239258
1214	101.81396484375	1.16428208351135	-7.86328220367432	0.013930176384747	-0.0143164889886975	-0.0165892094373703	-0.00295288790948689	NaN	50.906982421875
1215	99.2165756225586	1.16428208351135	-7.9282169342041	0.00613799272105098	0.00289124972186983	-0.0204853005707264	0.0022419011220336	NaN	49.6082878112793
1216	97.9178771972656	2.13830494880676	-7.99315214157104	0.00126787810586393	-0.00619963090866804	-0.00327756232582033	0.00191722682211548	NaN	48.9589385986328
1217	97.2685317993164	2.13830494880676	-7.99315214157104	-0.0110697457566857	-0.00100484199356288	-0.00230353930965066	0.00613799272105098	NaN	48.6342658996582
1218	97.2685317993164	2.13830494880676	-8.12302207946777	-0.0107450718060136	-0.00425158534198999	0.00613799272105098	0.00256657530553639	NaN	48.6342658996582
1219	98.5672225952148	2.13830494880676	-7.9282169342041	-0.0143164889886975	0.00289124972186983	-0.00165419070981443	-0.00100484199356288	NaN	49.2836112976074
1220	101.164619445801	1.48895645141602	-7.53860807418823	0.00711201597005129	0.00126787810586393	-0.000680167751852423	-0.00197886489331722	NaN	50.5823097229004
1221	101.164619445801	1.48895645141602	-7.53860807418823	-0.00684897974133492	0.00808603875339031	0.00711201597005129	0.00451462110504508	NaN	50.5823097229004
1222	101.81396484375	1.48895645141602	-7.53860807418823	-0.0126931173726916	0.0259431265294552	0.0314625911414623	-0.00132951640989631	NaN	50.906982421875
1223	99.2165756225586	1.81363070011139	-7.86328220367432	-0.0204853005707264	0.0230210572481155	0.0210730116814375	0.00906006153672934	NaN	49.6082878112793
1224	101.164619445801	1.16428208351135	-7.73341274261475	-0.0182125810533762	0.0191249661147594	0.0230210572481155	0.00516396993771195	NaN	50.5823097229004
1225	101.81396484375	0.190259143710136	-7.73341274261475	-0.0130177913233638	0.00516396993771195	0.00711201597005129	0.00191722682211548	NaN	50.906982421875
1226	101.164619445801	1.16428208351135	-7.99315214157104	-0.00295288790948689	-0.00652430532500148	0.000943203864153475	-0.00197886489331722	NaN	50.5823097229004
1227	101.164619445801	1.16428208351135	-7.60354280471802	0.00743668992072344	-0.00360223650932312	0.000618529506027699	0.00841071270406246	NaN	50.5823097229004
1228	99.8659210205078	1.81363070011139	-7.86328220367432	-0.00490093370899558	-0.00619963090866804	0.000618529506027699	-3.08191010844894e-05	NaN	49.9329605102539
1229	102.463317871094	0.839607775211334	-7.79834747314453	0.00613799272105098	-0.00425158534198999	-3.08191010844894e-05	-0.00132951640989631	NaN	51.2316589355469
1230	101.81396484375	1.16428208351135	-7.86328220367432	0.00289124972186983	0.0022419011220336	-0.00684897974133492	-0.00555028254166245	NaN	50.906982421875
1231	101.164619445801	1.81363070011139	-7.86328220367432	0.0142548503354192	-0.00490093370899558	-0.0139918150380254	-0.00327756232582033	NaN	50.5823097229004
1232	99.8659210205078	2.78765368461609	-7.86328220367432	0.0327612869441509	-0.021459324285388	-0.0250307414680719	-0.00652430532500148	NaN	49.9329605102539
1233	102.463317871094	1.16428208351135	-7.79834747314453	0.0295145437121391	-0.0182125810533762	-0.0162645354866982	-0.00749832857400179	NaN	51.2316589355469
1234	99.8659210205078	2.78765368461609	-7.9282169342041	0.0226963832974434	-0.0175632312893867	-0.0221086721867323	-0.00684897974133492	NaN	49.9329605102539
1235	100.515274047852	2.13830494880676	-8.25289154052734	0.0188002903014421	-0.0120437685400248	-0.0152905117720366	-0.0113944197073579	NaN	50.2576370239258
1236	101.81396484375	1.16428208351135	-8.18795680999756	0.0126314787194133	-0.00165419070981443	-0.00360223650932312	-0.0100957229733467	NaN	50.906982421875
1237	102.463317871094	1.48895645141602	-7.86328220367432	0.0103587592020631	0.00451462110504508	-0.00295288790948689	0.00613799272105098	NaN	51.2316589355469
1238	101.81396484375	1.48895645141602	-7.60354280471802	-0.00879702530801296	0.00354059832170606	-0.00555028254166245	0.00613799272105098	NaN	50.906982421875
1239	102.463317871094	1.16428208351135	-7.73341274261475	-0.0139918150380254	0.000943203864153475	0.000618529506027699	-0.000355493422830477	NaN	51.2316589355469
1240	99.2165756225586	2.46297931671143	-7.86328220367432	-0.00490093370899558	0.00613799272105098	-0.00327756232582033	-0.00684897974133492	NaN	49.6082878112793
1241	99.8659210205078	1.81363070011139	-7.99315214157104	-0.00847235135734081	0.00743668992072344	-0.00360223650932312	-0.00100484199356288	NaN	49.9329605102539
1242	98.5672225952148	2.46297931671143	-8.12302207946777	-0.0347709693014622	0.0269171483814716	0.0269171483814716	0.0022419011220336	NaN	49.2836112976074
1243	101.81396484375	1.81363070011139	-7.60354280471802	-0.038017712533474	0.0165275707840919	0.0136055024340749	0.00418994715437293	NaN	50.906982421875
1244	99.2165756225586	2.46297931671143	-8.05808639526367	-0.0409397818148136	0.0210730116814375	0.013930176384747	0.00743668992072344	NaN	49.6082878112793
1245	97.9178771972656	2.46297931671143	-7.53860807418823	-0.0237320438027382	0.00808603875339031	0.0022419011220336	0.00289124972186983	NaN	48.9589385986328
1246	99.2165756225586	1.81363070011139	-7.53860807418823	-0.0159398596733809	-0.00165419070981443	-0.00392691092565656	0.00970941036939621	NaN	49.6082878112793
1247	98.5672225952148	1.81363070011139	-7.9282169342041	-0.021459324285388	0.00906006153672934	0.00548864435404539	-0.00295288790948689	NaN	49.2836112976074
1248	99.8659210205078	1.81363070011139	-7.9282169342041	-0.00522560812532902	0.00256657530553639	-0.00392691092565656	0.00483929552137852	NaN	49.9329605102539
1249	98.5672225952148	2.13830494880676	-7.60354280471802	-0.00912170019000769	-0.00652430532500148	0.000618529506027699	-0.00132951640989631	NaN	49.2836112976074
1250	99.8659210205078	2.78765368461609	-7.73341274261475	0.000293855206109583	-0.00132951640989631	-0.000680167751852423	-0.00814767740666866	NaN	49.9329605102539
1251	101.164619445801	2.78765368461609	-7.4087381362915	0.011982130818069	-0.0100957229733467	-0.00782300252467394	-0.00879702530801296	NaN	50.5823097229004
1252	102.463317871094	1.81363070011139	-7.60354280471802	0.0295145437121391	-0.0165892094373703	-0.0198359526693821	-0.00457625929266214	NaN	51.2316589355469
1253	99.2165756225586	3.11232805252075	-7.79834747314453	0.0149041991680861	-0.0201606266200542	-0.021459324285388	-0.00165419070981443	NaN	49.6082878112793
1254	102.463317871094	1.81363070011139	-7.60354280471802	0.0239950809627771	-0.0185372550040483	-0.0146411629393697	-0.00327756232582033	NaN	51.2316589355469
1255	101.81396484375	1.81363070011139	-7.79834747314453	0.01100810803473	-0.00360223650932312	-0.0126931173726916	-0.0152905117720366	NaN	50.906982421875
1256	100.515274047852	2.46297931671143	-7.99315214157104	0.00483929552137852	-0.00782300252467394	-0.0152905117720366	-0.00295288790948689	NaN	50.2576370239258
1257	99.2165756225586	1.48895645141602	-7.86328220367432	0.0210730116814375	-0.000680167751852423	0.00906006153672934	-0.00619963090866804	NaN	49.6082878112793
1258	99.8659210205078	1.48895645141602	-8.18795680999756	0.00354059832170606	-0.00522560812532902	-0.00749832857400179	-0.00100484199356288	NaN	49.9329605102539
1259	100.515274047852	1.81363070011139	-8.18795680999756	0.00743668992072344	-0.00457625929266214	0.00386527273803949	0.000618529506027699	NaN	50.2576370239258
1260	100.515274047852	2.13830494880676	-8.25289154052734	0.0191249661147594	-0.00165419070981443	-0.00327756232582033	-0.0133424662053585	NaN	50.2576370239258
1261	99.8659210205078	3.11232805252075	-7.6684775352478	0.00711201597005129	0.01100810803473	0.0126314787194133	0.00159255252219737	NaN	49.9329605102539
1262	101.81396484375	2.13830494880676	-7.47367286682129	-0.00619963090866804	0.0262678004801273	0.029189869761467	0.00418994715437293	NaN	50.906982421875
1263	99.8659210205078	2.78765368461609	-7.21393346786499	0.00483929552137852	0.0282158460468054	0.0162028968334198	0.00906006153672934	NaN	49.9329605102539
1264	101.81396484375	2.13830494880676	-8.05808639526367	-0.0149658378213644	0.0149041991680861	0.0168522447347641	0.00646266713738441	NaN	50.906982421875
1265	99.8659210205078	3.11232805252075	-8.18795680999756	0.00906006153672934	0.0123068047687411	0.00126787810586393	-0.00425158534198999	NaN	49.9329605102539
1266	99.8659210205078	3.7616765499115	-8.38276100158691	0.0142548503354192	0.000943203864153475	-0.00652430532500148	-3.08191010844894e-05	NaN	49.9329605102539
1267	100.515274047852	3.11232805252075	-8.31782627105713	0.0162028968334198	0.00548864435404539	0.00841071270406246	0.00483929552137852	NaN	50.2576370239258
1268	99.8659210205078	3.43700218200684	-8.18795680999756	0.0106834331527352	0.00743668992072344	0.00451462110504508	-0.000355493422830477	NaN	49.9329605102539
1269	101.164619445801	3.43700218200684	-8.05808639526367	-0.00197886489331722	0.000293855206109583	-0.00684897974133492	0.0022419011220336	NaN	50.5823097229004
1270	100.515274047852	3.11232805252075	-8.12302207946777	0.00418994715437293	-0.00197886489331722	-0.0113944197073579	-0.00457625929266214	NaN	50.2576370239258
1271	100.515274047852	3.11232805252075	-8.18795680999756	0.0155535480007529	-0.0104203969240189	-0.0230826959013939	0.00191722682211548	NaN	50.2576370239258
1272	99.2165756225586	3.11232805252075	-8.18795680999756	0.01847561635077	-0.0169138833880424	-0.023407369852066	-0.00197886489331722	NaN	49.6082878112793
1273	102.463317871094	1.81363070011139	-7.60354280471802	0.0233457311987877	-0.0198359526693821	-0.0165892094373703	0.00418994715437293	NaN	51.2316589355469
1274	99.2165756225586	3.43700218200684	-8.12302207946777	0.0106834331527352	-0.0139918150380254	-0.02697878703475	-0.00814767740666866	NaN	49.6082878112793
1275	101.81396484375	1.81363070011139	-7.60354280471802	0.00191722682211548	-0.00782300252467394	-0.0143164889886975	-0.00425158534198999	NaN	50.906982421875
1276	99.2165756225586	2.46297931671143	-7.79834747314453	0.00321592413820326	-0.00392691092565656	-0.0120437685400248	0.000293855206109583	NaN	49.6082878112793
1277	99.2165756225586	2.13830494880676	-8.05808639526367	-0.0104203969240189	0.00548864435404539	-0.00587495695799589	-0.000355493422830477	NaN	49.6082878112793
1278	97.2685317993164	2.46297931671143	-7.86328220367432	-0.00165419070981443	0.00418994715437293	0.0022419011220336	0.000293855206109583	NaN	48.6342658996582
1279	99.2165756225586	2.46297931671143	-7.6684775352478	-0.00684897974133492	0.00126787810586393	-0.00360223650932312	-0.00327756232582033	NaN	49.6082878112793
1280	99.2165756225586	2.13830494880676	-7.47367286682129	-0.00392691092565656	0.00256657530553639	-0.00684897974133492	-0.00457625929266214	NaN	49.6082878112793
1281	100.515274047852	2.46297931671143	-7.53860807418823	-0.0133424662053585	0.00418994715437293	0.00256657530553639	0.00321592413820326	NaN	50.2576370239258
1282	98.5672225952148	3.11232805252075	-7.79834747314453	-0.0243813935667276	0.0301638916134834	0.0265924744307995	0.0103587592020631	NaN	49.2836112976074
1283	100.515274047852	2.78765368461609	-8.05808639526367	-0.0188619289547205	0.0175015944987535	0.0168522447347641	0.00970941036939621	NaN	50.2576370239258
1284	99.2165756225586	3.7616765499115	-8.05808639526367	-0.0263294391334057	0.0210730116814375	0.0162028968334198	0.00841071270406246	NaN	49.6082878112793
1285	101.164619445801	2.46297931671143	-7.86328220367432	-0.00197886489331722	0.0106834331527352	0.00418994715437293	-0.00522560812532902	NaN	50.5823097229004
1286	101.164619445801	1.48895645141602	-7.60354280471802	0.0217223595827818	0.00321592413820326	-0.00457625929266214	0.00646266713738441	NaN	50.5823097229004
1287	100.515274047852	1.81363070011139	-7.73341274261475	0.020423661917448	0.00354059832170606	0.012956153601408	0.00776136433705688	NaN	50.2576370239258
1288	101.81396484375	0.839607775211334	-8.12302207946777	0.0152288740500808	-0.00977104809135199	0.000943203864153475	0.00970941036939621	NaN	50.906982421875
1289	101.81396484375	2.13830494880676	-7.86328220367432	0.0217223595827818	-0.00360223650932312	0.00418994715437293	0.00386527273803949	NaN	50.906982421875
1290	99.8659210205078	2.78765368461609	-7.9282169342041	0.0197743140161037	-0.00977104809135199	-0.00782300252467394	-0.00619963090866804	NaN	49.9329605102539
1291	100.515274047852	3.43700218200684	-7.73341274261475	0.0217223595827818	-0.00944637414067984	-0.0110697457566857	-0.00295288790948689	NaN	50.2576370239258
1292	101.81396484375	2.13830494880676	-7.73341274261475	0.031137915328145	-0.0156151866540313	-0.0159398596733809	0.0022419011220336	NaN	50.906982421875
1293	98.5672225952148	4.08635091781616	-7.79834747314453	0.013930176384747	-0.0195112787187099	-0.0182125810533762	-0.00360223650932312	NaN	49.2836112976074
1294	101.81396484375	2.46297931671143	-8.12302207946777	0.00289124972186983	-0.00944637414067984	-0.0279528107494116	-3.08191010844894e-05	NaN	50.906982421875
1295	99.8659210205078	3.7616765499115	-8.38276100158691	-0.00814767740666866	-0.0159398596733809	-0.0198359526693821	-0.00749832857400179	NaN	49.9329605102539
1296	99.8659210205078	3.7616765499115	-8.25289154052734	-0.00522560812532902	-0.00100484199356288	-0.0146411629393697	0.00126787810586393	NaN	49.9329605102539
1297	99.2165756225586	3.11232805252075	-7.79834747314453	-0.00619963090866804	0.000943203864153475	-0.00360223650932312	-0.00100484199356288	NaN	49.6082878112793
1298	99.8659210205078	2.78765368461609	-7.79834747314453	-0.00749832857400179	0.00256657530553639	-0.00392691092565656	-0.000680167751852423	NaN	49.9329605102539
1299	100.515274047852	3.43700218200684	-8.31782627105713	-0.0113944197073579	0.000618529506027699	-0.00295288790948689	0.00451462110504508	NaN	50.2576370239258
1300	99.2165756225586	3.7616765499115	-8.38276100158691	-0.00619963090866804	0.00321592413820326	-0.00392691092565656	-0.00619963090866804	NaN	49.6082878112793
1301	100.515274047852	3.11232805252075	-8.12302207946777	-0.00782300252467394	0.00256657530553639	0.00483929552137852	-0.00847235135734081	NaN	50.2576370239258
1302	102.463317871094	3.11232805252075	-8.25289154052734	-0.0331475995481014	0.0304885655641556	0.0376313999295235	0.00938473641872406	NaN	51.2316589355469
1303	99.8659210205078	2.46297931671143	-7.79834747314453	-0.0217839982360601	0.0217223595827818	0.0168522447347641	0.0165275707840919	NaN	49.9329605102539
1304	101.81396484375	3.11232805252075	-7.53860807418823	-0.0266541130840778	0.0200989879667759	0.0142548503354192	0.00483929552137852	NaN	50.906982421875
1305	99.2165756225586	3.43700218200684	-8.05808639526367	-0.0195112787187099	0.0145795252174139	0.00873538758605719	0.00548864435404539	NaN	49.6082878112793
1306	98.5672225952148	3.43700218200684	-8.05808639526367	-0.0117190945893526	0.0103587592020631	-0.00132951640989631	0.00126787810586393	NaN	49.2836112976074
1307	97.9178771972656	3.43700218200684	-7.9282169342041	-0.0100957229733467	0.00548864435404539	-0.00717365415766835	0.0106834331527352	NaN	48.9589385986328
1308	95.3204803466797	3.7616765499115	-7.86328220367432	-0.00977104809135199	0.00451462110504508	0.00548864435404539	0.00613799272105098	NaN	47.6602401733398
1309	97.9178771972656	3.43700218200684	-7.99315214157104	-0.0152905117720366	0.00581331877037883	-0.00132951640989631	0.00873538758605719	NaN	48.9589385986328
1310	99.2165756225586	2.46297931671143	-7.53860807418823	0.0106834331527352	-0.000355493422830477	-0.00425158534198999	-0.0026282137259841	NaN	49.6082878112793
1311	100.515274047852	2.46297931671143	-7.60354280471802	0.0197743140161037	-0.00295288790948689	-0.0159398596733809	0.000943203864153475	NaN	50.2576370239258
1312	99.2165756225586	3.43700218200684	-7.99315214157104	0.0330859608948231	-0.0159398596733809	-0.0113944197073579	-0.00457625929266214	NaN	49.6082878112793
1313	102.463317871094	2.13830494880676	-7.6684775352478	0.0191249661147594	-0.0169138833880424	-0.0156151866540313	-0.00360223650932312	NaN	51.2316589355469
1314	99.2165756225586	3.11232805252075	-8.18795680999756	0.0265924744307995	-0.0188619289547205	-0.0217839982360601	-0.00100484199356288	NaN	49.6082878112793
1315	102.463317871094	1.16428208351135	-7.73341274261475	0.0106834331527352	-0.0139918150380254	-0.0159398596733809	-0.00814767740666866	NaN	51.2316589355469
1316	100.515274047852	0.839607775211334	-7.47367286682129	0.00516396993771195	-0.00327756232582033	-0.00230353930965066	-0.00165419070981443	NaN	50.2576370239258
1317	101.164619445801	1.81363070011139	-8.05808639526367	-0.00847235135734081	-0.00717365415766835	0.00808603875339031	0.00354059832170606	NaN	50.5823097229004
1318	101.164619445801	2.13830494880676	-8.25289154052734	0.00743668992072344	-3.08191010844894e-05	-0.00197886489331722	0.00613799272105098	NaN	50.5823097229004
1319	101.164619445801	1.48895645141602	-7.9282169342041	0.00126787810586393	-0.00977104809135199	-0.00912170019000769	0.00191722682211548	NaN	50.5823097229004
1320	101.164619445801	1.16428208351135	-7.9282169342041	-0.00165419070981443	-0.00132951640989631	-0.0117190945893526	0.00256657530553639	NaN	50.5823097229004
1321	101.164619445801	1.81363070011139	-7.6684775352478	-0.00392691092565656	0.00386527273803949	0.00354059832170606	0.000293855206109583	NaN	50.5823097229004
1322	99.8659210205078	2.13830494880676	-7.21393346786499	-0.0100957229733467	0.029189869761467	0.0246444288641214	0.00613799272105098	NaN	49.9329605102539
1323	99.8659210205078	3.11232805252075	-7.79834747314453	-0.00782300252467394	0.0246444288641214	0.01100810803473	0.00321592413820326	NaN	49.9329605102539
1324	99.2165756225586	3.11232805252075	-7.73341274261475	-0.0123684434220195	0.0191249661147594	0.01100810803473	0.00711201597005129	NaN	49.6082878112793
1325	101.164619445801	2.46297931671143	-7.86328220367432	0.00841071270406246	0.00938473641872406	0.0103587592020631	-0.00230353930965066	NaN	50.5823097229004
1326	99.8659210205078	2.13830494880676	-8.05808639526367	-0.00230353930965066	0.00354059832170606	-0.000355493422830477	0.00516396993771195	NaN	49.9329605102539
1327	101.164619445801	3.11232805252075	-8.31782627105713	0.00938473641872406	0.00711201597005129	0.00354059832170606	0.00581331877037883	NaN	50.5823097229004
1328	101.81396484375	1.81363070011139	-7.9282169342041	0.0100340843200684	-0.00327756232582033	-0.00230353930965066	0.00256657530553639	NaN	50.906982421875
1329	101.164619445801	2.46297931671143	-7.9282169342041	-0.00490093370899558	-0.00295288790948689	-0.00197886489331722	0.0022419011220336	NaN	50.5823097229004
1330	100.515274047852	2.13830494880676	-7.6684775352478	-0.00100484199356288	-0.00847235135734081	-0.0026282137259841	-0.00587495695799589	NaN	50.2576370239258
1331	99.8659210205078	3.43700218200684	-7.9282169342041	0.00159255252219737	-0.0120437685400248	-0.0107450718060136	-0.000680167751852423	NaN	49.9329605102539
1332	102.463317871094	1.81363070011139	-7.79834747314453	0.0223717093467712	-0.0156151866540313	-0.0256800893694162	-0.000355493422830477	NaN	51.2316589355469
1333	99.2165756225586	3.11232805252075	-7.53860807418823	0.013930176384747	-0.0182125810533762	-0.0169138833880424	-0.00490093370899558	NaN	49.6082878112793
1334	101.164619445801	1.81363070011139	-7.34380340576172	0.00613799272105098	-0.00977104809135199	-0.0263294391334057	-0.00230353930965066	NaN	50.5823097229004
1335	97.9178771972656	2.78765368461609	-7.79834747314453	0.0100340843200684	-0.0123684434220195	-0.0195112787187099	-0.00814767740666866	NaN	48.9589385986328
1336	97.9178771972656	2.13830494880676	-7.79834747314453	-0.00457625929266214	-0.00555028254166245	-0.00425158534198999	-0.0026282137259841	NaN	48.9589385986328
1337	99.2165756225586	1.48895645141602	-7.6684775352478	-0.00392691092565656	0.00256657530553639	0.00516396993771195	0.00776136433705688	NaN	49.6082878112793
1338	98.5672225952148	1.81363070011139	-7.9282169342041	0.00516396993771195	0.00289124972186983	-0.00587495695799589	0.000618529506027699	NaN	49.2836112976074
1339	97.9178771972656	2.78765368461609	-7.73341274261475	0.00289124972186983	-0.00165419070981443	-0.00587495695799589	0.000293855206109583	NaN	48.9589385986328
1340	99.2165756225586	2.78765368461609	-7.99315214157104	0.00646266713738441	-0.00100484199356288	-0.00360223650932312	0.00289124972186983	NaN	49.6082878112793
1341	98.5672225952148	2.46297931671143	-8.18795680999756	0.00451462110504508	0.00808603875339031	0.00970941036939621	0.00289124972186983	NaN	49.2836112976074
1342	100.515274047852	2.46297931671143	-7.9282169342041	-0.00490093370899558	0.01847561635077	0.0243197549134493	0.0113327819854021	NaN	50.2576370239258
1343	101.81396484375	1.48895645141602	-7.47367286682129	-0.0165892094373703	0.0246444288641214	0.0158782228827477	0.00841071270406246	NaN	50.906982421875
1344	101.164619445801	1.48895645141602	-7.86328220367432	-0.0159398596733809	0.0145795252174139	0.013930176384747	0.00289124972186983	NaN	50.5823097229004
1345	99.8659210205078	2.13830494880676	-7.6684775352478	-0.0136671401560307	0.00646266713738441	0.00906006153672934	0.00386527273803949	NaN	49.9329605102539
1346	100.515274047852	1.16428208351135	-7.53860807418823	0.00548864435404539	-0.00295288790948689	-0.00392691092565656	-0.00327756232582033	NaN	50.2576370239258
1347	100.515274047852	1.16428208351135	-8.05808639526367	0.0262678004801273	-0.00360223650932312	0.000293855206109583	0.0188002903014421	NaN	50.2576370239258
1348	99.8659210205078	1.81363070011139	-8.05808639526367	0.00321592413820326	-0.00814767740666866	-0.00522560812532902	-0.00652430532500148	NaN	49.9329605102539
1349	100.515274047852	1.81363070011139	-7.99315214157104	-0.00879702530801296	-0.00555028254166245	-0.00425158534198999	0.00938473641872406	NaN	50.2576370239258
1350	99.8659210205078	2.46297931671143	-7.86328220367432	-0.0130177913233638	-0.00165419070981443	-0.00555028254166245	-0.00295288790948689	NaN	49.9329605102539
1351	102.463317871094	1.48895645141602	-7.60354280471802	0.00873538758605719	-0.0149658378213644	-0.000355493422830477	-3.08191010844894e-05	NaN	51.2316589355469
1352	99.8659210205078	2.78765368461609	-7.79834747314453	0.0194496400654316	-0.0172385573387146	-0.0221086721867323	-0.00100484199356288	NaN	49.9329605102539
1353	100.515274047852	1.48895645141602	-8.18795680999756	0.011982130818069	-0.0175632312893867	-0.0175632312893867	-0.00295288790948689	NaN	50.2576370239258
1354	99.2165756225586	2.78765368461609	-8.25289154052734	0.0142548503354192	-0.0191866029053926	-0.0201606266200542	0.00354059832170606	NaN	49.6082878112793
1355	102.463317871094	1.48895645141602	-8.12302207946777	0.0155535480007529	-0.00814767740666866	-0.0204853005707264	-0.00392691092565656	NaN	51.2316589355469
1356	101.164619445801	1.81363070011139	-8.31782627105713	0.0155535480007529	0.00516396993771195	-0.0107450718060136	-0.00587495695799589	NaN	50.5823097229004
1357	101.164619445801	2.13830494880676	-7.99315214157104	0.0155535480007529	-0.00587495695799589	0.000618529506027699	0.00289124972186983	NaN	50.5823097229004
1358	99.8659210205078	2.13830494880676	-8.25289154052734	0.00548864435404539	0.00289124972186983	-0.00295288790948689	0.00256657530553639	NaN	49.9329605102539
1359	101.164619445801	2.78765368461609	-8.4476957321167	0.00841071270406246	0.000943203864153475	-0.00879702530801296	0.000293855206109583	NaN	50.5823097229004
1360	100.515274047852	1.16428208351135	-7.99315214157104	0.00321592413820326	-0.00230353930965066	-0.00944637414067984	-0.00522560812532902	NaN	50.2576370239258
1361	101.164619445801	1.48895645141602	-7.79834747314453	-0.00587495695799589	0.01847561635077	-0.00360223650932312	-0.00360223650932312	NaN	50.5823097229004
1362	99.2165756225586	1.48895645141602	-7.6684775352478	-0.0113944197073579	0.0308132413774729	0.0181509424000978	0.00906006153672934	NaN	49.6082878112793
1363	99.8659210205078	2.46297931671143	-7.86328220367432	-0.0250307414680719	0.0269171483814716	0.0158782228827477	0.00808603875339031	NaN	49.9329605102539
1364	97.9178771972656	2.78765368461609	-7.73341274261475	-0.028926832601428	0.01847561635077	0.0178262684494257	0.00613799272105098	NaN	48.9589385986328
1365	99.8659210205078	0.839607775211334	-7.99315214157104	-0.0240567177534103	0.0149041991680861	0.0162028968334198	-0.00392691092565656	NaN	49.9329605102539
1366	98.5672225952148	1.81363070011139	-7.86328220367432	-0.0185372550040483	0.00743668992072344	0.00386527273803949	0.000943203864153475	NaN	49.2836112976074
1367	98.5672225952148	1.48895645141602	-8.05808639526367	-0.0146411629393697	0.01100810803473	0.011982130818069	0.00841071270406246	NaN	49.2836112976074
1368	100.515274047852	1.48895645141602	-7.6684775352478	-0.0149658378213644	0.00841071270406246	0.00678734155371785	0.00678734155371785	NaN	50.2576370239258
1369	100.515274047852	2.13830494880676	-7.53860807418823	-0.00490093370899558	0.00711201597005129	-0.00749832857400179	-0.00100484199356288	NaN	50.2576370239258
1370	100.515274047852	1.48895645141602	-7.79834747314453	-0.00977104809135199	-0.00197886489331722	-0.00425158534198999	0.00483929552137852	NaN	50.2576370239258
1371	99.2165756225586	2.78765368461609	-8.31782627105713	0.0152288740500808	-0.00425158534198999	-0.0136671401560307	-0.00165419070981443	NaN	49.6082878112793
1372	101.81396484375	1.81363070011139	-8.12302207946777	0.0103587592020631	-0.0227580219507217	-0.0188619289547205	-3.08191010844894e-05	NaN	50.906982421875
1373	100.515274047852	1.81363070011139	-7.79834747314453	0.0175015944987535	-0.0253554154187441	-0.0211346503347158	-0.00587495695799589	NaN	50.2576370239258
1374	102.463317871094	0.839607775211334	-7.73341274261475	0.0155535480007529	-0.0198359526693821	-0.0266541130840778	-0.00522560812532902	NaN	51.2316589355469
1375	99.2165756225586	2.13830494880676	-7.60354280471802	0.011982130818069	-0.0217839982360601	-0.0172385573387146	-0.00457625929266214	NaN	49.6082878112793
1376	102.463317871094	-0.134415164589882	-7.60354280471802	0.00613799272105098	-0.017887907102704	-0.0169138833880424	-0.00977104809135199	NaN	51.2316589355469
1377	101.81396484375	0.190259143710136	-7.73341274261475	0.00808603875339031	-0.00814767740666866	-0.00360223650932312	0.00646266713738441	NaN	50.906982421875
1378	101.81396484375	0.514933466911316	-7.79834747314453	0.00451462110504508	-0.00230353930965066	0.00289124972186983	0.00159255252219737	NaN	50.906982421875
1379	101.164619445801	1.16428208351135	-7.60354280471802	0.00808603875339031	-0.00230353930965066	0.00321592413820326	-0.0126931173726916	NaN	50.5823097229004
1380	100.515274047852	2.13830494880676	-7.47367286682129	0.00841071270406246	0.00289124972186983	-0.00457625929266214	-0.00912170019000769	NaN	50.2576370239258
1381	99.8659210205078	3.11232805252075	-7.60354280471802	0.00354059832170606	0.0210730116814375	0.00581331877037883	0.00191722682211548	NaN	49.9329605102539
1382	100.515274047852	2.46297931671143	-7.99315214157104	-0.0104203969240189	0.0239950809627771	0.0181509424000978	0.0106834331527352	NaN	50.2576370239258
1383	100.515274047852	1.48895645141602	-7.73341274261475	-0.0204853005707264	0.0265924744307995	0.0269171483814716	0.011982130818069	NaN	50.2576370239258
1384	101.164619445801	2.13830494880676	-8.12302207946777	-0.00295288790948689	0.0210730116814375	0.01100810803473	-0.00555028254166245	NaN	50.5823097229004
1385	99.8659210205078	2.46297931671143	-8.12302207946777	-0.0126931173726916	0.0103587592020631	0.00938473641872406	0.0022419011220336	NaN	49.9329605102539
1386	99.8659210205078	2.13830494880676	-7.9282169342041	0.00873538758605719	-3.08191010844894e-05	0.00289124972186983	-0.00782300252467394	NaN	49.9329605102539
1387	99.8659210205078	2.46297931671143	-7.47367286682129	0.01100810803473	0.00548864435404539	-0.00165419070981443	0.00581331877037883	NaN	49.9329605102539
1388	99.2165756225586	3.43700218200684	-8.12302207946777	0.00613799272105098	0.00354059832170606	0.00354059832170606	0.00321592413820326	NaN	49.6082878112793
1389	99.2165756225586	2.78765368461609	-7.86328220367432	0.000943203864153475	0.00451462110504508	-0.0026282137259841	-0.00197886489331722	NaN	49.6082878112793
1390	100.515274047852	3.11232805252075	-7.9282169342041	0.00646266713738441	0.00451462110504508	-0.00652430532500148	-0.00944637414067984	NaN	50.2576370239258
1391	101.81396484375	1.16428208351135	-7.47367286682129	0.01847561635077	-0.00360223650932312	-0.0198359526693821	-0.00522560812532902	NaN	50.906982421875
1392	98.5672225952148	2.13830494880676	-7.60354280471802	0.0327612869441509	-0.0247060675173998	-0.0217839982360601	-0.0100957229733467	NaN	49.2836112976074
1393	101.164619445801	2.46297931671143	-7.6684775352478	0.0272418223321438	-0.0143164889886975	-0.023407369852066	-0.00230353930965066	NaN	50.5823097229004
1394	99.2165756225586	2.46297931671143	-7.99315214157104	0.0239950809627771	-0.0227580219507217	-0.0308748781681061	-0.00782300252467394	NaN	49.6082878112793
1395	99.2165756225586	1.48895645141602	-7.6684775352478	0.00743668992072344	-0.0146411629393697	-0.0263294391334057	-0.00879702530801296	NaN	49.6082878112793
1396	97.9178771972656	2.78765368461609	-8.12302207946777	0.00841071270406246	0.0136055024340749	-0.0159398596733809	-0.0123684434220195	NaN	48.9589385986328
1397	97.9178771972656	2.46297931671143	-7.86328220367432	0.000618529506027699	-0.0217839982360601	-0.00522560812532902	0.00613799272105098	NaN	48.9589385986328
1398	96.6191787719727	3.11232805252075	-7.6684775352478	0.00386527273803949	-0.0208099745213985	-0.00684897974133492	-0.00555028254166245	NaN	48.3095893859863
1399	99.2165756225586	2.46297931671143	-7.6684775352478	-0.00100484199356288	0.000943203864153475	-0.00782300252467394	-0.00944637414067984	NaN	49.6082878112793
1400	100.515274047852	2.13830494880676	-7.99315214157104	-0.00522560812532902	0.000293855206109583	-0.0026282137259841	-0.00555028254166245	NaN	50.2576370239258
1401	102.463317871094	1.48895645141602	-7.6684775352478	0.00386527273803949	0.0155535480007529	-0.000355493422830477	0.00418994715437293	NaN	51.2316589355469
1402	101.164619445801	1.16428208351135	-7.9282169342041	-0.00392691092565656	0.0298392176628113	0.0213976856321096	-0.00360223650932312	NaN	50.5823097229004
1403	99.2165756225586	1.81363070011139	-8.12302207946777	-0.0136671401560307	0.0249691028147936	0.013930176384747	0.00776136433705688	NaN	49.6082878112793
1404	100.515274047852	0.839607775211334	-7.47367286682129	-0.00555028254166245	0.020423661917448	0.0223717093467712	0.00451462110504508	NaN	50.2576370239258
1405	101.81396484375	-0.134415164589882	-7.4087381362915	0.0162028968334198	0.00906006153672934	0.0142548503354192	-0.00782300252467394	NaN	50.906982421875
1406	101.164619445801	0.514933466911316	-7.99315214157104	-0.00684897974133492	0.00743668992072344	0.00646266713738441	-0.00230353930965066	NaN	50.5823097229004
1407	100.515274047852	1.48895645141602	-7.9282169342041	-0.00522560812532902	0.00646266713738441	0.0149041991680861	0.00548864435404539	NaN	50.2576370239258
1408	101.164619445801	2.13830494880676	-7.73341274261475	-0.00457625929266214	0.000943203864153475	0.0145795252174139	0.00516396993771195	NaN	50.5823097229004
1409	100.515274047852	1.48895645141602	-7.60354280471802	-0.00684897974133492	0.00256657530553639	0.0022419011220336	-0.00717365415766835	NaN	50.2576370239258
1410	101.164619445801	1.16428208351135	-7.60354280471802	-0.0299008563160896	0.00256657530553639	-0.000355493422830477	-0.00652430532500148	NaN	50.5823097229004
1411	100.515274047852	3.11232805252075	-7.9282169342041	-0.0159398596733809	-0.00197886489331722	-0.00847235135734081	-0.0136671401560307	NaN	50.2576370239258
1412	99.2165756225586	2.46297931671143	-8.12302207946777	0.0171769186854362	-0.0152905117720366	-0.0175632312893867	-0.00360223650932312	NaN	49.6082878112793
1413	100.515274047852	2.13830494880676	-7.86328220367432	0.00191722682211548	-0.0113944197073579	-0.0143164889886975	-0.00749832857400179	NaN	50.2576370239258
1414	100.515274047852	2.78765368461609	-8.25289154052734	0.00256657530553639	-0.0133424662053585	-0.0185372550040483	-0.00392691092565656	NaN	50.2576370239258
1415	99.8659210205078	2.46297931671143	-7.99315214157104	-0.00814767740666866	-0.0120437685400248	-0.0201606266200542	-0.0139918150380254	NaN	49.9329605102539
1416	101.164619445801	1.16428208351135	-7.9282169342041	-0.00652430532500148	-0.0182125810533762	-0.0139918150380254	-3.08191010844894e-05	NaN	50.5823097229004
1417	101.81396484375	2.13830494880676	-7.60354280471802	-0.000355493422830477	0.00256657530553639	0.000618529506027699	0.00354059832170606	NaN	50.906982421875
1418	102.463317871094	1.48895645141602	-8.05808639526367	-0.00977104809135199	-3.08191010844894e-05	-0.00165419070981443	-3.08191010844894e-05	NaN	51.2316589355469
1419	101.81396484375	2.13830494880676	-7.99315214157104	-0.00165419070981443	-0.00392691092565656	0.0022419011220336	0.000618529506027699	NaN	50.906982421875
1420	101.164619445801	1.48895645141602	-7.9282169342041	-0.0026282137259841	0.000293855206109583	-0.0149658378213644	-0.00717365415766835	NaN	50.5823097229004
1421	99.8659210205078	3.11232805252075	-7.79834747314453	-0.00522560812532902	0.00711201597005129	0.00581331877037883	-0.00522560812532902	NaN	49.9329605102539
1422	100.515274047852	2.78765368461609	-7.86328220367432	-0.0143164889886975	0.0217223595827818	0.0207483377307653	0.00776136433705688	NaN	50.2576370239258
1423	99.8659210205078	1.48895645141602	-7.6684775352478	-0.0230826959013939	0.0252937767654657	0.0249691028147936	0.0113327819854021	NaN	49.9329605102539
1424	99.2165756225586	2.78765368461609	-8.18795680999756	-0.0185372550040483	0.012956153601408	0.0145795252174139	0.00970941036939621	NaN	49.6082878112793
1425	97.2685317993164	2.78765368461609	-8.05808639526367	-0.0169138833880424	0.0106834331527352	0.00483929552137852	0.012956153601408	NaN	48.6342658996582
1426	97.2685317993164	1.16428208351135	-7.73341274261475	-0.0136671401560307	0.00646266713738441	0.00159255252219737	-0.00132951640989631	NaN	48.6342658996582
1427	99.8659210205078	2.13830494880676	-7.86328220367432	-0.00717365415766835	0.00970941036939621	0.00418994715437293	0.0123068047687411	NaN	49.9329605102539
1428	99.2165756225586	1.16428208351135	-7.73341274261475	-0.0026282137259841	0.0022419011220336	0.00126787810586393	0.00548864435404539	NaN	49.6082878112793
1429	99.8659210205078	2.46297931671143	-7.79834747314453	-0.00944637414067984	0.00613799272105098	0.00191722682211548	0.00418994715437293	NaN	49.9329605102539
1430	99.2165756225586	2.46297931671143	-8.18795680999756	-0.0100957229733467	-0.00717365415766835	-0.00619963090866804	-3.08191010844894e-05	NaN	49.6082878112793
1431	101.164619445801	1.48895645141602	-7.9282169342041	0.00159255252219737	-0.0104203969240189	-0.0139918150380254	-0.00197886489331722	NaN	50.5823097229004
1432	101.164619445801	0.839607775211334	-7.86328220367432	0.0347093306481838	-0.0240567177534103	-0.0221086721867323	-0.0026282137259841	NaN	50.5823097229004
1433	99.8659210205078	1.48895645141602	-7.73341274261475	0.0168522447347641	-0.0247060675173998	-0.0182125810533762	-0.00425158534198999	NaN	49.9329605102539
1434	101.164619445801	0.190259143710136	-7.53860807418823	0.0230210572481155	-0.0162645354866982	-0.0237320438027382	-0.00425158534198999	NaN	50.5823097229004
1435	100.515274047852	0.839607775211334	-7.6684775352478	0.0149041991680861	-0.0256800893694162	-0.0100957229733467	-0.0120437685400248	NaN	50.2576370239258
1436	99.8659210205078	1.48895645141602	-7.79834747314453	0.0158782228827477	-0.0250307414680719	-0.0152905117720366	-0.00684897974133492	NaN	49.9329605102539
1437	99.2165756225586	1.48895645141602	-7.73341274261475	0.0223717093467712	0.00386527273803949	-0.00749832857400179	0.00581331877037883	NaN	49.6082878112793
1438	99.2165756225586	2.78765368461609	-7.79834747314453	0.0142548503354192	0.0022419011220336	-0.00425158534198999	-0.00619963090866804	NaN	49.6082878112793
1439	99.8659210205078	2.78765368461609	-7.79834747314453	0.0116574559360743	-0.00197886489331722	-0.00392691092565656	-0.00360223650932312	NaN	49.9329605102539
1440	99.2165756225586	2.78765368461609	-7.53860807418823	0.0149041991680861	-0.00230353930965066	-0.00490093370899558	-0.00425158534198999	NaN	49.6082878112793
1441	101.164619445801	2.13830494880676	-7.99315214157104	0.00841071270406246	0.013930176384747	0.00678734155371785	0.00386527273803949	NaN	50.5823097229004
1442	101.164619445801	2.13830494880676	-7.86328220367432	-0.00360223650932312	0.0246444288641214	0.0220470335334539	0.0103587592020631	NaN	50.5823097229004
1443	101.164619445801	1.81363070011139	-7.99315214157104	-0.00814767740666866	0.0282158460468054	0.0278911720961332	0.0100340843200684	NaN	50.5823097229004
1444	101.164619445801	1.48895645141602	-8.18795680999756	-0.00230353930965066	0.0200989879667759	0.0181509424000978	0.00841071270406246	NaN	50.5823097229004
1445	103.112663269043	1.16428208351135	-8.12302207946777	-0.0120437685400248	0.01100810803473	0.00646266713738441	0.000943203864153475	NaN	51.5563316345215
1446	100.515274047852	2.46297931671143	-7.86328220367432	-0.00522560812532902	0.0194496400654316	0.00581331877037883	0.000293855206109583	NaN	50.2576370239258
1447	101.81396484375	2.13830494880676	-7.99315214157104	-0.00230353930965066	0.00906006153672934	0.00418994715437293	0.00743668992072344	NaN	50.906982421875
1448	101.81396484375	2.78765368461609	-8.12302207946777	0.00548864435404539	0.00841071270406246	0.00548864435404539	0.00159255252219737	NaN	50.906982421875
1449	101.81396484375	1.48895645141602	-7.9282169342041	-0.00392691092565656	0.00678734155371785	0.0022419011220336	-0.00425158534198999	NaN	50.906982421875
1450	101.81396484375	1.16428208351135	-7.6684775352478	0.00776136433705688	-0.00392691092565656	-0.00490093370899558	0.000943203864153475	NaN	50.906982421875
1451	98.5672225952148	2.46297931671143	-7.79834747314453	0.00613799272105098	0.00126787810586393	-0.0104203969240189	-0.000680167751852423	NaN	49.2836112976074
1452	97.9178771972656	2.46297931671143	-7.47367286682129	0.0272418223321438	-0.0100957229733467	-0.0230826959013939	0.00483929552137852	NaN	48.9589385986328
1453	99.2165756225586	1.16428208351135	-7.6684775352478	0.0142548503354192	-0.0211346503347158	-0.0276281367987394	-0.00457625929266214	NaN	49.6082878112793
1454	96.6191787719727	2.46297931671143	-7.79834747314453	0.0116574559360743	-0.0152905117720366	-0.0172385573387146	-0.00847235135734081	NaN	48.3095893859863
1455	98.5672225952148	1.48895645141602	-7.9282169342041	0.000293855206109583	-0.0146411629393697	-0.0260047651827335	-0.00749832857400179	NaN	49.2836112976074
1456	99.2165756225586	1.48895645141602	-7.79834747314453	0.00483929552137852	-0.0123684434220195	-0.00490093370899558	-0.00652430532500148	NaN	49.6082878112793
1457	99.2165756225586	2.46297931671143	-8.12302207946777	0.000618529506027699	-0.0185372550040483	-0.00522560812532902	0.00646266713738441	NaN	49.6082878112793
1458	98.5672225952148	2.46297931671143	-7.47367286682129	0.00970941036939621	0.00776136433705688	-0.00230353930965066	0.00613799272105098	NaN	49.2836112976074
1459	101.164619445801	2.78765368461609	-8.18795680999756	-0.000355493422830477	-0.00165419070981443	-0.00717365415766835	-0.00197886489331722	NaN	50.5823097229004
1460	101.81396484375	1.48895645141602	-7.79834747314453	0.00483929552137852	-0.00327756232582033	-0.0117190945893526	-0.00197886489331722	NaN	50.906982421875
1461	100.515274047852	1.48895645141602	-7.6684775352478	0.00483929552137852	0.012956153601408	0.00321592413820326	0.00516396993771195	NaN	50.2576370239258
1462	100.515274047852	1.48895645141602	-7.73341274261475	-0.0201606266200542	0.0269171483814716	0.0197743140161037	0.00256657530553639	NaN	50.2576370239258
1463	100.515274047852	0.514933466911316	-7.53860807418823	-0.017887907102704	0.0191249661147594	0.0207483377307653	0.0022419011220336	NaN	50.2576370239258
1464	100.515274047852	0.839607775211334	-7.86328220367432	-0.0195112787187099	0.01847561635077	0.00711201597005129	0.011982130818069	NaN	50.2576370239258
1465	99.2165756225586	1.48895645141602	-8.05808639526367	-0.0195112787187099	0.00581331877037883	0.00970941036939621	0.00581331877037883	NaN	49.6082878112793
1466	101.81396484375	0.514933466911316	-7.9282169342041	-0.00652430532500148	0.00678734155371785	-0.00652430532500148	0.00483929552137852	NaN	50.906982421875
1467	101.81396484375	1.48895645141602	-8.05808639526367	-0.00587495695799589	0.00289124972186983	0.00418994715437293	0.00451462110504508	NaN	50.906982421875
1468	102.463317871094	1.16428208351135	-7.79834747314453	0.0116574559360743	0.00613799272105098	0.00191722682211548	0.00354059832170606	NaN	51.2316589355469
1469	98.5672225952148	2.46297931671143	-7.86328220367432	-0.00814767740666866	0.00711201597005129	-0.00360223650932312	0.00386527273803949	NaN	49.2836112976074
1470	101.164619445801	2.78765368461609	-7.53860807418823	0.00354059832170606	0.0022419011220336	-3.08191010844894e-05	-0.00197886489331722	NaN	50.5823097229004
1471	101.164619445801	1.48895645141602	-8.12302207946777	0.0113327819854021	-0.00327756232582033	-0.00912170019000769	0.00418994715437293	NaN	50.5823097229004
1472	102.463317871094	1.48895645141602	-8.18795680999756	0.0239950809627771	-0.0130177913233638	-0.021459324285388	-0.00587495695799589	NaN	51.2316589355469
1473	99.8659210205078	2.78765368461609	-7.99315214157104	0.0145795252174139	-0.0208099745213985	-0.0175632312893867	-0.00587495695799589	NaN	49.9329605102539
1474	101.81396484375	1.81363070011139	-8.12302207946777	0.00581331877037883	-0.0175632312893867	-0.0230826959013939	-0.00912170019000769	NaN	50.906982421875
1475	99.8659210205078	2.46297931671143	-7.99315214157104	0.0152288740500808	-0.0175632312893867	-0.0198359526693821	-0.00944637414067984	NaN	49.9329605102539
1476	101.164619445801	1.16428208351135	-7.86328220367432	0.0126314787194133	-0.00197886489331722	-0.00977104809135199	-0.00230353930965066	NaN	50.5823097229004
1477	100.515274047852	1.48895645141602	-7.9282169342041	0.0155535480007529	0.00256657530553639	-0.0026282137259841	0.00321592413820326	NaN	50.2576370239258
1478	101.164619445801	1.81363070011139	-8.18795680999756	0.00711201597005129	-0.0026282137259841	-0.00425158534198999	-0.0026282137259841	NaN	50.5823097229004
1479	101.81396484375	1.48895645141602	-8.18795680999756	0.0100340843200684	0.00126787810586393	-0.000680167751852423	-0.00165419070981443	NaN	50.906982421875
1480	101.81396484375	2.13830494880676	-7.60354280471802	0.00516396993771195	-0.00165419070981443	-0.00879702530801296	-0.00555028254166245	NaN	50.906982421875
1481	101.164619445801	1.48895645141602	-7.27886867523193	-0.00814767740666866	0.00841071270406246	0.000618529506027699	0.00548864435404539	NaN	50.5823097229004
1482	99.2165756225586	1.48895645141602	-7.34380340576172	-0.0221086721867323	0.0327612869441509	0.0168522447347641	0.00743668992072344	NaN	49.6082878112793
1483	98.5672225952148	2.78765368461609	-7.99315214157104	-0.0295761823654175	0.0230210572481155	0.0155535480007529	0.00678734155371785	NaN	49.2836112976074
1484	96.6191787719727	2.46297931671143	-7.86328220367432	-0.0273034609854221	0.0278911720961332	0.0220470335334539	0.00808603875339031	NaN	48.3095893859863
1485	99.2165756225586	1.81363070011139	-7.60354280471802	-0.0266541130840778	0.0181509424000978	0.00581331877037883	0.00451462110504508	NaN	49.6082878112793
1486	99.2165756225586	2.13830494880676	-7.4087381362915	-0.0191866029053926	0.011982130818069	0.00646266713738441	-0.00230353930965066	NaN	49.6082878112793
1487	101.164619445801	1.81363070011139	-7.53860807418823	-0.00749832857400179	0.00321592413820326	0.00906006153672934	0.00678734155371785	NaN	50.5823097229004
1488	101.164619445801	2.13830494880676	-7.4087381362915	-0.0195112787187099	0.0100340843200684	0.00711201597005129	-0.0026282137259841	NaN	50.5823097229004
1489	100.515274047852	3.11232805252075	-8.05808639526367	-0.0126931173726916	0.00548864435404539	0.00354059832170606	-0.00749832857400179	NaN	50.2576370239258
1490	100.515274047852	1.81363070011139	-7.6684775352478	-0.0156151866540313	-0.00555028254166245	0.00159255252219737	0.00841071270406246	NaN	50.2576370239258
1491	101.164619445801	0.839607775211334	-7.79834747314453	0.00289124972186983	-0.0188619289547205	-0.0123684434220195	-0.00295288790948689	NaN	50.5823097229004
1492	99.8659210205078	2.13830494880676	-7.47367286682129	0.0200989879667759	-0.0227580219507217	-0.0230826959013939	-0.00100484199356288	NaN	49.9329605102539
1493	101.81396484375	1.16428208351135	-7.60354280471802	0.00841071270406246	-0.0250307414680719	-0.0175632312893867	-0.00295288790948689	NaN	50.906982421875
1494	99.2165756225586	2.13830494880676	-7.34380340576172	0.011982130818069	-0.0243813935667276	-0.0253554154187441	-0.00782300252467394	NaN	49.6082878112793
1495	100.515274047852	0.839607775211334	-7.99315214157104	0.0217223595827818	-0.00490093370899558	-0.0185372550040483	-0.0126931173726916	NaN	50.2576370239258
1496	100.515274047852	2.13830494880676	-8.18795680999756	0.011982130818069	-0.0165892094373703	-0.0143164889886975	0.00191722682211548	NaN	50.2576370239258
1497	99.8659210205078	3.11232805252075	-8.05808639526367	0.0145795252174139	0.00354059832170606	-0.00327756232582033	-0.0026282137259841	NaN	49.9329605102539
1498	99.8659210205078	3.11232805252075	-7.73341274261475	0.00743668992072344	0.00938473641872406	0.000618529506027699	-0.00490093370899558	NaN	49.9329605102539
1499	100.515274047852	3.11232805252075	-7.53860807418823	0.00970941036939621	0.00321592413820326	-0.00619963090866804	-0.00912170019000769	NaN	50.2576370239258
1500	101.81396484375	1.81363070011139	-7.9282169342041	0.00613799272105098	-0.00100484199356288	-0.0120437685400248	-3.08191010844894e-05	NaN	50.906982421875
1501	101.164619445801	2.78765368461609	-8.05808639526367	0.00906006153672934	-0.000680167751852423	0.00646266713738441	-0.00944637414067984	NaN	50.5823097229004
1502	101.81396484375	2.13830494880676	-7.9282169342041	-0.0026282137259841	0.0265924744307995	0.0230210572481155	0.00483929552137852	NaN	50.906982421875
1503	99.8659210205078	3.7616765499115	-8.51263046264648	-0.00425158534198999	0.0321119390428066	0.0178262684494257	0.00970941036939621	NaN	49.9329605102539
1504	101.81396484375	2.13830494880676	-8.05808639526367	-0.0198359526693821	0.0175015944987535	0.0123068047687411	0.00483929552137852	NaN	50.906982421875
1505	101.81396484375	2.13830494880676	-7.34380340576172	-0.00912170019000769	0.0145795252174139	0.011982130818069	0.00159255252219737	NaN	50.906982421875
1506	101.81396484375	2.78765368461609	-8.18795680999756	-0.0117190945893526	0.00906006153672934	0.000618529506027699	0.00418994715437293	NaN	50.906982421875
1507	99.8659210205078	3.43700218200684	-8.4476957321167	-0.00165419070981443	0.00970941036939621	0.0113327819854021	0.011982130818069	NaN	49.9329605102539
1508	100.515274047852	3.11232805252075	-7.9282169342041	-0.0026282137259841	0.0123068047687411	0.0022419011220336	0.00581331877037883	NaN	50.2576370239258
1509	101.81396484375	2.13830494880676	-7.86328220367432	-0.00490093370899558	0.00159255252219737	-0.00652430532500148	0.00613799272105098	NaN	50.906982421875
1510	101.81396484375	1.81363070011139	-7.6684775352478	-0.000680167751852423	-0.00230353930965066	-0.00619963090866804	-0.00392691092565656	NaN	50.906982421875
1511	97.9178771972656	3.11232805252075	-7.9282169342041	0.00548864435404539	0.00289124972186983	-0.0107450718060136	0.0022419011220336	NaN	48.9589385986328
1512	98.5672225952148	3.11232805252075	-7.99315214157104	0.0226963832974434	-0.0165892094373703	-0.0217839982360601	-3.08191010844894e-05	NaN	49.2836112976074
1513	98.5672225952148	2.13830494880676	-7.6684775352478	0.0165275707840919	-0.0172385573387146	-0.023407369852066	-0.00490093370899558	NaN	49.2836112976074
1514	98.5672225952148	3.11232805252075	-7.99315214157104	0.00906006153672934	-0.00847235135734081	-0.0276281367987394	-0.00749832857400179	NaN	49.2836112976074
1515	97.2685317993164	3.7616765499115	-7.99315214157104	0.0233457311987877	-0.0208099745213985	-0.021459324285388	-0.00652430532500148	NaN	48.6342658996582
1516	99.8659210205078	1.81363070011139	-7.53860807418823	0.0265924744307995	-0.00295288790948689	-0.00912170019000769	-0.00652430532500148	NaN	49.9329605102539
1517	101.81396484375	2.13830494880676	-7.27886867523193	0.0230210572481155	0.00191722682211548	-0.000355493422830477	0.00126787810586393	NaN	50.906982421875
1518	101.81396484375	2.46297931671143	-7.9282169342041	0.0126314787194133	0.00841071270406246	-0.0026282137259841	0.00126787810586393	NaN	50.906982421875
1519	101.164619445801	2.13830494880676	-7.79834747314453	0.013930176384747	0.00159255252219737	0.000943203864153475	0.00256657530553639	NaN	50.5823097229004
1520	100.515274047852	2.46297931671143	-7.9282169342041	0.0126314787194133	-0.00197886489331722	-0.00555028254166245	0.00159255252219737	NaN	50.2576370239258
1521	99.8659210205078	2.78765368461609	-7.47367286682129	-0.00132951640989631	0.00516396993771195	0.00646266713738441	-0.00782300252467394	NaN	49.9329605102539
1522	99.8659210205078	2.46297931671143	-8.05808639526367	-0.0156151866540313	0.0136055024340749	0.0347093306481838	0.0100340843200684	NaN	49.9329605102539
1523	102.463317871094	0.839607775211334	-7.47367286682129	-0.028926832601428	0.0165275707840919	0.0519170723855495	0.00938473641872406	NaN	51.2316589355469
1524	99.8659210205078	2.13830494880676	-8.12302207946777	-0.023407369852066	0.0197743140161037	0.0558131635189056	0.00451462110504508	NaN	49.9329605102539
1525	101.164619445801	1.81363070011139	-8.18795680999756	-0.0188619289547205	0.00938473641872406	0.0142548503354192	-0.00100484199356288	NaN	50.5823097229004
1526	101.81396484375	2.13830494880676	-7.9282169342041	-0.00652430532500148	0.00581331877037883	0.01847561635077	0.00613799272105098	NaN	50.906982421875
1527	102.463317871094	2.13830494880676	-7.60354280471802	-0.0159398596733809	0.0106834331527352	0.0106834331527352	0.00906006153672934	NaN	51.2316589355469
1528	101.164619445801	2.46297931671143	-7.4087381362915	-0.0117190945893526	0.0142548503354192	0.0123068047687411	0.00873538758605719	NaN	50.5823097229004
1529	101.81396484375	2.13830494880676	-7.53860807418823	-0.0133424662053585	0.00418994715437293	-0.000355493422830477	0.000943203864153475	NaN	50.906982421875
1530	99.2165756225586	2.46297931671143	-8.31782627105713	-0.00717365415766835	-0.00100484199356288	-0.00457625929266214	0.000293855206109583	NaN	49.6082878112793
1531	102.463317871094	1.81363070011139	-7.99315214157104	-0.00717365415766835	-0.00327756232582033	-0.00717365415766835	0.00321592413820326	NaN	51.2316589355469
1532	101.81396484375	2.13830494880676	-8.05808639526367	0.0295145437121391	-0.0136671401560307	-0.0182125810533762	0.00126787810586393	NaN	50.906982421875
1533	100.515274047852	3.11232805252075	-8.18795680999756	0.0213976856321096	-0.02697878703475	-0.0211346503347158	-0.00197886489331722	NaN	50.2576370239258
1534	101.164619445801	2.13830494880676	-7.6684775352478	0.0207483377307653	-0.0211346503347158	-0.0279528107494116	-0.00782300252467394	NaN	50.5823097229004
1535	101.164619445801	2.46297931671143	-7.86328220367432	0.011982130818069	-0.0230826959013939	-0.0250307414680719	-0.0165892094373703	NaN	50.5823097229004
1536	99.8659210205078	3.11232805252075	-8.31782627105713	0.0136055024340749	-0.00360223650932312	-0.00619963090866804	-0.00100484199356288	NaN	49.9329605102539
1537	99.2165756225586	3.11232805252075	-8.18795680999756	0.0158782228827477	-0.00100484199356288	-0.000355493422830477	-0.00230353930965066	NaN	49.6082878112793
1538	100.515274047852	3.11232805252075	-7.99315214157104	0.0145795252174139	0.000293855206109583	-0.00360223650932312	-0.00295288790948689	NaN	50.2576370239258
1539	99.8659210205078	3.43700218200684	-8.05808639526367	0.00646266713738441	0.00646266713738441	-0.000680167751852423	-0.00652430532500148	NaN	49.9329605102539
1540	99.8659210205078	3.11232805252075	-7.86328220367432	0.00418994715437293	-0.00555028254166245	-0.0211346503347158	-0.00555028254166245	NaN	49.9329605102539
1541	99.8659210205078	3.11232805252075	-7.73341274261475	-0.0133424662053585	0.00321592413820326	-0.00197886489331722	-0.00457625929266214	NaN	49.9329605102539
1542	99.8659210205078	1.48895645141602	-7.6684775352478	-0.0240567177534103	0.0233457311987877	0.0217223595827818	0.0100340843200684	NaN	49.9329605102539
1543	96.6191787719727	3.43700218200684	-7.86328220367432	-0.0302255302667618	0.0275664981454611	0.0217223595827818	0.013930176384747	NaN	48.3095893859863
1544	99.8659210205078	1.48895645141602	-7.47367286682129	-0.0308748781681061	0.0213976856321096	0.0220470335334539	0.00906006153672934	NaN	49.9329605102539
1545	99.2165756225586	2.13830494880676	-7.60354280471802	-0.0324982516467571	0.0116574559360743	0.00776136433705688	-0.00230353930965066	NaN	49.6082878112793
1546	99.2165756225586	2.78765368461609	-7.79834747314453	-0.0117190945893526	0.00354059832170606	-0.00847235135734081	-0.000355493422830477	NaN	49.6082878112793
1547	99.8659210205078	2.78765368461609	-8.12302207946777	-0.00100484199356288	0.012956153601408	0.00678734155371785	0.00581331877037883	NaN	49.9329605102539
1548	99.8659210205078	3.11232805252075	-8.31782627105713	0.00483929552137852	0.00321592413820326	-0.00132951640989631	0.00451462110504508	NaN	49.9329605102539
1549	101.164619445801	2.13830494880676	-7.86328220367432	0.00581331877037883	0.00159255252219737	-3.08191010844894e-05	0.0022419011220336	NaN	50.5823097229004
1550	103.112663269043	1.48895645141602	-7.86328220367432	0.0103587592020631	-0.00587495695799589	-0.00782300252467394	-3.08191010844894e-05	NaN	51.5563316345215
1551	99.2165756225586	1.81363070011139	-7.99315214157104	0.0197743140161037	-0.0126931173726916	-0.0146411629393697	-0.00522560812532902	NaN	49.6082878112793
1552	101.81396484375	1.48895645141602	-7.73341274261475	0.0301638916134834	-0.0243813935667276	-0.00457625929266214	-0.00392691092565656	NaN	50.906982421875
1553	101.164619445801	0.190259143710136	-7.79834747314453	0.0278911720961332	-0.028926832601428	-0.0201606266200542	-0.00100484199356288	NaN	50.5823097229004
1554	101.164619445801	1.16428208351135	-8.18795680999756	0.0126314787194133	-0.017887907102704	-0.0126931173726916	-0.00912170019000769	NaN	50.5823097229004
1555	100.515274047852	2.13830494880676	-8.05808639526367	0.0162028968334198	-0.0240567177534103	-0.0208099745213985	-0.0156151866540313	NaN	50.2576370239258
1556	102.463317871094	0.839607775211334	-7.79834747314453	0.0103587592020631	-0.00912170019000769	-0.00847235135734081	-0.00944637414067984	NaN	51.2316589355469
1557	101.81396484375	1.48895645141602	-7.60354280471802	0.00386527273803949	0.00191722682211548	0.000618529506027699	0.00289124972186983	NaN	50.906982421875
1558	101.164619445801	1.48895645141602	-7.60354280471802	0.00970941036939621	-0.00360223650932312	-0.00490093370899558	0.000293855206109583	NaN	50.5823097229004
1559	101.81396484375	1.16428208351135	-7.86328220367432	-0.0110697457566857	-0.00782300252467394	-0.00327756232582033	0.00581331877037883	NaN	50.906982421875
1560	101.164619445801	1.81363070011139	-7.86328220367432	-0.00879702530801296	0.00159255252219737	-0.00684897974133492	-0.00327756232582033	NaN	50.5823097229004
1561	100.515274047852	1.81363070011139	-8.05808639526367	0.000943203864153475	0.00289124972186983	-0.00165419070981443	0.0022419011220336	NaN	50.2576370239258
1562	100.515274047852	3.11232805252075	-8.38276100158691	-0.0253554154187441	0.0259431265294552	0.0191249661147594	0.0116574559360743	NaN	50.2576370239258
1563	101.81396484375	1.48895645141602	-7.9282169342041	-0.0250307414680719	0.0249691028147936	0.0149041991680861	0.00354059832170606	NaN	50.906982421875
1564	99.2165756225586	2.78765368461609	-8.12302207946777	-0.032173577696085	0.020423661917448	0.0181509424000978	0.011982130818069	NaN	49.6082878112793
1565	99.8659210205078	2.46297931671143	-7.99315214157104	-0.0156151866540313	0.00938473641872406	0.00289124972186983	-0.00295288790948689	NaN	49.9329605102539
1566	101.164619445801	2.13830494880676	-7.6684775352478	-0.0130177913233638	0.0123068047687411	-0.000680167751852423	0.00256657530553639	NaN	50.5823097229004
1567	101.81396484375	1.16428208351135	-7.86328220367432	0.000943203864153475	0.0142548503354192	0.00386527273803949	0.00516396993771195	NaN	50.906982421875
1568	101.164619445801	1.48895645141602	-7.6684775352478	-0.00814767740666866	0.00354059832170606	-0.00132951640989631	0.0106834331527352	NaN	50.5823097229004
1569	100.515274047852	2.46297931671143	-7.60354280471802	-0.0100957229733467	0.00483929552137852	-0.00587495695799589	0.00483929552137852	NaN	50.2576370239258
1570	98.5672225952148	3.11232805252075	-7.60354280471802	0.0171769186854362	0.000618529506027699	-0.0026282137259841	0.00386527273803949	NaN	49.2836112976074
1571	99.2165756225586	1.48895645141602	-7.73341274261475	0.00711201597005129	0.000293855206109583	-0.00814767740666866	-0.00197886489331722	NaN	49.6082878112793
1572	97.9178771972656	1.16428208351135	-7.99315214157104	0.0288651939481497	-0.0104203969240189	-0.0221086721867323	-0.00327756232582033	NaN	48.9589385986328
1573	97.2685317993164	2.13830494880676	-7.86328220367432	0.0194496400654316	-0.0139918150380254	-0.021459324285388	-0.00425158534198999	NaN	48.6342658996582
1574	99.2165756225586	1.16428208351135	-7.6684775352478	0.00678734155371785	-0.0198359526693821	-0.017887907102704	-0.00100484199356288	NaN	49.6082878112793
1575	99.2165756225586	2.46297931671143	-7.99315214157104	0.00126787810586393	-0.0165892094373703	-0.0211346503347158	0.000293855206109583	NaN	49.6082878112793
1576	99.2165756225586	2.78765368461609	-7.60354280471802	0.00483929552137852	-0.0149658378213644	-0.0159398596733809	-0.00425158534198999	NaN	49.6082878112793
1577	100.515274047852	1.81363070011139	-8.05808639526367	-0.000355493422830477	-0.00165419070981443	0.000618529506027699	0.0022419011220336	NaN	50.2576370239258
1578	101.81396484375	1.16428208351135	-7.73341274261475	0.00776136433705688	0.00321592413820326	0.00159255252219737	-0.000680167751852423	NaN	50.906982421875
1579	101.81396484375	2.13830494880676	-7.6684775352478	0.00418994715437293	-3.08191010844894e-05	-0.0113944197073579	0.00743668992072344	NaN	50.906982421875
1580	100.515274047852	0.839607775211334	-7.47367286682129	0.00743668992072344	-0.00587495695799589	-0.00717365415766835	-0.00392691092565656	NaN	50.2576370239258
1581	99.8659210205078	2.13830494880676	-8.05808639526367	-0.00230353930965066	-0.00132951640989631	0.0103587592020631	0.000943203864153475	NaN	49.9329605102539
1582	99.2165756225586	1.16428208351135	-7.53860807418823	-0.0107450718060136	0.0223717093467712	0.0269171483814716	0.00483929552137852	NaN	49.6082878112793
1583	101.164619445801	0.514933466911316	-8.12302207946777	-0.0139918150380254	0.0155535480007529	0.031137915328145	0.00126787810586393	NaN	50.5823097229004
1584	99.2165756225586	1.48895645141602	-8.18795680999756	-0.0217839982360601	0.00516396993771195	0.00646266713738441	0.0181509424000978	NaN	49.6082878112793
1585	99.8659210205078	1.81363070011139	-7.86328220367432	-0.00555028254166245	0.0113327819854021	0.0171769186854362	-0.000355493422830477	NaN	49.9329605102539
1586	101.81396484375	1.16428208351135	-7.79834747314453	0.00321592413820326	0.00711201597005129	0.00191722682211548	-0.00165419070981443	NaN	50.906982421875
1587	101.164619445801	1.81363070011139	-7.6684775352478	-0.00132951640989631	0.00776136433705688	0.0158782228827477	0.000943203864153475	NaN	50.5823097229004
1588	101.81396484375	2.46297931671143	-7.60354280471802	0.0136055024340749	0.0113327819854021	0.00451462110504508	0.00451462110504508	NaN	50.906982421875
1589	100.515274047852	2.78765368461609	-8.25289154052734	-0.0162645354866982	-0.00490093370899558	0.00256657530553639	0.00678734155371785	NaN	50.2576370239258
1590	101.81396484375	2.46297931671143	-7.86328220367432	0.0181509424000978	-0.00327756232582033	-0.00132951640989631	-0.00230353930965066	NaN	50.906982421875
1591	101.164619445801	1.81363070011139	-7.73341274261475	0.011982130818069	-0.00684897974133492	-0.0120437685400248	0.000293855206109583	NaN	50.5823097229004
1592	101.164619445801	2.46297931671143	-8.25289154052734	0.0233457311987877	-0.0204853005707264	-0.0136671401560307	0.00159255252219737	NaN	50.5823097229004
1593	101.164619445801	1.48895645141602	-7.9282169342041	0.0288651939481497	-0.0195112787187099	-0.0208099745213985	-0.000355493422830477	NaN	50.5823097229004
1594	99.2165756225586	2.13830494880676	-8.12302207946777	0.0158782228827477	-0.021459324285388	-0.0292515084147453	-0.00457625929266214	NaN	49.6082878112793
1595	101.81396484375	1.81363070011139	-8.05808639526367	0.0132808275520802	-0.017887907102704	-0.0201606266200542	-0.0107450718060136	NaN	50.906982421875
1596	101.81396484375	1.16428208351135	-8.05808639526367	0.0136055024340749	-0.00912170019000769	-0.0126931173726916	-0.00555028254166245	NaN	50.906982421875
1597	101.164619445801	2.13830494880676	-7.79834747314453	0.0113327819854021	-3.08191010844894e-05	0.00191722682211548	0.0022419011220336	NaN	50.5823097229004
1598	100.515274047852	2.46297931671143	-7.9282169342041	-0.0126931173726916	-0.00100484199356288	0.00711201597005129	0.000293855206109583	NaN	50.2576370239258
1599	101.81396484375	1.16428208351135	-7.53860807418823	-0.0107450718060136	-0.00230353930965066	-0.00490093370899558	0.0022419011220336	NaN	50.906982421875
1600	100.515274047852	1.48895645141602	-7.73341274261475	-0.00132951640989631	0.00191722682211548	-0.00165419070981443	-0.00555028254166245	NaN	50.2576370239258
1601	100.515274047852	2.13830494880676	-7.86328220367432	-0.00847235135734081	0.00386527273803949	-0.00327756232582033	-0.00457625929266214	NaN	50.2576370239258
1602	97.9178771972656	3.7616765499115	-7.86328220367432	-0.0156151866540313	0.0249691028147936	0.0295145437121391	0.00906006153672934	NaN	48.9589385986328
1603	99.8659210205078	2.13830494880676	-8.05808639526367	-0.0224333461374044	0.0265924744307995	0.00808603875339031	0.00743668992072344	NaN	49.9329605102539
1604	96.6191787719727	3.11232805252075	-7.86328220367432	-0.0247060675173998	0.020423661917448	0.0132808275520802	0.00581331877037883	NaN	48.3095893859863
1605	99.2165756225586	1.81363070011139	-7.73341274261475	-0.0136671401560307	0.0217223595827818	0.00646266713738441	0.00126787810586393	NaN	49.6082878112793
1606	99.8659210205078	1.81363070011139	-7.6684775352478	-0.00360223650932312	0.00776136433705688	0.00516396993771195	0.000943203864153475	NaN	49.9329605102539
1607	101.164619445801	2.13830494880676	-8.31782627105713	0.00841071270406246	0.00548864435404539	0.0168522447347641	0.00873538758605719	NaN	50.5823097229004
1608	101.164619445801	1.81363070011139	-8.12302207946777	0.00613799272105098	0.00841071270406246	-0.0026282137259841	0.00126787810586393	NaN	50.5823097229004
1609	101.81396484375	1.16428208351135	-7.73341274261475	0.00126787810586393	0.00289124972186983	0.000618529506027699	0.000293855206109583	NaN	50.906982421875
1610	101.164619445801	2.13830494880676	-7.79834747314453	0.00548864435404539	-0.00490093370899558	-0.00100484199356288	-0.00652430532500148	NaN	50.5823097229004
1611	101.81396484375	1.81363070011139	-7.73341274261475	0.0223717093467712	-0.00165419070981443	-0.0107450718060136	-0.00457625929266214	NaN	50.906982421875
1612	100.515274047852	1.48895645141602	-7.60354280471802	0.0275664981454611	-0.023407369852066	-0.0227580219507217	0.00613799272105098	NaN	50.2576370239258
1613	100.515274047852	1.81363070011139	-8.25289154052734	0.0340599827468395	-0.0243813935667276	-0.0324982516467571	-0.000680167751852423	NaN	50.2576370239258
1614	101.81396484375	0.839607775211334	-7.9282169342041	0.0171769186854362	-0.0350956469774246	-0.0195112787187099	-0.00522560812532902	NaN	50.906982421875
1615	100.515274047852	1.48895645141602	-7.9282169342041	0.0149041991680861	-0.0266541130840778	-0.0266541130840778	-0.00879702530801296	NaN	50.2576370239258
1616	101.164619445801	2.46297931671143	-7.6684775352478	0.00613799272105098	-0.00814767740666866	-0.0133424662053585	-0.00522560812532902	NaN	50.5823097229004
1617	100.515274047852	1.48895645141602	-7.34380340576172	0.0126314787194133	-0.000680167751852423	0.0022419011220336	-0.00165419070981443	NaN	50.2576370239258
1618	101.81396484375	1.48895645141602	-7.60354280471802	0.00321592413820326	0.00548864435404539	-0.00522560812532902	-0.00165419070981443	NaN	50.906982421875
1619	99.8659210205078	2.46297931671143	-7.86328220367432	-0.0107450718060136	-0.0026282137259841	-0.00327756232582033	-0.00684897974133492	NaN	49.9329605102539
1620	100.515274047852	3.11232805252075	-7.86328220367432	-0.0120437685400248	-0.00327756232582033	-0.00490093370899558	0.00289124972186983	NaN	50.2576370239258
1621	99.8659210205078	3.11232805252075	-7.79834747314453	-0.00782300252467394	0.00451462110504508	-0.00717365415766835	-0.00295288790948689	NaN	49.9329605102539
1622	100.515274047852	2.13830494880676	-7.47367286682129	-0.0256800893694162	0.0233457311987877	0.0239950809627771	0.0230210572481155	NaN	50.2576370239258
1623	99.8659210205078	2.46297931671143	-7.60354280471802	-0.0237320438027382	0.0298392176628113	0.0188002903014421	0.00646266713738441	NaN	49.9329605102539
1624	100.515274047852	2.13830494880676	-7.79834747314453	-0.0221086721867323	0.0136055024340749	0.0168522447347641	0.00873538758605719	NaN	50.2576370239258
1625	99.2165756225586	3.7616765499115	-8.12302207946777	-0.0123684434220195	0.0200989879667759	-0.00132951640989631	-0.000355493422830477	NaN	49.6082878112793
1626	100.515274047852	3.11232805252075	-8.05808639526367	0.00451462110504508	0.00289124972186983	-0.00457625929266214	-0.00425158534198999	NaN	50.2576370239258
1627	99.2165756225586	3.7616765499115	-7.79834747314453	-0.00522560812532902	0.00678734155371785	0.0022419011220336	0.00354059832170606	NaN	49.6082878112793
1628	101.164619445801	2.78765368461609	-7.73341274261475	-0.0026282137259841	0.00938473641872406	0.000943203864153475	-0.00327756232582033	NaN	50.5823097229004
1629	99.2165756225586	3.43700218200684	-7.6684775352478	-0.0100957229733467	0.00548864435404539	-0.00230353930965066	-0.00197886489331722	NaN	49.6082878112793
1630	101.164619445801	3.11232805252075	-8.12302207946777	-0.00782300252467394	-0.00457625929266214	-0.0123684434220195	-0.00230353930965066	NaN	50.5823097229004
1631	99.8659210205078	3.43700218200684	-8.05808639526367	0.00678734155371785	-0.00425158534198999	-0.00457625929266214	-0.00197886489331722	NaN	49.9329605102539
1632	101.164619445801	2.78765368461609	-7.9282169342041	0.0162028968334198	-0.0149658378213644	-0.0208099745213985	-0.00425158534198999	NaN	50.5823097229004
1633	101.164619445801	2.13830494880676	-7.99315214157104	0.0168522447347641	-0.00879702530801296	-0.0172385573387146	0.00126787810586393	NaN	50.5823097229004
1634	99.2165756225586	3.11232805252075	-7.79834747314453	0.00159255252219737	-0.0263294391334057	-0.0143164889886975	-0.00977104809135199	NaN	49.6082878112793
1635	99.8659210205078	1.81363070011139	-7.60354280471802	0.00483929552137852	-0.00717365415766835	-0.0149658378213644	-0.00814767740666866	NaN	49.9329605102539
1636	99.2165756225586	2.13830494880676	-8.25289154052734	0.000618529506027699	-0.00295288790948689	-0.00652430532500148	-0.00782300252467394	NaN	49.6082878112793
1637	97.2685317993164	3.43700218200684	-8.25289154052734	-0.0107450718060136	-0.00197886489331722	-0.00360223650932312	0.00548864435404539	NaN	48.6342658996582
1638	98.5672225952148	2.78765368461609	-7.86328220367432	-0.0117190945893526	0.000618529506027699	-0.00327756232582033	0.00191722682211548	NaN	49.2836112976074
1639	99.8659210205078	2.78765368461609	-7.9282169342041	-0.0026282137259841	-0.00619963090866804	-0.0123684434220195	-0.00360223650932312	NaN	49.9329605102539
1640	101.81396484375	2.46297931671143	-7.79834747314453	0.00354059832170606	0.00451462110504508	-0.0156151866540313	-0.00717365415766835	NaN	50.906982421875
1641	100.515274047852	2.13830494880676	-7.21393346786499	0.0123068047687411	0.000943203864153475	0.000618529506027699	-0.0026282137259841	NaN	50.2576370239258
1642	99.8659210205078	2.78765368461609	-8.18795680999756	-0.0133424662053585	0.0269171483814716	0.0126314787194133	0.01100810803473	NaN	49.9329605102539
1643	101.164619445801	2.78765368461609	-8.31782627105713	-0.00555028254166245	0.0249691028147936	0.0233457311987877	0.00451462110504508	NaN	50.5823097229004
1644	99.8659210205078	2.46297931671143	-8.18795680999756	-0.0136671401560307	0.0178262684494257	0.0152288740500808	-3.08191010844894e-05	NaN	49.9329605102539
1645	101.81396484375	0.839607775211334	-7.73341274261475	-0.00652430532500148	0.00873538758605719	-3.08191010844894e-05	0.00256657530553639	NaN	50.906982421875
1646	101.164619445801	1.48895645141602	-7.53860807418823	0.00451462110504508	0.00418994715437293	0.000293855206109583	0.00191722682211548	NaN	50.5823097229004
1647	101.81396484375	1.48895645141602	-7.53860807418823	0.0022419011220336	0.00776136433705688	-0.00197886489331722	0.00386527273803949	NaN	50.906982421875
1648	101.81396484375	1.81363070011139	-7.99315214157104	0.00483929552137852	0.00841071270406246	0.00354059832170606	0.00581331877037883	NaN	50.906982421875
1649	101.81396484375	1.16428208351135	-7.6684775352478	0.00354059832170606	-0.00197886489331722	-0.0104203969240189	-0.00197886489331722	NaN	50.906982421875
1650	101.81396484375	1.48895645141602	-7.53860807418823	0.00743668992072344	0.00451462110504508	0.000293855206109583	-0.00392691092565656	NaN	50.906982421875
1651	101.81396484375	2.13830494880676	-7.60354280471802	0.011982130818069	-0.0217839982360601	-0.00782300252467394	-0.00425158534198999	NaN	50.906982421875
1652	101.164619445801	2.46297931671143	-7.4087381362915	0.0353586822748184	-0.0175632312893867	-0.0230826959013939	-0.00165419070981443	NaN	50.5823097229004
1653	101.164619445801	3.11232805252075	-7.47367286682129	0.0236704051494598	-0.0156151866540313	-0.0169138833880424	-0.0175632312893867	NaN	50.5823097229004
1654	101.81396484375	1.48895645141602	-7.73341274261475	0.0181509424000978	-0.0204853005707264	-0.0211346503347158	0.00256657530553639	NaN	50.906982421875
1655	100.515274047852	2.78765368461609	-8.38276100158691	0.00548864435404539	-0.0175632312893867	-0.0263294391334057	-0.00944637414067984	NaN	50.2576370239258
1656	99.2165756225586	2.13830494880676	-8.12302207946777	0.00289124972186983	-0.0026282137259841	-0.00944637414067984	-0.00684897974133492	NaN	49.6082878112793
1657	102.463317871094	1.48895645141602	-8.12302207946777	0.00808603875339031	-0.000680167751852423	-0.00879702530801296	-0.000355493422830477	NaN	51.2316589355469
1658	101.81396484375	1.48895645141602	-7.60354280471802	-0.00652430532500148	0.00516396993771195	0.00483929552137852	-0.00327756232582033	NaN	50.906982421875
1659	101.164619445801	1.48895645141602	-7.60354280471802	-0.00132951640989631	0.00191722682211548	-0.0104203969240189	-0.00522560812532902	NaN	50.5823097229004
1660	99.8659210205078	2.46297931671143	-7.9282169342041	-0.0107450718060136	0.00354059832170606	-0.00457625929266214	-0.00295288790948689	NaN	49.9329605102539
1661	100.515274047852	2.78765368461609	-7.99315214157104	-0.00587495695799589	0.00646266713738441	0.000618529506027699	-0.00295288790948689	NaN	50.2576370239258
1662	101.164619445801	1.81363070011139	-7.53860807418823	-0.0188619289547205	0.025618452578783	0.0317872650921345	0.00256657530553639	NaN	50.5823097229004
1663	99.8659210205078	1.48895645141602	-7.53860807418823	-0.0139918150380254	0.0321119390428066	0.0220470335334539	0.00159255252219737	NaN	49.9329605102539
1664	101.81396484375	1.48895645141602	-7.53860807418823	-0.0130177913233638	0.0171769186854362	0.0194496400654316	0.00581331877037883	NaN	50.906982421875
1665	97.9178771972656	2.78765368461609	-7.99315214157104	-0.0126931173726916	0.0197743140161037	0.00418994715437293	0.000293855206109583	NaN	48.9589385986328
1666	98.5672225952148	2.13830494880676	-8.12302207946777	-0.0143164889886975	0.012956153601408	-3.08191010844894e-05	0.00938473641872406	NaN	49.2836112976074
1667	97.2685317993164	3.11232805252075	-8.05808639526367	-0.00392691092565656	0.00938473641872406	0.00191722682211548	0.00678734155371785	NaN	48.6342658996582
1668	98.5672225952148	2.13830494880676	-7.9282169342041	-0.00230353930965066	0.00841071270406246	0.011982130818069	0.00906006153672934	NaN	49.2836112976074
1669	97.2685317993164	3.11232805252075	-7.60354280471802	0.000618529506027699	0.00581331877037883	-0.00425158534198999	-0.00555028254166245	NaN	48.6342658996582
1670	99.8659210205078	2.78765368461609	-7.60354280471802	-0.00197886489331722	0.00321592413820326	-0.00847235135734081	-0.00360223650932312	NaN	49.9329605102539
1671	99.8659210205078	3.11232805252075	-7.9282169342041	0.00678734155371785	-0.00555028254166245	-0.00295288790948689	-0.00457625929266214	NaN	49.9329605102539
1672	101.164619445801	2.46297931671143	-8.25289154052734	0.020423661917448	-0.0182125810533762	-0.0263294391334057	-0.00457625929266214	NaN	50.5823097229004
1673	101.164619445801	1.48895645141602	-7.9282169342041	0.0249691028147936	-0.0175632312893867	-0.021459324285388	-0.00684897974133492	NaN	50.5823097229004
1674	100.515274047852	1.81363070011139	-7.9282169342041	0.00906006153672934	-0.0224333461374044	-0.0240567177534103	-0.00684897974133492	NaN	50.2576370239258
1675	101.164619445801	0.839607775211334	-7.6684775352478	0.00191722682211548	-0.0139918150380254	-0.0113944197073579	-0.00652430532500148	NaN	50.5823097229004
1676	101.164619445801	1.81363070011139	-7.79834747314453	0.00743668992072344	-0.00555028254166245	-0.0120437685400248	-0.00360223650932312	NaN	50.5823097229004
1677	99.8659210205078	1.48895645141602	-7.73341274261475	-0.00295288790948689	-0.00457625929266214	0.00581331877037883	0.00256657530553639	NaN	49.9329605102539
1678	100.515274047852	1.48895645141602	-7.99315214157104	-0.0195112787187099	0.00289124972186983	0.000943203864153475	-0.000680167751852423	NaN	50.2576370239258
1679	99.8659210205078	1.48895645141602	-8.18795680999756	-0.00522560812532902	-0.0143164889886975	-0.00165419070981443	-0.00197886489331722	NaN	49.9329605102539
1680	101.164619445801	1.16428208351135	-8.12302207946777	-0.00230353930965066	-0.00684897974133492	-0.00360223650932312	-0.00652430532500148	NaN	50.5823097229004
1681	102.463317871094	1.48895645141602	-7.6684775352478	-0.00684897974133492	0.00126787810586393	0.00646266713738441	-0.0100957229733467	NaN	51.2316589355469
1682	101.164619445801	1.81363070011139	-7.73341274261475	-0.0152905117720366	0.0275664981454611	0.0321119390428066	0.00581331877037883	NaN	50.5823097229004
1683	101.164619445801	2.13830494880676	-8.05808639526367	-0.0113944197073579	0.0288651939481497	0.0239950809627771	0.0100340843200684	NaN	50.5823097229004
1684	101.164619445801	2.13830494880676	-8.18795680999756	-0.0113944197073579	0.0171769186854362	0.0207483377307653	0.00256657530553639	NaN	50.5823097229004
1685	101.81396484375	1.16428208351135	-7.79834747314453	-0.0120437685400248	0.0123068047687411	0.00678734155371785	0.00451462110504508	NaN	50.906982421875
1686	103.112663269043	1.81363070011139	-8.05808639526367	-3.08191010844894e-05	0.00386527273803949	0.000293855206109583	-0.00684897974133492	NaN	51.5563316345215
1687	101.164619445801	1.48895645141602	-7.86328220367432	-3.08191010844894e-05	0.00776136433705688	0.00256657530553639	0.000943203864153475	NaN	50.5823097229004
1688	101.164619445801	1.48895645141602	-7.73341274261475	-0.00360223650932312	0.0126314787194133	0.0103587592020631	0.00354059832170606	NaN	50.5823097229004
1689	101.164619445801	1.81363070011139	-8.12302207946777	0.00386527273803949	0.00256657530553639	-0.00619963090866804	0.0106834331527352	NaN	50.5823097229004
1690	99.8659210205078	2.13830494880676	-7.99315214157104	0.00678734155371785	-0.00587495695799589	-0.00132951640989631	-0.00684897974133492	NaN	49.9329605102539
1691	102.463317871094	2.13830494880676	-7.86328220367432	0.01100810803473	-0.00327756232582033	-0.00392691092565656	0.00256657530553639	NaN	51.2316589355469
1692	100.515274047852	1.48895645141602	-7.86328220367432	0.0282158460468054	-0.0165892094373703	-0.0201606266200542	0.00289124972186983	NaN	50.2576370239258
1693	101.164619445801	1.48895645141602	-7.4087381362915	0.0265924744307995	-0.0130177913233638	-0.0253554154187441	-0.000680167751852423	NaN	50.5823097229004
1694	102.463317871094	2.78765368461609	-7.6684775352478	0.0233457311987877	-0.023407369852066	-0.0263294391334057	-0.00392691092565656	NaN	51.2316589355469
1695	100.515274047852	2.13830494880676	-7.79834747314453	0.0106834331527352	-0.0204853005707264	-0.0276281367987394	-0.00392691092565656	NaN	50.2576370239258
1696	99.8659210205078	1.48895645141602	-7.6684775352478	0.0106834331527352	-0.00814767740666866	-0.0146411629393697	-0.00360223650932312	NaN	49.9329605102539
1697	101.164619445801	1.16428208351135	-7.73341274261475	0.00159255252219737	0.000293855206109583	-0.00425158534198999	0.00678734155371785	NaN	50.5823097229004
1698	99.2165756225586	1.16428208351135	-7.6684775352478	0.00159255252219737	0.00451462110504508	0.00354059832170606	0.00808603875339031	NaN	49.6082878112793
1699	100.515274047852	0.839607775211334	-7.4087381362915	-0.0169138833880424	0.00776136433705688	0.00386527273803949	0.00776136433705688	NaN	50.2576370239258
1700	98.5672225952148	1.16428208351135	-7.60354280471802	-0.00814767740666866	-0.00295288790948689	-0.0104203969240189	0.000943203864153475	NaN	49.2836112976074
1701	98.5672225952148	1.48895645141602	-7.6684775352478	-0.0113944197073579	0.0113327819854021	0.00743668992072344	-0.00327756232582033	NaN	49.2836112976074
1702	100.515274047852	1.16428208351135	-7.9282169342041	-0.00717365415766835	0.0272418223321438	0.0275664981454611	0.0168522447347641	NaN	50.2576370239258
1703	101.81396484375	1.48895645141602	-7.99315214157104	-0.00879702530801296	0.0337353087961674	0.0217223595827818	0.00548864435404539	NaN	50.906982421875
1704	101.81396484375	1.81363070011139	-7.9282169342041	-0.0146411629393697	0.0191249661147594	0.0158782228827477	0.00581331877037883	NaN	50.906982421875
1705	99.8659210205078	2.46297931671143	-7.86328220367432	-0.00944637414067984	0.0165275707840919	0.012956153601408	0.00354059832170606	NaN	49.9329605102539
1706	99.2165756225586	2.46297931671143	-7.86328220367432	0.00548864435404539	0.00646266713738441	0.00126787810586393	-0.00392691092565656	NaN	49.6082878112793
1707	99.8659210205078	1.16428208351135	-7.99315214157104	0.00711201597005129	-0.00100484199356288	0.0100340843200684	-0.00100484199356288	NaN	49.9329605102539
1708	99.8659210205078	1.16428208351135	-7.86328220367432	-0.0146411629393697	0.00354059832170606	0.00483929552137852	0.00159255252219737	NaN	49.9329605102539
1709	99.2165756225586	1.16428208351135	-7.79834747314453	-0.0100957229733467	0.00321592413820326	-0.000680167751852423	-0.00717365415766835	NaN	49.6082878112793
1710	100.515274047852	1.48895645141602	-7.99315214157104	-0.00717365415766835	-0.00717365415766835	-0.00490093370899558	0.0022419011220336	NaN	50.2576370239258
1711	99.8659210205078	1.16428208351135	-7.34380340576172	-0.0026282137259841	-0.00457625929266214	0.000293855206109583	-0.00619963090866804	NaN	49.9329605102539
1712	101.164619445801	1.48895645141602	-7.34380340576172	0.012956153601408	-0.0165892094373703	-0.0221086721867323	0.00354059832170606	NaN	50.5823097229004
1713	99.2165756225586	2.46297931671143	-7.9282169342041	0.0113327819854021	-0.0107450718060136	-0.0172385573387146	-0.00295288790948689	NaN	49.6082878112793
1714	103.112663269043	0.514933466911316	-7.99315214157104	0.0158782228827477	-0.0133424662053585	-0.0250307414680719	-0.00555028254166245	NaN	51.5563316345215
1715	99.2165756225586	2.46297931671143	-8.05808639526367	-0.00392691092565656	-0.0123684434220195	-0.017887907102704	-0.00717365415766835	NaN	49.6082878112793
1716	101.81396484375	0.839607775211334	-7.79834747314453	-0.0188619289547205	-0.00749832857400179	-0.0126931173726916	0.00581331877037883	NaN	50.906982421875
1717	101.81396484375	1.81363070011139	-7.86328220367432	0.00808603875339031	-0.00132951640989631	-0.00652430532500148	0.0113327819854021	NaN	50.906982421875
1718	102.463317871094	1.48895645141602	-8.12302207946777	-0.00944637414067984	0.00743668992072344	0.000943203864153475	0.00613799272105098	NaN	51.2316589355469
1719	101.81396484375	1.16428208351135	-8.25289154052734	0.0155535480007529	-0.00555028254166245	-0.00684897974133492	-3.08191010844894e-05	NaN	50.906982421875
1720	102.463317871094	1.16428208351135	-8.25289154052734	-0.00295288790948689	0.00159255252219737	-0.00847235135734081	-0.000680167751852423	NaN	51.2316589355469
1721	102.463317871094	1.16428208351135	-8.12302207946777	0.0103587592020631	0.00906006153672934	0.00289124972186983	-0.00587495695799589	NaN	51.2316589355469
1722	101.164619445801	0.839607775211334	-7.6684775352478	-0.017887907102704	0.0136055024340749	0.0226963832974434	0.0379560738801956	NaN	50.5823097229004
1723	101.164619445801	2.13830494880676	-7.86328220367432	-0.0136671401560307	0.0282158460468054	0.0288651939481497	0.00938473641872406	NaN	50.5823097229004
1724	100.515274047852	2.46297931671143	-8.12302207946777	-0.0152905117720366	0.0220470335334539	0.0126314787194133	0.00646266713738441	NaN	50.2576370239258
1725	101.164619445801	1.16428208351135	-7.9282169342041	-0.0146411629393697	0.0165275707840919	0.00743668992072344	0.00159255252219737	NaN	50.5823097229004
1726	101.81396484375	1.16428208351135	-8.05808639526367	0.000943203864153475	0.00906006153672934	0.000618529506027699	-0.00782300252467394	NaN	50.906982421875
1727	101.164619445801	1.48895645141602	-7.73341274261475	0.000293855206109583	0.00970941036939621	0.000618529506027699	0.00126787810586393	NaN	50.5823097229004
1728	99.2165756225586	1.81363070011139	-7.79834747314453	0.0022419011220336	0.00808603875339031	0.000618529506027699	0.00386527273803949	NaN	49.6082878112793
1729	97.2685317993164	2.46297931671143	-7.79834747314453	-0.00490093370899558	0.00646266713738441	-0.00360223650932312	0.00126787810586393	NaN	48.6342658996582
1730	96.6191787719727	2.78765368461609	-8.31782627105713	-0.0146411629393697	-0.00555028254166245	-0.0104203969240189	-0.00555028254166245	NaN	48.3095893859863
1731	97.2685317993164	2.13830494880676	-7.73341274261475	0.00483929552137852	-0.00490093370899558	-0.00847235135734081	0.00451462110504508	NaN	48.6342658996582
1732	97.2685317993164	2.78765368461609	-7.9282169342041	0.0269171483814716	-0.0130177913233638	-0.0211346503347158	-0.00360223650932312	NaN	48.6342658996582
1733	101.164619445801	1.81363070011139	-8.05808639526367	0.0175015944987535	-0.0172385573387146	-0.0185372550040483	-0.00230353930965066	NaN	50.5823097229004
1734	101.164619445801	2.13830494880676	-7.6684775352478	0.0194496400654316	-0.0152905117720366	-0.02697878703475	-0.00944637414067984	NaN	50.5823097229004
1735	101.164619445801	2.13830494880676	-7.79834747314453	0.0188002903014421	-0.0198359526693821	-0.0350956469774246	-0.00912170019000769	NaN	50.5823097229004
1736	99.8659210205078	2.78765368461609	-8.25289154052734	0.00938473641872406	-0.000355493422830477	-0.00944637414067984	-0.0120437685400248	NaN	49.9329605102539
1737	102.463317871094	1.16428208351135	-7.99315214157104	0.012956153601408	-0.00100484199356288	-0.021459324285388	-0.00619963090866804	NaN	51.2316589355469
1738	101.81396484375	0.514933466911316	-7.9282169342041	0.0100340843200684	0.00906006153672934	-0.00132951640989631	0.00386527273803949	NaN	50.906982421875
1739	102.463317871094	0.190259143710136	-7.79834747314453	0.0191249661147594	-0.0026282137259841	-0.00847235135734081	-0.00100484199356288	NaN	51.2316589355469
1740	101.81396484375	0.514933466911316	-7.4087381362915	0.00938473641872406	-0.00684897974133492	-0.00847235135734081	-3.08191010844894e-05	NaN	50.906982421875
1741	102.463317871094	0.514933466911316	-7.60354280471802	0.0171769186854362	-0.00132951640989631	0.000618529506027699	-0.00392691092565656	NaN	51.2316589355469
1742	100.515274047852	1.48895645141602	-7.79834747314453	-0.000680167751852423	0.0200989879667759	0.025618452578783	0.0171769186854362	NaN	50.2576370239258
1743	102.463317871094	1.16428208351135	-7.9282169342041	0.00483929552137852	0.0265924744307995	0.0194496400654316	0.00841071270406246	NaN	51.2316589355469
1744	99.2165756225586	2.46297931671143	-7.86328220367432	-0.00230353930965066	0.0178262684494257	0.0188002903014421	0.00711201597005129	NaN	49.6082878112793
1745	99.2165756225586	2.13830494880676	-7.86328220367432	-0.00619963090866804	0.0191249661147594	0.00743668992072344	-0.00230353930965066	NaN	49.6082878112793
1746	99.8659210205078	2.13830494880676	-7.86328220367432	-0.00295288790948689	0.0145795252174139	0.00451462110504508	0.00451462110504508	NaN	49.9329605102539
1747	101.164619445801	2.13830494880676	-8.05808639526367	0.0103587592020631	0.00678734155371785	0.011982130818069	0.00483929552137852	NaN	50.5823097229004
1748	99.2165756225586	2.13830494880676	-8.25289154052734	-0.0110697457566857	0.0116574559360743	-0.00360223650932312	0.00873538758605719	NaN	49.6082878112793
1749	101.81396484375	2.78765368461609	-8.38276100158691	-0.00587495695799589	0.00418994715437293	-0.00652430532500148	-0.00522560812532902	NaN	50.906982421875
1750	99.8659210205078	2.46297931671143	-8.25289154052734	-0.0100957229733467	0.00386527273803949	-0.0104203969240189	0.00548864435404539	NaN	49.9329605102539
1751	101.164619445801	2.46297931671143	-8.18795680999756	-3.08191010844894e-05	0.000943203864153475	-0.00717365415766835	-0.00100484199356288	NaN	50.5823097229004
1752	101.164619445801	2.13830494880676	-8.05808639526367	0.00483929552137852	-0.0143164889886975	-0.0263294391334057	0.00159255252219737	NaN	50.5823097229004
1753	101.81396484375	1.81363070011139	-7.79834747314453	0.0155535480007529	-0.0237320438027382	-0.0273034609854221	-0.00457625929266214	NaN	50.906982421875
1754	102.463317871094	2.13830494880676	-8.25289154052734	0.0191249661147594	-0.0198359526693821	-0.0156151866540313	0.000618529506027699	NaN	51.2316589355469
1755	101.164619445801	2.78765368461609	-8.05808639526367	-0.00165419070981443	-0.0156151866540313	-0.0292515084147453	-0.00717365415766835	NaN	50.5823097229004
1756	102.463317871094	1.48895645141602	-7.79834747314453	-0.0026282137259841	-0.00457625929266214	-0.0126931173726916	-0.00847235135734081	NaN	51.2316589355469
1757	103.112663269043	1.81363070011139	-7.9282169342041	-0.00230353930965066	-0.00230353930965066	-0.00165419070981443	0.00516396993771195	NaN	51.5563316345215
1758	101.81396484375	1.48895645141602	-7.34380340576172	-0.00684897974133492	0.000618529506027699	-0.00684897974133492	0.00126787810586393	NaN	50.906982421875
1759	100.515274047852	1.81363070011139	-7.9282169342041	-0.00555028254166245	0.00418994715437293	-0.00230353930965066	-0.0100957229733467	NaN	50.2576370239258
1760	99.8659210205078	2.46297931671143	-8.25289154052734	-0.00652430532500148	-0.000355493422830477	-0.00295288790948689	-0.00295288790948689	NaN	49.9329605102539
1761	96.6191787719727	1.81363070011139	-7.6684775352478	-0.00847235135734081	0.00386527273803949	0.0022419011220336	0.00418994715437293	NaN	48.3095893859863
1762	99.2165756225586	2.46297931671143	-7.73341274261475	-0.0198359526693821	0.0288651939481497	0.0158782228827477	0.00808603875339031	NaN	49.6082878112793
1763	99.2165756225586	2.46297931671143	-7.79834747314453	-0.0198359526693821	0.0226963832974434	0.0220470335334539	0.0103587592020631	NaN	49.6082878112793
1764	99.2165756225586	2.13830494880676	-7.34380340576172	-0.0133424662053585	0.0197743140161037	0.0126314787194133	0.00678734155371785	NaN	49.6082878112793
1765	101.81396484375	1.48895645141602	-7.73341274261475	-0.00814767740666866	0.0194496400654316	0.0145795252174139	0.00548864435404539	NaN	50.906982421875
1766	99.8659210205078	2.13830494880676	-8.18795680999756	0.00418994715437293	0.00678734155371785	0.0103587592020631	-0.00132951640989631	NaN	49.9329605102539
1767	99.8659210205078	2.13830494880676	-7.99315214157104	-0.00425158534198999	0.0123068047687411	0.0136055024340749	0.00386527273803949	NaN	49.9329605102539
1768	99.2165756225586	2.46297931671143	-8.05808639526367	0.00711201597005129	-0.000680167751852423	0.011982130818069	-3.08191010844894e-05	NaN	49.6082878112793
1769	101.164619445801	2.13830494880676	-7.6684775352478	-0.0026282137259841	0.01100810803473	0.000293855206109583	0.00126787810586393	NaN	50.5823097229004
1770	102.463317871094	1.81363070011139	-7.53860807418823	-0.00555028254166245	-0.00749832857400179	-0.000355493422830477	-0.00652430532500148	NaN	51.2316589355469
1771	101.164619445801	0.514933466911316	-7.79834747314453	0.0168522447347641	-0.00749832857400179	-0.00360223650932312	0.00289124972186983	NaN	50.5823097229004
1772	100.515274047852	1.48895645141602	-8.05808639526367	0.0301638916134834	-0.0159398596733809	-0.0162645354866982	-0.000680167751852423	NaN	50.2576370239258
1773	99.8659210205078	1.48895645141602	-7.79834747314453	0.0486703291535378	-0.0286021586507559	-0.0221086721867323	-0.00295288790948689	NaN	49.9329605102539
1774	101.164619445801	1.48895645141602	-7.47367286682129	0.0489950031042099	-0.0169138833880424	-0.017887907102704	-0.0107450718060136	NaN	50.5823097229004
1775	102.463317871094	0.839607775211334	-7.53860807418823	0.0399041213095188	-0.0175632312893867	-0.0273034609854221	-0.00652430532500148	NaN	51.2316589355469
1776	100.515274047852	2.78765368461609	-7.47367286682129	0.0327612869441509	-0.00457625929266214	0.000293855206109583	-0.00522560812532902	NaN	50.2576370239258
1777	101.164619445801	2.13830494880676	-7.99315214157104	0.0226963832974434	-0.00392691092565656	-0.00165419070981443	-0.00197886489331722	NaN	50.5823097229004
1778	99.8659210205078	2.78765368461609	-8.12302207946777	-0.000355493422830477	-0.00132951640989631	0.0103587592020631	0.00126787810586393	NaN	49.9329605102539
1779	101.81396484375	2.13830494880676	-7.79834747314453	-0.0026282137259841	-0.00522560812532902	-0.00912170019000769	-0.00100484199356288	NaN	50.906982421875
1780	101.81396484375	1.48895645141602	-7.79834747314453	-0.00652430532500148	-0.00295288790948689	-0.00490093370899558	-0.00230353930965066	NaN	50.906982421875
1781	103.112663269043	1.16428208351135	-7.99315214157104	-0.0188619289547205	0.00386527273803949	0.00483929552137852	-0.00230353930965066	NaN	51.5563316345215
1782	102.463317871094	0.839607775211334	-7.86328220367432	-0.0253554154187441	0.025618452578783	0.0181509424000978	0.00483929552137852	NaN	51.2316589355469
1783	101.164619445801	2.46297931671143	-8.4476957321167	-0.03444629535079	0.0265924744307995	0.0314625911414623	0.0132808275520802	NaN	50.5823097229004
1784	101.81396484375	1.81363070011139	-8.31782627105713	-0.023407369852066	0.0217223595827818	0.0197743140161037	0.00841071270406246	NaN	50.906982421875
1785	99.2165756225586	2.78765368461609	-7.9282169342041	-0.0247060675173998	0.0175015944987535	0.013930176384747	0.00906006153672934	NaN	49.6082878112793
1786	100.515274047852	2.46297931671143	-7.9282169342041	-0.00782300252467394	0.00678734155371785	0.00938473641872406	0.00321592413820326	NaN	50.2576370239258
1787	100.515274047852	1.16428208351135	-7.73341274261475	-0.0123684434220195	0.00776136433705688	0.00906006153672934	-0.00295288790948689	NaN	50.2576370239258
1788	101.81396484375	0.839607775211334	-7.27886867523193	-0.00295288790948689	0.00776136433705688	0.00289124972186983	0.0116574559360743	NaN	50.906982421875
1789	99.8659210205078	2.13830494880676	-7.86328220367432	-0.00522560812532902	-0.00295288790948689	0.000618529506027699	-0.00555028254166245	NaN	49.9329605102539
1790	98.5672225952148	2.13830494880676	-8.05808639526367	-0.0113944197073579	-0.00327756232582033	-0.0110697457566857	0.00516396993771195	NaN	49.2836112976074
1791	96.6191787719727	2.78765368461609	-8.25289154052734	-0.00944637414067984	-0.0026282137259841	-0.00197886489331722	-0.00684897974133492	NaN	48.3095893859863
1792	99.2165756225586	0.839607775211334	-7.86328220367432	0.0200989879667759	-0.0263294391334057	-0.0172385573387146	-0.000680167751852423	NaN	49.6082878112793
1793	99.2165756225586	1.48895645141602	-7.47367286682129	0.0239950809627771	-0.0250307414680719	-0.023407369852066	-0.00847235135734081	NaN	49.6082878112793
1794	99.8659210205078	0.839607775211334	-7.60354280471802	0.01847561635077	-0.0195112787187099	-0.0165892094373703	-0.00587495695799589	NaN	49.9329605102539
1795	97.9178771972656	2.13830494880676	-8.05808639526367	0.0162028968334198	-0.0237320438027382	-0.0243813935667276	-0.00295288790948689	NaN	48.9589385986328
1796	101.81396484375	0.839607775211334	-7.86328220367432	0.00743668992072344	-0.0185372550040483	-0.0198359526693821	-0.00522560812532902	NaN	50.906982421875
1797	101.81396484375	1.48895645141602	-7.99315214157104	0.00418994715437293	-0.0237320438027382	0.00418994715437293	-0.00295288790948689	NaN	50.906982421875
1798	102.463317871094	1.16428208351135	-8.05808639526367	-0.00327756232582033	-0.00197886489331722	-0.00295288790948689	0.000943203864153475	NaN	51.2316589355469
1799	101.164619445801	0.839607775211334	-7.60354280471802	0.00581331877037883	-0.00555028254166245	0.00321592413820326	-0.00165419070981443	NaN	50.5823097229004
1800	101.164619445801	1.16428208351135	-7.73341274261475	-0.00522560812532902	-0.0123684434220195	-0.00684897974133492	-0.00100484199356288	NaN	50.5823097229004
1801	99.2165756225586	1.16428208351135	-8.18795680999756	-0.000355493422830477	-0.0107450718060136	0.00191722682211548	0.00289124972186983	NaN	49.6082878112793
1802	100.515274047852	0.839607775211334	-8.25289154052734	-0.0156151866540313	0.0132808275520802	0.0220470335334539	0.00581331877037883	NaN	50.2576370239258
1803	101.164619445801	-0.134415164589882	-7.86328220367432	-0.0247060675173998	0.0226963832974434	0.0132808275520802	0.0272418223321438	NaN	50.5823097229004
1804	99.8659210205078	1.16428208351135	-8.12302207946777	-0.0260047651827335	0.0191249661147594	0.0136055024340749	-3.08191010844894e-05	NaN	49.9329605102539
1805	100.515274047852	1.48895645141602	-7.6684775352478	-0.0159398596733809	0.0103587592020631	0.00711201597005129	0.0165275707840919	NaN	50.2576370239258
1806	101.81396484375	1.16428208351135	-7.79834747314453	-0.00912170019000769	0.00678734155371785	0.0116574559360743	-0.0026282137259841	NaN	50.906982421875
1807	101.164619445801	0.839607775211334	-7.86328220367432	-0.00132951640989631	0.0126314787194133	0.00613799272105098	0.000943203864153475	NaN	50.5823097229004
1808	101.164619445801	1.81363070011139	-7.6684775352478	-0.00425158534198999	0.00289124972186983	0.0152288740500808	0.000618529506027699	NaN	50.5823097229004
1809	101.81396484375	1.16428208351135	-7.73341274261475	-0.0100957229733467	0.00646266713738441	-0.00360223650932312	0.00354059832170606	NaN	50.906982421875
1810	102.463317871094	1.16428208351135	-7.73341274261475	0.00581331877037883	-0.00684897974133492	-0.00619963090866804	-0.0100957229733467	NaN	51.2316589355469
1811	99.8659210205078	1.16428208351135	-7.53860807418823	0.00289124972186983	-0.00425158534198999	-0.00652430532500148	-0.000680167751852423	NaN	49.9329605102539
1812	99.8659210205078	2.13830494880676	-8.18795680999756	0.020423661917448	-0.0217839982360601	-0.00912170019000769	-0.00392691092565656	NaN	49.9329605102539
1813	100.515274047852	1.81363070011139	-8.38276100158691	0.0213976856321096	-0.0266541130840778	-0.0295761823654175	-0.00522560812532902	NaN	50.2576370239258
1814	99.8659210205078	2.78765368461609	-8.18795680999756	0.0191249661147594	-0.0188619289547205	-0.0204853005707264	-0.0110697457566857	NaN	49.9329605102539
1815	102.463317871094	1.16428208351135	-7.79834747314453	0.0226963832974434	-0.0126931173726916	-0.0156151866540313	-0.00360223650932312	NaN	51.2316589355469
1816	101.164619445801	2.13830494880676	-8.12302207946777	0.0165275707840919	-0.00782300252467394	-0.00717365415766835	-0.00944637414067984	NaN	50.5823097229004
1817	100.515274047852	2.78765368461609	-7.79834747314453	0.0142548503354192	0.00159255252219737	-0.0149658378213644	0.00289124972186983	NaN	50.2576370239258
1818	99.8659210205078	2.78765368461609	-8.18795680999756	0.000618529506027699	-0.00555028254166245	-0.00360223650932312	0.00451462110504508	NaN	49.9329605102539
1819	99.8659210205078	2.13830494880676	-8.25289154052734	-0.00619963090866804	-0.00230353930965066	-0.00977104809135199	-0.000355493422830477	NaN	49.9329605102539
1820	100.515274047852	1.16428208351135	-7.99315214157104	-0.0169138833880424	0.000618529506027699	-0.0126931173726916	0.000293855206109583	NaN	50.2576370239258
1821	100.515274047852	0.839607775211334	-7.53860807418823	-0.0133424662053585	-0.00619963090866804	-0.00132951640989631	0.00776136433705688	NaN	50.2576370239258
1822	97.9178771972656	2.13830494880676	-7.47367286682129	-0.0165892094373703	0.0246444288641214	0.0188002903014421	0.0165275707840919	NaN	48.9589385986328
1823	99.2165756225586	2.13830494880676	-7.86328220367432	-0.0266541130840778	0.0194496400654316	0.0239950809627771	0.00970941036939621	NaN	49.6082878112793
1824	98.5672225952148	0.839607775211334	-7.86328220367432	-0.0315242260694504	0.0207483377307653	0.011982130818069	0.011982130818069	NaN	49.2836112976074
1825	101.81396484375	0.839607775211334	-7.73341274261475	-0.0104203969240189	0.012956153601408	0.0165275707840919	0.00418994715437293	NaN	50.906982421875
1826	99.2165756225586	2.13830494880676	-7.73341274261475	-0.00425158534198999	0.00678734155371785	0.00646266713738441	0.0106834331527352	NaN	49.6082878112793
1827	99.8659210205078	2.13830494880676	-7.79834747314453	0.0106834331527352	0.00938473641872406	0.01100810803473	0.0236704051494598	NaN	49.9329605102539
1828	99.8659210205078	2.13830494880676	-7.6684775352478	-0.00327756232582033	0.0126314787194133	-0.000680167751852423	-0.00295288790948689	NaN	49.9329605102539
1829	99.8659210205078	1.81363070011139	-7.86328220367432	0.00841071270406246	-0.00132951640989631	0.000943203864153475	-0.00165419070981443	NaN	49.9329605102539
1830	101.164619445801	0.514933466911316	-8.05808639526367	0.00938473641872406	-0.00360223650932312	-0.00684897974133492	-0.00457625929266214	NaN	50.5823097229004
1831	101.81396484375	0.190259143710136	-7.9282169342041	0.01847561635077	-0.0110697457566857	-0.00457625929266214	-0.00587495695799589	NaN	50.906982421875
1832	100.515274047852	-0.459089487791061	-7.4087381362915	0.040228795260191	-0.0120437685400248	-0.0130177913233638	-0.00619963090866804	NaN	50.2576370239258
1833	100.515274047852	1.16428208351135	-7.79834747314453	0.0343846566975117	-0.028926832601428	-0.0185372550040483	-0.00652430532500148	NaN	50.2576370239258
1834	101.164619445801	0.839607775211334	-7.27886867523193	0.0282158460468054	-0.0237320438027382	-0.02697878703475	-0.00814767740666866	NaN	50.5823097229004
1835	101.164619445801	2.46297931671143	-7.99315214157104	0.0278911720961332	-0.0182125810533762	-0.0139918150380254	-0.0130177913233638	NaN	50.5823097229004
1836	100.515274047852	1.81363070011139	-8.25289154052734	0.0142548503354192	-0.0146411629393697	-0.0143164889886975	-0.0104203969240189	NaN	50.2576370239258
1837	101.164619445801	1.48895645141602	-7.9282169342041	0.00743668992072344	0.00451462110504508	0.000943203864153475	-0.000355493422830477	NaN	50.5823097229004
1838	103.112663269043	1.48895645141602	-7.6684775352478	0.0022419011220336	-0.00132951640989631	0.00451462110504508	0.00289124972186983	NaN	51.5563316345215
1839	99.8659210205078	2.13830494880676	-7.79834747314453	-0.00132951640989631	-0.00717365415766835	-0.00132951640989631	-0.00100484199356288	NaN	49.9329605102539
1840	101.81396484375	2.13830494880676	-7.9282169342041	-0.0120437685400248	-0.00230353930965066	-0.00977104809135199	-0.00684897974133492	NaN	50.906982421875
1841	99.8659210205078	2.78765368461609	-8.12302207946777	-0.0159398596733809	-0.00360223650932312	-0.00425158534198999	0.00516396993771195	NaN	49.9329605102539
1842	103.112663269043	1.16428208351135	-8.25289154052734	-0.0149658378213644	0.0155535480007529	0.0171769186854362	0.0171769186854362	NaN	51.5563316345215
1843	99.8659210205078	2.13830494880676	-8.05808639526367	-0.0292515084147453	0.0327612869441509	0.025618452578783	0.0314625911414623	NaN	49.9329605102539
1844	101.81396484375	0.839607775211334	-7.86328220367432	-0.0227580219507217	0.0252937767654657	0.0223717093467712	0.00191722682211548	NaN	50.906982421875
1845	99.2165756225586	2.78765368461609	-8.05808639526367	-0.0156151866540313	0.0194496400654316	0.0022419011220336	0.00159255252219737	NaN	49.6082878112793
1846	99.8659210205078	2.46297931671143	-7.4087381362915	-0.00619963090866804	0.0103587592020631	0.00548864435404539	0.00711201597005129	NaN	49.9329605102539
1847	101.164619445801	1.16428208351135	-7.86328220367432	0.00516396993771195	0.013930176384747	0.00711201597005129	0.00516396993771195	NaN	50.5823097229004
1848	101.164619445801	1.48895645141602	-7.99315214157104	0.00126787810586393	0.00256657530553639	0.00548864435404539	0.00873538758605719	NaN	50.5823097229004
1849	99.2165756225586	0.839607775211334	-7.9282169342041	0.00451462110504508	0.00321592413820326	0.00126787810586393	-0.00230353930965066	NaN	49.6082878112793
1850	99.2165756225586	2.78765368461609	-7.99315214157104	0.0132808275520802	0.000618529506027699	-0.00100484199356288	-0.00587495695799589	NaN	49.6082878112793
1851	97.2685317993164	2.13830494880676	-7.6684775352478	0.00159255252219737	-0.00425158534198999	-0.00717365415766835	-0.000355493422830477	NaN	48.6342658996582
1852	99.2165756225586	2.78765368461609	-7.60354280471802	0.00289124972186983	0.00191722682211548	-0.0162645354866982	-0.0117190945893526	NaN	49.6082878112793
1853	99.8659210205078	1.81363070011139	-7.60354280471802	0.013930176384747	-0.0195112787187099	-0.0260047651827335	-0.0026282137259841	NaN	49.9329605102539
1854	99.2165756225586	2.78765368461609	-8.05808639526367	0.00776136433705688	-0.0204853005707264	-0.0195112787187099	-0.00490093370899558	NaN	49.6082878112793
1855	98.5672225952148	1.81363070011139	-7.86328220367432	0.0145795252174139	-0.0152905117720366	-0.0308748781681061	-0.0126931173726916	NaN	49.2836112976074
1856	101.164619445801	1.81363070011139	-7.9282169342041	0.0103587592020631	-0.0175632312893867	-0.00977104809135199	-0.00295288790948689	NaN	50.5823097229004
1857	101.81396484375	1.16428208351135	-7.6684775352478	0.00776136433705688	0.00289124972186983	-0.0139918150380254	-0.00100484199356288	NaN	50.906982421875
1858	101.164619445801	1.81363070011139	-7.9282169342041	-0.00782300252467394	-0.00132951640989631	-3.08191010844894e-05	-0.00295288790948689	NaN	50.5823097229004
1859	103.112663269043	1.16428208351135	-7.99315214157104	-0.00522560812532902	-0.000355493422830477	-3.08191010844894e-05	0.000293855206109583	NaN	51.5563316345215
1860	101.164619445801	1.16428208351135	-7.99315214157104	0.00548864435404539	-0.00684897974133492	-0.00100484199356288	-0.00814767740666866	NaN	50.5823097229004
1861	102.463317871094	0.514933466911316	-7.79834747314453	-0.00522560812532902	-0.00197886489331722	-0.00879702530801296	-0.00944637414067984	NaN	51.2316589355469
1862	100.515274047852	1.48895645141602	-8.25289154052734	-0.0133424662053585	0.0207483377307653	0.0272418223321438	0.00483929552137852	NaN	50.2576370239258
1863	103.112663269043	0.190259143710136	-7.99315214157104	-0.0146411629393697	0.020423661917448	0.0194496400654316	0.00678734155371785	NaN	51.5563316345215
1864	99.8659210205078	1.48895645141602	-7.79834747314453	-0.023407369852066	0.0149041991680861	0.0168522447347641	0.00841071270406246	NaN	49.9329605102539
1865	102.463317871094	1.16428208351135	-7.60354280471802	-0.0133424662053585	0.0158782228827477	0.00646266713738441	0.00646266713738441	NaN	51.2316589355469
1866	101.164619445801	1.16428208351135	-7.86328220367432	-0.000680167751852423	0.0142548503354192	0.000618529506027699	-0.00197886489331722	NaN	50.5823097229004
1867	99.8659210205078	2.46297931671143	-8.12302207946777	0.00873538758605719	0.012956153601408	0.00711201597005129	0.00776136433705688	NaN	49.9329605102539
1868	100.515274047852	2.13830494880676	-8.05808639526367	0.0152288740500808	0.00386527273803949	-0.00814767740666866	0.00581331877037883	NaN	50.2576370239258
1869	100.515274047852	2.13830494880676	-7.99315214157104	0.00711201597005129	0.00256657530553639	0.000293855206109583	-0.00132951640989631	NaN	50.2576370239258
1870	101.164619445801	1.81363070011139	-7.60354280471802	-0.00327756232582033	0.000618529506027699	-0.00392691092565656	-0.00295288790948689	NaN	50.5823097229004
1871	101.164619445801	1.48895645141602	-8.12302207946777	0.00548864435404539	-0.00230353930965066	-0.0201606266200542	-0.00652430532500148	NaN	50.5823097229004
1872	101.164619445801	1.81363070011139	-8.12302207946777	0.0220470335334539	-0.00587495695799589	-0.0263294391334057	0.00191722682211548	NaN	50.5823097229004
1873	99.8659210205078	2.78765368461609	-8.4476957321167	0.0230210572481155	-0.0211346503347158	-0.0198359526693821	-0.0104203969240189	NaN	49.9329605102539
1874	101.81396484375	1.48895645141602	-7.6684775352478	0.0194496400654316	-0.0123684434220195	-0.0266541130840778	-0.00457625929266214	NaN	50.906982421875
1875	100.515274047852	2.78765368461609	-7.86328220367432	0.0236704051494598	-0.0185372550040483	-0.0156151866540313	-0.0139918150380254	NaN	50.2576370239258
1876	100.515274047852	2.46297931671143	-7.73341274261475	0.0142548503354192	-0.0165892094373703	-0.0211346503347158	-3.08191010844894e-05	NaN	50.2576370239258
1877	99.8659210205078	2.46297931671143	-7.86328220367432	0.00711201597005129	-0.00230353930965066	0.00483929552137852	0.000293855206109583	NaN	49.9329605102539
1878	101.164619445801	2.13830494880676	-7.60354280471802	0.00646266713738441	0.00159255252219737	0.000943203864153475	0.00191722682211548	NaN	50.5823097229004
1879	99.2165756225586	3.43700218200684	-7.9282169342041	-0.00132951640989631	-0.000680167751852423	-3.08191010844894e-05	0.00386527273803949	NaN	49.6082878112793
1880	99.2165756225586	2.78765368461609	-8.12302207946777	0.000618529506027699	0.000943203864153475	-0.00879702530801296	-0.00295288790948689	NaN	49.6082878112793
1881	98.5672225952148	2.78765368461609	-7.6684775352478	0.000293855206109583	0.00646266713738441	-0.00100484199356288	-0.0026282137259841	NaN	49.2836112976074
1882	99.2165756225586	1.48895645141602	-7.4087381362915	-0.0149658378213644	0.0301638916134834	0.0233457311987877	0.0132808275520802	NaN	49.6082878112793
1883	97.9178771972656	3.11232805252075	-7.99315214157104	-0.0130177913233638	0.0295145437121391	0.0308132413774729	0.0126314787194133	NaN	48.9589385986328
1884	99.8659210205078	1.48895645141602	-7.9282169342041	-0.0156151866540313	0.020423661917448	0.0181509424000978	0.00906006153672934	NaN	49.9329605102539
1885	100.515274047852	2.13830494880676	-7.73341274261475	-0.0172385573387146	0.0158782228827477	0.0197743140161037	0.00808603875339031	NaN	50.2576370239258
1886	99.2165756225586	2.78765368461609	-7.73341274261475	-0.00132951640989631	0.00776136433705688	0.00386527273803949	0.00256657530553639	NaN	49.6082878112793
1887	99.2165756225586	2.13830494880676	-7.53860807418823	0.00451462110504508	0.0103587592020631	0.00841071270406246	0.00354059832170606	NaN	49.6082878112793
1888	100.515274047852	2.46297931671143	-7.99315214157104	-0.0152905117720366	0.00516396993771195	0.0106834331527352	0.00873538758605719	NaN	50.2576370239258
1889	99.8659210205078	2.78765368461609	-8.18795680999756	-0.00490093370899558	0.00581331877037883	0.00873538758605719	0.000943203864153475	NaN	49.9329605102539
1890	101.81396484375	1.81363070011139	-8.31782627105713	-0.00522560812532902	-0.0113944197073579	0.00191722682211548	0.00159255252219737	NaN	50.906982421875
1891	100.515274047852	1.48895645141602	-7.9282169342041	-0.000355493422830477	0.000943203864153475	-0.00717365415766835	0.00451462110504508	NaN	50.2576370239258
1892	101.164619445801	0.839607775211334	-7.79834747314453	0.00873538758605719	-0.0104203969240189	-0.00717365415766835	0.00386527273803949	NaN	50.5823097229004
1893	101.164619445801	0.190259143710136	-7.21393346786499	0.011982130818069	-0.0279528107494116	-0.0240567177534103	-0.00165419070981443	NaN	50.5823097229004
1894	101.81396484375	1.48895645141602	-8.18795680999756	0.00548864435404539	-0.0276281367987394	-0.0204853005707264	-0.00717365415766835	NaN	50.906982421875
1895	100.515274047852	1.48895645141602	-8.18795680999756	0.013930176384747	-0.0217839982360601	-0.0175632312893867	-0.00457625929266214	NaN	50.2576370239258
1896	101.81396484375	1.48895645141602	-7.86328220367432	0.00873538758605719	-0.0126931173726916	-0.00360223650932312	-0.00717365415766835	NaN	50.906982421875
1897	102.463317871094	1.16428208351135	-7.99315214157104	0.00711201597005129	-0.0149658378213644	0.000943203864153475	0.00483929552137852	NaN	51.2316589355469
1898	101.164619445801	2.13830494880676	-7.86328220367432	0.00873538758605719	0.00581331877037883	-0.00684897974133492	0.00711201597005129	NaN	50.5823097229004
1899	101.81396484375	1.48895645141602	-7.53860807418823	0.0152288740500808	-0.00587495695799589	-0.00879702530801296	0.000618529506027699	NaN	50.906982421875
1900	100.515274047852	1.48895645141602	-8.18795680999756	0.013930176384747	-0.00197886489331722	-0.0110697457566857	-0.00522560812532902	NaN	50.2576370239258
1901	101.164619445801	1.81363070011139	-8.12302207946777	0.0282158460468054	-0.00425158534198999	-0.00522560812532902	-0.00555028254166245	NaN	50.5823097229004
1902	101.164619445801	2.78765368461609	-8.12302207946777	0.00678734155371785	0.0200989879667759	0.0194496400654316	0.0100340843200684	NaN	50.5823097229004
1903	101.81396484375	1.48895645141602	-7.86328220367432	0.01100810803473	0.0304885655641556	0.0272418223321438	0.00678734155371785	NaN	50.906982421875
1904	99.8659210205078	2.78765368461609	-8.12302207946777	-0.00132951640989631	0.0213976856321096	0.0145795252174139	0.00743668992072344	NaN	49.9329605102539
1905	100.515274047852	2.46297931671143	-7.60354280471802	-0.00555028254166245	0.020423661917448	0.00776136433705688	-0.00555028254166245	NaN	50.2576370239258
1906	101.164619445801	1.16428208351135	-7.73341274261475	-0.0026282137259841	0.0132808275520802	-0.00587495695799589	-0.000680167751852423	NaN	50.5823097229004
1907	102.463317871094	1.81363070011139	-7.86328220367432	-0.0117190945893526	0.00418994715437293	0.0142548503354192	-0.00100484199356288	NaN	51.2316589355469
1908	102.463317871094	1.48895645141602	-7.53860807418823	-0.0123684434220195	0.00938473641872406	0.00451462110504508	-0.000355493422830477	NaN	51.2316589355469
1909	101.81396484375	1.16428208351135	-7.73341274261475	-0.0282774847000837	0.00386527273803949	-0.00782300252467394	-0.00165419070981443	NaN	50.906982421875
1910	99.8659210205078	2.13830494880676	-7.6684775352478	-0.0221086721867323	0.000943203864153475	-0.00782300252467394	0.000293855206109583	NaN	49.9329605102539
1911	100.515274047852	2.13830494880676	-7.47367286682129	-0.0250307414680719	0.000293855206109583	-0.00197886489331722	-0.00684897974133492	NaN	50.2576370239258
1912	99.2165756225586	2.46297931671143	-7.79834747314453	-0.00165419070981443	-0.0204853005707264	-0.0146411629393697	0.00678734155371785	NaN	49.6082878112793
1913	99.2165756225586	3.11232805252075	-8.12302207946777	0.00548864435404539	-0.0208099745213985	-0.0149658378213644	-0.00457625929266214	NaN	49.6082878112793
1914	97.9178771972656	1.81363070011139	-7.60354280471802	-0.00327756232582033	-0.0237320438027382	-0.0286021586507559	0.00126787810586393	NaN	48.9589385986328
1915	98.5672225952148	1.81363070011139	-7.60354280471802	-0.0026282137259841	-0.0172385573387146	-0.0240567177534103	-0.00165419070981443	NaN	49.2836112976074
1916	98.5672225952148	2.46297931671143	-7.73341274261475	-0.0100957229733467	-0.00847235135734081	-0.0169138833880424	0.000293855206109583	NaN	49.2836112976074
1917	99.2165756225586	3.11232805252075	-7.53860807418823	0.0168522447347641	0.00548864435404539	0.00256657530553639	0.00418994715437293	NaN	49.6082878112793
1918	100.515274047852	2.46297931671143	-8.31782627105713	0.00289124972186983	-0.00230353930965066	-0.00132951640989631	0.000293855206109583	NaN	50.2576370239258
1919	99.8659210205078	2.78765368461609	-8.18795680999756	-0.00295288790948689	-0.00912170019000769	-0.0104203969240189	0.00548864435404539	NaN	49.9329605102539
1920	99.8659210205078	2.46297931671143	-8.05808639526367	0.00159255252219737	-0.00652430532500148	-0.0136671401560307	0.000293855206109583	NaN	49.9329605102539
1921	100.515274047852	1.48895645141602	-7.86328220367432	0.0100340843200684	0.00516396993771195	0.00191722682211548	-0.00100484199356288	NaN	50.2576370239258
1922	101.164619445801	1.81363070011139	-7.53860807418823	-0.0123684434220195	0.0168522447347641	0.00581331877037883	0.011982130818069	NaN	50.5823097229004
1923	99.2165756225586	1.81363070011139	-7.6684775352478	-0.0211346503347158	0.0230210572481155	0.0213976856321096	0.00256657530553639	NaN	49.6082878112793
1924	100.515274047852	0.190259143710136	-8.05808639526367	-0.0165892094373703	0.0113327819854021	0.00841071270406246	0.0100340843200684	NaN	50.2576370239258
1925	101.164619445801	0.514933466911316	-8.05808639526367	-0.0217839982360601	0.0106834331527352	0.0171769186854362	-0.00295288790948689	NaN	50.5823097229004
1926	101.164619445801	0.514933466911316	-8.12302207946777	0.00548864435404539	0.00321592413820326	-0.00100484199356288	-0.00392691092565656	NaN	50.5823097229004
1927	100.515274047852	1.81363070011139	-7.86328220367432	0.00159255252219737	0.00711201597005129	0.0123068047687411	0.01100810803473	NaN	50.2576370239258
1928	100.515274047852	1.81363070011139	-7.60354280471802	0.012956153601408	0.00516396993771195	0.000943203864153475	0.00126787810586393	NaN	50.2576370239258
1929	101.81396484375	1.48895645141602	-7.73341274261475	0.00451462110504508	0.00126787810586393	-0.00132951640989631	0.00613799272105098	NaN	50.906982421875
1930	101.164619445801	1.48895645141602	-7.6684775352478	0.00159255252219737	0.00191722682211548	-0.00327756232582033	-0.0136671401560307	NaN	50.5823097229004
1931	101.81396484375	1.16428208351135	-7.73341274261475	0.00776136433705688	-0.00132951640989631	-0.0152905117720366	-3.08191010844894e-05	NaN	50.906982421875
1932	101.164619445801	1.81363070011139	-7.86328220367432	0.0168522447347641	-0.0208099745213985	-0.0156151866540313	-0.00100484199356288	NaN	50.5823097229004
1933	100.515274047852	1.81363070011139	-7.9282169342041	0.01847561635077	-0.0172385573387146	-0.0299008563160896	-0.00197886489331722	NaN	50.2576370239258
1934	101.81396484375	1.81363070011139	-7.99315214157104	0.00776136433705688	-0.0152905117720366	-0.028926832601428	-0.00879702530801296	NaN	50.906982421875
1935	101.164619445801	2.13830494880676	-7.99315214157104	0.00938473641872406	-0.0211346503347158	-0.0370436906814575	-0.00749832857400179	NaN	50.5823097229004
1936	102.463317871094	1.81363070011139	-8.05808639526367	0.00321592413820326	-0.0026282137259841	-0.0217839982360601	-0.0026282137259841	NaN	51.2316589355469
1937	103.762016296387	1.48895645141602	-7.86328220367432	-0.00619963090866804	0.00126787810586393	-0.00197886489331722	0.00126787810586393	NaN	51.8810081481934
1938	101.164619445801	1.81363070011139	-7.73341274261475	-0.0110697457566857	-0.00327756232582033	-0.00684897974133492	-3.08191010844894e-05	NaN	50.5823097229004
1939	103.112663269043	1.16428208351135	-7.6684775352478	-0.00782300252467394	-3.08191010844894e-05	0.000293855206109583	-0.00555028254166245	NaN	51.5563316345215
1940	101.81396484375	1.48895645141602	-7.4087381362915	-0.0172385573387146	0.00289124972186983	-3.08191010844894e-05	-0.00360223650932312	NaN	50.906982421875
1941	99.8659210205078	1.81363070011139	-7.79834747314453	-0.00879702530801296	0.00483929552137852	0.00483929552137852	0.00126787810586393	NaN	49.9329605102539
1942	99.2165756225586	1.48895645141602	-7.79834747314453	-0.0273034609854221	0.0265924744307995	0.0188002903014421	0.0103587592020631	NaN	49.6082878112793
1943	99.8659210205078	1.16428208351135	-7.99315214157104	-0.0260047651827335	0.0308132413774729	0.0246444288641214	0.0103587592020631	NaN	49.9329605102539
1944	99.2165756225586	1.48895645141602	-7.79834747314453	-0.0136671401560307	0.01847561635077	0.0152288740500808	0.00873538758605719	NaN	49.6082878112793
1945	97.9178771972656	2.13830494880676	-7.79834747314453	0.00256657530553639	0.0282158460468054	0.00678734155371785	0.00646266713738441	NaN	48.9589385986328
1946	98.5672225952148	1.48895645141602	-7.21393346786499	0.00126787810586393	0.013930176384747	0.00483929552137852	0.00613799272105098	NaN	49.2836112976074
1947	100.515274047852	1.48895645141602	-7.60354280471802	0.00776136433705688	0.00776136433705688	0.00191722682211548	0.00841071270406246	NaN	50.2576370239258
1948	101.164619445801	1.48895645141602	-7.60354280471802	0.00970941036939621	0.00191722682211548	0.00743668992072344	0.00516396993771195	NaN	50.5823097229004
1949	99.8659210205078	2.13830494880676	-7.6684775352478	0.00873538758605719	0.0100340843200684	-0.00360223650932312	0.000293855206109583	NaN	49.9329605102539
1950	99.8659210205078	1.81363070011139	-7.73341274261475	0.00418994715437293	0.000618529506027699	-0.00490093370899558	-0.00652430532500148	NaN	49.9329605102539
1951	99.8659210205078	2.13830494880676	-7.79834747314453	0.0200989879667759	-0.00392691092565656	-0.0136671401560307	-0.00295288790948689	NaN	49.9329605102539
1952	99.8659210205078	1.16428208351135	-7.34380340576172	0.0330859608948231	-0.0276281367987394	-0.017887907102704	-0.000355493422830477	NaN	49.9329605102539
1953	101.81396484375	0.839607775211334	-8.05808639526367	0.0347093306481838	-0.0276281367987394	-0.0240567177534103	-0.00652430532500148	NaN	50.906982421875
1954	100.515274047852	1.16428208351135	-8.05808639526367	0.0272418223321438	-0.0315242260694504	-0.02697878703475	-0.0110697457566857	NaN	50.2576370239258
1955	101.81396484375	0.839607775211334	-8.05808639526367	0.0340599827468395	-0.0240567177534103	-0.0169138833880424	-0.00847235135734081	NaN	50.906982421875
1956	100.515274047852	1.16428208351135	-8.05808639526367	0.0188002903014421	0.000943203864153475	-0.0110697457566857	-0.00490093370899558	NaN	50.2576370239258
1957	99.2165756225586	1.48895645141602	-7.9282169342041	0.0158782228827477	-0.00619963090866804	-0.00490093370899558	-0.00132951640989631	NaN	49.6082878112793
1958	100.515274047852	1.81363070011139	-7.9282169342041	0.000293855206109583	0.00321592413820326	0.00256657530553639	-0.00100484199356288	NaN	50.2576370239258
1959	99.2165756225586	2.46297931671143	-7.86328220367432	-0.0165892094373703	-0.00652430532500148	-0.00912170019000769	-0.0026282137259841	NaN	49.6082878112793
1960	100.515274047852	2.46297931671143	-7.9282169342041	0.00906006153672934	-0.00132951640989631	-0.00944637414067984	-0.00132951640989631	NaN	50.2576370239258
1961	101.81396484375	1.81363070011139	-7.99315214157104	-0.0026282137259841	0.000293855206109583	0.000618529506027699	-0.00425158534198999	NaN	50.906982421875
1962	100.515274047852	2.13830494880676	-8.12302207946777	0.00256657530553639	0.0165275707840919	0.0230210572481155	0.00776136433705688	NaN	50.2576370239258
1963	99.8659210205078	2.13830494880676	-8.12302207946777	-0.0221086721867323	0.029189869761467	0.0168522447347641	0.00938473641872406	NaN	49.9329605102539
1964	101.164619445801	0.839607775211334	-7.86328220367432	-0.0149658378213644	0.01847561635077	0.0178262684494257	0.00776136433705688	NaN	50.5823097229004
1965	100.515274047852	1.48895645141602	-8.31782627105713	-0.0133424662053585	0.0175015944987535	0.0103587592020631	-0.00165419070981443	NaN	50.2576370239258
1966	100.515274047852	2.46297931671143	-8.31782627105713	0.0171769186854362	0.000293855206109583	-0.00230353930965066	0.00321592413820326	NaN	50.2576370239258
1967	101.164619445801	2.13830494880676	-7.86328220367432	0.0136055024340749	0.0136055024340749	0.00159255252219737	0.00354059832170606	NaN	50.5823097229004
1968	99.2165756225586	2.46297931671143	-7.79834747314453	0.00483929552137852	0.0132808275520802	0.00321592413820326	0.00678734155371785	NaN	49.6082878112793
1969	101.81396484375	2.13830494880676	-7.9282169342041	0.0022419011220336	0.00451462110504508	-0.0117190945893526	0.00126787810586393	NaN	50.906982421875
1970	101.81396484375	1.48895645141602	-7.79834747314453	-0.0123684434220195	0.00191722682211548	-0.0104203969240189	-0.00295288790948689	NaN	50.906982421875
1971	101.81396484375	0.839607775211334	-7.9282169342041	-0.00555028254166245	-0.00165419070981443	-0.0143164889886975	0.00354059832170606	NaN	50.906982421875
1972	99.8659210205078	1.48895645141602	-7.99315214157104	0.000293855206109583	-0.00457625929266214	-0.0143164889886975	0.00548864435404539	NaN	49.9329605102539
1973	97.9178771972656	2.13830494880676	-7.86328220367432	0.00646266713738441	-0.0130177913233638	-0.0230826959013939	-0.00490093370899558	NaN	48.9589385986328
1974	99.8659210205078	1.81363070011139	-7.86328220367432	-0.0113944197073579	-0.0149658378213644	-0.0328229255974293	-0.00392691092565656	NaN	49.9329605102539
1975	97.9178771972656	2.46297931671143	-7.73341274261475	-0.0110697457566857	-0.021459324285388	-0.0217839982360601	-0.0188619289547205	NaN	48.9589385986328
1976	97.9178771972656	1.48895645141602	-7.53860807418823	-0.00912170019000769	-0.00457625929266214	-0.0146411629393697	0.00386527273803949	NaN	48.9589385986328
1977	101.164619445801	1.16428208351135	-7.6684775352478	-0.0026282137259841	0.00483929552137852	-0.00782300252467394	0.00906006153672934	NaN	50.5823097229004
1978	101.164619445801	1.48895645141602	-7.6684775352478	-0.0113944197073579	0.00613799272105098	0.00678734155371785	0.00126787810586393	NaN	50.5823097229004
1979	100.515274047852	0.839607775211334	-7.9282169342041	-0.0123684434220195	0.00256657530553639	0.00386527273803949	0.000293855206109583	NaN	50.2576370239258
1980	101.81396484375	0.839607775211334	-7.53860807418823	-0.0117190945893526	-0.000680167751852423	-0.00717365415766835	-0.000680167751852423	NaN	50.906982421875
1981	100.515274047852	2.46297931671143	-7.73341274261475	-0.00165419070981443	0.00548864435404539	-0.00295288790948689	-0.00197886489331722	NaN	50.2576370239258
1982	100.515274047852	1.16428208351135	-7.86328220367432	-0.0100957229733467	0.0210730116814375	0.0178262684494257	0.00711201597005129	NaN	50.2576370239258
1983	101.81396484375	1.16428208351135	-7.86328220367432	-0.0224333461374044	0.0259431265294552	0.0330859608948231	0.00873538758605719	NaN	50.906982421875
1984	101.81396484375	0.514933466911316	-7.99315214157104	-0.0266541130840778	0.0165275707840919	0.0142548503354192	0.00191722682211548	NaN	50.906982421875
1985	101.164619445801	0.514933466911316	-7.99315214157104	-0.0175632312893867	0.013930176384747	0.0149041991680861	0.00548864435404539	NaN	50.5823097229004
1986	100.515274047852	0.514933466911316	-7.79834747314453	-0.00392691092565656	-0.00165419070981443	-0.00132951640989631	-0.0026282137259841	NaN	50.2576370239258
1987	102.463317871094	0.190259143710136	-7.60354280471802	0.00159255252219737	0.00743668992072344	0.00646266713738441	0.00841071270406246	NaN	51.2316589355469
1988	101.81396484375	0.190259143710136	-7.73341274261475	-0.000355493422830477	0.00191722682211548	0.0022419011220336	0.00613799272105098	NaN	50.906982421875
1989	101.81396484375	1.16428208351135	-7.79834747314453	0.0116574559360743	0.00354059832170606	-0.00295288790948689	0.0165275707840919	NaN	50.906982421875
1990	101.164619445801	1.81363070011139	-8.05808639526367	0.00841071270406246	-0.00132951640989631	-0.00457625929266214	-0.00327756232582033	NaN	50.5823097229004
1991	100.515274047852	2.46297931671143	-7.79834747314453	0.0188002903014421	-0.0026282137259841	-0.00912170019000769	-0.00684897974133492	NaN	50.2576370239258
1992	101.81396484375	0.839607775211334	-7.34380340576172	0.0272418223321438	-0.0211346503347158	-0.0139918150380254	0.00451462110504508	NaN	50.906982421875
1993	101.81396484375	1.81363070011139	-7.4087381362915	0.0282158460468054	-0.0175632312893867	-0.0185372550040483	-0.00782300252467394	NaN	50.906982421875
1994	100.515274047852	1.48895645141602	-8.31782627105713	0.0236704051494598	-0.0217839982360601	-0.0221086721867323	-0.000680167751852423	NaN	50.2576370239258
1995	99.8659210205078	2.46297931671143	-8.18795680999756	0.0152288740500808	-0.0182125810533762	-0.0299008563160896	-0.0133424662053585	NaN	49.9329605102539
1996	102.463317871094	1.16428208351135	-8.18795680999756	0.0145795252174139	-0.0110697457566857	-0.0126931173726916	-0.00814767740666866	NaN	51.2316589355469
1997	101.81396484375	1.48895645141602	-8.31782627105713	0.0123068047687411	-0.00132951640989631	-0.0026282137259841	0.00159255252219737	NaN	50.906982421875
1998	101.81396484375	1.81363070011139	-8.12302207946777	0.00808603875339031	0.00159255252219737	0.00289124972186983	-0.000680167751852423	NaN	50.906982421875
1999	101.81396484375	1.81363070011139	-7.60354280471802	0.00841071270406246	-0.00360223650932312	-0.0143164889886975	-0.00619963090866804	NaN	50.906982421875
2000	102.463317871094	0.839607775211334	-7.9282169342041	0.0103587592020631	-0.00847235135734081	-0.00847235135734081	-0.0120437685400248	NaN	51.2316589355469
[truncated: 7,280 more rows]
