# Supplementary material for: Precise instruction and consideration of the vertical and horizontal force component increases validity and reliability of the 90:20 Isometric Posterior Chain Test
Source: PLoS One. 2024 Oct 28;19(10):e0312843. doi: 10.1371/journal.pone.0312843 (PMC11515970; doi:10.1371/journal.pone.0312843)
Supplement: S1 File — (ZIP) [file pone.0312843.s001.zip › S1_Raw_Data/M1_P03_vh_2.csv]

1	118.69702911377	-18.6408519744873	-6.56458520889282	-0.00814767740666866	0.00516396993771195	0.00548864435404539	-0.0104203969240189	NaN	59.3485145568848
2	119.995727539063	-18.9655246734619	-6.04510593414307	0.00289124972186983	-0.000680167751852423	0.00126787810586393	-0.00197886489331722	NaN	59.9978637695313
3	119.346382141113	-18.6408519744873	-6.30484533309937	0.00906006153672934	0.00321592413820326	-0.00392691092565656	-0.00327756232582033	NaN	59.6731910705566
4	121.943778991699	-19.9395484924316	-6.69445466995239	0.00126787810586393	0.00581331877037883	0.0142548503354192	0.0022419011220336	NaN	60.9718894958496
5	122.593124389648	-19.6148738861084	-6.30484533309937	-0.000355493422830477	0.00126787810586393	-0.000680167751852423	0.00451462110504508	NaN	61.2965621948242
6	123.242469787598	-19.9395484924316	-6.23991060256958	0.0168522447347641	-0.00782300252467394	-0.0113944197073579	-0.00165419070981443	NaN	61.6212348937988
7	120.645080566406	-19.2901992797852	-6.56458520889282	0.0217223595827818	-0.0204853005707264	-0.017887907102704	-0.00457625929266214	NaN	60.3225402832031
8	123.242469787598	-20.2642230987549	-6.17497587203979	0.0194496400654316	-0.0117190945893526	-0.0198359526693821	-0.00392691092565656	NaN	61.6212348937988
9	120.645080566406	-19.2901992797852	-6.49965000152588	0.00808603875339031	-0.0162645354866982	-0.0126931173726916	-0.00100484199356288	NaN	60.3225402832031
10	121.943778991699	-20.5888977050781	-6.49965000152588	0.00613799272105098	-0.00165419070981443	-0.0123684434220195	0.000618529506027699	NaN	60.9718894958496
11	121.943778991699	-20.5888977050781	-6.43471527099609	0.0022419011220336	-0.0110697457566857	-0.00490093370899558	-0.00717365415766835	NaN	60.9718894958496
12	121.943778991699	-20.9135704040527	-6.23991060256958	0.00613799272105098	-0.000680167751852423	-0.0130177913233638	-0.00717365415766835	NaN	60.9718894958496
13	121.943778991699	-20.2642230987549	-6.17497587203979	0.00581331877037883	-0.00360223650932312	-0.0100957229733467	0.00159255252219737	NaN	60.9718894958496
14	122.593124389648	-20.2642230987549	-6.62951993942261	0.000618529506027699	-0.00230353930965066	0.000618529506027699	-0.00912170019000769	NaN	61.2965621948242
15	120.645080566406	-18.9655246734619	-6.95419406890869	0.00354059832170606	0.00126787810586393	0.00126787810586393	0.000618529506027699	NaN	60.3225402832031
16	121.294425964355	-19.9395484924316	-6.36978054046631	-0.00717365415766835	0.00970941036939621	-0.00165419070981443	-0.00392691092565656	NaN	60.6472129821777
17	119.995727539063	-19.6148738861084	-6.43471527099609	-0.0126931173726916	0.013930176384747	0.0116574559360743	-0.00360223650932312	NaN	59.9978637695313
18	121.294425964355	-18.3161773681641	-6.36978054046631	-0.0149658378213644	0.0149041991680861	0.0123068047687411	-0.00100484199356288	NaN	60.6472129821777
19	121.943778991699	-18.6408519744873	-6.43471527099609	-0.0230826959013939	0.0223717093467712	0.00289124972186983	0.00970941036939621	NaN	60.9718894958496
20	121.943778991699	-19.2901992797852	-6.30484533309937	-3.08191010844894e-05	0.00970941036939621	0.01100810803473	0.00321592413820326	NaN	60.9718894958496
21	123.242469787598	-19.6148738861084	-6.75938940048218	0.0165275707840919	0.00776136433705688	-0.00457625929266214	-0.00100484199356288	NaN	61.6212348937988
22	121.943778991699	-18.3161773681641	-7.4087381362915	-3.08191010844894e-05	0.00289124972186983	0.00159255252219737	-0.00717365415766835	NaN	60.9718894958496
23	122.593124389648	-18.9655246734619	-7.27886867523193	-0.00327756232582033	0.000943203864153475	-0.0107450718060136	0.0022419011220336	NaN	61.2965621948242
24	121.943778991699	-19.6148738861084	-6.56458520889282	-0.000355493422830477	0.00808603875339031	0.0100340843200684	-0.000355493422830477	NaN	60.9718894958496
25	122.593124389648	-19.2901992797852	-6.23991060256958	0.00808603875339031	0.00711201597005129	0.00354059832170606	0.00906006153672934	NaN	61.2965621948242
26	121.943778991699	-19.6148738861084	-6.04510593414307	0.0123068047687411	-0.000680167751852423	-0.00392691092565656	-0.00782300252467394	NaN	60.9718894958496
27	121.943778991699	-19.6148738861084	-6.36978054046631	0.0230210572481155	0.0022419011220336	-0.0221086721867323	-0.00587495695799589	NaN	60.9718894958496
28	119.346382141113	-18.6408519744873	-6.43471527099609	0.0155535480007529	-0.0165892094373703	-0.0211346503347158	0.000943203864153475	NaN	59.6731910705566
29	119.346382141113	-19.9395484924316	-6.30484533309937	0.00808603875339031	0.00321592413820326	-0.00457625929266214	0.00126787810586393	NaN	59.6731910705566
30	119.346382141113	-19.6148738861084	-7.14899873733521	0.0116574559360743	-3.08191010844894e-05	-0.00879702530801296	0.00256657530553639	NaN	59.6731910705566
31	117.398338317871	-18.6408519744873	-6.95419406890869	0.00938473641872406	-0.00132951640989631	-0.00912170019000769	-0.00457625929266214	NaN	58.6991691589355
32	117.398338317871	-18.9655246734619	-6.17497587203979	0.00646266713738441	0.0022419011220336	-0.0185372550040483	-0.00749832857400179	NaN	58.6991691589355
33	118.69702911377	-18.3161773681641	-6.75938940048218	0.00678734155371785	-0.00197886489331722	-0.00360223650932312	-0.00912170019000769	NaN	59.3485145568848
34	118.69702911377	-18.9655246734619	-6.62951993942261	0.00126787810586393	-0.00295288790948689	-0.00425158534198999	0.00191722682211548	NaN	59.3485145568848
35	121.294425964355	-18.9655246734619	-6.30484533309937	0.00159255252219737	0.00581331877037883	0.012956153601408	-0.00230353930965066	NaN	60.6472129821777
36	119.995727539063	-18.6408519744873	-6.49965000152588	-0.00652430532500148	0.00646266713738441	0.000618529506027699	0.00386527273803949	NaN	59.9978637695313
37	121.294425964355	-19.2901992797852	-6.17497587203979	-0.0107450718060136	0.025618452578783	0.0123068047687411	-0.00425158534198999	NaN	60.6472129821777
38	119.995727539063	-18.9655246734619	-6.04510593414307	-0.0104203969240189	0.00906006153672934	0.0142548503354192	0.00906006153672934	NaN	59.9978637695313
39	121.294425964355	-19.6148738861084	-6.56458520889282	-0.0182125810533762	0.0113327819854021	0.0210730116814375	0.00776136433705688	NaN	60.6472129821777
40	121.943778991699	-19.6148738861084	-6.75938940048218	-0.0136671401560307	0.00256657530553639	0.011982130818069	0.00581331877037883	NaN	60.9718894958496
41	120.645080566406	-19.6148738861084	-6.62951993942261	0.00386527273803949	-0.000355493422830477	0.00483929552137852	0.00289124972186983	NaN	60.3225402832031
42	121.294425964355	-20.2642230987549	-7.01912927627563	0.00646266713738441	-0.00749832857400179	-0.00587495695799589	-0.00165419070981443	NaN	60.6472129821777
43	119.995727539063	-19.9395484924316	-6.36978054046631	-0.00684897974133492	-0.00327756232582033	-0.00619963090866804	0.00354059832170606	NaN	59.9978637695313
44	119.995727539063	-19.6148738861084	-6.30484533309937	-0.0162645354866982	0.00159255252219737	0.00678734155371785	0.00581331877037883	NaN	59.9978637695313
45	121.943778991699	-19.9395484924316	-6.75938940048218	-0.0107450718060136	0.00548864435404539	0.00354059832170606	0.00483929552137852	NaN	60.9718894958496
46	120.645080566406	-18.9655246734619	-7.14899873733521	0.00354059832170606	-0.0133424662053585	-0.0100957229733467	0.00548864435404539	NaN	60.3225402832031
47	119.995727539063	-18.6408519744873	-6.36978054046631	0.0152288740500808	-0.0169138833880424	-0.0208099745213985	-0.00327756232582033	NaN	59.9978637695313
48	121.943778991699	-19.9395484924316	-6.30484533309937	0.00548864435404539	-0.0204853005707264	-0.0221086721867323	-0.0143164889886975	NaN	60.9718894958496
49	119.995727539063	-18.6408519744873	-6.43471527099609	0.0113327819854021	-0.0152905117720366	-0.00847235135734081	-0.00295288790948689	NaN	59.9978637695313
50	119.346382141113	-18.6408519744873	-6.23991060256958	0.00678734155371785	-0.00132951640989631	-0.0113944197073579	0.00126787810586393	NaN	59.6731910705566
51	121.943778991699	-19.9395484924316	-6.62951993942261	0.00678734155371785	-0.00425158534198999	-0.0107450718060136	-0.00490093370899558	NaN	60.9718894958496
52	121.943778991699	-19.2901992797852	-6.75938940048218	0.00906006153672934	-0.00717365415766835	-0.00814767740666866	-0.0110697457566857	NaN	60.9718894958496
53	122.593124389648	-19.6148738861084	-6.49965000152588	0.0168522447347641	-0.00977104809135199	-0.0133424662053585	-0.00782300252467394	NaN	61.2965621948242
54	122.593124389648	-18.6408519744873	-6.43471527099609	0.00386527273803949	-0.00327756232582033	0.000943203864153475	0.00289124972186983	NaN	61.2965621948242
55	121.943778991699	-18.9655246734619	-6.23991060256958	-0.00912170019000769	-0.00327756232582033	-0.000355493422830477	0.00548864435404539	NaN	60.9718894958496
56	121.294425964355	-18.9655246734619	-6.17497587203979	-0.00425158534198999	0.00451462110504508	0.00451462110504508	0.00289124972186983	NaN	60.6472129821777
57	121.943778991699	-19.2901992797852	-6.75938940048218	-0.0117190945893526	0.0175015944987535	0.0152288740500808	0.00256657530553639	NaN	60.9718894958496
58	121.943778991699	-20.2642230987549	-6.56458520889282	-0.00392691092565656	0.0136055024340749	0.00873538758605719	-0.000355493422830477	NaN	60.9718894958496
59	121.294425964355	-18.6408519744873	-6.62951993942261	-0.0100957229733467	0.0113327819854021	0.0149041991680861	0.01100810803473	NaN	60.6472129821777
60	121.943778991699	-19.9395484924316	-6.23991060256958	-0.0110697457566857	0.0116574559360743	0.0220470335334539	0.00613799272105098	NaN	60.9718894958496
61	119.995727539063	-19.9395484924316	-6.11004114151001	-0.0104203969240189	0.0100340843200684	0.00548864435404539	-3.08191010844894e-05	NaN	59.9978637695313
62	119.346382141113	-19.9395484924316	-6.04510593414307	-0.0182125810533762	0.00354059832170606	-0.00717365415766835	-0.00327756232582033	NaN	59.6731910705566
63	119.995727539063	-20.2642230987549	-6.36978054046631	-0.0169138833880424	-0.00230353930965066	-0.00295288790948689	0.0022419011220336	NaN	59.9978637695313
64	118.69702911377	-20.2642230987549	-6.36978054046631	-0.00197886489331722	0.00776136433705688	0.0022419011220336	0.00386527273803949	NaN	59.3485145568848
65	119.346382141113	-18.9655246734619	-6.43471527099609	-0.00165419070981443	-0.00132951640989631	0.00418994715437293	0.00289124972186983	NaN	59.6731910705566
66	121.294425964355	-19.9395484924316	-6.23991060256958	0.00483929552137852	-0.00295288790948689	-0.00457625929266214	-0.00425158534198999	NaN	60.6472129821777
67	121.294425964355	-19.2901992797852	-6.17497587203979	0.00938473641872406	-0.023407369852066	-0.0195112787187099	-0.00619963090866804	NaN	60.6472129821777
68	120.645080566406	-18.9655246734619	-6.49965000152588	0.013930176384747	-0.0113944197073579	-0.0191866029053926	-0.0110697457566857	NaN	60.3225402832031
69	121.943778991699	-19.2901992797852	-6.49965000152588	0.0136055024340749	-0.0169138833880424	-0.00782300252467394	0.000618529506027699	NaN	60.9718894958496
70	123.242469787598	-20.5888977050781	-6.56458520889282	0.0132808275520802	-0.0204853005707264	-0.0146411629393697	0.00386527273803949	NaN	61.6212348937988
71	119.995727539063	-19.2901992797852	-6.69445466995239	0.00321592413820326	-0.00295288790948689	-0.00912170019000769	-0.00197886489331722	NaN	59.9978637695313
72	122.593124389648	-19.6148738861084	-6.56458520889282	0.00938473641872406	-0.00295288790948689	-0.0152905117720366	-0.00879702530801296	NaN	61.2965621948242
73	120.645080566406	-19.9395484924316	-6.36978054046631	0.00581331877037883	-0.0175632312893867	-0.00100484199356288	-0.000680167751852423	NaN	60.3225402832031
74	121.943778991699	-20.2642230987549	-6.49965000152588	-0.00230353930965066	-0.00132951640989631	0.000618529506027699	0.00711201597005129	NaN	60.9718894958496
75	121.943778991699	-21.238245010376	-7.4087381362915	-0.00392691092565656	0.000943203864153475	0.00906006153672934	0.00256657530553639	NaN	60.9718894958496
76	123.242469787598	-20.5888977050781	-6.49965000152588	-0.00619963090866804	0.00646266713738441	-0.000680167751852423	0.000293855206109583	NaN	61.6212348937988
77	122.593124389648	-21.238245010376	-6.23991060256958	-0.00912170019000769	0.012956153601408	0.0168522447347641	-0.00197886489331722	NaN	61.2965621948242
78	120.645080566406	-19.9395484924316	-6.56458520889282	-0.00749832857400179	0.01847561635077	0.0149041991680861	0.00808603875339031	NaN	60.3225402832031
79	122.593124389648	-20.2642230987549	-6.17497587203979	-0.00295288790948689	0.0165275707840919	0.00743668992072344	0.00711201597005129	NaN	61.2965621948242
80	122.593124389648	-19.9395484924316	-6.49965000152588	-0.0130177913233638	0.0142548503354192	0.00873538758605719	-0.000355493422830477	NaN	61.2965621948242
81	120.645080566406	-18.9655246734619	-7.08406400680542	-0.0143164889886975	-0.000355493422830477	0.00808603875339031	-0.00555028254166245	NaN	60.3225402832031
82	120.645080566406	-18.9655246734619	-7.34380340576172	-0.00197886489331722	0.00321592413820326	-0.00327756232582033	-0.00360223650932312	NaN	60.3225402832031
83	121.943778991699	-19.2901992797852	-7.14899873733521	0.00581331877037883	-0.00197886489331722	-0.00360223650932312	-0.00230353930965066	NaN	60.9718894958496
84	120.645080566406	-18.9655246734619	-7.27886867523193	0.00289124972186983	0.00646266713738441	0.000618529506027699	0.000618529506027699	NaN	60.3225402832031
85	122.593124389648	-19.9395484924316	-6.82432460784912	-0.00879702530801296	0.00938473641872406	-0.00392691092565656	0.00548864435404539	NaN	61.2965621948242
86	120.645080566406	-18.9655246734619	-6.82432460784912	0.0197743140161037	0.00354059832170606	-0.0149658378213644	-0.00684897974133492	NaN	60.3225402832031
87	121.943778991699	-19.2901992797852	-6.75938940048218	0.0194496400654316	-0.0253554154187441	-0.0256800893694162	-0.000680167751852423	NaN	60.9718894958496
88	122.593124389648	-20.2642230987549	-6.56458520889282	0.0158782228827477	-0.0201606266200542	-0.017887907102704	0.00483929552137852	NaN	61.2965621948242
89	122.593124389648	-19.2901992797852	-6.62951993942261	0.00906006153672934	-0.0230826959013939	-0.0130177913233638	0.0022419011220336	NaN	61.2965621948242
90	120.645080566406	-18.9655246734619	-6.36978054046631	0.0152288740500808	0.00581331877037883	-0.0162645354866982	0.00516396993771195	NaN	60.3225402832031
91	123.891822814941	-20.2642230987549	-6.49965000152588	0.0142548503354192	-0.00360223650932312	-0.00327756232582033	0.00321592413820326	NaN	61.9459114074707
92	121.943778991699	-20.2642230987549	-6.30484533309937	0.00516396993771195	0.0022419011220336	-0.0104203969240189	-0.00425158534198999	NaN	60.9718894958496
93	122.593124389648	-20.5888977050781	-6.43471527099609	0.0106834331527352	0.00970941036939621	-0.00522560812532902	-0.00619963090866804	NaN	61.2965621948242
94	120.645080566406	-20.2642230987549	-6.30484533309937	0.00808603875339031	0.00678734155371785	0.0145795252174139	0.0103587592020631	NaN	60.3225402832031
95	119.346382141113	-19.2901992797852	-6.56458520889282	-0.00165419070981443	0.00808603875339031	0.00808603875339031	0.00516396993771195	NaN	59.6731910705566
96	118.04768371582	-18.9655246734619	-6.17497587203979	-0.00782300252467394	0.00906006153672934	0.0106834331527352	0.00483929552137852	NaN	59.0238418579102
97	118.69702911377	-19.6148738861084	-6.23991060256958	-0.0240567177534103	0.025618452578783	0.00808603875339031	0.00451462110504508	NaN	59.3485145568848
98	119.995727539063	-20.2642230987549	-6.36978054046631	-0.0143164889886975	0.0175015944987535	0.0207483377307653	-0.00197886489331722	NaN	59.9978637695313
99	119.346382141113	-18.9655246734619	-6.75938940048218	-0.0256800893694162	0.00938473641872406	0.0191249661147594	0.0123068047687411	NaN	59.6731910705566
100	119.995727539063	-19.2901992797852	-6.30484533309937	-0.0260047651827335	0.0136055024340749	0.00581331877037883	0.00321592413820326	NaN	59.9978637695313
101	120.645080566406	-19.6148738861084	-6.36978054046631	-0.00912170019000769	0.00873538758605719	0.00678734155371785	0.00126787810586393	NaN	60.3225402832031
102	122.593124389648	-20.5888977050781	-6.17497587203979	-0.00652430532500148	-0.000355493422830477	-0.0104203969240189	-0.00295288790948689	NaN	61.2965621948242
103	121.943778991699	-19.9395484924316	-5.98017120361328	-0.00490093370899558	-0.00230353930965066	0.00126787810586393	-0.00490093370899558	NaN	60.9718894958496
104	122.593124389648	-19.9395484924316	-6.30484533309937	-0.00197886489331722	-0.00555028254166245	-0.00327756232582033	0.00386527273803949	NaN	61.2965621948242
105	119.346382141113	-18.6408519744873	-7.34380340576172	0.0171769186854362	0.00126787810586393	-0.00197886489331722	-0.000355493422830477	NaN	59.6731910705566
106	122.593124389648	-21.238245010376	-6.82432460784912	0.00191722682211548	-0.00782300252467394	-0.00847235135734081	-3.08191010844894e-05	NaN	61.2965621948242
107	122.593124389648	-20.9135704040527	-6.30484533309937	0.0178262684494257	-0.00879702530801296	-0.0201606266200542	-0.0123684434220195	NaN	61.2965621948242
108	121.294425964355	-19.9395484924316	-6.36978054046631	0.0142548503354192	-0.0211346503347158	-0.0198359526693821	-0.00587495695799589	NaN	60.6472129821777
109	121.294425964355	-20.9135704040527	-6.49965000152588	0.012956153601408	-0.0243813935667276	-0.0126931173726916	-0.00457625929266214	NaN	60.6472129821777
110	122.593124389648	-21.5629196166992	-6.95419406890869	0.0136055024340749	-0.0133424662053585	-0.0100957229733467	0.00418994715437293	NaN	61.2965621948242
111	119.995727539063	-20.2642230987549	-6.62951993942261	0.00808603875339031	-0.00457625929266214	-0.00717365415766835	0.00321592413820326	NaN	59.9978637695313
112	121.294425964355	-19.6148738861084	-6.69445466995239	0.0113327819854021	-0.00912170019000769	-0.00555028254166245	-0.00425158534198999	NaN	60.6472129821777
113	120.645080566406	-19.6148738861084	-6.43471527099609	0.012956153601408	-3.08191010844894e-05	0.000293855206109583	-0.00295288790948689	NaN	60.3225402832031
114	120.645080566406	-19.6148738861084	-6.88925933837891	0.00483929552137852	-0.00392691092565656	-0.00295288790948689	0.00354059832170606	NaN	60.3225402832031
115	121.943778991699	-19.9395484924316	-6.69445466995239	-0.00100484199356288	0.0132808275520802	0.000293855206109583	0.00159255252219737	NaN	60.9718894958496
116	122.593124389648	-20.2642230987549	-6.75938940048218	0.00386527273803949	0.00678734155371785	0.00159255252219737	-0.00165419070981443	NaN	61.2965621948242
117	121.943778991699	-19.9395484924316	-6.36978054046631	-0.0149658378213644	0.0155535480007529	0.00776136433705688	-0.0026282137259841	NaN	60.9718894958496
118	121.943778991699	-18.9655246734619	-6.62951993942261	-0.00912170019000769	0.0191249661147594	0.0116574559360743	-0.0026282137259841	NaN	60.9718894958496
119	122.593124389648	-19.9395484924316	-6.49965000152588	-0.0120437685400248	0.0162028968334198	0.00516396993771195	0.0106834331527352	NaN	61.2965621948242
120	122.593124389648	-19.6148738861084	-6.36978054046631	-0.00132951640989631	0.013930176384747	0.0149041991680861	0.00938473641872406	NaN	61.2965621948242
121	122.593124389648	-18.9655246734619	-6.43471527099609	0.0103587592020631	0.0106834331527352	0.000293855206109583	0.00970941036939621	NaN	61.2965621948242
122	119.995727539063	-18.3161773681641	-6.88925933837891	-0.0201606266200542	-3.08191010844894e-05	-0.00749832857400179	-3.08191010844894e-05	NaN	59.9978637695313
123	121.943778991699	-18.9655246734619	-6.82432460784912	-0.0143164889886975	0.00678734155371785	-0.00230353930965066	0.0022419011220336	NaN	60.9718894958496
124	121.943778991699	-19.6148738861084	-6.62951993942261	-0.000355493422830477	0.00159255252219737	-0.000680167751852423	0.00711201597005129	NaN	60.9718894958496
125	123.242469787598	-20.2642230987549	-6.36978054046631	0.00159255252219737	0.00711201597005129	-0.000355493422830477	-0.00100484199356288	NaN	61.6212348937988
126	120.645080566406	-18.9655246734619	-6.36978054046631	0.0100340843200684	-0.000680167751852423	-0.00619963090866804	-0.00132951640989631	NaN	60.3225402832031
127	121.294425964355	-18.9655246734619	-6.43471527099609	0.0113327819854021	-0.0237320438027382	-0.0217839982360601	-0.00327756232582033	NaN	60.6472129821777
128	121.294425964355	-19.6148738861084	-6.36978054046631	0.00321592413820326	-0.017887907102704	-0.0185372550040483	-0.00132951640989631	NaN	60.6472129821777
129	119.995727539063	-18.9655246734619	-6.56458520889282	0.0123068047687411	-0.0104203969240189	-0.00684897974133492	-0.00165419070981443	NaN	59.9978637695313
130	119.995727539063	-18.6408519744873	-6.75938940048218	0.000943203864153475	-0.0230826959013939	-0.00912170019000769	0.00516396993771195	NaN	59.9978637695313
131	119.995727539063	-19.6148738861084	-6.23991060256958	0.00646266713738441	0.00516396993771195	-0.00652430532500148	0.000943203864153475	NaN	59.9978637695313
132	119.346382141113	-19.6148738861084	-5.72043180465698	0.00256657530553639	-0.00652430532500148	-0.00847235135734081	-0.00490093370899558	NaN	59.6731910705566
133	119.346382141113	-19.2901992797852	-5.98017120361328	-0.0136671401560307	0.000293855206109583	-0.000680167751852423	-0.00165419070981443	NaN	59.6731910705566
134	119.346382141113	-19.9395484924316	-6.30484533309937	-0.00490093370899558	0.00126787810586393	0.00126787810586393	0.00191722682211548	NaN	59.6731910705566
135	119.995727539063	-18.9655246734619	-6.43471527099609	0.00516396993771195	0.00321592413820326	0.00646266713738441	0.00483929552137852	NaN	59.9978637695313
136	119.995727539063	-18.9655246734619	-6.30484533309937	-0.0175632312893867	0.0136055024340749	-0.00165419070981443	0.00516396993771195	NaN	59.9978637695313
137	120.645080566406	-18.3161773681641	-6.30484533309937	0.0113327819854021	0.0158782228827477	0.0168522447347641	0.00289124972186983	NaN	60.3225402832031
138	123.242469787598	-19.6148738861084	-5.98017120361328	-0.0117190945893526	0.0171769186854362	0.00873538758605719	-0.000355493422830477	NaN	61.6212348937988
139	120.645080566406	-18.6408519744873	-7.21393346786499	-0.0117190945893526	0.0126314787194133	0.0168522447347641	0.00418994715437293	NaN	60.3225402832031
140	120.645080566406	-18.9655246734619	-6.62951993942261	-0.0100957229733467	0.00289124972186983	0.0106834331527352	0.00451462110504508	NaN	60.3225402832031
141	120.645080566406	-19.9395484924316	-6.95419406890869	-0.00392691092565656	0.00418994715437293	0.00938473641872406	0.0022419011220336	NaN	60.3225402832031
142	121.294425964355	-20.2642230987549	-6.43471527099609	0.00938473641872406	-0.00555028254166245	-0.00912170019000769	-0.00555028254166245	NaN	60.6472129821777
143	120.645080566406	-20.9135704040527	-6.30484533309937	-0.00230353930965066	-0.00912170019000769	-0.00587495695799589	-0.00392691092565656	NaN	60.3225402832031
144	120.645080566406	-20.2642230987549	-6.11004114151001	0.00418994715437293	-0.00814767740666866	0.00613799272105098	0.00548864435404539	NaN	60.3225402832031
145	119.995727539063	-19.9395484924316	-6.56458520889282	-0.000680167751852423	0.000293855206109583	-3.08191010844894e-05	-0.00100484199356288	NaN	59.9978637695313
146	122.593124389648	-20.9135704040527	-6.88925933837891	0.00548864435404539	-0.0133424662053585	-0.00944637414067984	-0.00555028254166245	NaN	61.2965621948242
147	122.593124389648	-20.2642230987549	-6.30484533309937	0.0162028968334198	-0.0198359526693821	-0.0191866029053926	-0.0146411629393697	NaN	61.2965621948242
148	120.645080566406	-18.6408519744873	-7.14899873733521	0.0149041991680861	-0.0107450718060136	-0.0123684434220195	-0.00684897974133492	NaN	60.3225402832031
149	122.593124389648	-19.9395484924316	-6.56458520889282	0.0136055024340749	-0.0295761823654175	-0.00944637414067984	0.00321592413820326	NaN	61.2965621948242
150	122.593124389648	-19.2901992797852	-6.23991060256958	0.00613799272105098	-0.0136671401560307	-0.0146411629393697	0.000618529506027699	NaN	61.2965621948242
151	119.995727539063	-18.9655246734619	-6.56458520889282	0.00873538758605719	-0.0026282137259841	-0.00425158534198999	-0.00522560812532902	NaN	59.9978637695313
152	119.995727539063	-17.9915027618408	-6.69445466995239	0.00581331877037883	-0.00295288790948689	-0.0123684434220195	-0.00587495695799589	NaN	59.9978637695313
153	121.294425964355	-18.9655246734619	-6.62951993942261	0.00321592413820326	-0.00360223650932312	-0.00457625929266214	-0.00684897974133492	NaN	60.6472129821777
154	120.645080566406	-17.9915027618408	-6.82432460784912	0.00678734155371785	-0.00587495695799589	0.00321592413820326	0.00548864435404539	NaN	60.3225402832031
155	121.943778991699	-18.9655246734619	-6.69445466995239	0.00516396993771195	0.00548864435404539	-0.000680167751852423	0.00776136433705688	NaN	60.9718894958496
156	121.943778991699	-19.9395484924316	-6.69445466995239	-0.0026282137259841	0.0152288740500808	0.00126787810586393	-0.00425158534198999	NaN	60.9718894958496
157	123.891822814941	-19.9395484924316	-6.69445466995239	-0.00295288790948689	0.0155535480007529	0.00938473641872406	0.00418994715437293	NaN	61.9459114074707
158	120.645080566406	-18.3161773681641	-6.82432460784912	-0.0104203969240189	0.0233457311987877	0.0181509424000978	-0.00522560812532902	NaN	60.3225402832031
159	122.593124389648	-19.9395484924316	-6.43471527099609	-0.0139918150380254	0.0175015944987535	0.0149041991680861	0.0200989879667759	NaN	61.2965621948242
160	122.593124389648	-19.9395484924316	-6.36978054046631	-0.0156151866540313	0.0145795252174139	0.013930176384747	0.012956153601408	NaN	61.2965621948242
161	121.294425964355	-17.9915027618408	-6.43471527099609	-0.00652430532500148	0.012956153601408	0.00678734155371785	-0.00360223650932312	NaN	60.6472129821777
162	120.645080566406	-18.3161773681641	-6.17497587203979	-0.00132951640989631	0.00613799272105098	-0.000355493422830477	0.00159255252219737	NaN	60.3225402832031
163	120.645080566406	-18.3161773681641	-6.82432460784912	0.0100340843200684	0.00776136433705688	0.0022419011220336	0.00126787810586393	NaN	60.3225402832031
164	120.645080566406	-19.9395484924316	-7.01912927627563	0.00418994715437293	0.00418994715437293	0.00451462110504508	0.0136055024340749	NaN	60.3225402832031
165	120.645080566406	-18.9655246734619	-6.95419406890869	-0.00165419070981443	0.00548864435404539	0.00646266713738441	-0.0026282137259841	NaN	60.3225402832031
166	118.04768371582	-18.6408519744873	-6.88925933837891	0.000618529506027699	0.00289124972186983	-0.0149658378213644	0.00581331877037883	NaN	59.0238418579102
167	117.398338317871	-18.6408519744873	-6.75938940048218	0.0175015944987535	-0.00457625929266214	-0.0260047651827335	-0.0104203969240189	NaN	58.6991691589355
168	119.346382141113	-19.9395484924316	-6.17497587203979	0.0100340843200684	-0.0152905117720366	-0.0217839982360601	-0.00197886489331722	NaN	59.6731910705566
169	119.346382141113	-18.3161773681641	-6.75938940048218	0.00711201597005129	-0.00879702530801296	-0.0139918150380254	-0.00295288790948689	NaN	59.6731910705566
170	120.645080566406	-18.9655246734619	-6.43471527099609	0.00808603875339031	0.00418994715437293	-0.0149658378213644	0.00386527273803949	NaN	60.3225402832031
171	122.593124389648	-19.9395484924316	-6.23991060256958	0.00354059832170606	-0.00879702530801296	-0.000680167751852423	-0.00490093370899558	NaN	61.2965621948242
172	122.593124389648	-19.9395484924316	-6.88925933837891	0.0113327819854021	-0.0026282137259841	-0.0175632312893867	-0.00490093370899558	NaN	61.2965621948242
173	121.294425964355	-19.6148738861084	-5.98017120361328	0.00451462110504508	-0.00132951640989631	0.000618529506027699	-0.00197886489331722	NaN	60.6472129821777
174	123.242469787598	-20.5888977050781	-6.17497587203979	0.00776136433705688	-0.00295288790948689	-0.00100484199356288	0.000618529506027699	NaN	61.6212348937988
175	121.943778991699	-21.238245010376	-6.36978054046631	-0.00587495695799589	0.00256657530553639	-0.00230353930965066	0.00906006153672934	NaN	60.9718894958496
176	121.294425964355	-20.9135704040527	-6.49965000152588	0.0136055024340749	0.00483929552137852	0.00613799272105098	0.0022419011220336	NaN	60.6472129821777
177	119.995727539063	-19.9395484924316	-6.56458520889282	-0.00457625929266214	0.00646266713738441	0.00581331877037883	0.0100340843200684	NaN	59.9978637695313
178	122.593124389648	-21.238245010376	-6.30484533309937	-0.0175632312893867	0.01100810803473	0.0116574559360743	-0.00392691092565656	NaN	61.2965621948242
179	119.346382141113	-19.6148738861084	-6.17497587203979	-0.0107450718060136	0.00970941036939621	0.0116574559360743	0.00613799272105098	NaN	59.6731910705566
180	120.645080566406	-19.6148738861084	-6.36978054046631	-0.0100957229733467	0.0126314787194133	0.00678734155371785	0.00354059832170606	NaN	60.3225402832031
181	122.593124389648	-19.9395484924316	-6.30484533309937	-0.00555028254166245	0.00321592413820326	-0.00327756232582033	-0.000680167751852423	NaN	61.2965621948242
182	122.593124389648	-19.6148738861084	-6.36978054046631	-0.00327756232582033	0.00581331877037883	-0.00457625929266214	-0.00587495695799589	NaN	61.2965621948242
183	121.943778991699	-20.2642230987549	-6.30484533309937	-0.00295288790948689	0.00191722682211548	-0.00392691092565656	-0.00230353930965066	NaN	60.9718894958496
184	120.645080566406	-18.6408519744873	-6.23991060256958	0.000293855206109583	0.00418994715437293	-0.00132951640989631	0.0022419011220336	NaN	60.3225402832031
185	121.943778991699	-19.2901992797852	-6.43471527099609	-0.00847235135734081	-0.00165419070981443	-0.00717365415766835	0.00970941036939621	NaN	60.9718894958496
186	122.593124389648	-19.6148738861084	-6.69445466995239	0.00548864435404539	0.0022419011220336	-0.0123684434220195	0.00159255252219737	NaN	61.2965621948242
187	123.891822814941	-20.5888977050781	-6.56458520889282	0.0181509424000978	-0.021459324285388	-0.0224333461374044	-0.00847235135734081	NaN	61.9459114074707
188	120.645080566406	-18.6408519744873	-6.88925933837891	0.011982130818069	-0.0169138833880424	-0.0295761823654175	-0.00392691092565656	NaN	60.3225402832031
189	123.242469787598	-20.5888977050781	-6.23991060256958	0.0197743140161037	-0.0149658378213644	-0.00587495695799589	-0.00165419070981443	NaN	61.6212348937988
190	121.943778991699	-19.6148738861084	-6.36978054046631	0.0171769186854362	0.00548864435404539	-0.0026282137259841	0.00418994715437293	NaN	60.9718894958496
191	120.645080566406	-18.9655246734619	-6.36978054046631	0.00841071270406246	-0.00425158534198999	-0.00392691092565656	-0.00230353930965066	NaN	60.3225402832031
192	120.645080566406	-19.6148738861084	-6.69445466995239	0.00938473641872406	0.00256657530553639	-0.00425158534198999	0.00321592413820326	NaN	60.3225402832031
193	120.645080566406	-19.2901992797852	-6.56458520889282	0.000293855206109583	-0.00197886489331722	-0.00457625929266214	-0.00392691092565656	NaN	60.3225402832031
194	119.995727539063	-18.9655246734619	-6.56458520889282	-0.000680167751852423	-0.000355493422830477	-0.00100484199356288	0.00808603875339031	NaN	59.9978637695313
195	119.346382141113	-19.2901992797852	-6.69445466995239	0.00159255252219737	0.00321592413820326	0.00159255252219737	0.00321592413820326	NaN	59.6731910705566
196	119.995727539063	-19.6148738861084	-6.82432460784912	-0.00587495695799589	0.00906006153672934	0.00711201597005129	-0.00132951640989631	NaN	59.9978637695313
197	119.995727539063	-19.9395484924316	-6.17497587203979	-0.00522560812532902	0.00906006153672934	0.011982130818069	0.00159255252219737	NaN	59.9978637695313
198	116.748985290527	-19.2901992797852	-6.62951993942261	0.00289124972186983	0.0103587592020631	0.0113327819854021	0.00548864435404539	NaN	58.3744926452637
199	119.995727539063	-19.2901992797852	-6.30484533309937	-0.0175632312893867	0.0145795252174139	0.0123068047687411	0.00451462110504508	NaN	59.9978637695313
200	121.294425964355	-20.2642230987549	-6.30484533309937	-0.0123684434220195	0.00938473641872406	0.00581331877037883	0.00678734155371785	NaN	60.6472129821777
201	120.645080566406	-19.2901992797852	-6.62951993942261	-0.0143164889886975	0.00159255252219737	0.00581331877037883	-0.00100484199356288	NaN	60.3225402832031
202	121.294425964355	-19.2901992797852	-6.23991060256958	0.01100810803473	0.00354059832170606	-0.00360223650932312	-0.00295288790948689	NaN	60.6472129821777
203	121.943778991699	-19.6148738861084	-6.95419406890869	-0.00717365415766835	0.00418994715437293	0.00516396993771195	-0.00587495695799589	NaN	60.9718894958496
204	123.242469787598	-19.9395484924316	-6.49965000152588	-0.0156151866540313	0.00646266713738441	0.00418994715437293	0.00938473641872406	NaN	61.6212348937988
205	122.593124389648	-20.9135704040527	-6.49965000152588	-0.0152905117720366	-0.000680167751852423	0.000943203864153475	0.00418994715437293	NaN	61.2965621948242
206	121.943778991699	-19.9395484924316	-6.43471527099609	0.00808603875339031	-0.00457625929266214	-0.0117190945893526	-0.00555028254166245	NaN	60.9718894958496
207	120.645080566406	-19.9395484924316	-6.49965000152588	0.0123068047687411	-0.00717365415766835	-0.0211346503347158	-0.00814767740666866	NaN	60.3225402832031
208	123.242469787598	-21.8875942230225	-6.56458520889282	0.00970941036939621	-0.0318489037454128	-0.0136671401560307	-0.0104203969240189	NaN	61.6212348937988
209	121.294425964355	-20.5888977050781	-6.62951993942261	0.0126314787194133	-0.00912170019000769	-0.0152905117720366	-0.00555028254166245	NaN	60.6472129821777
210	122.593124389648	-21.238245010376	-6.49965000152588	0.00126787810586393	-0.0195112787187099	-0.0136671401560307	-0.00132951640989631	NaN	61.2965621948242
211	121.943778991699	-20.9135704040527	-6.43471527099609	0.00321592413820326	-0.00230353930965066	-0.0113944197073579	-0.00847235135734081	NaN	60.9718894958496
212	122.593124389648	-20.2642230987549	-6.49965000152588	-0.00100484199356288	-0.00100484199356288	-0.0126931173726916	-0.00132951640989631	NaN	61.2965621948242
213	122.593124389648	-19.6148738861084	-6.17497587203979	0.00418994715437293	-0.00457625929266214	-0.0107450718060136	0.00321592413820326	NaN	61.2965621948242
214	122.593124389648	-20.2642230987549	-6.17497587203979	0.00516396993771195	0.00418994715437293	0.00548864435404539	-0.0026282137259841	NaN	61.2965621948242
215	122.593124389648	-20.9135704040527	-6.30484533309937	0.00451462110504508	0.00711201597005129	0.00159255252219737	0.00159255252219737	NaN	61.2965621948242
216	121.943778991699	-20.5888977050781	-6.43471527099609	0.00711201597005129	0.00743668992072344	0.00159255252219737	-0.00587495695799589	NaN	60.9718894958496
217	121.943778991699	-19.6148738861084	-6.82432460784912	-0.0146411629393697	0.0194496400654316	0.00548864435404539	-0.00457625929266214	NaN	60.9718894958496
218	122.593124389648	-19.9395484924316	-6.56458520889282	-0.0130177913233638	0.0165275707840919	0.0136055024340749	-0.00230353930965066	NaN	61.2965621948242
219	121.943778991699	-19.9395484924316	-6.62951993942261	-0.00912170019000769	0.0236704051494598	0.0149041991680861	0.00256657530553639	NaN	60.9718894958496
220	119.995727539063	-18.9655246734619	-6.56458520889282	-0.0110697457566857	0.01847561635077	0.00808603875339031	0.00191722682211548	NaN	59.9978637695313
221	121.943778991699	-20.2642230987549	-6.62951993942261	-0.000355493422830477	0.00581331877037883	0.00483929552137852	0.0022419011220336	NaN	60.9718894958496
222	122.593124389648	-19.6148738861084	-6.30484533309937	-0.00522560812532902	0.00289124972186983	0.00191722682211548	-0.00360223650932312	NaN	61.2965621948242
223	121.294425964355	-20.2642230987549	-6.36978054046631	-0.000355493422830477	-0.00360223650932312	-0.00165419070981443	-0.00555028254166245	NaN	60.6472129821777
224	120.645080566406	-19.6148738861084	-6.49965000152588	0.00808603875339031	0.00938473641872406	0.00386527273803949	0.00613799272105098	NaN	60.3225402832031
225	120.645080566406	-19.6148738861084	-6.49965000152588	-0.00230353930965066	-0.000355493422830477	0.0113327819854021	0.000618529506027699	NaN	60.3225402832031
226	121.294425964355	-20.5888977050781	-6.04510593414307	0.0022419011220336	-0.00392691092565656	-0.00717365415766835	-0.000680167751852423	NaN	60.6472129821777
227	120.645080566406	-20.5888977050781	-6.49965000152588	0.0123068047687411	-0.0156151866540313	-0.0237320438027382	-0.00327756232582033	NaN	60.3225402832031
228	118.69702911377	-19.6148738861084	-6.49965000152588	0.0142548503354192	-0.00165419070981443	-0.0172385573387146	-0.00132951640989631	NaN	59.3485145568848
229	120.645080566406	-19.9395484924316	-6.88925933837891	0.00808603875339031	-0.0107450718060136	-0.00295288790948689	-0.00230353930965066	NaN	60.3225402832031
230	118.04768371582	-19.2901992797852	-6.88925933837891	-0.00165419070981443	-0.0126931173726916	-0.00457625929266214	0.00191722682211548	NaN	59.0238418579102
231	119.346382141113	-19.2901992797852	-6.17497587203979	0.0022419011220336	-0.00749832857400179	-0.0165892094373703	0.00354059832170606	NaN	59.6731910705566
232	119.346382141113	-20.2642230987549	-6.04510593414307	0.0142548503354192	-0.00295288790948689	-0.0117190945893526	0.00321592413820326	NaN	59.6731910705566
233	121.943778991699	-19.9395484924316	-7.01912927627563	0.00613799272105098	-0.00749832857400179	-0.00717365415766835	-0.00392691092565656	NaN	60.9718894958496
234	121.294425964355	-20.2642230987549	-6.82432460784912	-0.00360223650932312	-0.00132951640989631	-0.0026282137259841	-3.08191010844894e-05	NaN	60.6472129821777
235	120.645080566406	-19.2901992797852	-6.62951993942261	0.000618529506027699	0.0022419011220336	-0.00425158534198999	0.00516396993771195	NaN	60.3225402832031
236	121.943778991699	-19.9395484924316	-6.56458520889282	-0.00295288790948689	0.00873538758605719	0.0022419011220336	0.00808603875339031	NaN	60.9718894958496
237	122.593124389648	-21.238245010376	-6.11004114151001	-0.0195112787187099	0.0100340843200684	0.0106834331527352	0.000293855206109583	NaN	61.2965621948242
238	121.294425964355	-20.9135704040527	-6.43471527099609	-0.0204853005707264	0.0123068047687411	0.0103587592020631	0.00873538758605719	NaN	60.6472129821777
239	121.943778991699	-21.8875942230225	-6.36978054046631	-0.00717365415766835	0.00678734155371785	0.0194496400654316	0.00483929552137852	NaN	60.9718894958496
240	123.891822814941	-21.8875942230225	-6.43471527099609	-0.0117190945893526	0.000618529506027699	0.00646266713738441	0.00483929552137852	NaN	61.9459114074707
241	122.593124389648	-20.5888977050781	-6.49965000152588	-0.00847235135734081	-0.00165419070981443	0.0022419011220336	0.00418994715437293	NaN	61.2965621948242
242	121.294425964355	-20.2642230987549	-6.43471527099609	-0.00165419070981443	-0.00425158534198999	-0.000680167751852423	-0.000680167751852423	NaN	60.6472129821777
243	122.593124389648	-20.2642230987549	-6.30484533309937	0.00516396993771195	-0.000680167751852423	-3.08191010844894e-05	-0.00717365415766835	NaN	61.2965621948242
244	122.593124389648	-20.5888977050781	-6.36978054046631	0.00548864435404539	0.00256657530553639	0.00418994715437293	0.000293855206109583	NaN	61.2965621948242
245	122.593124389648	-21.238245010376	-6.30484533309937	0.00873538758605719	-0.00425158534198999	-0.00522560812532902	0.00646266713738441	NaN	61.2965621948242
246	121.294425964355	-19.2901992797852	-6.56458520889282	0.00646266713738441	-0.00197886489331722	-3.08191010844894e-05	0.000293855206109583	NaN	60.6472129821777
247	119.995727539063	-19.6148738861084	-6.43471527099609	0.0217223595827818	-0.0149658378213644	-0.0211346503347158	-0.00360223650932312	NaN	59.9978637695313
248	122.593124389648	-19.9395484924316	-6.04510593414307	0.0230210572481155	-0.0117190945893526	-0.0172385573387146	-0.0107450718060136	NaN	61.2965621948242
249	121.294425964355	-19.6148738861084	-6.11004114151001	0.0181509424000978	-0.00587495695799589	-0.0195112787187099	-0.000355493422830477	NaN	60.6472129821777
250	123.242469787598	-19.9395484924316	-6.56458520889282	0.0142548503354192	-0.00977104809135199	-0.00360223650932312	-0.00360223650932312	NaN	61.6212348937988
251	124.541168212891	-20.5888977050781	-6.56458520889282	0.00256657530553639	-0.00165419070981443	-0.017887907102704	0.00191722682211548	NaN	62.2705841064453
252	121.294425964355	-18.9655246734619	-6.95419406890869	0.01100810803473	0.00581331877037883	-0.0182125810533762	0.00159255252219737	NaN	60.6472129821777
253	122.593124389648	-19.2901992797852	-6.69445466995239	0.00581331877037883	-0.00457625929266214	-0.00327756232582033	-0.00295288790948689	NaN	61.2965621948242
254	123.242469787598	-19.2901992797852	-6.49965000152588	0.00776136433705688	0.00191722682211548	0.00321592413820326	-0.000680167751852423	NaN	61.6212348937988
255	122.593124389648	-20.2642230987549	-6.04510593414307	0.00711201597005129	-3.08191010844894e-05	-0.00912170019000769	0.00678734155371785	NaN	61.2965621948242
256	122.593124389648	-20.2642230987549	-6.36978054046631	-0.00814767740666866	0.00873538758605719	0.000943203864153475	-0.00392691092565656	NaN	61.2965621948242
257	121.294425964355	-19.2901992797852	-6.69445466995239	-0.00944637414067984	0.0191249661147594	0.00711201597005129	0.00191722682211548	NaN	60.6472129821777
258	122.593124389648	-20.2642230987549	-6.36978054046631	-0.0182125810533762	0.0178262684494257	0.0155535480007529	0.0022419011220336	NaN	61.2965621948242
259	119.995727539063	-18.9655246734619	-7.08406400680542	-0.0182125810533762	0.0155535480007529	0.0178262684494257	0.00483929552137852	NaN	59.9978637695313
260	119.346382141113	-19.2901992797852	-6.88925933837891	-0.0113944197073579	0.0181509424000978	0.0158782228827477	0.00743668992072344	NaN	59.6731910705566
261	118.69702911377	-20.2642230987549	-6.56458520889282	-0.0143164889886975	0.00970941036939621	0.00711201597005129	0.00159255252219737	NaN	59.3485145568848
262	119.995727539063	-19.9395484924316	-6.23991060256958	0.00289124972186983	-0.000355493422830477	0.000943203864153475	0.000293855206109583	NaN	59.9978637695313
263	118.04768371582	-20.5888977050781	-6.36978054046631	-0.00555028254166245	-0.00230353930965066	-0.00490093370899558	-0.00522560812532902	NaN	59.0238418579102
264	118.69702911377	-19.2901992797852	-6.49965000152588	-0.0104203969240189	0.00906006153672934	0.00711201597005129	0.00873538758605719	NaN	59.3485145568848
265	120.645080566406	-19.2901992797852	-6.56458520889282	0.00906006153672934	0.00418994715437293	0.00776136433705688	0.00418994715437293	NaN	60.3225402832031
266	121.943778991699	-20.5888977050781	-6.43471527099609	-0.00587495695799589	-0.00327756232582033	-0.0133424662053585	0.00256657530553639	NaN	60.9718894958496
267	122.593124389648	-20.2642230987549	-6.04510593414307	0.0226963832974434	-0.00879702530801296	-0.0136671401560307	-0.00977104809135199	NaN	61.2965621948242
268	121.943778991699	-19.2901992797852	-6.75938940048218	0.0162028968334198	-0.017887907102704	-0.0143164889886975	0.00126787810586393	NaN	60.9718894958496
269	121.294425964355	-19.9395484924316	-6.49965000152588	0.0136055024340749	-0.00944637414067984	-0.0152905117720366	-0.00132951640989631	NaN	60.6472129821777
270	122.593124389648	-19.9395484924316	-6.30484533309937	0.00873538758605719	-0.0100957229733467	-0.0133424662053585	-3.08191010844894e-05	NaN	61.2965621948242
271	120.645080566406	-20.9135704040527	-6.30484533309937	0.0158782228827477	-0.00522560812532902	-0.00944637414067984	-0.00619963090866804	NaN	60.3225402832031
272	124.541168212891	-21.8875942230225	-6.23991060256958	0.0113327819854021	-0.0107450718060136	-0.0139918150380254	-0.0104203969240189	NaN	62.2705841064453
273	121.943778991699	-21.5629196166992	-6.62951993942261	0.011982130818069	-0.00977104809135199	-0.00847235135734081	-0.000355493422830477	NaN	60.9718894958496
274	123.891822814941	-21.238245010376	-6.43471527099609	-0.00132951640989631	-0.0107450718060136	0.00581331877037883	0.00386527273803949	NaN	61.9459114074707
275	121.294425964355	-21.238245010376	-6.49965000152588	0.00711201597005129	0.00516396993771195	-0.00132951640989631	0.0022419011220336	NaN	60.6472129821777
276	121.294425964355	-20.5888977050781	-6.62951993942261	-0.00587495695799589	0.00451462110504508	0.00613799272105098	-0.00327756232582033	NaN	60.6472129821777
277	123.242469787598	-20.9135704040527	-6.11004114151001	-0.00847235135734081	0.0226963832974434	0.0100340843200684	0.00354059832170606	NaN	61.6212348937988
278	121.294425964355	-19.9395484924316	-6.30484533309937	-0.00457625929266214	0.00873538758605719	0.0132808275520802	-0.00132951640989631	NaN	60.6472129821777
279	122.593124389648	-20.9135704040527	-6.11004114151001	-0.0123684434220195	0.0168522447347641	0.0217223595827818	0.0152288740500808	NaN	61.2965621948242
280	122.593124389648	-20.5888977050781	-6.49965000152588	0.0158782228827477	0.01847561635077	0.0152288740500808	0.00711201597005129	NaN	61.2965621948242
281	122.593124389648	-19.6148738861084	-6.56458520889282	0.00711201597005129	0.00451462110504508	0.00938473641872406	0.000943203864153475	NaN	61.2965621948242
282	121.294425964355	-19.6148738861084	-6.75938940048218	0.00906006153672934	0.00548864435404539	0.00483929552137852	-0.00425158534198999	NaN	60.6472129821777
283	122.593124389648	-20.5888977050781	-6.62951993942261	-0.00197886489331722	0.00841071270406246	-0.00619963090866804	-0.00717365415766835	NaN	61.2965621948242
284	122.593124389648	-20.2642230987549	-6.49965000152588	0.000293855206109583	0.00646266713738441	0.00841071270406246	0.00483929552137852	NaN	61.2965621948242
285	122.593124389648	-20.9135704040527	-5.9152364730835	-0.00847235135734081	0.00743668992072344	-0.00230353930965066	0.00386527273803949	NaN	61.2965621948242
286	122.593124389648	-19.9395484924316	-6.56458520889282	0.0136055024340749	0.0022419011220336	-0.00782300252467394	0.000618529506027699	NaN	61.2965621948242
287	121.294425964355	-19.9395484924316	-6.49965000152588	0.00743668992072344	-0.00392691092565656	-0.0230826959013939	-0.00847235135734081	NaN	60.6472129821777
288	123.242469787598	-19.6148738861084	-6.62951993942261	0.0168522447347641	-0.0195112787187099	-0.0152905117720366	-0.00944637414067984	NaN	61.6212348937988
289	121.294425964355	-19.9395484924316	-6.23991060256958	0.0194496400654316	-0.0133424662053585	-0.00879702530801296	-0.00360223650932312	NaN	60.6472129821777
290	121.943778991699	-20.5888977050781	-5.9152364730835	0.0106834331527352	-0.0117190945893526	-0.00425158534198999	0.00321592413820326	NaN	60.9718894958496
291	121.294425964355	-19.2901992797852	-6.49965000152588	0.0022419011220336	-0.00392691092565656	-0.0107450718060136	-0.00425158534198999	NaN	60.6472129821777
292	121.294425964355	-19.9395484924316	-7.21393346786499	0.00126787810586393	0.00126787810586393	-0.0100957229733467	-0.00392691092565656	NaN	60.6472129821777
293	121.294425964355	-19.2901992797852	-6.62951993942261	-0.00587495695799589	-0.00197886489331722	-0.00879702530801296	0.00289124972186983	NaN	60.6472129821777
294	119.346382141113	-19.6148738861084	-6.56458520889282	-0.00392691092565656	0.00386527273803949	0.00581331877037883	-0.00360223650932312	NaN	59.6731910705566
295	118.69702911377	-19.2901992797852	-6.43471527099609	-0.00555028254166245	0.00159255252219737	0.00321592413820326	0.00159255252219737	NaN	59.3485145568848
296	119.346382141113	-20.2642230987549	-6.23991060256958	-0.0026282137259841	-0.000355493422830477	0.00256657530553639	0.000618529506027699	NaN	59.6731910705566
297	118.04768371582	-19.6148738861084	-6.04510593414307	-0.0162645354866982	0.0181509424000978	0.0145795252174139	-0.00522560812532902	NaN	59.0238418579102
298	119.995727539063	-19.6148738861084	-6.30484533309937	-0.0221086721867323	0.0142548503354192	0.0158782228827477	0.00646266713738441	NaN	59.9978637695313
299	119.995727539063	-19.2901992797852	-6.62951993942261	-0.0117190945893526	0.0175015944987535	0.0171769186854362	-3.08191010844894e-05	NaN	59.9978637695313
300	121.294425964355	-20.5888977050781	-6.30484533309937	-0.0104203969240189	0.0188002903014421	0.0136055024340749	0.00451462110504508	NaN	60.6472129821777
301	121.943778991699	-20.2642230987549	-6.30484533309937	0.011982130818069	0.013930176384747	0.00548864435404539	0.00516396993771195	NaN	60.9718894958496
302	123.891822814941	-20.5888977050781	-5.9152364730835	-0.0107450718060136	0.0103587592020631	0.000618529506027699	-0.00392691092565656	NaN	61.9459114074707
303	121.943778991699	-19.9395484924316	-6.23991060256958	0.00711201597005129	0.00516396993771195	0.000618529506027699	0.00483929552137852	NaN	60.9718894958496
304	121.943778991699	-20.5888977050781	-6.49965000152588	0.00354059832170606	0.00678734155371785	-0.000680167751852423	-3.08191010844894e-05	NaN	60.9718894958496
305	121.294425964355	-19.6148738861084	-6.69445466995239	0.00321592413820326	-0.000680167751852423	0.000943203864153475	0.01100810803473	NaN	60.6472129821777
306	121.943778991699	-20.5888977050781	-6.49965000152588	-0.00100484199356288	-0.0120437685400248	-0.0100957229733467	-0.000355493422830477	NaN	60.9718894958496
307	121.294425964355	-20.5888977050781	-6.49965000152588	0.0236704051494598	-0.0169138833880424	-0.0260047651827335	-0.00555028254166245	NaN	60.6472129821777
308	123.242469787598	-21.8875942230225	-5.98017120361328	0.0132808275520802	-0.0331475995481014	-0.0250307414680719	-0.000680167751852423	NaN	61.6212348937988
309	121.294425964355	-20.5888977050781	-6.49965000152588	0.013930176384747	-0.0185372550040483	-0.0126931173726916	-0.00555028254166245	NaN	60.6472129821777
310	121.294425964355	-21.5629196166992	-6.43471527099609	0.00841071270406246	-0.0204853005707264	-0.0133424662053585	0.00808603875339031	NaN	60.6472129821777
311	122.593124389648	-21.5629196166992	-6.30484533309937	0.0123068047687411	-0.0208099745213985	-0.0126931173726916	0.00159255252219737	NaN	61.2965621948242
312	122.593124389648	-20.9135704040527	-6.62951993942261	0.00873538758605719	-0.0026282137259841	-0.00717365415766835	-0.00782300252467394	NaN	61.2965621948242
313	121.294425964355	-20.2642230987549	-6.43471527099609	0.0100340843200684	-0.00457625929266214	-0.00749832857400179	-0.00197886489331722	NaN	60.6472129821777
314	121.294425964355	-20.2642230987549	-6.17497587203979	0.00711201597005129	-0.0026282137259841	-0.00814767740666866	0.000293855206109583	NaN	60.6472129821777
315	121.943778991699	-20.5888977050781	-6.30484533309937	0.000618529506027699	0.000943203864153475	0.0100340843200684	0.00841071270406246	NaN	60.9718894958496
316	122.593124389648	-20.9135704040527	-6.62951993942261	0.00321592413820326	0.00548864435404539	-0.00425158534198999	-0.000680167751852423	NaN	61.2965621948242
317	122.593124389648	-20.2642230987549	-6.69445466995239	-0.00912170019000769	0.0230210572481155	0.00581331877037883	-0.00684897974133492	NaN	61.2965621948242
318	123.242469787598	-20.2642230987549	-6.49965000152588	-0.0152905117720366	0.0155535480007529	0.0145795252174139	0.00386527273803949	NaN	61.6212348937988
319	122.593124389648	-20.9135704040527	-6.82432460784912	-0.00879702530801296	0.0158782228827477	0.0116574559360743	0.000943203864153475	NaN	61.2965621948242
320	121.294425964355	-19.2901992797852	-6.56458520889282	-0.0100957229733467	0.00581331877037883	0.00873538758605719	0.0103587592020631	NaN	60.6472129821777
321	120.645080566406	-19.6148738861084	-6.88925933837891	-0.00132951640989631	0.00906006153672934	-0.00652430532500148	0.000943203864153475	NaN	60.3225402832031
322	120.645080566406	-18.9655246734619	-6.82432460784912	0.00646266713738441	-3.08191010844894e-05	0.000618529506027699	-0.0104203969240189	NaN	60.3225402832031
323	121.943778991699	-19.9395484924316	-7.08406400680542	-0.00132951640989631	0.000618529506027699	-0.00847235135734081	-0.000680167751852423	NaN	60.9718894958496
324	122.593124389648	-20.5888977050781	-7.08406400680542	-3.08191010844894e-05	0.00646266713738441	0.00418994715437293	0.00678734155371785	NaN	61.2965621948242
325	123.242469787598	-20.9135704040527	-6.23991060256958	0.0155535480007529	-0.00230353930965066	0.00873538758605719	-0.00100484199356288	NaN	61.6212348937988
326	121.294425964355	-20.9135704040527	-6.17497587203979	0.00711201597005129	0.00256657530553639	-0.0152905117720366	0.000943203864153475	NaN	60.6472129821777
327	120.645080566406	-21.238245010376	-6.43471527099609	0.0116574559360743	-0.00944637414067984	-0.0162645354866982	-0.00879702530801296	NaN	60.3225402832031
328	117.398338317871	-19.9395484924316	-6.56458520889282	0.00906006153672934	-0.0110697457566857	-0.0117190945893526	-0.00327756232582033	NaN	58.6991691589355
329	121.294425964355	-21.238245010376	-6.36978054046631	0.0126314787194133	-0.0133424662053585	-0.0107450718060136	0.00191722682211548	NaN	60.6472129821777
330	118.04768371582	-19.9395484924316	-6.49965000152588	-0.00100484199356288	-0.00360223650932312	-0.00977104809135199	-0.00132951640989631	NaN	59.0238418579102
331	118.69702911377	-19.6148738861084	-6.17497587203979	0.00256657530553639	-0.00197886489331722	-0.0026282137259841	-0.00295288790948689	NaN	59.3485145568848
332	121.294425964355	-20.9135704040527	-6.36978054046631	-0.00879702530801296	-0.0139918150380254	-0.0110697457566857	-0.00197886489331722	NaN	60.6472129821777
333	122.593124389648	-20.2642230987549	-6.43471527099609	0.0100340843200684	-0.00197886489331722	-0.00522560812532902	-0.00782300252467394	NaN	61.2965621948242
334	121.943778991699	-20.2642230987549	-6.17497587203979	-3.08191010844894e-05	0.00126787810586393	0.000943203864153475	0.00418994715437293	NaN	60.9718894958496
335	119.995727539063	-19.2901992797852	-6.43471527099609	0.00191722682211548	-0.00360223650932312	0.01100810803473	-0.00100484199356288	NaN	59.9978637695313
336	119.995727539063	-19.2901992797852	-6.36978054046631	0.00581331877037883	0.00841071270406246	0.00256657530553639	0.00418994715437293	NaN	59.9978637695313
337	121.943778991699	-20.9135704040527	-5.98017120361328	-0.0130177913233638	0.0181509424000978	0.0149041991680861	-0.000680167751852423	NaN	60.9718894958496
338	121.943778991699	-20.5888977050781	-6.56458520889282	-0.00977104809135199	0.0123068047687411	0.00970941036939621	0.00451462110504508	NaN	60.9718894958496
339	121.943778991699	-21.238245010376	-6.56458520889282	-0.0133424662053585	0.00808603875339031	0.0145795252174139	0.0126314787194133	NaN	60.9718894958496
340	123.242469787598	-22.2122688293457	-6.43471527099609	-0.0123684434220195	0.00483929552137852	0.00743668992072344	0.00289124972186983	NaN	61.6212348937988
341	121.294425964355	-21.8875942230225	-6.49965000152588	-0.00425158534198999	-0.00295288790948689	0.00289124972186983	0.00451462110504508	NaN	60.6472129821777
342	122.593124389648	-21.5629196166992	-6.43471527099609	-0.0162645354866982	0.000943203864153475	-0.00555028254166245	-0.00230353930965066	NaN	61.2965621948242
343	123.242469787598	-20.9135704040527	-5.78536653518677	0.000293855206109583	-0.00100484199356288	-0.00457625929266214	-0.00132951640989631	NaN	61.6212348937988
344	121.943778991699	-20.9135704040527	-6.49965000152588	0.0158782228827477	0.00678734155371785	0.00256657530553639	0.00483929552137852	NaN	60.9718894958496
345	122.593124389648	-20.5888977050781	-6.36978054046631	-0.0143164889886975	0.00548864435404539	0.0103587592020631	0.00776136433705688	NaN	61.2965621948242
346	120.645080566406	-19.6148738861084	-6.49965000152588	0.01100810803473	-0.0110697457566857	-0.00977104809135199	-0.00555028254166245	NaN	60.3225402832031
347	120.645080566406	-19.9395484924316	-6.49965000152588	0.0168522447347641	-0.0182125810533762	-0.0126931173726916	-0.00684897974133492	NaN	60.3225402832031
348	121.943778991699	-20.5888977050781	-6.04510593414307	0.0207483377307653	-0.017887907102704	-0.0230826959013939	-0.00295288790948689	NaN	60.9718894958496
349	120.645080566406	-19.9395484924316	-6.30484533309937	0.011982130818069	-0.0149658378213644	-0.0130177913233638	-0.00425158534198999	NaN	60.3225402832031
350	121.294425964355	-20.2642230987549	-6.62951993942261	0.00581331877037883	0.00483929552137852	-0.0169138833880424	0.00126787810586393	NaN	60.6472129821777
351	121.294425964355	-19.6148738861084	-7.4087381362915	0.00646266713738441	-0.0104203969240189	-0.0113944197073579	-0.00327756232582033	NaN	60.6472129821777
352	121.943778991699	-18.9655246734619	-6.88925933837891	0.00386527273803949	-0.000355493422830477	-0.0191866029053926	-0.00879702530801296	NaN	60.9718894958496
353	120.645080566406	-19.9395484924316	-6.88925933837891	0.0100340843200684	-0.00165419070981443	-0.00425158534198999	-0.00392691092565656	NaN	60.3225402832031
354	120.645080566406	-19.2901992797852	-6.43471527099609	0.00483929552137852	0.00126787810586393	-0.00619963090866804	0.00354059832170606	NaN	60.3225402832031
355	121.943778991699	-19.6148738861084	-6.23991060256958	0.00321592413820326	0.0113327819854021	-0.00197886489331722	0.00386527273803949	NaN	60.9718894958496
356	122.593124389648	-20.2642230987549	-6.43471527099609	0.0113327819854021	0.0113327819854021	-0.00619963090866804	0.00191722682211548	NaN	61.2965621948242
357	121.943778991699	-20.2642230987549	-6.62951993942261	-0.0195112787187099	0.0223717093467712	0.00938473641872406	-0.00197886489331722	NaN	60.9718894958496
358	122.593124389648	-20.2642230987549	-6.30484533309937	-0.0113944197073579	0.0132808275520802	0.013930176384747	0.000943203864153475	NaN	61.2965621948242
359	120.645080566406	-19.2901992797852	-6.56458520889282	-0.0110697457566857	0.0230210572481155	0.0116574559360743	0.00743668992072344	NaN	60.3225402832031
360	119.995727539063	-18.9655246734619	-6.49965000152588	-0.0110697457566857	0.0207483377307653	0.0142548503354192	0.01847561635077	NaN	59.9978637695313
361	120.645080566406	-20.5888977050781	-5.78536653518677	-0.0100957229733467	0.01100810803473	0.00483929552137852	0.00516396993771195	NaN	60.3225402832031
362	119.995727539063	-20.9135704040527	-6.30484533309937	-0.00652430532500148	0.00711201597005129	-0.00425158534198999	-0.0026282137259841	NaN	59.9978637695313
363	118.04768371582	-20.2642230987549	-6.36978054046631	-0.0185372550040483	0.00321592413820326	-0.00522560812532902	0.00159255252219737	NaN	59.0238418579102
364	118.04768371582	-19.6148738861084	-6.56458520889282	-0.00944637414067984	0.000618529506027699	0.00938473641872406	0.00126787810586393	NaN	59.0238418579102
365	118.04768371582	-18.9655246734619	-6.49965000152588	0.0132808275520802	0.00516396993771195	0.00581331877037883	-0.00425158534198999	NaN	59.0238418579102
366	119.995727539063	-19.2901992797852	-6.36978054046631	0.00581331877037883	0.0022419011220336	-0.00652430532500148	-3.08191010844894e-05	NaN	59.9978637695313
367	121.294425964355	-19.6148738861084	-6.75938940048218	0.0236704051494598	-0.00457625929266214	-0.0130177913233638	-0.00619963090866804	NaN	60.6472129821777
368	119.995727539063	-18.9655246734619	-6.49965000152588	0.0158782228827477	-0.0217839982360601	-0.0253554154187441	-0.00749832857400179	NaN	59.9978637695313
369	122.593124389648	-19.2901992797852	-6.43471527099609	0.0191249661147594	-0.0146411629393697	-0.017887907102704	-0.00879702530801296	NaN	61.2965621948242
370	120.645080566406	-18.9655246734619	-6.56458520889282	0.0158782228827477	-0.0143164889886975	-0.00555028254166245	0.00483929552137852	NaN	60.3225402832031
371	121.943778991699	-20.5888977050781	-5.98017120361328	0.0191249661147594	-0.000680167751852423	-3.08191010844894e-05	-0.00392691092565656	NaN	60.9718894958496
372	123.891822814941	-21.238245010376	-6.11004114151001	0.00451462110504508	-0.00425158534198999	-0.00749832857400179	-3.08191010844894e-05	NaN	61.9459114074707
373	122.593124389648	-21.238245010376	-6.17497587203979	0.00938473641872406	-0.00717365415766835	-0.00230353930965066	-0.00197886489331722	NaN	61.2965621948242
374	123.891822814941	-21.8875942230225	-6.49965000152588	0.000293855206109583	-0.0133424662053585	-0.00619963090866804	-0.00360223650932312	NaN	61.9459114074707
375	121.294425964355	-21.238245010376	-6.36978054046631	-0.00295288790948689	-0.00295288790948689	-0.00425158534198999	0.00906006153672934	NaN	60.6472129821777
376	121.943778991699	-20.2642230987549	-6.56458520889282	0.0136055024340749	-0.00295288790948689	0.00646266713738441	-0.00197886489331722	NaN	60.9718894958496
377	121.943778991699	-20.2642230987549	-6.23991060256958	-0.0237320438027382	0.00938473641872406	0.00808603875339031	-0.0026282137259841	NaN	60.9718894958496
378	121.943778991699	-19.6148738861084	-6.04510593414307	-0.0120437685400248	0.0152288740500808	0.0116574559360743	0.0165275707840919	NaN	60.9718894958496
379	122.593124389648	-19.9395484924316	-6.17497587203979	-0.0126931173726916	0.0145795252174139	0.00678734155371785	-0.00457625929266214	NaN	61.2965621948242
380	123.242469787598	-19.2901992797852	-6.75938940048218	-0.0149658378213644	0.0230210572481155	0.0116574559360743	0.00548864435404539	NaN	61.6212348937988
381	119.995727539063	-18.9655246734619	-6.49965000152588	-0.00132951640989631	0.00938473641872406	0.00841071270406246	-0.00100484199356288	NaN	59.9978637695313
382	121.294425964355	-18.6408519744873	-6.69445466995239	-0.00977104809135199	0.00256657530553639	0.0022419011220336	-0.0100957229733467	NaN	60.6472129821777
383	120.645080566406	-18.9655246734619	-6.56458520889282	-0.000355493422830477	-0.00132951640989631	-0.00457625929266214	-0.00457625929266214	NaN	60.3225402832031
384	121.943778991699	-19.6148738861084	-6.49965000152588	0.00159255252219737	-0.00619963090866804	-0.00944637414067984	-0.00327756232582033	NaN	60.9718894958496
385	123.891822814941	-19.2901992797852	-6.43471527099609	0.00581331877037883	0.00354059832170606	-0.00132951640989631	0.00256657530553639	NaN	61.9459114074707
386	121.294425964355	-19.6148738861084	-6.62951993942261	-0.00197886489331722	-0.00684897974133492	-0.00619963090866804	-0.000680167751852423	NaN	60.6472129821777
387	121.943778991699	-18.6408519744873	-6.56458520889282	0.0210730116814375	-0.0100957229733467	-0.0198359526693821	-0.00392691092565656	NaN	60.9718894958496
388	122.593124389648	-19.2901992797852	-6.69445466995239	0.0100340843200684	-0.0315242260694504	-0.0165892094373703	-0.0107450718060136	NaN	61.2965621948242
389	121.943778991699	-18.9655246734619	-6.30484533309937	0.0171769186854362	-0.0110697457566857	-0.0159398596733809	0.00386527273803949	NaN	60.9718894958496
390	122.593124389648	-19.9395484924316	-5.98017120361328	0.00906006153672934	-0.0130177913233638	-0.00587495695799589	-0.00100484199356288	NaN	61.2965621948242
391	121.294425964355	-18.6408519744873	-7.14899873733521	0.0100340843200684	-0.00230353930965066	-0.00684897974133492	-0.0113944197073579	NaN	60.6472129821777
392	119.995727539063	-18.9655246734619	-7.27886867523193	0.00386527273803949	-0.00165419070981443	-0.0120437685400248	0.00289124972186983	NaN	59.9978637695313
393	119.995727539063	-18.6408519744873	-6.69445466995239	-0.00295288790948689	0.00451462110504508	-0.0026282137259841	-0.00295288790948689	NaN	59.9978637695313
394	119.346382141113	-18.9655246734619	-6.43471527099609	-0.00165419070981443	-0.00360223650932312	0.00548864435404539	-3.08191010844894e-05	NaN	59.6731910705566
395	118.04768371582	-18.6408519744873	-6.88925933837891	0.000943203864153475	0.00418994715437293	0.0123068047687411	0.00711201597005129	NaN	59.0238418579102
396	119.346382141113	-19.6148738861084	-6.49965000152588	-0.00327756232582033	0.00613799272105098	-0.00197886489331722	-0.00165419070981443	NaN	59.6731910705566
397	118.69702911377	-18.6408519744873	-7.14899873733521	-0.0201606266200542	0.0188002903014421	0.00321592413820326	-0.00295288790948689	NaN	59.3485145568848
398	119.995727539063	-19.2901992797852	-6.49965000152588	-0.0165892094373703	0.012956153601408	0.0165275707840919	-0.00977104809135199	NaN	59.9978637695313
399	119.995727539063	-18.6408519744873	-6.69445466995239	-0.0117190945893526	0.00841071270406246	0.0239950809627771	0.00548864435404539	NaN	59.9978637695313
400	121.294425964355	-19.9395484924316	-6.11004114151001	-0.0136671401560307	0.00678734155371785	0.0103587592020631	0.0103587592020631	NaN	60.6472129821777
401	122.593124389648	-19.9395484924316	-6.56458520889282	0.00321592413820326	0.00873538758605719	0.00451462110504508	0.00418994715437293	NaN	61.2965621948242
402	121.943778991699	-19.9395484924316	-6.49965000152588	-0.00684897974133492	-3.08191010844894e-05	-0.00814767740666866	-0.00327756232582033	NaN	60.9718894958496
403	121.943778991699	-19.9395484924316	-6.95419406890869	0.00321592413820326	-0.00684897974133492	0.00386527273803949	-0.00165419070981443	NaN	60.9718894958496
404	122.593124389648	-20.5888977050781	-6.43471527099609	-0.0113944197073579	-0.00425158534198999	0.000293855206109583	0.00808603875339031	NaN	61.2965621948242
405	120.645080566406	-19.6148738861084	-6.62951993942261	-0.00425158534198999	0.00386527273803949	0.00678734155371785	0.00159255252219737	NaN	60.3225402832031
406	121.943778991699	-20.2642230987549	-6.62951993942261	0.0113327819854021	-0.0107450718060136	-0.00847235135734081	0.00191722682211548	NaN	60.9718894958496
407	122.593124389648	-20.2642230987549	-6.36978054046631	0.025618452578783	-0.0208099745213985	-0.0182125810533762	-0.00782300252467394	NaN	61.2965621948242
408	123.242469787598	-21.5629196166992	-5.98017120361328	0.0171769186854362	-0.0221086721867323	-0.0156151866540313	-0.00490093370899558	NaN	61.6212348937988
409	121.294425964355	-19.6148738861084	-6.62951993942261	0.0113327819854021	-0.00360223650932312	-0.0110697457566857	-0.00100484199356288	NaN	60.6472129821777
410	121.943778991699	-19.2901992797852	-6.56458520889282	0.00711201597005129	-0.0156151866540313	-0.00522560812532902	0.000618529506027699	NaN	60.9718894958496
411	121.943778991699	-19.6148738861084	-6.30484533309937	0.0132808275520802	-0.00230353930965066	-0.0107450718060136	-0.00555028254166245	NaN	60.9718894958496
412	123.242469787598	-20.9135704040527	-6.30484533309937	0.0123068047687411	-0.000355493422830477	-0.0136671401560307	-0.00360223650932312	NaN	61.6212348937988
413	123.242469787598	-19.9395484924316	-6.04510593414307	0.00321592413820326	0.000293855206109583	-0.00100484199356288	-0.00555028254166245	NaN	61.6212348937988
414	122.593124389648	-19.9395484924316	-6.04510593414307	0.00159255252219737	-0.000680167751852423	-0.00555028254166245	0.00483929552137852	NaN	61.2965621948242
415	122.593124389648	-20.2642230987549	-6.30484533309937	0.00970941036939621	-0.00295288790948689	-0.000680167751852423	0.00354059832170606	NaN	61.2965621948242
416	120.645080566406	-19.6148738861084	-6.69445466995239	-0.00652430532500148	0.0123068047687411	-0.0104203969240189	-0.000355493422830477	NaN	60.3225402832031
417	123.242469787598	-19.9395484924316	-6.62951993942261	-0.0126931173726916	0.0223717093467712	0.0113327819854021	-0.00847235135734081	NaN	61.6212348937988
418	121.943778991699	-19.9395484924316	-6.36978054046631	-0.00684897974133492	0.0181509424000978	0.0100340843200684	-0.00392691092565656	NaN	60.9718894958496
419	123.242469787598	-20.9135704040527	-6.23991060256958	-0.0156151866540313	0.0155535480007529	0.0116574559360743	0.00548864435404539	NaN	61.6212348937988
420	121.294425964355	-18.6408519744873	-6.62951993942261	-0.00944637414067984	0.0113327819854021	0.00906006153672934	-3.08191010844894e-05	NaN	60.6472129821777
421	121.294425964355	-19.6148738861084	-6.69445466995239	-0.0026282137259841	0.0100340843200684	0.0022419011220336	0.00711201597005129	NaN	60.6472129821777
422	120.645080566406	-18.9655246734619	-7.34380340576172	-0.00197886489331722	0.00711201597005129	0.00613799272105098	0.000618529506027699	NaN	60.3225402832031
423	121.943778991699	-19.6148738861084	-6.56458520889282	-0.000355493422830477	0.00321592413820326	-0.00944637414067984	-0.00100484199356288	NaN	60.9718894958496
424	120.645080566406	-18.9655246734619	-6.36978054046631	0.000618529506027699	0.01100810803473	0.000293855206109583	0.00483929552137852	NaN	60.3225402832031
425	122.593124389648	-20.5888977050781	-6.11004114151001	-0.0107450718060136	0.00906006153672934	0.000293855206109583	-0.00392691092565656	NaN	61.2965621948242
426	121.943778991699	-20.5888977050781	-6.49965000152588	0.00581331877037883	-0.000355493422830477	-0.00977104809135199	0.00678734155371785	NaN	60.9718894958496
427	121.294425964355	-20.5888977050781	-6.49965000152588	0.0165275707840919	-0.0227580219507217	-0.0198359526693821	-0.0100957229733467	NaN	60.6472129821777
428	118.69702911377	-19.2901992797852	-7.08406400680542	0.0100340843200684	-0.0130177913233638	-0.0211346503347158	-0.00977104809135199	NaN	59.3485145568848
429	119.995727539063	-20.5888977050781	-6.88925933837891	0.000618529506027699	-0.0110697457566857	-0.0126931173726916	0.00646266713738441	NaN	59.9978637695313
430	119.346382141113	-19.6148738861084	-6.43471527099609	0.00743668992072344	-0.00295288790948689	0.00159255252219737	0.000618529506027699	NaN	59.6731910705566
431	119.995727539063	-19.6148738861084	-6.30484533309937	0.0103587592020631	-0.0026282137259841	-0.00425158534198999	-0.00165419070981443	NaN	59.9978637695313
432	119.995727539063	-20.2642230987549	-6.30484533309937	-0.000680167751852423	-0.00197886489331722	-0.00587495695799589	0.000293855206109583	NaN	59.9978637695313
433	122.593124389648	-20.2642230987549	-6.23991060256958	0.00289124972186983	-0.00165419070981443	-0.000680167751852423	-0.00490093370899558	NaN	61.2965621948242
434	121.294425964355	-20.2642230987549	-6.30484533309937	-0.0026282137259841	-0.000355493422830477	-0.0100957229733467	0.00743668992072344	NaN	60.6472129821777
435	120.645080566406	-19.6148738861084	-6.36978054046631	0.000943203864153475	-0.00132951640989631	0.00289124972186983	-0.000680167751852423	NaN	60.3225402832031
436	119.995727539063	-19.9395484924316	-6.36978054046631	-0.0143164889886975	-0.00100484199356288	0.000618529506027699	0.00321592413820326	NaN	59.9978637695313
437	120.645080566406	-20.9135704040527	-5.85030126571655	-0.0100957229733467	0.0152288740500808	0.0100340843200684	0.00256657530553639	NaN	60.3225402832031
438	121.294425964355	-20.5888977050781	-6.49965000152588	-0.0123684434220195	0.00418994715437293	0.00321592413820326	-0.00587495695799589	NaN	60.6472129821777
439	120.645080566406	-20.9135704040527	-6.36978054046631	-0.0162645354866982	0.011982130818069	0.013930176384747	0.0191249661147594	NaN	60.3225402832031
440	123.891822814941	-22.2122688293457	-6.36978054046631	-3.08191010844894e-05	0.00938473641872406	0.00613799272105098	0.00418994715437293	NaN	61.9459114074707
441	122.593124389648	-21.238245010376	-6.23991060256958	-0.00230353930965066	0.00711201597005129	0.00354059832170606	0.00159255252219737	NaN	61.2965621948242
442	123.891822814941	-21.5629196166992	-6.17497587203979	-0.00782300252467394	-0.00360223650932312	-0.00165419070981443	0.00289124972186983	NaN	61.9459114074707
443	121.943778991699	-20.5888977050781	-6.69445466995239	-0.0110697457566857	0.00418994715437293	-0.00490093370899558	-0.00327756232582033	NaN	60.9718894958496
444	123.242469787598	-21.238245010376	-6.49965000152588	0.00548864435404539	-3.08191010844894e-05	0.00386527273803949	0.0142548503354192	NaN	61.6212348937988
445	121.294425964355	-19.9395484924316	-6.30484533309937	0.00386527273803949	-3.08191010844894e-05	0.00289124972186983	-0.00587495695799589	NaN	60.6472129821777
446	120.645080566406	-20.5888977050781	-6.56458520889282	0.011982130818069	-0.00230353930965066	0.000293855206109583	-0.00522560812532902	NaN	60.3225402832031
447	121.294425964355	-19.6148738861084	-6.56458520889282	0.0200989879667759	-0.0113944197073579	-0.028926832601428	-0.0110697457566857	NaN	60.6472129821777
448	122.593124389648	-20.9135704040527	-6.23991060256958	0.0145795252174139	-0.0165892094373703	-0.0136671401560307	-0.0110697457566857	NaN	61.2965621948242
449	121.294425964355	-19.6148738861084	-6.36978054046631	0.00451462110504508	-0.00879702530801296	-0.0152905117720366	0.00159255252219737	NaN	60.6472129821777
450	122.593124389648	-20.5888977050781	-6.62951993942261	0.0103587592020631	0.00289124972186983	-0.0107450718060136	-0.00392691092565656	NaN	61.2965621948242
451	122.593124389648	-20.5888977050781	-6.62951993942261	0.00613799272105098	-0.00100484199356288	-0.00749832857400179	0.00289124972186983	NaN	61.2965621948242
452	120.645080566406	-19.6148738861084	-7.34380340576172	-0.0107450718060136	-0.0026282137259841	-0.0162645354866982	-0.00360223650932312	NaN	60.3225402832031
453	121.943778991699	-19.9395484924316	-7.14899873733521	0.00386527273803949	-0.000355493422830477	-0.00197886489331722	-0.0100957229733467	NaN	60.9718894958496
454	121.294425964355	-19.2901992797852	-6.88925933837891	-0.0136671401560307	0.00451462110504508	0.00256657530553639	0.000618529506027699	NaN	60.6472129821777
455	123.242469787598	-20.9135704040527	-6.82432460784912	0.0142548503354192	-3.08191010844894e-05	-0.00197886489331722	0.00386527273803949	NaN	61.6212348937988
456	123.242469787598	-20.5888977050781	-6.95419406890869	0.0152288740500808	0.0103587592020631	0.0106834331527352	-0.00360223650932312	NaN	61.6212348937988
457	120.645080566406	-19.9395484924316	-6.62951993942261	-0.00100484199356288	0.0210730116814375	0.00548864435404539	0.00354059832170606	NaN	60.3225402832031
458	121.294425964355	-20.9135704040527	-6.88925933837891	-0.0117190945893526	0.0155535480007529	0.0210730116814375	-0.00360223650932312	NaN	60.6472129821777
459	118.04768371582	-19.6148738861084	-6.43471527099609	-0.0139918150380254	0.0217223595827818	0.0158782228827477	0.0113327819854021	NaN	59.0238418579102
460	118.69702911377	-19.2901992797852	-6.23991060256958	-0.0273034609854221	0.0145795252174139	0.00970941036939621	0.00678734155371785	NaN	59.3485145568848
461	118.04768371582	-19.9395484924316	-6.36978054046631	0.00126787810586393	0.00970941036939621	0.00678734155371785	0.00159255252219737	NaN	59.0238418579102
462	119.346382141113	-20.9135704040527	-6.30484533309937	0.0100340843200684	0.00451462110504508	-0.000355493422830477	0.000293855206109583	NaN	59.6731910705566
463	121.294425964355	-19.6148738861084	-6.49965000152588	0.00841071270406246	0.00743668992072344	0.00289124972186983	-0.00490093370899558	NaN	60.6472129821777
464	120.645080566406	-19.9395484924316	-6.43471527099609	0.00678734155371785	0.0103587592020631	0.0022419011220336	0.0022419011220336	NaN	60.3225402832031
465	121.294425964355	-19.2901992797852	-6.95419406890869	0.00256657530553639	0.00256657530553639	0.000943203864153475	0.00873538758605719	NaN	60.6472129821777
466	121.943778991699	-20.9135704040527	-6.56458520889282	0.00354059832170606	0.00548864435404539	-0.0110697457566857	-0.0026282137259841	NaN	60.9718894958496
467	122.593124389648	-20.2642230987549	-6.36978054046631	0.0217223595827818	-0.0217839982360601	-0.0175632312893867	-0.0120437685400248	NaN	61.2965621948242
468	120.645080566406	-20.5888977050781	-6.56458520889282	0.0181509424000978	-0.0113944197073579	-0.0201606266200542	-0.00717365415766835	NaN	60.3225402832031
469	122.593124389648	-21.5629196166992	-6.49965000152588	0.0132808275520802	-0.0130177913233638	-0.00392691092565656	-0.000355493422830477	NaN	61.2965621948242
470	121.294425964355	-20.9135704040527	-6.62951993942261	0.00613799272105098	-0.00425158534198999	-0.0146411629393697	0.000618529506027699	NaN	60.6472129821777
471	120.645080566406	-21.5629196166992	-6.23991060256958	0.0123068047687411	-0.0113944197073579	-0.000680167751852423	-0.00814767740666866	NaN	60.3225402832031
472	123.242469787598	-21.8875942230225	-6.04510593414307	0.00808603875339031	-0.00814767740666866	-0.0113944197073579	-0.00684897974133492	NaN	61.6212348937988
473	121.943778991699	-21.238245010376	-6.36978054046631	-0.00295288790948689	-0.00490093370899558	-0.000680167751852423	0.00126787810586393	NaN	60.9718894958496
474	123.242469787598	-21.5629196166992	-6.36978054046631	0.000618529506027699	-0.000680167751852423	-0.00230353930965066	0.00646266713738441	NaN	61.6212348937988
475	121.294425964355	-20.2642230987549	-6.36978054046631	0.000618529506027699	0.00970941036939621	0.00516396993771195	0.00906006153672934	NaN	60.6472129821777
476	120.645080566406	-19.6148738861084	-6.62951993942261	-0.00360223650932312	0.00938473641872406	-0.00230353930965066	0.0022419011220336	NaN	60.3225402832031
477	123.242469787598	-20.5888977050781	-6.04510593414307	-0.0117190945893526	0.0181509424000978	0.00776136433705688	-0.00165419070981443	NaN	61.6212348937988
478	120.645080566406	-19.2901992797852	-6.23991060256958	-0.0146411629393697	0.0136055024340749	0.00646266713738441	0.0136055024340749	NaN	60.3225402832031
479	122.593124389648	-20.2642230987549	-6.88925933837891	-0.00490093370899558	0.0145795252174139	0.011982130818069	0.00711201597005129	NaN	61.2965621948242
480	121.943778991699	-20.2642230987549	-6.75938940048218	-0.00327756232582033	0.011982130818069	0.0123068047687411	0.00354059832170606	NaN	60.9718894958496
481	121.943778991699	-19.2901992797852	-6.75938940048218	-0.00360223650932312	0.00451462110504508	-0.00717365415766835	-0.00132951640989631	NaN	60.9718894958496
482	120.645080566406	-19.2901992797852	-6.95419406890869	0.00321592413820326	0.0022419011220336	-0.00555028254166245	-0.00327756232582033	NaN	60.3225402832031
483	123.891822814941	-19.6148738861084	-6.75938940048218	0.00743668992072344	0.0022419011220336	-0.00944637414067984	0.00126787810586393	NaN	61.9459114074707
484	121.943778991699	-19.6148738861084	-6.23991060256958	0.00678734155371785	0.00516396993771195	-0.00327756232582033	0.00678734155371785	NaN	60.9718894958496
485	123.242469787598	-20.2642230987549	-6.49965000152588	0.00321592413820326	-3.08191010844894e-05	0.00321592413820326	0.00451462110504508	NaN	61.6212348937988
486	119.995727539063	-19.9395484924316	-6.56458520889282	0.00776136433705688	0.00516396993771195	-0.00717365415766835	-0.000355493422830477	NaN	59.9978637695313
487	122.593124389648	-19.2901992797852	-7.14899873733521	0.0210730116814375	-0.00879702530801296	-0.0172385573387146	-0.00457625929266214	NaN	61.2965621948242
488	122.593124389648	-19.9395484924316	-6.75938940048218	0.0249691028147936	-0.0191866029053926	-0.0120437685400248	-0.0120437685400248	NaN	61.2965621948242
489	119.995727539063	-19.2901992797852	-6.95419406890869	0.013930176384747	-0.0100957229733467	-0.00814767740666866	0.000618529506027699	NaN	59.9978637695313
490	120.645080566406	-20.2642230987549	-6.49965000152588	0.00451462110504508	-0.00782300252467394	-0.0136671401560307	0.00354059832170606	NaN	60.3225402832031
491	118.69702911377	-18.9655246734619	-6.62951993942261	-0.00100484199356288	-0.00555028254166245	0.000943203864153475	-0.00360223650932312	NaN	59.3485145568848
492	118.69702911377	-18.9655246734619	-6.56458520889282	-0.00230353930965066	-0.00555028254166245	-0.0104203969240189	0.00321592413820326	NaN	59.3485145568848
493	118.69702911377	-18.9655246734619	-6.56458520889282	-0.0136671401560307	0.00321592413820326	-0.00165419070981443	-0.00717365415766835	NaN	59.3485145568848
494	119.346382141113	-18.9655246734619	-6.43471527099609	-0.00392691092565656	0.000293855206109583	-0.00977104809135199	0.00289124972186983	NaN	59.6731910705566
495	120.645080566406	-18.6408519744873	-7.01912927627563	-0.00847235135734081	-3.08191010844894e-05	0.00808603875339031	-0.00879702530801296	NaN	60.3225402832031
496	121.294425964355	-19.9395484924316	-6.43471527099609	0.00970941036939621	0.00321592413820326	-0.00555028254166245	0.00126787810586393	NaN	60.6472129821777
497	120.645080566406	-18.3161773681641	-6.49965000152588	-0.00749832857400179	0.0178262684494257	0.00483929552137852	0.00516396993771195	NaN	60.3225402832031
498	123.242469787598	-19.9395484924316	-6.62951993942261	-0.0143164889886975	0.0171769186854362	0.00776136433705688	0.00159255252219737	NaN	61.6212348937988
499	120.645080566406	-18.9655246734619	-6.69445466995239	-0.00944637414067984	0.0155535480007529	0.0171769186854362	0.00548864435404539	NaN	60.3225402832031
500	122.593124389648	-20.2642230987549	-6.82432460784912	-0.00717365415766835	0.0100340843200684	0.0152288740500808	0.0103587592020631	NaN	61.2965621948242
501	121.943778991699	-19.9395484924316	-6.23991060256958	-0.00360223650932312	0.00646266713738441	0.00873538758605719	0.00873538758605719	NaN	60.9718894958496
502	123.891822814941	-21.238245010376	-6.62951993942261	-0.00555028254166245	-0.00749832857400179	0.00386527273803949	-3.08191010844894e-05	NaN	61.9459114074707
503	121.943778991699	-21.238245010376	-6.49965000152588	0.0149041991680861	-0.00490093370899558	-0.00100484199356288	-0.000355493422830477	NaN	60.9718894958496
504	122.593124389648	-20.9135704040527	-6.36978054046631	-0.00132951640989631	-0.00132951640989631	0.00289124972186983	-0.0026282137259841	NaN	61.2965621948242
505	119.995727539063	-19.9395484924316	-6.62951993942261	0.0113327819854021	-0.0026282137259841	0.000943203864153475	0.0113327819854021	NaN	59.9978637695313
506	122.593124389648	-19.9395484924316	-6.43471527099609	-0.0026282137259841	-0.0159398596733809	-0.00295288790948689	-0.00425158534198999	NaN	61.2965621948242
507	122.593124389648	-20.2642230987549	-6.17497587203979	0.0165275707840919	-0.0195112787187099	-0.0156151866540313	-0.00490093370899558	NaN	61.2965621948242
508	121.294425964355	-18.6408519744873	-6.04510593414307	0.0171769186854362	-0.0149658378213644	-0.0198359526693821	-0.00587495695799589	NaN	60.6472129821777
509	122.593124389648	-19.9395484924316	-6.56458520889282	0.00841071270406246	-0.0126931173726916	-0.00425158534198999	0.00126787810586393	NaN	61.2965621948242
510	120.645080566406	-18.3161773681641	-6.75938940048218	0.00613799272105098	-0.0143164889886975	-0.0100957229733467	-0.00132951640989631	NaN	60.3225402832031
511	122.593124389648	-19.9395484924316	-6.49965000152588	0.00906006153672934	-0.00100484199356288	-0.0149658378213644	-3.08191010844894e-05	NaN	61.2965621948242
512	121.943778991699	-19.2901992797852	-6.62951993942261	0.00126787810586393	-0.0026282137259841	-0.00977104809135199	0.00256657530553639	NaN	60.9718894958496
513	122.593124389648	-19.6148738861084	-6.36978054046631	0.00321592413820326	0.00581331877037883	-0.0100957229733467	-0.00230353930965066	NaN	61.2965621948242
514	122.593124389648	-18.9655246734619	-6.36978054046631	0.0100340843200684	-0.00295288790948689	0.00126787810586393	-0.000355493422830477	NaN	61.2965621948242
515	123.242469787598	-19.9395484924316	-6.56458520889282	0.00159255252219737	0.00256657530553639	-0.0172385573387146	0.00516396993771195	NaN	61.6212348937988
516	120.645080566406	-18.3161773681641	-6.82432460784912	0.00354059832170606	0.00970941036939621	0.00516396993771195	0.00256657530553639	NaN	60.3225402832031
517	123.891822814941	-19.6148738861084	-6.49965000152588	-0.00619963090866804	0.0136055024340749	0.00451462110504508	0.00159255252219737	NaN	61.9459114074707
518	121.943778991699	-19.2901992797852	-6.30484533309937	-0.0152905117720366	0.0136055024340749	0.00743668992072344	0.00776136433705688	NaN	60.9718894958496
519	123.242469787598	-19.9395484924316	-6.17497587203979	-0.0156151866540313	0.0178262684494257	0.0165275707840919	0.00808603875339031	NaN	61.6212348937988
520	120.645080566406	-18.9655246734619	-6.95419406890869	-0.00197886489331722	0.0149041991680861	0.00646266713738441	0.00678734155371785	NaN	60.3225402832031
521	120.645080566406	-18.6408519744873	-7.14899873733521	0.00418994715437293	0.011982130818069	0.00126787810586393	-0.00295288790948689	NaN	60.3225402832031
522	119.346382141113	-18.6408519744873	-6.62951993942261	0.00321592413820326	-3.08191010844894e-05	-0.0107450718060136	0.00191722682211548	NaN	59.6731910705566
523	118.69702911377	-18.6408519744873	-6.49965000152588	-0.0175632312893867	0.00613799272105098	-0.00295288790948689	-0.00490093370899558	NaN	59.3485145568848
524	118.04768371582	-18.6408519744873	-6.88925933837891	-0.0026282137259841	0.00321592413820326	0.000943203864153475	0.00581331877037883	NaN	59.0238418579102
525	119.346382141113	-19.2901992797852	-6.36978054046631	-0.0204853005707264	0.000293855206109583	0.00126787810586393	0.000293855206109583	NaN	59.6731910705566
526	118.69702911377	-20.2642230987549	-6.04510593414307	-0.00457625929266214	-0.00555028254166245	-0.0026282137259841	0.00289124972186983	NaN	59.3485145568848
527	119.346382141113	-19.2901992797852	-6.95419406890869	0.01847561635077	-0.0162645354866982	-0.0172385573387146	-0.00977104809135199	NaN	59.6731910705566
528	120.645080566406	-18.6408519744873	-7.01912927627563	0.0136055024340749	-0.0130177913233638	-0.0308748781681061	-0.00327756232582033	NaN	60.3225402832031
529	120.645080566406	-18.9655246734619	-6.62951993942261	0.0220470335334539	-0.0107450718060136	-0.0100957229733467	-0.00522560812532902	NaN	60.3225402832031
530	123.242469787598	-19.6148738861084	-5.98017120361328	0.0181509424000978	0.00808603875339031	-0.0120437685400248	-0.00100484199356288	NaN	61.6212348937988
531	121.294425964355	-18.6408519744873	-5.98017120361328	0.013930176384747	-0.00555028254166245	-0.00230353930965066	-0.00490093370899558	NaN	60.6472129821777
532	121.294425964355	-19.2901992797852	-6.36978054046631	0.00548864435404539	-0.00879702530801296	-0.0126931173726916	-0.00555028254166245	NaN	60.6472129821777
533	121.294425964355	-19.6148738861084	-6.62951993942261	0.00581331877037883	-0.00522560812532902	-0.0026282137259841	0.000618529506027699	NaN	60.6472129821777
534	121.943778991699	-19.2901992797852	-6.56458520889282	0.00354059832170606	0.00191722682211548	0.00483929552137852	0.00483929552137852	NaN	60.9718894958496
535	119.346382141113	-19.9395484924316	-6.62951993942261	0.00126787810586393	-0.00165419070981443	-0.0026282137259841	0.000943203864153475	NaN	59.6731910705566
536	121.943778991699	-21.238245010376	-6.49965000152588	-0.0113944197073579	-0.00132951640989631	0.00613799272105098	0.00159255252219737	NaN	60.9718894958496
537	120.645080566406	-19.9395484924316	-6.11004114151001	-0.00652430532500148	0.00678734155371785	0.00711201597005129	-0.0026282137259841	NaN	60.3225402832031
538	120.645080566406	-19.6148738861084	-6.62951993942261	-0.0136671401560307	0.0145795252174139	0.0155535480007529	0.0022419011220336	NaN	60.3225402832031
539	121.294425964355	-19.6148738861084	-7.01912927627563	-0.00295288790948689	0.0162028968334198	0.0165275707840919	0.00256657530553639	NaN	60.6472129821777
540	122.593124389648	-19.9395484924316	-6.23991060256958	-0.00814767740666866	0.01100810803473	0.0123068047687411	0.00581331877037883	NaN	61.2965621948242
541	122.593124389648	-20.2642230987549	-6.23991060256958	0.00548864435404539	0.0100340843200684	0.000618529506027699	-3.08191010844894e-05	NaN	61.2965621948242
542	121.294425964355	-19.9395484924316	-6.30484533309937	-0.00197886489331722	0.00354059832170606	-0.00360223650932312	-0.00230353930965066	NaN	60.6472129821777
543	121.943778991699	-19.6148738861084	-5.78536653518677	0.00776136433705688	-0.00165419070981443	-0.0100957229733467	0.00548864435404539	NaN	60.9718894958496
544	121.943778991699	-19.9395484924316	-6.49965000152588	-0.00392691092565656	-0.000355493422830477	-0.00327756232582033	0.00548864435404539	NaN	60.9718894958496
545	121.294425964355	-19.9395484924316	-6.62951993942261	0.00159255252219737	0.00776136433705688	0.00191722682211548	0.000618529506027699	NaN	60.6472129821777
546	121.294425964355	-18.6408519744873	-6.82432460784912	0.00451462110504508	-0.00490093370899558	-0.00197886489331722	0.00256657530553639	NaN	60.6472129821777
547	122.593124389648	-19.2901992797852	-6.82432460784912	0.011982130818069	-0.0113944197073579	-0.0279528107494116	-0.00360223650932312	NaN	61.2965621948242
548	122.593124389648	-20.2642230987549	-6.43471527099609	0.0168522447347641	-0.0204853005707264	-0.0282774847000837	-0.00457625929266214	NaN	61.2965621948242
549	121.943778991699	-19.2901992797852	-6.23991060256958	0.00159255252219737	-0.0120437685400248	-0.0139918150380254	0.00386527273803949	NaN	60.9718894958496
550	120.645080566406	-18.9655246734619	-6.30484533309937	0.00938473641872406	-0.00912170019000769	-0.00230353930965066	0.00451462110504508	NaN	60.3225402832031
551	123.891822814941	-20.2642230987549	-6.56458520889282	0.0103587592020631	0.00483929552137852	-0.00912170019000769	-0.00944637414067984	NaN	61.9459114074707
552	121.943778991699	-20.2642230987549	-6.49965000152588	0.0175015944987535	-0.00392691092565656	-0.00782300252467394	0.00354059832170606	NaN	60.9718894958496
553	122.593124389648	-20.2642230987549	-6.56458520889282	-3.08191010844894e-05	0.00938473641872406	-0.0100957229733467	-0.00295288790948689	NaN	61.2965621948242
554	121.294425964355	-20.2642230987549	-6.56458520889282	0.00581331877037883	-0.000355493422830477	-0.00652430532500148	0.000943203864153475	NaN	60.6472129821777
555	119.995727539063	-20.5888977050781	-6.11004114151001	-0.00944637414067984	0.00354059832170606	-0.00684897974133492	-0.00522560812532902	NaN	59.9978637695313
556	119.346382141113	-20.5888977050781	-6.30484533309937	-0.00555028254166245	0.0158782228827477	-0.00360223650932312	0.00354059832170606	NaN	59.6731910705566
557	118.69702911377	-19.6148738861084	-6.62951993942261	-0.0146411629393697	0.020423661917448	-0.00749832857400179	-0.000680167751852423	NaN	59.3485145568848
558	120.645080566406	-20.5888977050781	-6.17497587203979	-0.0240567177534103	0.0165275707840919	-0.00230353930965066	-0.00165419070981443	NaN	60.3225402832031
559	120.645080566406	-19.6148738861084	-6.49965000152588	-0.0152905117720366	0.0210730116814375	0.00873538758605719	0.00548864435404539	NaN	60.3225402832031
560	119.346382141113	-19.6148738861084	-6.95419406890869	-0.00944637414067984	0.0123068047687411	0.00321592413820326	0.00711201597005129	NaN	59.6731910705566
561	119.995727539063	-18.9655246734619	-6.82432460784912	-0.0100957229733467	0.00354059832170606	-0.00360223650932312	-0.00132951640989631	NaN	59.9978637695313
562	121.943778991699	-19.6148738861084	-6.56458520889282	0.00321592413820326	0.000943203864153475	-0.00587495695799589	-0.000355493422830477	NaN	60.9718894958496
563	120.645080566406	-19.2901992797852	-6.69445466995239	-0.0100957229733467	0.00873538758605719	-0.0104203969240189	0.00646266713738441	NaN	60.3225402832031
564	121.943778991699	-19.6148738861084	-7.01912927627563	0.00613799272105098	0.00126787810586393	0.00321592413820326	0.00126787810586393	NaN	60.9718894958496
565	122.593124389648	-21.238245010376	-6.82432460784912	-0.00619963090866804	0.00256657530553639	0.00418994715437293	0.00386527273803949	NaN	61.2965621948242
566	121.943778991699	-21.8875942230225	-6.62951993942261	0.000293855206109583	-0.000680167751852423	-0.00977104809135199	-0.0026282137259841	NaN	60.9718894958496
567	121.943778991699	-22.2122688293457	-6.11004114151001	0.0181509424000978	-0.0104203969240189	-0.0169138833880424	-0.0026282137259841	NaN	60.9718894958496
568	121.943778991699	-20.9135704040527	-6.69445466995239	0.00938473641872406	-0.0311995539814234	-0.032173577696085	-0.0100957229733467	NaN	60.9718894958496
569	122.593124389648	-21.5629196166992	-6.30484533309937	0.00776136433705688	-0.0175632312893867	-0.0152905117720366	-0.000355493422830477	NaN	61.2965621948242
570	120.645080566406	-20.2642230987549	-6.69445466995239	0.00256657530553639	0.00256657530553639	-0.00555028254166245	0.00159255252219737	NaN	60.3225402832031
571	121.294425964355	-21.238245010376	-6.17497587203979	0.00256657530553639	0.00126787810586393	-0.00912170019000769	-0.00555028254166245	NaN	60.6472129821777
572	123.242469787598	-20.9135704040527	-5.98017120361328	0.00548864435404539	-0.00555028254166245	-0.0143164889886975	-0.00749832857400179	NaN	61.6212348937988
573	121.943778991699	-20.9135704040527	-5.98017120361328	0.00483929552137852	-0.00327756232582033	-0.0123684434220195	-0.00165419070981443	NaN	60.9718894958496
574	122.593124389648	-20.5888977050781	-6.56458520889282	0.00841071270406246	0.00678734155371785	0.000618529506027699	0.00126787810586393	NaN	61.2965621948242
575	121.943778991699	-20.5888977050781	-6.30484533309937	0.0230210572481155	0.00613799272105098	0.000943203864153475	0.00289124972186983	NaN	60.9718894958496
576	122.593124389648	-20.5888977050781	-6.56458520889282	-0.0120437685400248	0.00418994715437293	-0.000680167751852423	-0.00392691092565656	NaN	61.2965621948242
577	121.294425964355	-20.5888977050781	-6.49965000152588	-0.00360223650932312	0.0145795252174139	0.00646266713738441	0.00191722682211548	NaN	60.6472129821777
578	122.593124389648	-19.9395484924316	-6.23991060256958	-0.0143164889886975	0.0126314787194133	0.00711201597005129	0.0022419011220336	NaN	61.2965621948242
579	121.943778991699	-19.6148738861084	-6.62951993942261	-0.00717365415766835	0.00711201597005129	0.0113327819854021	0.00678734155371785	NaN	60.9718894958496
580	120.645080566406	-19.2901992797852	-6.75938940048218	-0.00555028254166245	0.0178262684494257	0.0142548503354192	0.00289124972186983	NaN	60.3225402832031
581	121.294425964355	-20.5888977050781	-6.49965000152588	-0.000680167751852423	0.00808603875339031	0.000293855206109583	0.0022419011220336	NaN	60.6472129821777
582	120.645080566406	-19.9395484924316	-6.17497587203979	0.00256657530553639	0.00386527273803949	-0.0026282137259841	-0.00132951640989631	NaN	60.3225402832031
583	121.294425964355	-19.6148738861084	-6.56458520889282	0.00321592413820326	0.00126787810586393	-0.00782300252467394	-0.000355493422830477	NaN	60.6472129821777
584	120.645080566406	-19.2901992797852	-6.30484533309937	0.00906006153672934	0.011982130818069	0.00776136433705688	0.00386527273803949	NaN	60.3225402832031
585	121.294425964355	-19.9395484924316	-6.56458520889282	0.00418994715437293	0.00386527273803949	-0.00619963090866804	0.00483929552137852	NaN	60.6472129821777
586	119.995727539063	-19.6148738861084	-6.95419406890869	0.0113327819854021	-0.00360223650932312	-0.0123684434220195	-0.00230353930965066	NaN	59.9978637695313
587	118.04768371582	-19.2901992797852	-6.62951993942261	0.0194496400654316	-0.00782300252467394	-0.0162645354866982	-0.0117190945893526	NaN	59.0238418579102
588	120.645080566406	-20.5888977050781	-6.56458520889282	0.0132808275520802	-0.0191866029053926	-0.0198359526693821	-0.00295288790948689	NaN	60.3225402832031
589	118.04768371582	-19.2901992797852	-6.43471527099609	0.00483929552137852	-0.00944637414067984	-0.0162645354866982	-0.00555028254166245	NaN	59.0238418579102
590	119.346382141113	-21.238245010376	-5.98017120361328	0.000618529506027699	-0.0133424662053585	-0.0133424662053585	0.00678734155371785	NaN	59.6731910705566
591	118.69702911377	-18.9655246734619	-6.56458520889282	0.00354059832170606	-0.000355493422830477	-0.0113944197073579	0.00321592413820326	NaN	59.3485145568848
592	119.995727539063	-19.6148738861084	-6.56458520889282	0.0149041991680861	-0.00490093370899558	-0.00652430532500148	-0.0100957229733467	NaN	59.9978637695313
593	120.645080566406	-19.2901992797852	-6.43471527099609	0.00354059832170606	-0.0026282137259841	-0.00457625929266214	-0.00490093370899558	NaN	60.3225402832031
594	121.943778991699	-20.2642230987549	-6.82432460784912	-0.00749832857400179	0.0022419011220336	-0.00944637414067984	-0.0026282137259841	NaN	60.9718894958496
595	120.645080566406	-19.6148738861084	-6.75938940048218	-0.00782300252467394	-0.000680167751852423	0.00678734155371785	-0.0026282137259841	NaN	60.3225402832031
596	120.645080566406	-19.9395484924316	-6.23991060256958	-0.0123684434220195	0.00289124972186983	-0.000355493422830477	0.00159255252219737	NaN	60.3225402832031
597	121.294425964355	-20.2642230987549	-6.69445466995239	-0.00879702530801296	0.0113327819854021	0.0210730116814375	0.00873538758605719	NaN	60.6472129821777
598	122.593124389648	-21.5629196166992	-6.95419406890869	-0.00782300252467394	0.00970941036939621	0.0113327819854021	0.00613799272105098	NaN	61.2965621948242
599	121.294425964355	-21.238245010376	-6.62951993942261	-0.017887907102704	0.00873538758605719	0.0165275707840919	0.00841071270406246	NaN	60.6472129821777
600	121.294425964355	-20.9135704040527	-6.69445466995239	-0.0198359526693821	0.00386527273803949	0.0152288740500808	0.00321592413820326	NaN	60.6472129821777
601	121.294425964355	-20.5888977050781	-6.36978054046631	-0.00555028254166245	0.00321592413820326	0.00938473641872406	0.00483929552137852	NaN	60.6472129821777
602	121.294425964355	-20.2642230987549	-6.17497587203979	-0.00100484199356288	-0.00392691092565656	0.00126787810586393	-0.00457625929266214	NaN	60.6472129821777
603	120.645080566406	-19.9395484924316	-6.49965000152588	0.00516396993771195	-0.00197886489331722	-0.00165419070981443	-0.00197886489331722	NaN	60.3225402832031
604	119.995727539063	-19.2901992797852	-6.69445466995239	0.00191722682211548	-0.00132951640989631	0.00808603875339031	0.00418994715437293	NaN	59.9978637695313
605	119.995727539063	-19.6148738861084	-6.30484533309937	-0.0130177913233638	-0.00327756232582033	0.00613799272105098	0.00418994715437293	NaN	59.9978637695313
606	120.645080566406	-18.9655246734619	-6.23991060256958	0.0113327819854021	-0.00100484199356288	-0.00684897974133492	-0.00295288790948689	NaN	60.3225402832031
607	123.242469787598	-20.5888977050781	-6.49965000152588	0.0243197549134493	-0.0104203969240189	-0.0182125810533762	-0.00587495695799589	NaN	61.6212348937988
608	121.943778991699	-18.9655246734619	-6.17497587203979	0.0210730116814375	-0.0227580219507217	-0.0172385573387146	-0.00327756232582033	NaN	60.9718894958496
609	123.242469787598	-20.2642230987549	-6.43471527099609	0.0178262684494257	-0.0130177913233638	-0.0165892094373703	0.000618529506027699	NaN	61.6212348937988
610	121.294425964355	-18.9655246734619	-6.69445466995239	0.020423661917448	-0.00717365415766835	-0.00814767740666866	0.000943203864153475	NaN	60.6472129821777
611	123.242469787598	-20.5888977050781	-6.30484533309937	0.00711201597005129	-0.00327756232582033	-0.00782300252467394	-0.00295288790948689	NaN	61.6212348937988
612	122.593124389648	-19.9395484924316	-6.49965000152588	0.0100340843200684	-0.00165419070981443	-0.00425158534198999	-0.00555028254166245	NaN	61.2965621948242
613	123.891822814941	-20.5888977050781	-6.30484533309937	0.00873538758605719	-3.08191010844894e-05	-0.0227580219507217	0.00418994715437293	NaN	61.9459114074707
614	122.593124389648	-19.9395484924316	-6.23991060256958	-0.00490093370899558	0.000943203864153475	0.00126787810586393	-0.000680167751852423	NaN	61.2965621948242
615	121.294425964355	-20.2642230987549	-6.49965000152588	0.000293855206109583	0.00191722682211548	0.00548864435404539	0.00256657530553639	NaN	60.6472129821777
616	120.645080566406	-19.2901992797852	-6.62951993942261	0.00646266713738441	0.0022419011220336	0.00483929552137852	-0.00684897974133492	NaN	60.3225402832031
617	121.943778991699	-19.9395484924316	-6.56458520889282	-0.00555028254166245	0.0165275707840919	0.0142548503354192	-0.000355493422830477	NaN	60.9718894958496
618	121.943778991699	-20.9135704040527	-6.62951993942261	-0.0230826959013939	0.0155535480007529	0.00776136433705688	0.00256657530553639	NaN	60.9718894958496
619	119.346382141113	-18.9655246734619	-6.30484533309937	-0.0191866029053926	0.0191249661147594	0.0145795252174139	0.00808603875339031	NaN	59.6731910705566
620	118.04768371582	-19.6148738861084	-6.30484533309937	-0.0195112787187099	0.00906006153672934	0.013930176384747	0.00873538758605719	NaN	59.0238418579102
621	118.69702911377	-19.6148738861084	-6.36978054046631	-0.00944637414067984	0.00711201597005129	0.00191722682211548	0.00451462110504508	NaN	59.3485145568848
622	120.645080566406	-20.2642230987549	-6.43471527099609	-0.00295288790948689	0.000293855206109583	-0.00197886489331722	-0.00490093370899558	NaN	60.3225402832031
623	121.294425964355	-19.9395484924316	-7.01912927627563	-0.00230353930965066	0.000293855206109583	-0.00392691092565656	0.000293855206109583	NaN	60.6472129821777
624	121.294425964355	-20.5888977050781	-6.69445466995239	-0.00847235135734081	0.00256657530553639	-0.000680167751852423	0.00743668992072344	NaN	60.6472129821777
625	120.645080566406	-18.6408519744873	-6.88925933837891	-0.00944637414067984	0.00321592413820326	0.00418994715437293	0.00711201597005129	NaN	60.3225402832031
626	121.943778991699	-18.9655246734619	-6.62951993942261	0.00678734155371785	-0.00522560812532902	-0.00165419070981443	0.00289124972186983	NaN	60.9718894958496
627	120.645080566406	-19.2901992797852	-6.69445466995239	0.0123068047687411	0.0103587592020631	-0.021459324285388	-0.00814767740666866	NaN	60.3225402832031
628	121.943778991699	-20.2642230987549	-6.56458520889282	0.0194496400654316	-0.0198359526693821	-0.0182125810533762	0.00354059832170606	NaN	60.9718894958496
629	120.645080566406	-19.9395484924316	-6.62951993942261	0.0126314787194133	-0.0201606266200542	-0.00944637414067984	0.0022419011220336	NaN	60.3225402832031
630	121.943778991699	-21.238245010376	-6.30484533309937	0.0181509424000978	-0.0139918150380254	-0.0120437685400248	-0.00360223650932312	NaN	60.9718894958496
631	121.294425964355	-20.2642230987549	-6.30484533309937	0.00970941036939621	-0.0100957229733467	-0.00879702530801296	-0.000680167751852423	NaN	60.6472129821777
632	120.645080566406	-20.5888977050781	-6.30484533309937	0.00743668992072344	-0.0104203969240189	-0.00490093370899558	-0.00327756232582033	NaN	60.3225402832031
633	119.995727539063	-19.9395484924316	-6.62951993942261	0.00321592413820326	0.00418994715437293	-0.00522560812532902	-0.000680167751852423	NaN	59.9978637695313
634	121.294425964355	-19.2901992797852	-6.62951993942261	-0.000355493422830477	-0.00197886489331722	-0.00522560812532902	-0.00360223650932312	NaN	60.6472129821777
635	122.593124389648	-19.9395484924316	-6.23991060256958	-0.00944637414067984	0.00354059832170606	-0.00522560812532902	-0.000355493422830477	NaN	61.2965621948242
636	122.593124389648	-19.2901992797852	-5.98017120361328	-0.00814767740666866	0.00451462110504508	-0.00360223650932312	-0.00100484199356288	NaN	61.2965621948242
637	120.645080566406	-19.2901992797852	-6.17497587203979	-0.0133424662053585	0.0210730116814375	0.00581331877037883	0.00321592413820326	NaN	60.3225402832031
638	120.645080566406	-18.6408519744873	-6.49965000152588	-0.0139918150380254	0.0100340843200684	0.0100340843200684	0.00126787810586393	NaN	60.3225402832031
639	121.294425964355	-18.9655246734619	-6.56458520889282	-0.0227580219507217	0.0200989879667759	0.013930176384747	0.012956153601408	NaN	60.6472129821777
640	121.294425964355	-19.6148738861084	-6.56458520889282	-0.0130177913233638	0.0145795252174139	0.00711201597005129	-3.08191010844894e-05	NaN	60.6472129821777
641	122.593124389648	-19.9395484924316	-6.88925933837891	-0.0136671401560307	0.00451462110504508	0.000293855206109583	0.00451462110504508	NaN	61.2965621948242
642	120.645080566406	-18.6408519744873	-6.88925933837891	-0.00879702530801296	0.00776136433705688	0.00321592413820326	0.00516396993771195	NaN	60.3225402832031
643	122.593124389648	-18.9655246734619	-6.49965000152588	-0.000680167751852423	0.00581331877037883	0.000293855206109583	0.000293855206109583	NaN	61.2965621948242
644	121.943778991699	-19.6148738861084	-6.82432460784912	0.0116574559360743	0.00776136433705688	0.00548864435404539	-0.00490093370899558	NaN	60.9718894958496
645	121.294425964355	-19.9395484924316	-6.56458520889282	0.00321592413820326	0.0022419011220336	0.00321592413820326	0.00386527273803949	NaN	60.6472129821777
646	121.294425964355	-19.9395484924316	-6.49965000152588	0.00191722682211548	-0.000680167751852423	-0.0026282137259841	-0.00295288790948689	NaN	60.6472129821777
647	121.943778991699	-19.9395484924316	-6.36978054046631	0.0259431265294552	-0.0191866029053926	-0.0217839982360601	-0.00587495695799589	NaN	60.9718894958496
648	121.294425964355	-18.9655246734619	-6.43471527099609	0.025618452578783	-0.0217839982360601	-0.017887907102704	-0.00555028254166245	NaN	60.6472129821777
649	121.943778991699	-19.9395484924316	-6.30484533309937	0.0191249661147594	-0.0159398596733809	-0.00684897974133492	-0.0026282137259841	NaN	60.9718894958496
650	118.69702911377	-18.9655246734619	-6.30484533309937	0.0175015944987535	-0.00652430532500148	-0.0139918150380254	0.00386527273803949	NaN	59.3485145568848
651	118.69702911377	-19.2901992797852	-6.82432460784912	-0.00327756232582033	0.01100810803473	-0.0100957229733467	0.00191722682211548	NaN	59.3485145568848
652	119.346382141113	-19.9395484924316	-6.30484533309937	0.00321592413820326	-0.00717365415766835	-0.0149658378213644	-0.00100484199356288	NaN	59.6731910705566
653	119.346382141113	-19.2901992797852	-6.36978054046631	-3.08191010844894e-05	0.000293855206109583	-0.0113944197073579	-0.0126931173726916	NaN	59.6731910705566
654	119.995727539063	-20.2642230987549	-6.75938940048218	-0.00392691092565656	-0.00457625929266214	-0.0026282137259841	0.00613799272105098	NaN	59.9978637695313
655	118.69702911377	-19.2901992797852	-5.98017120361328	-0.000355493422830477	0.00548864435404539	0.0106834331527352	0.0022419011220336	NaN	59.3485145568848
656	121.294425964355	-18.6408519744873	-6.43471527099609	-0.0156151866540313	0.00776136433705688	-0.0126931173726916	0.00906006153672934	NaN	60.6472129821777
657	120.645080566406	-19.6148738861084	-6.43471527099609	-0.00814767740666866	0.0230210572481155	0.00970941036939621	-0.000680167751852423	NaN	60.3225402832031
658	122.593124389648	-19.9395484924316	-6.82432460784912	-0.0117190945893526	0.0152288740500808	0.0103587592020631	0.00386527273803949	NaN	61.2965621948242
659	121.943778991699	-19.9395484924316	-7.08406400680542	-0.00879702530801296	0.0188002903014421	0.013930176384747	0.00808603875339031	NaN	60.9718894958496
660	121.294425964355	-19.6148738861084	-6.56458520889282	-0.0117190945893526	0.0123068047687411	0.0162028968334198	0.00418994715437293	NaN	60.6472129821777
661	120.645080566406	-19.9395484924316	-6.11004114151001	-0.00230353930965066	-0.00230353930965066	0.00808603875339031	0.00289124972186983	NaN	60.3225402832031
662	121.294425964355	-20.9135704040527	-6.17497587203979	0.00581331877037883	-0.00457625929266214	-0.00522560812532902	-0.00749832857400179	NaN	60.6472129821777
663	120.645080566406	-21.238245010376	-6.36978054046631	-0.00392691092565656	-0.00652430532500148	-0.00555028254166245	-0.00100484199356288	NaN	60.3225402832031
664	119.995727539063	-19.9395484924316	-6.69445466995239	0.00548864435404539	0.00159255252219737	0.00873538758605719	-0.00327756232582033	NaN	59.9978637695313
665	120.645080566406	-19.6148738861084	-7.01912927627563	-0.00587495695799589	-0.00132951640989631	-0.00197886489331722	0.00256657530553639	NaN	60.3225402832031
666	119.995727539063	-18.6408519744873	-6.56458520889282	-0.00977104809135199	0.00386527273803949	-0.00490093370899558	-0.00392691092565656	NaN	59.9978637695313
667	121.294425964355	-19.2901992797852	-6.17497587203979	0.0188002903014421	-0.00295288790948689	-0.0165892094373703	-0.00879702530801296	NaN	60.6472129821777
668	122.593124389648	-19.2901992797852	-6.36978054046631	0.0272418223321438	-0.0230826959013939	-0.0175632312893867	-0.00652430532500148	NaN	61.2965621948242
669	121.294425964355	-19.2901992797852	-6.56458520889282	0.0106834331527352	-0.0159398596733809	-0.0165892094373703	-0.00619963090866804	NaN	60.6472129821777
670	121.943778991699	-19.6148738861084	-6.30484533309937	0.0168522447347641	-0.00912170019000769	-0.00230353930965066	0.000943203864153475	NaN	60.9718894958496
671	123.242469787598	-19.2901992797852	-6.62951993942261	0.00354059832170606	-0.00684897974133492	-0.0104203969240189	-0.00425158534198999	NaN	61.6212348937988
672	121.294425964355	-19.2901992797852	-6.62951993942261	0.0022419011220336	-3.08191010844894e-05	-0.0113944197073579	-0.00912170019000769	NaN	60.6472129821777
673	122.593124389648	-18.9655246734619	-6.43471527099609	0.00256657530553639	0.000293855206109583	-0.00782300252467394	-0.00684897974133492	NaN	61.2965621948242
674	121.943778991699	-19.2901992797852	-6.88925933837891	0.00841071270406246	0.00354059832170606	-0.00555028254166245	0.00418994715437293	NaN	60.9718894958496
675	121.294425964355	-20.5888977050781	-6.88925933837891	0.00256657530553639	-0.00555028254166245	-0.00555028254166245	0.00548864435404539	NaN	60.6472129821777
676	122.593124389648	-19.9395484924316	-6.56458520889282	0.00483929552137852	0.00516396993771195	0.00808603875339031	-0.00425158534198999	NaN	61.2965621948242
677	121.943778991699	-18.9655246734619	-6.56458520889282	-0.0126931173726916	0.0152288740500808	0.0103587592020631	-0.00327756232582033	NaN	60.9718894958496
678	121.294425964355	-19.2901992797852	-6.49965000152588	-0.0143164889886975	0.01847561635077	0.0126314787194133	-3.08191010844894e-05	NaN	60.6472129821777
679	121.294425964355	-18.9655246734619	-6.36978054046631	-0.0149658378213644	0.0181509424000978	0.00548864435404539	0.00256657530553639	NaN	60.6472129821777
680	122.593124389648	-20.2642230987549	-6.36978054046631	-0.000680167751852423	0.0165275707840919	0.0113327819854021	0.00776136433705688	NaN	61.2965621948242
681	121.943778991699	-19.6148738861084	-6.49965000152588	0.0278911720961332	0.00906006153672934	0.0123068047687411	-0.00132951640989631	NaN	60.9718894958496
682	121.943778991699	-19.2901992797852	-6.62951993942261	0.00906006153672934	0.00548864435404539	-0.00490093370899558	-0.00490093370899558	NaN	60.9718894958496
683	120.645080566406	-19.2901992797852	-7.08406400680542	0.00906006153672934	0.000943203864153475	0.00418994715437293	-0.00749832857400179	NaN	60.3225402832031
684	121.294425964355	-20.9135704040527	-6.56458520889282	0.00970941036939621	0.00776136433705688	0.00743668992072344	0.00451462110504508	NaN	60.6472129821777
685	120.645080566406	-19.9395484924316	-6.62951993942261	-0.0110697457566857	0.00354059832170606	0.00841071270406246	-0.00749832857400179	NaN	60.3225402832031
686	120.645080566406	-20.5888977050781	-7.01912927627563	0.00126787810586393	0.00613799272105098	-0.0136671401560307	0.00289124972186983	NaN	60.3225402832031
687	119.995727539063	-20.2642230987549	-6.95419406890869	0.00808603875339031	-3.08191010844894e-05	-0.0175632312893867	-0.00912170019000769	NaN	59.9978637695313
688	119.995727539063	-19.9395484924316	-7.08406400680542	0.0123068047687411	-0.023407369852066	-0.0136671401560307	-0.00490093370899558	NaN	59.9978637695313
689	120.645080566406	-20.5888977050781	-6.30484533309937	0.00159255252219737	-0.0104203969240189	-0.0130177913233638	0.000618529506027699	NaN	60.3225402832031
690	120.645080566406	-19.6148738861084	-6.23991060256958	0.00159255252219737	-0.0139918150380254	-0.0130177913233638	-0.00522560812532902	NaN	60.3225402832031
691	119.995727539063	-20.9135704040527	-6.69445466995239	0.00678734155371785	-0.000355493422830477	-0.0123684434220195	0.00906006153672934	NaN	59.9978637695313
692	122.593124389648	-20.5888977050781	-7.01912927627563	0.00418994715437293	-0.00197886489331722	-0.00360223650932312	-0.00684897974133492	NaN	61.2965621948242
693	123.242469787598	-21.238245010376	-6.36978054046631	0.00711201597005129	0.00678734155371785	-0.0162645354866982	-0.000680167751852423	NaN	61.6212348937988
694	123.242469787598	-21.5629196166992	-6.43471527099609	0.00711201597005129	-0.00847235135734081	-0.00327756232582033	0.00418994715437293	NaN	61.6212348937988
695	119.995727539063	-21.5629196166992	-6.11004114151001	-0.00749832857400179	-0.0126931173726916	0.000293855206109583	0.00289124972186983	NaN	59.9978637695313
696	120.645080566406	-20.2642230987549	-6.11004114151001	0.00289124972186983	0.00126787810586393	0.000293855206109583	-0.00165419070981443	NaN	60.3225402832031
697	122.593124389648	-21.8875942230225	-6.17497587203979	-0.0104203969240189	0.0116574559360743	0.00808603875339031	-0.00230353930965066	NaN	61.2965621948242
698	121.943778991699	-20.2642230987549	-6.49965000152588	-0.0130177913233638	0.013930176384747	0.00354059832170606	0.00159255252219737	NaN	60.9718894958496
699	122.593124389648	-21.5629196166992	-6.36978054046631	-0.017887907102704	0.00743668992072344	0.0175015944987535	0.00451462110504508	NaN	61.2965621948242
700	121.294425964355	-19.6148738861084	-6.62951993942261	-0.00684897974133492	0.013930176384747	0.013930176384747	0.0145795252174139	NaN	60.6472129821777
701	120.645080566406	-20.5888977050781	-6.30484533309937	-0.00555028254166245	0.00938473641872406	0.00711201597005129	0.00418994715437293	NaN	60.3225402832031
702	121.294425964355	-20.5888977050781	-6.17497587203979	0.0116574559360743	0.00159255252219737	-0.000355493422830477	0.00256657530553639	NaN	60.6472129821777
703	122.593124389648	-20.2642230987549	-6.56458520889282	0.00613799272105098	0.00678734155371785	-0.00457625929266214	0.00256657530553639	NaN	61.2965621948242
704	121.294425964355	-19.9395484924316	-6.69445466995239	-0.0107450718060136	0.00873538758605719	0.000618529506027699	0.00354059832170606	NaN	60.6472129821777
705	122.593124389648	-21.238245010376	-6.82432460784912	0.00516396993771195	0.00581331877037883	0.000943203864153475	0.00483929552137852	NaN	61.2965621948242
706	120.645080566406	-20.2642230987549	-6.75938940048218	0.00906006153672934	0.000293855206109583	-0.00425158534198999	0.00289124972186983	NaN	60.3225402832031
707	121.943778991699	-20.2642230987549	-6.62951993942261	0.020423661917448	-0.0104203969240189	-0.0172385573387146	-0.0104203969240189	NaN	60.9718894958496
708	121.943778991699	-21.238245010376	-6.43471527099609	0.0168522447347641	-0.0107450718060136	-0.0221086721867323	-0.00814767740666866	NaN	60.9718894958496
709	119.995727539063	-20.5888977050781	-6.82432460784912	0.0175015944987535	-0.00717365415766835	0.000618529506027699	-3.08191010844894e-05	NaN	59.9978637695313
710	123.242469787598	-20.9135704040527	-6.43471527099609	0.0155535480007529	-0.0152905117720366	-0.00555028254166245	0.000293855206109583	NaN	61.6212348937988
711	121.943778991699	-20.2642230987549	-6.69445466995239	0.00354059832170606	-0.00295288790948689	0.0022419011220336	-0.00295288790948689	NaN	60.9718894958496
712	121.943778991699	-20.2642230987549	-7.01912927627563	0.000943203864153475	-0.00132951640989631	-0.0156151866540313	0.000943203864153475	NaN	60.9718894958496
713	120.645080566406	-19.9395484924316	-6.88925933837891	-0.00197886489331722	-0.00522560812532902	-0.000680167751852423	-0.00587495695799589	NaN	60.3225402832031
714	120.645080566406	-20.2642230987549	-6.36978054046631	-0.00879702530801296	-0.00230353930965066	-0.0120437685400248	0.00646266713738441	NaN	60.3225402832031
715	120.645080566406	-19.6148738861084	-7.14899873733521	0.00191722682211548	0.00938473641872406	-0.00522560812532902	0.00581331877037883	NaN	60.3225402832031
716	120.645080566406	-21.238245010376	-6.36978054046631	-0.0136671401560307	0.00938473641872406	-0.00230353930965066	0.00678734155371785	NaN	60.3225402832031
717	118.04768371582	-19.6148738861084	-6.56458520889282	-0.0266541130840778	0.012956153601408	0.011982130818069	0.00386527273803949	NaN	59.0238418579102
718	120.645080566406	-20.9135704040527	-6.30484533309937	-0.0263294391334057	0.0246444288641214	0.00873538758605719	0.00354059832170606	NaN	60.3225402832031
719	118.69702911377	-19.9395484924316	-6.30484533309937	-0.0191866029053926	0.0116574559360743	0.0165275707840919	0.0162028968334198	NaN	59.3485145568848
720	121.294425964355	-20.9135704040527	-6.23991060256958	-0.0120437685400248	0.0178262684494257	0.012956153601408	0.00808603875339031	NaN	60.6472129821777
721	121.943778991699	-21.238245010376	-6.49965000152588	-0.00490093370899558	0.00776136433705688	0.00548864435404539	0.00418994715437293	NaN	60.9718894958496
722	124.541168212891	-21.238245010376	-6.30484533309937	0.00841071270406246	0.0022419011220336	-0.00749832857400179	0.000943203864153475	NaN	62.2705841064453
723	122.593124389648	-21.5629196166992	-6.82432460784912	0.00646266713738441	0.00516396993771195	-0.00392691092565656	-0.0026282137259841	NaN	61.2965621948242
724	122.593124389648	-21.238245010376	-6.23991060256958	0.00418994715437293	0.000618529506027699	0.00159255252219737	0.00646266713738441	NaN	61.2965621948242
725	119.995727539063	-20.5888977050781	-6.17497587203979	0.000943203864153475	0.00126787810586393	0.0126314787194133	0.0022419011220336	NaN	59.9978637695313
726	122.593124389648	-21.5629196166992	-6.36978054046631	0.011982130818069	-0.000355493422830477	-0.00749832857400179	0.00256657530553639	NaN	61.2965621948242
727	121.943778991699	-22.5369434356689	-6.56458520889282	0.0272418223321438	-0.0260047651827335	-0.0175632312893867	-0.00652430532500148	NaN	60.9718894958496
728	119.995727539063	-21.238245010376	-6.56458520889282	0.0194496400654316	-0.0191866029053926	-0.0152905117720366	-0.00522560812532902	NaN	59.9978637695313
729	122.593124389648	-22.5369434356689	-6.17497587203979	0.0171769186854362	-0.0198359526693821	-0.0130177913233638	0.00451462110504508	NaN	61.2965621948242
730	120.645080566406	-20.2642230987549	-6.56458520889282	0.0103587592020631	-0.0107450718060136	-0.00619963090866804	-0.00295288790948689	NaN	60.3225402832031
731	124.541168212891	-22.2122688293457	-6.11004114151001	0.0136055024340749	-0.00522560812532902	-0.00652430532500148	0.00289124972186983	NaN	62.2705841064453
732	121.943778991699	-20.5888977050781	-6.75938940048218	0.00970941036939621	-0.0139918150380254	-0.00555028254166245	-0.00555028254166245	NaN	60.9718894958496
733	123.891822814941	-21.238245010376	-6.43471527099609	0.0158782228827477	-0.000680167751852423	-0.00327756232582033	0.00126787810586393	NaN	61.9459114074707
734	121.294425964355	-20.5888977050781	-6.69445466995239	0.000943203864153475	-0.00132951640989631	0.00256657530553639	-0.000680167751852423	NaN	60.6472129821777
735	123.891822814941	-20.9135704040527	-6.30484533309937	-0.00327756232582033	0.00873538758605719	-0.00100484199356288	0.000293855206109583	NaN	61.9459114074707
736	121.294425964355	-19.6148738861084	-6.17497587203979	-0.00587495695799589	0.00289124972186983	0.00451462110504508	0.0100340843200684	NaN	60.6472129821777
737	123.242469787598	-20.9135704040527	-6.17497587203979	-0.0133424662053585	0.012956153601408	0.00678734155371785	0.000293855206109583	NaN	61.6212348937988
738	120.645080566406	-19.9395484924316	-6.75938940048218	-0.0217839982360601	0.0178262684494257	0.020423661917448	0.000618529506027699	NaN	60.3225402832031
739	123.242469787598	-20.5888977050781	-6.69445466995239	-0.00457625929266214	0.0103587592020631	0.0132808275520802	0.00646266713738441	NaN	61.6212348937988
740	122.593124389648	-19.6148738861084	-6.82432460784912	-0.0185372550040483	0.0116574559360743	0.00873538758605719	0.0191249661147594	NaN	61.2965621948242
741	121.294425964355	-19.6148738861084	-6.95419406890869	-0.00230353930965066	0.00483929552137852	0.00581331877037883	0.00841071270406246	NaN	60.6472129821777
742	121.943778991699	-19.9395484924316	-6.56458520889282	0.0233457311987877	0.0123068047687411	0.00483929552137852	-0.00522560812532902	NaN	60.9718894958496
743	121.294425964355	-19.2901992797852	-6.17497587203979	0.00159255252219737	0.000943203864153475	0.000293855206109583	-0.00814767740666866	NaN	60.6472129821777
744	121.943778991699	-19.6148738861084	-6.56458520889282	0.00743668992072344	0.00321592413820326	0.0022419011220336	0.00646266713738441	NaN	60.9718894958496
745	123.242469787598	-20.5888977050781	-6.56458520889282	-0.0026282137259841	0.000943203864153475	-0.00100484199356288	0.00191722682211548	NaN	61.6212348937988
746	120.645080566406	-19.9395484924316	-6.36978054046631	0.00808603875339031	0.00613799272105098	-0.00457625929266214	0.000618529506027699	NaN	60.3225402832031
747	119.995727539063	-19.6148738861084	-6.49965000152588	0.0113327819854021	-0.00587495695799589	-0.0227580219507217	-0.00879702530801296	NaN	59.9978637695313
748	120.645080566406	-20.5888977050781	-6.43471527099609	0.011982130818069	-0.0208099745213985	-0.0169138833880424	-0.00327756232582033	NaN	60.3225402832031
749	118.69702911377	-19.6148738861084	-6.04510593414307	0.00970941036939621	-3.08191010844894e-05	-0.0130177913233638	0.00483929552137852	NaN	59.3485145568848
750	121.294425964355	-21.238245010376	-6.88925933837891	0.00678734155371785	-0.00652430532500148	-0.00749832857400179	0.00646266713738441	NaN	60.6472129821777
751	118.69702911377	-19.6148738861084	-6.69445466995239	0.00581331877037883	-0.00392691092565656	-0.0104203969240189	-3.08191010844894e-05	NaN	59.3485145568848
752	119.995727539063	-19.6148738861084	-6.75938940048218	0.00289124972186983	0.00191722682211548	-0.00619963090866804	-0.00197886489331722	NaN	59.9978637695313
753	119.995727539063	-19.2901992797852	-6.36978054046631	-0.0260047651827335	-0.00100484199356288	-0.0185372550040483	0.000618529506027699	NaN	59.9978637695313
754	121.943778991699	-19.9395484924316	-6.43471527099609	0.00159255252219737	0.000943203864153475	-0.00295288790948689	0.000293855206109583	NaN	60.9718894958496
755	120.645080566406	-19.6148738861084	-6.11004114151001	-0.00197886489331722	0.00126787810586393	0.00126787810586393	0.00418994715437293	NaN	60.3225402832031
756	121.294425964355	-19.2901992797852	-6.56458520889282	0.00191722682211548	0.00711201597005129	0.000293855206109583	-0.00360223650932312	NaN	60.6472129821777
757	120.645080566406	-19.2901992797852	-6.56458520889282	-0.0104203969240189	0.0165275707840919	0.00321592413820326	-0.000355493422830477	NaN	60.3225402832031
758	122.593124389648	-20.2642230987549	-6.62951993942261	-0.0126931173726916	0.0217223595827818	0.0171769186854362	-0.00490093370899558	NaN	61.2965621948242
759	121.294425964355	-20.5888977050781	-6.30484533309937	-0.0191866029053926	0.00581331877037883	0.0243197549134493	0.01100810803473	NaN	60.6472129821777
760	122.593124389648	-21.238245010376	-6.75938940048218	-0.0100957229733467	0.013930176384747	0.0136055024340749	0.00126787810586393	NaN	61.2965621948242
761	121.943778991699	-21.5629196166992	-6.43471527099609	-0.00165419070981443	-0.000355493422830477	-0.00522560812532902	-0.000680167751852423	NaN	60.9718894958496
762	122.593124389648	-20.9135704040527	-6.49965000152588	0.0126314787194133	-0.0026282137259841	-0.00165419070981443	-0.00749832857400179	NaN	61.2965621948242
763	123.242469787598	-21.238245010376	-6.36978054046631	0.00516396993771195	0.000293855206109583	-0.000680167751852423	-0.00132951640989631	NaN	61.6212348937988
764	122.593124389648	-19.9395484924316	-6.43471527099609	-0.00717365415766835	0.00321592413820326	0.00711201597005129	0.000943203864153475	NaN	61.2965621948242
765	121.943778991699	-19.9395484924316	-6.82432460784912	0.00613799272105098	0.000943203864153475	-0.0110697457566857	0.00354059832170606	NaN	60.9718894958496
766	123.242469787598	-19.6148738861084	-6.95419406890869	0.0123068047687411	0.00451462110504508	-0.00197886489331722	0.000293855206109583	NaN	61.6212348937988
767	124.541168212891	-20.2642230987549	-6.17497587203979	0.0132808275520802	-0.0188619289547205	-0.0250307414680719	-0.00392691092565656	NaN	62.2705841064453
768	121.943778991699	-20.2642230987549	-6.88925933837891	0.0220470335334539	-0.0130177913233638	-0.0133424662053585	-0.0100957229733467	NaN	60.9718894958496
769	123.242469787598	-19.2901992797852	-6.88925933837891	0.00646266713738441	-0.0130177913233638	-0.0247060675173998	0.00776136433705688	NaN	61.6212348937988
770	121.943778991699	-19.2901992797852	-6.62951993942261	0.0168522447347641	-0.0117190945893526	-0.0117190945893526	-0.00327756232582033	NaN	60.9718894958496
771	123.242469787598	-20.2642230987549	-6.56458520889282	0.0113327819854021	-0.0107450718060136	-0.00587495695799589	-0.00230353930965066	NaN	61.6212348937988
772	122.593124389648	-19.6148738861084	-6.56458520889282	0.00483929552137852	-0.00100484199356288	-0.00977104809135199	-0.00457625929266214	NaN	61.2965621948242
773	121.943778991699	-18.9655246734619	-6.49965000152588	0.000943203864153475	-0.00619963090866804	-3.08191010844894e-05	-0.00457625929266214	NaN	60.9718894958496
774	122.593124389648	-19.9395484924316	-7.08406400680542	0.00483929552137852	0.000943203864153475	0.00613799272105098	0.00126787810586393	NaN	61.2965621948242
775	122.593124389648	-19.6148738861084	-6.95419406890869	0.000293855206109583	0.00418994715437293	0.00191722682211548	-0.00425158534198999	NaN	61.2965621948242
776	123.242469787598	-20.2642230987549	-6.36978054046631	0.00354059832170606	0.00451462110504508	0.00516396993771195	0.00289124972186983	NaN	61.6212348937988
777	121.943778991699	-19.2901992797852	-6.30484533309937	0.0100340843200684	0.0132808275520802	0.00159255252219737	-0.00230353930965066	NaN	60.9718894958496
778	121.294425964355	-20.2642230987549	-6.17497587203979	-0.00619963090866804	0.0217223595827818	0.013930176384747	0.00938473641872406	NaN	60.6472129821777
779	120.645080566406	-19.6148738861084	-6.56458520889282	-0.0139918150380254	0.01847561635077	0.0152288740500808	0.00776136433705688	NaN	60.3225402832031
780	119.346382141113	-18.6408519744873	-6.56458520889282	-0.0165892094373703	0.0178262684494257	0.0155535480007529	0.00321592413820326	NaN	59.6731910705566
781	119.346382141113	-18.3161773681641	-6.62951993942261	-0.000355493422830477	0.00938473641872406	0.0022419011220336	0.00126787810586393	NaN	59.6731910705566
782	119.346382141113	-18.9655246734619	-6.56458520889282	-0.0282774847000837	0.000943203864153475	0.00126787810586393	0.00386527273803949	NaN	59.6731910705566
783	118.69702911377	-18.6408519744873	-6.56458520889282	-0.00295288790948689	0.00808603875339031	0.00418994715437293	0.0162028968334198	NaN	59.3485145568848
784	120.645080566406	-19.2901992797852	-6.17497587203979	0.00711201597005129	0.00743668992072344	0.013930176384747	0.00711201597005129	NaN	60.3225402832031
785	121.943778991699	-19.6148738861084	-6.43471527099609	0.0162028968334198	0.00613799272105098	0.00321592413820326	0.00808603875339031	NaN	60.9718894958496
786	123.242469787598	-19.9395484924316	-6.62951993942261	0.00646266713738441	0.00191722682211548	0.00256657530553639	0.00418994715437293	NaN	61.6212348937988
787	121.943778991699	-19.6148738861084	-6.30484533309937	0.0155535480007529	-0.00230353930965066	-0.0113944197073579	-0.000355493422830477	NaN	60.9718894958496
788	119.995727539063	-19.2901992797852	-6.49965000152588	0.0142548503354192	-0.0201606266200542	-0.0172385573387146	-0.00977104809135199	NaN	59.9978637695313
789	121.943778991699	-20.5888977050781	-6.17497587203979	0.013930176384747	-0.0159398596733809	-0.0123684434220195	-3.08191010844894e-05	NaN	60.9718894958496
790	120.645080566406	-19.6148738861084	-6.36978054046631	0.0106834331527352	-0.0198359526693821	-0.00457625929266214	-0.00425158534198999	NaN	60.3225402832031
791	120.645080566406	-19.9395484924316	-6.82432460784912	0.0126314787194133	-0.0117190945893526	-0.00684897974133492	-0.00490093370899558	NaN	60.3225402832031
792	122.593124389648	-21.238245010376	-6.88925933837891	0.00743668992072344	-0.0146411629393697	-0.0149658378213644	-0.00879702530801296	NaN	61.2965621948242
793	122.593124389648	-20.9135704040527	-6.49965000152588	0.0155535480007529	-0.00847235135734081	-0.00425158534198999	-0.00749832857400179	NaN	61.2965621948242
794	123.242469787598	-20.9135704040527	-6.30484533309937	-0.00327756232582033	-0.00555028254166245	-0.00327756232582033	-0.00587495695799589	NaN	61.6212348937988
795	122.593124389648	-20.9135704040527	-6.04510593414307	-0.000355493422830477	0.00159255252219737	-0.00295288790948689	0.000293855206109583	NaN	61.2965621948242
796	120.645080566406	-18.9655246734619	-6.30484533309937	0.0116574559360743	0.00289124972186983	0.00289124972186983	-0.00717365415766835	NaN	60.3225402832031
797	121.294425964355	-19.2901992797852	-6.23991060256958	-0.0123684434220195	0.0100340843200684	0.000293855206109583	-0.00522560812532902	NaN	60.6472129821777
798	120.645080566406	-18.9655246734619	-6.69445466995239	-0.0117190945893526	0.0145795252174139	0.0165275707840919	-0.00360223650932312	NaN	60.3225402832031
799	121.943778991699	-19.6148738861084	-6.49965000152588	-0.0217839982360601	0.0123068047687411	0.0197743140161037	0.000293855206109583	NaN	60.9718894958496
800	123.242469787598	-19.6148738861084	-6.49965000152588	-0.0133424662053585	0.0132808275520802	0.0249691028147936	0.00841071270406246	NaN	61.6212348937988
801	123.242469787598	-19.9395484924316	-6.43471527099609	-0.00619963090866804	0.00938473641872406	0.0022419011220336	0.00743668992072344	NaN	61.6212348937988
802	122.593124389648	-19.9395484924316	-6.36978054046631	-0.00555028254166245	0.00613799272105098	-0.00327756232582033	-0.0113944197073579	NaN	61.2965621948242
803	123.242469787598	-19.9395484924316	-6.69445466995239	-0.00555028254166245	0.00289124972186983	0.00776136433705688	-0.00555028254166245	NaN	61.6212348937988
804	122.593124389648	-20.2642230987549	-6.62951993942261	-0.00327756232582033	0.00841071270406246	-0.00360223650932312	0.00678734155371785	NaN	61.2965621948242
805	121.943778991699	-19.6148738861084	-6.62951993942261	0.0100340843200684	0.00841071270406246	0.00354059832170606	0.00126787810586393	NaN	60.9718894958496
806	120.645080566406	-18.9655246734619	-6.56458520889282	0.00451462110504508	0.00159255252219737	0.00256657530553639	0.00191722682211548	NaN	60.3225402832031
807	121.294425964355	-18.9655246734619	-6.62951993942261	0.0152288740500808	-0.0133424662053585	-0.0169138833880424	-0.00782300252467394	NaN	60.6472129821777
808	121.943778991699	-19.9395484924316	-5.98017120361328	0.0132808275520802	-0.0295761823654175	-0.0331475995481014	-0.00782300252467394	NaN	60.9718894958496
809	121.294425964355	-18.6408519744873	-6.43471527099609	0.0132808275520802	-0.0159398596733809	-0.00522560812532902	-0.00132951640989631	NaN	60.6472129821777
810	121.943778991699	-19.9395484924316	-6.43471527099609	0.00289124972186983	-0.0195112787187099	-0.0169138833880424	-0.00912170019000769	NaN	60.9718894958496
811	121.943778991699	-19.6148738861084	-6.62951993942261	0.00873538758605719	-0.00652430532500148	-0.00782300252467394	-0.00165419070981443	NaN	60.9718894958496
812	119.995727539063	-18.9655246734619	-6.43471527099609	0.00711201597005129	-0.00814767740666866	-0.00977104809135199	-0.00100484199356288	NaN	59.9978637695313
813	118.04768371582	-18.6408519744873	-6.49965000152588	-0.00652430532500148	0.0116574559360743	0.000618529506027699	-0.00717365415766835	NaN	59.0238418579102
814	118.04768371582	-19.2901992797852	-6.23991060256958	0.00873538758605719	-0.0026282137259841	-0.00425158534198999	0.00581331877037883	NaN	59.0238418579102
815	118.04768371582	-18.9655246734619	-6.69445466995239	-0.0026282137259841	0.00613799272105098	-0.00360223650932312	0.00321592413820326	NaN	59.0238418579102
816	121.943778991699	-20.5888977050781	-6.23991060256958	-0.0126931173726916	0.0113327819854021	0.000618529506027699	0.00613799272105098	NaN	60.9718894958496
817	119.995727539063	-18.9655246734619	-6.62951993942261	-0.00944637414067984	0.0158782228827477	0.00191722682211548	0.00418994715437293	NaN	59.9978637695313
818	123.242469787598	-19.9395484924316	-6.36978054046631	-0.0139918150380254	0.0191249661147594	0.0155535480007529	0.00159255252219737	NaN	61.6212348937988
819	120.645080566406	-18.9655246734619	-6.43471527099609	-0.0156151866540313	0.0175015944987535	0.013930176384747	0.00354059832170606	NaN	60.3225402832031
820	121.294425964355	-19.2901992797852	-6.30484533309937	-0.0123684434220195	0.0116574559360743	0.0142548503354192	-0.00132951640989631	NaN	60.6472129821777
821	121.943778991699	-20.2642230987549	-6.49965000152588	-0.00197886489331722	0.0142548503354192	0.0113327819854021	0.00289124972186983	NaN	60.9718894958496
822	122.593124389648	-20.9135704040527	-6.36978054046631	0.0022419011220336	0.000293855206109583	-0.00132951640989631	-0.00587495695799589	NaN	61.2965621948242
823	121.943778991699	-20.5888977050781	-6.17497587203979	-0.0100957229733467	-0.00782300252467394	-0.00587495695799589	-0.00587495695799589	NaN	60.9718894958496
824	119.995727539063	-20.2642230987549	-6.36978054046631	-0.00782300252467394	-0.00977104809135199	-0.000355493422830477	0.00451462110504508	NaN	59.9978637695313
825	120.645080566406	-20.5888977050781	-6.23991060256958	-0.00912170019000769	-0.0107450718060136	-0.00619963090866804	0.00711201597005129	NaN	60.3225402832031
826	122.593124389648	-20.9135704040527	-6.17497587203979	0.0100340843200684	-0.00879702530801296	-0.00490093370899558	-0.0026282137259841	NaN	61.2965621948242
827	123.891822814941	-21.5629196166992	-6.43471527099609	0.020423661917448	-0.00360223650932312	-0.0227580219507217	-0.00360223650932312	NaN	61.9459114074707
828	120.645080566406	-19.2901992797852	-6.69445466995239	0.012956153601408	-0.0139918150380254	-0.0224333461374044	-0.00425158534198999	NaN	60.3225402832031
829	123.891822814941	-19.9395484924316	-6.36978054046631	0.011982130818069	-0.0204853005707264	-0.0169138833880424	0.00191722682211548	NaN	61.9459114074707
830	120.645080566406	-18.9655246734619	-6.43471527099609	0.00970941036939621	-0.0162645354866982	-0.0152905117720366	0.00451462110504508	NaN	60.3225402832031
831	123.242469787598	-20.9135704040527	-6.04510593414307	0.00418994715437293	0.00808603875339031	0.00126787810586393	-0.00165419070981443	NaN	61.6212348937988
832	123.891822814941	-20.5888977050781	-6.30484533309937	0.00743668992072344	-0.00749832857400179	-0.0117190945893526	-0.0026282137259841	NaN	61.9459114074707
833	123.242469787598	-20.2642230987549	-6.82432460784912	0.0113327819854021	0.00386527273803949	-0.00619963090866804	-0.00522560812532902	NaN	61.6212348937988
834	123.242469787598	-20.5888977050781	-6.75938940048218	0.00581331877037883	0.00321592413820326	0.000618529506027699	0.00191722682211548	NaN	61.6212348937988
835	122.593124389648	-20.5888977050781	-6.49965000152588	0.00743668992072344	0.00418994715437293	-0.00165419070981443	0.00581331877037883	NaN	61.2965621948242
836	121.943778991699	-20.2642230987549	-6.49965000152588	0.00581331877037883	0.00613799272105098	-3.08191010844894e-05	0.00873538758605719	NaN	60.9718894958496
837	122.593124389648	-20.2642230987549	-6.23991060256958	0.00191722682211548	0.0126314787194133	0.00354059832170606	0.000293855206109583	NaN	61.2965621948242
838	120.645080566406	-19.6148738861084	-6.30484533309937	-0.0136671401560307	0.01847561635077	0.0233457311987877	-0.00555028254166245	NaN	60.3225402832031
839	122.593124389648	-20.5888977050781	-6.56458520889282	-0.00522560812532902	0.0194496400654316	0.00451462110504508	0.00613799272105098	NaN	61.2965621948242
840	120.645080566406	-19.6148738861084	-6.62951993942261	-0.00717365415766835	0.011982130818069	0.0100340843200684	0.00743668992072344	NaN	60.3225402832031
841	119.995727539063	-18.9655246734619	-6.56458520889282	-0.00522560812532902	0.013930176384747	0.00289124972186983	-0.00457625929266214	NaN	59.9978637695313
842	119.346382141113	-18.9655246734619	-6.88925933837891	-0.00490093370899558	0.00873538758605719	-0.0120437685400248	-0.00100484199356288	NaN	59.6731910705566
843	119.346382141113	-19.6148738861084	-6.95419406890869	-0.00360223650932312	0.00321592413820326	-0.00879702530801296	-0.00165419070981443	NaN	59.6731910705566
844	119.346382141113	-19.6148738861084	-6.62951993942261	0.000293855206109583	0.00906006153672934	-0.00814767740666866	0.01100810803473	NaN	59.6731910705566
845	120.645080566406	-20.2642230987549	-6.49965000152588	-0.00587495695799589	0.0022419011220336	-0.00100484199356288	0.00386527273803949	NaN	60.3225402832031
846	119.346382141113	-19.9395484924316	-6.23991060256958	-0.00587495695799589	0.0022419011220336	-0.00814767740666866	0.00159255252219737	NaN	59.6731910705566
847	118.69702911377	-19.6148738861084	-6.82432460784912	0.01100810803473	-0.0133424662053585	-0.0175632312893867	0.00191722682211548	NaN	59.3485145568848
848	121.294425964355	-19.9395484924316	-7.08406400680542	0.00970941036939621	-0.00944637414067984	-0.0256800893694162	-0.00425158534198999	NaN	60.6472129821777
849	120.645080566406	-20.2642230987549	-6.04510593414307	0.0178262684494257	-0.00847235135734081	-0.00684897974133492	-0.00587495695799589	NaN	60.3225402832031
850	123.242469787598	-20.5888977050781	-6.56458520889282	0.013930176384747	-0.00295288790948689	-0.00782300252467394	0.00191722682211548	NaN	61.6212348937988
851	119.995727539063	-19.6148738861084	-6.82432460784912	0.0145795252174139	-0.00360223650932312	0.0022419011220336	-0.00522560812532902	NaN	59.9978637695313
852	120.645080566406	-20.5888977050781	-6.43471527099609	0.0106834331527352	0.000943203864153475	-0.0110697457566857	-0.00619963090866804	NaN	60.3225402832031
853	122.593124389648	-21.5629196166992	-6.69445466995239	0.00386527273803949	-0.00230353930965066	-0.00100484199356288	0.00418994715437293	NaN	61.2965621948242
854	121.294425964355	-21.5629196166992	-6.11004114151001	0.00191722682211548	-0.00912170019000769	-0.00977104809135199	0.000293855206109583	NaN	60.6472129821777
855	119.995727539063	-21.238245010376	-6.23991060256958	0.00548864435404539	-0.00814767740666866	0.00354059832170606	0.00483929552137852	NaN	59.9978637695313
856	120.645080566406	-20.9135704040527	-6.69445466995239	0.00386527273803949	-0.00230353930965066	-0.00132951640989631	-0.00555028254166245	NaN	60.3225402832031
857	121.294425964355	-20.9135704040527	-6.43471527099609	-0.00782300252467394	0.00418994715437293	0.00776136433705688	0.0022419011220336	NaN	60.6472129821777
858	121.294425964355	-19.2901992797852	-6.69445466995239	-0.0195112787187099	0.0194496400654316	0.00808603875339031	-0.00619963090866804	NaN	60.6472129821777
859	120.645080566406	-20.9135704040527	-6.23991060256958	-0.0188619289547205	0.0123068047687411	0.013930176384747	0.0103587592020631	NaN	60.3225402832031
860	121.943778991699	-20.9135704040527	-6.62951993942261	-0.00392691092565656	0.0142548503354192	0.0207483377307653	0.00516396993771195	NaN	60.9718894958496
861	123.242469787598	-20.9135704040527	-6.04510593414307	-0.0120437685400248	0.0113327819854021	-0.00425158534198999	0.00451462110504508	NaN	61.6212348937988
862	121.943778991699	-19.2901992797852	-6.62951993942261	-0.00327756232582033	0.00776136433705688	-0.00425158534198999	-0.00490093370899558	NaN	60.9718894958496
863	123.242469787598	-20.5888977050781	-6.75938940048218	-0.00360223650932312	0.000618529506027699	-0.00100484199356288	-0.000680167751852423	NaN	61.6212348937988
864	123.242469787598	-20.2642230987549	-6.56458520889282	0.0113327819854021	0.00581331877037883	0.00516396993771195	0.00841071270406246	NaN	61.6212348937988
865	122.593124389648	-20.5888977050781	-7.01912927627563	-0.00197886489331722	0.00354059832170606	-0.00100484199356288	0.00938473641872406	NaN	61.2965621948242
866	120.645080566406	-19.2901992797852	-7.21393346786499	0.00743668992072344	-0.00100484199356288	-0.00392691092565656	-0.00100484199356288	NaN	60.3225402832031
867	119.995727539063	-19.6148738861084	-6.49965000152588	0.0239950809627771	-0.0026282137259841	-0.0104203969240189	-0.00977104809135199	NaN	59.9978637695313
868	122.593124389648	-20.2642230987549	-6.43471527099609	0.0175015944987535	-0.0165892094373703	-0.0256800893694162	-0.00814767740666866	NaN	61.2965621948242
869	121.943778991699	-19.6148738861084	-6.69445466995239	0.0100340843200684	-0.00782300252467394	-0.00425158534198999	-0.000355493422830477	NaN	60.9718894958496
870	122.593124389648	-20.2642230987549	-6.82432460784912	0.0165275707840919	-0.0117190945893526	-0.00782300252467394	0.00451462110504508	NaN	61.2965621948242
871	121.294425964355	-19.6148738861084	-7.14899873733521	0.00970941036939621	-0.00555028254166245	-0.00100484199356288	-0.0104203969240189	NaN	60.6472129821777
872	121.294425964355	-19.6148738861084	-6.30484533309937	0.00581331877037883	-0.00132951640989631	-0.00360223650932312	0.00386527273803949	NaN	60.6472129821777
873	119.995727539063	-19.2901992797852	-6.23991060256958	0.00711201597005129	0.00256657530553639	-0.00392691092565656	-0.00814767740666866	NaN	59.9978637695313
874	119.346382141113	-19.6148738861084	-6.49965000152588	-0.00197886489331722	0.00386527273803949	-0.00490093370899558	0.00841071270406246	NaN	59.6731910705566
875	118.69702911377	-18.9655246734619	-6.69445466995239	-0.00522560812532902	-0.00555028254166245	0.00354059832170606	-0.000680167751852423	NaN	59.3485145568848
876	119.995727539063	-19.6148738861084	-7.08406400680542	-0.00814767740666866	-0.00457625929266214	0.000943203864153475	0.00613799272105098	NaN	59.9978637695313
877	118.69702911377	-19.2901992797852	-7.21393346786499	-0.0156151866540313	0.0158782228827477	0.0136055024340749	0.00256657530553639	NaN	59.3485145568848
878	121.943778991699	-20.9135704040527	-6.23991060256958	-0.0230826959013939	0.0158782228827477	0.00841071270406246	0.0175015944987535	NaN	60.9718894958496
879	119.995727539063	-18.9655246734619	-6.17497587203979	-0.0149658378213644	0.0200989879667759	0.0136055024340749	0.00354059832170606	NaN	59.9978637695313
880	121.943778991699	-19.6148738861084	-6.49965000152588	-0.00684897974133492	0.0123068047687411	0.0171769186854362	0.00354059832170606	NaN	60.9718894958496
881	121.294425964355	-19.2901992797852	-6.36978054046631	-0.0113944197073579	0.00321592413820326	0.00678734155371785	0.00191722682211548	NaN	60.6472129821777
882	120.645080566406	-19.9395484924316	-6.82432460784912	0.00808603875339031	0.00256657530553639	-0.00100484199356288	0.00516396993771195	NaN	60.3225402832031
883	120.645080566406	-20.2642230987549	-6.82432460784912	-0.0165892094373703	-0.00392691092565656	-0.00555028254166245	-0.00100484199356288	NaN	60.3225402832031
884	121.294425964355	-20.2642230987549	-6.62951993942261	-0.0152905117720366	-0.00555028254166245	0.00613799272105098	0.0132808275520802	NaN	60.6472129821777
885	121.294425964355	-20.5888977050781	-6.17497587203979	0.00711201597005129	-0.00912170019000769	-0.00360223650932312	0.00354059832170606	NaN	60.6472129821777
886	123.242469787598	-21.8875942230225	-6.43471527099609	0.0106834331527352	-0.0130177913233638	0.00354059832170606	0.00321592413820326	NaN	61.6212348937988
887	121.943778991699	-21.238245010376	-6.30484533309937	0.0188002903014421	-0.0250307414680719	-0.0117190945893526	-0.00587495695799589	NaN	60.9718894958496
888	121.943778991699	-19.9395484924316	-6.95419406890869	0.0197743140161037	-0.0204853005707264	-0.0198359526693821	-0.00490093370899558	NaN	60.9718894958496
889	122.593124389648	-21.238245010376	-6.23991060256958	0.0113327819854021	-0.0110697457566857	-0.0156151866540313	0.00126787810586393	NaN	61.2965621948242
890	119.995727539063	-19.2901992797852	-6.43471527099609	0.0106834331527352	-0.02697878703475	-0.00327756232582033	0.00159255252219737	NaN	59.9978637695313
891	122.593124389648	-20.9135704040527	-6.04510593414307	-0.00197886489331722	-0.000680167751852423	-0.0172385573387146	-0.00360223650932312	NaN	61.2965621948242
892	121.943778991699	-19.9395484924316	-7.01912927627563	0.00938473641872406	-0.00717365415766835	-0.0123684434220195	-0.00327756232582033	NaN	60.9718894958496
893	123.242469787598	-20.2642230987549	-6.82432460784912	-0.00165419070981443	-0.00132951640989631	-0.0159398596733809	-0.00425158534198999	NaN	61.6212348937988
894	122.593124389648	-20.2642230987549	-7.14899873733521	0.00516396993771195	-0.000355493422830477	-0.00490093370899558	0.00548864435404539	NaN	61.2965621948242
895	123.242469787598	-20.5888977050781	-6.95419406890869	0.00516396993771195	0.00451462110504508	-0.00912170019000769	-0.00100484199356288	NaN	61.6212348937988
896	121.294425964355	-20.5888977050781	-6.43471527099609	-0.0143164889886975	0.00841071270406246	0.00256657530553639	0.000618529506027699	NaN	60.6472129821777
897	123.891822814941	-20.2642230987549	-6.23991060256958	-0.0117190945893526	0.0142548503354192	0.00289124972186983	-0.0026282137259841	NaN	61.9459114074707
898	121.943778991699	-19.9395484924316	-6.49965000152588	-0.0165892094373703	0.020423661917448	0.0116574559360743	0.0106834331527352	NaN	60.9718894958496
899	123.242469787598	-20.5888977050781	-6.49965000152588	-0.0120437685400248	0.01847561635077	0.0213976856321096	0.013930176384747	NaN	61.6212348937988
900	119.995727539063	-19.2901992797852	-7.14899873733521	-0.0185372550040483	0.0220470335334539	0.0126314787194133	0.00646266713738441	NaN	59.9978637695313
901	121.294425964355	-19.9395484924316	-7.14899873733521	-0.0026282137259841	0.0116574559360743	0.00808603875339031	0.000618529506027699	NaN	60.6472129821777
902	120.645080566406	-18.9655246734619	-6.43471527099609	-0.000355493422830477	0.00256657530553639	0.00256657530553639	-0.00457625929266214	NaN	60.3225402832031
903	119.995727539063	-19.9395484924316	-6.23991060256958	-0.0126931173726916	-0.000355493422830477	0.00354059832170606	0.000293855206109583	NaN	59.9978637695313
904	119.346382141113	-19.9395484924316	-6.23991060256958	-0.0188619289547205	0.00159255252219737	0.00354059832170606	0.00159255252219737	NaN	59.6731910705566
905	118.04768371582	-19.6148738861084	-6.56458520889282	-0.00392691092565656	0.00808603875339031	0.00483929552137852	-0.00165419070981443	NaN	59.0238418579102
906	118.69702911377	-20.5888977050781	-6.17497587203979	-0.00100484199356288	-0.00100484199356288	-0.000680167751852423	0.00321592413820326	NaN	59.3485145568848
907	119.995727539063	-19.9395484924316	-6.30484533309937	0.0217223595827818	-0.0126931173726916	-0.0130177913233638	-0.0100957229733467	NaN	59.9978637695313
908	121.294425964355	-20.2642230987549	-6.30484533309937	0.0210730116814375	-0.0204853005707264	-0.0201606266200542	-0.00684897974133492	NaN	60.6472129821777
909	121.294425964355	-19.9395484924316	-6.23991060256958	0.0246444288641214	-0.0169138833880424	-0.0146411629393697	-0.00782300252467394	NaN	60.6472129821777
910	122.593124389648	-19.9395484924316	-6.62951993942261	0.0162028968334198	-0.0107450718060136	-0.00587495695799589	-0.0026282137259841	NaN	61.2965621948242
911	120.645080566406	-19.2901992797852	-6.62951993942261	0.00906006153672934	-0.021459324285388	-0.00912170019000769	0.00126787810586393	NaN	60.3225402832031
912	122.593124389648	-20.9135704040527	-6.23991060256958	0.012956153601408	0.00289124972186983	-0.00912170019000769	-0.00587495695799589	NaN	61.2965621948242
913	121.943778991699	-21.238245010376	-6.88925933837891	0.00548864435404539	-0.00457625929266214	-0.00587495695799589	0.000618529506027699	NaN	60.9718894958496
914	123.891822814941	-21.8875942230225	-6.11004114151001	0.00743668992072344	-0.0104203969240189	0.00776136433705688	0.00386527273803949	NaN	61.9459114074707
915	122.593124389648	-21.8875942230225	-6.23991060256958	0.00386527273803949	0.00126787810586393	0.00159255252219737	0.00126787810586393	NaN	61.2965621948242
916	120.645080566406	-20.9135704040527	-6.88925933837891	0.00743668992072344	-0.00619963090866804	-0.00425158534198999	0.00418994715437293	NaN	60.3225402832031
917	119.995727539063	-21.238245010376	-6.23991060256958	-0.00197886489331722	0.0126314787194133	0.0152288740500808	-3.08191010844894e-05	NaN	59.9978637695313
918	120.645080566406	-20.2642230987549	-6.43471527099609	-0.0107450718060136	0.0207483377307653	0.0188002903014421	0.00386527273803949	NaN	60.3225402832031
919	121.943778991699	-20.9135704040527	-6.17497587203979	-0.0165892094373703	0.0123068047687411	0.0217223595827818	0.00678734155371785	NaN	60.9718894958496
920	122.593124389648	-20.5888977050781	-5.98017120361328	-0.0175632312893867	0.0152288740500808	0.012956153601408	-0.00100484199356288	NaN	61.2965621948242
921	120.645080566406	-20.2642230987549	-6.43471527099609	-0.00912170019000769	0.00808603875339031	0.00483929552137852	0.00386527273803949	NaN	60.3225402832031
922	121.294425964355	-19.2901992797852	-6.75938940048218	-0.0113944197073579	0.00906006153672934	-0.00230353930965066	-0.00652430532500148	NaN	60.6472129821777
923	121.943778991699	-19.2901992797852	-6.75938940048218	-0.00425158534198999	0.000293855206109583	-0.00230353930965066	-0.00587495695799589	NaN	60.9718894958496
924	121.943778991699	-20.2642230987549	-6.62951993942261	0.000293855206109583	0.00418994715437293	-0.000355493422830477	-0.00684897974133492	NaN	60.9718894958496
925	123.891822814941	-21.238245010376	-6.36978054046631	-0.00132951640989631	0.00418994715437293	-0.00749832857400179	0.00354059832170606	NaN	61.9459114074707
926	122.593124389648	-19.6148738861084	-6.23991060256958	0.00289124972186983	-0.00132951640989631	-0.00457625929266214	0.00159255252219737	NaN	61.2965621948242
927	121.943778991699	-19.2901992797852	-6.43471527099609	0.0162028968334198	-3.08191010844894e-05	-0.0175632312893867	-0.00132951640989631	NaN	60.9718894958496
928	123.242469787598	-20.2642230987549	-6.56458520889282	0.0239950809627771	-0.0201606266200542	-0.0256800893694162	-0.00490093370899558	NaN	61.6212348937988
929	121.943778991699	-19.9395484924316	-6.56458520889282	0.011982130818069	-0.00782300252467394	-0.0104203969240189	0.00126787810586393	NaN	60.9718894958496
930	121.943778991699	-20.5888977050781	-6.49965000152588	0.01847561635077	-0.0126931173726916	-0.00977104809135199	0.00321592413820326	NaN	60.9718894958496
931	120.645080566406	-19.6148738861084	-6.56458520889282	0.00646266713738441	0.000943203864153475	-0.00457625929266214	-0.00132951640989631	NaN	60.3225402832031
932	119.346382141113	-20.5888977050781	-5.85030126571655	0.0100340843200684	-0.00555028254166245	-0.00457625929266214	-0.00490093370899558	NaN	59.6731910705566
933	119.995727539063	-20.9135704040527	-6.43471527099609	0.00581331877037883	-0.00230353930965066	-0.00392691092565656	-0.00165419070981443	NaN	59.9978637695313
934	119.995727539063	-20.9135704040527	-6.43471527099609	-0.00879702530801296	0.00451462110504508	0.00321592413820326	0.00776136433705688	NaN	59.9978637695313
935	119.995727539063	-20.2642230987549	-6.36978054046631	-0.00749832857400179	0.00159255252219737	0.00126787810586393	-0.00425158534198999	NaN	59.9978637695313
936	118.69702911377	-20.2642230987549	-6.11004114151001	-0.0113944197073579	0.00418994715437293	-0.00295288790948689	0.00711201597005129	NaN	59.3485145568848
937	119.995727539063	-19.2901992797852	-6.62951993942261	-0.0123684434220195	0.012956153601408	0.0116574559360743	-0.0143164889886975	NaN	59.9978637695313
938	121.943778991699	-20.5888977050781	-5.98017120361328	-0.0175632312893867	0.0223717093467712	0.00483929552137852	0.00970941036939621	NaN	60.9718894958496
939	121.294425964355	-19.2901992797852	-6.56458520889282	-0.00977104809135199	0.01847561635077	0.0123068047687411	-0.0126931173726916	NaN	60.6472129821777
940	121.943778991699	-19.2901992797852	-6.62951993942261	-0.00392691092565656	0.0181509424000978	0.0210730116814375	0.0126314787194133	NaN	60.9718894958496
941	119.995727539063	-19.9395484924316	-6.62951993942261	-0.0104203969240189	0.0103587592020631	0.00159255252219737	-3.08191010844894e-05	NaN	59.9978637695313
942	121.943778991699	-20.5888977050781	-6.56458520889282	0.00516396993771195	0.00483929552137852	-0.00392691092565656	-0.00165419070981443	NaN	60.9718894958496
943	119.995727539063	-21.238245010376	-6.36978054046631	0.00841071270406246	-0.0026282137259841	-3.08191010844894e-05	-0.00132951640989631	NaN	59.9978637695313
944	123.242469787598	-21.8875942230225	-6.23991060256958	0.0022419011220336	-0.00295288790948689	0.00126787810586393	0.00776136433705688	NaN	61.6212348937988
945	119.995727539063	-21.238245010376	-6.62951993942261	0.00581331877037883	0.00126787810586393	0.00873538758605719	0.00711201597005129	NaN	59.9978637695313
946	121.943778991699	-20.5888977050781	-6.62951993942261	0.0165275707840919	0.00159255252219737	0.000618529506027699	0.00159255252219737	NaN	60.9718894958496
947	121.943778991699	-20.9135704040527	-6.23991060256958	0.0269171483814716	-0.0165892094373703	-0.0188619289547205	-0.00879702530801296	NaN	60.9718894958496
948	121.294425964355	-19.9395484924316	-7.01912927627563	0.0249691028147936	-0.0191866029053926	-0.0208099745213985	-0.00912170019000769	NaN	60.6472129821777
949	122.593124389648	-21.238245010376	-6.75938940048218	0.0126314787194133	-0.0130177913233638	-0.0188619289547205	0.00548864435404539	NaN	61.2965621948242
950	120.645080566406	-19.6148738861084	-6.88925933837891	0.013930176384747	-0.00847235135734081	-0.0104203969240189	-0.00847235135734081	NaN	60.3225402832031
951	122.593124389648	-20.9135704040527	-6.56458520889282	0.0126314787194133	-0.0243813935667276	-0.0159398596733809	0.00256657530553639	NaN	61.2965621948242
952	121.943778991699	-20.9135704040527	-6.62951993942261	0.00938473641872406	-0.00197886489331722	-0.00522560812532902	-0.00425158534198999	NaN	60.9718894958496
953	123.242469787598	-20.9135704040527	-6.30484533309937	0.000618529506027699	-0.00197886489331722	-0.00587495695799589	-0.00555028254166245	NaN	61.6212348937988
954	123.242469787598	-20.5888977050781	-6.56458520889282	0.00159255252219737	0.00289124972186983	-0.00457625929266214	-0.00230353930965066	NaN	61.6212348937988
955	122.593124389648	-20.9135704040527	-6.23991060256958	0.00938473641872406	0.0022419011220336	-0.00619963090866804	0.0100340843200684	NaN	61.2965621948242
956	121.943778991699	-19.9395484924316	-6.23991060256958	0.000943203864153475	0.00159255252219737	0.00256657530553639	-0.00132951640989631	NaN	60.9718894958496
957	123.242469787598	-20.2642230987549	-6.75938940048218	-0.00392691092565656	0.0155535480007529	0.00159255252219737	0.00516396993771195	NaN	61.6212348937988
958	122.593124389648	-20.2642230987549	-6.62951993942261	-0.0123684434220195	0.0226963832974434	0.00613799272105098	0.000618529506027699	NaN	61.2965621948242
959	120.645080566406	-19.9395484924316	-6.62951993942261	-0.0159398596733809	0.0162028968334198	0.0178262684494257	0.012956153601408	NaN	60.3225402832031
960	119.995727539063	-19.9395484924316	-6.11004114151001	-0.00684897974133492	0.0162028968334198	0.0155535480007529	0.00483929552137852	NaN	59.9978637695313
961	120.645080566406	-20.9135704040527	-5.98017120361328	-0.000680167751852423	0.00321592413820326	-0.00132951640989631	0.0022419011220336	NaN	60.3225402832031
962	121.294425964355	-20.9135704040527	-6.43471527099609	0.00386527273803949	0.00354059832170606	0.000943203864153475	-0.00587495695799589	NaN	60.6472129821777
963	119.995727539063	-20.5888977050781	-6.43471527099609	-0.00360223650932312	0.00191722682211548	-0.00165419070981443	-0.00392691092565656	NaN	59.9978637695313
964	119.995727539063	-20.9135704040527	-6.36978054046631	0.00354059832170606	0.0022419011220336	-0.000680167751852423	0.00808603875339031	NaN	59.9978637695313
965	119.346382141113	-20.9135704040527	-6.43471527099609	-0.00522560812532902	-0.00165419070981443	-0.000680167751852423	-0.00457625929266214	NaN	59.6731910705566
966	120.645080566406	-20.2642230987549	-6.17497587203979	0.00516396993771195	0.000618529506027699	-0.00100484199356288	0.00386527273803949	NaN	60.3225402832031
967	119.995727539063	-18.9655246734619	-6.23991060256958	0.0145795252174139	-0.0104203969240189	-0.0175632312893867	-0.0110697457566857	NaN	59.9978637695313
968	121.943778991699	-20.5888977050781	-6.88925933837891	0.0165275707840919	-0.0198359526693821	-0.0172385573387146	-0.00100484199356288	NaN	60.9718894958496
969	121.294425964355	-18.9655246734619	-6.62951993942261	0.00418994715437293	-0.0143164889886975	-0.0227580219507217	-0.0110697457566857	NaN	60.6472129821777
970	122.593124389648	-20.5888977050781	-6.82432460784912	0.0152288740500808	-0.0110697457566857	-0.0104203969240189	0.00516396993771195	NaN	61.2965621948242
971	121.294425964355	-19.9395484924316	-7.14899873733521	0.00841071270406246	-0.00879702530801296	-0.0117190945893526	0.0022419011220336	NaN	60.6472129821777
972	121.294425964355	-20.2642230987549	-6.49965000152588	0.0022419011220336	-0.0237320438027382	-0.0110697457566857	-0.00717365415766835	NaN	60.6472129821777
973	119.995727539063	-20.9135704040527	-6.30484533309937	0.000943203864153475	-0.0026282137259841	-0.00879702530801296	-0.00522560812532902	NaN	59.9978637695313
974	121.943778991699	-20.9135704040527	-6.69445466995239	-0.00457625929266214	-0.00717365415766835	-0.00555028254166245	-0.00652430532500148	NaN	60.9718894958496
975	121.943778991699	-21.238245010376	-6.62951993942261	0.0022419011220336	0.0022419011220336	-0.00392691092565656	0.00743668992072344	NaN	60.9718894958496
976	123.242469787598	-21.5629196166992	-6.30484533309937	0.000293855206109583	-0.00457625929266214	-0.00230353930965066	-0.00360223650932312	NaN	61.6212348937988
977	121.294425964355	-20.2642230987549	-6.23991060256958	-0.0169138833880424	0.0103587592020631	0.00581331877037883	-0.00327756232582033	NaN	60.6472129821777
978	121.943778991699	-20.2642230987549	-6.49965000152588	-0.00977104809135199	0.012956153601408	0.011982130818069	-0.00327756232582033	NaN	60.9718894958496
979	122.593124389648	-20.5888977050781	-5.9152364730835	-0.0130177913233638	0.011982130818069	0.0116574559360743	0.00906006153672934	NaN	61.2965621948242
980	121.943778991699	-20.2642230987549	-6.62951993942261	-0.00522560812532902	0.0200989879667759	0.0191249661147594	0.00191722682211548	NaN	60.9718894958496
981	120.645080566406	-19.6148738861084	-6.69445466995239	0.0168522447347641	0.00776136433705688	0.00451462110504508	0.00126787810586393	NaN	60.3225402832031
982	120.645080566406	-19.6148738861084	-6.69445466995239	0.00256657530553639	0.0116574559360743	-0.00425158534198999	-0.00490093370899558	NaN	60.3225402832031
983	121.294425964355	-19.2901992797852	-7.27886867523193	0.000943203864153475	0.00483929552137852	-0.00619963090866804	-0.00165419070981443	NaN	60.6472129821777
984	120.645080566406	-19.2901992797852	-7.14899873733521	-0.0162645354866982	-0.00230353930965066	-0.000680167751852423	-0.00522560812532902	NaN	60.3225402832031
985	119.995727539063	-19.6148738861084	-6.95419406890869	-0.00782300252467394	0.00483929552137852	0.00354059832170606	-0.000355493422830477	NaN	59.9978637695313
986	121.294425964355	-19.2901992797852	-6.95419406890869	-0.000355493422830477	0.00386527273803949	-0.00165419070981443	-0.00197886489331722	NaN	60.6472129821777
987	123.242469787598	-20.5888977050781	-6.49965000152588	0.0116574559360743	-0.0240567177534103	-0.0198359526693821	-0.00327756232582033	NaN	61.6212348937988
988	120.645080566406	-19.6148738861084	-6.30484533309937	0.0246444288641214	-0.0152905117720366	-0.0172385573387146	-0.0120437685400248	NaN	60.3225402832031
989	123.242469787598	-20.9135704040527	-6.95419406890869	0.0217223595827818	-0.0113944197073579	-0.0143164889886975	-0.00100484199356288	NaN	61.6212348937988
990	121.294425964355	-19.2901992797852	-7.01912927627563	0.00873538758605719	-0.00717365415766835	-0.00847235135734081	-0.00847235135734081	NaN	60.6472129821777
991	123.242469787598	-20.9135704040527	-6.04510593414307	0.0113327819854021	-0.00717365415766835	-0.00555028254166245	-0.00230353930965066	NaN	61.6212348937988
992	121.294425964355	-20.5888977050781	-6.30484533309937	-0.000680167751852423	0.00451462110504508	-0.0136671401560307	-0.00165419070981443	NaN	60.6472129821777
993	121.294425964355	-20.5888977050781	-6.43471527099609	0.00678734155371785	-0.000355493422830477	-0.00425158534198999	-0.00879702530801296	NaN	60.6472129821777
994	121.294425964355	-20.5888977050781	-6.43471527099609	-0.0139918150380254	-0.00425158534198999	-0.0110697457566857	0.01100810803473	NaN	60.6472129821777
995	120.645080566406	-20.5888977050781	-6.30484533309937	-0.00619963090866804	0.00126787810586393	0.00516396993771195	0.00613799272105098	NaN	60.3225402832031
996	118.69702911377	-19.2901992797852	-6.82432460784912	0.00711201597005129	0.00548864435404539	0.000943203864153475	-0.00100484199356288	NaN	59.3485145568848
997	120.645080566406	-20.9135704040527	-6.36978054046631	-0.0175632312893867	0.0100340843200684	0.0168522447347641	-0.00490093370899558	NaN	60.3225402832031
998	120.645080566406	-20.5888977050781	-6.49965000152588	-0.021459324285388	0.013930176384747	0.00808603875339031	0.00354059832170606	NaN	60.3225402832031
999	121.294425964355	-19.6148738861084	-6.62951993942261	-0.0130177913233638	0.0178262684494257	0.0113327819854021	0.00483929552137852	NaN	60.6472129821777
1000	119.995727539063	-19.6148738861084	-6.23991060256958	-0.0123684434220195	0.0171769186854362	0.0142548503354192	0.00256657530553639	NaN	59.9978637695313
1001	121.943778991699	-20.2642230987549	-6.23991060256958	-0.00749832857400179	0.0126314787194133	0.011982130818069	0.000943203864153475	NaN	60.9718894958496
1002	121.294425964355	-20.5888977050781	-5.98017120361328	-0.0204853005707264	-0.00457625929266214	-0.00782300252467394	-3.08191010844894e-05	NaN	60.6472129821777
1003	122.593124389648	-20.5888977050781	-6.75938940048218	0.0103587592020631	-3.08191010844894e-05	-0.00295288790948689	-0.00749832857400179	NaN	61.2965621948242
1004	121.943778991699	-21.238245010376	-6.49965000152588	0.00678734155371785	0.000943203864153475	-0.00522560812532902	0.00418994715437293	NaN	60.9718894958496
1005	122.593124389648	-21.238245010376	-6.43471527099609	-0.0026282137259841	-0.00684897974133492	0.00321592413820326	0.00451462110504508	NaN	61.2965621948242
1006	121.294425964355	-21.8875942230225	-6.23991060256958	0.00776136433705688	-0.00684897974133492	-0.00165419070981443	-0.00100484199356288	NaN	60.6472129821777
1007	120.645080566406	-20.2642230987549	-6.49965000152588	0.0136055024340749	-0.0240567177534103	-0.0104203969240189	-0.00717365415766835	NaN	60.3225402832031
1008	123.242469787598	-20.5888977050781	-6.30484533309937	0.0223717093467712	-0.0165892094373703	-0.0159398596733809	-0.00327756232582033	NaN	61.6212348937988
1009	121.294425964355	-19.2901992797852	-6.43471527099609	0.0113327819854021	-0.0182125810533762	-0.00587495695799589	-0.0110697457566857	NaN	60.6472129821777
1010	123.242469787598	-20.9135704040527	-6.43471527099609	0.0168522447347641	-0.0123684434220195	-0.0143164889886975	0.00548864435404539	NaN	61.6212348937988
1011	120.645080566406	-18.9655246734619	-7.21393346786499	0.00873538758605719	0.00483929552137852	-0.0100957229733467	-0.00197886489331722	NaN	60.3225402832031
1012	121.943778991699	-19.6148738861084	-6.56458520889282	0.0022419011220336	-0.00132951640989631	-0.00717365415766835	-0.00847235135734081	NaN	60.9718894958496
1013	120.645080566406	-19.2901992797852	-6.49965000152588	0.00386527273803949	0.00548864435404539	-0.00555028254166245	0.0022419011220336	NaN	60.3225402832031
1014	121.943778991699	-19.2901992797852	-6.43471527099609	-0.00814767740666866	-0.0026282137259841	-0.00327756232582033	0.00483929552137852	NaN	60.9718894958496
1015	120.645080566406	-19.2901992797852	-6.82432460784912	0.0022419011220336	0.0126314787194133	0.0022419011220336	0.00743668992072344	NaN	60.3225402832031
1016	122.593124389648	-20.2642230987549	-6.75938940048218	-0.00490093370899558	0.0100340843200684	0.00126787810586393	-3.08191010844894e-05	NaN	61.2965621948242
1017	122.593124389648	-20.5888977050781	-6.43471527099609	-0.0175632312893867	0.0162028968334198	-0.0026282137259841	-0.00100484199356288	NaN	61.2965621948242
1018	120.645080566406	-18.9655246734619	-6.88925933837891	-0.0143164889886975	0.0142548503354192	0.012956153601408	-0.00684897974133492	NaN	60.3225402832031
1019	122.593124389648	-20.2642230987549	-6.17497587203979	-0.0175632312893867	0.0168522447347641	0.0197743140161037	0.0022419011220336	NaN	61.2965621948242
1020	121.294425964355	-18.6408519744873	-6.11004114151001	-0.0152905117720366	0.0123068047687411	0.013930176384747	0.0100340843200684	NaN	60.6472129821777
1021	120.645080566406	-19.2901992797852	-6.43471527099609	-0.00912170019000769	0.00938473641872406	0.00126787810586393	0.00386527273803949	NaN	60.3225402832031
1022	119.995727539063	-19.6148738861084	-6.43471527099609	-0.00197886489331722	0.00548864435404539	-0.00360223650932312	-0.00749832857400179	NaN	59.9978637695313
1023	120.645080566406	-20.2642230987549	-6.30484533309937	-0.0026282137259841	0.00159255252219737	-0.0113944197073579	-0.00197886489331722	NaN	60.3225402832031
1024	118.04768371582	-19.2901992797852	-6.30484533309937	0.000293855206109583	0.00841071270406246	-0.00197886489331722	0.0100340843200684	NaN	59.0238418579102
1025	119.346382141113	-18.9655246734619	-6.49965000152588	-0.0165892094373703	0.00289124972186983	0.00191722682211548	0.00418994715437293	NaN	59.6731910705566
1026	118.04768371582	-18.9655246734619	-6.75938940048218	-0.00360223650932312	0.0022419011220336	-0.00490093370899558	0.00256657530553639	NaN	59.0238418579102
1027	122.593124389648	-19.9395484924316	-6.36978054046631	0.0132808275520802	-0.00652430532500148	-0.0334722734987736	-0.00132951640989631	NaN	61.2965621948242
1028	121.943778991699	-19.6148738861084	-6.36978054046631	0.0142548503354192	-0.0162645354866982	-0.0195112787187099	-0.0149658378213644	NaN	60.9718894958496
1029	121.943778991699	-19.6148738861084	-6.69445466995239	0.0178262684494257	-0.0152905117720366	-0.0149658378213644	-0.00100484199356288	NaN	60.9718894958496
1030	119.995727539063	-18.9655246734619	-6.49965000152588	0.00451462110504508	-0.00749832857400179	-0.0104203969240189	-0.00490093370899558	NaN	59.9978637695313
1031	122.593124389648	-20.5888977050781	-6.75938940048218	0.0152288740500808	-0.00457625929266214	-0.00522560812532902	-0.0026282137259841	NaN	61.2965621948242
1032	121.943778991699	-20.9135704040527	-6.11004114151001	0.01847561635077	-0.00912170019000769	-0.00522560812532902	-0.00392691092565656	NaN	60.9718894958496
1033	123.242469787598	-20.9135704040527	-6.43471527099609	0.0103587592020631	-0.00457625929266214	-0.00490093370899558	-0.00522560812532902	NaN	61.6212348937988
1034	123.242469787598	-20.9135704040527	-6.36978054046631	0.000618529506027699	-0.0123684434220195	0.00386527273803949	0.000618529506027699	NaN	61.6212348937988
1035	122.593124389648	-20.9135704040527	-6.36978054046631	0.01100810803473	-0.00230353930965066	-0.00327756232582033	-0.00132951640989631	NaN	61.2965621948242
1036	120.645080566406	-20.5888977050781	-6.11004114151001	0.0136055024340749	-0.00197886489331722	0.000943203864153475	0.000293855206109583	NaN	60.3225402832031
1037	119.995727539063	-19.2901992797852	-6.43471527099609	-0.000355493422830477	0.00581331877037883	0.0106834331527352	-0.000680167751852423	NaN	59.9978637695313
1038	123.891822814941	-20.9135704040527	-5.98017120361328	-0.00879702530801296	0.0188002903014421	0.0116574559360743	-0.00197886489331722	NaN	61.9459114074707
1039	120.645080566406	-18.9655246734619	-6.69445466995239	-0.0159398596733809	0.0226963832974434	0.0145795252174139	0.00711201597005129	NaN	60.3225402832031
1040	124.541168212891	-20.2642230987549	-6.43471527099609	-0.0104203969240189	0.0152288740500808	0.012956153601408	0.00581331877037883	NaN	62.2705841064453
1041	122.593124389648	-20.2642230987549	-6.17497587203979	-0.00717365415766835	0.0126314787194133	-0.0026282137259841	0.00191722682211548	NaN	61.2965621948242
1042	123.242469787598	-19.2901992797852	-7.01912927627563	-0.00457625929266214	0.0022419011220336	-0.000355493422830477	-0.00555028254166245	NaN	61.6212348937988
1043	121.294425964355	-19.2901992797852	-6.69445466995239	-0.0026282137259841	0.00743668992072344	0.00451462110504508	0.000618529506027699	NaN	60.6472129821777
1044	123.891822814941	-19.9395484924316	-6.43471527099609	-3.08191010844894e-05	-0.000680167751852423	0.00646266713738441	0.00256657530553639	NaN	61.9459114074707
1045	122.593124389648	-20.2642230987549	-6.62951993942261	-0.00100484199356288	-3.08191010844894e-05	0.00418994715437293	0.00548864435404539	NaN	61.2965621948242
1046	123.242469787598	-20.2642230987549	-6.62951993942261	0.0126314787194133	0.00970941036939621	-0.00360223650932312	0.00159255252219737	NaN	61.6212348937988
1047	119.995727539063	-19.6148738861084	-6.69445466995239	0.0106834331527352	-0.00587495695799589	-0.0295761823654175	-0.00100484199356288	NaN	59.9978637695313
1048	121.294425964355	-19.2901992797852	-6.62951993942261	0.0149041991680861	-0.0191866029053926	-0.0217839982360601	-0.0136671401560307	NaN	60.6472129821777
1049	121.943778991699	-20.5888977050781	-6.17497587203979	0.0145795252174139	-0.0100957229733467	-0.0136671401560307	0.00289124972186983	NaN	60.9718894958496
1050	122.593124389648	-20.5888977050781	-6.30484533309937	0.00938473641872406	-0.0104203969240189	-0.0123684434220195	0.00191722682211548	NaN	61.2965621948242
1051	120.645080566406	-19.6148738861084	-6.49965000152588	0.00126787810586393	0.0126314787194133	-0.00879702530801296	0.00159255252219737	NaN	60.3225402832031
1052	121.294425964355	-18.6408519744873	-6.69445466995239	0.0022419011220336	-0.0117190945893526	-0.00749832857400179	-0.0107450718060136	NaN	60.6472129821777
1053	119.995727539063	-20.2642230987549	-6.36978054046631	0.00548864435404539	-0.000680167751852423	-0.00327756232582033	-0.00295288790948689	NaN	59.9978637695313
1054	119.346382141113	-18.9655246734619	-6.43471527099609	-0.00944637414067984	-0.00522560812532902	0.00646266713738441	0.000943203864153475	NaN	59.6731910705566
1055	119.995727539063	-19.6148738861084	-6.43471527099609	-0.0162645354866982	0.00191722682211548	0.00418994715437293	0.00678734155371785	NaN	59.9978637695313
1056	119.346382141113	-18.9655246734619	-6.23991060256958	0.00483929552137852	0.00906006153672934	0.0158782228827477	-0.000680167751852423	NaN	59.6731910705566
1057	120.645080566406	-20.5888977050781	-6.36978054046631	-0.00912170019000769	0.0165275707840919	0.00970941036939621	-3.08191010844894e-05	NaN	60.3225402832031
1058	119.346382141113	-18.9655246734619	-6.62951993942261	-0.0149658378213644	0.0213976856321096	0.0233457311987877	0.00386527273803949	NaN	59.6731910705566
1059	122.593124389648	-20.9135704040527	-6.56458520889282	-0.0104203969240189	0.0106834331527352	0.0272418223321438	0.013930176384747	NaN	61.2965621948242
1060	119.995727539063	-19.6148738861084	-6.62951993942261	-0.00977104809135199	0.0210730116814375	0.0282158460468054	0.00126787810586393	NaN	59.9978637695313
1061	121.294425964355	-19.6148738861084	-6.36978054046631	-0.00944637414067984	0.00646266713738441	0.0188002903014421	0.00321592413820326	NaN	60.6472129821777
1062	121.943778991699	-20.5888977050781	-6.04510593414307	-0.00360223650932312	0.00613799272105098	-0.00100484199356288	-0.00457625929266214	NaN	60.9718894958496
1063	121.943778991699	-21.238245010376	-6.56458520889282	-0.0250307414680719	0.00126787810586393	0.00451462110504508	-0.00522560812532902	NaN	60.9718894958496
1064	121.294425964355	-21.238245010376	-6.30484533309937	0.00126787810586393	-0.0110697457566857	0.00354059832170606	0.0136055024340749	NaN	60.6472129821777
1065	121.294425964355	-20.9135704040527	-6.56458520889282	0.000618529506027699	0.00191722682211548	0.000618529506027699	0.00126787810586393	NaN	60.6472129821777
1066	121.943778991699	-20.9135704040527	-7.01912927627563	0.00938473641872406	-0.00587495695799589	-0.00684897974133492	-0.00100484199356288	NaN	60.9718894958496
1067	122.593124389648	-21.5629196166992	-6.75938940048218	0.0136055024340749	-0.0175632312893867	-0.0198359526693821	-0.00912170019000769	NaN	61.2965621948242
1068	122.593124389648	-21.8875942230225	-5.9152364730835	0.0100340843200684	-0.0149658378213644	-0.0266541130840778	-0.0120437685400248	NaN	61.2965621948242
1069	120.645080566406	-19.6148738861084	-6.69445466995239	0.0106834331527352	0.00418994715437293	-0.0182125810533762	-0.00490093370899558	NaN	60.3225402832031
1070	121.943778991699	-19.9395484924316	-6.95419406890869	0.00873538758605719	-0.0133424662053585	-0.0201606266200542	-0.00165419070981443	NaN	60.9718894958496
1071	123.242469787598	-19.9395484924316	-6.23991060256958	0.00841071270406246	-0.0247060675173998	-0.00977104809135199	0.000943203864153475	NaN	61.6212348937988
1072	123.242469787598	-20.9135704040527	-6.23991060256958	0.00776136433705688	-0.00132951640989631	-0.0201606266200542	-0.00587495695799589	NaN	61.6212348937988
1073	121.943778991699	-20.2642230987549	-6.49965000152588	0.00581331877037883	0.00613799272105098	-0.00360223650932312	-0.00619963090866804	NaN	60.9718894958496
1074	123.891822814941	-20.5888977050781	-6.11004114151001	0.000293855206109583	0.000618529506027699	-0.00912170019000769	0.00451462110504508	NaN	61.9459114074707
1075	122.593124389648	-20.2642230987549	-6.62951993942261	-0.0204853005707264	0.00646266713738441	-0.00717365415766835	-0.00132951640989631	NaN	61.2965621948242
1076	123.242469787598	-20.5888977050781	-6.69445466995239	0.00808603875339031	0.00451462110504508	0.00418994715437293	0.0022419011220336	NaN	61.6212348937988
1077	120.645080566406	-19.6148738861084	-6.75938940048218	-0.0100957229733467	0.0152288740500808	0.00191722682211548	0.00418994715437293	NaN	60.3225402832031
1078	122.593124389648	-20.5888977050781	-6.36978054046631	-0.00977104809135199	0.0220470335334539	0.00516396993771195	-3.08191010844894e-05	NaN	61.2965621948242
1079	120.645080566406	-19.2901992797852	-6.36978054046631	-0.0104203969240189	0.01847561635077	0.0155535480007529	0.00743668992072344	NaN	60.3225402832031
1080	121.943778991699	-19.9395484924316	-6.04510593414307	-0.0149658378213644	0.0175015944987535	0.0116574559360743	0.00646266713738441	NaN	60.9718894958496
1081	123.242469787598	-20.2642230987549	-6.36978054046631	-0.000355493422830477	0.00711201597005129	0.000618529506027699	0.00776136433705688	NaN	61.6212348937988
1082	122.593124389648	-19.2901992797852	-6.62951993942261	0.0113327819854021	0.00548864435404539	0.00354059832170606	-0.00230353930965066	NaN	61.2965621948242
1083	120.645080566406	-19.6148738861084	-6.62951993942261	0.00321592413820326	0.00126787810586393	-0.0143164889886975	0.00256657530553639	NaN	60.3225402832031
1084	121.294425964355	-19.2901992797852	-6.49965000152588	-0.00327756232582033	0.00808603875339031	-0.00100484199356288	-0.00360223650932312	NaN	60.6472129821777
1085	121.294425964355	-20.9135704040527	-6.04510593414307	-0.00327756232582033	0.00678734155371785	-0.00197886489331722	0.00386527273803949	NaN	60.6472129821777
1086	119.995727539063	-19.9395484924316	-6.11004114151001	0.00613799272105098	-0.00100484199356288	-0.00555028254166245	0.000618529506027699	NaN	59.9978637695313
1087	120.645080566406	-19.6148738861084	-6.56458520889282	0.0162028968334198	-0.0126931173726916	-0.0237320438027382	-3.08191010844894e-05	NaN	60.3225402832031
1088	119.346382141113	-18.9655246734619	-6.69445466995239	0.0181509424000978	-0.00619963090866804	-0.0282774847000837	-0.00197886489331722	NaN	59.6731910705566
1089	123.242469787598	-20.5888977050781	-6.43471527099609	0.01100810803473	-0.000680167751852423	-0.0172385573387146	0.00808603875339031	NaN	61.6212348937988
1090	121.943778991699	-19.9395484924316	-7.14899873733521	0.0149041991680861	-0.017887907102704	-0.0107450718060136	-0.00749832857400179	NaN	60.9718894958496
1091	121.943778991699	-20.2642230987549	-6.88925933837891	0.0116574559360743	0.00451462110504508	-0.0133424662053585	0.00743668992072344	NaN	60.9718894958496
1092	119.995727539063	-19.9395484924316	-6.69445466995239	0.0103587592020631	-0.00490093370899558	-0.0113944197073579	0.00159255252219737	NaN	59.9978637695313
1093	122.593124389648	-20.9135704040527	-6.82432460784912	0.0022419011220336	-0.00132951640989631	-0.00425158534198999	-0.00555028254166245	NaN	61.2965621948242
1094	121.294425964355	-20.9135704040527	-6.75938940048218	0.00646266713738441	-0.00425158534198999	0.00483929552137852	0.00743668992072344	NaN	60.6472129821777
1095	121.294425964355	-21.238245010376	-6.56458520889282	0.000943203864153475	-0.00392691092565656	-0.000355493422830477	-0.00100484199356288	NaN	60.6472129821777
1096	121.943778991699	-20.9135704040527	-6.49965000152588	0.00126787810586393	-0.000355493422830477	0.00548864435404539	-0.00457625929266214	NaN	60.9718894958496
1097	122.593124389648	-21.8875942230225	-6.11004114151001	-0.00814767740666866	-0.0026282137259841	0.000293855206109583	-0.00100484199356288	NaN	61.2965621948242
1098	119.995727539063	-20.2642230987549	-6.36978054046631	-0.0104203969240189	0.0106834331527352	0.01100810803473	0.00613799272105098	NaN	59.9978637695313
1099	122.593124389648	-21.238245010376	-6.49965000152588	-0.0117190945893526	0.00743668992072344	0.0136055024340749	0.0022419011220336	NaN	61.2965621948242
1100	120.645080566406	-19.9395484924316	-6.56458520889282	-0.0130177913233638	0.0113327819854021	0.00743668992072344	0.01100810803473	NaN	60.3225402832031
1101	121.294425964355	-19.2901992797852	-6.56458520889282	-0.0100957229733467	0.00548864435404539	0.00126787810586393	-3.08191010844894e-05	NaN	60.6472129821777
1102	120.645080566406	-20.2642230987549	-6.17497587203979	0.00743668992072344	0.00483929552137852	-0.00717365415766835	0.0100340843200684	NaN	60.3225402832031
1103	123.242469787598	-19.9395484924316	-6.17497587203979	0.0162028968334198	0.00873538758605719	-0.00295288790948689	-0.00425158534198999	NaN	61.6212348937988
1104	122.593124389648	-19.9395484924316	-6.43471527099609	0.00776136433705688	0.000618529506027699	-0.00100484199356288	0.00289124972186983	NaN	61.2965621948242
1105	120.645080566406	-19.6148738861084	-7.47367286682129	-0.0204853005707264	0.00483929552137852	-0.0026282137259841	0.0100340843200684	NaN	60.3225402832031
1106	122.593124389648	-19.6148738861084	-6.88925933837891	0.0155535480007529	-0.00327756232582033	0.000943203864153475	0.00256657530553639	NaN	61.2965621948242
1107	122.593124389648	-20.5888977050781	-6.56458520889282	0.0191249661147594	-0.0139918150380254	-0.021459324285388	0.000293855206109583	NaN	61.2965621948242
1108	123.242469787598	-20.5888977050781	-6.36978054046631	0.0145795252174139	-0.0149658378213644	-0.0250307414680719	-0.0136671401560307	NaN	61.6212348937988
1109	121.943778991699	-19.2901992797852	-6.30484533309937	0.0132808275520802	-0.0198359526693821	-0.0230826959013939	0.00191722682211548	NaN	60.9718894958496
1110	122.593124389648	-20.2642230987549	-6.11004114151001	0.013930176384747	-0.0107450718060136	-0.0172385573387146	-3.08191010844894e-05	NaN	61.2965621948242
1111	122.593124389648	-20.5888977050781	-6.49965000152588	0.00906006153672934	-0.000680167751852423	-0.00197886489331722	-0.00360223650932312	NaN	61.2965621948242
1112	122.593124389648	-20.9135704040527	-6.69445466995239	0.00581331877037883	-0.00132951640989631	-0.00684897974133492	0.00191722682211548	NaN	61.2965621948242
1113	121.943778991699	-19.9395484924316	-6.56458520889282	-0.00814767740666866	-0.00619963090866804	-0.000355493422830477	0.00126787810586393	NaN	60.9718894958496
1114	120.645080566406	-20.2642230987549	-6.49965000152588	0.00289124972186983	-0.00132951640989631	-0.00392691092565656	0.00256657530553639	NaN	60.3225402832031
1115	120.645080566406	-20.2642230987549	-6.62951993942261	-0.00847235135734081	0.00126787810586393	-0.00360223650932312	-0.00132951640989631	NaN	60.3225402832031
1116	120.645080566406	-20.2642230987549	-6.23991060256958	-0.00782300252467394	0.00646266713738441	-0.00230353930965066	-0.0026282137259841	NaN	60.3225402832031
1117	119.346382141113	-19.6148738861084	-6.49965000152588	-0.0237320438027382	0.00906006153672934	-0.00360223650932312	0.00613799272105098	NaN	59.6731910705566
1118	121.294425964355	-20.2642230987549	-6.43471527099609	-0.021459324285388	0.0200989879667759	0.0155535480007529	-0.00132951640989631	NaN	60.6472129821777
1119	121.294425964355	-19.2901992797852	-6.62951993942261	-0.00977104809135199	0.0123068047687411	0.0155535480007529	0.00581331877037883	NaN	60.6472129821777
1120	122.593124389648	-19.6148738861084	-6.75938940048218	-0.0217839982360601	0.0191249661147594	0.0162028968334198	0.00581331877037883	NaN	61.2965621948242
1121	123.891822814941	-20.9135704040527	-6.62951993942261	-0.0113944197073579	0.0100340843200684	0.00646266713738441	-0.00165419070981443	NaN	61.9459114074707
1122	120.645080566406	-19.2901992797852	-7.08406400680542	0.000293855206109583	0.00743668992072344	0.000943203864153475	-0.00327756232582033	NaN	60.3225402832031
1123	121.943778991699	-19.6148738861084	-6.62951993942261	-0.00652430532500148	0.00451462110504508	-0.0110697457566857	-0.00132951640989631	NaN	60.9718894958496
1124	122.593124389648	-20.2642230987549	-6.62951993942261	-0.00717365415766835	-0.0026282137259841	0.00191722682211548	0.00711201597005129	NaN	61.2965621948242
1125	124.541168212891	-21.8875942230225	-6.43471527099609	0.00613799272105098	-0.00100484199356288	0.00808603875339031	0.00256657530553639	NaN	62.2705841064453
1126	123.891822814941	-21.5629196166992	-6.23991060256958	0.00386527273803949	-0.0104203969240189	0.00159255252219737	0.00483929552137852	NaN	61.9459114074707
1127	121.294425964355	-20.9135704040527	-6.11004114151001	0.0165275707840919	-0.0279528107494116	-0.0123684434220195	-0.00619963090866804	NaN	60.6472129821777
1128	121.294425964355	-19.2901992797852	-7.08406400680542	0.0142548503354192	-0.0208099745213985	-0.0152905117720366	-0.00684897974133492	NaN	60.6472129821777
1129	123.242469787598	-20.2642230987549	-6.49965000152588	0.00808603875339031	-0.00847235135734081	-0.00944637414067984	0.00191722682211548	NaN	61.6212348937988
1130	121.943778991699	-19.6148738861084	-6.56458520889282	0.0175015944987535	-0.017887907102704	-0.00879702530801296	0.000293855206109583	NaN	60.9718894958496
1131	121.943778991699	-19.2901992797852	-7.08406400680542	0.00776136433705688	-0.00717365415766835	-0.00197886489331722	-0.00684897974133492	NaN	60.9718894958496
1132	122.593124389648	-20.2642230987549	-6.62951993942261	0.0113327819854021	-0.00652430532500148	-0.00165419070981443	-0.00490093370899558	NaN	61.2965621948242
1133	123.242469787598	-20.2642230987549	-5.98017120361328	0.00126787810586393	-0.00132951640989631	-0.00230353930965066	-0.00977104809135199	NaN	61.6212348937988
1134	122.593124389648	-19.9395484924316	-6.23991060256958	0.00386527273803949	0.00256657530553639	0.00289124972186983	0.00841071270406246	NaN	61.2965621948242
1135	120.645080566406	-18.3161773681641	-6.75938940048218	0.000943203864153475	-0.000680167751852423	0.0116574559360743	0.00386527273803949	NaN	60.3225402832031
1136	121.294425964355	-18.9655246734619	-6.95419406890869	-0.00230353930965066	0.00321592413820326	0.00873538758605719	-0.000355493422830477	NaN	60.6472129821777
1137	123.891822814941	-19.6148738861084	-6.56458520889282	-0.0113944197073579	0.0236704051494598	0.00938473641872406	-3.08191010844894e-05	NaN	61.9459114074707
1138	122.593124389648	-19.2901992797852	-6.62951993942261	-0.00425158534198999	0.0191249661147594	0.01100810803473	-0.00847235135734081	NaN	61.2965621948242
1139	122.593124389648	-19.6148738861084	-6.23991060256958	-0.0182125810533762	0.0158782228827477	0.0152288740500808	0.00873538758605719	NaN	61.2965621948242
1140	121.943778991699	-19.2901992797852	-6.49965000152588	-0.0120437685400248	0.0171769186854362	0.0136055024340749	0.00646266713738441	NaN	60.9718894958496
1141	120.645080566406	-18.6408519744873	-6.62951993942261	0.00386527273803949	0.0136055024340749	0.00126787810586393	-0.00619963090866804	NaN	60.3225402832031
1142	123.242469787598	-20.2642230987549	-6.36978054046631	-0.000680167751852423	0.00548864435404539	-0.00392691092565656	-0.00132951640989631	NaN	61.6212348937988
1143	123.242469787598	-19.9395484924316	-6.17497587203979	-0.00619963090866804	0.00451462110504508	-0.00847235135734081	-0.00327756232582033	NaN	61.6212348937988
1144	121.943778991699	-20.2642230987549	-6.17497587203979	-0.00425158534198999	0.00516396993771195	0.00808603875339031	0.00711201597005129	NaN	60.9718894958496
1145	119.995727539063	-19.2901992797852	-6.30484533309937	0.0152288740500808	0.00711201597005129	-0.000680167751852423	0.00581331877037883	NaN	59.9978637695313
1146	118.69702911377	-18.9655246734619	-7.21393346786499	-0.00132951640989631	0.00548864435404539	0.00126787810586393	0.00386527273803949	NaN	59.3485145568848
1147	118.04768371582	-18.6408519744873	-6.95419406890869	0.00711201597005129	-0.00295288790948689	-0.0243813935667276	0.00191722682211548	NaN	59.0238418579102
1148	119.995727539063	-19.6148738861084	-6.95419406890869	0.00354059832170606	-0.0217839982360601	-0.0237320438027382	-0.0110697457566857	NaN	59.9978637695313
1149	118.69702911377	-18.9655246734619	-6.49965000152588	0.0145795252174139	-0.0143164889886975	-0.0159398596733809	-0.00230353930965066	NaN	59.3485145568848
1150	120.645080566406	-19.2901992797852	-6.30484533309937	0.00938473641872406	-0.0117190945893526	-0.0165892094373703	0.000293855206109583	NaN	60.3225402832031
1151	121.943778991699	-19.2901992797852	-6.17497587203979	0.013930176384747	-0.00425158534198999	-0.0113944197073579	0.000618529506027699	NaN	60.9718894958496
1152	120.645080566406	-18.3161773681641	-6.69445466995239	0.0116574559360743	-0.00555028254166245	-0.00392691092565656	-0.00490093370899558	NaN	60.3225402832031
1153	121.294425964355	-19.2901992797852	-6.69445466995239	0.00646266713738441	-3.08191010844894e-05	-0.0139918150380254	-0.00522560812532902	NaN	60.6472129821777
1154	120.645080566406	-18.6408519744873	-7.14899873733521	0.0155535480007529	-0.00522560812532902	0.000618529506027699	0.00418994715437293	NaN	60.3225402832031
1155	121.943778991699	-19.6148738861084	-7.01912927627563	0.00970941036939621	0.000618529506027699	-0.00360223650932312	0.00256657530553639	NaN	60.9718894958496
1156	122.593124389648	-21.238245010376	-6.04510593414307	0.0106834331527352	-0.00425158534198999	0.00516396993771195	0.000293855206109583	NaN	61.2965621948242
1157	121.294425964355	-19.9395484924316	-6.36978054046631	-0.000680167751852423	0.00386527273803949	-0.00165419070981443	-0.00295288790948689	NaN	60.6472129821777
1158	123.242469787598	-21.238245010376	-6.69445466995239	-0.0165892094373703	0.00938473641872406	0.013930176384747	0.00354059832170606	NaN	61.6212348937988
1159	120.645080566406	-19.9395484924316	-6.75938940048218	-0.00977104809135199	0.0100340843200684	0.0168522447347641	0.00613799272105098	NaN	60.3225402832031
1160	121.943778991699	-20.2642230987549	-6.23991060256958	-0.0175632312893867	0.00548864435404539	0.0178262684494257	-0.00295288790948689	NaN	60.9718894958496
1161	122.593124389648	-19.9395484924316	-6.62951993942261	-0.00977104809135199	0.00970941036939621	0.00191722682211548	0.00451462110504508	NaN	61.2965621948242
1162	122.593124389648	-18.9655246734619	-6.95419406890869	0.0022419011220336	0.00743668992072344	0.0022419011220336	-0.00197886489331722	NaN	61.2965621948242
1163	119.995727539063	-18.9655246734619	-6.69445466995239	-0.00619963090866804	0.00289124972186983	-3.08191010844894e-05	-0.00717365415766835	NaN	59.9978637695313
1164	121.943778991699	-19.2901992797852	-7.21393346786499	-0.00100484199356288	-0.00295288790948689	0.000943203864153475	0.000293855206109583	NaN	60.9718894958496
1165	121.943778991699	-19.6148738861084	-7.21393346786499	0.00289124972186983	0.00678734155371785	0.00289124972186983	-0.000680167751852423	NaN	60.9718894958496
1166	123.242469787598	-19.9395484924316	-6.56458520889282	0.0100340843200684	0.00321592413820326	-0.00977104809135199	0.000943203864153475	NaN	61.6212348937988
1167	121.943778991699	-20.2642230987549	-6.49965000152588	0.01847561635077	-0.017887907102704	-0.0149658378213644	-0.00295288790948689	NaN	60.9718894958496
1168	122.593124389648	-18.6408519744873	-6.49965000152588	0.0171769186854362	-0.0130177913233638	-0.0260047651827335	-0.00684897974133492	NaN	61.2965621948242
1169	123.242469787598	-19.2901992797852	-6.17497587203979	0.0132808275520802	-0.0117190945893526	-0.0139918150380254	-0.00522560812532902	NaN	61.6212348937988
1170	122.593124389648	-18.9655246734619	-6.82432460784912	0.0103587592020631	-0.0165892094373703	-0.0123684434220195	-0.00814767740666866	NaN	61.2965621948242
1171	120.645080566406	-19.6148738861084	-6.43471527099609	0.00289124972186983	-0.0026282137259841	-0.0104203969240189	0.0022419011220336	NaN	60.3225402832031
1172	123.242469787598	-20.2642230987549	-6.36978054046631	0.0100340843200684	-0.0263294391334057	-0.021459324285388	-0.00522560812532902	NaN	61.6212348937988
1173	121.943778991699	-19.9395484924316	-6.36978054046631	0.0103587592020631	0.00126787810586393	0.000618529506027699	-0.00814767740666866	NaN	60.9718894958496
1174	123.242469787598	-20.5888977050781	-6.23991060256958	0.00159255252219737	-0.000355493422830477	-0.00490093370899558	0.00354059832170606	NaN	61.6212348937988
1175	119.995727539063	-19.9395484924316	-6.11004114151001	-0.00977104809135199	0.00613799272105098	0.00483929552137852	0.00483929552137852	NaN	59.9978637695313
1176	119.995727539063	-18.9655246734619	-6.69445466995239	-0.00392691092565656	-0.00100484199356288	0.000293855206109583	-0.000680167751852423	NaN	59.9978637695313
1177	119.995727539063	-19.6148738861084	-6.49965000152588	-0.0156151866540313	0.0162028968334198	0.00808603875339031	0.000293855206109583	NaN	59.9978637695313
1178	119.346382141113	-20.2642230987549	-6.30484533309937	-0.0224333461374044	0.0210730116814375	0.0152288740500808	0.00354059832170606	NaN	59.6731910705566
1179	120.645080566406	-19.6148738861084	-6.43471527099609	-0.0130177913233638	0.0171769186854362	0.0217223595827818	0.00646266713738441	NaN	60.3225402832031
1180	119.995727539063	-19.6148738861084	-6.43471527099609	-0.0221086721867323	0.0188002903014421	0.0116574559360743	0.00906006153672934	NaN	59.9978637695313
1181	121.943778991699	-20.9135704040527	-5.98017120361328	-0.00814767740666866	0.0178262684494257	0.00581331877037883	-0.00165419070981443	NaN	60.9718894958496
1182	122.593124389648	-20.2642230987549	-6.49965000152588	0.0022419011220336	0.00159255252219737	0.00906006153672934	-0.00619963090866804	NaN	61.2965621948242
1183	122.593124389648	-20.2642230987549	-6.75938940048218	0.000618529506027699	-0.000680167751852423	-0.00847235135734081	0.00451462110504508	NaN	61.2965621948242
1184	122.593124389648	-20.5888977050781	-6.56458520889282	-0.00587495695799589	0.000618529506027699	0.00678734155371785	-0.00944637414067984	NaN	61.2965621948242
1185	122.593124389648	-21.238245010376	-6.17497587203979	-0.0130177913233638	-0.00327756232582033	-3.08191010844894e-05	0.00451462110504508	NaN	61.2965621948242
1186	121.294425964355	-20.2642230987549	-6.30484533309937	0.01847561635077	-0.00847235135734081	-3.08191010844894e-05	-0.00425158534198999	NaN	60.6472129821777
1187	121.943778991699	-20.9135704040527	-6.23991060256958	0.012956153601408	-0.0110697457566857	-0.0188619289547205	-0.00327756232582033	NaN	60.9718894958496
1188	122.593124389648	-21.5629196166992	-6.43471527099609	0.0243197549134493	-0.0354203209280968	-0.023407369852066	-0.0156151866540313	NaN	61.2965621948242
1189	121.943778991699	-20.9135704040527	-6.62951993942261	0.01100810803473	-0.0266541130840778	-0.0130177913233638	-0.00522560812532902	NaN	60.9718894958496
1190	123.891822814941	-20.5888977050781	-6.82432460784912	0.0149041991680861	-0.0104203969240189	-0.0133424662053585	-0.00587495695799589	NaN	61.9459114074707
1191	124.541168212891	-20.9135704040527	-7.14899873733521	0.000293855206109583	0.00386527273803949	-0.0107450718060136	0.00126787810586393	NaN	62.2705841064453
1192	121.294425964355	-19.9395484924316	-6.88925933837891	0.0194496400654316	0.00321592413820326	-0.0107450718060136	-0.00132951640989631	NaN	60.6472129821777
1193	121.294425964355	-19.9395484924316	-6.17497587203979	0.0178262684494257	-0.00457625929266214	-0.0107450718060136	0.000618529506027699	NaN	60.6472129821777
1194	120.645080566406	-19.6148738861084	-7.27886867523193	0.0113327819854021	0.00613799272105098	0.00159255252219737	-0.000680167751852423	NaN	60.3225402832031
1195	122.593124389648	-19.6148738861084	-7.4087381362915	0.0116574559360743	-3.08191010844894e-05	0.00126787810586393	0.000943203864153475	NaN	61.2965621948242
1196	123.242469787598	-20.2642230987549	-6.95419406890869	0.00711201597005129	0.00776136433705688	-0.00197886489331722	0.00289124972186983	NaN	61.6212348937988
1197	121.294425964355	-19.2901992797852	-6.69445466995239	-0.0159398596733809	0.0155535480007529	-0.00814767740666866	-0.00360223650932312	NaN	60.6472129821777
1198	121.943778991699	-19.6148738861084	-6.62951993942261	-0.00749832857400179	0.0149041991680861	0.0162028968334198	0.000618529506027699	NaN	60.9718894958496
1199	121.943778991699	-19.9395484924316	-6.30484533309937	-0.0208099745213985	0.01100810803473	0.0168522447347641	0.00646266713738441	NaN	60.9718894958496
1200	122.593124389648	-20.5888977050781	-6.43471527099609	-0.0159398596733809	0.0142548503354192	0.0100340843200684	0.00938473641872406	NaN	61.2965621948242
1201	121.294425964355	-19.2901992797852	-6.62951993942261	-0.00197886489331722	0.00938473641872406	0.00743668992072344	-0.000680167751852423	NaN	60.6472129821777
1202	121.943778991699	-20.2642230987549	-6.56458520889282	0.0022419011220336	0.00776136433705688	-0.00717365415766835	-0.0026282137259841	NaN	60.9718894958496
1203	120.645080566406	-19.6148738861084	-7.01912927627563	0.01100810803473	-3.08191010844894e-05	-0.00555028254166245	-0.00360223650932312	NaN	60.3225402832031
1204	121.294425964355	-20.2642230987549	-6.36978054046631	-0.0026282137259841	0.00548864435404539	0.0022419011220336	-0.00100484199356288	NaN	60.6472129821777
1205	119.995727539063	-19.9395484924316	-6.36978054046631	0.00873538758605719	0.00256657530553639	0.00321592413820326	0.00548864435404539	NaN	59.9978637695313
1206	121.294425964355	-21.238245010376	-6.36978054046631	-0.00522560812532902	-0.00295288790948689	0.00126787810586393	-0.000355493422830477	NaN	60.6472129821777
1207	118.69702911377	-19.9395484924316	-6.69445466995239	0.0106834331527352	-0.00977104809135199	-0.0107450718060136	-0.00684897974133492	NaN	59.3485145568848
1208	119.995727539063	-20.2642230987549	-6.62951993942261	0.0278911720961332	-0.0107450718060136	-0.0260047651827335	-0.00360223650932312	NaN	59.9978637695313
1209	121.943778991699	-20.9135704040527	-6.17497587203979	0.00873538758605719	-0.0100957229733467	-0.0130177913233638	-0.00132951640989631	NaN	60.9718894958496
1210	120.645080566406	-19.9395484924316	-6.30484533309937	0.0126314787194133	-0.0191866029053926	-0.0113944197073579	0.000618529506027699	NaN	60.3225402832031
1211	120.645080566406	-20.9135704040527	-6.17497587203979	0.0158782228827477	-0.0152905117720366	-0.00587495695799589	-0.00587495695799589	NaN	60.3225402832031
1212	123.242469787598	-20.9135704040527	-6.43471527099609	0.00321592413820326	-0.00522560812532902	-0.00652430532500148	-0.00912170019000769	NaN	61.6212348937988
1213	122.593124389648	-21.5629196166992	-6.17497587203979	0.00418994715437293	-0.00555028254166245	-0.0113944197073579	-0.00684897974133492	NaN	61.2965621948242
1214	122.593124389648	-21.8875942230225	-6.88925933837891	-0.00165419070981443	0.00126787810586393	0.00451462110504508	0.00256657530553639	NaN	61.2965621948242
1215	122.593124389648	-22.2122688293457	-6.04510593414307	0.000618529506027699	-0.00165419070981443	-0.00197886489331722	-0.00132951640989631	NaN	61.2965621948242
1216	120.645080566406	-21.5629196166992	-5.98017120361328	-0.00619963090866804	-0.00555028254166245	-0.00457625929266214	-0.00360223650932312	NaN	60.3225402832031
1217	121.943778991699	-22.2122688293457	-6.23991060256958	-0.0100957229733467	0.00938473641872406	0.00581331877037883	-0.00879702530801296	NaN	60.9718894958496
1218	121.294425964355	-20.9135704040527	-6.62951993942261	-0.00944637414067984	0.0162028968334198	0.011982130818069	0.00678734155371785	NaN	60.6472129821777
1219	123.891822814941	-21.8875942230225	-6.30484533309937	-0.0104203969240189	0.0152288740500808	0.01847561635077	-0.000355493422830477	NaN	61.9459114074707
1220	123.242469787598	-21.5629196166992	-6.36978054046631	-0.0107450718060136	0.0207483377307653	0.00906006153672934	0.00873538758605719	NaN	61.6212348937988
1221	121.943778991699	-20.2642230987549	-6.36978054046631	-3.08191010844894e-05	0.0106834331527352	-0.00392691092565656	0.000618529506027699	NaN	60.9718894958496
1222	121.943778991699	-20.5888977050781	-6.82432460784912	0.00289124972186983	0.00516396993771195	0.000943203864153475	0.000618529506027699	NaN	60.9718894958496
1223	121.943778991699	-20.2642230987549	-6.75938940048218	-0.00879702530801296	0.0022419011220336	-0.00197886489331722	0.00256657530553639	NaN	60.9718894958496
1224	121.943778991699	-20.2642230987549	-6.88925933837891	-0.00717365415766835	0.0126314787194133	0.0022419011220336	0.00126787810586393	NaN	60.9718894958496
1225	123.242469787598	-21.238245010376	-6.56458520889282	0.0126314787194133	0.000293855206109583	-0.000355493422830477	0.00256657530553639	NaN	61.6212348937988
1226	121.294425964355	-19.9395484924316	-6.82432460784912	-0.0152905117720366	0.00386527273803949	-0.00912170019000769	0.00386527273803949	NaN	60.6472129821777
1227	121.294425964355	-19.9395484924316	-6.69445466995239	0.0239950809627771	-0.000680167751852423	-0.0191866029053926	-0.0117190945893526	NaN	60.6472129821777
1228	122.593124389648	-21.5629196166992	-6.04510593414307	0.0162028968334198	-0.0188619289547205	-0.0273034609854221	-0.00847235135734081	NaN	61.2965621948242
1229	121.943778991699	-20.2642230987549	-6.75938940048218	0.0165275707840919	-0.0133424662053585	-0.00555028254166245	-0.00197886489331722	NaN	60.9718894958496
1230	123.242469787598	-21.5629196166992	-6.49965000152588	0.0246444288641214	-0.000355493422830477	-0.00490093370899558	0.00613799272105098	NaN	61.6212348937988
1231	120.645080566406	-19.9395484924316	-7.08406400680542	0.0145795252174139	-0.00782300252467394	-0.0117190945893526	-0.00392691092565656	NaN	60.3225402832031
1232	121.943778991699	-19.9395484924316	-6.43471527099609	0.0132808275520802	0.00159255252219737	-0.00749832857400179	-0.00684897974133492	NaN	60.9718894958496
1233	119.995727539063	-19.2901992797852	-6.36978054046631	0.00906006153672934	-0.00327756232582033	-0.00392691092565656	-0.00684897974133492	NaN	59.9978637695313
1234	119.995727539063	-20.2642230987549	-6.11004114151001	-0.0110697457566857	-0.00100484199356288	-3.08191010844894e-05	-0.000680167751852423	NaN	59.9978637695313
1235	117.398338317871	-19.2901992797852	-6.69445466995239	-0.00717365415766835	-0.00100484199356288	-0.000680167751852423	0.00743668992072344	NaN	58.6991691589355
1236	119.995727539063	-20.2642230987549	-6.75938940048218	-0.0146411629393697	0.00938473641872406	-0.00619963090866804	0.00386527273803949	NaN	59.9978637695313
1237	118.69702911377	-19.6148738861084	-6.56458520889282	-0.0110697457566857	0.00970941036939621	0.0022419011220336	-0.00100484199356288	NaN	59.3485145568848
1238	123.242469787598	-21.238245010376	-6.43471527099609	-0.0172385573387146	0.0223717093467712	0.0132808275520802	-0.000355493422830477	NaN	61.6212348937988
1239	121.294425964355	-19.9395484924316	-6.30484533309937	-0.0195112787187099	0.0200989879667759	0.01847561635077	0.0132808275520802	NaN	60.6472129821777
1240	121.943778991699	-20.5888977050781	-5.98017120361328	-0.0107450718060136	0.0136055024340749	0.0207483377307653	0.00451462110504508	NaN	60.9718894958496
1241	123.242469787598	-21.238245010376	-6.04510593414307	-0.0104203969240189	0.00516396993771195	0.00483929552137852	-0.00197886489331722	NaN	61.6212348937988
1242	122.593124389648	-21.238245010376	-6.49965000152588	-3.08191010844894e-05	0.00581331877037883	0.000293855206109583	-0.00360223650932312	NaN	61.2965621948242
1243	123.242469787598	-21.238245010376	-6.23991060256958	-0.00457625929266214	-0.000680167751852423	-0.000680167751852423	0.000618529506027699	NaN	61.6212348937988
1244	122.593124389648	-21.5629196166992	-6.95419406890869	0.00970941036939621	-0.000680167751852423	0.00548864435404539	0.00516396993771195	NaN	61.2965621948242
1245	121.294425964355	-20.9135704040527	-6.62951993942261	0.000618529506027699	0.00159255252219737	0.000618529506027699	0.00613799272105098	NaN	60.6472129821777
1246	121.943778991699	-21.238245010376	-6.56458520889282	0.0103587592020631	-0.00327756232582033	0.000943203864153475	0.00289124972186983	NaN	60.9718894958496
1247	123.242469787598	-21.8875942230225	-6.88925933837891	0.01100810803473	-0.0217839982360601	-0.0136671401560307	-0.00327756232582033	NaN	61.6212348937988
1248	121.943778991699	-19.6148738861084	-7.14899873733521	0.01100810803473	-0.0204853005707264	-0.0126931173726916	-0.00782300252467394	NaN	60.9718894958496
1249	123.891822814941	-20.5888977050781	-6.36978054046631	0.0113327819854021	-0.00652430532500148	-0.0169138833880424	-0.00295288790948689	NaN	61.9459114074707
1250	121.294425964355	-19.9395484924316	-6.49965000152588	0.0217223595827818	-0.0113944197073579	-0.0110697457566857	0.000943203864153475	NaN	60.6472129821777
1251	123.891822814941	-20.5888977050781	-6.17497587203979	0.0113327819854021	0.01100810803473	-0.0123684434220195	-0.000355493422830477	NaN	61.9459114074707
1252	122.593124389648	-20.5888977050781	-5.98017120361328	0.00613799272105098	0.00451462110504508	-0.00457625929266214	-0.00230353930965066	NaN	61.2965621948242
1253	123.891822814941	-19.6148738861084	-7.47367286682129	0.00743668992072344	-0.00619963090866804	-0.0113944197073579	-0.00944637414067984	NaN	61.9459114074707
1254	121.294425964355	-19.9395484924316	-6.82432460784912	0.00191722682211548	0.00646266713738441	0.000618529506027699	-0.000680167751852423	NaN	60.6472129821777
1255	123.891822814941	-20.5888977050781	-6.56458520889282	-3.08191010844894e-05	0.00386527273803949	-0.00457625929266214	0.00938473641872406	NaN	61.9459114074707
1256	122.593124389648	-20.2642230987549	-6.49965000152588	0.000293855206109583	0.00191722682211548	-0.0026282137259841	0.00646266713738441	NaN	61.2965621948242
1257	123.242469787598	-20.5888977050781	-6.49965000152588	-0.00327756232582033	0.0171769186854362	0.011982130818069	-0.00295288790948689	NaN	61.6212348937988
1258	120.645080566406	-19.6148738861084	-6.23991060256958	-0.0117190945893526	0.0145795252174139	0.0259431265294552	0.00646266713738441	NaN	60.3225402832031
1259	122.593124389648	-19.9395484924316	-6.56458520889282	-0.0162645354866982	0.0207483377307653	0.0194496400654316	0.0022419011220336	NaN	61.2965621948242
1260	120.645080566406	-18.9655246734619	-6.69445466995239	-0.0136671401560307	0.0207483377307653	0.0126314787194133	0.0191249661147594	NaN	60.3225402832031
1261	120.645080566406	-18.6408519744873	-7.14899873733521	0.0022419011220336	0.00873538758605719	0.00613799272105098	-0.00619963090866804	NaN	60.3225402832031
1262	121.294425964355	-19.9395484924316	-6.11004114151001	-0.00295288790948689	0.0113327819854021	-0.00392691092565656	-0.000355493422830477	NaN	60.6472129821777
1263	120.645080566406	-18.6408519744873	-6.17497587203979	-0.00782300252467394	-0.00132951640989631	0.00256657530553639	-0.00490093370899558	NaN	60.3225402832031
1264	120.645080566406	-18.9655246734619	-6.23991060256958	-0.0139918150380254	0.00613799272105098	-0.000355493422830477	0.00711201597005129	NaN	60.3225402832031
1265	119.346382141113	-18.3161773681641	-6.69445466995239	-0.0146411629393697	0.00548864435404539	-0.000355493422830477	0.00970941036939621	NaN	59.6731910705566
1266	119.346382141113	-19.2901992797852	-6.62951993942261	-0.0110697457566857	0.0022419011220336	-0.00782300252467394	0.00386527273803949	NaN	59.6731910705566
1267	118.04768371582	-18.3161773681641	-6.49965000152588	0.00516396993771195	-0.0113944197073579	-0.0195112787187099	-0.00717365415766835	NaN	59.0238418579102
1268	119.995727539063	-18.9655246734619	-6.62951993942261	0.0171769186854362	-0.0198359526693821	-0.0208099745213985	-0.00327756232582033	NaN	59.9978637695313
1269	119.995727539063	-19.6148738861084	-5.98017120361328	0.00256657530553639	-0.0136671401560307	-0.0136671401560307	0.00126787810586393	NaN	59.9978637695313
1270	121.943778991699	-19.9395484924316	-6.36978054046631	0.0158782228827477	-0.00749832857400179	-0.0120437685400248	0.00256657530553639	NaN	60.9718894958496
1271	120.645080566406	-18.9655246734619	-6.56458520889282	0.00938473641872406	-0.00132951640989631	-0.0107450718060136	0.00678734155371785	NaN	60.3225402832031
1272	122.593124389648	-20.2642230987549	-6.36978054046631	0.00451462110504508	-0.00230353930965066	-0.00457625929266214	-0.0130177913233638	NaN	61.2965621948242
1273	122.593124389648	-20.2642230987549	-6.36978054046631	0.00483929552137852	-0.0026282137259841	-0.00847235135734081	-0.0026282137259841	NaN	61.2965621948242
1274	122.593124389648	-20.5888977050781	-6.23991060256958	-0.000355493422830477	-0.00230353930965066	-0.00197886489331722	-0.00295288790948689	NaN	61.2965621948242
1275	122.593124389648	-21.238245010376	-5.98017120361328	0.00483929552137852	0.0022419011220336	0.00646266713738441	0.00321592413820326	NaN	61.2965621948242
1276	121.294425964355	-19.6148738861084	-6.56458520889282	0.0106834331527352	-0.00782300252467394	0.00711201597005129	-3.08191010844894e-05	NaN	60.6472129821777
1277	119.346382141113	-20.9135704040527	-7.08406400680542	-0.0126931173726916	-0.00132951640989631	0.00386527273803949	-0.000355493422830477	NaN	59.6731910705566
1278	121.943778991699	-19.2901992797852	-6.56458520889282	-0.00847235135734081	0.0103587592020631	0.0106834331527352	-0.0026282137259841	NaN	60.9718894958496
1279	121.294425964355	-20.5888977050781	-6.30484533309937	-0.0110697457566857	0.0113327819854021	0.01847561635077	0.00516396993771195	NaN	60.6472129821777
1280	121.943778991699	-19.6148738861084	-6.30484533309937	-0.00619963090866804	0.020423661917448	0.0188002903014421	0.00613799272105098	NaN	60.9718894958496
1281	121.943778991699	-19.2901992797852	-6.17497587203979	-0.00587495695799589	0.00970941036939621	-0.00587495695799589	0.00646266713738441	NaN	60.9718894958496
1282	121.294425964355	-18.3161773681641	-6.56458520889282	-0.0152905117720366	0.00126787810586393	-0.000680167751852423	-0.00100484199356288	NaN	60.6472129821777
1283	122.593124389648	-18.9655246734619	-6.75938940048218	0.0145795252174139	0.00776136433705688	-0.000680167751852423	-0.00425158534198999	NaN	61.2965621948242
1284	121.294425964355	-19.9395484924316	-7.01912927627563	-0.0107450718060136	0.000943203864153475	0.00873538758605719	-3.08191010844894e-05	NaN	60.6472129821777
1285	123.891822814941	-19.9395484924316	-6.62951993942261	-0.00782300252467394	0.00386527273803949	0.00256657530553639	0.000943203864153475	NaN	61.9459114074707
1286	122.593124389648	-19.6148738861084	-6.69445466995239	0.0113327819854021	0.0126314787194133	-0.00230353930965066	0.00418994715437293	NaN	61.2965621948242
1287	122.593124389648	-18.9655246734619	-6.49965000152588	0.00776136433705688	-0.0110697457566857	-0.0165892094373703	-0.00879702530801296	NaN	61.2965621948242
1288	122.593124389648	-19.9395484924316	-6.43471527099609	0.020423661917448	-0.00717365415766835	-0.0208099745213985	-0.00652430532500148	NaN	61.2965621948242
1289	120.645080566406	-18.3161773681641	-6.75938940048218	0.0132808275520802	-0.0120437685400248	-0.00717365415766835	-0.00652430532500148	NaN	60.3225402832031
1290	121.294425964355	-19.6148738861084	-6.36978054046631	0.0103587592020631	-0.0113944197073579	-0.0139918150380254	-0.00392691092565656	NaN	60.6472129821777
1291	121.943778991699	-19.2901992797852	-6.56458520889282	0.00743668992072344	-0.00392691092565656	-0.00977104809135199	-0.000680167751852423	NaN	60.9718894958496
1292	121.294425964355	-18.6408519744873	-6.56458520889282	0.000618529506027699	0.00191722682211548	-0.0188619289547205	-0.00619963090866804	NaN	60.6472129821777
1293	119.995727539063	-18.6408519744873	-6.30484533309937	-0.00814767740666866	-0.00652430532500148	-0.00619963090866804	0.00126787810586393	NaN	59.9978637695313
1294	119.346382141113	-18.9655246734619	-6.43471527099609	-0.0165892094373703	-0.00197886489331722	0.000618529506027699	0.00970941036939621	NaN	59.6731910705566
1295	118.04768371582	-18.3161773681641	-6.62951993942261	-0.0120437685400248	-0.00132951640989631	0.00418994715437293	-3.08191010844894e-05	NaN	59.0238418579102
1296	120.645080566406	-19.2901992797852	-6.62951993942261	-0.00782300252467394	0.00289124972186983	0.00191722682211548	0.00321592413820326	NaN	60.3225402832031
1297	118.69702911377	-18.6408519744873	-6.56458520889282	-0.0159398596733809	0.0136055024340749	0.00191722682211548	0.00289124972186983	NaN	59.3485145568848
1298	119.995727539063	-19.6148738861084	-6.23991060256958	-0.0276281367987394	0.0220470335334539	0.00678734155371785	0.00516396993771195	NaN	59.9978637695313
1299	118.69702911377	-18.9655246734619	-6.36978054046631	-0.0195112787187099	0.0171769186854362	0.013930176384747	0.00743668992072344	NaN	59.3485145568848
1300	119.995727539063	-18.9655246734619	-6.43471527099609	-0.0100957229733467	0.013930176384747	0.0106834331527352	0.00548864435404539	NaN	59.9978637695313
1301	122.593124389648	-19.6148738861084	-6.30484533309937	-0.00522560812532902	0.0152288740500808	-0.00360223650932312	0.00159255252219737	NaN	61.2965621948242
1302	123.242469787598	-20.5888977050781	-6.36978054046631	0.0022419011220336	-3.08191010844894e-05	0.0022419011220336	-0.00684897974133492	NaN	61.6212348937988
1303	123.242469787598	-19.9395484924316	-6.30484533309937	0.00743668992072344	-0.00132951640989631	-3.08191010844894e-05	-0.000355493422830477	NaN	61.6212348937988
1304	121.943778991699	-20.5888977050781	-6.17497587203979	0.00743668992072344	-0.0026282137259841	0.00873538758605719	0.00613799272105098	NaN	60.9718894958496
1305	121.294425964355	-19.6148738861084	-6.23991060256958	0.0116574559360743	0.00321592413820326	0.000943203864153475	0.00418994715437293	NaN	60.6472129821777
1306	122.593124389648	-21.5629196166992	-6.43471527099609	0.01100810803473	-0.00522560812532902	-0.00327756232582033	-0.00165419070981443	NaN	61.2965621948242
1307	122.593124389648	-21.5629196166992	-6.30484533309937	0.0188002903014421	-0.0172385573387146	-0.0185372550040483	-0.0104203969240189	NaN	61.2965621948242
1308	120.645080566406	-19.9395484924316	-6.62951993942261	0.0194496400654316	-0.0208099745213985	-0.0152905117720366	-0.00295288790948689	NaN	60.3225402832031
1309	122.593124389648	-20.5888977050781	-6.17497587203979	0.00938473641872406	-0.0195112787187099	-0.0191866029053926	-0.0026282137259841	NaN	61.2965621948242
1310	119.995727539063	-18.9655246734619	-6.30484533309937	0.012956153601408	-0.0139918150380254	-0.00522560812532902	-0.00587495695799589	NaN	59.9978637695313
1311	121.294425964355	-20.2642230987549	-5.9152364730835	0.0136055024340749	-0.0117190945893526	-0.0143164889886975	0.00289124972186983	NaN	60.6472129821777
1312	122.593124389648	-19.9395484924316	-6.95419406890869	0.00938473641872406	-0.00749832857400179	-0.00652430532500148	-0.0126931173726916	NaN	61.2965621948242
1313	122.593124389648	-19.9395484924316	-7.14899873733521	0.00808603875339031	-0.00360223650932312	-0.00749832857400179	-0.000680167751852423	NaN	61.2965621948242
1314	121.943778991699	-19.2901992797852	-6.62951993942261	-0.00587495695799589	0.0022419011220336	0.00646266713738441	-0.00230353930965066	NaN	60.9718894958496
1315	122.593124389648	-20.2642230987549	-6.56458520889282	0.0103587592020631	0.00386527273803949	0.000943203864153475	0.00191722682211548	NaN	61.2965621948242
1316	122.593124389648	-19.6148738861084	-6.30484533309937	0.000293855206109583	-0.00165419070981443	-0.00879702530801296	-0.0026282137259841	NaN	61.2965621948242
1317	123.242469787598	-19.9395484924316	-6.30484533309937	-0.0139918150380254	0.00776136433705688	0.00808603875339031	0.00256657530553639	NaN	61.6212348937988
1318	121.294425964355	-18.9655246734619	-6.82432460784912	-0.0175632312893867	0.01847561635077	0.0194496400654316	0.00548864435404539	NaN	60.6472129821777
1319	123.891822814941	-19.9395484924316	-6.62951993942261	-0.0143164889886975	0.013930176384747	0.0145795252174139	-0.00132951640989631	NaN	61.9459114074707
1320	121.294425964355	-18.9655246734619	-6.69445466995239	-0.0149658378213644	0.0181509424000978	0.0246444288641214	0.00873538758605719	NaN	60.6472129821777
1321	121.294425964355	-19.2901992797852	-6.49965000152588	-0.00230353930965066	0.00970941036939621	0.00808603875339031	0.00418994715437293	NaN	60.6472129821777
1322	120.645080566406	-19.6148738861084	-6.88925933837891	-0.00425158534198999	0.000618529506027699	0.00808603875339031	0.00159255252219737	NaN	60.3225402832031
1323	120.645080566406	-19.2901992797852	-6.88925933837891	0.0155535480007529	0.00289124972186983	0.000293855206109583	0.000293855206109583	NaN	60.3225402832031
1324	119.995727539063	-19.6148738861084	-7.01912927627563	-0.00100484199356288	-0.00230353930965066	0.00191722682211548	0.00841071270406246	NaN	59.9978637695313
1325	120.645080566406	-19.6148738861084	-6.56458520889282	-0.00912170019000769	0.00516396993771195	0.00938473641872406	-0.00197886489331722	NaN	60.3225402832031
1326	118.69702911377	-19.2901992797852	-6.88925933837891	0.00613799272105098	0.000293855206109583	0.00289124972186983	0.00256657530553639	NaN	59.3485145568848
1327	118.04768371582	-17.9915027618408	-7.08406400680542	0.00743668992072344	-0.00230353930965066	-0.0198359526693821	-0.00457625929266214	NaN	59.0238418579102
1328	119.995727539063	-20.5888977050781	-6.36978054046631	0.0116574559360743	-0.0230826959013939	-0.0227580219507217	-0.00295288790948689	NaN	59.9978637695313
1329	118.69702911377	-18.9655246734619	-6.17497587203979	0.0149041991680861	-0.0152905117720366	-0.00814767740666866	0.00354059832170606	NaN	59.3485145568848
1330	121.294425964355	-20.5888977050781	-6.43471527099609	0.011982130818069	-0.0133424662053585	-0.0159398596733809	0.000618529506027699	NaN	60.6472129821777
1331	120.645080566406	-18.9655246734619	-6.56458520889282	0.0123068047687411	0.00126787810586393	-0.00717365415766835	-0.00132951640989631	NaN	60.3225402832031
1332	120.645080566406	-20.2642230987549	-6.36978054046631	0.00581331877037883	0.00289124972186983	-0.00587495695799589	-0.00587495695799589	NaN	60.3225402832031
1333	121.943778991699	-20.5888977050781	-6.23991060256958	0.00743668992072344	-0.00230353930965066	-0.00457625929266214	-0.00100484199356288	NaN	60.9718894958496
1334	123.242469787598	-20.9135704040527	-6.11004114151001	0.00321592413820326	0.00256657530553639	0.00191722682211548	0.00126787810586393	NaN	61.6212348937988
1335	119.995727539063	-20.2642230987549	-6.04510593414307	0.00321592413820326	0.0022419011220336	-0.00619963090866804	0.00776136433705688	NaN	59.9978637695313
1336	120.645080566406	-20.5888977050781	-6.62951993942261	0.01100810803473	0.000618529506027699	-0.00619963090866804	0.00418994715437293	NaN	60.3225402832031
1337	119.995727539063	-21.238245010376	-6.62951993942261	-0.00425158534198999	0.000943203864153475	0.00906006153672934	0.00191722682211548	NaN	59.9978637695313
1338	123.242469787598	-22.5369434356689	-6.56458520889282	-0.00814767740666866	0.0103587592020631	0.00678734155371785	-0.00165419070981443	NaN	61.6212348937988
1339	121.294425964355	-20.5888977050781	-6.17497587203979	-0.0130177913233638	0.00743668992072344	0.00678734155371785	0.0223717093467712	NaN	60.6472129821777
1340	122.593124389648	-20.5888977050781	-6.04510593414307	-0.00587495695799589	0.00938473641872406	0.00841071270406246	0.00191722682211548	NaN	61.2965621948242
1341	121.943778991699	-20.2642230987549	-6.04510593414307	-0.00425158534198999	0.0103587592020631	0.000618529506027699	0.00354059832170606	NaN	60.9718894958496
1342	121.943778991699	-19.2901992797852	-6.69445466995239	0.0103587592020631	0.00711201597005129	-0.00295288790948689	-0.00684897974133492	NaN	60.9718894958496
1343	122.593124389648	-20.2642230987549	-6.62951993942261	-0.0123684434220195	0.00483929552137852	-0.00587495695799589	-0.00392691092565656	NaN	61.2965621948242
1344	122.593124389648	-20.2642230987549	-6.43471527099609	-0.0107450718060136	0.00581331877037883	0.00808603875339031	0.00451462110504508	NaN	61.2965621948242
1345	122.593124389648	-19.9395484924316	-6.43471527099609	-0.00717365415766835	0.00483929552137852	0.00289124972186983	0.00321592413820326	NaN	61.2965621948242
1346	121.943778991699	-20.2642230987549	-6.23991060256958	0.00776136433705688	0.00451462110504508	-0.00457625929266214	0.000293855206109583	NaN	60.9718894958496
1347	123.242469787598	-19.9395484924316	-6.30484533309937	0.0142548503354192	-0.0217839982360601	-0.0247060675173998	0.000618529506027699	NaN	61.6212348937988
1348	120.645080566406	-19.9395484924316	-6.82432460784912	0.0223717093467712	-0.0182125810533762	-0.0263294391334057	-0.00360223650932312	NaN	60.3225402832031
1349	122.593124389648	-19.2901992797852	-6.88925933837891	0.0113327819854021	-0.0286021586507559	-0.0146411629393697	-0.00197886489331722	NaN	61.2965621948242
1350	121.943778991699	-20.2642230987549	-6.49965000152588	0.0123068047687411	-0.00847235135734081	-0.0169138833880424	-0.00165419070981443	NaN	60.9718894958496
1351	122.593124389648	-19.6148738861084	-7.14899873733521	0.013930176384747	-0.00652430532500148	-0.00619963090866804	-0.00100484199356288	NaN	61.2965621948242
1352	120.645080566406	-18.6408519744873	-6.88925933837891	0.0145795252174139	-0.00360223650932312	-0.00619963090866804	-0.00360223650932312	NaN	60.3225402832031
1353	121.943778991699	-19.9395484924316	-6.69445466995239	0.000943203864153475	-0.00295288790948689	-0.00457625929266214	-0.00782300252467394	NaN	60.9718894958496
1354	120.645080566406	-19.6148738861084	-6.82432460784912	-0.00327756232582033	0.000618529506027699	-0.00197886489331722	0.00516396993771195	NaN	60.3225402832031
1355	120.645080566406	-20.5888977050781	-6.30484533309937	0.00321592413820326	0.00451462110504508	0.00613799272105098	-0.000680167751852423	NaN	60.3225402832031
1356	119.995727539063	-19.6148738861084	-6.43471527099609	-0.000355493422830477	0.00678734155371785	-0.00197886489331722	0.00743668992072344	NaN	59.9978637695313
1357	117.398338317871	-19.2901992797852	-6.49965000152588	-0.0152905117720366	0.00581331877037883	0.00613799272105098	-0.00165419070981443	NaN	58.6991691589355
1358	117.398338317871	-19.2901992797852	-6.11004114151001	-0.02697878703475	0.0175015944987535	0.0142548503354192	0.00841071270406246	NaN	58.6991691589355
1359	119.995727539063	-19.9395484924316	-6.49965000152588	-0.0237320438027382	0.0136055024340749	0.012956153601408	-3.08191010844894e-05	NaN	59.9978637695313
1360	118.69702911377	-19.6148738861084	-6.56458520889282	-0.0240567177534103	0.0213976856321096	0.00938473641872406	0.00483929552137852	NaN	59.3485145568848
1361	119.346382141113	-18.9655246734619	-6.62951993942261	-0.0120437685400248	0.00743668992072344	0.00808603875339031	-0.00197886489331722	NaN	59.6731910705566
1362	120.645080566406	-19.9395484924316	-6.49965000152588	-0.00879702530801296	0.00808603875339031	0.00191722682211548	-0.00197886489331722	NaN	60.3225402832031
1363	119.995727539063	-18.6408519744873	-6.36978054046631	-0.00327756232582033	0.0123068047687411	-0.00165419070981443	-0.00652430532500148	NaN	59.9978637695313
1364	122.593124389648	-20.5888977050781	-6.11004114151001	-0.0139918150380254	0.00289124972186983	-0.00230353930965066	-0.00165419070981443	NaN	61.2965621948242
1365	121.943778991699	-20.2642230987549	-6.56458520889282	-0.00197886489331722	-0.000355493422830477	-0.00132951640989631	0.00646266713738441	NaN	60.9718894958496
1366	123.242469787598	-20.5888977050781	-6.17497587203979	0.00289124972186983	0.00126787810586393	-0.00197886489331722	0.00646266713738441	NaN	61.6212348937988
1367	121.943778991699	-20.9135704040527	-6.43471527099609	0.0152288740500808	-0.0250307414680719	-0.0208099745213985	-0.00230353930965066	NaN	60.9718894958496
1368	121.294425964355	-20.2642230987549	-6.69445466995239	0.0233457311987877	-0.023407369852066	-0.0240567177534103	-0.00782300252467394	NaN	60.6472129821777
1369	122.593124389648	-21.238245010376	-6.17497587203979	0.0175015944987535	-0.0224333461374044	-0.0139918150380254	0.00483929552137852	NaN	61.2965621948242
1370	121.294425964355	-19.9395484924316	-6.17497587203979	0.0249691028147936	-0.0169138833880424	-0.0126931173726916	0.00191722682211548	NaN	60.6472129821777
1371	120.645080566406	-19.2901992797852	-6.43471527099609	0.01847561635077	0.00483929552137852	-0.0139918150380254	-0.00327756232582033	NaN	60.3225402832031
1372	122.593124389648	-20.2642230987549	-6.43471527099609	0.0243197549134493	-0.00490093370899558	-0.00749832857400179	-0.0110697457566857	NaN	61.2965621948242
1373	122.593124389648	-20.2642230987549	-6.88925933837891	0.0149041991680861	-0.0026282137259841	-0.00197886489331722	-0.00327756232582033	NaN	61.2965621948242
1374	122.593124389648	-19.6148738861084	-6.36978054046631	0.0136055024340749	0.00646266713738441	-3.08191010844894e-05	0.00613799272105098	NaN	61.2965621948242
1375	121.294425964355	-20.5888977050781	-6.23991060256958	0.00516396993771195	0.000943203864153475	-0.00100484199356288	0.000943203864153475	NaN	60.6472129821777
1376	120.645080566406	-18.9655246734619	-6.30484533309937	0.0152288740500808	0.00808603875339031	-0.000355493422830477	-0.00587495695799589	NaN	60.3225402832031
1377	122.593124389648	-20.2642230987549	-6.49965000152588	-0.0156151866540313	0.00516396993771195	0.00386527273803949	0.00256657530553639	NaN	61.2965621948242
1378	121.294425964355	-18.6408519744873	-6.82432460784912	-0.0139918150380254	0.0249691028147936	0.00548864435404539	-0.00490093370899558	NaN	60.6472129821777
1379	122.593124389648	-19.9395484924316	-6.62951993942261	-0.00944637414067984	0.0149041991680861	0.0171769186854362	0.00776136433705688	NaN	61.2965621948242
1380	121.294425964355	-18.3161773681641	-6.62951993942261	-0.0208099745213985	0.0236704051494598	0.00841071270406246	0.00483929552137852	NaN	60.6472129821777
1381	122.593124389648	-19.9395484924316	-6.23991060256958	-0.00847235135734081	0.0178262684494257	0.00548864435404539	0.00808603875339031	NaN	61.2965621948242
1382	121.943778991699	-19.6148738861084	-6.30484533309937	0.000293855206109583	0.00711201597005129	0.00256657530553639	-0.00165419070981443	NaN	60.9718894958496
1383	123.242469787598	-20.2642230987549	-6.49965000152588	-0.00619963090866804	0.00159255252219737	0.00191722682211548	-0.00360223650932312	NaN	61.6212348937988
1384	121.943778991699	-19.9395484924316	-6.95419406890869	-0.00847235135734081	0.00516396993771195	0.00548864435404539	0.00548864435404539	NaN	60.9718894958496
1385	121.294425964355	-20.5888977050781	-6.36978054046631	-0.0026282137259841	0.000943203864153475	0.00808603875339031	-3.08191010844894e-05	NaN	60.6472129821777
1386	118.69702911377	-19.2901992797852	-6.04510593414307	-0.00230353930965066	0.00646266713738441	0.00841071270406246	0.00418994715437293	NaN	59.3485145568848
1387	119.995727539063	-20.2642230987549	-6.36978054046631	0.00743668992072344	-0.00327756232582033	-0.00782300252467394	-0.00684897974133492	NaN	59.9978637695313
1388	119.346382141113	-20.2642230987549	-6.11004114151001	0.01100810803473	-0.0191866029053926	-0.0156151866540313	-0.00684897974133492	NaN	59.6731910705566
1389	118.69702911377	-18.9655246734619	-6.56458520889282	0.00581331877037883	0.00581331877037883	-0.0133424662053585	-0.00230353930965066	NaN	59.3485145568848
1390	119.995727539063	-20.2642230987549	-6.75938940048218	0.0022419011220336	-0.0263294391334057	-0.0156151866540313	-0.00100484199356288	NaN	59.9978637695313
1391	119.995727539063	-20.2642230987549	-6.56458520889282	0.00711201597005129	0.000943203864153475	-0.00132951640989631	-0.00684897974133492	NaN	59.9978637695313
1392	119.995727539063	-18.6408519744873	-6.56458520889282	0.00678734155371785	-0.000355493422830477	-0.00425158534198999	-0.00847235135734081	NaN	59.9978637695313
1393	120.645080566406	-18.6408519744873	-6.75938940048218	0.00841071270406246	0.00483929552137852	-0.00782300252467394	-0.00490093370899558	NaN	60.3225402832031
1394	121.943778991699	-18.9655246734619	-6.75938940048218	-0.0117190945893526	-0.00684897974133492	0.00418994715437293	0.00289124972186983	NaN	60.9718894958496
1395	121.294425964355	-18.9655246734619	-6.75938940048218	0.00483929552137852	0.00776136433705688	0.00159255252219737	-0.00782300252467394	NaN	60.6472129821777
1396	121.943778991699	-20.5888977050781	-6.36978054046631	0.00126787810586393	0.00126787810586393	-0.00392691092565656	0.00126787810586393	NaN	60.9718894958496
1397	121.943778991699	-21.238245010376	-6.62951993942261	-0.00717365415766835	0.00289124972186983	0.00548864435404539	-0.000355493422830477	NaN	60.9718894958496
1398	123.891822814941	-21.5629196166992	-6.17497587203979	-0.0143164889886975	0.0145795252174139	0.0145795252174139	0.00483929552137852	NaN	61.9459114074707
1399	121.294425964355	-20.2642230987549	-6.36978054046631	-0.0152905117720366	0.0132808275520802	0.0113327819854021	-0.000680167751852423	NaN	60.6472129821777
1400	123.891822814941	-21.5629196166992	-6.04510593414307	-0.0117190945893526	0.0116574559360743	0.0246444288641214	0.0123068047687411	NaN	61.9459114074707
1401	121.943778991699	-20.2642230987549	-6.69445466995239	-0.00587495695799589	0.00743668992072344	0.0152288740500808	0.00289124972186983	NaN	60.9718894958496
1402	121.943778991699	-19.6148738861084	-6.62951993942261	-0.00327756232582033	0.00548864435404539	-0.00230353930965066	0.00191722682211548	NaN	60.9718894958496
1403	120.645080566406	-18.9655246734619	-6.56458520889282	-0.00425158534198999	0.000943203864153475	0.00191722682211548	-0.000680167751852423	NaN	60.3225402832031
1404	121.943778991699	-18.9655246734619	-6.49965000152588	-0.00100484199356288	0.000618529506027699	0.0106834331527352	0.00516396993771195	NaN	60.9718894958496
1405	120.645080566406	-18.9655246734619	-7.08406400680542	0.0142548503354192	0.00386527273803949	-0.00425158534198999	0.0100340843200684	NaN	60.3225402832031
1406	121.943778991699	-20.2642230987549	-6.30484533309937	0.00841071270406246	0.0022419011220336	0.00159255252219737	0.00191722682211548	NaN	60.9718894958496
1407	119.995727539063	-18.6408519744873	-7.27886867523193	0.0181509424000978	-0.0130177913233638	-0.0237320438027382	-0.00327756232582033	NaN	59.9978637695313
1408	121.943778991699	-19.2901992797852	-6.82432460784912	0.0207483377307653	-0.0162645354866982	-0.0240567177534103	-0.00944637414067984	NaN	60.9718894958496
1409	121.294425964355	-19.6148738861084	-6.49965000152588	0.0162028968334198	-0.0152905117720366	-0.00879702530801296	0.00191722682211548	NaN	60.6472129821777
1410	122.593124389648	-19.9395484924316	-6.43471527099609	0.0149041991680861	-0.00749832857400179	-0.0217839982360601	-0.00912170019000769	NaN	61.2965621948242
1411	120.645080566406	-19.2901992797852	-6.30484533309937	0.012956153601408	-0.00327756232582033	-0.00619963090866804	0.000293855206109583	NaN	60.3225402832031
1412	119.995727539063	-18.3161773681641	-6.49965000152588	0.00354059832170606	-0.00652430532500148	-0.0107450718060136	-0.00652430532500148	NaN	59.9978637695313
1413	120.645080566406	-18.9655246734619	-6.56458520889282	0.00743668992072344	-0.00197886489331722	-0.00717365415766835	-0.00717365415766835	NaN	60.3225402832031
1414	120.645080566406	-18.6408519744873	-6.69445466995239	0.00386527273803949	-0.00522560812532902	0.00191722682211548	0.00289124972186983	NaN	60.3225402832031
1415	119.995727539063	-18.9655246734619	-6.62951993942261	-0.00879702530801296	-0.00132951640989631	-0.00879702530801296	0.0126314787194133	NaN	59.9978637695313
1416	119.995727539063	-19.6148738861084	-6.30484533309937	-0.0237320438027382	0.00581331877037883	-0.00425158534198999	0.00873538758605719	NaN	59.9978637695313
1417	119.346382141113	-19.9395484924316	-6.04510593414307	0.00613799272105098	0.0155535480007529	0.00581331877037883	-0.000680167751852423	NaN	59.6731910705566
1418	118.04768371582	-18.6408519744873	-6.49965000152588	-0.0247060675173998	0.0210730116814375	0.0142548503354192	0.00386527273803949	NaN	59.0238418579102
1419	119.995727539063	-20.2642230987549	-6.49965000152588	-0.0159398596733809	0.020423661917448	0.0145795252174139	0.00386527273803949	NaN	59.9978637695313
1420	118.69702911377	-18.9655246734619	-6.69445466995239	-0.0221086721867323	0.0158782228827477	0.0155535480007529	0.0123068047687411	NaN	59.3485145568848
1421	120.645080566406	-19.9395484924316	-6.95419406890869	-0.00749832857400179	0.00808603875339031	0.00321592413820326	0.00321592413820326	NaN	60.3225402832031
1422	122.593124389648	-19.9395484924316	-6.75938940048218	-0.00522560812532902	0.00613799272105098	-0.00944637414067984	-0.00100484199356288	NaN	61.2965621948242
1423	122.593124389648	-19.9395484924316	-5.9152364730835	-0.00327756232582033	0.00289124972186983	-0.00100484199356288	-0.00327756232582033	NaN	61.2965621948242
1424	122.593124389648	-19.9395484924316	-6.17497587203979	-0.00457625929266214	0.00678734155371785	0.00516396993771195	0.00613799272105098	NaN	61.2965621948242
1425	123.242469787598	-20.5888977050781	-6.56458520889282	-0.0100957229733467	0.00516396993771195	-0.00360223650932312	0.00191722682211548	NaN	61.6212348937988
1426	120.645080566406	-19.2901992797852	-6.56458520889282	-0.00749832857400179	-0.000355493422830477	0.00548864435404539	-0.00197886489331722	NaN	60.3225402832031
1427	121.294425964355	-21.238245010376	-6.36978054046631	0.0100340843200684	-0.0182125810533762	-0.0149658378213644	-0.00944637414067984	NaN	60.6472129821777
1428	121.294425964355	-21.238245010376	-6.23991060256958	0.0200989879667759	-0.0201606266200542	-0.0311995539814234	-0.00782300252467394	NaN	60.6472129821777
1429	122.593124389648	-20.2642230987549	-6.36978054046631	0.0145795252174139	-0.0308748781681061	-0.0120437685400248	-0.00100484199356288	NaN	61.2965621948242
1430	120.645080566406	-20.2642230987549	-6.17497587203979	0.0233457311987877	-0.00944637414067984	-0.0159398596733809	0.00159255252219737	NaN	60.3225402832031
1431	122.593124389648	-19.9395484924316	-6.36978054046631	0.0236704051494598	-0.0260047651827335	0.00126787810586393	-0.00749832857400179	NaN	61.2965621948242
1432	122.593124389648	-20.2642230987549	-6.36978054046631	0.0123068047687411	-0.0104203969240189	-0.0139918150380254	-0.00717365415766835	NaN	61.2965621948242
1433	121.294425964355	-19.6148738861084	-6.30484533309937	0.0145795252174139	0.00159255252219737	-0.00490093370899558	-0.00912170019000769	NaN	60.6472129821777
1434	121.943778991699	-20.5888977050781	-6.75938940048218	0.00354059832170606	-0.00619963090866804	0.00159255252219737	0.00354059832170606	NaN	60.9718894958496
1435	121.943778991699	-19.9395484924316	-6.17497587203979	0.00938473641872406	-3.08191010844894e-05	-0.00230353930965066	0.000293855206109583	NaN	60.9718894958496
1436	121.943778991699	-19.6148738861084	-6.49965000152588	0.00191722682211548	0.000293855206109583	-0.00652430532500148	0.00418994715437293	NaN	60.9718894958496
1437	120.645080566406	-18.6408519744873	-6.88925933837891	-0.0026282137259841	0.0116574559360743	0.000618529506027699	-0.00425158534198999	NaN	60.3225402832031
1438	122.593124389648	-20.2642230987549	-6.56458520889282	-0.0237320438027382	0.0136055024340749	0.00386527273803949	0.00256657530553639	NaN	61.2965621948242
1439	120.645080566406	-18.6408519744873	-6.82432460784912	-0.0100957229733467	0.0188002903014421	0.0181509424000978	0.00678734155371785	NaN	60.3225402832031
1440	122.593124389648	-19.6148738861084	-6.95419406890869	-0.0188619289547205	0.0126314787194133	0.0155535480007529	0.00613799272105098	NaN	61.2965621948242
1441	122.593124389648	-19.2901992797852	-6.95419406890869	-0.00619963090866804	0.011982130818069	0.00938473641872406	0.00516396993771195	NaN	61.2965621948242
1442	121.294425964355	-18.3161773681641	-7.14899873733521	-0.000355493422830477	0.00776136433705688	-0.00782300252467394	0.00613799272105098	NaN	60.6472129821777
1443	119.995727539063	-19.2901992797852	-6.62951993942261	-0.00847235135734081	0.00386527273803949	0.0022419011220336	-0.00230353930965066	NaN	59.9978637695313
1444	120.645080566406	-18.9655246734619	-6.69445466995239	0.000618529506027699	0.00548864435404539	-0.00814767740666866	0.00451462110504508	NaN	60.3225402832031
1445	120.645080566406	-18.6408519744873	-6.49965000152588	-0.00912170019000769	0.00646266713738441	-0.00230353930965066	0.0022419011220336	NaN	60.3225402832031
1446	121.294425964355	-19.9395484924316	-5.98017120361328	-0.0100957229733467	0.00548864435404539	-0.00652430532500148	-0.0026282137259841	NaN	60.6472129821777
1447	117.398338317871	-18.6408519744873	-6.11004114151001	0.00808603875339031	-0.00457625929266214	-0.0123684434220195	-0.00684897974133492	NaN	58.6991691589355
1448	117.398338317871	-18.9655246734619	-6.69445466995239	0.0123068047687411	-0.0172385573387146	-0.0230826959013939	-0.00879702530801296	NaN	58.6991691589355
1449	119.346382141113	-20.2642230987549	-6.43471527099609	0.00321592413820326	-0.0110697457566857	-0.0156151866540313	-0.00457625929266214	NaN	59.6731910705566
1450	120.645080566406	-19.6148738861084	-6.36978054046631	0.0113327819854021	-0.0162645354866982	-0.0198359526693821	-0.00132951640989631	NaN	60.3225402832031
1451	118.69702911377	-18.6408519744873	-6.62951993942261	0.00873538758605719	-0.0133424662053585	-0.0169138833880424	0.00126787810586393	NaN	59.3485145568848
1452	120.645080566406	-18.6408519744873	-6.36978054046631	0.0123068047687411	-0.00132951640989631	-0.00782300252467394	-0.00587495695799589	NaN	60.3225402832031
1453	121.294425964355	-19.2901992797852	-5.98017120361328	0.00451462110504508	-0.00619963090866804	-0.00522560812532902	-0.00100484199356288	NaN	60.6472129821777
1454	119.995727539063	-18.9655246734619	-6.56458520889282	0.00646266713738441	-0.00360223650932312	0.00289124972186983	0.000618529506027699	NaN	59.9978637695313
1455	122.593124389648	-19.2901992797852	-6.56458520889282	0.00191722682211548	-0.00392691092565656	-0.00327756232582033	0.00970941036939621	NaN	61.2965621948242
1456	121.943778991699	-19.9395484924316	-7.08406400680542	0.00289124972186983	-0.00197886489331722	0.000943203864153475	0.00321592413820326	NaN	60.9718894958496
1457	121.294425964355	-21.238245010376	-6.75938940048218	-0.00814767740666866	-0.00230353930965066	0.00970941036939621	0.00191722682211548	NaN	60.6472129821777
1458	120.645080566406	-19.9395484924316	-7.01912927627563	-0.0172385573387146	0.0145795252174139	0.0197743140161037	-0.00132951640989631	NaN	60.3225402832031
1459	123.242469787598	-21.238245010376	-6.17497587203979	-0.0130177913233638	0.00776136433705688	0.0226963832974434	-0.00230353930965066	NaN	61.6212348937988
1460	119.346382141113	-19.2901992797852	-6.62951993942261	-0.021459324285388	0.012956153601408	0.0116574559360743	0.00873538758605719	NaN	59.6731910705566
1461	119.995727539063	-19.9395484924316	-6.43471527099609	-0.00522560812532902	0.0100340843200684	0.0106834331527352	0.00451462110504508	NaN	59.9978637695313
1462	122.593124389648	-19.9395484924316	-6.11004114151001	0.000618529506027699	0.00126787810586393	0.00289124972186983	0.00256657530553639	NaN	61.2965621948242
1463	122.593124389648	-19.9395484924316	-6.30484533309937	-0.00100484199356288	0.000293855206109583	0.00646266713738441	0.00126787810586393	NaN	61.2965621948242
1464	122.593124389648	-19.9395484924316	-6.04510593414307	0.00386527273803949	0.0113327819854021	-0.000680167751852423	0.00289124972186983	NaN	61.2965621948242
1465	121.943778991699	-19.6148738861084	-6.23991060256958	0.00191722682211548	0.00581331877037883	0.00451462110504508	0.00256657530553639	NaN	60.9718894958496
1466	120.645080566406	-18.9655246734619	-7.27886867523193	0.00159255252219737	-0.00165419070981443	0.00354059832170606	0.00743668992072344	NaN	60.3225402832031
1467	121.943778991699	-19.6148738861084	-6.75938940048218	0.0191249661147594	-0.0201606266200542	-0.0123684434220195	-0.00230353930965066	NaN	60.9718894958496
1468	121.294425964355	-20.2642230987549	-6.56458520889282	0.0188002903014421	-0.0185372550040483	-0.0305502042174339	0.0022419011220336	NaN	60.6472129821777
1469	119.995727539063	-18.3161773681641	-6.62951993942261	0.0113327819854021	0.000943203864153475	-0.0117190945893526	-0.00457625929266214	NaN	59.9978637695313
1470	121.294425964355	-18.9655246734619	-6.36978054046631	0.0158782228827477	-0.0146411629393697	-0.021459324285388	-0.000355493422830477	NaN	60.6472129821777
1471	121.943778991699	-19.6148738861084	-6.23991060256958	0.00938473641872406	-0.000355493422830477	-0.0139918150380254	-0.00782300252467394	NaN	60.9718894958496
1472	123.242469787598	-19.9395484924316	-6.62951993942261	0.0100340843200684	-0.00457625929266214	-0.00814767740666866	-0.00327756232582033	NaN	61.6212348937988
1473	122.593124389648	-19.2901992797852	-6.75938940048218	0.00126787810586393	0.00256657530553639	-0.00782300252467394	-0.0026282137259841	NaN	61.2965621948242
1474	123.242469787598	-19.6148738861084	-6.75938940048218	0.00483929552137852	0.00743668992072344	0.00970941036939621	0.000943203864153475	NaN	61.6212348937988
1475	121.943778991699	-19.6148738861084	-6.23991060256958	0.00191722682211548	-0.000355493422830477	0.00483929552137852	0.000943203864153475	NaN	60.9718894958496
1476	121.294425964355	-19.9395484924316	-6.04510593414307	-0.00522560812532902	0.00386527273803949	-0.00295288790948689	-0.00360223650932312	NaN	60.6472129821777
1477	119.346382141113	-19.2901992797852	-6.36978054046631	-0.0104203969240189	0.00646266713738441	0.00386527273803949	-0.00327756232582033	NaN	59.6731910705566
1478	119.995727539063	-20.5888977050781	-6.43471527099609	-0.0221086721867323	0.0165275707840919	0.0103587592020631	0.0022419011220336	NaN	59.9978637695313
1479	118.04768371582	-19.6148738861084	-7.01912927627563	-0.0208099745213985	0.0191249661147594	0.013930176384747	0.00191722682211548	NaN	59.0238418579102
1480	120.645080566406	-19.9395484924316	-6.43471527099609	-0.00879702530801296	0.0171769186854362	0.0220470335334539	0.00548864435404539	NaN	60.3225402832031
1481	121.294425964355	-19.6148738861084	-6.49965000152588	-0.00392691092565656	0.0207483377307653	0.00678734155371785	0.00256657530553639	NaN	60.6472129821777
1482	121.294425964355	-18.9655246734619	-6.43471527099609	0.00321592413820326	0.00581331877037883	-0.00197886489331722	-0.00457625929266214	NaN	60.6472129821777
1483	120.645080566406	-18.9655246734619	-6.43471527099609	0.00256657530553639	0.00289124972186983	-0.0123684434220195	-0.00425158534198999	NaN	60.3225402832031
1484	121.294425964355	-18.3161773681641	-6.62951993942261	-0.0175632312893867	0.00711201597005129	-3.08191010844894e-05	-0.00165419070981443	NaN	60.6472129821777
1485	119.995727539063	-18.9655246734619	-6.56458520889282	0.00873538758605719	0.0022419011220336	-0.000355493422830477	-0.000355493422830477	NaN	59.9978637695313
1486	121.943778991699	-19.9395484924316	-6.43471527099609	-0.000355493422830477	0.00743668992072344	-0.0026282137259841	0.00354059832170606	NaN	60.9718894958496
1487	122.593124389648	-19.9395484924316	-7.01912927627563	0.0171769186854362	-0.00587495695799589	-0.0191866029053926	-3.08191010844894e-05	NaN	61.2965621948242
1488	121.943778991699	-19.9395484924316	-6.36978054046631	0.0220470335334539	-0.0230826959013939	-0.0266541130840778	-0.0113944197073579	NaN	60.9718894958496
1489	122.593124389648	-21.238245010376	-6.17497587203979	0.0178262684494257	-0.0240567177534103	-0.0191866029053926	-0.00132951640989631	NaN	61.2965621948242
1490	122.593124389648	-20.9135704040527	-7.27886867523193	0.013930176384747	-0.0175632312893867	-0.0139918150380254	-0.00327756232582033	NaN	61.2965621948242
1491	121.294425964355	-20.5888977050781	-7.21393346786499	0.0165275707840919	-0.0172385573387146	-0.0175632312893867	-3.08191010844894e-05	NaN	60.6472129821777
1492	121.294425964355	-19.6148738861084	-6.23991060256958	0.00646266713738441	-0.00490093370899558	-0.0110697457566857	-0.00490093370899558	NaN	60.6472129821777
1493	121.943778991699	-19.9395484924316	-6.23991060256958	0.00418994715437293	-0.0113944197073579	-0.0149658378213644	-0.0104203969240189	NaN	60.9718894958496
1494	121.294425964355	-20.2642230987549	-5.85030126571655	0.0100340843200684	0.00354059832170606	0.000618529506027699	-0.000680167751852423	NaN	60.6472129821777
1495	119.995727539063	-19.2901992797852	-6.43471527099609	0.00354059832170606	0.00159255252219737	0.00483929552137852	-0.00652430532500148	NaN	59.9978637695313
1496	119.995727539063	-19.2901992797852	-6.69445466995239	-0.00230353930965066	0.000618529506027699	-0.00717365415766835	-3.08191010844894e-05	NaN	59.9978637695313
1497	120.645080566406	-18.9655246734619	-6.88925933837891	-0.00587495695799589	0.0113327819854021	0.0116574559360743	-3.08191010844894e-05	NaN	60.3225402832031
1498	119.995727539063	-18.9655246734619	-6.69445466995239	-0.0175632312893867	0.0158782228827477	0.00808603875339031	0.00159255252219737	NaN	59.9978637695313
1499	122.593124389648	-20.2642230987549	-6.36978054046631	-0.00749832857400179	0.0158782228827477	0.00906006153672934	-3.08191010844894e-05	NaN	61.2965621948242
1500	120.645080566406	-18.9655246734619	-6.43471527099609	0.000618529506027699	0.0113327819854021	0.00483929552137852	0.00743668992072344	NaN	60.3225402832031
1501	119.995727539063	-18.9655246734619	-6.75938940048218	-0.00555028254166245	0.00808603875339031	0.00938473641872406	-0.00749832857400179	NaN	59.9978637695313
1502	122.593124389648	-19.9395484924316	-6.56458520889282	-0.00749832857400179	0.00483929552137852	0.00159255252219737	-0.00360223650932312	NaN	61.2965621948242
1503	121.943778991699	-19.9395484924316	-7.01912927627563	-0.00100484199356288	0.00451462110504508	-0.000355493422830477	-0.00522560812532902	NaN	60.9718894958496
1504	123.242469787598	-20.2642230987549	-6.95419406890869	-0.0120437685400248	-0.0026282137259841	0.00711201597005129	0.00386527273803949	NaN	61.6212348937988
1505	120.645080566406	-19.6148738861084	-6.30484533309937	0.00873538758605719	0.0103587592020631	0.01100810803473	0.00418994715437293	NaN	60.3225402832031
1506	121.943778991699	-18.9655246734619	-6.17497587203979	0.00613799272105098	0.00516396993771195	0.00289124972186983	-0.00360223650932312	NaN	60.9718894958496
1507	121.943778991699	-20.5888977050781	-6.88925933837891	0.0145795252174139	-0.00522560812532902	-0.00944637414067984	0.000943203864153475	NaN	60.9718894958496
1508	120.645080566406	-20.2642230987549	-6.43471527099609	0.013930176384747	-0.0243813935667276	-0.023407369852066	-0.00944637414067984	NaN	60.3225402832031
1509	119.346382141113	-18.9655246734619	-6.56458520889282	0.0113327819854021	-0.0133424662053585	-0.0113944197073579	-0.000680167751852423	NaN	59.6731910705566
1510	118.69702911377	-19.9395484924316	-7.01912927627563	0.00548864435404539	-0.00652430532500148	-0.0104203969240189	-3.08191010844894e-05	NaN	59.3485145568848
1511	119.995727539063	-19.6148738861084	-6.30484533309937	0.00159255252219737	-0.00197886489331722	-0.00197886489331722	0.00808603875339031	NaN	59.9978637695313
1512	119.346382141113	-19.9395484924316	-6.04510593414307	0.000618529506027699	-0.0227580219507217	-0.00684897974133492	-0.00425158534198999	NaN	59.6731910705566
1513	121.294425964355	-19.9395484924316	-6.43471527099609	-0.00132951640989631	0.00776136433705688	-0.0136671401560307	0.00354059832170606	NaN	60.6472129821777
1514	120.645080566406	-19.6148738861084	-6.69445466995239	0.000618529506027699	-0.000680167751852423	-0.00197886489331722	0.00126787810586393	NaN	60.3225402832031
1515	122.593124389648	-19.9395484924316	-6.36978054046631	-0.00490093370899558	0.00321592413820326	-0.00392691092565656	0.00354059832170606	NaN	61.2965621948242
1516	121.294425964355	-19.6148738861084	-6.23991060256958	-0.00295288790948689	0.00354059832170606	-0.00197886489331722	-3.08191010844894e-05	NaN	60.6472129821777
1517	122.593124389648	-20.2642230987549	-6.23991060256958	-0.0110697457566857	0.0142548503354192	0.000943203864153475	-0.00197886489331722	NaN	61.2965621948242
1518	122.593124389648	-19.9395484924316	-6.11004114151001	-0.0198359526693821	0.0126314787194133	0.01847561635077	0.00548864435404539	NaN	61.2965621948242
1519	122.593124389648	-19.6148738861084	-6.69445466995239	-0.0227580219507217	0.0168522447347641	0.0213976856321096	0.00613799272105098	NaN	61.2965621948242
1520	123.242469787598	-21.238245010376	-6.36978054046631	-0.0113944197073579	0.01100810803473	0.0162028968334198	0.0100340843200684	NaN	61.6212348937988
1521	122.593124389648	-21.5629196166992	-6.88925933837891	-0.0195112787187099	-0.00425158534198999	0.00418994715437293	0.00191722682211548	NaN	61.2965621948242
1522	121.294425964355	-20.2642230987549	-6.56458520889282	0.00451462110504508	-0.000680167751852423	-0.00684897974133492	-0.00522560812532902	NaN	60.6472129821777
1523	121.294425964355	-19.9395484924316	-6.43471527099609	-0.00717365415766835	-0.00327756232582033	-0.00717365415766835	-0.00295288790948689	NaN	60.6472129821777
1524	121.294425964355	-19.9395484924316	-6.36978054046631	-0.00555028254166245	-0.00295288790948689	0.0022419011220336	0.00483929552137852	NaN	60.6472129821777
1525	121.943778991699	-20.2642230987549	-6.49965000152588	0.000618529506027699	0.00159255252219737	0.00354059832170606	0.000618529506027699	NaN	60.9718894958496
1526	123.242469787598	-20.2642230987549	-6.30484533309937	0.0412028171122074	0.000943203864153475	-0.00879702530801296	0.00581331877037883	NaN	61.6212348937988
1527	120.645080566406	-18.9655246734619	-6.62951993942261	0.00386527273803949	-0.00457625929266214	-0.0146411629393697	-0.00879702530801296	NaN	60.3225402832031
1528	121.294425964355	-19.6148738861084	-6.43471527099609	0.0213976856321096	-0.0136671401560307	-0.0311995539814234	-0.0133424662053585	NaN	60.6472129821777
1529	121.294425964355	-19.9395484924316	-6.11004114151001	0.0175015944987535	-0.0162645354866982	-0.0133424662053585	0.00289124972186983	NaN	60.6472129821777
1530	123.242469787598	-19.9395484924316	-6.30484533309937	0.0213976856321096	-0.0110697457566857	-0.0263294391334057	-0.00425158534198999	NaN	61.6212348937988
1531	120.645080566406	-18.9655246734619	-6.95419406890869	0.0100340843200684	-0.00100484199356288	-0.0123684434220195	0.000618529506027699	NaN	60.3225402832031
1532	121.294425964355	-19.2901992797852	-6.69445466995239	0.00451462110504508	-0.00392691092565656	-0.0152905117720366	-0.00327756232582033	NaN	60.6472129821777
1533	121.943778991699	-19.9395484924316	-6.56458520889282	0.00970941036939621	0.00711201597005129	-0.00944637414067984	-0.00197886489331722	NaN	60.9718894958496
1534	121.943778991699	-19.9395484924316	-6.62951993942261	0.00646266713738441	-3.08191010844894e-05	-0.00619963090866804	0.00418994715437293	NaN	60.9718894958496
1535	119.995727539063	-18.9655246734619	-6.43471527099609	-0.00165419070981443	0.00711201597005129	-0.00490093370899558	0.00516396993771195	NaN	59.9978637695313
1536	121.294425964355	-19.2901992797852	-6.49965000152588	0.00483929552137852	0.00126787810586393	-0.00555028254166245	-3.08191010844894e-05	NaN	60.6472129821777
1537	120.645080566406	-19.6148738861084	-7.14899873733521	-0.00782300252467394	0.0145795252174139	-0.00100484199356288	0.00418994715437293	NaN	60.3225402832031
1538	121.943778991699	-19.6148738861084	-6.62951993942261	-0.0165892094373703	0.0181509424000978	0.00646266713738441	0.0022419011220336	NaN	60.9718894958496
1539	122.593124389648	-20.5888977050781	-6.43471527099609	-0.00912170019000769	0.0223717093467712	0.0213976856321096	0.00646266713738441	NaN	61.2965621948242
1540	120.645080566406	-19.6148738861084	-6.49965000152588	-0.00490093370899558	0.0152288740500808	0.0152288740500808	0.00970941036939621	NaN	60.3225402832031
1541	119.346382141113	-18.9655246734619	-6.36978054046631	-0.00814767740666866	0.00938473641872406	0.01100810803473	0.00548864435404539	NaN	59.6731910705566
1542	120.645080566406	-21.238245010376	-6.23991060256958	-0.00230353930965066	0.00483929552137852	0.00289124972186983	-0.00360223650932312	NaN	60.3225402832031
1543	118.69702911377	-21.238245010376	-6.17497587203979	-0.00879702530801296	-0.00360223650932312	0.00386527273803949	0.00289124972186983	NaN	59.3485145568848
1544	119.995727539063	-20.5888977050781	-6.43471527099609	-0.0211346503347158	0.000293855206109583	0.00808603875339031	-0.000355493422830477	NaN	59.9978637695313
1545	118.04768371582	-19.6148738861084	-6.43471527099609	-0.0136671401560307	0.00970941036939621	0.0116574559360743	0.00808603875339031	NaN	59.0238418579102
1546	118.69702911377	-19.2901992797852	-6.43471527099609	-0.00652430532500148	0.00256657530553639	0.00126787810586393	-0.00587495695799589	NaN	59.3485145568848
1547	121.294425964355	-21.238245010376	-5.85030126571655	0.00808603875339031	-3.08191010844894e-05	-0.00977104809135199	-0.00490093370899558	NaN	60.6472129821777
1548	119.995727539063	-19.9395484924316	-6.43471527099609	0.0217223595827818	-0.0201606266200542	-0.0237320438027382	-0.00782300252467394	NaN	59.9978637695313
1549	122.593124389648	-19.6148738861084	-6.56458520889282	0.00581331877037883	-0.00717365415766835	-0.00912170019000769	-0.0026282137259841	NaN	61.2965621948242
1550	120.645080566406	-18.9655246734619	-6.43471527099609	0.00841071270406246	-0.0130177913233638	-0.0143164889886975	-0.00230353930965066	NaN	60.3225402832031
1551	123.242469787598	-20.2642230987549	-6.36978054046631	0.00873538758605719	-0.0113944197073579	-0.0110697457566857	-3.08191010844894e-05	NaN	61.6212348937988
1552	122.593124389648	-20.5888977050781	-6.49965000152588	0.0100340843200684	-0.00132951640989631	-0.0100957229733467	0.00126787810586393	NaN	61.2965621948242
1553	122.593124389648	-20.2642230987549	-6.17497587203979	0.00483929552137852	-0.0208099745213985	-0.0117190945893526	-0.00490093370899558	NaN	61.2965621948242
1554	121.294425964355	-20.5888977050781	-6.62951993942261	0.00126787810586393	-0.00392691092565656	0.00191722682211548	-0.00717365415766835	NaN	60.6472129821777
1555	123.242469787598	-21.5629196166992	-7.01912927627563	0.00743668992072344	-0.00814767740666866	-0.00652430532500148	0.00516396993771195	NaN	61.6212348937988
1556	122.593124389648	-21.8875942230225	-6.88925933837891	0.0100340843200684	-0.000680167751852423	0.00256657530553639	0.00191722682211548	NaN	61.2965621948242
1557	122.593124389648	-21.5629196166992	-6.17497587203979	0.00743668992072344	0.00126787810586393	0.00126787810586393	-0.00522560812532902	NaN	61.2965621948242
1558	122.593124389648	-20.9135704040527	-5.98017120361328	-0.00847235135734081	0.0181509424000978	0.00711201597005129	0.00646266713738441	NaN	61.2965621948242
1559	119.995727539063	-19.9395484924316	-6.30484533309937	-0.0104203969240189	0.0132808275520802	0.0152288740500808	0.00581331877037883	NaN	59.9978637695313
1560	121.943778991699	-20.5888977050781	-6.36978054046631	-0.00879702530801296	0.0175015944987535	0.0259431265294552	0.00808603875339031	NaN	60.9718894958496
1561	122.593124389648	-20.9135704040527	-6.49965000152588	-0.0117190945893526	0.0100340843200684	0.00516396993771195	0.000618529506027699	NaN	61.2965621948242
1562	121.943778991699	-20.9135704040527	-7.01912927627563	0.00191722682211548	0.00581331877037883	0.000943203864153475	-0.00944637414067984	NaN	60.9718894958496
1563	121.294425964355	-19.2901992797852	-6.95419406890869	0.0100340843200684	-0.00360223650932312	-0.00555028254166245	0.00289124972186983	NaN	60.6472129821777
1564	122.593124389648	-20.5888977050781	-6.62951993942261	0.00678734155371785	0.00581331877037883	0.00418994715437293	0.00159255252219737	NaN	61.2965621948242
1565	122.593124389648	-19.9395484924316	-6.36978054046631	0.0116574559360743	0.00548864435404539	0.00354059832170606	0.00451462110504508	NaN	61.2965621948242
1566	122.593124389648	-20.9135704040527	-6.49965000152588	0.000618529506027699	-0.00165419070981443	-0.0126931173726916	0.00581331877037883	NaN	61.2965621948242
1567	120.645080566406	-19.2901992797852	-7.34380340576172	0.0145795252174139	-0.00230353930965066	-0.00684897974133492	-0.00457625929266214	NaN	60.3225402832031
1568	122.593124389648	-19.6148738861084	-7.27886867523193	0.01100810803473	-0.0123684434220195	-0.0227580219507217	-0.00717365415766835	NaN	61.2965621948242
1569	121.294425964355	-20.5888977050781	-6.88925933837891	0.0106834331527352	-0.0182125810533762	-0.0107450718060136	-0.00555028254166245	NaN	60.6472129821777
1570	123.891822814941	-20.9135704040527	-6.43471527099609	0.00646266713738441	-0.0026282137259841	-0.00717365415766835	0.00776136433705688	NaN	61.9459114074707
1571	120.645080566406	-19.6148738861084	-6.43471527099609	0.00516396993771195	-0.0113944197073579	-0.0195112787187099	-0.00490093370899558	NaN	60.3225402832031
1572	121.294425964355	-20.5888977050781	-6.43471527099609	0.000293855206109583	-0.0240567177534103	-0.00555028254166245	0.00256657530553639	NaN	60.6472129821777
1573	121.294425964355	-20.5888977050781	-6.43471527099609	-0.00230353930965066	0.00711201597005129	-0.00457625929266214	-0.00165419070981443	NaN	60.6472129821777
1574	120.645080566406	-20.9135704040527	-6.30484533309937	-0.00847235135734081	0.00418994715437293	-0.00100484199356288	0.00321592413820326	NaN	60.3225402832031
1575	118.04768371582	-20.5888977050781	-6.04510593414307	-0.0130177913233638	0.0103587592020631	-0.00100484199356288	0.012956153601408	NaN	59.0238418579102
1576	118.69702911377	-19.9395484924316	-6.23991060256958	-0.0162645354866982	0.00743668992072344	-0.0107450718060136	0.00808603875339031	NaN	59.3485145568848
1577	118.04768371582	-19.6148738861084	-6.36978054046631	-0.0113944197073579	0.0113327819854021	0.00548864435404539	-3.08191010844894e-05	NaN	59.0238418579102
1578	119.346382141113	-19.2901992797852	-6.69445466995239	-0.0146411629393697	0.020423661917448	0.00841071270406246	0.000943203864153475	NaN	59.6731910705566
1579	121.294425964355	-21.5629196166992	-6.36978054046631	-0.0217839982360601	0.0175015944987535	0.0103587592020631	0.0123068047687411	NaN	60.6472129821777
1580	121.294425964355	-19.2901992797852	-6.75938940048218	-0.0195112787187099	0.0278911720961332	0.0165275707840919	0.0155535480007529	NaN	60.6472129821777
1581	120.645080566406	-19.9395484924316	-6.43471527099609	-0.00814767740666866	0.01847561635077	0.00581331877037883	0.00386527273803949	NaN	60.3225402832031
1582	119.995727539063	-19.6148738861084	-6.04510593414307	0.00354059832170606	0.00646266713738441	0.00678734155371785	0.00159255252219737	NaN	59.9978637695313
1583	121.294425964355	-20.5888977050781	-6.11004114151001	0.00970941036939621	-0.000355493422830477	-0.00912170019000769	0.020423661917448	NaN	60.6472129821777
1584	120.645080566406	-20.5888977050781	-6.69445466995239	0.00159255252219737	-0.00360223650932312	0.00386527273803949	-0.000680167751852423	NaN	60.3225402832031
1585	121.943778991699	-20.9135704040527	-6.49965000152588	-0.0100957229733467	-0.000355493422830477	0.00321592413820326	0.00743668992072344	NaN	60.9718894958496
1586	121.943778991699	-21.238245010376	-6.62951993942261	0.00548864435404539	-0.00717365415766835	-0.00360223650932312	0.00711201597005129	NaN	60.9718894958496
1587	122.593124389648	-21.8875942230225	-6.17497587203979	0.00841071270406246	-0.0175632312893867	-0.0159398596733809	-0.00425158534198999	NaN	61.2965621948242
1588	120.645080566406	-21.5629196166992	-6.04510593414307	0.0155535480007529	-0.0224333461374044	-0.0263294391334057	0.00256657530553639	NaN	60.3225402832031
1589	122.593124389648	-20.9135704040527	-6.82432460784912	0.0223717093467712	-0.0237320438027382	-0.0308748781681061	-3.08191010844894e-05	NaN	61.2965621948242
1590	121.294425964355	-19.9395484924316	-6.95419406890869	0.025618452578783	-0.0172385573387146	-0.0292515084147453	0.00289124972186983	NaN	60.6472129821777
1591	122.593124389648	-20.5888977050781	-6.82432460784912	0.01100810803473	-0.00879702530801296	-0.0386670641601086	0.000293855206109583	NaN	61.2965621948242
1592	121.294425964355	-20.2642230987549	-6.49965000152588	0.00970941036939621	0.0113327819854021	-0.0471085943281651	0.00743668992072344	NaN	60.6472129821777
1593	120.645080566406	-19.6148738861084	-6.56458520889282	0.0113327819854021	-0.00100484199356288	-0.0675630792975426	-0.00587495695799589	NaN	60.3225402832031
1594	120.645080566406	-19.6148738861084	-6.43471527099609	-0.00100484199356288	-0.00944637414067984	-0.0682124271988869	0.00613799272105098	NaN	60.3225402832031
1595	121.943778991699	-19.9395484924316	-7.01912927627563	0.00711201597005129	-0.000355493422830477	-0.0581475235521793	0.00483929552137852	NaN	60.9718894958496
1596	121.943778991699	-21.238245010376	-7.21393346786499	-0.0026282137259841	0.00354059832170606	-0.0574981719255447	0.00548864435404539	NaN	60.9718894958496
1597	121.943778991699	-20.5888977050781	-6.56458520889282	-0.00652430532500148	0.00516396993771195	-0.0315242260694504	-0.000355493422830477	NaN	60.9718894958496
1598	122.593124389648	-21.238245010376	-6.23991060256958	-0.0126931173726916	0.0155535480007529	-0.00652430532500148	0.00613799272105098	NaN	61.2965621948242
1599	121.294425964355	-19.6148738861084	-6.36978054046631	-0.0136671401560307	0.01100810803473	0.013930176384747	-0.000680167751852423	NaN	60.6472129821777
1600	121.294425964355	-20.2642230987549	-6.23991060256958	-0.0100957229733467	0.0226963832974434	0.049319677054882	0.00483929552137852	NaN	60.6472129821777
1601	121.943778991699	-20.5888977050781	-6.49965000152588	-0.00749832857400179	0.0106834331527352	0.0538651160895824	0.00548864435404539	NaN	60.9718894958496
1602	123.891822814941	-20.5888977050781	-6.49965000152588	0.000618529506027699	0.00321592413820326	0.0444495603442192	0.000618529506027699	NaN	61.9459114074707
1603	122.593124389648	-20.5888977050781	-6.56458520889282	-0.00132951640989631	0.00646266713738441	0.0350340083241463	-0.00555028254166245	NaN	61.2965621948242
1604	121.943778991699	-20.9135704040527	-6.30484533309937	0.013930176384747	0.00873538758605719	0.0272418223321438	-0.00165419070981443	NaN	60.9718894958496
1605	120.645080566406	-20.9135704040527	-6.11004114151001	-0.0136671401560307	0.00938473641872406	0.0350340083241463	0.00418994715437293	NaN	60.3225402832031
1606	119.995727539063	-20.2642230987549	-6.23991060256958	-0.0113944197073579	0.0158782228827477	0.0116574559360743	0.00354059832170606	NaN	59.9978637695313
1607	119.346382141113	-19.6148738861084	-6.56458520889282	0.00191722682211548	0.00776136433705688	0.00646266713738441	-0.0117190945893526	NaN	59.6731910705566
1608	120.645080566406	-20.9135704040527	-6.62951993942261	0.0152288740500808	0.00256657530553639	-0.0211346503347158	-0.00230353930965066	NaN	60.3225402832031
1609	118.69702911377	-20.9135704040527	-6.36978054046631	0.00711201597005129	0.012956153601408	-0.0152905117720366	-0.00295288790948689	NaN	59.3485145568848
1610	121.294425964355	-20.9135704040527	-6.62951993942261	0.0136055024340749	0.0230210572481155	-0.0126931173726916	0.000618529506027699	NaN	60.6472129821777
1611	119.995727539063	-19.9395484924316	-6.23991060256958	0.00906006153672934	0.00873538758605719	-0.0159398596733809	-0.00425158534198999	NaN	59.9978637695313
1612	122.593124389648	-21.238245010376	-6.36978054046631	0.00743668992072344	0.0142548503354192	-0.00457625929266214	-0.0113944197073579	NaN	61.2965621948242
1613	121.943778991699	-21.238245010376	-6.30484533309937	0.00386527273803949	0.00548864435404539	0.00613799272105098	-0.00912170019000769	NaN	60.9718894958496
1614	121.294425964355	-20.9135704040527	-6.30484533309937	-0.000355493422830477	0.000293855206109583	0.0295145437121391	-0.00457625929266214	NaN	60.6472129821777
1615	121.294425964355	-21.5629196166992	-6.23991060256958	-0.00555028254166245	0.00126787810586393	0.0171769186854362	-0.00230353930965066	NaN	60.6472129821777
1616	121.943778991699	-21.5629196166992	-6.23991060256958	0.00354059832170606	-0.00814767740666866	0.0226963832974434	-0.00295288790948689	NaN	60.9718894958496
1617	119.995727539063	-21.238245010376	-6.17497587203979	-0.000680167751852423	-0.0159398596733809	0.0106834331527352	-0.00327756232582033	NaN	59.9978637695313
1618	121.943778991699	-21.8875942230225	-6.23991060256958	-0.0143164889886975	-0.00197886489331722	0.0181509424000978	-0.00100484199356288	NaN	60.9718894958496
1619	120.645080566406	-20.5888977050781	-6.75938940048218	-0.00879702530801296	-0.00717365415766835	0.0100340843200684	-0.00132951640989631	NaN	60.3225402832031
1620	122.593124389648	-20.2642230987549	-6.36978054046631	-0.00977104809135199	0.0162028968334198	0.0223717093467712	0.0113327819854021	NaN	61.2965621948242
1621	123.242469787598	-20.9135704040527	-6.62951993942261	-0.0104203969240189	0.0188002903014421	0.036657378077507	0.000618529506027699	NaN	61.6212348937988
1622	121.294425964355	-21.238245010376	-6.82432460784912	0.00418994715437293	0.0103587592020631	0.0373067259788513	-0.00944637414067984	NaN	60.6472129821777
1623	123.242469787598	-20.9135704040527	-5.98017120361328	0.0126314787194133	0.00581331877037883	0.0340599827468395	-0.0113944197073579	NaN	61.6212348937988
1624	122.593124389648	-20.5888977050781	-6.49965000152588	-0.00360223650932312	-0.00717365415766835	0.0272418223321438	0.00386527273803949	NaN	61.2965621948242
1625	121.943778991699	-20.5888977050781	-6.56458520889282	-0.0110697457566857	0.00256657530553639	0.0376313999295235	-0.00230353930965066	NaN	60.9718894958496
1626	122.593124389648	-20.5888977050781	-6.82432460784912	0.0142548503354192	0.00386527273803949	0.0265924744307995	0.00126787810586393	NaN	61.2965621948242
1627	121.943778991699	-20.9135704040527	-7.27886867523193	0.00873538758605719	-0.00197886489331722	0.00581331877037883	-0.00847235135734081	NaN	60.9718894958496
1628	123.242469787598	-20.9135704040527	-6.23991060256958	0.0278911720961332	-0.00912170019000769	-0.0110697457566857	-0.0120437685400248	NaN	61.6212348937988
1629	119.995727539063	-19.9395484924316	-6.43471527099609	0.0181509424000978	-0.0201606266200542	-0.00392691092565656	-0.00392691092565656	NaN	59.9978637695313
1630	121.943778991699	-20.5888977050781	-6.49965000152588	0.0171769186854362	-0.00619963090866804	-0.00327756232582033	-0.00165419070981443	NaN	60.9718894958496
1631	121.294425964355	-20.2642230987549	-6.62951993942261	0.0181509424000978	0.00711201597005129	-0.00457625929266214	0.00646266713738441	NaN	60.6472129821777
1632	121.294425964355	-19.9395484924316	-6.56458520889282	0.00256657530553639	-0.00457625929266214	-0.0208099745213985	-0.0100957229733467	NaN	60.6472129821777
1633	120.645080566406	-19.2901992797852	-6.56458520889282	0.00711201597005129	0.00289124972186983	-0.0113944197073579	-0.00522560812532902	NaN	60.3225402832031
1634	121.294425964355	-19.9395484924316	-6.43471527099609	0.00354059832170606	0.0103587592020631	-0.0123684434220195	0.00126787810586393	NaN	60.6472129821777
1635	120.645080566406	-19.2901992797852	-6.82432460784912	-0.00100484199356288	0.01100810803473	-0.0117190945893526	0.00906006153672934	NaN	60.3225402832031
1636	119.346382141113	-19.6148738861084	-7.08406400680542	-0.000355493422830477	0.0116574559360743	-0.021459324285388	0.0116574559360743	NaN	59.6731910705566
1637	119.995727539063	-19.9395484924316	-6.49965000152588	0.00191722682211548	0.00289124972186983	-0.0198359526693821	0.000618529506027699	NaN	59.9978637695313
1638	119.995727539063	-20.5888977050781	-6.36978054046631	-0.0195112787187099	0.0230210572481155	-0.00749832857400179	0.0103587592020631	NaN	59.9978637695313
1639	118.04768371582	-19.2901992797852	-6.62951993942261	-0.0185372550040483	0.0171769186854362	0.00938473641872406	0.000293855206109583	NaN	59.0238418579102
1640	118.69702911377	-19.6148738861084	-6.11004114151001	-0.0169138833880424	0.00808603875339031	0.00678734155371785	0.00354059832170606	NaN	59.3485145568848
1641	120.645080566406	-20.2642230987549	-5.98017120361328	-0.0130177913233638	0.000943203864153475	-0.00490093370899558	0.00126787810586393	NaN	60.3225402832031
1642	121.943778991699	-20.5888977050781	-6.56458520889282	-0.00197886489331722	-0.00327756232582033	-0.023407369852066	-0.00327756232582033	NaN	60.9718894958496
1643	121.943778991699	-20.2642230987549	-6.43471527099609	0.00548864435404539	-0.0113944197073579	-0.0133424662053585	0.000618529506027699	NaN	60.9718894958496
1644	122.593124389648	-20.9135704040527	-6.23991060256958	-3.08191010844894e-05	0.000943203864153475	-0.0159398596733809	0.00321592413820326	NaN	61.2965621948242
1645	121.294425964355	-20.5888977050781	-6.23991060256958	0.00678734155371785	0.00613799272105098	-0.0169138833880424	0.000943203864153475	NaN	60.6472129821777
1646	119.995727539063	-21.238245010376	-6.17497587203979	0.00516396993771195	0.00289124972186983	-0.00619963090866804	-0.00132951640989631	NaN	59.9978637695313
1647	121.294425964355	-21.8875942230225	-5.98017120361328	0.0149041991680861	-0.00652430532500148	-0.0208099745213985	-0.00197886489331722	NaN	60.6472129821777
1648	121.294425964355	-20.9135704040527	-6.69445466995239	0.0217223595827818	-0.0185372550040483	-0.0256800893694162	-0.00652430532500148	NaN	60.6472129821777
1649	122.593124389648	-21.5629196166992	-6.36978054046631	0.0230210572481155	-0.0208099745213985	-0.00619963090866804	-0.00360223650932312	NaN	61.2965621948242
1650	119.995727539063	-20.2642230987549	-6.49965000152588	0.0158782228827477	0.000293855206109583	0.0100340843200684	-0.00327756232582033	NaN	59.9978637695313
1651	122.593124389648	-21.5629196166992	-6.17497587203979	0.0194496400654316	0.00873538758605719	0.0265924744307995	0.000943203864153475	NaN	61.2965621948242
1652	121.943778991699	-20.9135704040527	-6.62951993942261	0.00126787810586393	0.0168522447347641	0.0463976077735424	-0.0113944197073579	NaN	60.9718894958496
1653	122.593124389648	-19.9395484924316	-6.36978054046631	-0.0026282137259841	0.0100340843200684	0.0353586822748184	-0.00782300252467394	NaN	61.2965621948242
1654	120.645080566406	-18.9655246734619	-6.75938940048218	0.011982130818069	0.01100810803473	0.0337353087961674	0.00581331877037883	NaN	60.3225402832031
1655	123.242469787598	-20.5888977050781	-6.62951993942261	-0.00230353930965066	0.0191249661147594	0.0246444288641214	0.000943203864153475	NaN	61.6212348937988
1656	121.294425964355	-20.2642230987549	-6.43471527099609	0.00354059832170606	0.0126314787194133	0.0142548503354192	0.00743668992072344	NaN	60.6472129821777
1657	124.541168212891	-20.9135704040527	-6.88925933837891	-0.00749832857400179	0.0145795252174139	0.00516396993771195	-0.00652430532500148	NaN	62.2705841064453
1658	120.645080566406	-19.2901992797852	-7.08406400680542	-0.0143164889886975	0.0152288740500808	0.0210730116814375	0.00386527273803949	NaN	60.3225402832031
1659	123.891822814941	-20.9135704040527	-7.14899873733521	-0.0172385573387146	0.0233457311987877	0.0262678004801273	0.00808603875339031	NaN	61.9459114074707
1660	121.943778991699	-19.2901992797852	-7.01912927627563	-0.0224333461374044	0.0194496400654316	0.0194496400654316	0.00289124972186983	NaN	60.9718894958496
1661	121.294425964355	-19.6148738861084	-6.75938940048218	-0.00522560812532902	0.00776136433705688	-0.00327756232582033	0.000618529506027699	NaN	60.6472129821777
1662	121.294425964355	-19.9395484924316	-6.30484533309937	-0.000680167751852423	-0.0201606266200542	-0.0247060675173998	0.0022419011220336	NaN	60.6472129821777
1663	121.294425964355	-20.5888977050781	-6.23991060256958	-0.00555028254166245	-0.0286021586507559	-0.0373683646321297	-0.00197886489331722	NaN	60.6472129821777
1664	120.645080566406	-19.6148738861084	-6.23991060256958	-0.0113944197073579	-0.0311995539814234	-0.0350956469774246	-0.00100484199356288	NaN	60.3225402832031
1665	119.995727539063	-19.2901992797852	-6.69445466995239	-0.00652430532500148	-0.0230826959013939	-0.0383423902094364	0.00646266713738441	NaN	59.9978637695313
1666	121.294425964355	-19.2901992797852	-7.14899873733521	-0.0100957229733467	-0.0175632312893867	-0.0497059896588326	0.00678734155371785	NaN	60.6472129821777
1667	119.346382141113	-18.9655246734619	-7.21393346786499	0.00581331877037883	-0.0191866029053926	-0.0526280589401722	-0.00457625929266214	NaN	59.6731910705566
1668	121.294425964355	-20.5888977050781	-6.95419406890869	0.0152288740500808	-0.0328229255974293	-0.0513293594121933	-0.00490093370899558	NaN	60.6472129821777
1669	118.69702911377	-19.6148738861084	-6.69445466995239	0.00646266713738441	-0.0237320438027382	-0.0227580219507217	-0.00230353930965066	NaN	59.3485145568848
1670	119.995727539063	-20.9135704040527	-6.75938940048218	-0.00132951640989631	-0.0139918150380254	-0.00879702530801296	-0.00425158534198999	NaN	59.9978637695313
1671	118.04768371582	-18.9655246734619	-7.08406400680542	0.00776136433705688	-0.0136671401560307	-0.00132951640989631	0.00386527273803949	NaN	59.0238418579102
1672	121.294425964355	-20.5888977050781	-6.82432460784912	0.00873538758605719	-0.0279528107494116	0.0113327819854021	0.000618529506027699	NaN	60.6472129821777
1673	121.943778991699	-19.6148738861084	-6.88925933837891	0.00516396993771195	-0.00457625929266214	0.020423661917448	0.0022419011220336	NaN	60.9718894958496
1674	121.943778991699	-20.5888977050781	-6.88925933837891	0.00841071270406246	-0.00230353930965066	0.0265924744307995	0.00321592413820326	NaN	60.9718894958496
1675	122.593124389648	-20.5888977050781	-7.08406400680542	-0.00132951640989631	0.00873538758605719	0.0239950809627771	-0.00295288790948689	NaN	61.2965621948242
1676	122.593124389648	-20.5888977050781	-6.75938940048218	-0.000355493422830477	0.00354059832170606	0.00678734155371785	-0.00587495695799589	NaN	61.2965621948242
1677	119.346382141113	-19.9395484924316	-6.62951993942261	-0.0026282137259841	0.00548864435404539	-0.00457625929266214	0.00256657530553639	NaN	59.6731910705566
1678	122.593124389648	-20.9135704040527	-6.82432460784912	-0.00522560812532902	0.00906006153672934	0.000618529506027699	0.000943203864153475	NaN	61.2965621948242
1679	121.294425964355	-20.5888977050781	-6.88925933837891	-0.0136671401560307	0.011982130818069	0.00548864435404539	0.0022419011220336	NaN	60.6472129821777
1680	123.242469787598	-21.8875942230225	-6.75938940048218	-0.0149658378213644	0.0171769186854362	0.020423661917448	0.0022419011220336	NaN	61.6212348937988
1681	122.593124389648	-21.8875942230225	-6.62951993942261	-0.00100484199356288	0.0103587592020631	0.0171769186854362	-0.00295288790948689	NaN	61.2965621948242
1682	121.294425964355	-20.9135704040527	-7.01912927627563	-0.00684897974133492	0.00386527273803949	0.00646266713738441	-0.00425158534198999	NaN	60.6472129821777
1683	121.294425964355	-20.2642230987549	-7.14899873733521	0.000618529506027699	0.00418994715437293	0.01847561635077	-0.00944637414067984	NaN	60.6472129821777
1684	123.242469787598	-20.5888977050781	-6.62951993942261	-0.00944637414067984	0.00354059832170606	0.025618452578783	0.00289124972186983	NaN	61.6212348937988
1685	122.593124389648	-20.9135704040527	-6.17497587203979	-0.00847235135734081	0.00613799272105098	0.0197743140161037	-0.000355493422830477	NaN	61.2965621948242
1686	122.593124389648	-20.2642230987549	-6.23991060256958	0.0304885655641556	0.00776136433705688	0.0181509424000978	0.00646266713738441	NaN	61.2965621948242
1687	123.242469787598	-20.9135704040527	-5.98017120361328	0.00873538758605719	-0.0026282137259841	0.00191722682211548	-0.00360223650932312	NaN	61.6212348937988
1688	120.645080566406	-19.9395484924316	-6.11004114151001	0.0200989879667759	-0.0100957229733467	-0.000355493422830477	-0.00912170019000769	NaN	60.3225402832031
1689	123.242469787598	-19.6148738861084	-6.56458520889282	0.01100810803473	-0.000355493422830477	-0.00295288790948689	-0.00132951640989631	NaN	61.6212348937988
1690	120.645080566406	-19.9395484924316	-6.62951993942261	0.0165275707840919	-0.0165892094373703	-0.0182125810533762	-0.00197886489331722	NaN	60.3225402832031
1691	123.242469787598	-20.9135704040527	-6.62951993942261	0.0126314787194133	-0.0123684434220195	-0.0318489037454128	0.000293855206109583	NaN	61.6212348937988
1692	120.645080566406	-18.9655246734619	-6.82432460784912	0.00970941036939621	-0.0104203969240189	-0.0221086721867323	0.00126787810586393	NaN	60.3225402832031
1693	121.943778991699	-19.9395484924316	-6.04510593414307	0.0106834331527352	-0.021459324285388	-0.0110697457566857	-0.00522560812532902	NaN	60.9718894958496
1694	119.995727539063	-19.6148738861084	-6.23991060256958	0.00483929552137852	0.00321592413820326	-0.00782300252467394	0.00776136433705688	NaN	59.9978637695313
1695	121.943778991699	-19.6148738861084	-6.69445466995239	-0.00295288790948689	-0.000355493422830477	0.00321592413820326	-0.0026282137259841	NaN	60.9718894958496
1696	120.645080566406	-19.6148738861084	-6.69445466995239	0.00159255252219737	0.0116574559360743	0.00159255252219737	0.00581331877037883	NaN	60.3225402832031
1697	122.593124389648	-19.9395484924316	-6.23991060256958	-0.00425158534198999	0.00256657530553639	-0.00749832857400179	0.00159255252219737	NaN	61.2965621948242
1698	119.995727539063	-19.9395484924316	-5.85030126571655	-0.0162645354866982	0.0175015944987535	0.000943203864153475	0.00451462110504508	NaN	59.9978637695313
1699	119.995727539063	-19.2901992797852	-6.23991060256958	-0.0165892094373703	0.00548864435404539	-0.0026282137259841	0.00711201597005129	NaN	59.9978637695313
1700	119.346382141113	-19.9395484924316	-6.43471527099609	-0.0175632312893867	0.0168522447347641	-0.00360223650932312	0.0168522447347641	NaN	59.6731910705566
1701	119.995727539063	-20.5888977050781	-6.30484533309937	-0.0120437685400248	0.0165275707840919	-0.0130177913233638	-0.00165419070981443	NaN	59.9978637695313
1702	119.995727539063	-20.5888977050781	-6.23991060256958	-0.00814767740666866	0.0103587592020631	-0.0299008563160896	-0.00132951640989631	NaN	59.9978637695313
1703	119.346382141113	-19.9395484924316	-6.36978054046631	-0.0152905117720366	0.00841071270406246	-0.0253554154187441	-0.00522560812532902	NaN	59.6731910705566
1704	120.645080566406	-20.2642230987549	-6.04510593414307	-0.0117190945893526	0.0136055024340749	-0.00977104809135199	0.00646266713738441	NaN	60.3225402832031
1705	119.995727539063	-19.2901992797852	-6.62951993942261	-0.0204853005707264	0.0145795252174139	-0.00555028254166245	0.00483929552137852	NaN	59.9978637695313
1706	120.645080566406	-19.2901992797852	-7.08406400680542	0.00970941036939621	0.00938473641872406	0.000293855206109583	0.00418994715437293	NaN	60.3225402832031
1707	119.346382141113	-18.6408519744873	-7.14899873733521	0.00906006153672934	0.0022419011220336	-0.00230353930965066	-0.00782300252467394	NaN	59.6731910705566
1708	121.294425964355	-19.6148738861084	-7.14899873733521	0.0158782228827477	-0.00490093370899558	-0.0169138833880424	-0.00717365415766835	NaN	60.6472129821777
1709	121.943778991699	-20.2642230987549	-6.82432460784912	0.0142548503354192	-0.00944637414067984	0.0116574559360743	0.00743668992072344	NaN	60.9718894958496
1710	123.242469787598	-19.9395484924316	-6.75938940048218	0.012956153601408	-0.0230826959013939	0.0103587592020631	-0.00912170019000769	NaN	61.6212348937988
1711	119.995727539063	-21.238245010376	-6.56458520889282	0.0145795252174139	-0.00652430532500148	0.00321592413820326	0.00289124972186983	NaN	59.9978637695313
1712	123.242469787598	-21.5629196166992	-6.95419406890869	0.00841071270406246	-0.0279528107494116	-0.0139918150380254	-0.00944637414067984	NaN	61.6212348937988
1713	122.593124389648	-21.5629196166992	-6.95419406890869	-3.08191010844894e-05	-0.0247060675173998	-0.0165892094373703	-0.00360223650932312	NaN	61.2965621948242
1714	123.242469787598	-21.8875942230225	-7.01912927627563	0.00321592413820326	-0.0175632312893867	-0.0126931173726916	-0.00100484199356288	NaN	61.6212348937988
1715	121.943778991699	-21.5629196166992	-6.30484533309937	0.0022419011220336	-0.0117190945893526	-0.0159398596733809	0.00451462110504508	NaN	60.9718894958496
1716	122.593124389648	-20.9135704040527	-6.04510593414307	-0.00684897974133492	0.00418994715437293	-0.0159398596733809	0.00126787810586393	NaN	61.2965621948242
1717	121.943778991699	-20.5888977050781	-5.85030126571655	0.000618529506027699	0.00354059832170606	-0.0117190945893526	0.000293855206109583	NaN	60.9718894958496
1718	119.995727539063	-18.9655246734619	-6.69445466995239	-0.00879702530801296	0.00613799272105098	0.00451462110504508	0.00418994715437293	NaN	59.9978637695313
1719	122.593124389648	-19.9395484924316	-6.30484533309937	-0.0123684434220195	0.0132808275520802	0.0152288740500808	0.00970941036939621	NaN	61.2965621948242
1720	121.943778991699	-19.6148738861084	-6.56458520889282	-0.00977104809135199	0.020423661917448	0.000943203864153475	0.0132808275520802	NaN	60.9718894958496
1721	121.294425964355	-19.6148738861084	-6.49965000152588	-0.00327756232582033	0.0191249661147594	0.00548864435404539	0.00289124972186983	NaN	60.6472129821777
1722	119.995727539063	-18.3161773681641	-6.49965000152588	0.00126787810586393	0.00776136433705688	-0.00619963090866804	-0.00717365415766835	NaN	59.9978637695313
1723	121.294425964355	-19.2901992797852	-6.75938940048218	0.0126314787194133	0.0106834331527352	0.000943203864153475	-0.000355493422830477	NaN	60.6472129821777
1724	120.645080566406	-17.9915027618408	-6.82432460784912	-0.00749832857400179	0.00808603875339031	0.0103587592020631	0.00418994715437293	NaN	60.3225402832031
1725	121.943778991699	-19.2901992797852	-6.75938940048218	-0.021459324285388	0.00743668992072344	0.00613799272105098	-0.00100484199356288	NaN	60.9718894958496
1726	122.593124389648	-19.2901992797852	-6.75938940048218	0.0103587592020631	0.00841071270406246	-0.00425158534198999	0.00159255252219737	NaN	61.2965621948242
1727	123.242469787598	-19.6148738861084	-6.56458520889282	0.0181509424000978	-0.00587495695799589	-0.0146411629393697	-0.00295288790948689	NaN	61.6212348937988
1728	121.943778991699	-20.5888977050781	-6.04510593414307	0.0158782228827477	-0.0152905117720366	-0.0240567177534103	-0.00587495695799589	NaN	60.9718894958496
1729	121.943778991699	-19.2901992797852	-6.69445466995239	0.0103587592020631	-0.0185372550040483	-0.0159398596733809	-0.00749832857400179	NaN	60.9718894958496
1730	121.943778991699	-19.9395484924316	-6.17497587203979	0.0126314787194133	-0.0130177913233638	-0.0204853005707264	0.00776136433705688	NaN	60.9718894958496
1731	121.294425964355	-19.6148738861084	-6.56458520889282	-0.00197886489331722	0.00711201597005129	-0.0130177913233638	-0.00457625929266214	NaN	60.6472129821777
1732	119.346382141113	-18.9655246734619	-6.17497587203979	0.00613799272105098	0.00516396993771195	-0.0162645354866982	-0.00295288790948689	NaN	59.6731910705566
1733	121.294425964355	-20.2642230987549	-6.23991060256958	-0.00717365415766835	-0.00165419070981443	-0.0156151866540313	-0.00879702530801296	NaN	60.6472129821777
1734	119.995727539063	-20.9135704040527	-6.04510593414307	0.00516396993771195	-0.00100484199356288	-0.00912170019000769	0.00418994715437293	NaN	59.9978637695313
1735	119.995727539063	-20.2642230987549	-6.49965000152588	-0.00879702530801296	0.00938473641872406	-0.0165892094373703	0.00256657530553639	NaN	59.9978637695313
1736	118.04768371582	-18.9655246734619	-6.62951993942261	-0.0146411629393697	0.012956153601408	-0.0185372550040483	0.00841071270406246	NaN	59.0238418579102
1737	118.04768371582	-18.9655246734619	-6.56458520889282	-0.0113944197073579	0.0158782228827477	-0.0165892094373703	-0.00230353930965066	NaN	59.0238418579102
1738	120.645080566406	-20.5888977050781	-6.11004114151001	-0.0211346503347158	0.0223717093467712	0.00451462110504508	0.00451462110504508	NaN	60.3225402832031
1739	119.995727539063	-19.6148738861084	-6.30484533309937	-0.00619963090866804	0.0123068047687411	0.00938473641872406	0.0106834331527352	NaN	59.9978637695313
1740	122.593124389648	-20.2642230987549	-5.9152364730835	-0.0104203969240189	0.0162028968334198	0.012956153601408	0.0259431265294552	NaN	61.2965621948242
1741	122.593124389648	-19.9395484924316	-7.01912927627563	-0.0104203969240189	0.0175015944987535	0.0265924744307995	-0.00165419070981443	NaN	61.2965621948242
1742	123.242469787598	-19.9395484924316	-6.56458520889282	0.00970941036939621	0.00483929552137852	0.01100810803473	-0.00587495695799589	NaN	61.6212348937988
1743	122.593124389648	-19.9395484924316	-6.56458520889282	0.00483929552137852	0.00159255252219737	0.0252937767654657	0.00711201597005129	NaN	61.2965621948242
1744	123.242469787598	-20.9135704040527	-6.23991060256958	0.0106834331527352	-0.00555028254166245	0.0194496400654316	0.00678734155371785	NaN	61.6212348937988
1745	121.943778991699	-20.9135704040527	-6.30484533309937	-0.000355493422830477	-0.000355493422830477	0.00646266713738441	0.00906006153672934	NaN	60.9718894958496
1746	123.891822814941	-21.5629196166992	-6.04510593414307	0.000293855206109583	0.00191722682211548	0.00321592413820326	0.000618529506027699	NaN	61.9459114074707
1747	121.943778991699	-21.238245010376	-6.30484533309937	0.00256657530553639	-0.0110697457566857	-0.00555028254166245	-0.00425158534198999	NaN	60.9718894958496
1748	121.294425964355	-21.238245010376	-6.49965000152588	0.0175015944987535	-0.0243813935667276	-0.0133424662053585	-0.0120437685400248	NaN	60.6472129821777
1749	121.943778991699	-21.238245010376	-6.56458520889282	0.0116574559360743	-0.0156151866540313	-0.0162645354866982	0.00289124972186983	NaN	60.9718894958496
1750	121.294425964355	-20.5888977050781	-6.43471527099609	0.0149041991680861	-0.0240567177534103	-0.00912170019000769	-0.00100484199356288	NaN	60.6472129821777
1751	121.943778991699	-21.238245010376	-6.04510593414307	0.00646266713738441	-0.0110697457566857	-0.00912170019000769	-0.00587495695799589	NaN	60.9718894958496
1752	120.645080566406	-19.6148738861084	-6.49965000152588	0.00873538758605719	-0.00197886489331722	-0.00230353930965066	-0.00425158534198999	NaN	60.3225402832031
1753	120.645080566406	-19.2901992797852	-6.56458520889282	0.0100340843200684	-0.00619963090866804	-0.00230353930965066	-0.00425158534198999	NaN	60.3225402832031
1754	121.294425964355	-19.2901992797852	-6.75938940048218	0.00613799272105098	0.00451462110504508	0.00354059832170606	0.00256657530553639	NaN	60.6472129821777
1755	120.645080566406	-19.2901992797852	-6.49965000152588	0.000293855206109583	0.00548864435404539	0.00516396993771195	-0.00197886489331722	NaN	60.3225402832031
1756	121.943778991699	-19.6148738861084	-6.30484533309937	0.00321592413820326	0.0126314787194133	-0.00814767740666866	-0.00814767740666866	NaN	60.9718894958496
1757	121.943778991699	-20.2642230987549	-6.23991060256958	-0.000680167751852423	0.00743668992072344	-0.00457625929266214	-0.00457625929266214	NaN	60.9718894958496
1758	121.294425964355	-18.6408519744873	-6.56458520889282	-0.0139918150380254	0.0123068047687411	0.00938473641872406	-0.00490093370899558	NaN	60.6472129821777
1759	122.593124389648	-18.9655246734619	-6.88925933837891	-0.0175632312893867	0.0113327819854021	0.0210730116814375	0.0181509424000978	NaN	61.2965621948242
1760	120.645080566406	-18.9655246734619	-6.82432460784912	-0.00879702530801296	0.00126787810586393	0.01100810803473	-0.00327756232582033	NaN	60.3225402832031
1761	123.242469787598	-20.5888977050781	-6.49965000152588	-0.00879702530801296	0.00418994715437293	-0.00100484199356288	0.00159255252219737	NaN	61.6212348937988
1762	121.943778991699	-20.2642230987549	-6.23991060256958	0.013930176384747	-0.0113944197073579	-0.0026282137259841	0.00451462110504508	NaN	60.9718894958496
1763	123.891822814941	-20.2642230987549	-6.04510593414307	-0.00100484199356288	0.000293855206109583	-0.0120437685400248	0.000943203864153475	NaN	61.9459114074707
1764	122.593124389648	-19.9395484924316	-6.36978054046631	-0.00587495695799589	0.00743668992072344	0.00386527273803949	-0.00327756232582033	NaN	61.2965621948242
1765	121.943778991699	-19.6148738861084	-6.43471527099609	0.01100810803473	-0.00132951640989631	0.00386527273803949	0.00938473641872406	NaN	60.9718894958496
1766	119.995727539063	-18.6408519744873	-6.56458520889282	0.000293855206109583	-0.00100484199356288	-0.00100484199356288	0.00126787810586393	NaN	59.9978637695313
1767	119.346382141113	-19.2901992797852	-6.69445466995239	0.00711201597005129	-0.00717365415766835	-0.0139918150380254	-0.00165419070981443	NaN	59.6731910705566
1768	118.69702911377	-18.9655246734619	-6.43471527099609	0.00938473641872406	-0.0204853005707264	-0.0260047651827335	-0.00295288790948689	NaN	59.3485145568848
1769	119.346382141113	-20.2642230987549	-5.98017120361328	0.00841071270406246	-0.00912170019000769	-0.0136671401560307	-0.00295288790948689	NaN	59.6731910705566
1770	119.346382141113	-19.2901992797852	-6.56458520889282	0.00386527273803949	-0.0104203969240189	-0.0110697457566857	-0.00197886489331722	NaN	59.6731910705566
1771	119.995727539063	-18.9655246734619	-6.56458520889282	0.0136055024340749	-0.0126931173726916	0.00191722682211548	-0.00522560812532902	NaN	59.9978637695313
1772	121.294425964355	-20.2642230987549	-6.17497587203979	0.00516396993771195	-0.00587495695799589	-0.0149658378213644	0.00191722682211548	NaN	60.6472129821777
1773	121.294425964355	-19.9395484924316	-6.30484533309937	0.00678734155371785	-0.00457625929266214	-0.0130177913233638	-0.00490093370899558	NaN	60.6472129821777
1774	122.593124389648	-20.2642230987549	-6.04510593414307	0.00256657530553639	-0.00392691092565656	0.00159255252219737	0.00289124972186983	NaN	61.2965621948242
1775	122.593124389648	-19.6148738861084	-6.11004114151001	0.000618529506027699	-0.00977104809135199	-0.000680167751852423	-0.00425158534198999	NaN	61.2965621948242
1776	122.593124389648	-20.5888977050781	-6.49965000152588	-0.00165419070981443	-3.08191010844894e-05	-0.0026282137259841	-0.00392691092565656	NaN	61.2965621948242
1777	119.995727539063	-19.6148738861084	-6.62951993942261	-0.00814767740666866	0.011982130818069	0.00581331877037883	0.00126787810586393	NaN	59.9978637695313
1778	121.943778991699	-20.2642230987549	-6.56458520889282	-0.0159398596733809	0.00646266713738441	0.00841071270406246	0.000293855206109583	NaN	60.9718894958496
1779	121.943778991699	-20.9135704040527	-6.23991060256958	-0.0117190945893526	0.013930176384747	0.0155535480007529	0.00581331877037883	NaN	60.9718894958496
1780	123.242469787598	-21.5629196166992	-6.30484533309937	-0.0136671401560307	0.00581331877037883	0.0132808275520802	0.00548864435404539	NaN	61.6212348937988
1781	120.645080566406	-20.2642230987549	-6.36978054046631	-0.0195112787187099	0.00678734155371785	0.00906006153672934	-0.000680167751852423	NaN	60.3225402832031
1782	121.943778991699	-19.9395484924316	-6.62951993942261	-0.000680167751852423	-0.00165419070981443	-0.00457625929266214	0.00289124972186983	NaN	60.9718894958496
1783	120.645080566406	-20.2642230987549	-6.62951993942261	-0.0113944197073579	-0.00100484199356288	-0.0133424662053585	-0.00490093370899558	NaN	60.3225402832031
1784	120.645080566406	-19.2901992797852	-6.56458520889282	0.000293855206109583	0.00613799272105098	0.00548864435404539	-0.00165419070981443	NaN	60.3225402832031
1785	119.346382141113	-19.6148738861084	-6.23991060256958	0.000293855206109583	0.00743668992072344	0.00646266713738441	-0.0026282137259841	NaN	59.6731910705566
1786	123.242469787598	-21.238245010376	-6.04510593414307	-0.00360223650932312	0.000618529506027699	-0.00295288790948689	0.00256657530553639	NaN	61.6212348937988
1787	122.593124389648	-20.5888977050781	-6.23991060256958	0.0210730116814375	0.00191722682211548	-0.0175632312893867	-0.00425158534198999	NaN	61.2965621948242
1788	121.943778991699	-20.9135704040527	-6.56458520889282	0.0200989879667759	-0.0198359526693821	-0.023407369852066	-0.00782300252467394	NaN	60.9718894958496
1789	120.645080566406	-19.6148738861084	-6.75938940048218	0.0162028968334198	-0.0204853005707264	-0.0104203969240189	-0.00392691092565656	NaN	60.3225402832031
1790	123.242469787598	-19.9395484924316	-6.43471527099609	0.020423661917448	-0.0104203969240189	-0.0208099745213985	-0.00392691092565656	NaN	61.6212348937988
1791	120.645080566406	-19.6148738861084	-6.69445466995239	0.0113327819854021	-0.00782300252467394	-0.0201606266200542	-0.00782300252467394	NaN	60.3225402832031
1792	121.943778991699	-19.9395484924316	-6.69445466995239	0.00613799272105098	-0.000355493422830477	-0.0152905117720366	-0.0117190945893526	NaN	60.9718894958496
1793	123.242469787598	-20.5888977050781	-6.82432460784912	0.011982130818069	-3.08191010844894e-05	-0.0117190945893526	-0.00295288790948689	NaN	61.6212348937988
1794	121.943778991699	-19.9395484924316	-6.56458520889282	0.00191722682211548	0.00613799272105098	0.00548864435404539	0.00354059832170606	NaN	60.9718894958496
1795	123.891822814941	-20.9135704040527	-6.23991060256958	0.0103587592020631	0.00873538758605719	-0.00165419070981443	-0.00100484199356288	NaN	61.9459114074707
1796	121.943778991699	-20.2642230987549	-6.30484533309937	0.00678734155371785	0.00711201597005129	0.00256657530553639	0.00256657530553639	NaN	60.9718894958496
1797	122.593124389648	-20.9135704040527	-6.30484533309937	-0.00847235135734081	0.00808603875339031	0.00938473641872406	-3.08191010844894e-05	NaN	61.2965621948242
1798	121.294425964355	-20.2642230987549	-6.49965000152588	-0.00717365415766835	0.0220470335334539	0.00451462110504508	0.00743668992072344	NaN	60.6472129821777
1799	121.294425964355	-20.2642230987549	-6.62951993942261	-0.0156151866540313	0.0233457311987877	0.0123068047687411	0.00159255252219737	NaN	60.6472129821777
1800	118.69702911377	-19.2901992797852	-6.69445466995239	-0.0143164889886975	0.0126314787194133	0.00743668992072344	0.00873538758605719	NaN	59.3485145568848
1801	118.69702911377	-19.6148738861084	-6.49965000152588	-0.0165892094373703	0.0126314787194133	-0.00944637414067984	0.0123068047687411	NaN	59.3485145568848
1802	118.04768371582	-20.2642230987549	-6.17497587203979	-0.00360223650932312	0.00711201597005129	-0.00230353930965066	0.00776136433705688	NaN	59.0238418579102
1803	118.04768371582	-19.2901992797852	-6.49965000152588	-0.0104203969240189	-0.0026282137259841	-0.00652430532500148	-0.00522560812532902	NaN	59.0238418579102
1804	119.346382141113	-19.2901992797852	-6.69445466995239	0.00126787810586393	0.00354059832170606	-0.000355493422830477	0.00581331877037883	NaN	59.6731910705566
1805	118.69702911377	-19.9395484924316	-7.14899873733521	-0.00132951640989631	0.00256657530553639	0.00743668992072344	0.00516396993771195	NaN	59.3485145568848
1806	121.294425964355	-20.9135704040527	-6.82432460784912	0.0145795252174139	-0.0100957229733467	-0.00652430532500148	0.00776136433705688	NaN	60.6472129821777
1807	121.943778991699	-20.5888977050781	-6.36978054046631	-0.000680167751852423	-0.0133424662053585	-0.00295288790948689	0.00191722682211548	NaN	60.9718894958496
1808	120.645080566406	-19.9395484924316	-6.49965000152588	0.0136055024340749	-0.0243813935667276	-0.00587495695799589	-0.00587495695799589	NaN	60.3225402832031
1809	121.943778991699	-20.5888977050781	-6.23991060256958	0.00483929552137852	-0.0165892094373703	0.00418994715437293	-0.000355493422830477	NaN	60.9718894958496
1810	121.943778991699	-20.9135704040527	-6.30484533309937	0.0149041991680861	-0.0208099745213985	-0.00944637414067984	0.00418994715437293	NaN	60.9718894958496
1811	122.593124389648	-21.8875942230225	-6.36978054046631	0.00613799272105098	-0.0204853005707264	-0.0117190945893526	0.00159255252219737	NaN	61.2965621948242
1812	122.593124389648	-22.5369434356689	-6.43471527099609	0.0126314787194133	0.000618529506027699	-0.00684897974133492	0.00191722682211548	NaN	61.2965621948242
1813	121.943778991699	-21.5629196166992	-6.62951993942261	0.00516396993771195	-0.0133424662053585	-0.00847235135734081	-0.0126931173726916	NaN	60.9718894958496
1814	123.891822814941	-22.2122688293457	-6.56458520889282	0.000293855206109583	-0.00165419070981443	-0.00327756232582033	0.00256657530553639	NaN	61.9459114074707
1815	121.943778991699	-22.2122688293457	-6.04510593414307	0.0132808275520802	0.00354059832170606	-0.00522560812532902	0.00613799272105098	NaN	60.9718894958496
1816	123.891822814941	-21.5629196166992	-5.9152364730835	0.00256657530553639	0.00191722682211548	-0.00457625929266214	0.00451462110504508	NaN	61.9459114074707
1817	121.943778991699	-21.5629196166992	-6.36978054046631	0.012956153601408	0.00646266713738441	0.000618529506027699	-3.08191010844894e-05	NaN	60.9718894958496
1818	122.593124389648	-21.8875942230225	-6.43471527099609	-0.00944637414067984	0.0207483377307653	0.00256657530553639	-0.00619963090866804	NaN	61.2965621948242
1819	121.294425964355	-20.5888977050781	-6.49965000152588	-0.00619963090866804	0.0142548503354192	0.0155535480007529	0.0262678004801273	NaN	60.6472129821777
1820	121.294425964355	-21.5629196166992	-6.17497587203979	-0.0104203969240189	0.0100340843200684	0.00808603875339031	0.00906006153672934	NaN	60.6472129821777
1821	123.242469787598	-21.5629196166992	-6.17497587203979	-0.00944637414067984	0.0171769186854362	-0.00327756232582033	-0.00165419070981443	NaN	61.6212348937988
1822	121.943778991699	-20.2642230987549	-6.62951993942261	-0.00555028254166245	0.00256657530553639	0.00256657530553639	-0.00879702530801296	NaN	60.9718894958496
1823	120.645080566406	-20.2642230987549	-6.75938940048218	0.00613799272105098	0.00386527273803949	-0.00977104809135199	0.00321592413820326	NaN	60.3225402832031
1824	121.294425964355	-19.9395484924316	-6.88925933837891	0.00483929552137852	0.00516396993771195	0.00516396993771195	0.00646266713738441	NaN	60.6472129821777
1825	123.891822814941	-21.8875942230225	-6.62951993942261	0.00191722682211548	-0.000355493422830477	-0.00392691092565656	0.00289124972186983	NaN	61.9459114074707
1826	122.593124389648	-21.238245010376	-6.04510593414307	0.00581331877037883	0.00906006153672934	-0.00782300252467394	-0.000355493422830477	NaN	61.2965621948242
1827	123.891822814941	-20.5888977050781	-6.43471527099609	0.00808603875339031	-0.00717365415766835	-0.0123684434220195	-0.00587495695799589	NaN	61.9459114074707
1828	121.943778991699	-21.5629196166992	-6.30484533309937	0.0188002903014421	-0.0182125810533762	-0.0247060675173998	-0.00197886489331722	NaN	60.9718894958496
1829	121.943778991699	-20.2642230987549	-6.56458520889282	0.00646266713738441	-0.0143164889886975	-0.0247060675173998	-0.00814767740666866	NaN	60.9718894958496
1830	122.593124389648	-21.238245010376	-6.56458520889282	0.0197743140161037	-0.00977104809135199	-0.0123684434220195	-0.000355493422830477	NaN	61.2965621948242
1831	121.943778991699	-20.5888977050781	-6.49965000152588	0.00711201597005129	-0.00749832857400179	-0.0149658378213644	-0.00132951640989631	NaN	60.9718894958496
1832	121.294425964355	-20.5888977050781	-6.36978054046631	0.00126787810586393	-0.000355493422830477	-0.00814767740666866	-0.00295288790948689	NaN	60.6472129821777
1833	119.995727539063	-21.8875942230225	-6.11004114151001	0.00646266713738441	0.00548864435404539	-0.00425158534198999	-0.00295288790948689	NaN	59.9978637695313
1834	118.69702911377	-21.8875942230225	-6.23991060256958	-0.0120437685400248	0.0149041991680861	0.00159255252219737	0.0022419011220336	NaN	59.3485145568848
1835	118.69702911377	-20.9135704040527	-6.62951993942261	-0.00392691092565656	0.00678734155371785	0.00646266713738441	0.000943203864153475	NaN	59.3485145568848
1836	118.04768371582	-20.5888977050781	-6.49965000152588	-0.0175632312893867	-0.000680167751852423	0.00418994715437293	0.00841071270406246	NaN	59.0238418579102
1837	117.398338317871	-20.9135704040527	-6.69445466995239	-0.0133424662053585	0.00873538758605719	0.00711201597005129	-0.00684897974133492	NaN	58.6991691589355
1838	119.995727539063	-21.238245010376	-6.36978054046631	-0.0201606266200542	0.0178262684494257	0.0152288740500808	0.00321592413820326	NaN	59.9978637695313
1839	121.943778991699	-21.5629196166992	-5.9152364730835	-0.0217839982360601	0.0158782228827477	0.0181509424000978	0.00646266713738441	NaN	60.9718894958496
1840	121.943778991699	-21.238245010376	-6.62951993942261	-0.00977104809135199	0.0175015944987535	0.00678734155371785	0.00483929552137852	NaN	60.9718894958496
1841	120.645080566406	-20.9135704040527	-7.21393346786499	-0.00944637414067984	0.00808603875339031	0.00483929552137852	0.00159255252219737	NaN	60.3225402832031
1842	121.943778991699	-21.8875942230225	-6.95419406890869	-0.00619963090866804	0.00743668992072344	0.00418994715437293	-0.00652430532500148	NaN	60.9718894958496
1843	122.593124389648	-22.5369434356689	-6.30484533309937	0.000293855206109583	0.00613799272105098	-0.00165419070981443	-0.000680167751852423	NaN	61.2965621948242
1844	121.943778991699	-22.8616180419922	-6.30484533309937	0.00581331877037883	-0.00197886489331722	0.000618529506027699	0.00289124972186983	NaN	60.9718894958496
1845	121.294425964355	-22.5369434356689	-6.17497587203979	-0.00652430532500148	-0.00132951640989631	-0.00392691092565656	0.0152288740500808	NaN	60.6472129821777
1846	121.943778991699	-22.5369434356689	-6.69445466995239	0.0136055024340749	-0.00457625929266214	-0.00230353930965066	0.00256657530553639	NaN	60.9718894958496
1847	119.995727539063	-23.51096534729	-6.36978054046631	-0.00522560812532902	-0.00879702530801296	-0.0100957229733467	-0.00360223650932312	NaN	59.9978637695313
1848	121.294425964355	-22.5369434356689	-6.23991060256958	0.0194496400654316	-0.0188619289547205	-0.0243813935667276	-0.00912170019000769	NaN	60.6472129821777
1849	121.943778991699	-22.8616180419922	-6.43471527099609	0.00289124972186983	-0.0152905117720366	-0.0126931173726916	-0.0026282137259841	NaN	60.9718894958496
1850	121.294425964355	-21.5629196166992	-6.43471527099609	0.0155535480007529	-0.0107450718060136	-0.0104203969240189	0.000943203864153475	NaN	60.6472129821777
1851	122.593124389648	-21.8875942230225	-6.11004114151001	0.0142548503354192	0.000943203864153475	-0.0143164889886975	-0.00230353930965066	NaN	61.2965621948242
1852	122.593124389648	-22.2122688293457	-7.27886867523193	0.0022419011220336	0.000293855206109583	-0.00814767740666866	-0.0126931173726916	NaN	61.2965621948242
1853	119.995727539063	-21.238245010376	-6.69445466995239	0.00418994715437293	-0.000680167751852423	-0.0100957229733467	-0.00230353930965066	NaN	59.9978637695313
1854	119.995727539063	-20.9135704040527	-6.62951993942261	-0.000355493422830477	0.00354059832170606	0.0022419011220336	-0.00360223650932312	NaN	59.9978637695313
1855	122.593124389648	-22.5369434356689	-6.49965000152588	0.00256657530553639	0.00613799272105098	-0.00360223650932312	0.00386527273803949	NaN	61.2965621948242
1856	122.593124389648	-22.2122688293457	-6.36978054046631	0.000943203864153475	0.0022419011220336	-0.00555028254166245	0.00126787810586393	NaN	61.2965621948242
1857	123.891822814941	-22.2122688293457	-7.01912927627563	-0.0026282137259841	0.0152288740500808	-0.00360223650932312	-0.00814767740666866	NaN	61.9459114074707
1858	121.943778991699	-21.5629196166992	-7.14899873733521	-0.0100957229733467	0.0197743140161037	0.00938473641872406	0.00191722682211548	NaN	60.9718894958496
1859	121.943778991699	-20.9135704040527	-6.88925933837891	-0.0162645354866982	0.0181509424000978	0.0181509424000978	0.00548864435404539	NaN	60.9718894958496
1860	119.995727539063	-21.8875942230225	-6.62951993942261	-0.00912170019000769	0.0207483377307653	0.0103587592020631	0.00906006153672934	NaN	59.9978637695313
1861	123.242469787598	-22.5369434356689	-6.36978054046631	-0.0126931173726916	0.0113327819854021	0.0113327819854021	0.00873538758605719	NaN	61.6212348937988
1862	121.294425964355	-21.8875942230225	-6.30484533309937	-0.00197886489331722	0.00451462110504508	0.000293855206109583	-0.00652430532500148	NaN	60.6472129821777
1863	121.294425964355	-21.8875942230225	-7.01912927627563	0.00970941036939621	0.0136055024340749	0.00159255252219737	0.00289124972186983	NaN	60.6472129821777
1864	120.645080566406	-21.5629196166992	-7.21393346786499	0.00841071270406246	0.000293855206109583	0.00289124972186983	-0.00847235135734081	NaN	60.3225402832031
1865	121.294425964355	-22.5369434356689	-6.95419406890869	0.00613799272105098	0.00289124972186983	0.000293855206109583	0.00451462110504508	NaN	60.6472129821777
1866	121.943778991699	-22.5369434356689	-6.23991060256958	-0.00327756232582033	0.00191722682211548	-0.00684897974133492	0.00354059832170606	NaN	60.9718894958496
1867	119.995727539063	-21.5629196166992	-6.56458520889282	0.00159255252219737	-0.00944637414067984	-0.00749832857400179	-0.00360223650932312	NaN	59.9978637695313
1868	119.995727539063	-22.8616180419922	-6.17497587203979	0.0197743140161037	-0.0152905117720366	-0.0217839982360601	-0.00619963090866804	NaN	59.9978637695313
1869	118.04768371582	-21.5629196166992	-7.08406400680542	0.00289124972186983	-0.0120437685400248	-0.0188619289547205	-0.00392691092565656	NaN	59.0238418579102
1870	119.346382141113	-22.8616180419922	-6.88925933837891	0.00354059832170606	-0.00652430532500148	-0.00782300252467394	0.00354059832170606	NaN	59.6731910705566
1871	117.398338317871	-20.9135704040527	-6.56458520889282	0.0106834331527352	-0.00977104809135199	-0.0156151866540313	-0.00100484199356288	NaN	58.6991691589355
1872	118.04768371582	-22.5369434356689	-6.23991060256958	-0.0026282137259841	0.0022419011220336	-0.0130177913233638	-0.00782300252467394	NaN	59.0238418579102
1873	120.645080566406	-22.2122688293457	-6.30484533309937	0.00581331877037883	-0.00295288790948689	-0.00879702530801296	-0.00977104809135199	NaN	60.3225402832031
1874	121.943778991699	-22.5369434356689	-5.98017120361328	-3.08191010844894e-05	0.00548864435404539	-0.00684897974133492	0.00159255252219737	NaN	60.9718894958496
1875	120.645080566406	-22.5369434356689	-6.49965000152588	0.000293855206109583	0.00126787810586393	-0.00717365415766835	0.00321592413820326	NaN	60.3225402832031
1876	121.294425964355	-21.238245010376	-6.69445466995239	0.00289124972186983	-0.00100484199356288	-0.00652430532500148	0.000293855206109583	NaN	60.6472129821777
1877	119.995727539063	-21.5629196166992	-6.49965000152588	0.00256657530553639	0.0106834331527352	0.00159255252219737	-0.00457625929266214	NaN	59.9978637695313
1878	120.645080566406	-22.2122688293457	-6.62951993942261	-0.00749832857400179	0.0145795252174139	0.00906006153672934	0.000943203864153475	NaN	60.3225402832031
1879	121.294425964355	-23.1862907409668	-6.04510593414307	-0.0159398596733809	0.0132808275520802	0.0197743140161037	-0.00457625929266214	NaN	60.6472129821777
1880	120.645080566406	-22.8616180419922	-6.17497587203979	-0.0143164889886975	0.0158782228827477	0.0113327819854021	0.00191722682211548	NaN	60.3225402832031
1881	120.645080566406	-22.5369434356689	-6.49965000152588	-0.00360223650932312	-0.00100484199356288	0.00548864435404539	0.00354059832170606	NaN	60.3225402832031
1882	121.294425964355	-23.51096534729	-6.43471527099609	0.000943203864153475	-0.00555028254166245	0.00159255252219737	-0.0120437685400248	NaN	60.6472129821777
1883	122.593124389648	-23.51096534729	-6.23991060256958	-0.00619963090866804	0.000943203864153475	-0.00197886489331722	-0.00295288790948689	NaN	61.2965621948242
1884	121.943778991699	-23.51096534729	-6.36978054046631	-0.0107450718060136	0.00191722682211548	0.00321592413820326	0.000943203864153475	NaN	60.9718894958496
1885	121.294425964355	-22.2122688293457	-6.04510593414307	-0.00132951640989631	0.00159255252219737	-3.08191010844894e-05	0.00581331877037883	NaN	60.6472129821777
1886	120.645080566406	-21.238245010376	-6.49965000152588	-0.00684897974133492	0.00289124972186983	-0.00425158534198999	-0.00230353930965066	NaN	60.3225402832031
1887	121.943778991699	-22.8616180419922	-6.23991060256958	0.00289124972186983	0.00191722682211548	-0.00944637414067984	-0.00425158534198999	NaN	60.9718894958496
1888	121.294425964355	-21.5629196166992	-6.43471527099609	0.0155535480007529	-0.0204853005707264	-0.017887907102704	0.00191722682211548	NaN	60.6472129821777
1889	123.891822814941	-22.2122688293457	-6.56458520889282	0.0145795252174139	-0.0100957229733467	-0.0204853005707264	0.00386527273803949	NaN	61.9459114074707
1890	119.346382141113	-21.8875942230225	-6.62951993942261	0.0191249661147594	-0.00944637414067984	-0.0130177913233638	-0.000355493422830477	NaN	59.6731910705566
1891	123.242469787598	-22.5369434356689	-6.17497587203979	0.00906006153672934	-0.00847235135734081	-0.0208099745213985	0.000293855206109583	NaN	61.6212348937988
1892	122.593124389648	-22.2122688293457	-6.95419406890869	0.011982130818069	-0.0146411629393697	-0.0175632312893867	-0.00814767740666866	NaN	61.2965621948242
1893	121.943778991699	-21.8875942230225	-6.95419406890869	0.0106834331527352	0.00386527273803949	-0.00619963090866804	-0.00392691092565656	NaN	60.9718894958496
1894	119.995727539063	-21.8875942230225	-6.88925933837891	0.00451462110504508	-3.08191010844894e-05	-0.00879702530801296	0.000618529506027699	NaN	59.9978637695313
1895	122.593124389648	-21.8875942230225	-7.08406400680542	0.00808603875339031	-0.00912170019000769	-0.00197886489331722	0.00678734155371785	NaN	61.2965621948242
1896	121.943778991699	-23.1862907409668	-6.56458520889282	0.00808603875339031	0.00451462110504508	-0.0113944197073579	0.00191722682211548	NaN	60.9718894958496
1897	121.943778991699	-22.5369434356689	-6.04510593414307	0.0100340843200684	0.00418994715437293	-0.00197886489331722	-0.00717365415766835	NaN	60.9718894958496
1898	122.593124389648	-22.8616180419922	-6.36978054046631	-0.00457625929266214	0.0175015944987535	0.00873538758605719	0.000943203864153475	NaN	61.2965621948242
1899	120.645080566406	-21.238245010376	-6.62951993942261	-0.0201606266200542	0.013930176384747	0.00808603875339031	0.00289124972186983	NaN	60.3225402832031
1900	121.294425964355	-23.1862907409668	-6.23991060256958	-0.0120437685400248	0.025618452578783	0.0191249661147594	0.0103587592020631	NaN	60.6472129821777
1901	119.995727539063	-22.5369434356689	-6.62951993942261	-0.0208099745213985	0.0100340843200684	0.00483929552137852	-0.00392691092565656	NaN	59.9978637695313
1902	118.69702911377	-21.8875942230225	-6.23991060256958	-0.0100957229733467	0.00516396993771195	-0.00230353930965066	-3.08191010844894e-05	NaN	59.3485145568848
1903	117.398338317871	-21.238245010376	-6.75938940048218	-0.00684897974133492	0.00873538758605719	0.00483929552137852	-0.00230353930965066	NaN	58.6991691589355
1904	118.69702911377	-21.8875942230225	-7.14899873733521	-0.0185372550040483	0.00873538758605719	0.00386527273803949	0.00483929552137852	NaN	59.3485145568848
1905	119.346382141113	-21.5629196166992	-6.69445466995239	-0.0208099745213985	0.00581331877037883	0.011982130818069	-0.000355493422830477	NaN	59.6731910705566
1906	121.943778991699	-22.8616180419922	-6.43471527099609	0.0223717093467712	-0.00295288790948689	-0.0026282137259841	0.00613799272105098	NaN	60.9718894958496
1907	121.294425964355	-22.8616180419922	-6.30484533309937	0.00516396993771195	-0.00295288790948689	-0.00717365415766835	-0.00230353930965066	NaN	60.6472129821777
1908	121.943778991699	-22.8616180419922	-5.85030126571655	0.0265924744307995	-0.0185372550040483	-0.0198359526693821	-0.00652430532500148	NaN	60.9718894958496
1909	119.346382141113	-21.8875942230225	-5.98017120361328	0.0207483377307653	-0.00749832857400179	-0.0120437685400248	-0.00295288790948689	NaN	59.6731910705566
1910	121.943778991699	-23.1862907409668	-6.11004114151001	0.0181509424000978	-0.0162645354866982	-0.00684897974133492	-0.00360223650932312	NaN	60.9718894958496
1911	119.995727539063	-22.8616180419922	-6.23991060256958	0.0175015944987535	-0.0240567177534103	0.00613799272105098	0.0022419011220336	NaN	59.9978637695313
1912	121.943778991699	-24.1603145599365	-6.11004114151001	0.0132808275520802	-0.0191866029053926	0.012956153601408	-0.00684897974133492	NaN	60.9718894958496
1913	121.943778991699	-24.1603145599365	-5.85030126571655	0.0136055024340749	-0.00684897974133492	-0.00295288790948689	-0.00977104809135199	NaN	60.9718894958496
1914	122.593124389648	-24.1603145599365	-5.98017120361328	0.00743668992072344	-0.00782300252467394	0.00808603875339031	0.000293855206109583	NaN	61.2965621948242
1915	121.943778991699	-23.8356399536133	-6.43471527099609	0.00646266713738441	-0.000680167751852423	-0.00197886489331722	0.0022419011220336	NaN	60.9718894958496
1916	121.943778991699	-22.8616180419922	-6.43471527099609	-0.00555028254166245	-0.00425158534198999	-0.00360223650932312	-0.000680167751852423	NaN	60.9718894958496
1917	119.995727539063	-22.2122688293457	-6.36978054046631	-0.0162645354866982	0.00451462110504508	-0.000680167751852423	-0.00522560812532902	NaN	59.9978637695313
1918	121.294425964355	-22.5369434356689	-6.23991060256958	-0.00652430532500148	0.0236704051494598	0.00678734155371785	0.00418994715437293	NaN	60.6472129821777
1919	121.294425964355	-22.2122688293457	-6.36978054046631	-0.0165892094373703	0.0191249661147594	0.00873538758605719	0.00354059832170606	NaN	60.6472129821777
1920	119.995727539063	-22.2122688293457	-6.17497587203979	-0.0195112787187099	0.0188002903014421	0.0100340843200684	0.00646266713738441	NaN	59.9978637695313
1921	122.593124389648	-22.8616180419922	-6.56458520889282	-0.00879702530801296	0.00678734155371785	-0.00360223650932312	0.00646266713738441	NaN	61.2965621948242
1922	120.645080566406	-22.2122688293457	-7.08406400680542	-0.00392691092565656	0.00646266713738441	-0.0110697457566857	-0.0107450718060136	NaN	60.3225402832031
1923	121.943778991699	-21.5629196166992	-6.75938940048218	0.0100340843200684	0.000943203864153475	-0.0123684434220195	-0.0026282137259841	NaN	60.9718894958496
1924	121.294425964355	-22.2122688293457	-6.75938940048218	-0.00587495695799589	0.000618529506027699	-0.0175632312893867	-0.00100484199356288	NaN	60.6472129821777
1925	123.242469787598	-22.8616180419922	-6.23991060256958	-0.0117190945893526	0.0103587592020631	-0.00425158534198999	0.00159255252219737	NaN	61.6212348937988
1926	122.593124389648	-22.8616180419922	-6.23991060256958	0.0168522447347641	-0.00295288790948689	-0.0107450718060136	-0.00619963090866804	NaN	61.2965621948242
1927	120.645080566406	-22.5369434356689	-6.49965000152588	0.00581331877037883	-0.00165419070981443	-0.00197886489331722	-0.00587495695799589	NaN	60.3225402832031
1928	120.645080566406	-21.8875942230225	-7.21393346786499	0.0197743140161037	-0.0256800893694162	-0.0162645354866982	-0.00132951640989631	NaN	60.3225402832031
1929	120.645080566406	-22.2122688293457	-6.30484533309937	0.0181509424000978	-0.0136671401560307	-0.0100957229733467	-0.00912170019000769	NaN	60.3225402832031
1930	120.645080566406	-21.8875942230225	-6.30484533309937	0.0145795252174139	-0.00522560812532902	-0.0143164889886975	-0.00230353930965066	NaN	60.3225402832031
1931	121.943778991699	-22.8616180419922	-6.11004114151001	0.0123068047687411	-0.0149658378213644	-0.00847235135734081	-0.00100484199356288	NaN	60.9718894958496
1932	118.69702911377	-21.8875942230225	-6.56458520889282	-0.00165419070981443	0.00776136433705688	0.00289124972186983	-0.00100484199356288	NaN	59.3485145568848
1933	118.04768371582	-20.9135704040527	-6.62951993942261	-0.00392691092565656	-0.000355493422830477	0.0123068047687411	-0.00782300252467394	NaN	59.0238418579102
1934	116.748985290527	-22.2122688293457	-6.56458520889282	-0.017887907102704	0.00743668992072344	0.00841071270406246	0.00711201597005129	NaN	58.3744926452637
1935	118.04768371582	-21.5629196166992	-6.56458520889282	0.000943203864153475	0.025618452578783	0.013930176384747	-0.000355493422830477	NaN	59.0238418579102
1936	119.346382141113	-21.5629196166992	-6.43471527099609	-0.00652430532500148	0.0191249661147594	0.00743668992072344	0.00906006153672934	NaN	59.6731910705566
1937	119.346382141113	-22.2122688293457	-6.04510593414307	-0.00879702530801296	0.0145795252174139	-0.00457625929266214	-0.00619963090866804	NaN	59.6731910705566
1938	119.346382141113	-21.8875942230225	-6.56458520889282	-0.00977104809135199	0.0259431265294552	0.00613799272105098	0.00159255252219737	NaN	59.6731910705566
1939	120.645080566406	-22.2122688293457	-6.43471527099609	-0.0139918150380254	0.0233457311987877	0.0210730116814375	0.01100810803473	NaN	60.3225402832031
1940	120.645080566406	-21.8875942230225	-6.49965000152588	-0.0113944197073579	0.0158782228827477	0.0220470335334539	0.00776136433705688	NaN	60.3225402832031
1941	119.995727539063	-21.5629196166992	-6.36978054046631	-0.0100957229733467	0.0239950809627771	0.0168522447347641	0.00743668992072344	NaN	59.9978637695313
1942	121.943778991699	-23.51096534729	-6.17497587203979	0.0022419011220336	-0.0026282137259841	-0.00327756232582033	-0.00457625929266214	NaN	60.9718894958496
1943	121.943778991699	-23.51096534729	-6.04510593414307	0.00418994715437293	-0.0110697457566857	-0.00165419070981443	-0.0107450718060136	NaN	60.9718894958496
1944	120.645080566406	-24.1603145599365	-6.43471527099609	0.00159255252219737	-0.00944637414067984	0.0022419011220336	-0.00132951640989631	NaN	60.3225402832031
1945	120.645080566406	-22.8616180419922	-6.69445466995239	0.0158782228827477	-0.0120437685400248	0.00159255252219737	0.00191722682211548	NaN	60.3225402832031
1946	119.346382141113	-23.1862907409668	-6.62951993942261	0.00289124972186983	-0.00717365415766835	-0.00230353930965066	0.00159255252219737	NaN	59.6731910705566
1947	120.645080566406	-22.5369434356689	-6.04510593414307	0.00256657530553639	-0.00684897974133492	-0.00977104809135199	-0.00230353930965066	NaN	60.3225402832031
1948	120.645080566406	-22.5369434356689	-5.98017120361328	0.0233457311987877	-0.0169138833880424	-0.0175632312893867	-0.0120437685400248	NaN	60.3225402832031
1949	120.645080566406	-23.51096534729	-6.17497587203979	0.0106834331527352	-0.0208099745213985	-0.0221086721867323	0.000293855206109583	NaN	60.3225402832031
1950	121.943778991699	-22.5369434356689	-7.14899873733521	0.0116574559360743	-0.0100957229733467	-0.00587495695799589	0.00159255252219737	NaN	60.9718894958496
1951	118.69702911377	-22.2122688293457	-7.01912927627563	0.0175015944987535	-0.0126931173726916	-0.0146411629393697	0.00321592413820326	NaN	59.3485145568848
1952	121.294425964355	-23.1862907409668	-6.43471527099609	0.0113327819854021	0.000293855206109583	-0.00327756232582033	-0.00490093370899558	NaN	60.6472129821777
1953	121.294425964355	-23.1862907409668	-6.36978054046631	0.00354059832170606	-0.00587495695799589	-0.0133424662053585	-0.00360223650932312	NaN	60.6472129821777
1954	121.294425964355	-22.5369434356689	-6.23991060256958	0.00354059832170606	-0.000680167751852423	0.00451462110504508	0.00678734155371785	NaN	60.6472129821777
1955	121.943778991699	-23.1862907409668	-6.56458520889282	-0.00392691092565656	0.00386527273803949	-0.00360223650932312	-0.00360223650932312	NaN	60.9718894958496
1956	122.593124389648	-23.1862907409668	-7.14899873733521	0.00289124972186983	0.00418994715437293	-0.00327756232582033	-0.000355493422830477	NaN	61.2965621948242
1957	120.645080566406	-22.2122688293457	-6.62951993942261	-0.00652430532500148	0.00873538758605719	-0.0107450718060136	-0.00619963090866804	NaN	60.3225402832031
1958	121.943778991699	-23.1862907409668	-6.62951993942261	-0.00847235135734081	0.0223717093467712	0.0136055024340749	0.00159255252219737	NaN	60.9718894958496
1959	121.943778991699	-22.8616180419922	-6.17497587203979	-0.0165892094373703	0.0171769186854362	0.0158782228827477	0.00873538758605719	NaN	60.9718894958496
1960	121.294425964355	-23.1862907409668	-6.11004114151001	-0.0107450718060136	0.0236704051494598	0.0197743140161037	0.00970941036939621	NaN	60.6472129821777
1961	119.995727539063	-21.5629196166992	-6.75938940048218	-0.00587495695799589	0.0158782228827477	0.00711201597005129	0.00418994715437293	NaN	59.9978637695313
1962	118.69702911377	-22.2122688293457	-7.08406400680542	-0.0139918150380254	0.00743668992072344	-0.000355493422830477	-0.00392691092565656	NaN	59.3485145568848
1963	119.346382141113	-22.5369434356689	-6.43471527099609	0.00354059832170606	-0.00197886489331722	-0.00392691092565656	-0.00165419070981443	NaN	59.6731910705566
1964	116.748985290527	-21.8875942230225	-6.49965000152588	-0.000680167751852423	0.00386527273803949	0.00159255252219737	0.00808603875339031	NaN	58.3744926452637
1965	117.398338317871	-22.2122688293457	-6.95419406890869	-0.00197886489331722	0.00418994715437293	0.00581331877037883	0.00841071270406246	NaN	58.6991691589355
1966	119.346382141113	-23.8356399536133	-6.56458520889282	0.00289124972186983	0.00548864435404539	-0.00392691092565656	0.00256657530553639	NaN	59.6731910705566
1967	119.346382141113	-23.51096534729	-6.95419406890869	0.011982130818069	-0.00652430532500148	-0.0139918150380254	-0.00360223650932312	NaN	59.6731910705566
1968	119.346382141113	-23.51096534729	-6.95419406890869	0.0213976856321096	-0.0169138833880424	-0.017887907102704	-0.00619963090866804	NaN	59.6731910705566
1969	119.346382141113	-22.2122688293457	-6.56458520889282	0.0249691028147936	-0.017887907102704	-0.0156151866540313	-0.0123684434220195	NaN	59.6731910705566
1970	121.294425964355	-23.51096534729	-6.11004114151001	0.0171769186854362	-0.0100957229733467	-0.0191866029053926	-0.00522560812532902	NaN	60.6472129821777
1971	119.995727539063	-21.8875942230225	-6.23991060256958	0.01847561635077	-0.00457625929266214	-0.00717365415766835	0.00126787810586393	NaN	59.9978637695313
1972	120.645080566406	-22.5369434356689	-6.36978054046631	0.01100810803473	-0.00425158534198999	-0.00392691092565656	-0.00522560812532902	NaN	60.3225402832031
1973	119.346382141113	-22.8616180419922	-6.49965000152588	-0.00100484199356288	0.00289124972186983	-0.00944637414067984	-0.00132951640989631	NaN	59.6731910705566
1974	121.294425964355	-24.1603145599365	-6.36978054046631	0.00126787810586393	-0.00847235135734081	-0.00749832857400179	-3.08191010844894e-05	NaN	60.6472129821777
1975	119.995727539063	-24.1603145599365	-6.36978054046631	0.00126787810586393	-0.00132951640989631	0.0106834331527352	0.00483929552137852	NaN	59.9978637695313
1976	120.645080566406	-23.51096534729	-6.43471527099609	0.0022419011220336	-0.00360223650932312	0.0022419011220336	0.00613799272105098	NaN	60.3225402832031
1977	118.69702911377	-23.1862907409668	-6.23991060256958	0.000618529506027699	-0.00230353930965066	-3.08191010844894e-05	-0.00684897974133492	NaN	59.3485145568848
1978	121.294425964355	-24.4849891662598	-6.30484533309937	-0.0282774847000837	0.012956153601408	0.0197743140161037	-0.00100484199356288	NaN	60.6472129821777
1979	119.346382141113	-22.8616180419922	-6.56458520889282	-0.0120437685400248	0.00841071270406246	0.0217223595827818	0.00548864435404539	NaN	59.6731910705566
1980	119.995727539063	-23.51096534729	-6.36978054046631	-0.021459324285388	0.0217223595827818	0.0106834331527352	0.00418994715437293	NaN	59.9978637695313
1981	121.294425964355	-23.51096534729	-6.17497587203979	-0.0146411629393697	0.0132808275520802	0.0132808275520802	0.00678734155371785	NaN	60.6472129821777
1982	121.294425964355	-23.51096534729	-6.23991060256958	-0.00587495695799589	0.00354059832170606	-0.00295288790948689	-0.00490093370899558	NaN	60.6472129821777
1983	121.943778991699	-23.51096534729	-5.98017120361328	0.000943203864153475	-0.000680167751852423	-0.00132951640989631	-0.000680167751852423	NaN	60.9718894958496
1984	119.995727539063	-22.8616180419922	-6.56458520889282	-0.00847235135734081	0.00581331877037883	-0.000355493422830477	-0.00197886489331722	NaN	59.9978637695313
1985	121.943778991699	-23.8356399536133	-6.62951993942261	-0.000680167751852423	-0.000355493422830477	-0.00132951640989631	0.00613799272105098	NaN	60.9718894958496
1986	119.995727539063	-23.1862907409668	-6.49965000152588	0.00516396993771195	0.000618529506027699	-0.00327756232582033	-0.00100484199356288	NaN	59.9978637695313
1987	121.294425964355	-22.5369434356689	-6.69445466995239	-0.00457625929266214	-0.00782300252467394	-0.0159398596733809	-0.00847235135734081	NaN	60.6472129821777
1988	119.995727539063	-22.2122688293457	-7.21393346786499	0.011982130818069	-0.00392691092565656	-0.0266541130840778	-0.00652430532500148	NaN	59.9978637695313
1989	122.593124389648	-23.51096534729	-6.69445466995239	0.0132808275520802	-0.0165892094373703	-0.0201606266200542	-0.00457625929266214	NaN	61.2965621948242
1990	119.346382141113	-22.2122688293457	-6.82432460784912	0.0188002903014421	-0.00684897974133492	-0.0117190945893526	0.00646266713738441	NaN	59.6731910705566
1991	121.943778991699	-23.8356399536133	-6.62951993942261	0.013930176384747	-0.0113944197073579	-0.0130177913233638	0.000943203864153475	NaN	60.9718894958496
1992	121.294425964355	-22.8616180419922	-6.62951993942261	0.00321592413820326	-0.00295288790948689	-0.0165892094373703	0.00191722682211548	NaN	60.6472129821777
1993	120.645080566406	-21.8875942230225	-7.27886867523193	0.0168522447347641	0.00776136433705688	-0.00425158534198999	-0.00749832857400179	NaN	60.3225402832031
1994	118.69702911377	-22.5369434356689	-6.75938940048218	0.000618529506027699	-0.00132951640989631	-3.08191010844894e-05	0.000293855206109583	NaN	59.3485145568848
1995	118.69702911377	-22.2122688293457	-6.23991060256958	-0.0104203969240189	0.00808603875339031	0.00711201597005129	0.00483929552137852	NaN	59.3485145568848
1996	117.398338317871	-22.2122688293457	-6.56458520889282	0.0022419011220336	0.0022419011220336	0.00321592413820326	0.00159255252219737	NaN	58.6991691589355
1997	118.69702911377	-23.1862907409668	-7.01912927627563	-0.00327756232582033	0.00321592413820326	0.00289124972186983	-0.00230353930965066	NaN	59.3485145568848
1998	116.099639892578	-22.2122688293457	-6.95419406890869	-0.0110697457566857	0.0178262684494257	0.013930176384747	0.00548864435404539	NaN	58.0498199462891
1999	118.69702911377	-22.8616180419922	-6.36978054046631	-0.0165892094373703	0.0210730116814375	0.0213976856321096	0.00256657530553639	NaN	59.3485145568848
2000	117.398338317871	-22.5369434356689	-6.23991060256958	-0.0100957229733467	0.0233457311987877	0.0181509424000978	0.020423661917448	NaN	58.6991691589355
[truncated: 6,960 more rows]
