# Supplementary material for: Precise instruction and consideration of the vertical and horizontal force component increases validity and reliability of the 90:20 Isometric Posterior Chain Test
Source: PLoS One. 2024 Oct 28;19(10):e0312843. doi: 10.1371/journal.pone.0312843 (PMC11515970; doi:10.1371/journal.pone.0312843)
Supplement: S1 File — (ZIP) [file pone.0312843.s001.zip › S1_Raw_Data/M1_P03_vh_3.csv]

1	110.904846191406	-7.27725028991699	-7.01912927627563	0.0165275707840919	-0.02697878703475	-0.000355493422830477	-0.000355493422830477	NaN	55.4524230957031
2	110.255500793457	-6.62790155410767	-7.01912927627563	0.0197743140161037	-0.00165419070981443	-0.00619963090866804	-0.00522560812532902	NaN	55.1277503967285
3	109.606155395508	-6.62790155410767	-7.01912927627563	0.0022419011220336	-0.00555028254166245	-0.00490093370899558	-0.00847235135734081	NaN	54.8030776977539
4	110.255500793457	-6.30322694778442	-6.75938940048218	0.00386527273803949	-0.00684897974133492	-0.00457625929266214	-0.00944637414067984	NaN	55.1277503967285
5	110.255500793457	-5.65387868881226	-6.43471527099609	0.0123068047687411	0.00321592413820326	0.00159255252219737	0.00159255252219737	NaN	55.1277503967285
6	110.255500793457	-5.97855281829834	-6.43471527099609	0.00938473641872406	0.00646266713738441	0.00126787810586393	-0.00425158534198999	NaN	55.1277503967285
7	109.606155395508	-5.65387868881226	-6.95419406890869	-0.00522560812532902	0.00354059832170606	0.00516396993771195	0.00451462110504508	NaN	54.8030776977539
8	109.606155395508	-5.00452995300293	-7.08406400680542	-0.017887907102704	0.00873538758605719	0.00776136433705688	-0.0026282137259841	NaN	54.8030776977539
9	111.55419921875	-6.95257568359375	-6.30484533309937	-0.00522560812532902	0.00970941036939621	0.00354059832170606	0.00321592413820326	NaN	55.777099609375
10	111.55419921875	-5.97855281829834	-6.88925933837891	0.000943203864153475	0.0106834331527352	0.00581331877037883	0.00906006153672934	NaN	55.777099609375
11	110.904846191406	-5.32920408248901	-7.27886867523193	0.00159255252219737	0.0158782228827477	0.00743668992072344	0.00159255252219737	NaN	55.4524230957031
12	109.606155395508	-5.00452995300293	-7.47367286682129	-0.00132951640989631	0.000293855206109583	0.00613799272105098	-0.00587495695799589	NaN	54.8030776977539
13	110.904846191406	-6.62790155410767	-6.62951993942261	-0.00717365415766835	-0.00587495695799589	-0.00879702530801296	-0.00814767740666866	NaN	55.4524230957031
14	110.904846191406	-6.30322694778442	-6.49965000152588	-0.00360223650932312	0.00321592413820326	0.000618529506027699	-0.00165419070981443	NaN	55.4524230957031
15	110.904846191406	-5.65387868881226	-7.01912927627563	-0.00814767740666866	0.00126787810586393	0.00451462110504508	0.00646266713738441	NaN	55.4524230957031
16	109.606155395508	-5.00452995300293	-6.82432460784912	-0.00652430532500148	0.00613799272105098	-0.00522560812532902	0.00354059832170606	NaN	54.8030776977539
17	109.606155395508	-5.97855281829834	-7.21393346786499	-0.00457625929266214	-0.0110697457566857	-0.0195112787187099	-0.00652430532500148	NaN	54.8030776977539
18	109.606155395508	-5.97855281829834	-6.56458520889282	0.00938473641872406	-0.0169138833880424	-0.0195112787187099	-0.00587495695799589	NaN	54.8030776977539
19	110.904846191406	-6.30322694778442	-6.36978054046631	0.00386527273803949	-0.00230353930965066	-0.0110697457566857	0.0022419011220336	NaN	55.4524230957031
20	109.606155395508	-5.65387868881226	-7.01912927627563	0.00938473641872406	0.0126314787194133	-0.00717365415766835	0.00776136433705688	NaN	54.8030776977539
21	108.956802368164	-4.67985534667969	-6.95419406890869	0.0100340843200684	0.000618529506027699	-0.00717365415766835	-0.00652430532500148	NaN	54.478401184082
22	108.956802368164	-7.27725028991699	-5.78536653518677	-0.00912170019000769	0.00321592413820326	-0.00425158534198999	-3.08191010844894e-05	NaN	54.478401184082
23	108.956802368164	-6.62790155410767	-6.36978054046631	0.00289124972186983	-0.0026282137259841	-0.00100484199356288	-0.00717365415766835	NaN	54.478401184082
24	108.956802368164	-7.27725028991699	-6.36978054046631	-0.00912170019000769	0.000943203864153475	-0.00457625929266214	0.00289124972186983	NaN	54.478401184082
25	107.658103942871	-5.00452995300293	-6.36978054046631	0.00906006153672934	-3.08191010844894e-05	0.00289124972186983	-0.00165419070981443	NaN	53.8290519714355
26	108.956802368164	-5.97855281829834	-7.08406400680542	0.00386527273803949	0.00646266713738441	0.00191722682211548	-0.000680167751852423	NaN	54.478401184082
27	108.307456970215	-5.32920408248901	-6.43471527099609	-0.0152905117720366	0.0113327819854021	0.00970941036939621	-0.00490093370899558	NaN	54.1537284851074
28	109.606155395508	-5.97855281829834	-6.43471527099609	-0.0107450718060136	0.0168522447347641	0.000618529506027699	-0.00197886489331722	NaN	54.8030776977539
29	112.203544616699	-6.62790155410767	-6.43471527099609	-0.0182125810533762	0.0126314787194133	0.00354059832170606	-0.0130177913233638	NaN	56.1017723083496
30	109.606155395508	-6.30322694778442	-6.56458520889282	-0.00295288790948689	0.0136055024340749	0.0145795252174139	0.0142548503354192	NaN	54.8030776977539
31	110.255500793457	-6.95257568359375	-6.82432460784912	-0.00814767740666866	0.0106834331527352	0.00191722682211548	0.00581331877037883	NaN	55.1277503967285
32	112.852897644043	-7.60192441940308	-6.88925933837891	-0.00197886489331722	-0.0026282137259841	-0.000355493422830477	-0.00197886489331722	NaN	56.4264488220215
33	110.904846191406	-8.2512731552124	-6.23991060256958	0.00386527273803949	-0.00782300252467394	-0.0100957229733467	0.00191722682211548	NaN	55.4524230957031
34	112.203544616699	-8.2512731552124	-6.17497587203979	0.000618529506027699	-0.0026282137259841	0.00386527273803949	0.0022419011220336	NaN	56.1017723083496
35	110.255500793457	-8.2512731552124	-7.01912927627563	0.0142548503354192	-0.00522560812532902	0.00418994715437293	0.00678734155371785	NaN	55.1277503967285
36	112.852897644043	-8.2512731552124	-6.43471527099609	0.0197743140161037	-0.000355493422830477	-0.00782300252467394	-0.00392691092565656	NaN	56.4264488220215
37	110.255500793457	-7.60192441940308	-6.11004114151001	0.0191249661147594	-0.00295288790948689	-0.00847235135734081	-0.00295288790948689	NaN	55.1277503967285
38	109.606155395508	-5.65387868881226	-6.49965000152588	0.0239950809627771	-0.00944637414067984	-0.0191866029053926	-0.00587495695799589	NaN	54.8030776977539
39	112.203544616699	-6.95257568359375	-6.11004114151001	0.0217223595827818	-0.0175632312893867	-0.0113944197073579	-0.00425158534198999	NaN	56.1017723083496
40	109.606155395508	-5.65387868881226	-6.36978054046631	0.0369820520281792	0.00386527273803949	-0.00717365415766835	-0.0026282137259841	NaN	54.8030776977539
41	110.904846191406	-6.62790155410767	-7.14899873733521	0.0197743140161037	0.00743668992072344	-0.00457625929266214	-0.00295288790948689	NaN	55.4524230957031
42	109.606155395508	-5.00452995300293	-7.08406400680542	0.0126314787194133	-0.00327756232582033	-0.0110697457566857	-0.000355493422830477	NaN	54.8030776977539
43	109.606155395508	-6.30322694778442	-7.08406400680542	0.00970941036939621	-0.00814767740666866	-0.0198359526693821	-0.0136671401560307	NaN	54.8030776977539
44	110.255500793457	-5.97855281829834	-7.27886867523193	0.000943203864153475	-0.00295288790948689	-0.0026282137259841	0.00354059832170606	NaN	55.1277503967285
45	110.255500793457	-5.65387868881226	-7.01912927627563	0.0113327819854021	0.00906006153672934	-0.00782300252467394	0.000618529506027699	NaN	55.1277503967285
46	109.606155395508	-5.65387868881226	-7.14899873733521	0.0116574559360743	0.00451462110504508	-0.00879702530801296	0.0022419011220336	NaN	54.8030776977539
47	112.203544616699	-6.95257568359375	-7.4087381362915	-0.00555028254166245	0.00289124972186983	-0.00132951640989631	0.000618529506027699	NaN	56.1017723083496
48	110.904846191406	-6.95257568359375	-6.56458520889282	-0.0182125810533762	0.00808603875339031	0.00483929552137852	0.00516396993771195	NaN	55.4524230957031
49	111.55419921875	-5.65387868881226	-6.62951993942261	-0.0175632312893867	0.0100340843200684	0.000293855206109583	-0.00457625929266214	NaN	55.777099609375
50	110.904846191406	-6.95257568359375	-6.23991060256958	-0.0143164889886975	0.0149041991680861	0.0103587592020631	0.0123068047687411	NaN	55.4524230957031
51	112.203544616699	-6.95257568359375	-6.95419406890869	-0.00295288790948689	0.011982130818069	0.00776136433705688	-0.00327756232582033	NaN	56.1017723083496
52	110.255500793457	-5.32920408248901	-6.95419406890869	-0.00912170019000769	0.0145795252174139	0.00191722682211548	0.00418994715437293	NaN	55.1277503967285
53	109.606155395508	-5.97855281829834	-6.69445466995239	-0.0172385573387146	-0.00230353930965066	-3.08191010844894e-05	0.000293855206109583	NaN	54.8030776977539
54	107.658103942871	-5.97855281829834	-6.56458520889282	-0.02697878703475	0.00548864435404539	-0.00327756232582033	0.00256657530553639	NaN	53.8290519714355
55	107.008758544922	-5.32920408248901	-7.08406400680542	-0.0149658378213644	0.00289124972186983	-0.00587495695799589	0.00451462110504508	NaN	53.5043792724609
56	108.307456970215	-5.65387868881226	-6.43471527099609	-0.0143164889886975	-0.000355493422830477	-0.00684897974133492	0.000943203864153475	NaN	54.1537284851074
57	108.307456970215	-5.65387868881226	-6.36978054046631	-0.00847235135734081	-0.00425158534198999	-0.00782300252467394	0.000618529506027699	NaN	54.1537284851074
58	110.255500793457	-6.62790155410767	-6.30484533309937	-0.00295288790948689	-0.028926832601428	-0.0253554154187441	-0.0117190945893526	NaN	55.1277503967285
59	108.956802368164	-5.32920408248901	-6.75938940048218	0.013930176384747	0.00516396993771195	-0.0100957229733467	0.00321592413820326	NaN	54.478401184082
60	112.203544616699	-6.95257568359375	-6.49965000152588	0.0103587592020631	-0.00457625929266214	-0.0162645354866982	0.0022419011220336	NaN	56.1017723083496
61	111.55419921875	-6.30322694778442	-6.49965000152588	0.0181509424000978	-0.00295288790948689	-0.00490093370899558	-0.00522560812532902	NaN	55.777099609375
62	111.55419921875	-5.97855281829834	-6.88925933837891	0.00808603875339031	-0.000680167751852423	-0.00977104809135199	-0.00327756232582033	NaN	55.777099609375
63	108.956802368164	-5.97855281829834	-6.75938940048218	-0.00100484199356288	-0.00392691092565656	-0.00782300252467394	0.00159255252219737	NaN	54.478401184082
64	111.55419921875	-6.30322694778442	-7.14899873733521	0.00613799272105098	-0.00100484199356288	-0.00360223650932312	0.000293855206109583	NaN	55.777099609375
65	110.255500793457	-7.92659854888916	-6.95419406890869	0.0165275707840919	-3.08191010844894e-05	0.00386527273803949	0.00256657530553639	NaN	55.1277503967285
66	111.55419921875	-8.2512731552124	-7.01912927627563	0.0113327819854021	-0.00555028254166245	-3.08191010844894e-05	0.0022419011220336	NaN	55.777099609375
67	109.606155395508	-6.62790155410767	-6.56458520889282	0.00354059832170606	0.00841071270406246	-0.00522560812532902	0.00159255252219737	NaN	54.8030776977539
68	110.255500793457	-6.62790155410767	-6.43471527099609	-0.00197886489331722	0.00159255252219737	0.0132808275520802	-3.08191010844894e-05	NaN	55.1277503967285
69	112.203544616699	-7.27725028991699	-5.98017120361328	-0.00717365415766835	0.011982130818069	0.00289124972186983	0.00483929552137852	NaN	56.1017723083496
70	109.606155395508	-5.97855281829834	-6.69445466995239	0.0188002903014421	0.0113327819854021	0.0145795252174139	0.00483929552137852	NaN	54.8030776977539
71	109.606155395508	-6.30322694778442	-6.49965000152588	-0.000680167751852423	0.0106834331527352	0.00386527273803949	0.00808603875339031	NaN	54.8030776977539
72	111.55419921875	-6.62790155410767	-6.43471527099609	0.00613799272105098	0.000618529506027699	0.00646266713738441	-0.0130177913233638	NaN	55.777099609375
73	110.904846191406	-7.27725028991699	-6.43471527099609	0.00581331877037883	-0.00165419070981443	-0.00944637414067984	-0.00327756232582033	NaN	55.4524230957031
74	111.55419921875	-6.62790155410767	-6.82432460784912	-0.000355493422830477	0.00386527273803949	0.00321592413820326	-0.00782300252467394	NaN	55.777099609375
75	110.904846191406	-6.95257568359375	-6.69445466995239	0.00451462110504508	0.0106834331527352	-0.00749832857400179	0.00646266713738441	NaN	55.4524230957031
76	110.904846191406	-5.32920408248901	-7.47367286682129	-3.08191010844894e-05	0.00808603875339031	-0.00132951640989631	-0.00392691092565656	NaN	55.4524230957031
77	110.904846191406	-6.30322694778442	-7.47367286682129	0.0165275707840919	0.00451462110504508	-0.0126931173726916	-0.00392691092565656	NaN	55.4524230957031
78	110.904846191406	-5.32920408248901	-7.21393346786499	0.00354059832170606	-0.0195112787187099	-0.0152905117720366	-0.00522560812532902	NaN	55.4524230957031
79	112.203544616699	-6.95257568359375	-7.01912927627563	0.00970941036939621	-0.00814767740666866	-0.0159398596733809	-0.00165419070981443	NaN	56.1017723083496
80	112.203544616699	-6.30322694778442	-7.14899873733521	0.00906006153672934	-0.00457625929266214	-0.00392691092565656	0.00613799272105098	NaN	56.1017723083496
81	111.55419921875	-6.30322694778442	-6.43471527099609	0.00970941036939621	0.000293855206109583	-0.00847235135734081	-0.00230353930965066	NaN	55.777099609375
82	110.255500793457	-5.65387868881226	-6.62951993942261	0.000293855206109583	-0.00197886489331722	-0.00652430532500148	-0.00652430532500148	NaN	55.1277503967285
83	111.55419921875	-6.30322694778442	-6.62951993942261	0.00321592413820326	0.00159255252219737	-0.000355493422830477	0.000618529506027699	NaN	55.777099609375
84	109.606155395508	-5.97855281829834	-7.01912927627563	-0.00165419070981443	0.00516396993771195	-0.00100484199356288	-0.00360223650932312	NaN	54.8030776977539
85	110.255500793457	-6.30322694778442	-7.01912927627563	-0.0126931173726916	0.00516396993771195	0.00451462110504508	0.00126787810586393	NaN	55.1277503967285
86	109.606155395508	-5.97855281829834	-6.88925933837891	0.00678734155371785	-0.00295288790948689	0.00938473641872406	0.00548864435404539	NaN	54.8030776977539
87	110.255500793457	-7.27725028991699	-5.98017120361328	-0.00847235135734081	0.00938473641872406	0.00126787810586393	-0.000680167751852423	NaN	55.1277503967285
88	108.956802368164	-6.95257568359375	-6.30484533309937	-0.0221086721867323	0.0197743140161037	0.0152288740500808	0.00516396993771195	NaN	54.478401184082
89	108.307456970215	-5.65387868881226	-6.75938940048218	-0.0247060675173998	0.0188002903014421	0.011982130818069	0.00289124972186983	NaN	54.1537284851074
90	107.008758544922	-6.30322694778442	-6.82432460784912	-0.0130177913233638	0.0132808275520802	0.0155535480007529	0.00938473641872406	NaN	53.5043792724609
91	110.904846191406	-6.30322694778442	-6.82432460784912	-0.00944637414067984	0.0178262684494257	0.00159255252219737	-0.00522560812532902	NaN	55.4524230957031
92	111.55419921875	-6.62790155410767	-6.49965000152588	-0.00652430532500148	0.00776136433705688	0.00321592413820326	0.00386527273803949	NaN	55.777099609375
93	109.606155395508	-5.65387868881226	-6.23991060256958	-0.00360223650932312	-0.00165419070981443	0.000618529506027699	-0.00425158534198999	NaN	54.8030776977539
94	110.904846191406	-5.65387868881226	-6.49965000152588	-0.0156151866540313	0.00289124972186983	-0.00555028254166245	0.000943203864153475	NaN	55.4524230957031
95	110.904846191406	-5.97855281829834	-6.69445466995239	-3.08191010844894e-05	-0.0026282137259841	0.00970941036939621	0.00289124972186983	NaN	55.4524230957031
96	112.852897644043	-7.92659854888916	-6.30484533309937	0.0132808275520802	-0.00392691092565656	0.00159255252219737	0.0022419011220336	NaN	56.4264488220215
97	111.55419921875	-7.92659854888916	-6.30484533309937	0.00483929552137852	-0.00295288790948689	-0.00717365415766835	-0.00652430532500148	NaN	55.777099609375
98	110.904846191406	-7.92659854888916	-6.75938940048218	0.00970941036939621	-0.0165892094373703	-0.0182125810533762	-0.00944637414067984	NaN	55.4524230957031
99	110.904846191406	-6.95257568359375	-6.69445466995239	0.011982130818069	-0.0156151866540313	-0.0100957229733467	-0.00684897974133492	NaN	55.4524230957031
100	112.203544616699	-7.60192441940308	-7.21393346786499	0.0188002903014421	-0.00717365415766835	-0.00977104809135199	0.00354059832170606	NaN	56.1017723083496
101	112.203544616699	-8.2512731552124	-6.49965000152588	0.0152288740500808	-0.00879702530801296	-0.00522560812532902	-0.00132951640989631	NaN	56.1017723083496
102	112.852897644043	-8.2512731552124	-6.36978054046631	0.00613799272105098	-0.00457625929266214	-0.00749832857400179	-0.0104203969240189	NaN	56.4264488220215
103	112.203544616699	-7.60192441940308	-6.11004114151001	0.00321592413820326	-0.00847235135734081	-0.00197886489331722	0.000293855206109583	NaN	56.1017723083496
104	111.55419921875	-7.27725028991699	-6.69445466995239	0.0113327819854021	-0.00619963090866804	-0.00879702530801296	-0.00197886489331722	NaN	55.777099609375
105	112.852897644043	-7.60192441940308	-6.49965000152588	-0.00197886489331722	0.00256657530553639	0.0022419011220336	0.01100810803473	NaN	56.4264488220215
106	112.203544616699	-5.65387868881226	-6.95419406890869	0.0116574559360743	0.00418994715437293	-0.00684897974133492	-0.00360223650932312	NaN	56.1017723083496
107	110.904846191406	-6.30322694778442	-7.21393346786499	-0.00587495695799589	0.00808603875339031	-0.00230353930965066	0.00191722682211548	NaN	55.4524230957031
108	112.203544616699	-5.97855281829834	-7.79834747314453	-0.0185372550040483	0.0100340843200684	0.00613799272105098	-0.00457625929266214	NaN	56.1017723083496
109	112.203544616699	-7.27725028991699	-6.82432460784912	-0.0182125810533762	0.0123068047687411	0.0022419011220336	0.000943203864153475	NaN	56.1017723083496
110	112.852897644043	-6.95257568359375	-6.62951993942261	-0.0110697457566857	0.0113327819854021	0.0165275707840919	0.00970941036939621	NaN	56.4264488220215
111	112.203544616699	-6.62790155410767	-7.01912927627563	-0.00327756232582033	0.0126314787194133	0.00516396993771195	-0.000355493422830477	NaN	56.1017723083496
112	111.55419921875	-6.62790155410767	-7.14899873733521	0.00191722682211548	0.0100340843200684	0.00711201597005129	-0.0026282137259841	NaN	55.777099609375
113	112.203544616699	-7.60192441940308	-7.21393346786499	-0.000355493422830477	-0.00652430532500148	-0.00197886489331722	0.000618529506027699	NaN	56.1017723083496
114	112.852897644043	-7.27725028991699	-7.08406400680542	0.000943203864153475	-0.00230353930965066	0.00808603875339031	-0.00652430532500148	NaN	56.4264488220215
115	111.55419921875	-7.27725028991699	-6.75938940048218	0.01100810803473	0.00548864435404539	0.000293855206109583	0.00483929552137852	NaN	55.777099609375
116	111.55419921875	-6.62790155410767	-7.01912927627563	0.0126314787194133	0.00386527273803949	0.00418994715437293	0.00256657530553639	NaN	55.777099609375
117	110.255500793457	-6.62790155410767	-7.01912927627563	0.0197743140161037	-0.00912170019000769	-0.00619963090866804	-0.00717365415766835	NaN	55.1277503967285
118	112.852897644043	-7.92659854888916	-7.14899873733521	0.0152288740500808	-0.021459324285388	-0.0211346503347158	-0.000355493422830477	NaN	56.4264488220215
119	110.904846191406	-6.95257568359375	-6.43471527099609	0.0178262684494257	-0.00522560812532902	-0.00587495695799589	-0.00490093370899558	NaN	55.4524230957031
120	111.55419921875	-7.92659854888916	-6.36978054046631	0.00906006153672934	-0.00652430532500148	-0.00847235135734081	0.00289124972186983	NaN	55.777099609375
121	110.255500793457	-6.30322694778442	-6.62951993942261	0.0142548503354192	-0.00879702530801296	-0.0152905117720366	-0.00522560812532902	NaN	55.1277503967285
122	109.606155395508	-6.30322694778442	-6.82432460784912	0.00321592413820326	-0.00457625929266214	-0.0120437685400248	-0.000355493422830477	NaN	54.8030776977539
123	108.956802368164	-6.30322694778442	-6.82432460784912	-0.0152905117720366	-0.00360223650932312	-0.0126931173726916	-0.00587495695799589	NaN	54.478401184082
124	108.307456970215	-6.95257568359375	-6.75938940048218	-0.0133424662053585	-0.00425158534198999	-0.0191866029053926	0.00386527273803949	NaN	54.1537284851074
125	110.255500793457	-6.62790155410767	-6.62951993942261	-0.0130177913233638	0.00548864435404539	-0.00425158534198999	0.00776136433705688	NaN	55.1277503967285
126	110.904846191406	-7.60192441940308	-6.30484533309937	-0.00522560812532902	-0.00490093370899558	-0.00327756232582033	-0.000680167751852423	NaN	55.4524230957031
127	110.904846191406	-7.27725028991699	-6.23991060256958	-0.00879702530801296	0.00321592413820326	-0.000355493422830477	-0.00327756232582033	NaN	55.4524230957031
128	112.203544616699	-6.95257568359375	-6.69445466995239	-0.00555028254166245	0.00418994715437293	0.00581331877037883	0.00711201597005129	NaN	56.1017723083496
129	111.55419921875	-7.60192441940308	-6.75938940048218	-0.0107450718060136	0.0152288740500808	0.000618529506027699	0.00191722682211548	NaN	55.777099609375
130	111.55419921875	-6.95257568359375	-7.27886867523193	0.0116574559360743	0.0171769186854362	0.00418994715437293	0.0100340843200684	NaN	55.777099609375
131	112.203544616699	-7.92659854888916	-6.95419406890869	0.0022419011220336	0.00938473641872406	0.00451462110504508	0.00808603875339031	NaN	56.1017723083496
132	112.203544616699	-7.60192441940308	-7.14899873733521	0.0113327819854021	0.00646266713738441	-0.00522560812532902	0.00256657530553639	NaN	56.1017723083496
133	111.55419921875	-7.60192441940308	-7.21393346786499	0.00354059832170606	-0.00295288790948689	0.00289124972186983	-0.00295288790948689	NaN	55.777099609375
134	110.904846191406	-7.92659854888916	-6.95419406890869	0.00516396993771195	-0.00879702530801296	0.00906006153672934	-0.00132951640989631	NaN	55.4524230957031
135	111.55419921875	-8.57594776153564	-6.23991060256958	0.0123068047687411	0.00483929552137852	0.0175015944987535	0.00418994715437293	NaN	55.777099609375
136	112.203544616699	-9.54997062683105	-6.95419406890869	0.00646266713738441	-0.00132951640989631	0.00646266713738441	-0.00197886489331722	NaN	56.1017723083496
137	112.203544616699	-8.90062141418457	-6.82432460784912	0.00841071270406246	-0.00392691092565656	-0.0026282137259841	0.0022419011220336	NaN	56.1017723083496
138	112.203544616699	-6.62790155410767	-7.14899873733521	0.00906006153672934	-0.0247060675173998	-0.00360223650932312	-0.0107450718060136	NaN	56.1017723083496
139	112.203544616699	-8.57594776153564	-6.49965000152588	0.00970941036939621	-0.0149658378213644	-0.00295288790948689	-0.00165419070981443	NaN	56.1017723083496
140	109.606155395508	-6.95257568359375	-6.30484533309937	0.0123068047687411	-0.00587495695799589	-0.00360223650932312	0.00191722682211548	NaN	54.8030776977539
141	112.852897644043	-7.92659854888916	-6.56458520889282	0.011982130818069	-0.00652430532500148	-0.00587495695799589	0.00354059832170606	NaN	56.4264488220215
142	112.203544616699	-7.92659854888916	-7.08406400680542	-0.00295288790948689	-0.000680167751852423	0.00191722682211548	0.000943203864153475	NaN	56.1017723083496
143	114.151596069336	-8.2512731552124	-6.95419406890869	-0.0026282137259841	-0.00490093370899558	-0.00977104809135199	-0.000355493422830477	NaN	57.075798034668
144	113.502243041992	-7.92659854888916	-7.08406400680542	-0.0240567177534103	-0.00295288790948689	-0.00555028254166245	-0.000680167751852423	NaN	56.7511215209961
145	111.55419921875	-6.95257568359375	-6.95419406890869	-0.0149658378213644	0.00906006153672934	0.00548864435404539	0.00386527273803949	NaN	55.777099609375
146	111.55419921875	-7.60192441940308	-6.49965000152588	0.00678734155371785	0.00613799272105098	-0.00165419070981443	0.00548864435404539	NaN	55.777099609375
147	113.502243041992	-7.60192441940308	-6.62951993942261	0.00743668992072344	0.00548864435404539	0.00289124972186983	-0.00327756232582033	NaN	56.7511215209961
148	113.502243041992	-8.90062141418457	-7.14899873733521	-0.00749832857400179	0.00646266713738441	0.00646266713738441	0.00613799272105098	NaN	56.7511215209961
149	112.203544616699	-7.27725028991699	-7.27886867523193	-0.0146411629393697	0.00646266713738441	0.00613799272105098	0.00126787810586393	NaN	56.1017723083496
150	112.203544616699	-8.90062141418457	-6.75938940048218	-0.00457625929266214	0.0171769186854362	0.0136055024340749	0.00483929552137852	NaN	56.1017723083496
151	110.904846191406	-6.62790155410767	-7.21393346786499	-0.000680167751852423	0.0116574559360743	0.00711201597005129	0.000618529506027699	NaN	55.4524230957031
152	111.55419921875	-6.95257568359375	-6.17497587203979	-0.000680167751852423	0.00289124972186983	-0.0026282137259841	-0.00782300252467394	NaN	55.777099609375
153	109.606155395508	-7.92659854888916	-6.56458520889282	0.00354059832170606	-0.000680167751852423	-3.08191010844894e-05	0.00191722682211548	NaN	54.8030776977539
154	109.606155395508	-7.92659854888916	-6.88925933837891	-0.00100484199356288	0.00354059832170606	-0.00360223650932312	0.000618529506027699	NaN	54.8030776977539
155	108.956802368164	-7.27725028991699	-7.14899873733521	0.0100340843200684	-0.00100484199356288	0.00808603875339031	0.0100340843200684	NaN	54.478401184082
156	108.956802368164	-7.27725028991699	-7.01912927627563	0.0116574559360743	0.00256657530553639	-0.00522560812532902	0.00743668992072344	NaN	54.478401184082
157	109.606155395508	-6.95257568359375	-7.08406400680542	-0.000355493422830477	-0.0139918150380254	-0.00684897974133492	0.00256657530553639	NaN	54.8030776977539
158	111.55419921875	-8.57594776153564	-6.62951993942261	0.00743668992072344	-0.0165892094373703	-0.0136671401560307	-0.00944637414067984	NaN	55.777099609375
159	109.606155395508	-7.60192441940308	-6.30484533309937	0.01100810803473	-0.0152905117720366	-0.00490093370899558	-0.00197886489331722	NaN	54.8030776977539
160	113.502243041992	-8.57594776153564	-7.01912927627563	0.0158782228827477	-0.0156151866540313	-0.00749832857400179	0.00386527273803949	NaN	56.7511215209961
161	112.203544616699	-7.27725028991699	-7.21393346786499	0.0210730116814375	-0.00197886489331722	-0.00490093370899558	0.00159255252219737	NaN	56.1017723083496
162	112.203544616699	-6.95257568359375	-6.95419406890869	0.00613799272105098	-0.000680167751852423	-0.0126931173726916	-0.0026282137259841	NaN	56.1017723083496
163	110.904846191406	-7.27725028991699	-7.08406400680542	-0.0130177913233638	0.00191722682211548	-0.00100484199356288	-0.00197886489331722	NaN	55.4524230957031
164	112.203544616699	-8.2512731552124	-6.43471527099609	-0.000680167751852423	-0.00165419070981443	0.00289124972186983	0.00354059832170606	NaN	56.1017723083496
165	111.55419921875	-9.22529602050781	-6.36978054046631	-0.00230353930965066	0.00776136433705688	0.00548864435404539	0.00159255252219737	NaN	55.777099609375
166	113.502243041992	-9.87464427947998	-6.56458520889282	-0.00684897974133492	0.00451462110504508	0.000618529506027699	-0.00457625929266214	NaN	56.7511215209961
167	110.904846191406	-8.90062141418457	-6.49965000152588	0.00126787810586393	-0.000355493422830477	0.00581331877037883	-0.000680167751852423	NaN	55.4524230957031
168	111.55419921875	-7.92659854888916	-6.56458520889282	-0.0195112787187099	0.0113327819854021	0.00938473641872406	-0.00490093370899558	NaN	55.777099609375
169	112.203544616699	-9.22529602050781	-6.82432460784912	-0.017887907102704	0.01100810803473	0.00581331877037883	0.000293855206109583	NaN	56.1017723083496
170	111.55419921875	-7.27725028991699	-6.82432460784912	-0.00327756232582033	0.0171769186854362	0.01100810803473	0.00354059832170606	NaN	55.777099609375
171	112.852897644043	-8.57594776153564	-6.49965000152588	-0.00749832857400179	0.00516396993771195	0.00548864435404539	0.00548864435404539	NaN	56.4264488220215
172	113.502243041992	-7.92659854888916	-6.95419406890869	-0.000355493422830477	0.00451462110504508	-0.00230353930965066	-0.000680167751852423	NaN	56.7511215209961
173	112.203544616699	-7.92659854888916	-7.27886867523193	0.00451462110504508	-0.00782300252467394	-0.00295288790948689	0.00483929552137852	NaN	56.1017723083496
174	111.55419921875	-6.95257568359375	-7.21393346786499	0.00386527273803949	-0.00619963090866804	-0.00132951640989631	0.00159255252219737	NaN	55.777099609375
175	112.852897644043	-8.2512731552124	-7.21393346786499	0.00808603875339031	0.000293855206109583	-0.00912170019000769	0.00938473641872406	NaN	56.4264488220215
176	114.151596069336	-8.2512731552124	-7.01912927627563	0.0145795252174139	-0.00132951640989631	-0.00295288790948689	0.000293855206109583	NaN	57.075798034668
177	113.502243041992	-8.57594776153564	-6.56458520889282	0.0158782228827477	-0.0143164889886975	-0.0156151866540313	-0.00392691092565656	NaN	56.7511215209961
178	112.852897644043	-7.60192441940308	-7.01912927627563	0.0278911720961332	-0.0191866029053926	-0.0191866029053926	-0.00457625929266214	NaN	56.4264488220215
179	112.852897644043	-8.2512731552124	-6.69445466995239	0.0126314787194133	-0.0191866029053926	-0.0159398596733809	0.000293855206109583	NaN	56.4264488220215
180	112.852897644043	-8.57594776153564	-6.36978054046631	0.0171769186854362	-0.00847235135734081	-0.0156151866540313	0.00548864435404539	NaN	56.4264488220215
181	112.203544616699	-7.60192441940308	-7.08406400680542	0.0220470335334539	-0.00132951640989631	-0.00522560812532902	-0.000680167751852423	NaN	56.1017723083496
182	111.55419921875	-7.27725028991699	-6.23991060256958	0.00126787810586393	0.00321592413820326	-0.00977104809135199	-0.00782300252467394	NaN	55.777099609375
183	110.904846191406	-7.27725028991699	-6.56458520889282	-0.00132951640989631	0.0022419011220336	-0.00197886489331722	-0.00457625929266214	NaN	55.4524230957031
184	112.852897644043	-8.57594776153564	-7.08406400680542	-0.0208099745213985	-0.00425158534198999	-0.00522560812532902	-0.00749832857400179	NaN	56.4264488220215
185	114.151596069336	-8.2512731552124	-7.01912927627563	-0.00684897974133492	0.000618529506027699	0.00321592413820326	0.00159255252219737	NaN	57.075798034668
186	112.203544616699	-7.27725028991699	-6.49965000152588	0.0022419011220336	0.000943203864153475	0.00159255252219737	0.00516396993771195	NaN	56.1017723083496
187	110.255500793457	-6.95257568359375	-6.88925933837891	-0.0182125810533762	0.00646266713738441	0.00841071270406246	0.000943203864153475	NaN	55.1277503967285
188	111.55419921875	-8.2512731552124	-6.49965000152588	-0.0386670641601086	0.00808603875339031	0.011982130818069	-0.00457625929266214	NaN	55.777099609375
189	108.307456970215	-6.95257568359375	-7.01912927627563	-0.028926832601428	0.011982130818069	0.0100340843200684	0.00386527273803949	NaN	54.1537284851074
190	110.904846191406	-8.2512731552124	-6.95419406890869	-0.0292515084147453	0.0152288740500808	0.0103587592020631	0.0136055024340749	NaN	55.4524230957031
191	109.606155395508	-6.62790155410767	-6.69445466995239	-0.00944637414067984	0.00776136433705688	0.00483929552137852	0.0126314787194133	NaN	54.8030776977539
192	111.55419921875	-6.62790155410767	-7.08406400680542	-0.0162645354866982	0.000618529506027699	0.00678734155371785	-0.00457625929266214	NaN	55.777099609375
193	110.255500793457	-7.27725028991699	-7.01912927627563	-0.0110697457566857	0.00159255252219737	-0.00684897974133492	0.00321592413820326	NaN	55.1277503967285
194	111.55419921875	-7.27725028991699	-6.17497587203979	-0.00522560812532902	-0.00555028254166245	0.00159255252219737	0.00581331877037883	NaN	55.777099609375
195	110.255500793457	-7.27725028991699	-7.08406400680542	-0.00782300252467394	0.00321592413820326	0.00613799272105098	0.00191722682211548	NaN	55.1277503967285
196	111.55419921875	-6.95257568359375	-6.56458520889282	-0.00100484199356288	0.0022419011220336	-0.00619963090866804	0.00613799272105098	NaN	55.777099609375
197	110.904846191406	-7.27725028991699	-6.56458520889282	0.000943203864153475	-0.00555028254166245	-0.0120437685400248	0.00321592413820326	NaN	55.4524230957031
198	113.502243041992	-8.2512731552124	-6.43471527099609	0.0132808275520802	-0.0204853005707264	-0.0159398596733809	-0.00587495695799589	NaN	56.7511215209961
199	111.55419921875	-7.60192441940308	-6.30484533309937	0.0165275707840919	-0.0136671401560307	-0.00327756232582033	0.00256657530553639	NaN	55.777099609375
200	113.502243041992	-8.57594776153564	-6.49965000152588	0.0243197549134493	-0.00879702530801296	-0.00749832857400179	0.00418994715437293	NaN	56.7511215209961
201	112.852897644043	-8.57594776153564	-6.95419406890869	0.0230210572481155	-0.0123684434220195	-0.00652430532500148	0.00678734155371785	NaN	56.4264488220215
202	111.55419921875	-7.60192441940308	-6.62951993942261	0.0132808275520802	-0.0107450718060136	-0.00392691092565656	-0.00944637414067984	NaN	55.777099609375
203	112.203544616699	-7.92659854888916	-6.49965000152588	0.00191722682211548	-0.00295288790948689	0.000293855206109583	0.00548864435404539	NaN	56.1017723083496
204	110.904846191406	-6.62790155410767	-7.08406400680542	-0.00587495695799589	-0.00360223650932312	-0.00847235135734081	-0.000355493422830477	NaN	55.4524230957031
205	112.203544616699	-8.2512731552124	-6.69445466995239	0.0100340843200684	0.00418994715437293	0.00451462110504508	0.00841071270406246	NaN	56.1017723083496
206	112.203544616699	-7.92659854888916	-6.43471527099609	-0.00100484199356288	0.00938473641872406	-0.00230353930965066	0.00354059832170606	NaN	56.1017723083496
207	112.203544616699	-6.62790155410767	-6.62951993942261	-0.00684897974133492	0.00873538758605719	0.00321592413820326	-0.00392691092565656	NaN	56.1017723083496
208	110.255500793457	-6.30322694778442	-6.69445466995239	-0.00652430532500148	0.0100340843200684	0.0123068047687411	-0.00165419070981443	NaN	55.1277503967285
209	113.502243041992	-8.2512731552124	-6.30484533309937	-0.00392691092565656	0.00938473641872406	0.00711201597005129	0.00776136433705688	NaN	56.7511215209961
210	110.255500793457	-6.62790155410767	-6.75938940048218	0.00581331877037883	0.0217223595827818	-3.08191010844894e-05	0.0181509424000978	NaN	55.1277503967285
211	112.852897644043	-7.27725028991699	-6.23991060256958	0.0168522447347641	0.0171769186854362	0.00873538758605719	-3.08191010844894e-05	NaN	56.4264488220215
212	113.502243041992	-7.27725028991699	-6.04510593414307	0.00483929552137852	0.00451462110504508	-0.00490093370899558	0.00191722682211548	NaN	56.7511215209961
213	112.203544616699	-7.60192441940308	-7.21393346786499	0.0126314787194133	-3.08191010844894e-05	0.000943203864153475	0.0022419011220336	NaN	56.1017723083496
214	112.852897644043	-7.60192441940308	-6.75938940048218	0.00841071270406246	0.00516396993771195	-0.00165419070981443	0.00256657530553639	NaN	56.4264488220215
215	112.203544616699	-7.27725028991699	-6.56458520889282	0.00646266713738441	0.00354059832170606	-0.00295288790948689	0.00256657530553639	NaN	56.1017723083496
216	112.203544616699	-7.60192441940308	-6.30484533309937	0.00516396993771195	0.00418994715437293	-0.00555028254166245	0.00743668992072344	NaN	56.1017723083496
217	110.904846191406	-6.95257568359375	-6.69445466995239	0.0106834331527352	0.0022419011220336	-0.000680167751852423	-0.00619963090866804	NaN	55.4524230957031
218	110.904846191406	-6.62790155410767	-6.82432460784912	0.00548864435404539	-0.00814767740666866	-0.0165892094373703	-0.00717365415766835	NaN	55.4524230957031
219	112.852897644043	-6.62790155410767	-6.43471527099609	0.00678734155371785	0.00418994715437293	0.00256657530553639	-0.00522560812532902	NaN	56.4264488220215
220	112.203544616699	-6.62790155410767	-6.56458520889282	0.00256657530553639	-0.00230353930965066	-0.00912170019000769	0.00646266713738441	NaN	56.1017723083496
221	109.606155395508	-6.30322694778442	-6.62951993942261	-0.00490093370899558	0.00191722682211548	0.00354059832170606	0.0022419011220336	NaN	54.8030776977539
222	109.606155395508	-6.30322694778442	-6.30484533309937	-0.00619963090866804	0.000943203864153475	-0.00782300252467394	-0.00425158534198999	NaN	54.8030776977539
223	108.956802368164	-6.62790155410767	-6.56458520889282	-0.0315242260694504	-0.00197886489331722	-0.00457625929266214	-0.0123684434220195	NaN	54.478401184082
224	108.956802368164	-5.97855281829834	-6.75938940048218	-0.00652430532500148	-0.00977104809135199	0.00483929552137852	-0.00100484199356288	NaN	54.478401184082
225	107.658103942871	-5.97855281829834	-7.08406400680542	-0.00197886489331722	0.00191722682211548	0.00483929552137852	0.000943203864153475	NaN	53.8290519714355
226	109.606155395508	-6.62790155410767	-7.01912927627563	0.0103587592020631	0.00938473641872406	-0.00197886489331722	0.00548864435404539	NaN	54.8030776977539
227	110.255500793457	-6.95257568359375	-6.30484533309937	-0.000355493422830477	0.00906006153672934	-0.00425158534198999	-0.00165419070981443	NaN	55.1277503967285
228	111.55419921875	-7.27725028991699	-6.88925933837891	-0.0110697457566857	0.011982130818069	0.0116574559360743	-0.00457625929266214	NaN	55.777099609375
229	110.255500793457	-5.97855281829834	-6.23991060256958	-0.00717365415766835	0.00646266713738441	0.00581331877037883	0.0116574559360743	NaN	55.1277503967285
230	112.203544616699	-7.27725028991699	-6.30484533309937	-0.00327756232582033	0.00776136433705688	0.0100340843200684	0.0126314787194133	NaN	56.1017723083496
231	111.55419921875	-7.27725028991699	-6.75938940048218	-0.00717365415766835	0.00808603875339031	0.00613799272105098	0.00516396993771195	NaN	55.777099609375
232	110.255500793457	-6.30322694778442	-7.27886867523193	-0.00165419070981443	0.000618529506027699	0.00581331877037883	-0.00587495695799589	NaN	55.1277503967285
233	110.904846191406	-7.27725028991699	-6.36978054046631	-0.00490093370899558	-0.00977104809135199	-0.00782300252467394	-0.0026282137259841	NaN	55.4524230957031
234	110.904846191406	-6.95257568359375	-7.01912927627563	-0.00425158534198999	-0.0159398596733809	0.0100340843200684	-0.00327756232582033	NaN	55.4524230957031
235	109.606155395508	-7.27725028991699	-6.75938940048218	-0.00165419070981443	-0.00197886489331722	-0.000355493422830477	-0.00132951640989631	NaN	54.8030776977539
236	110.904846191406	-6.30322694778442	-7.08406400680542	0.00711201597005129	0.00289124972186983	0.00483929552137852	-0.000680167751852423	NaN	55.4524230957031
237	114.151596069336	-8.2512731552124	-7.21393346786499	0.0113327819854021	-0.00425158534198999	-0.0146411629393697	-0.00977104809135199	NaN	57.075798034668
238	112.203544616699	-7.27725028991699	-6.95419406890869	0.0200989879667759	-0.0208099745213985	-0.0217839982360601	-0.0120437685400248	NaN	56.1017723083496
239	110.904846191406	-6.30322694778442	-7.08406400680542	0.0230210572481155	-0.0191866029053926	-0.00555028254166245	0.000293855206109583	NaN	55.4524230957031
240	110.904846191406	-6.95257568359375	-6.69445466995239	0.0236704051494598	-0.00652430532500148	-0.000680167751852423	-0.00100484199356288	NaN	55.4524230957031
241	112.852897644043	-7.27725028991699	-6.56458520889282	0.0275664981454611	0.000943203864153475	-0.00490093370899558	-0.00327756232582033	NaN	56.4264488220215
242	112.203544616699	-7.27725028991699	-7.08406400680542	0.0165275707840919	-0.00100484199356288	-0.00814767740666866	-0.00425158534198999	NaN	56.1017723083496
243	112.203544616699	-6.30322694778442	-7.34380340576172	0.0022419011220336	-0.00392691092565656	-0.00652430532500148	-0.00197886489331722	NaN	56.1017723083496
244	112.203544616699	-6.95257568359375	-7.21393346786499	0.0136055024340749	-0.00652430532500148	-0.00230353930965066	0.00126787810586393	NaN	56.1017723083496
245	112.203544616699	-6.95257568359375	-6.56458520889282	0.00678734155371785	0.0106834331527352	0.00289124972186983	0.00386527273803949	NaN	56.1017723083496
246	110.904846191406	-7.27725028991699	-6.30484533309937	0.00126787810586393	0.01100810803473	0.000943203864153475	-0.00100484199356288	NaN	55.4524230957031
247	110.255500793457	-5.97855281829834	-6.69445466995239	-0.0139918150380254	0.00483929552137852	0.000943203864153475	-0.0120437685400248	NaN	55.1277503967285
248	110.904846191406	-6.62790155410767	-7.27886867523193	-0.00977104809135199	0.0210730116814375	0.00386527273803949	-0.00619963090866804	NaN	55.4524230957031
249	112.203544616699	-6.62790155410767	-6.43471527099609	-0.0165892094373703	0.0116574559360743	0.00581331877037883	0.00418994715437293	NaN	56.1017723083496
250	112.203544616699	-7.27725028991699	-6.56458520889282	-0.0107450718060136	0.0103587592020631	0.0126314787194133	0.00711201597005129	NaN	56.1017723083496
251	111.55419921875	-5.97855281829834	-7.08406400680542	0.00126787810586393	0.01847561635077	0.00970941036939621	0.000293855206109583	NaN	55.777099609375
252	110.904846191406	-7.27725028991699	-6.69445466995239	-0.00587495695799589	0.00873538758605719	0.000943203864153475	0.00321592413820326	NaN	55.4524230957031
253	109.606155395508	-6.62790155410767	-6.23991060256958	-0.0169138833880424	-3.08191010844894e-05	0.00678734155371785	-0.00457625929266214	NaN	54.8030776977539
254	110.904846191406	-7.27725028991699	-6.43471527099609	-0.0130177913233638	0.00516396993771195	-0.00490093370899558	0.0022419011220336	NaN	55.4524230957031
255	108.956802368164	-7.27725028991699	-6.30484533309937	-0.0175632312893867	0.0116574559360743	0.00191722682211548	0.00256657530553639	NaN	54.478401184082
256	109.606155395508	-6.30322694778442	-6.95419406890869	-0.00814767740666866	0.0126314787194133	0.00256657530553639	0.00516396993771195	NaN	54.8030776977539
257	107.658103942871	-6.62790155410767	-7.01912927627563	-0.0100957229733467	-0.00457625929266214	-0.00197886489331722	-3.08191010844894e-05	NaN	53.8290519714355
258	110.255500793457	-6.30322694778442	-6.30484533309937	-0.00197886489331722	-0.0256800893694162	-0.0182125810533762	-0.00944637414067984	NaN	55.1277503967285
259	110.904846191406	-7.60192441940308	-6.17497587203979	0.011982130818069	-0.0123684434220195	0.00256657530553639	-0.00230353930965066	NaN	55.4524230957031
260	112.852897644043	-6.62790155410767	-6.75938940048218	0.0142548503354192	0.00321592413820326	0.000943203864153475	-0.00555028254166245	NaN	56.4264488220215
261	109.606155395508	-6.30322694778442	-6.56458520889282	0.013930176384747	-0.00230353930965066	0.00483929552137852	-0.000355493422830477	NaN	54.8030776977539
262	110.904846191406	-6.95257568359375	-6.30484533309937	0.0126314787194133	-0.00165419070981443	0.00191722682211548	-0.00100484199356288	NaN	55.4524230957031
263	111.55419921875	-8.57594776153564	-6.82432460784912	0.00159255252219737	0.000618529506027699	-0.00360223650932312	-0.00684897974133492	NaN	55.777099609375
264	111.55419921875	-8.2512731552124	-6.69445466995239	0.00483929552137852	-0.00587495695799589	0.00646266713738441	-0.00295288790948689	NaN	55.777099609375
265	110.255500793457	-7.60192441940308	-6.82432460784912	0.00354059832170606	-0.0104203969240189	0.00516396993771195	0.00483929552137852	NaN	55.1277503967285
266	110.904846191406	-7.60192441940308	-7.14899873733521	0.00646266713738441	0.000293855206109583	0.00126787810586393	-3.08191010844894e-05	NaN	55.4524230957031
267	110.255500793457	-8.90062141418457	-6.30484533309937	0.00548864435404539	0.00159255252219737	-3.08191010844894e-05	-0.00132951640989631	NaN	55.1277503967285
268	110.255500793457	-7.27725028991699	-6.62951993942261	-0.0146411629393697	0.00841071270406246	0.00776136433705688	-0.00555028254166245	NaN	55.1277503967285
269	112.852897644043	-8.57594776153564	-6.30484533309937	-0.0143164889886975	0.000943203864153475	0.00256657530553639	0.00321592413820326	NaN	56.4264488220215
270	109.606155395508	-6.30322694778442	-6.95419406890869	-0.0107450718060136	0.0145795252174139	0.0103587592020631	0.0100340843200684	NaN	54.8030776977539
271	112.852897644043	-8.2512731552124	-6.95419406890869	-0.00132951640989631	0.012956153601408	0.00289124972186983	0.00191722682211548	NaN	56.4264488220215
272	111.55419921875	-7.60192441940308	-6.82432460784912	-0.00457625929266214	0.00354059832170606	-0.0133424662053585	0.000293855206109583	NaN	55.777099609375
273	112.203544616699	-8.2512731552124	-6.62951993942261	-0.0100957229733467	0.00321592413820326	-0.00847235135734081	-0.00490093370899558	NaN	56.1017723083496
274	111.55419921875	-7.92659854888916	-6.56458520889282	-0.0100957229733467	-0.000355493422830477	-0.00619963090866804	0.00321592413820326	NaN	55.777099609375
275	112.203544616699	-7.27725028991699	-6.49965000152588	0.00516396993771195	0.00159255252219737	-0.0162645354866982	0.00970941036939621	NaN	56.1017723083496
276	111.55419921875	-7.27725028991699	-6.30484533309937	0.00289124972186983	0.00970941036939621	-0.0126931173726916	0.00126787810586393	NaN	55.777099609375
277	112.203544616699	-7.92659854888916	-7.27886867523193	0.0113327819854021	-0.0152905117720366	-0.0100957229733467	-0.00457625929266214	NaN	56.1017723083496
278	110.255500793457	-7.27725028991699	-7.14899873733521	0.01847561635077	-0.0136671401560307	-0.0260047651827335	-0.0130177913233638	NaN	55.1277503967285
279	111.55419921875	-6.62790155410767	-7.47367286682129	0.0236704051494598	-0.00132951640989631	-0.0182125810533762	0.00613799272105098	NaN	55.777099609375
280	110.255500793457	-6.62790155410767	-7.08406400680542	0.0304885655641556	-0.0113944197073579	-0.0182125810533762	0.0100340843200684	NaN	55.1277503967285
281	111.55419921875	-7.27725028991699	-6.17497587203979	0.0269171483814716	0.0022419011220336	-0.0110697457566857	-0.00522560812532902	NaN	55.777099609375
282	112.203544616699	-7.92659854888916	-6.69445466995239	0.0210730116814375	-0.00295288790948689	-0.0282774847000837	0.00321592413820326	NaN	56.1017723083496
283	112.852897644043	-6.95257568359375	-6.75938940048218	0.0123068047687411	0.00386527273803949	-0.0185372550040483	-0.0107450718060136	NaN	56.4264488220215
284	110.904846191406	-7.92659854888916	-6.62951993942261	0.00256657530553639	-0.0100957229733467	-0.0156151866540313	-0.00652430532500148	NaN	55.4524230957031
285	110.904846191406	-7.60192441940308	-6.36978054046631	0.000293855206109583	0.00451462110504508	-0.00230353930965066	0.00191722682211548	NaN	55.4524230957031
286	110.904846191406	-7.92659854888916	-6.36978054046631	-0.00814767740666866	0.0106834331527352	-0.00944637414067984	0.00256657530553639	NaN	55.4524230957031
287	108.956802368164	-7.27725028991699	-6.23991060256958	-0.0169138833880424	0.00646266713738441	0.00126787810586393	-0.00879702530801296	NaN	54.478401184082
288	111.55419921875	-8.2512731552124	-6.11004114151001	-0.0318489037454128	0.01100810803473	-0.00165419070981443	0.00548864435404539	NaN	55.777099609375
289	108.307456970215	-6.95257568359375	-6.62951993942261	-0.0328229255974293	0.0162028968334198	-0.000680167751852423	0.013930176384747	NaN	54.1537284851074
290	112.203544616699	-8.2512731552124	-6.75938940048218	-0.0230826959013939	0.0126314787194133	0.00483929552137852	0.00613799272105098	NaN	56.1017723083496
291	110.255500793457	-6.95257568359375	-7.08406400680542	-0.0126931173726916	0.01847561635077	0.00711201597005129	0.00354059832170606	NaN	55.1277503967285
292	109.606155395508	-6.95257568359375	-7.01912927627563	-0.00165419070981443	0.0022419011220336	-0.000680167751852423	-0.00652430532500148	NaN	54.8030776977539
293	109.606155395508	-6.95257568359375	-6.23991060256958	-0.0113944197073579	0.000943203864153475	-0.00619963090866804	0.00386527273803949	NaN	54.8030776977539
294	109.606155395508	-7.27725028991699	-6.88925933837891	-0.00912170019000769	0.000943203864153475	0.00711201597005129	0.00613799272105098	NaN	54.8030776977539
295	110.904846191406	-7.27725028991699	-6.69445466995239	0.00743668992072344	0.00581331877037883	-3.08191010844894e-05	0.00711201597005129	NaN	55.4524230957031
296	111.55419921875	-6.95257568359375	-7.27886867523193	0.0155535480007529	-0.00392691092565656	0.0022419011220336	-0.00717365415766835	NaN	55.777099609375
297	110.255500793457	-7.27725028991699	-7.01912927627563	0.00808603875339031	-0.00944637414067984	-0.0152905117720366	-0.00425158534198999	NaN	55.1277503967285
298	111.55419921875	-8.57594776153564	-6.88925933837891	0.0171769186854362	-0.0263294391334057	-0.0104203969240189	-0.00327756232582033	NaN	55.777099609375
299	110.255500793457	-8.57594776153564	-6.43471527099609	0.0136055024340749	-0.0230826959013939	-0.0250307414680719	-0.00425158534198999	NaN	55.1277503967285
300	112.852897644043	-8.57594776153564	-6.69445466995239	0.0149041991680861	-0.0152905117720366	-0.00587495695799589	-3.08191010844894e-05	NaN	56.4264488220215
301	110.255500793457	-7.92659854888916	-6.69445466995239	0.0165275707840919	-0.0156151866540313	-0.0143164889886975	0.00256657530553639	NaN	55.1277503967285
302	110.904846191406	-7.27725028991699	-6.62951993942261	0.000618529506027699	-0.0169138833880424	-0.00847235135734081	-0.0026282137259841	NaN	55.4524230957031
303	110.904846191406	-7.92659854888916	-6.23991060256958	-0.00327756232582033	-0.0113944197073579	-0.0130177913233638	0.00256657530553639	NaN	55.4524230957031
304	110.255500793457	-6.62790155410767	-6.95419406890869	0.00776136433705688	0.00581331877037883	-0.00782300252467394	0.0022419011220336	NaN	55.1277503967285
305	112.203544616699	-6.62790155410767	-6.75938940048218	0.00613799272105098	0.00808603875339031	-0.00619963090866804	0.000618529506027699	NaN	56.1017723083496
306	110.255500793457	-6.62790155410767	-6.56458520889282	0.000943203864153475	0.00613799272105098	-3.08191010844894e-05	-0.00100484199356288	NaN	55.1277503967285
307	110.904846191406	-7.27725028991699	-6.69445466995239	0.00386527273803949	0.00159255252219737	-0.00360223650932312	0.00354059832170606	NaN	55.4524230957031
308	109.606155395508	-6.62790155410767	-6.75938940048218	-0.0133424662053585	0.0116574559360743	0.00126787810586393	-0.00100484199356288	NaN	54.8030776977539
309	112.852897644043	-7.60192441940308	-6.56458520889282	-0.0107450718060136	0.0178262684494257	0.00743668992072344	0.0171769186854362	NaN	56.4264488220215
310	110.904846191406	-6.95257568359375	-6.82432460784912	-0.00425158534198999	0.01100810803473	0.0126314787194133	0.00321592413820326	NaN	55.4524230957031
311	111.55419921875	-7.27725028991699	-6.36978054046631	-0.00619963090866804	0.0181509424000978	0.00581331877037883	-0.000680167751852423	NaN	55.777099609375
312	112.852897644043	-7.60192441940308	-6.36978054046631	-0.00587495695799589	0.011982130818069	-0.00652430532500148	-3.08191010844894e-05	NaN	56.4264488220215
313	112.203544616699	-7.92659854888916	-6.62951993942261	-0.0130177913233638	0.00354059832170606	-0.00360223650932312	-0.00847235135734081	NaN	56.1017723083496
314	113.502243041992	-8.2512731552124	-6.30484533309937	-0.00490093370899558	0.00418994715437293	-0.00652430532500148	0.00548864435404539	NaN	56.7511215209961
315	111.55419921875	-7.60192441940308	-6.82432460784912	-0.00717365415766835	0.00613799272105098	0.00776136433705688	-0.00490093370899558	NaN	55.777099609375
316	110.904846191406	-6.62790155410767	-6.30484533309937	0.000293855206109583	0.00451462110504508	-0.00425158534198999	0.000943203864153475	NaN	55.4524230957031
317	110.255500793457	-6.95257568359375	-6.62951993942261	0.00126787810586393	0.000293855206109583	-0.00522560812532902	-0.00132951640989631	NaN	55.1277503967285
318	110.255500793457	-6.95257568359375	-7.14899873733521	0.00841071270406246	-0.0185372550040483	-0.0354203209280968	-0.00912170019000769	NaN	55.1277503967285
319	110.904846191406	-7.27725028991699	-6.49965000152588	0.00321592413820326	-0.000355493422830477	-0.0130177913233638	-0.00392691092565656	NaN	55.4524230957031
320	108.956802368164	-6.62790155410767	-7.14899873733521	0.00743668992072344	-0.00977104809135199	-0.00587495695799589	-0.000680167751852423	NaN	54.478401184082
321	108.956802368164	-7.92659854888916	-6.82432460784912	0.00386527273803949	0.00906006153672934	-0.0120437685400248	-0.00522560812532902	NaN	54.478401184082
322	110.904846191406	-7.92659854888916	-6.82432460784912	0.00808603875339031	-0.000680167751852423	-0.00717365415766835	-0.00230353930965066	NaN	55.4524230957031
323	111.55419921875	-7.27725028991699	-6.49965000152588	0.00938473641872406	0.00451462110504508	-0.00847235135734081	-0.000680167751852423	NaN	55.777099609375
324	110.904846191406	-7.92659854888916	-6.82432460784912	0.0113327819854021	0.00548864435404539	-0.00425158534198999	0.000293855206109583	NaN	55.4524230957031
325	110.904846191406	-7.92659854888916	-6.88925933837891	0.0162028968334198	0.00516396993771195	0.000293855206109583	0.00873538758605719	NaN	55.4524230957031
326	110.904846191406	-7.27725028991699	-6.88925933837891	0.00646266713738441	0.0116574559360743	-0.00392691092565656	0.000293855206109583	NaN	55.4524230957031
327	111.55419921875	-7.92659854888916	-6.30484533309937	0.00386527273803949	0.00646266713738441	0.00386527273803949	-0.00619963090866804	NaN	55.777099609375
328	111.55419921875	-8.2512731552124	-6.75938940048218	-0.017887907102704	0.0142548503354192	0.00483929552137852	-0.00847235135734081	NaN	55.777099609375
329	110.904846191406	-7.60192441940308	-6.82432460784912	-0.0243813935667276	0.00548864435404539	0.00841071270406246	0.00126787810586393	NaN	55.4524230957031
330	110.904846191406	-8.90062141418457	-6.95419406890869	-0.00457625929266214	0.00451462110504508	0.00743668992072344	-0.000355493422830477	NaN	55.4524230957031
331	111.55419921875	-8.57594776153564	-6.95419406890869	-0.0182125810533762	0.0136055024340749	0.00321592413820326	0.00354059832170606	NaN	55.777099609375
332	111.55419921875	-7.60192441940308	-7.08406400680542	-0.00847235135734081	0.00159255252219737	-0.00295288790948689	-0.00100484199356288	NaN	55.777099609375
333	110.904846191406	-7.60192441940308	-6.82432460784912	-0.00327756232582033	-0.00912170019000769	-0.00490093370899558	-0.00197886489331722	NaN	55.4524230957031
334	110.904846191406	-7.27725028991699	-6.82432460784912	-0.000680167751852423	0.000618529506027699	0.0022419011220336	0.0022419011220336	NaN	55.4524230957031
335	112.852897644043	-7.27725028991699	-6.82432460784912	0.00938473641872406	-0.00360223650932312	-0.000680167751852423	0.00191722682211548	NaN	56.4264488220215
336	111.55419921875	-7.60192441940308	-6.43471527099609	-0.000680167751852423	0.00483929552137852	-0.00392691092565656	0.00159255252219737	NaN	55.777099609375
337	112.203544616699	-8.2512731552124	-6.95419406890869	0.00646266713738441	-0.000680167751852423	-0.0156151866540313	-0.00100484199356288	NaN	56.1017723083496
338	112.203544616699	-7.60192441940308	-7.01912927627563	0.0100340843200684	-0.0110697457566857	-0.0227580219507217	-0.00327756232582033	NaN	56.1017723083496
339	111.55419921875	-6.62790155410767	-7.14899873733521	0.00841071270406246	-0.0113944197073579	-0.0159398596733809	-0.00165419070981443	NaN	55.777099609375
340	112.203544616699	-7.60192441940308	-6.49965000152588	0.0207483377307653	-0.00717365415766835	-0.00782300252467394	-0.0026282137259841	NaN	56.1017723083496
341	112.203544616699	-7.60192441940308	-7.01912927627563	0.00743668992072344	0.00256657530553639	-0.00717365415766835	0.0022419011220336	NaN	56.1017723083496
342	110.255500793457	-6.95257568359375	-6.88925933837891	0.00451462110504508	-0.00197886489331722	-0.00749832857400179	-0.00295288790948689	NaN	55.1277503967285
343	110.904846191406	-6.30322694778442	-6.82432460784912	0.0022419011220336	-0.00392691092565656	-0.0123684434220195	-0.00360223650932312	NaN	55.4524230957031
344	110.255500793457	-6.62790155410767	-6.49965000152588	-0.0198359526693821	0.0022419011220336	0.00516396993771195	-0.00619963090866804	NaN	55.1277503967285
345	109.606155395508	-6.30322694778442	-6.62951993942261	0.0168522447347641	0.00418994715437293	0.01100810803473	0.000293855206109583	NaN	54.8030776977539
346	112.203544616699	-7.27725028991699	-6.04510593414307	-0.00360223650932312	0.0022419011220336	-0.000680167751852423	-0.00100484199356288	NaN	56.1017723083496
347	110.255500793457	-5.97855281829834	-6.56458520889282	-0.000355493422830477	0.0022419011220336	0.00548864435404539	-0.0026282137259841	NaN	55.1277503967285
348	110.904846191406	-7.60192441940308	-6.49965000152588	-0.0143164889886975	0.00711201597005129	0.00256657530553639	-0.00165419070981443	NaN	55.4524230957031
349	110.255500793457	-6.62790155410767	-7.01912927627563	-0.0113944197073579	0.0210730116814375	0.00776136433705688	0.00159255252219737	NaN	55.1277503967285
350	110.255500793457	-7.27725028991699	-6.75938940048218	0.00418994715437293	0.0162028968334198	0.00354059832170606	0.00418994715437293	NaN	55.1277503967285
351	107.008758544922	-5.97855281829834	-7.08406400680542	-0.0026282137259841	0.011982130818069	0.00581331877037883	0.00386527273803949	NaN	53.5043792724609
352	108.307456970215	-6.62790155410767	-6.75938940048218	0.00906006153672934	0.0100340843200684	-0.000355493422830477	-0.00425158534198999	NaN	54.1537284851074
353	107.658103942871	-6.95257568359375	-6.75938940048218	0.00256657530553639	0.00126787810586393	-0.00717365415766835	-0.00100484199356288	NaN	53.8290519714355
354	109.606155395508	-7.27725028991699	-6.95419406890869	-0.00230353930965066	-0.00392691092565656	-0.00165419070981443	0.00613799272105098	NaN	54.8030776977539
355	110.255500793457	-6.30322694778442	-6.56458520889282	0.011982130818069	0.00841071270406246	0.000943203864153475	0.00938473641872406	NaN	55.1277503967285
356	110.255500793457	-6.62790155410767	-7.01912927627563	0.0132808275520802	-0.00295288790948689	-0.00132951640989631	0.00386527273803949	NaN	55.1277503967285
357	108.956802368164	-5.97855281829834	-6.95419406890869	0.00256657530553639	-0.00197886489331722	-0.00749832857400179	-0.00327756232582033	NaN	54.478401184082
358	112.203544616699	-6.30322694778442	-6.36978054046631	0.0100340843200684	-0.0208099745213985	-0.0201606266200542	-0.00782300252467394	NaN	56.1017723083496
359	111.55419921875	-7.60192441940308	-6.23991060256958	0.00841071270406246	-0.0100957229733467	-0.00782300252467394	-0.00652430532500148	NaN	55.777099609375
360	111.55419921875	-6.95257568359375	-7.27886867523193	0.0123068047687411	-0.0107450718060136	-0.00100484199356288	-0.00360223650932312	NaN	55.777099609375
361	110.255500793457	-6.95257568359375	-6.49965000152588	0.00354059832170606	-0.00230353930965066	-0.00879702530801296	0.000943203864153475	NaN	55.1277503967285
362	110.904846191406	-7.60192441940308	-6.11004114151001	0.00548864435404539	-0.0110697457566857	-0.00847235135734081	-0.00555028254166245	NaN	55.4524230957031
363	110.904846191406	-8.90062141418457	-6.62951993942261	0.000943203864153475	-0.0136671401560307	-0.00555028254166245	-0.0026282137259841	NaN	55.4524230957031
364	112.203544616699	-8.2512731552124	-6.49965000152588	-0.00490093370899558	-0.00879702530801296	0.000293855206109583	-0.00490093370899558	NaN	56.1017723083496
365	110.255500793457	-8.2512731552124	-6.75938940048218	-0.00490093370899558	-0.00165419070981443	0.00386527273803949	-0.00100484199356288	NaN	55.1277503967285
366	109.606155395508	-6.62790155410767	-7.21393346786499	-0.00717365415766835	0.00386527273803949	-0.00327756232582033	0.000943203864153475	NaN	54.8030776977539
367	110.255500793457	-6.62790155410767	-7.08406400680542	-0.0026282137259841	0.00548864435404539	-0.000680167751852423	0.00548864435404539	NaN	55.1277503967285
368	110.255500793457	-5.97855281829834	-6.62951993942261	-0.0188619289547205	0.00970941036939621	0.00646266713738441	-0.00684897974133492	NaN	55.1277503967285
369	112.203544616699	-7.27725028991699	-6.30484533309937	-0.0201606266200542	0.0136055024340749	0.0142548503354192	0.00613799272105098	NaN	56.1017723083496
370	109.606155395508	-5.65387868881226	-6.30484533309937	-0.0104203969240189	0.0152288740500808	0.0103587592020631	0.0113327819854021	NaN	54.8030776977539
371	111.55419921875	-7.27725028991699	-6.88925933837891	-0.00230353930965066	0.0132808275520802	0.00873538758605719	0.00159255252219737	NaN	55.777099609375
372	112.203544616699	-6.95257568359375	-7.01912927627563	0.00873538758605719	0.000293855206109583	-0.000680167751852423	-0.000355493422830477	NaN	56.1017723083496
373	112.852897644043	-7.27725028991699	-7.08406400680542	-0.00684897974133492	-0.00555028254166245	-0.00522560812532902	-0.00132951640989631	NaN	56.4264488220215
374	112.203544616699	-6.95257568359375	-7.01912927627563	0.00873538758605719	0.00483929552137852	0.000943203864153475	0.00354059832170606	NaN	56.1017723083496
375	112.203544616699	-7.60192441940308	-7.14899873733521	-0.00619963090866804	0.00354059832170606	0.00418994715437293	0.00776136433705688	NaN	56.1017723083496
376	110.904846191406	-7.27725028991699	-6.11004114151001	-0.000355493422830477	0.0100340843200684	0.00386527273803949	-0.0110697457566857	NaN	55.4524230957031
377	111.55419921875	-7.60192441940308	-6.62951993942261	-0.00652430532500148	-0.00197886489331722	-0.0113944197073579	-0.00555028254166245	NaN	55.777099609375
378	110.255500793457	-6.30322694778442	-6.62951993942261	-0.00425158534198999	-0.0204853005707264	-0.0165892094373703	-0.00360223650932312	NaN	55.1277503967285
379	112.203544616699	-6.62790155410767	-6.56458520889282	-0.0159398596733809	-0.0143164889886975	-0.00230353930965066	-0.0130177913233638	NaN	56.1017723083496
380	110.255500793457	-6.30322694778442	-7.01912927627563	-0.00132951640989631	0.00711201597005129	-0.00327756232582033	0.000943203864153475	NaN	55.1277503967285
381	112.203544616699	-6.95257568359375	-6.17497587203979	0.01100810803473	0.000293855206109583	-0.00360223650932312	-3.08191010844894e-05	NaN	56.1017723083496
382	110.904846191406	-7.60192441940308	-6.04510593414307	-0.0198359526693821	-0.00522560812532902	-0.0104203969240189	-0.000355493422830477	NaN	55.4524230957031
383	109.606155395508	-6.30322694778442	-6.69445466995239	-0.00814767740666866	-0.00587495695799589	-0.00619963090866804	-0.00457625929266214	NaN	54.8030776977539
384	110.255500793457	-7.60192441940308	-6.69445466995239	-0.00197886489331722	-0.00425158534198999	0.00126787810586393	-0.00230353930965066	NaN	55.1277503967285
385	109.606155395508	-7.27725028991699	-6.36978054046631	0.00321592413820326	0.0022419011220336	0.00613799272105098	0.00646266713738441	NaN	54.8030776977539
386	110.255500793457	-7.60192441940308	-6.36978054046631	0.012956153601408	-0.000355493422830477	0.00191722682211548	0.000293855206109583	NaN	55.1277503967285
387	109.606155395508	-7.27725028991699	-6.11004114151001	-0.00457625929266214	0.00711201597005129	0.000618529506027699	0.00126787810586393	NaN	54.8030776977539
388	113.502243041992	-7.92659854888916	-5.98017120361328	-0.0143164889886975	0.00711201597005129	0.00256657530553639	-0.00295288790948689	NaN	56.7511215209961
389	109.606155395508	-6.30322694778442	-6.75938940048218	-0.0123684434220195	0.0226963832974434	0.00938473641872406	-0.0026282137259841	NaN	54.8030776977539
390	112.203544616699	-7.60192441940308	-6.43471527099609	0.00743668992072344	0.0259431265294552	0.01100810803473	0.00159255252219737	NaN	56.1017723083496
391	110.904846191406	-6.95257568359375	-7.08406400680542	0.00418994715437293	0.0175015944987535	-0.00132951640989631	0.00256657530553639	NaN	55.4524230957031
392	109.606155395508	-6.30322694778442	-7.01912927627563	0.000293855206109583	0.0136055024340749	0.00289124972186983	0.000943203864153475	NaN	54.8030776977539
393	109.606155395508	-6.62790155410767	-6.23991060256958	0.00808603875339031	0.00354059832170606	-0.00684897974133492	-0.00912170019000769	NaN	54.8030776977539
394	110.904846191406	-7.92659854888916	-6.36978054046631	0.011982130818069	-0.000680167751852423	-0.00132951640989631	0.0022419011220336	NaN	55.4524230957031
395	110.255500793457	-7.92659854888916	-6.62951993942261	0.00970941036939621	-0.00100484199356288	0.0022419011220336	-0.00132951640989631	NaN	55.1277503967285
396	111.55419921875	-8.57594776153564	-6.95419406890869	0.011982130818069	-0.00392691092565656	0.00613799272105098	0.00321592413820326	NaN	55.777099609375
397	112.852897644043	-8.57594776153564	-7.08406400680542	0.00808603875339031	0.00256657530553639	-0.0149658378213644	-0.00327756232582033	NaN	56.4264488220215
398	112.852897644043	-7.27725028991699	-6.82432460784912	0.0132808275520802	-0.0133424662053585	-0.0230826959013939	-0.00490093370899558	NaN	56.4264488220215
399	111.55419921875	-7.27725028991699	-6.23991060256958	0.0022419011220336	-0.00425158534198999	-0.0175632312893867	-0.000355493422830477	NaN	55.777099609375
400	111.55419921875	-6.62790155410767	-6.23991060256958	0.0113327819854021	-0.00555028254166245	-0.00555028254166245	0.00289124972186983	NaN	55.777099609375
401	111.55419921875	-6.95257568359375	-6.75938940048218	0.00873538758605719	0.00159255252219737	-0.00782300252467394	0.000293855206109583	NaN	55.777099609375
402	110.255500793457	-6.30322694778442	-6.75938940048218	-0.00749832857400179	-0.00587495695799589	-0.0126931173726916	0.000293855206109583	NaN	55.1277503967285
403	110.904846191406	-6.95257568359375	-6.62951993942261	-0.00360223650932312	-0.0120437685400248	-0.0107450718060136	-0.00717365415766835	NaN	55.4524230957031
404	110.904846191406	-6.30322694778442	-6.49965000152588	0.00451462110504508	-0.0230826959013939	-0.00490093370899558	0.000618529506027699	NaN	55.4524230957031
405	109.606155395508	-6.95257568359375	-6.56458520889282	-0.00197886489331722	0.0103587592020631	-0.00652430532500148	0.0106834331527352	NaN	54.8030776977539
406	110.904846191406	-6.62790155410767	-6.75938940048218	0.00191722682211548	0.0106834331527352	-0.00684897974133492	0.00613799272105098	NaN	55.4524230957031
407	110.255500793457	-6.62790155410767	-6.88925933837891	-0.00197886489331722	0.00873538758605719	0.00191722682211548	-0.00652430532500148	NaN	55.1277503967285
408	111.55419921875	-7.27725028991699	-6.82432460784912	-0.00944637414067984	0.00841071270406246	0.00321592413820326	0.00126787810586393	NaN	55.777099609375
409	111.55419921875	-7.27725028991699	-6.95419406890869	-0.0133424662053585	0.0100340843200684	0.00938473641872406	-0.00165419070981443	NaN	55.777099609375
410	111.55419921875	-7.92659854888916	-6.49965000152588	-0.0026282137259841	0.0233457311987877	0.00743668992072344	0.011982130818069	NaN	55.777099609375
411	110.904846191406	-6.30322694778442	-6.88925933837891	-0.000680167751852423	0.0149041991680861	0.0178262684494257	0.00354059832170606	NaN	55.4524230957031
412	110.904846191406	-6.95257568359375	-6.17497587203979	-0.00490093370899558	0.00873538758605719	-0.0133424662053585	0.00873538758605719	NaN	55.4524230957031
413	110.255500793457	-7.27725028991699	-6.82432460784912	0.00126787810586393	-0.00132951640989631	-0.00100484199356288	0.00646266713738441	NaN	55.1277503967285
414	110.255500793457	-7.60192441940308	-6.88925933837891	0.00354059832170606	-0.00327756232582033	-0.00457625929266214	-0.000680167751852423	NaN	55.1277503967285
415	107.658103942871	-5.97855281829834	-6.82432460784912	-0.00327756232582033	-0.00165419070981443	0.00418994715437293	0.00483929552137852	NaN	53.8290519714355
416	108.307456970215	-6.62790155410767	-6.49965000152588	0.0100340843200684	-0.00230353930965066	0.000618529506027699	0.0123068047687411	NaN	54.1537284851074
417	107.658103942871	-6.62790155410767	-6.30484533309937	0.00451462110504508	0.00191722682211548	-0.00912170019000769	0.000943203864153475	NaN	53.8290519714355
418	108.956802368164	-6.30322694778442	-7.14899873733521	0.00970941036939621	-0.0169138833880424	-0.017887907102704	-3.08191010844894e-05	NaN	54.478401184082
419	110.904846191406	-7.27725028991699	-6.82432460784912	0.0145795252174139	-0.021459324285388	-0.0169138833880424	-0.00490093370899558	NaN	55.4524230957031
420	110.904846191406	-6.30322694778442	-7.27886867523193	0.0142548503354192	-0.0172385573387146	-0.0104203969240189	0.00321592413820326	NaN	55.4524230957031
421	110.255500793457	-6.95257568359375	-6.82432460784912	0.0116574559360743	0.00451462110504508	-0.00490093370899558	-0.00295288790948689	NaN	55.1277503967285
422	112.203544616699	-6.95257568359375	-6.11004114151001	0.00646266713738441	-0.00165419070981443	-0.0026282137259841	0.000943203864153475	NaN	56.1017723083496
423	110.904846191406	-7.27725028991699	-5.98017120361328	-0.00717365415766835	-0.00425158534198999	-0.0113944197073579	0.000293855206109583	NaN	55.4524230957031
424	110.904846191406	-7.27725028991699	-6.30484533309937	-0.00782300252467394	-0.00295288790948689	-3.08191010844894e-05	-0.00684897974133492	NaN	55.4524230957031
425	111.55419921875	-7.60192441940308	-6.82432460784912	-0.00132951640989631	0.00191722682211548	-0.00100484199356288	0.00191722682211548	NaN	55.777099609375
426	110.255500793457	-7.27725028991699	-6.95419406890869	-0.00619963090866804	-0.00944637414067984	0.00354059832170606	0.00159255252219737	NaN	55.1277503967285
427	110.255500793457	-8.2512731552124	-6.69445466995239	-0.0110697457566857	-0.00587495695799589	-0.00327756232582033	0.00159255252219737	NaN	55.1277503967285
428	110.255500793457	-7.27725028991699	-7.01912927627563	-0.017887907102704	-0.00717365415766835	0.0191249661147594	-0.000680167751852423	NaN	55.1277503967285
429	112.203544616699	-8.57594776153564	-6.30484533309937	-0.0253554154187441	0.000618529506027699	0.00516396993771195	0.00451462110504508	NaN	56.1017723083496
430	108.956802368164	-6.95257568359375	-6.62951993942261	-0.0100957229733467	0.0149041991680861	0.0168522447347641	0.011982130818069	NaN	54.478401184082
431	112.852897644043	-7.92659854888916	-6.43471527099609	0.00321592413820326	0.0126314787194133	0.00321592413820326	0.01100810803473	NaN	56.4264488220215
432	112.203544616699	-6.95257568359375	-6.43471527099609	-0.00327756232582033	0.0136055024340749	-0.00132951640989631	0.00289124972186983	NaN	56.1017723083496
433	113.502243041992	-7.60192441940308	-6.43471527099609	0.000618529506027699	-0.0026282137259841	-0.000680167751852423	0.00386527273803949	NaN	56.7511215209961
434	110.904846191406	-6.95257568359375	-6.82432460784912	0.00159255252219737	0.00386527273803949	0.00548864435404539	-0.00490093370899558	NaN	55.4524230957031
435	112.203544616699	-7.27725028991699	-6.62951993942261	0.0210730116814375	0.00451462110504508	0.00613799272105098	0.00581331877037883	NaN	56.1017723083496
436	111.55419921875	-6.95257568359375	-6.95419406890869	0.0145795252174139	0.00678734155371785	0.00483929552137852	0.00451462110504508	NaN	55.777099609375
437	111.55419921875	-7.27725028991699	-7.08406400680542	0.0103587592020631	-0.0172385573387146	-0.0136671401560307	0.000943203864153475	NaN	55.777099609375
438	110.255500793457	-6.95257568359375	-6.56458520889282	0.0116574559360743	-0.0113944197073579	-0.0143164889886975	-0.00847235135734081	NaN	55.1277503967285
439	110.255500793457	-5.97855281829834	-6.95419406890869	0.00548864435404539	-0.0110697457566857	-0.0208099745213985	0.000943203864153475	NaN	55.1277503967285
440	109.606155395508	-6.30322694778442	-7.01912927627563	0.00646266713738441	-0.00847235135734081	-0.00522560812532902	0.00808603875339031	NaN	54.8030776977539
441	111.55419921875	-6.95257568359375	-6.69445466995239	0.0162028968334198	-0.00132951640989631	-0.0162645354866982	-0.00814767740666866	NaN	55.777099609375
442	110.904846191406	-6.30322694778442	-7.14899873733521	-0.0107450718060136	0.00191722682211548	-0.00132951640989631	-0.00425158534198999	NaN	55.4524230957031
443	110.255500793457	-5.32920408248901	-7.21393346786499	-0.00197886489331722	-0.0123684434220195	-0.00749832857400179	-0.00814767740666866	NaN	55.1277503967285
444	110.904846191406	-6.30322694778442	-7.01912927627563	0.0116574559360743	-0.00197886489331722	-0.0110697457566857	-0.00490093370899558	NaN	55.4524230957031
445	110.904846191406	-5.65387868881226	-7.14899873733521	0.0278911720961332	0.00548864435404539	-0.0026282137259841	0.00321592413820326	NaN	55.4524230957031
446	112.203544616699	-7.27725028991699	-6.82432460784912	0.00191722682211548	0.000943203864153475	0.00743668992072344	0.000293855206109583	NaN	56.1017723083496
447	110.255500793457	-6.95257568359375	-6.17497587203979	-0.0026282137259841	0.00646266713738441	0.00256657530553639	-0.00652430532500148	NaN	55.1277503967285
448	110.904846191406	-6.95257568359375	-6.43471527099609	-0.0201606266200542	0.00938473641872406	0.0022419011220336	-0.00522560812532902	NaN	55.4524230957031
449	107.008758544922	-6.30322694778442	-7.27886867523193	-0.0263294391334057	0.0106834331527352	0.00159255252219737	0.00873538758605719	NaN	53.5043792724609
450	109.606155395508	-7.27725028991699	-6.82432460784912	-0.0146411629393697	0.0158782228827477	0.00808603875339031	0.0230210572481155	NaN	54.8030776977539
451	109.606155395508	-6.62790155410767	-7.01912927627563	0.00516396993771195	0.0155535480007529	0.0100340843200684	0.00159255252219737	NaN	54.8030776977539
452	108.956802368164	-6.30322694778442	-6.43471527099609	-0.00457625929266214	0.0022419011220336	-0.0026282137259841	0.00548864435404539	NaN	54.478401184082
453	109.606155395508	-5.97855281829834	-6.69445466995239	0.000618529506027699	0.00191722682211548	-0.00230353930965066	0.00256657530553639	NaN	54.8030776977539
454	108.956802368164	-5.65387868881226	-7.21393346786499	-0.00360223650932312	-0.00295288790948689	-0.00165419070981443	0.00191722682211548	NaN	54.478401184082
455	109.606155395508	-6.30322694778442	-7.01912927627563	0.0123068047687411	0.0126314787194133	0.000618529506027699	0.00808603875339031	NaN	54.8030776977539
456	110.255500793457	-6.62790155410767	-6.49965000152588	0.0230210572481155	-0.00327756232582033	0.00451462110504508	-0.00295288790948689	NaN	55.1277503967285
457	110.255500793457	-6.62790155410767	-6.49965000152588	-0.00425158534198999	-0.00197886489331722	-0.0130177913233638	-0.00230353930965066	NaN	55.1277503967285
458	111.55419921875	-7.60192441940308	-6.62951993942261	0.0162028968334198	-0.0227580219507217	-0.017887907102704	-0.00782300252467394	NaN	55.777099609375
459	111.55419921875	-7.92659854888916	-6.69445466995239	0.00516396993771195	-0.0217839982360601	-0.0191866029053926	-0.000680167751852423	NaN	55.777099609375
460	112.852897644043	-7.60192441940308	-7.08406400680542	0.0168522447347641	-0.0136671401560307	-0.0139918150380254	0.000943203864153475	NaN	56.4264488220215
461	110.255500793457	-7.27725028991699	-6.49965000152588	0.0162028968334198	-0.00457625929266214	-0.0156151866540313	0.00418994715437293	NaN	55.1277503967285
462	110.904846191406	-6.95257568359375	-6.17497587203979	0.00938473641872406	-0.00587495695799589	-0.0104203969240189	0.0022419011220336	NaN	55.4524230957031
463	111.55419921875	-7.27725028991699	-6.11004114151001	0.00906006153672934	-0.00555028254166245	-0.0130177913233638	-0.00684897974133492	NaN	55.777099609375
464	112.203544616699	-7.27725028991699	-6.49965000152588	-0.0172385573387146	-0.00814767740666866	-0.00295288790948689	-0.00165419070981443	NaN	56.1017723083496
465	110.904846191406	-6.95257568359375	-6.88925933837891	0.00548864435404539	0.00548864435404539	0.00126787810586393	0.00289124972186983	NaN	55.4524230957031
466	110.255500793457	-6.95257568359375	-7.27886867523193	0.00581331877037883	0.00711201597005129	-0.000680167751852423	0.00126787810586393	NaN	55.1277503967285
467	110.904846191406	-6.30322694778442	-6.62951993942261	-0.00490093370899558	0.00873538758605719	-0.00587495695799589	-0.00522560812532902	NaN	55.4524230957031
468	112.203544616699	-6.95257568359375	-6.75938940048218	-0.0172385573387146	0.0126314787194133	0.00613799272105098	0.00321592413820326	NaN	56.1017723083496
469	112.203544616699	-7.60192441940308	-6.49965000152588	-0.0146411629393697	0.00516396993771195	0.00483929552137852	-0.00132951640989631	NaN	56.1017723083496
470	110.255500793457	-6.95257568359375	-6.95419406890869	-0.0117190945893526	0.0155535480007529	0.00711201597005129	0.00354059832170606	NaN	55.1277503967285
471	110.904846191406	-6.62790155410767	-7.27886867523193	-0.00132951640989631	0.0149041991680861	-0.0026282137259841	-0.00100484199356288	NaN	55.4524230957031
472	110.255500793457	-7.60192441940308	-7.08406400680542	0.00386527273803949	0.00386527273803949	-0.0113944197073579	0.000943203864153475	NaN	55.1277503967285
473	111.55419921875	-6.95257568359375	-6.88925933837891	-0.000355493422830477	0.00159255252219737	-0.00197886489331722	-0.00587495695799589	NaN	55.777099609375
474	112.852897644043	-7.60192441940308	-6.36978054046631	0.00970941036939621	-0.00197886489331722	0.0022419011220336	-0.00619963090866804	NaN	56.4264488220215
475	110.904846191406	-7.27725028991699	-6.23991060256958	0.0155535480007529	0.0113327819854021	0.0123068047687411	0.00354059832170606	NaN	55.4524230957031
476	111.55419921875	-6.62790155410767	-6.30484533309937	0.0106834331527352	0.00841071270406246	-0.00392691092565656	0.00159255252219737	NaN	55.777099609375
477	110.255500793457	-5.97855281829834	-7.08406400680542	0.0158782228827477	-0.00230353930965066	-0.0100957229733467	-0.00132951640989631	NaN	55.1277503967285
478	110.255500793457	-6.62790155410767	-7.27886867523193	0.0188002903014421	-0.00327756232582033	-0.0159398596733809	-0.00912170019000769	NaN	55.1277503967285
479	109.606155395508	-7.27725028991699	-6.82432460784912	0.0106834331527352	-0.00717365415766835	-0.0113944197073579	-0.000355493422830477	NaN	54.8030776977539
480	108.956802368164	-6.30322694778442	-6.62951993942261	0.00808603875339031	-3.08191010844894e-05	-0.00814767740666866	0.00321592413820326	NaN	54.478401184082
481	108.956802368164	-7.60192441940308	-6.62951993942261	0.00938473641872406	-0.0117190945893526	0.00386527273803949	-0.00425158534198999	NaN	54.478401184082
482	110.255500793457	-7.60192441940308	-6.56458520889282	-0.00652430532500148	-3.08191010844894e-05	-0.0110697457566857	-0.0117190945893526	NaN	55.1277503967285
483	110.904846191406	-7.27725028991699	-7.01912927627563	-0.0104203969240189	-0.0175632312893867	-0.0139918150380254	-0.00100484199356288	NaN	55.4524230957031
484	110.904846191406	-7.92659854888916	-6.82432460784912	-0.0100957229733467	-0.0026282137259841	0.000943203864153475	-0.00165419070981443	NaN	55.4524230957031
485	110.904846191406	-7.27725028991699	-6.88925933837891	0.00289124972186983	0.00354059832170606	0.00354059832170606	-3.08191010844894e-05	NaN	55.4524230957031
486	112.203544616699	-7.60192441940308	-6.82432460784912	0.00808603875339031	0.00678734155371785	0.000618529506027699	-0.00522560812532902	NaN	56.1017723083496
487	112.203544616699	-7.92659854888916	-6.69445466995239	0.00159255252219737	0.00483929552137852	0.000293855206109583	-0.00165419070981443	NaN	56.1017723083496
488	110.255500793457	-6.62790155410767	-6.69445466995239	-0.0139918150380254	0.01100810803473	0.012956153601408	0.00321592413820326	NaN	55.1277503967285
489	110.255500793457	-6.95257568359375	-7.14899873733521	-0.0107450718060136	0.0113327819854021	0.00711201597005129	-0.000680167751852423	NaN	55.1277503967285
490	110.904846191406	-6.95257568359375	-6.82432460784912	-0.00555028254166245	0.0162028968334198	0.0165275707840919	0.00906006153672934	NaN	55.4524230957031
491	112.203544616699	-8.57594776153564	-7.01912927627563	0.000618529506027699	0.00289124972186983	0.0136055024340749	-0.00197886489331722	NaN	56.1017723083496
492	112.852897644043	-7.27725028991699	-7.08406400680542	0.000293855206109583	0.000293855206109583	0.0022419011220336	0.00646266713738441	NaN	56.4264488220215
493	112.203544616699	-7.60192441940308	-6.75938940048218	-0.0159398596733809	-0.00360223650932312	-0.00360223650932312	-0.000680167751852423	NaN	56.1017723083496
494	110.255500793457	-6.95257568359375	-7.01912927627563	-0.0110697457566857	-0.00360223650932312	0.00516396993771195	0.00289124972186983	NaN	55.1277503967285
495	111.55419921875	-7.60192441940308	-7.14899873733521	-0.0117190945893526	0.00191722682211548	0.00451462110504508	0.00321592413820326	NaN	55.777099609375
496	112.203544616699	-8.2512731552124	-6.43471527099609	-0.00132951640989631	0.00289124972186983	0.00743668992072344	0.0022419011220336	NaN	56.1017723083496
497	112.203544616699	-7.92659854888916	-6.82432460784912	-0.000355493422830477	-0.0165892094373703	-0.0136671401560307	0.000293855206109583	NaN	56.1017723083496
498	112.852897644043	-8.2512731552124	-6.69445466995239	0.00191722682211548	-0.00814767740666866	-0.0191866029053926	-0.00944637414067984	NaN	56.4264488220215
499	110.255500793457	-6.95257568359375	-6.82432460784912	0.00646266713738441	-0.0191866029053926	-0.0130177913233638	-0.00587495695799589	NaN	55.1277503967285
500	111.55419921875	-7.92659854888916	-6.82432460784912	0.00613799272105098	-0.00197886489331722	-0.00587495695799589	0.00418994715437293	NaN	55.777099609375
501	110.904846191406	-7.60192441940308	-7.34380340576172	0.0152288740500808	-0.00587495695799589	-0.00749832857400179	-0.00327756232582033	NaN	55.4524230957031
502	110.255500793457	-6.62790155410767	-7.21393346786499	0.0175015944987535	0.00321592413820326	-0.00619963090866804	-0.00197886489331722	NaN	55.1277503967285
503	109.606155395508	-5.97855281829834	-6.75938940048218	-0.0117190945893526	-0.0104203969240189	0.00256657530553639	-0.00717365415766835	NaN	54.8030776977539
504	110.904846191406	-6.95257568359375	-6.62951993942261	-0.0117190945893526	0.00386527273803949	-0.00457625929266214	-3.08191010844894e-05	NaN	55.4524230957031
505	109.606155395508	-6.30322694778442	-6.56458520889282	0.0188002903014421	0.00548864435404539	0.00126787810586393	0.00516396993771195	NaN	54.8030776977539
506	112.203544616699	-6.95257568359375	-6.56458520889282	0.012956153601408	0.0152288740500808	-0.00490093370899558	0.00256657530553639	NaN	56.1017723083496
507	111.55419921875	-6.30322694778442	-7.27886867523193	-0.00555028254166245	0.00418994715437293	0.00289124972186983	0.000618529506027699	NaN	55.777099609375
508	112.852897644043	-7.92659854888916	-6.43471527099609	-0.0143164889886975	0.0175015944987535	0.00613799272105098	-0.00197886489331722	NaN	56.4264488220215
509	110.904846191406	-6.30322694778442	-6.62951993942261	-0.00944637414067984	0.00841071270406246	0.0145795252174139	0.00581331877037883	NaN	55.4524230957031
510	111.55419921875	-7.92659854888916	-6.30484533309937	-0.0136671401560307	0.0181509424000978	0.0194496400654316	0.00483929552137852	NaN	55.777099609375
511	108.956802368164	-6.30322694778442	-6.11004114151001	-0.00977104809135199	0.0149041991680861	-0.00100484199356288	-0.00295288790948689	NaN	54.478401184082
512	108.956802368164	-6.95257568359375	-6.56458520889282	-0.0110697457566857	0.00354059832170606	-0.00295288790948689	0.00970941036939621	NaN	54.478401184082
513	107.658103942871	-6.62790155410767	-6.43471527099609	-0.0188619289547205	0.000943203864153475	-0.00457625929266214	-0.00360223650932312	NaN	53.8290519714355
514	108.307456970215	-6.62790155410767	-6.30484533309937	-0.0026282137259841	-0.00230353930965066	0.00938473641872406	-0.00392691092565656	NaN	54.1537284851074
515	107.658103942871	-6.95257568359375	-6.49965000152588	0.00581331877037883	0.00938473641872406	0.00386527273803949	0.0178262684494257	NaN	53.8290519714355
516	108.956802368164	-6.62790155410767	-6.95419406890869	-0.00165419070981443	-0.00425158534198999	0.00808603875339031	0.00711201597005129	NaN	54.478401184082
517	109.606155395508	-6.95257568359375	-6.69445466995239	-0.00165419070981443	-0.0133424662053585	-0.0107450718060136	-0.00165419070981443	NaN	54.8030776977539
518	110.904846191406	-6.30322694778442	-7.34380340576172	0.00711201597005129	-0.0139918150380254	-0.0230826959013939	-0.0107450718060136	NaN	55.4524230957031
519	111.55419921875	-8.2512731552124	-6.82432460784912	0.000943203864153475	-0.017887907102704	-0.00457625929266214	-0.0026282137259841	NaN	55.777099609375
520	110.255500793457	-6.62790155410767	-7.01912927627563	0.00743668992072344	-0.00749832857400179	-0.00912170019000769	-0.00522560812532902	NaN	55.1277503967285
521	110.904846191406	-7.60192441940308	-6.95419406890869	0.00256657530553639	-0.0182125810533762	-0.00457625929266214	0.00548864435404539	NaN	55.4524230957031
522	110.904846191406	-8.90062141418457	-6.75938940048218	0.0145795252174139	-0.00555028254166245	-0.00879702530801296	-0.00652430532500148	NaN	55.4524230957031
523	112.852897644043	-8.90062141418457	-5.98017120361328	0.0132808275520802	-0.0149658378213644	-0.00230353930965066	-0.00457625929266214	NaN	56.4264488220215
524	112.203544616699	-8.90062141418457	-6.49965000152588	0.00581331877037883	-0.00230353930965066	0.00581331877037883	-0.00490093370899558	NaN	56.1017723083496
525	112.852897644043	-8.90062141418457	-6.82432460784912	0.011982130818069	-0.00327756232582033	0.00451462110504508	-0.000355493422830477	NaN	56.4264488220215
526	109.606155395508	-7.60192441940308	-6.95419406890869	0.013930176384747	0.0126314787194133	0.00808603875339031	0.00159255252219737	NaN	54.8030776977539
527	110.255500793457	-6.95257568359375	-7.14899873733521	0.00548864435404539	-3.08191010844894e-05	0.00126787810586393	-0.000355493422830477	NaN	55.1277503967285
528	109.606155395508	-5.97855281829834	-6.82432460784912	-0.0123684434220195	0.01100810803473	0.01100810803473	0.0207483377307653	NaN	54.8030776977539
529	111.55419921875	-7.60192441940308	-6.43471527099609	0.0168522447347641	0.00548864435404539	0.00386527273803949	-0.00132951640989631	NaN	55.777099609375
530	110.255500793457	-6.62790155410767	-7.14899873733521	-0.0026282137259841	0.00418994715437293	0.00873538758605719	0.0236704051494598	NaN	55.1277503967285
531	110.904846191406	-7.27725028991699	-7.14899873733521	0.0155535480007529	0.0103587592020631	0.00841071270406246	-0.00392691092565656	NaN	55.4524230957031
532	112.203544616699	-7.60192441940308	-6.49965000152588	0.0132808275520802	-0.00425158534198999	-0.00100484199356288	0.00256657530553639	NaN	56.1017723083496
533	112.203544616699	-6.95257568359375	-6.69445466995239	-0.00457625929266214	-0.000355493422830477	-0.00717365415766835	-0.00360223650932312	NaN	56.1017723083496
534	112.203544616699	-7.60192441940308	-6.30484533309937	-0.0123684434220195	-0.00555028254166245	-0.00684897974133492	0.00386527273803949	NaN	56.1017723083496
535	111.55419921875	-7.60192441940308	-6.23991060256958	0.000618529506027699	0.0103587592020631	0.00613799272105098	0.00386527273803949	NaN	55.777099609375
536	111.55419921875	-6.95257568359375	-7.21393346786499	0.000943203864153475	0.00289124972186983	0.00354059832170606	0.00159255252219737	NaN	55.777099609375
537	110.904846191406	-6.62790155410767	-6.36978054046631	-0.00230353930965066	0.00289124972186983	-0.00522560812532902	-0.00457625929266214	NaN	55.4524230957031
538	110.904846191406	-5.97855281829834	-6.43471527099609	0.0106834331527352	-0.0139918150380254	-0.0175632312893867	-0.00230353930965066	NaN	55.4524230957031
539	112.203544616699	-6.62790155410767	-6.49965000152588	-0.00295288790948689	-0.017887907102704	-0.00490093370899558	-0.00587495695799589	NaN	56.1017723083496
540	110.255500793457	-6.62790155410767	-6.88925933837891	0.0165275707840919	-0.00717365415766835	-0.00684897974133492	0.00126787810586393	NaN	55.1277503967285
541	109.606155395508	-7.60192441940308	-6.17497587203979	-0.00782300252467394	0.0123068047687411	-3.08191010844894e-05	0.00451462110504508	NaN	54.8030776977539
542	109.606155395508	-6.95257568359375	-7.27886867523193	-0.00197886489331722	-0.00977104809135199	-0.00295288790948689	-0.000355493422830477	NaN	54.8030776977539
543	107.658103942871	-5.97855281829834	-7.14899873733521	-0.0162645354866982	0.000293855206109583	-0.00587495695799589	-0.000680167751852423	NaN	53.8290519714355
544	108.307456970215	-5.97855281829834	-7.21393346786499	-0.0139918150380254	0.00159255252219737	-0.00490093370899558	0.000618529506027699	NaN	54.1537284851074
545	109.606155395508	-6.30322694778442	-6.56458520889282	0.0259431265294552	0.00548864435404539	0.00581331877037883	-0.00457625929266214	NaN	54.8030776977539
546	110.904846191406	-7.60192441940308	-6.11004114151001	-0.0146411629393697	0.00970941036939621	0.00548864435404539	0.00126787810586393	NaN	55.4524230957031
547	111.55419921875	-7.60192441940308	-6.04510593414307	0.0022419011220336	0.00711201597005129	0.0022419011220336	0.0022419011220336	NaN	55.777099609375
548	110.904846191406	-6.62790155410767	-6.56458520889282	-0.00684897974133492	0.0126314787194133	0.00678734155371785	-0.00230353930965066	NaN	55.4524230957031
549	109.606155395508	-6.30322694778442	-6.62951993942261	-0.00295288790948689	0.0188002903014421	0.00906006153672934	0.00256657530553639	NaN	54.8030776977539
550	110.904846191406	-7.27725028991699	-6.82432460784912	0.00354059832170606	0.0155535480007529	0.0175015944987535	0.00126787810586393	NaN	55.4524230957031
551	112.203544616699	-7.92659854888916	-6.75938940048218	-0.0113944197073579	0.00516396993771195	0.00776136433705688	0.0217223595827818	NaN	56.1017723083496
552	110.255500793457	-6.62790155410767	-6.82432460784912	0.0022419011220336	-0.00814767740666866	0.00191722682211548	-0.00165419070981443	NaN	55.1277503967285
553	111.55419921875	-7.60192441940308	-7.01912927627563	-0.00717365415766835	-0.0110697457566857	-0.00684897974133492	-0.00619963090866804	NaN	55.777099609375
554	109.606155395508	-6.62790155410767	-7.01912927627563	-0.00165419070981443	-0.00555028254166245	0.00516396993771195	-0.000680167751852423	NaN	54.8030776977539
555	110.904846191406	-6.62790155410767	-7.14899873733521	0.0168522447347641	0.0022419011220336	0.00548864435404539	0.000618529506027699	NaN	55.4524230957031
556	111.55419921875	-7.60192441940308	-6.82432460784912	-0.00522560812532902	0.00873538758605719	0.00711201597005129	0.00483929552137852	NaN	55.777099609375
557	111.55419921875	-7.27725028991699	-6.88925933837891	0.000293855206109583	-0.00782300252467394	-0.00879702530801296	-0.00847235135734081	NaN	55.777099609375
558	111.55419921875	-7.60192441940308	-6.04510593414307	0.00289124972186983	-0.0191866029053926	-0.0120437685400248	-0.0120437685400248	NaN	55.777099609375
559	110.255500793457	-5.97855281829834	-6.95419406890869	0.00873538758605719	-0.0100957229733467	-0.00879702530801296	-0.00295288790948689	NaN	55.1277503967285
560	111.55419921875	-6.95257568359375	-7.01912927627563	0.0116574559360743	0.00581331877037883	-0.00165419070981443	0.00418994715437293	NaN	55.777099609375
561	110.255500793457	-5.97855281829834	-7.34380340576172	0.00743668992072344	0.000618529506027699	-0.00619963090866804	-0.0026282137259841	NaN	55.1277503967285
562	110.255500793457	-6.30322694778442	-6.62951993942261	-0.00619963090866804	0.000618529506027699	-0.00619963090866804	-0.00749832857400179	NaN	55.1277503967285
563	110.904846191406	-6.62790155410767	-6.62951993942261	-0.0104203969240189	0.00159255252219737	-0.00619963090866804	-0.00295288790948689	NaN	55.4524230957031
564	111.55419921875	-7.27725028991699	-6.56458520889282	-0.00360223650932312	0.000618529506027699	-0.00360223650932312	0.00386527273803949	NaN	55.777099609375
565	110.904846191406	-6.30322694778442	-6.95419406890869	0.000618529506027699	0.00970941036939621	-0.00230353930965066	-0.00132951640989631	NaN	55.4524230957031
566	110.904846191406	-6.30322694778442	-6.69445466995239	-0.00814767740666866	0.0100340843200684	0.0022419011220336	-0.00197886489331722	NaN	55.4524230957031
567	110.255500793457	-5.32920408248901	-7.08406400680542	-0.00490093370899558	0.00548864435404539	-0.00230353930965066	-0.00295288790948689	NaN	55.1277503967285
568	112.203544616699	-6.62790155410767	-6.56458520889282	-0.0152905117720366	0.0106834331527352	-0.000355493422830477	-0.0113944197073579	NaN	56.1017723083496
569	112.203544616699	-6.62790155410767	-6.43471527099609	-0.0169138833880424	0.00906006153672934	0.00841071270406246	0.00808603875339031	NaN	56.1017723083496
570	112.203544616699	-6.62790155410767	-6.88925933837891	-0.00197886489331722	0.01847561635077	0.0145795252174139	0.00613799272105098	NaN	56.1017723083496
571	109.606155395508	-6.30322694778442	-7.08406400680542	-0.00327756232582033	0.0136055024340749	0.0106834331527352	0.00808603875339031	NaN	54.8030776977539
572	110.255500793457	-7.27725028991699	-6.95419406890869	0.00386527273803949	0.00906006153672934	-0.000355493422830477	-0.00782300252467394	NaN	55.1277503967285
573	108.956802368164	-7.60192441940308	-6.36978054046631	0.0181509424000978	0.00256657530553639	-0.00100484199356288	0.000293855206109583	NaN	54.478401184082
574	110.255500793457	-7.27725028991699	-6.43471527099609	-0.00100484199356288	0.00256657530553639	0.000293855206109583	0.00678734155371785	NaN	55.1277503967285
575	109.606155395508	-6.95257568359375	-6.17497587203979	0.00581331877037883	0.0126314787194133	0.00516396993771195	0.00678734155371785	NaN	54.8030776977539
576	108.956802368164	-5.97855281829834	-6.17497587203979	0.0113327819854021	0.00256657530553639	-0.00327756232582033	-3.08191010844894e-05	NaN	54.478401184082
577	110.255500793457	-6.30322694778442	-6.43471527099609	0.00873538758605719	-0.00619963090866804	-0.0100957229733467	-0.00132951640989631	NaN	55.1277503967285
578	110.255500793457	-6.62790155410767	-7.14899873733521	0.0197743140161037	0.00483929552137852	-0.0195112787187099	-0.0113944197073579	NaN	55.1277503967285
579	111.55419921875	-7.92659854888916	-6.75938940048218	0.0230210572481155	-0.0182125810533762	-0.021459324285388	-0.0104203969240189	NaN	55.777099609375
580	110.904846191406	-6.62790155410767	-6.56458520889282	0.0314625911414623	-0.00912170019000769	-0.0130177913233638	0.00516396993771195	NaN	55.4524230957031
581	111.55419921875	-8.57594776153564	-6.11004114151001	0.0171769186854362	-0.0169138833880424	-0.0159398596733809	-0.000355493422830477	NaN	55.777099609375
582	111.55419921875	-8.57594776153564	-6.04510593414307	0.00808603875339031	-0.028926832601428	-0.00360223650932312	-0.00782300252467394	NaN	55.777099609375
583	112.852897644043	-8.57594776153564	-6.69445466995239	0.00906006153672934	-0.0110697457566857	-0.0139918150380254	-0.0165892094373703	NaN	56.4264488220215
584	112.203544616699	-7.92659854888916	-6.62951993942261	0.00808603875339031	-0.0123684434220195	-0.00165419070981443	-0.00165419070981443	NaN	56.1017723083496
585	113.502243041992	-8.57594776153564	-6.30484533309937	0.00354059832170606	0.000943203864153475	-0.00749832857400179	-0.000680167751852423	NaN	56.7511215209961
586	112.852897644043	-7.27725028991699	-6.17497587203979	-0.00717365415766835	-0.00230353930965066	-0.00555028254166245	0.000293855206109583	NaN	56.4264488220215
587	113.502243041992	-7.92659854888916	-6.56458520889282	0.00970941036939621	0.00548864435404539	-0.0026282137259841	0.00256657530553639	NaN	56.7511215209961
588	110.255500793457	-6.30322694778442	-6.82432460784912	-0.0136671401560307	0.00776136433705688	0.00548864435404539	0.000293855206109583	NaN	55.1277503967285
589	112.852897644043	-6.95257568359375	-6.69445466995239	-0.0123684434220195	0.0149041991680861	0.00516396993771195	0.00289124972186983	NaN	56.4264488220215
590	109.606155395508	-6.30322694778442	-6.62951993942261	-0.00717365415766835	0.013930176384747	0.00743668992072344	0.00938473641872406	NaN	54.8030776977539
591	112.203544616699	-7.60192441940308	-7.01912927627563	-0.0130177913233638	0.013930176384747	0.0145795252174139	0.00321592413820326	NaN	56.1017723083496
592	112.203544616699	-7.27725028991699	-7.27886867523193	-0.0133424662053585	0.00646266713738441	-0.00749832857400179	-0.0026282137259841	NaN	56.1017723083496
593	110.904846191406	-6.62790155410767	-7.14899873733521	-0.0172385573387146	-3.08191010844894e-05	-0.00230353930965066	0.00451462110504508	NaN	55.4524230957031
594	110.255500793457	-6.62790155410767	-6.88925933837891	-0.0136671401560307	0.00256657530553639	-0.00619963090866804	-0.00197886489331722	NaN	55.1277503967285
595	112.203544616699	-6.95257568359375	-7.27886867523193	-0.00555028254166245	0.00354059832170606	0.01100810803473	0.00191722682211548	NaN	56.1017723083496
596	111.55419921875	-7.60192441940308	-6.82432460784912	-3.08191010844894e-05	0.0022419011220336	-0.00912170019000769	0.00483929552137852	NaN	55.777099609375
597	111.55419921875	-6.62790155410767	-6.88925933837891	0.00354059832170606	0.00743668992072344	-0.00132951640989631	0.00159255252219737	NaN	55.777099609375
598	112.852897644043	-7.60192441940308	-6.82432460784912	0.011982130818069	-0.0182125810533762	-0.0198359526693821	-0.00425158534198999	NaN	56.4264488220215
599	109.606155395508	-5.97855281829834	-6.82432460784912	0.0116574559360743	-0.0139918150380254	-0.00457625929266214	-0.00782300252467394	NaN	54.8030776977539
600	110.904846191406	-7.60192441940308	-6.56458520889282	0.020423661917448	0.00289124972186983	-0.0100957229733467	0.00678734155371785	NaN	55.4524230957031
601	110.255500793457	-6.95257568359375	-7.21393346786499	0.00613799272105098	0.0165275707840919	-0.00619963090866804	0.00776136433705688	NaN	55.1277503967285
602	108.307456970215	-6.62790155410767	-7.21393346786499	0.00321592413820326	0.00191722682211548	-0.00782300252467394	0.00451462110504508	NaN	54.1537284851074
603	107.008758544922	-6.62790155410767	-7.27886867523193	-3.08191010844894e-05	0.000618529506027699	-0.0152905117720366	0.0022419011220336	NaN	53.5043792724609
604	108.956802368164	-6.62790155410767	-6.56458520889282	0.0022419011220336	0.00256657530553639	-0.00522560812532902	0.0022419011220336	NaN	54.478401184082
605	109.606155395508	-6.30322694778442	-6.17497587203979	0.0217223595827818	0.011982130818069	-0.00230353930965066	0.00743668992072344	NaN	54.8030776977539
606	109.606155395508	-6.95257568359375	-6.36978054046631	0.0220470335334539	0.00581331877037883	-0.00100484199356288	-0.00100484199356288	NaN	54.8030776977539
607	111.55419921875	-6.95257568359375	-6.62951993942261	0.00938473641872406	0.00776136433705688	-0.00327756232582033	0.00289124972186983	NaN	55.777099609375
608	111.55419921875	-7.60192441940308	-6.43471527099609	0.00678734155371785	0.00906006153672934	-0.000680167751852423	-3.08191010844894e-05	NaN	55.777099609375
609	109.606155395508	-6.62790155410767	-6.36978054046631	-0.00132951640989631	0.0165275707840919	0.00516396993771195	0.00581331877037883	NaN	54.8030776977539
610	110.904846191406	-7.92659854888916	-6.30484533309937	-0.00295288790948689	0.0158782228827477	0.00808603875339031	0.00126787810586393	NaN	55.4524230957031
611	110.904846191406	-7.60192441940308	-6.30484533309937	-0.00684897974133492	0.0103587592020631	0.00418994715437293	0.00841071270406246	NaN	55.4524230957031
612	110.904846191406	-7.27725028991699	-6.49965000152588	-0.0117190945893526	0.00126787810586393	0.00159255252219737	-0.00100484199356288	NaN	55.4524230957031
613	112.203544616699	-8.2512731552124	-6.36978054046631	-0.00652430532500148	-0.00165419070981443	-0.0120437685400248	-0.00425158534198999	NaN	56.1017723083496
614	110.255500793457	-7.60192441940308	-6.95419406890869	-0.00587495695799589	-0.00327756232582033	-0.00360223650932312	0.00613799272105098	NaN	55.1277503967285
615	111.55419921875	-7.92659854888916	-7.08406400680542	-0.00327756232582033	0.00808603875339031	0.000293855206109583	0.00126787810586393	NaN	55.777099609375
616	109.606155395508	-7.27725028991699	-6.56458520889282	-0.00814767740666866	0.00159255252219737	-3.08191010844894e-05	0.00451462110504508	NaN	54.8030776977539
617	111.55419921875	-6.95257568359375	-6.30484533309937	-0.00522560812532902	-0.000680167751852423	-0.0117190945893526	0.000618529506027699	NaN	55.777099609375
618	110.255500793457	-6.95257568359375	-6.43471527099609	0.000943203864153475	-0.0133424662053585	-0.0201606266200542	-0.00165419070981443	NaN	55.1277503967285
619	112.203544616699	-7.92659854888916	-6.43471527099609	-0.00912170019000769	-0.0165892094373703	-0.0139918150380254	-3.08191010844894e-05	NaN	56.1017723083496
620	110.255500793457	-6.95257568359375	-7.08406400680542	0.00418994715437293	0.0103587592020631	-0.0100957229733467	0.01100810803473	NaN	55.1277503967285
621	110.255500793457	-6.95257568359375	-7.01912927627563	0.000618529506027699	0.00126787810586393	-0.00944637414067984	0.00256657530553639	NaN	55.1277503967285
622	112.203544616699	-7.92659854888916	-6.75938940048218	0.00159255252219737	-0.00490093370899558	-0.0110697457566857	0.000293855206109583	NaN	56.1017723083496
623	111.55419921875	-7.92659854888916	-6.69445466995239	-0.00132951640989631	-0.00847235135734081	-0.000680167751852423	-0.0146411629393697	NaN	55.777099609375
624	110.904846191406	-7.60192441940308	-6.82432460784912	-0.00132951640989631	0.00159255252219737	-0.00392691092565656	-0.00522560812532902	NaN	55.4524230957031
625	111.55419921875	-7.27725028991699	-7.01912927627563	0.020423661917448	0.00159255252219737	0.00321592413820326	-0.00587495695799589	NaN	55.777099609375
626	111.55419921875	-7.60192441940308	-7.08406400680542	-0.00912170019000769	0.000293855206109583	-0.00652430532500148	0.00256657530553639	NaN	55.777099609375
627	111.55419921875	-7.27725028991699	-7.08406400680542	0.0113327819854021	0.00743668992072344	-0.00165419070981443	0.00386527273803949	NaN	55.777099609375
628	110.904846191406	-6.62790155410767	-7.21393346786499	-0.000355493422830477	0.0155535480007529	-3.08191010844894e-05	-0.00327756232582033	NaN	55.4524230957031
629	112.203544616699	-7.27725028991699	-6.43471527099609	-0.0139918150380254	0.0178262684494257	0.0123068047687411	0.00418994715437293	NaN	56.1017723083496
630	111.55419921875	-6.95257568359375	-7.27886867523193	-0.00522560812532902	0.0162028968334198	0.00418994715437293	-0.000680167751852423	NaN	55.777099609375
631	110.904846191406	-7.92659854888916	-7.01912927627563	-0.00425158534198999	0.0168522447347641	0.00776136433705688	0.0113327819854021	NaN	55.4524230957031
632	112.852897644043	-8.2512731552124	-7.08406400680542	0.00321592413820326	0.00970941036939621	0.000943203864153475	0.00321592413820326	NaN	56.4264488220215
633	111.55419921875	-7.92659854888916	-6.88925933837891	-0.00619963090866804	-0.00165419070981443	-0.000355493422830477	-0.00230353930965066	NaN	55.777099609375
634	111.55419921875	-8.2512731552124	-6.17497587203979	-0.00814767740666866	0.00321592413820326	-0.00425158534198999	0.00873538758605719	NaN	55.777099609375
635	109.606155395508	-7.92659854888916	-6.36978054046631	0.000293855206109583	0.00321592413820326	0.00581331877037883	0.00418994715437293	NaN	54.8030776977539
636	109.606155395508	-7.60192441940308	-6.36978054046631	-0.00392691092565656	0.00678734155371785	-0.000355493422830477	0.00289124972186983	NaN	54.8030776977539
637	108.956802368164	-7.60192441940308	-6.23991060256958	-0.00782300252467394	0.00678734155371785	-0.00749832857400179	0.00191722682211548	NaN	54.478401184082
638	108.956802368164	-7.60192441940308	-6.49965000152588	0.0162028968334198	-0.0123684434220195	-0.0175632312893867	-0.0146411629393697	NaN	54.478401184082
639	108.956802368164	-6.95257568359375	-6.43471527099609	0.00289124972186983	-0.0130177913233638	-0.0130177913233638	-0.00684897974133492	NaN	54.478401184082
640	110.904846191406	-7.60192441940308	-6.17497587203979	0.0243197549134493	-0.0139918150380254	-0.00782300252467394	0.000618529506027699	NaN	55.4524230957031
641	112.203544616699	-7.92659854888916	-5.9152364730835	0.0220470335334539	-0.000680167751852423	-0.00392691092565656	-0.00360223650932312	NaN	56.1017723083496
642	109.606155395508	-6.62790155410767	-6.62951993942261	0.0298392176628113	0.00191722682211548	0.0116574559360743	-0.00295288790948689	NaN	54.8030776977539
643	110.255500793457	-7.92659854888916	-6.56458520889282	0.00970941036939621	-0.00587495695799589	-0.00522560812532902	0.00126787810586393	NaN	55.1277503967285
644	110.904846191406	-7.92659854888916	-6.49965000152588	0.0155535480007529	-0.00425158534198999	0.000618529506027699	-0.000355493422830477	NaN	55.4524230957031
645	111.55419921875	-8.2512731552124	-6.49965000152588	0.0158782228827477	-0.00619963090866804	0.00191722682211548	0.00321592413820326	NaN	55.777099609375
646	110.255500793457	-8.57594776153564	-7.01912927627563	0.00970941036939621	-0.00782300252467394	-3.08191010844894e-05	-3.08191010844894e-05	NaN	55.1277503967285
647	113.502243041992	-9.54997062683105	-6.04510593414307	0.0152288740500808	0.00126787810586393	0.00418994715437293	-0.00457625929266214	NaN	56.7511215209961
648	111.55419921875	-9.22529602050781	-6.49965000152588	-0.021459324285388	-0.00230353930965066	0.012956153601408	-0.00392691092565656	NaN	55.777099609375
649	110.904846191406	-8.2512731552124	-6.69445466995239	-0.0156151866540313	0.00938473641872406	0.01100810803473	0.000943203864153475	NaN	55.4524230957031
650	112.203544616699	-8.57594776153564	-6.75938940048218	-0.017887907102704	0.0116574559360743	0.0132808275520802	0.00808603875339031	NaN	56.1017723083496
651	112.203544616699	-8.57594776153564	-6.82432460784912	-0.0136671401560307	0.0126314787194133	0.000618529506027699	0.00289124972186983	NaN	56.1017723083496
652	110.255500793457	-7.27725028991699	-6.82432460784912	-0.0107450718060136	-3.08191010844894e-05	0.00256657530553639	0.00191722682211548	NaN	55.1277503967285
653	109.606155395508	-7.27725028991699	-6.23991060256958	-0.00684897974133492	-0.00295288790948689	-0.00197886489331722	-0.0117190945893526	NaN	54.8030776977539
654	111.55419921875	-7.27725028991699	-6.62951993942261	-0.0107450718060136	-0.00360223650932312	-0.00230353930965066	-0.00197886489331722	NaN	55.777099609375
655	110.904846191406	-6.62790155410767	-6.82432460784912	-0.00132951640989631	-0.00165419070981443	-0.00165419070981443	-0.00230353930965066	NaN	55.4524230957031
656	112.852897644043	-8.57594776153564	-6.56458520889282	0.00191722682211548	0.00678734155371785	-0.00522560812532902	0.00321592413820326	NaN	56.4264488220215
657	111.55419921875	-7.92659854888916	-6.82432460784912	0.00256657530553639	0.00159255252219737	-0.00457625929266214	-0.00717365415766835	NaN	55.777099609375
658	113.502243041992	-8.57594776153564	-6.95419406890869	0.0022419011220336	-0.0195112787187099	-0.0260047651827335	-0.00944637414067984	NaN	56.7511215209961
659	110.255500793457	-7.92659854888916	-6.75938940048218	0.0145795252174139	0.00256657530553639	-0.00879702530801296	-0.00392691092565656	NaN	55.1277503967285
660	112.203544616699	-8.2512731552124	-7.21393346786499	0.0181509424000978	-0.00197886489331722	-0.00392691092565656	-0.0136671401560307	NaN	56.1017723083496
661	110.904846191406	-7.27725028991699	-7.14899873733521	0.0233457311987877	-0.00360223650932312	-0.0104203969240189	-0.00587495695799589	NaN	55.4524230957031
662	113.502243041992	-8.2512731552124	-6.95419406890869	0.0191249661147594	0.000293855206109583	-0.00360223650932312	-0.00652430532500148	NaN	56.7511215209961
663	112.203544616699	-7.92659854888916	-6.36978054046631	0.00516396993771195	-0.00295288790948689	-0.0198359526693821	-0.00684897974133492	NaN	56.1017723083496
664	112.203544616699	-8.57594776153564	-6.11004114151001	0.00289124972186983	0.000943203864153475	-0.00197886489331722	0.00483929552137852	NaN	56.1017723083496
665	111.55419921875	-8.57594776153564	-5.98017120361328	0.01100810803473	0.00548864435404539	0.00256657530553639	0.00776136433705688	NaN	55.777099609375
666	109.606155395508	-8.2512731552124	-7.08406400680542	0.0246444288641214	0.00256657530553639	0.00516396993771195	-0.00360223650932312	NaN	54.8030776977539
667	107.658103942871	-7.60192441940308	-7.08406400680542	-0.00360223650932312	0.00159255252219737	0.000293855206109583	0.000943203864153475	NaN	53.8290519714355
668	108.956802368164	-7.27725028991699	-6.75938940048218	-0.0104203969240189	0.00516396993771195	0.00483929552137852	0.00126787810586393	NaN	54.478401184082
669	108.307456970215	-8.2512731552124	-6.75938940048218	-0.0191866029053926	0.0116574559360743	0.0022419011220336	-3.08191010844894e-05	NaN	54.1537284851074
670	111.55419921875	-8.2512731552124	-6.23991060256958	-0.0139918150380254	0.0175015944987535	0.0116574559360743	0.00354059832170606	NaN	55.777099609375
671	109.606155395508	-7.27725028991699	-6.30484533309937	-0.0162645354866982	0.00906006153672934	0.00906006153672934	0.00126787810586393	NaN	54.8030776977539
672	109.606155395508	-6.95257568359375	-6.75938940048218	-0.0123684434220195	0.00743668992072344	0.00256657530553639	-0.00360223650932312	NaN	54.8030776977539
673	111.55419921875	-7.27725028991699	-7.01912927627563	-0.0104203969240189	-0.00587495695799589	-0.00944637414067984	-0.00392691092565656	NaN	55.777099609375
674	110.255500793457	-6.95257568359375	-6.49965000152588	-0.00425158534198999	-0.00230353930965066	-0.00392691092565656	0.00451462110504508	NaN	55.1277503967285
675	111.55419921875	-6.62790155410767	-7.01912927627563	0.000943203864153475	0.00354059832170606	-0.00132951640989631	0.0132808275520802	NaN	55.777099609375
676	110.904846191406	-6.62790155410767	-6.36978054046631	0.0178262684494257	-0.00165419070981443	0.000943203864153475	-0.00165419070981443	NaN	55.4524230957031
677	112.203544616699	-7.60192441940308	-6.30484533309937	0.00159255252219737	-0.00749832857400179	-0.0113944197073579	-0.00879702530801296	NaN	56.1017723083496
678	110.255500793457	-7.92659854888916	-7.21393346786499	0.00841071270406246	-0.0217839982360601	-0.0182125810533762	-0.00619963090866804	NaN	55.1277503967285
679	112.203544616699	-9.54997062683105	-6.95419406890869	0.0175015944987535	-0.0217839982360601	-0.0100957229733467	-0.00457625929266214	NaN	56.1017723083496
680	109.606155395508	-7.92659854888916	-7.08406400680542	0.012956153601408	-0.00684897974133492	-0.00165419070981443	-0.00327756232582033	NaN	54.8030776977539
681	112.852897644043	-9.54997062683105	-6.75938940048218	0.0155535480007529	-0.0195112787187099	-0.00392691092565656	0.00289124972186983	NaN	56.4264488220215
682	112.203544616699	-7.92659854888916	-6.36978054046631	0.00548864435404539	-0.023407369852066	-0.00327756232582033	-0.00360223650932312	NaN	56.1017723083496
683	110.255500793457	-7.60192441940308	-6.36978054046631	-0.0139918150380254	-0.00587495695799589	-0.00132951640989631	-0.00392691092565656	NaN	55.1277503967285
684	109.606155395508	-6.95257568359375	-6.56458520889282	-0.00652430532500148	-0.00555028254166245	-0.00295288790948689	0.000943203864153475	NaN	54.8030776977539
685	110.255500793457	-5.65387868881226	-6.69445466995239	0.0113327819854021	0.00581331877037883	-0.00295288790948689	0.00321592413820326	NaN	55.1277503967285
686	112.852897644043	-7.92659854888916	-6.49965000152588	0.00256657530553639	0.00938473641872406	-0.00100484199356288	-0.00392691092565656	NaN	56.4264488220215
687	112.203544616699	-7.60192441940308	-6.36978054046631	-0.00977104809135199	-0.000680167751852423	0.00613799272105098	-0.00295288790948689	NaN	56.1017723083496
688	110.904846191406	-6.95257568359375	-6.43471527099609	-0.0126931173726916	0.00906006153672934	-0.00392691092565656	-0.00782300252467394	NaN	55.4524230957031
689	112.203544616699	-7.27725028991699	-7.01912927627563	-0.0126931173726916	0.0116574559360743	-0.00100484199356288	0.00289124972186983	NaN	56.1017723083496
690	110.904846191406	-6.62790155410767	-7.4087381362915	-0.00522560812532902	0.0162028968334198	0.00841071270406246	0.00808603875339031	NaN	55.4524230957031
691	111.55419921875	-7.27725028991699	-7.34380340576172	-0.0126931173726916	0.013930176384747	0.00516396993771195	0.00191722682211548	NaN	55.777099609375
692	112.203544616699	-7.60192441940308	-7.08406400680542	-0.0107450718060136	0.00906006153672934	-0.0110697457566857	0.0103587592020631	NaN	56.1017723083496
693	112.203544616699	-7.27725028991699	-6.36978054046631	-0.00587495695799589	0.00483929552137852	-0.00814767740666866	-0.00457625929266214	NaN	56.1017723083496
694	112.203544616699	-7.92659854888916	-6.75938940048218	-0.00230353930965066	-0.00619963090866804	0.00159255252219737	0.00678734155371785	NaN	56.1017723083496
695	112.203544616699	-7.27725028991699	-6.75938940048218	0.00418994715437293	0.00354059832170606	0.00126787810586393	-0.00165419070981443	NaN	56.1017723083496
696	108.956802368164	-7.60192441940308	-6.56458520889282	0.00678734155371785	-0.000680167751852423	-0.00295288790948689	-0.00197886489331722	NaN	54.478401184082
697	112.203544616699	-7.92659854888916	-6.36978054046631	-0.00425158534198999	-0.00879702530801296	-0.00782300252467394	-0.0026282137259841	NaN	56.1017723083496
698	111.55419921875	-7.92659854888916	-6.88925933837891	-0.000680167751852423	-0.0169138833880424	-0.0165892094373703	-0.00944637414067984	NaN	55.777099609375
699	110.255500793457	-6.95257568359375	-6.95419406890869	0.00711201597005129	0.00386527273803949	-0.0107450718060136	0.00126787810586393	NaN	55.1277503967285
700	110.904846191406	-7.60192441940308	-6.11004114151001	0.0100340843200684	-0.00619963090866804	-0.00230353930965066	0.00126787810586393	NaN	55.4524230957031
701	107.008758544922	-6.30322694778442	-6.36978054046631	0.00873538758605719	-0.0240567177534103	-0.0133424662053585	-0.00392691092565656	NaN	53.5043792724609
702	108.307456970215	-6.30322694778442	-6.43471527099609	0.00743668992072344	0.0022419011220336	-0.00555028254166245	-0.0126931173726916	NaN	54.1537284851074
703	109.606155395508	-7.92659854888916	-6.30484533309937	-0.00132951640989631	-0.00132951640989631	-0.0156151866540313	-0.00327756232582033	NaN	54.8030776977539
704	109.606155395508	-7.27725028991699	-6.49965000152588	-0.0133424662053585	0.00256657530553639	-0.00295288790948689	-0.00165419070981443	NaN	54.8030776977539
705	112.203544616699	-7.92659854888916	-6.82432460784912	0.0249691028147936	0.000293855206109583	-0.00165419070981443	0.00808603875339031	NaN	56.1017723083496
706	110.904846191406	-6.62790155410767	-5.98017120361328	-0.000355493422830477	0.00289124972186983	0.000943203864153475	0.0022419011220336	NaN	55.4524230957031
707	112.203544616699	-6.95257568359375	-6.56458520889282	0.0149041991680861	0.00483929552137852	-0.00652430532500148	-0.00327756232582033	NaN	56.1017723083496
708	111.55419921875	-7.60192441940308	-6.43471527099609	-0.0133424662053585	0.0123068047687411	0.00321592413820326	-0.00749832857400179	NaN	55.777099609375
709	110.904846191406	-6.95257568359375	-6.56458520889282	-0.0113944197073579	0.0165275707840919	0.0178262684494257	0.00159255252219737	NaN	55.4524230957031
710	111.55419921875	-7.92659854888916	-6.88925933837891	-0.00230353930965066	0.0162028968334198	0.00678734155371785	0.00873538758605719	NaN	55.777099609375
711	111.55419921875	-8.57594776153564	-6.49965000152588	-0.000355493422830477	0.00906006153672934	0.00548864435404539	0.00321592413820326	NaN	55.777099609375
712	109.606155395508	-7.60192441940308	-6.23991060256958	-0.00522560812532902	-0.00425158534198999	-3.08191010844894e-05	-0.00100484199356288	NaN	54.8030776977539
713	110.255500793457	-7.60192441940308	-7.01912927627563	-0.00295288790948689	-0.00847235135734081	-0.00392691092565656	-0.00327756232582033	NaN	55.1277503967285
714	109.606155395508	-7.92659854888916	-7.27886867523193	-0.00295288790948689	-0.00100484199356288	-0.00814767740666866	-0.00132951640989631	NaN	54.8030776977539
715	112.203544616699	-7.60192441940308	-7.21393346786499	-0.00230353930965066	0.00516396993771195	0.00841071270406246	0.00483929552137852	NaN	56.1017723083496
716	112.203544616699	-7.92659854888916	-6.56458520889282	0.00938473641872406	-0.00100484199356288	-0.00879702530801296	0.000618529506027699	NaN	56.1017723083496
717	110.255500793457	-6.62790155410767	-6.95419406890869	0.0246444288641214	-0.000355493422830477	-0.00619963090866804	-0.00295288790948689	NaN	55.1277503967285
718	110.904846191406	-6.95257568359375	-6.30484533309937	0.0194496400654316	-0.0136671401560307	-0.0204853005707264	-0.00360223650932312	NaN	55.4524230957031
719	112.203544616699	-7.27725028991699	-6.23991060256958	0.0275664981454611	-0.00847235135734081	-0.0152905117720366	-0.00230353930965066	NaN	56.1017723083496
720	112.203544616699	-6.95257568359375	-6.69445466995239	0.0200989879667759	-0.0169138833880424	-0.00944637414067984	-0.00197886489331722	NaN	56.1017723083496
721	111.55419921875	-7.60192441940308	-6.43471527099609	0.0191249661147594	-0.00879702530801296	-0.0136671401560307	-0.00100484199356288	NaN	55.777099609375
722	110.904846191406	-7.27725028991699	-6.62951993942261	0.00970941036939621	-0.00977104809135199	-0.00749832857400179	0.00289124972186983	NaN	55.4524230957031
723	109.606155395508	-6.30322694778442	-6.69445466995239	-0.00912170019000769	-0.000680167751852423	-0.0123684434220195	0.00841071270406246	NaN	54.8030776977539
724	111.55419921875	-8.2512731552124	-6.75938940048218	-0.00782300252467394	-0.00555028254166245	-0.0107450718060136	0.00938473641872406	NaN	55.777099609375
725	111.55419921875	-7.60192441940308	-6.95419406890869	-0.000680167751852423	0.00711201597005129	0.000293855206109583	0.00711201597005129	NaN	55.777099609375
726	110.255500793457	-7.27725028991699	-7.08406400680542	-0.00782300252467394	0.00548864435404539	-0.00165419070981443	-0.00197886489331722	NaN	55.1277503967285
727	109.606155395508	-7.60192441940308	-7.14899873733521	-0.0026282137259841	0.00289124972186983	-0.00165419070981443	-0.00522560812532902	NaN	54.8030776977539
728	110.255500793457	-7.27725028991699	-7.08406400680542	-0.0172385573387146	0.00678734155371785	0.00516396993771195	-0.0026282137259841	NaN	55.1277503967285
729	110.904846191406	-7.60192441940308	-6.69445466995239	-0.0266541130840778	0.0155535480007529	0.000293855206109583	0.0181509424000978	NaN	55.4524230957031
730	111.55419921875	-7.92659854888916	-6.88925933837891	-0.00879702530801296	0.0162028968334198	0.0197743140161037	0.00711201597005129	NaN	55.777099609375
731	109.606155395508	-7.60192441940308	-6.95419406890869	-0.00977104809135199	0.01847561635077	0.0123068047687411	0.00516396993771195	NaN	54.8030776977539
732	109.606155395508	-6.30322694778442	-7.14899873733521	-0.00847235135734081	0.00289124972186983	-0.000680167751852423	-0.0026282137259841	NaN	54.8030776977539
733	108.956802368164	-7.27725028991699	-7.01912927627563	-0.0120437685400248	-0.000355493422830477	-0.00555028254166245	-0.00197886489331722	NaN	54.478401184082
734	107.658103942871	-6.95257568359375	-6.95419406890869	0.00516396993771195	-0.00197886489331722	-0.00197886489331722	0.00743668992072344	NaN	53.8290519714355
735	109.606155395508	-8.57594776153564	-6.11004114151001	0.00970941036939621	0.00678734155371785	-0.00587495695799589	0.0100340843200684	NaN	54.8030776977539
736	108.956802368164	-7.27725028991699	-6.43471527099609	0.00516396993771195	0.00354059832170606	-0.00392691092565656	0.00678734155371785	NaN	54.478401184082
737	109.606155395508	-7.60192441940308	-6.56458520889282	0.00548864435404539	0.00548864435404539	-0.00392691092565656	0.00938473641872406	NaN	54.8030776977539
738	110.255500793457	-8.2512731552124	-6.43471527099609	0.0168522447347641	-0.0162645354866982	-0.0169138833880424	0.00516396993771195	NaN	55.1277503967285
739	110.904846191406	-7.27725028991699	-6.75938940048218	0.0217223595827818	-0.00717365415766835	-0.0110697457566857	-0.00197886489331722	NaN	55.4524230957031
740	111.55419921875	-8.57594776153564	-6.23991060256958	0.0262678004801273	-0.017887907102704	-0.0026282137259841	0.011982130818069	NaN	55.777099609375
741	110.255500793457	-7.27725028991699	-6.43471527099609	0.0304885655641556	0.00191722682211548	-0.00327756232582033	0.00386527273803949	NaN	55.1277503967285
742	108.956802368164	-7.60192441940308	-6.17497587203979	0.0162028968334198	0.00808603875339031	-0.0113944197073579	-0.00327756232582033	NaN	54.478401184082
743	109.606155395508	-8.57594776153564	-6.30484533309937	0.0106834331527352	-0.00295288790948689	-0.00587495695799589	-0.00197886489331722	NaN	54.8030776977539
744	110.255500793457	-9.22529602050781	-6.36978054046631	0.00483929552137852	-0.0117190945893526	-0.00619963090866804	-0.000355493422830477	NaN	55.1277503967285
745	111.55419921875	-8.2512731552124	-6.69445466995239	0.011982130818069	-0.00847235135734081	0.00159255252219737	0.00289124972186983	NaN	55.777099609375
746	110.904846191406	-9.22529602050781	-6.49965000152588	-0.000680167751852423	-0.0126931173726916	-0.00295288790948689	0.0022419011220336	NaN	55.4524230957031
747	110.904846191406	-7.60192441940308	-6.49965000152588	-0.000680167751852423	0.00581331877037883	-0.00295288790948689	-0.00490093370899558	NaN	55.4524230957031
748	112.203544616699	-8.57594776153564	-6.43471527099609	-0.0104203969240189	-0.00327756232582033	-0.00100484199356288	-0.00847235135734081	NaN	56.1017723083496
749	112.203544616699	-8.57594776153564	-6.43471527099609	-0.0104203969240189	0.00483929552137852	0.00581331877037883	-0.00327756232582033	NaN	56.1017723083496
750	112.852897644043	-7.60192441940308	-6.69445466995239	-0.00717365415766835	0.0106834331527352	0.0103587592020631	0.00386527273803949	NaN	56.4264488220215
751	110.904846191406	-7.27725028991699	-6.56458520889282	-0.00100484199356288	0.00548864435404539	0.00321592413820326	0.00808603875339031	NaN	55.4524230957031
752	112.852897644043	-8.57594776153564	-6.30484533309937	-0.00749832857400179	0.00548864435404539	0.000618529506027699	-0.00100484199356288	NaN	56.4264488220215
753	112.203544616699	-7.92659854888916	-6.23991060256958	0.00873538758605719	0.00289124972186983	0.01100810803473	-0.00457625929266214	NaN	56.1017723083496
754	113.502243041992	-8.57594776153564	-6.75938940048218	-0.00392691092565656	0.00418994715437293	0.00581331877037883	-0.00100484199356288	NaN	56.7511215209961
755	111.55419921875	-8.90062141418457	-6.62951993942261	0.00516396993771195	0.00386527273803949	0.00516396993771195	-0.0026282137259841	NaN	55.777099609375
756	112.203544616699	-8.90062141418457	-7.14899873733521	0.0113327819854021	0.0022419011220336	0.0103587592020631	-0.00197886489331722	NaN	56.1017723083496
757	111.55419921875	-7.92659854888916	-7.27886867523193	0.00354059832170606	0.000618529506027699	-0.00782300252467394	-0.00912170019000769	NaN	55.777099609375
758	110.255500793457	-7.27725028991699	-7.47367286682129	0.00256657530553639	-0.00392691092565656	-0.0126931173726916	-0.0113944197073579	NaN	55.1277503967285
759	112.852897644043	-8.57594776153564	-6.69445466995239	0.00970941036939621	-0.0130177913233638	-0.0185372550040483	-0.00100484199356288	NaN	56.4264488220215
760	110.255500793457	-6.95257568359375	-6.23991060256958	0.0100340843200684	-0.00879702530801296	-0.0126931173726916	0.00354059832170606	NaN	55.1277503967285
761	113.502243041992	-8.2512731552124	-6.88925933837891	0.0149041991680861	-0.00814767740666866	-0.00977104809135199	-0.0117190945893526	NaN	56.7511215209961
762	112.852897644043	-8.2512731552124	-6.95419406890869	0.0142548503354192	-0.00782300252467394	-0.00879702530801296	-0.0117190945893526	NaN	56.4264488220215
763	113.502243041992	-8.90062141418457	-7.08406400680542	-0.00392691092565656	-0.00100484199356288	-0.00749832857400179	-0.00944637414067984	NaN	56.7511215209961
764	112.203544616699	-8.57594776153564	-7.08406400680542	-0.0100957229733467	-0.00522560812532902	-0.00360223650932312	-0.00425158534198999	NaN	56.1017723083496
765	112.852897644043	-8.90062141418457	-6.82432460784912	0.00191722682211548	0.00548864435404539	-0.00425158534198999	-0.00132951640989631	NaN	56.4264488220215
766	110.904846191406	-8.90062141418457	-6.11004114151001	-0.00392691092565656	0.0022419011220336	-0.00490093370899558	-0.00197886489331722	NaN	55.4524230957031
767	110.255500793457	-8.90062141418457	-6.49965000152588	-0.0113944197073579	0.00743668992072344	-0.00360223650932312	0.00418994715437293	NaN	55.1277503967285
768	108.956802368164	-7.92659854888916	-6.56458520889282	-0.0104203969240189	0.00711201597005129	0.000618529506027699	0.00483929552137852	NaN	54.478401184082
769	110.255500793457	-9.22529602050781	-6.62951993942261	-0.0110697457566857	0.00451462110504508	0.0136055024340749	0.00808603875339031	NaN	55.1277503967285
770	108.956802368164	-8.2512731552124	-7.08406400680542	-3.08191010844894e-05	0.0197743140161037	0.01100810803473	0.00906006153672934	NaN	54.478401184082
771	110.904846191406	-9.22529602050781	-6.69445466995239	0.00613799272105098	0.0178262684494257	0.01100810803473	0.00126787810586393	NaN	55.4524230957031
772	111.55419921875	-8.2512731552124	-6.23991060256958	0.00646266713738441	0.00743668992072344	-0.00944637414067984	0.00418994715437293	NaN	55.777099609375
773	110.255500793457	-7.60192441940308	-6.82432460784912	0.00386527273803949	-0.00132951640989631	-0.00555028254166245	-0.00295288790948689	NaN	55.1277503967285
774	111.55419921875	-8.2512731552124	-6.43471527099609	0.00418994715437293	-0.0026282137259841	-0.00555028254166245	0.00386527273803949	NaN	55.777099609375
775	110.904846191406	-7.60192441940308	-7.01912927627563	0.00938473641872406	0.00354059832170606	-0.00100484199356288	0.000293855206109583	NaN	55.4524230957031
776	110.904846191406	-7.92659854888916	-7.01912927627563	0.00354059832170606	-0.000680167751852423	-0.00295288790948689	0.00451462110504508	NaN	55.4524230957031
777	112.852897644043	-8.90062141418457	-6.17497587203979	-0.000680167751852423	-0.000680167751852423	-0.00425158534198999	-0.00652430532500148	NaN	56.4264488220215
778	111.55419921875	-8.2512731552124	-6.75938940048218	0.00516396993771195	-0.0172385573387146	-0.023407369852066	-0.0100957229733467	NaN	55.777099609375
779	113.502243041992	-9.87464427947998	-6.56458520889282	0.00841071270406246	-0.0191866029053926	-0.0149658378213644	-0.0100957229733467	NaN	56.7511215209961
780	112.852897644043	-9.22529602050781	-6.62951993942261	-0.00230353930965066	-0.0195112787187099	-0.00717365415766835	-0.0026282137259841	NaN	56.4264488220215
781	112.203544616699	-10.1993188858032	-6.88925933837891	0.00906006153672934	-0.00684897974133492	-0.00555028254166245	0.00256657530553639	NaN	56.1017723083496
782	114.151596069336	-10.1993188858032	-6.95419406890869	-0.00360223650932312	-0.00879702530801296	-0.0133424662053585	-0.00522560812532902	NaN	57.075798034668
783	112.203544616699	-9.87464427947998	-6.11004114151001	0.00289124972186983	0.00451462110504508	-0.00749832857400179	-0.00587495695799589	NaN	56.1017723083496
784	113.502243041992	-9.54997062683105	-5.98017120361328	-0.00619963090866804	-0.00327756232582033	-0.00619963090866804	0.00483929552137852	NaN	56.7511215209961
785	112.852897644043	-8.90062141418457	-6.36978054046631	-0.000680167751852423	0.00516396993771195	0.00451462110504508	0.00321592413820326	NaN	56.4264488220215
786	111.55419921875	-8.2512731552124	-7.01912927627563	0.00938473641872406	0.00126787810586393	0.000943203864153475	0.00451462110504508	NaN	55.777099609375
787	113.502243041992	-8.90062141418457	-6.82432460784912	-0.000355493422830477	0.00321592413820326	-0.00944637414067984	-3.08191010844894e-05	NaN	56.7511215209961
788	112.852897644043	-8.90062141418457	-6.36978054046631	-0.0104203969240189	-0.000355493422830477	0.00743668992072344	0.000293855206109583	NaN	56.4264488220215
789	111.55419921875	-8.2512731552124	-7.08406400680542	-0.0113944197073579	0.00646266713738441	0.0022419011220336	0.00289124972186983	NaN	55.777099609375
790	112.203544616699	-8.90062141418457	-6.36978054046631	-0.00490093370899558	0.0152288740500808	0.013930176384747	0.000293855206109583	NaN	56.1017723083496
791	111.55419921875	-7.60192441940308	-6.88925933837891	0.00646266713738441	0.0142548503354192	-0.000355493422830477	0.00678734155371785	NaN	55.777099609375
792	111.55419921875	-8.57594776153564	-7.14899873733521	-0.00230353930965066	-0.00197886489331722	-0.00132951640989631	-0.00847235135734081	NaN	55.777099609375
793	112.203544616699	-8.57594776153564	-7.01912927627563	-0.0117190945893526	0.00418994715437293	-0.00457625929266214	-0.00457625929266214	NaN	56.1017723083496
794	113.502243041992	-8.57594776153564	-7.01912927627563	-0.0113944197073579	-0.000355493422830477	0.000293855206109583	-0.00425158534198999	NaN	56.7511215209961
795	113.502243041992	-9.22529602050781	-6.23991060256958	-0.00132951640989631	0.00678734155371785	0.00126787810586393	0.00289124972186983	NaN	56.7511215209961
796	112.203544616699	-8.57594776153564	-6.17497587203979	0.00776136433705688	0.00646266713738441	0.00451462110504508	0.000618529506027699	NaN	56.1017723083496
797	110.904846191406	-8.57594776153564	-6.75938940048218	-0.0120437685400248	0.00451462110504508	-0.0175632312893867	0.00256657530553639	NaN	55.4524230957031
798	112.852897644043	-8.90062141418457	-6.95419406890869	0.00483929552137852	-0.0260047651827335	-0.0169138833880424	-0.00912170019000769	NaN	56.4264488220215
799	112.203544616699	-8.57594776153564	-7.01912927627563	0.0126314787194133	-0.00879702530801296	-0.0185372550040483	0.00126787810586393	NaN	56.1017723083496
800	112.852897644043	-9.22529602050781	-6.82432460784912	0.00289124972186983	-0.00100484199356288	-0.00977104809135199	-0.00360223650932312	NaN	56.4264488220215
801	109.606155395508	-8.2512731552124	-6.88925933837891	0.0132808275520802	-0.0110697457566857	-0.00197886489331722	0.00126787810586393	NaN	54.8030776977539
802	109.606155395508	-7.92659854888916	-6.75938940048218	-0.0133424662053585	0.00191722682211548	-0.0185372550040483	-0.00522560812532902	NaN	54.8030776977539
803	107.658103942871	-7.92659854888916	-7.14899873733521	-0.00425158534198999	-0.00100484199356288	-0.00392691092565656	-0.000355493422830477	NaN	53.8290519714355
804	107.658103942871	-8.2512731552124	-7.01912927627563	-0.00555028254166245	-0.000680167751852423	-0.00555028254166245	0.00354059832170606	NaN	53.8290519714355
805	108.307456970215	-6.95257568359375	-7.08406400680542	0.00613799272105098	0.0113327819854021	-0.00295288790948689	-0.0026282137259841	NaN	54.1537284851074
806	111.55419921875	-8.90062141418457	-6.75938940048218	0.0123068047687411	0.00613799272105098	-0.00100484199356288	0.011982130818069	NaN	55.777099609375
807	110.904846191406	-7.60192441940308	-6.82432460784912	-0.0026282137259841	0.00581331877037883	-0.00165419070981443	-0.00749832857400179	NaN	55.4524230957031
808	110.255500793457	-7.92659854888916	-6.95419406890869	-0.00165419070981443	0.0152288740500808	0.00743668992072344	0.00354059832170606	NaN	55.1277503967285
809	112.203544616699	-8.2512731552124	-7.01912927627563	0.000943203864153475	0.0103587592020631	0.00548864435404539	0.00646266713738441	NaN	56.1017723083496
810	110.255500793457	-7.92659854888916	-7.08406400680542	0.00548864435404539	0.0152288740500808	0.00126787810586393	0.00873538758605719	NaN	55.1277503967285
811	112.203544616699	-8.90062141418457	-6.43471527099609	0.000293855206109583	0.00776136433705688	0.00516396993771195	0.00873538758605719	NaN	56.1017723083496
812	113.502243041992	-9.54997062683105	-6.43471527099609	0.00418994715437293	0.00386527273803949	-0.00555028254166245	-0.00457625929266214	NaN	56.7511215209961
813	110.255500793457	-8.90062141418457	-6.75938940048218	0.00159255252219737	-0.00587495695799589	-0.00522560812532902	-0.00100484199356288	NaN	55.1277503967285
814	109.606155395508	-8.90062141418457	-7.01912927627563	-0.00652430532500148	-0.00977104809135199	-0.00165419070981443	-3.08191010844894e-05	NaN	54.8030776977539
815	110.904846191406	-8.57594776153564	-7.27886867523193	0.00386527273803949	-0.00619963090866804	0.000618529506027699	0.00483929552137852	NaN	55.4524230957031
816	110.255500793457	-8.2512731552124	-6.56458520889282	0.0106834331527352	0.000943203864153475	0.00289124972186983	0.00743668992072344	NaN	55.1277503967285
817	111.55419921875	-8.57594776153564	-6.36978054046631	0.00808603875339031	-0.00555028254166245	-0.00522560812532902	-0.00522560812532902	NaN	55.777099609375
818	109.606155395508	-7.27725028991699	-6.49965000152588	0.013930176384747	-0.00977104809135199	-0.0136671401560307	-0.00782300252467394	NaN	54.8030776977539
819	110.904846191406	-8.57594776153564	-6.11004114151001	0.0136055024340749	-0.0113944197073579	-0.0211346503347158	-0.0100957229733467	NaN	55.4524230957031
820	110.904846191406	-6.95257568359375	-6.82432460784912	0.0123068047687411	-0.000355493422830477	-0.00847235135734081	0.000293855206109583	NaN	55.4524230957031
821	112.852897644043	-9.22529602050781	-6.43471527099609	0.0226963832974434	0.00321592413820326	-0.00717365415766835	0.0103587592020631	NaN	56.4264488220215
822	112.203544616699	-8.2512731552124	-6.56458520889282	0.000293855206109583	0.00581331877037883	-0.0152905117720366	-0.0104203969240189	NaN	56.1017723083496
823	112.852897644043	-8.57594776153564	-6.62951993942261	-0.00912170019000769	0.00386527273803949	-0.00295288790948689	-0.00717365415766835	NaN	56.4264488220215
824	111.55419921875	-7.92659854888916	-6.88925933837891	-0.0126931173726916	0.00321592413820326	0.00191722682211548	-0.00100484199356288	NaN	55.777099609375
825	113.502243041992	-8.57594776153564	-6.75938940048218	-0.0152905117720366	0.0113327819854021	-0.00652430532500148	-0.00295288790948689	NaN	56.7511215209961
826	111.55419921875	-8.2512731552124	-6.62951993942261	-0.00944637414067984	0.00841071270406246	-3.08191010844894e-05	0.00711201597005129	NaN	55.777099609375
827	112.203544616699	-8.57594776153564	-6.49965000152588	-0.00749832857400179	0.00451462110504508	-0.00717365415766835	-0.00619963090866804	NaN	56.1017723083496
828	111.55419921875	-8.2512731552124	-6.49965000152588	-0.0198359526693821	0.0106834331527352	0.0126314787194133	0.00548864435404539	NaN	55.777099609375
829	110.904846191406	-7.60192441940308	-6.69445466995239	-0.00814767740666866	0.00873538758605719	0.0168522447347641	0.00386527273803949	NaN	55.4524230957031
830	111.55419921875	-8.57594776153564	-6.11004114151001	-0.0123684434220195	0.0175015944987535	0.0188002903014421	0.00646266713738441	NaN	55.777099609375
831	109.606155395508	-7.60192441940308	-6.36978054046631	-0.00425158534198999	0.013930176384747	0.0155535480007529	0.00743668992072344	NaN	54.8030776977539
832	110.255500793457	-7.92659854888916	-6.30484533309937	-0.0100957229733467	0.00711201597005129	0.0100340843200684	-0.00327756232582033	NaN	55.1277503967285
833	112.203544616699	-8.57594776153564	-6.95419406890869	-0.000355493422830477	0.00126787810586393	0.00321592413820326	0.000618529506027699	NaN	56.1017723083496
834	110.904846191406	-8.57594776153564	-6.17497587203979	-0.00360223650932312	0.00808603875339031	-3.08191010844894e-05	0.00386527273803949	NaN	55.4524230957031
835	110.255500793457	-7.92659854888916	-6.30484533309937	0.00483929552137852	0.00938473641872406	-3.08191010844894e-05	0.0100340843200684	NaN	55.1277503967285
836	108.956802368164	-8.2512731552124	-6.49965000152588	0.00386527273803949	0.0100340843200684	-0.00457625929266214	0.00289124972186983	NaN	54.478401184082
837	108.956802368164	-6.95257568359375	-6.30484533309937	0.00483929552137852	0.00159255252219737	-0.00587495695799589	-0.00490093370899558	NaN	54.478401184082
838	110.904846191406	-8.57594776153564	-6.49965000152588	0.00743668992072344	-0.00457625929266214	-0.0162645354866982	-0.00360223650932312	NaN	55.4524230957031
839	109.606155395508	-6.62790155410767	-6.62951993942261	0.00970941036939621	-0.00522560812532902	-0.0120437685400248	-0.00814767740666866	NaN	54.8030776977539
840	112.852897644043	-8.57594776153564	-6.23991060256958	0.0200989879667759	0.00873538758605719	-0.0120437685400248	0.00321592413820326	NaN	56.4264488220215
841	111.55419921875	-6.62790155410767	-6.49965000152588	0.0269171483814716	-0.00619963090866804	-0.00587495695799589	0.00776136433705688	NaN	55.777099609375
842	111.55419921875	-7.27725028991699	-6.23991060256958	0.0230210572481155	-0.000355493422830477	-0.0195112787187099	-0.00100484199356288	NaN	55.777099609375
843	109.606155395508	-7.27725028991699	-6.36978054046631	0.00873538758605719	-0.000680167751852423	-0.00295288790948689	-0.00360223650932312	NaN	54.8030776977539
844	112.203544616699	-8.57594776153564	-6.75938940048218	0.0145795252174139	-0.0146411629393697	-0.0104203969240189	-0.00132951640989631	NaN	56.1017723083496
845	110.904846191406	-8.2512731552124	-6.69445466995239	0.0210730116814375	0.000618529506027699	-0.000680167751852423	0.00711201597005129	NaN	55.4524230957031
846	112.203544616699	-9.54997062683105	-7.08406400680542	0.011982130818069	-0.00327756232582033	0.00418994715437293	0.00354059832170606	NaN	56.1017723083496
847	110.255500793457	-8.2512731552124	-7.01912927627563	0.0197743140161037	-0.00100484199356288	-0.00100484199356288	0.00321592413820326	NaN	55.1277503967285
848	110.255500793457	-8.57594776153564	-6.75938940048218	-0.00132951640989631	-3.08191010844894e-05	0.00516396993771195	-0.00230353930965066	NaN	55.1277503967285
849	112.203544616699	-8.90062141418457	-6.56458520889282	-0.0136671401560307	0.0113327819854021	0.00711201597005129	0.0116574559360743	NaN	56.1017723083496
850	111.55419921875	-7.60192441940308	-6.69445466995239	-0.0146411629393697	0.0162028968334198	0.0142548503354192	0.00451462110504508	NaN	55.777099609375
851	112.852897644043	-8.90062141418457	-6.23991060256958	0.000943203864153475	0.0152288740500808	0.0136055024340749	0.00321592413820326	NaN	56.4264488220215
852	111.55419921875	-7.60192441940308	-6.56458520889282	-0.00717365415766835	0.00808603875339031	0.00711201597005129	-0.00490093370899558	NaN	55.777099609375
853	110.255500793457	-7.27725028991699	-6.49965000152588	-0.00327756232582033	0.000293855206109583	0.00841071270406246	-0.000355493422830477	NaN	55.1277503967285
854	112.203544616699	-6.62790155410767	-6.56458520889282	-0.00392691092565656	0.00711201597005129	0.000618529506027699	-0.0026282137259841	NaN	56.1017723083496
855	110.904846191406	-7.60192441940308	-6.62951993942261	-0.00749832857400179	0.00256657530553639	-0.00457625929266214	0.00516396993771195	NaN	55.4524230957031
856	110.904846191406	-6.95257568359375	-7.27886867523193	-0.00327756232582033	0.00418994715437293	-0.000680167751852423	0.00126787810586393	NaN	55.4524230957031
857	114.800941467285	-8.90062141418457	-6.69445466995239	-0.00717365415766835	0.00289124972186983	-0.00847235135734081	0.00159255252219737	NaN	57.4004707336426
858	110.904846191406	-7.27725028991699	-7.34380340576172	-0.00912170019000769	0.00321592413820326	-0.0130177913233638	-0.00100484199356288	NaN	55.4524230957031
859	112.203544616699	-8.2512731552124	-6.88925933837891	0.00354059832170606	-0.00165419070981443	-0.0113944197073579	-0.00230353930965066	NaN	56.1017723083496
860	110.904846191406	-7.60192441940308	-6.95419406890869	0.00646266713738441	-0.00165419070981443	-0.0123684434220195	-0.00230353930965066	NaN	55.4524230957031
861	112.203544616699	-7.60192441940308	-6.69445466995239	-0.00912170019000769	0.00386527273803949	-0.00197886489331722	-0.00327756232582033	NaN	56.1017723083496
862	112.203544616699	-8.2512731552124	-6.82432460784912	0.00483929552137852	0.00776136433705688	-0.00295288790948689	-0.00132951640989631	NaN	56.1017723083496
863	112.203544616699	-7.92659854888916	-7.14899873733521	-0.0110697457566857	0.00483929552137852	-0.00652430532500148	-0.00425158534198999	NaN	56.1017723083496
864	112.203544616699	-8.90062141418457	-6.82432460784912	-0.00749832857400179	0.00743668992072344	-0.00327756232582033	0.00321592413820326	NaN	56.1017723083496
865	110.255500793457	-8.2512731552124	-6.62951993942261	-0.00490093370899558	0.00548864435404539	0.0022419011220336	0.000618529506027699	NaN	55.1277503967285
866	108.956802368164	-7.60192441940308	-6.69445466995239	-0.00230353930965066	0.0162028968334198	0.000943203864153475	0.000618529506027699	NaN	54.478401184082
867	109.606155395508	-8.2512731552124	-6.88925933837891	0.00841071270406246	-0.00100484199356288	0.00841071270406246	-0.00847235135734081	NaN	54.8030776977539
868	109.606155395508	-8.90062141418457	-6.88925933837891	-0.0159398596733809	0.0106834331527352	-0.00100484199356288	0.00581331877037883	NaN	54.8030776977539
869	108.956802368164	-6.62790155410767	-6.62951993942261	-0.0152905117720366	0.0168522447347641	0.0106834331527352	0.00386527273803949	NaN	54.478401184082
870	112.852897644043	-8.57594776153564	-6.75938940048218	-0.00197886489331722	0.0175015944987535	0.00126787810586393	0.00451462110504508	NaN	56.4264488220215
871	110.255500793457	-7.27725028991699	-7.01912927627563	-0.00749832857400179	0.0113327819854021	0.00516396993771195	0.00548864435404539	NaN	55.1277503967285
872	112.203544616699	-8.57594776153564	-6.04510593414307	0.00841071270406246	0.0022419011220336	-0.00327756232582033	-0.00457625929266214	NaN	56.1017723083496
873	111.55419921875	-8.2512731552124	-6.88925933837891	-0.00230353930965066	0.0022419011220336	-0.00522560812532902	-3.08191010844894e-05	NaN	55.777099609375
874	113.502243041992	-8.57594776153564	-6.95419406890869	-0.00360223650932312	-0.00619963090866804	-0.00944637414067984	-0.00132951640989631	NaN	56.7511215209961
875	112.852897644043	-8.90062141418457	-6.69445466995239	0.029189869761467	-0.00457625929266214	0.00451462110504508	0.00451462110504508	NaN	56.4264488220215
876	113.502243041992	-9.87464427947998	-6.36978054046631	0.00970941036939621	-0.00132951640989631	0.000943203864153475	0.00581331877037883	NaN	56.7511215209961
877	113.502243041992	-10.1993188858032	-6.23991060256958	0.0200989879667759	-0.00847235135734081	-0.00717365415766835	-0.00587495695799589	NaN	56.7511215209961
878	113.502243041992	-9.54997062683105	-5.98017120361328	0.00613799272105098	-0.0175632312893867	-0.0139918150380254	-0.00652430532500148	NaN	56.7511215209961
879	111.55419921875	-8.2512731552124	-6.82432460784912	0.0210730116814375	-0.023407369852066	-0.00555028254166245	-0.00912170019000769	NaN	55.777099609375
880	112.203544616699	-8.57594776153564	-6.17497587203979	0.0226963832974434	-0.00360223650932312	-0.00684897974133492	-0.00749832857400179	NaN	56.1017723083496
881	112.852897644043	-8.90062141418457	-6.11004114151001	0.0226963832974434	-3.08191010844894e-05	-0.0123684434220195	-0.00132951640989631	NaN	56.4264488220215
882	113.502243041992	-8.90062141418457	-6.36978054046631	0.0126314787194133	-0.00619963090866804	-0.00944637414067984	-0.00457625929266214	NaN	56.7511215209961
883	112.852897644043	-8.57594776153564	-6.04510593414307	-0.00490093370899558	-0.00717365415766835	-0.0110697457566857	-0.00425158534198999	NaN	56.4264488220215
884	112.852897644043	-7.92659854888916	-6.04510593414307	0.00938473641872406	-0.00555028254166245	-0.00197886489331722	0.00159255252219737	NaN	56.4264488220215
885	110.904846191406	-8.2512731552124	-6.56458520889282	0.0103587592020631	0.0103587592020631	0.0022419011220336	0.00841071270406246	NaN	55.4524230957031
886	111.55419921875	-6.62790155410767	-6.75938940048218	0.000293855206109583	0.00906006153672934	-0.000355493422830477	0.000618529506027699	NaN	55.777099609375
887	111.55419921875	-7.92659854888916	-6.56458520889282	-0.00717365415766835	0.00289124972186983	0.0022419011220336	-0.00392691092565656	NaN	55.777099609375
888	112.203544616699	-6.95257568359375	-7.01912927627563	-0.0133424662053585	0.01100810803473	0.00159255252219737	-0.00847235135734081	NaN	56.1017723083496
889	114.151596069336	-9.22529602050781	-6.43471527099609	-0.0143164889886975	0.0103587592020631	0.0100340843200684	0.00743668992072344	NaN	57.075798034668
890	111.55419921875	-7.27725028991699	-6.75938940048218	-0.00944637414067984	0.0158782228827477	0.0106834331527352	0.0100340843200684	NaN	55.777099609375
891	114.800941467285	-8.90062141418457	-7.01912927627563	-0.0126931173726916	0.0100340843200684	0.00711201597005129	0.00354059832170606	NaN	57.4004707336426
892	114.151596069336	-8.57594776153564	-7.27886867523193	-0.00295288790948689	0.00516396993771195	-0.000680167751852423	-0.00619963090866804	NaN	57.075798034668
893	112.203544616699	-7.60192441940308	-6.56458520889282	0.000943203864153475	0.00418994715437293	0.00159255252219737	-0.00457625929266214	NaN	56.1017723083496
894	111.55419921875	-7.92659854888916	-6.95419406890869	-0.00847235135734081	0.00289124972186983	-0.00295288790948689	0.00256657530553639	NaN	55.777099609375
895	110.255500793457	-7.60192441940308	-6.95419406890869	-0.00457625929266214	-0.00165419070981443	0.00321592413820326	0.00873538758605719	NaN	55.1277503967285
896	110.255500793457	-7.92659854888916	-6.82432460784912	-0.00749832857400179	0.00808603875339031	0.00711201597005129	0.00906006153672934	NaN	55.1277503967285
897	111.55419921875	-9.22529602050781	-6.88925933837891	0.0162028968334198	0.00191722682211548	-0.00522560812532902	0.000618529506027699	NaN	55.777099609375
898	108.307456970215	-7.60192441940308	-7.08406400680542	-0.00392691092565656	-0.0146411629393697	-0.0237320438027382	-0.0026282137259841	NaN	54.1537284851074
899	110.904846191406	-8.57594776153564	-6.75938940048218	0.0175015944987535	-0.0286021586507559	-0.0146411629393697	-0.00197886489331722	NaN	55.4524230957031
900	109.606155395508	-7.92659854888916	-6.88925933837891	0.013930176384747	-0.00327756232582033	-0.00425158534198999	0.00191722682211548	NaN	54.8030776977539
901	112.203544616699	-8.57594776153564	-6.17497587203979	0.013930176384747	-0.00522560812532902	-0.00360223650932312	0.00191722682211548	NaN	56.1017723083496
902	112.203544616699	-8.90062141418457	-6.11004114151001	0.00548864435404539	-0.00230353930965066	-0.00749832857400179	-0.00457625929266214	NaN	56.1017723083496
903	112.203544616699	-8.57594776153564	-6.56458520889282	0.0100340843200684	0.000618529506027699	-0.00490093370899558	-0.0172385573387146	NaN	56.1017723083496
904	113.502243041992	-8.90062141418457	-6.49965000152588	0.00711201597005129	-0.00847235135734081	-0.00684897974133492	0.0022419011220336	NaN	56.7511215209961
905	112.852897644043	-9.22529602050781	-6.30484533309937	0.00191722682211548	0.00483929552137852	0.00354059832170606	0.000618529506027699	NaN	56.4264488220215
906	114.151596069336	-9.54997062683105	-6.11004114151001	0.0197743140161037	0.00256657530553639	0.00354059832170606	0.00646266713738441	NaN	57.075798034668
907	113.502243041992	-9.87464427947998	-6.11004114151001	-0.00782300252467394	0.00581331877037883	0.00451462110504508	0.00386527273803949	NaN	56.7511215209961
908	113.502243041992	-10.5239934921265	-6.17497587203979	-0.00879702530801296	0.00483929552137852	0.00743668992072344	-0.00295288790948689	NaN	56.7511215209961
909	111.55419921875	-8.90062141418457	-7.21393346786499	-0.0139918150380254	0.0103587592020631	0.012956153601408	0.00386527273803949	NaN	55.777099609375
910	113.502243041992	-10.1993188858032	-7.01912927627563	-0.0123684434220195	0.011982130818069	0.00938473641872406	0.00906006153672934	NaN	56.7511215209961
911	110.904846191406	-8.57594776153564	-6.69445466995239	-0.0156151866540313	0.00873538758605719	0.00776136433705688	0.00613799272105098	NaN	55.4524230957031
912	112.852897644043	-8.57594776153564	-6.49965000152588	-0.00392691092565656	0.00159255252219737	0.0106834331527352	0.000293855206109583	NaN	56.4264488220215
913	112.203544616699	-8.90062141418457	-6.04510593414307	-0.017887907102704	0.0103587592020631	-0.00132951640989631	-0.0104203969240189	NaN	56.1017723083496
914	112.852897644043	-8.57594776153564	-6.11004114151001	0.00289124972186983	0.0106834331527352	0.0116574559360743	-0.00717365415766835	NaN	56.4264488220215
915	112.852897644043	-9.22529602050781	-6.23991060256958	0.00711201597005129	0.0162028968334198	0.0116574559360743	0.00483929552137852	NaN	56.4264488220215
916	111.55419921875	-7.92659854888916	-6.69445466995239	-0.000680167751852423	0.0123068047687411	0.0116574559360743	0.00126787810586393	NaN	55.777099609375
917	110.904846191406	-7.92659854888916	-6.75938940048218	-0.00100484199356288	0.00451462110504508	0.000293855206109583	-0.00652430532500148	NaN	55.4524230957031
918	112.203544616699	-8.90062141418457	-6.88925933837891	0.00289124972186983	-0.0133424662053585	-0.0117190945893526	-0.0156151866540313	NaN	56.1017723083496
919	111.55419921875	-8.2512731552124	-6.43471527099609	0.0158782228827477	-0.0185372550040483	-0.0126931173726916	-0.0026282137259841	NaN	55.777099609375
920	113.502243041992	-8.57594776153564	-6.56458520889282	0.0178262684494257	-0.0237320438027382	-0.00717365415766835	0.0022419011220336	NaN	56.7511215209961
921	112.852897644043	-8.2512731552124	-6.95419406890869	0.00938473641872406	-0.0169138833880424	-0.0113944197073579	0.00354059832170606	NaN	56.4264488220215
922	111.55419921875	-7.60192441940308	-7.34380340576172	0.0100340843200684	-0.0152905117720366	-0.00230353930965066	-0.00522560812532902	NaN	55.777099609375
923	112.852897644043	-8.2512731552124	-7.14899873733521	-0.00619963090866804	-0.0211346503347158	-0.00717365415766835	-0.00230353930965066	NaN	56.4264488220215
924	111.55419921875	-7.60192441940308	-7.08406400680542	-0.00814767740666866	-0.0191866029053926	0.00289124972186983	0.000618529506027699	NaN	55.777099609375
925	111.55419921875	-8.2512731552124	-6.30484533309937	0.00418994715437293	0.012956153601408	0.00159255252219737	0.00386527273803949	NaN	55.777099609375
926	112.203544616699	-8.2512731552124	-7.01912927627563	-0.00782300252467394	0.0106834331527352	0.00873538758605719	-0.00295288790948689	NaN	56.1017723083496
927	111.55419921875	-8.2512731552124	-7.21393346786499	-0.0113944197073579	-0.00522560812532902	0.00841071270406246	0.00289124972186983	NaN	55.777099609375
928	112.203544616699	-8.2512731552124	-7.21393346786499	-0.0126931173726916	0.00938473641872406	0.0142548503354192	-0.00197886489331722	NaN	56.1017723083496
929	110.904846191406	-8.90062141418457	-6.95419406890869	-0.0250307414680719	0.00743668992072344	0.0171769186854362	0.000293855206109583	NaN	55.4524230957031
930	109.606155395508	-8.2512731552124	-6.36978054046631	-0.0136671401560307	0.00906006153672934	0.01847561635077	0.00711201597005129	NaN	54.8030776977539
931	108.307456970215	-8.2512731552124	-6.62951993942261	-0.00684897974133492	0.0145795252174139	0.0158782228827477	0.00451462110504508	NaN	54.1537284851074
932	109.606155395508	-8.90062141418457	-6.75938940048218	-0.00587495695799589	0.0022419011220336	0.00678734155371785	0.00451462110504508	NaN	54.8030776977539
933	110.255500793457	-8.90062141418457	-6.88925933837891	0.00321592413820326	0.000293855206109583	-0.00619963090866804	-0.000680167751852423	NaN	55.1277503967285
934	110.904846191406	-8.90062141418457	-6.95419406890869	0.00678734155371785	0.000293855206109583	-0.00132951640989631	-0.00490093370899558	NaN	55.4524230957031
935	111.55419921875	-8.57594776153564	-6.82432460784912	0.00970941036939621	0.0113327819854021	0.00516396993771195	0.00678734155371785	NaN	55.777099609375
936	112.852897644043	-8.90062141418457	-6.17497587203979	0.0162028968334198	0.00938473641872406	0.00354059832170606	0.00646266713738441	NaN	56.4264488220215
937	112.203544616699	-8.2512731552124	-6.56458520889282	0.0103587592020631	-0.00100484199356288	-0.00132951640989631	0.00354059832170606	NaN	56.1017723083496
938	112.852897644043	-7.92659854888916	-7.14899873733521	0.00581331877037883	-0.023407369852066	-0.0162645354866982	-0.00587495695799589	NaN	56.4264488220215
939	112.203544616699	-8.90062141418457	-7.01912927627563	0.0103587592020631	-0.00814767740666866	-0.0201606266200542	-0.00360223650932312	NaN	56.1017723083496
940	111.55419921875	-8.57594776153564	-7.21393346786499	0.0113327819854021	-0.0260047651827335	-0.00879702530801296	0.00191722682211548	NaN	55.777099609375
941	110.255500793457	-10.1993188858032	-6.30484533309937	0.01100810803473	-0.00522560812532902	-0.00879702530801296	0.00321592413820326	NaN	55.1277503967285
942	112.852897644043	-10.5239934921265	-6.17497587203979	0.00516396993771195	-0.00392691092565656	-0.00165419070981443	-0.00230353930965066	NaN	56.4264488220215
943	113.502243041992	-10.1993188858032	-6.04510593414307	0.00646266713738441	-0.00619963090866804	-0.0149658378213644	-0.00587495695799589	NaN	56.7511215209961
944	112.203544616699	-9.87464427947998	-6.95419406890869	-0.00847235135734081	-0.00652430532500148	0.000943203864153475	-0.00327756232582033	NaN	56.1017723083496
945	112.852897644043	-9.54997062683105	-6.30484533309937	0.00483929552137852	-0.0026282137259841	-0.00230353930965066	0.00159255252219737	NaN	56.4264488220215
946	112.203544616699	-9.22529602050781	-6.36978054046631	-3.08191010844894e-05	0.00678734155371785	0.00256657530553639	0.00483929552137852	NaN	56.1017723083496
947	111.55419921875	-8.90062141418457	-6.17497587203979	0.000943203864153475	0.00289124972186983	-0.00100484199356288	0.00451462110504508	NaN	55.777099609375
948	112.203544616699	-7.92659854888916	-6.43471527099609	-0.00749832857400179	0.00873538758605719	0.0022419011220336	-0.00912170019000769	NaN	56.1017723083496
949	112.852897644043	-7.92659854888916	-6.36978054046631	-0.00977104809135199	0.0103587592020631	0.00743668992072344	0.00418994715437293	NaN	56.4264488220215
950	110.255500793457	-6.95257568359375	-6.49965000152588	-0.00165419070981443	0.0145795252174139	0.012956153601408	0.00743668992072344	NaN	55.1277503967285
951	113.502243041992	-8.57594776153564	-6.36978054046631	-0.00490093370899558	0.00938473641872406	0.000943203864153475	0.00289124972186983	NaN	56.7511215209961
952	110.904846191406	-7.27725028991699	-6.82432460784912	0.00386527273803949	0.00711201597005129	0.00483929552137852	0.00289124972186983	NaN	55.4524230957031
953	111.55419921875	-8.2512731552124	-6.75938940048218	-0.00490093370899558	-0.00879702530801296	-0.0123684434220195	-0.00132951640989631	NaN	55.777099609375
954	110.904846191406	-7.60192441940308	-6.69445466995239	-0.00197886489331722	0.00289124972186983	0.00126787810586393	0.00289124972186983	NaN	55.4524230957031
955	112.852897644043	-7.92659854888916	-6.56458520889282	0.00516396993771195	0.00191722682211548	0.00256657530553639	0.00808603875339031	NaN	56.4264488220215
956	113.502243041992	-7.92659854888916	-6.82432460784912	0.0194496400654316	0.00646266713738441	-0.00360223650932312	-0.00490093370899558	NaN	56.7511215209961
957	113.502243041992	-8.57594776153564	-7.08406400680542	0.00873538758605719	0.00418994715437293	-0.0156151866540313	0.000293855206109583	NaN	56.7511215209961
958	110.904846191406	-8.2512731552124	-7.01912927627563	0.0152288740500808	-0.00749832857400179	-0.0201606266200542	-0.0100957229733467	NaN	55.4524230957031
959	110.255500793457	-7.60192441940308	-7.08406400680542	0.0223717093467712	-0.0165892094373703	-0.0146411629393697	-0.00360223650932312	NaN	55.1277503967285
960	112.852897644043	-8.57594776153564	-6.82432460784912	0.0188002903014421	-0.0146411629393697	-0.0100957229733467	-3.08191010844894e-05	NaN	56.4264488220215
961	112.852897644043	-8.2512731552124	-6.82432460784912	0.01847561635077	-0.00847235135734081	-0.0175632312893867	-0.0120437685400248	NaN	56.4264488220215
962	110.255500793457	-7.27725028991699	-6.88925933837891	0.0152288740500808	-0.0100957229733467	-0.0130177913233638	0.000943203864153475	NaN	55.1277503967285
963	109.606155395508	-6.95257568359375	-6.56458520889282	0.00256657530553639	-0.000355493422830477	-0.0123684434220195	-0.00587495695799589	NaN	54.8030776977539
964	108.956802368164	-7.92659854888916	-6.49965000152588	-0.00652430532500148	-0.00749832857400179	-0.0221086721867323	0.00451462110504508	NaN	54.478401184082
965	108.307456970215	-6.95257568359375	-7.01912927627563	0.00451462110504508	0.00126787810586393	-0.00197886489331722	-0.00100484199356288	NaN	54.1537284851074
966	108.956802368164	-7.27725028991699	-6.95419406890869	-0.0026282137259841	-0.00100484199356288	-0.00782300252467394	0.00970941036939621	NaN	54.478401184082
967	110.255500793457	-7.60192441940308	-6.82432460784912	-0.0123684434220195	-0.000680167751852423	-0.00555028254166245	-0.00457625929266214	NaN	55.1277503967285
968	112.852897644043	-8.57594776153564	-6.43471527099609	-0.0198359526693821	-0.00100484199356288	-0.00555028254166245	0.00191722682211548	NaN	56.4264488220215
969	110.904846191406	-6.95257568359375	-6.75938940048218	-0.0201606266200542	0.0249691028147936	0.0022419011220336	0.00191722682211548	NaN	55.4524230957031
970	113.502243041992	-8.57594776153564	-6.95419406890869	-0.0113944197073579	0.0262678004801273	0.00873538758605719	0.00743668992072344	NaN	56.7511215209961
971	110.904846191406	-7.60192441940308	-6.88925933837891	-0.0026282137259841	0.0275664981454611	0.0022419011220336	0.00711201597005129	NaN	55.4524230957031
972	112.203544616699	-8.2512731552124	-6.30484533309937	0.00126787810586393	0.0149041991680861	-0.00230353930965066	-0.00457625929266214	NaN	56.1017723083496
973	111.55419921875	-8.90062141418457	-5.98017120361328	-0.00717365415766835	-3.08191010844894e-05	-0.00749832857400179	0.000618529506027699	NaN	55.777099609375
974	113.502243041992	-10.1993188858032	-6.95419406890869	-0.0026282137259841	0.00451462110504508	-0.00100484199356288	0.000618529506027699	NaN	56.7511215209961
975	110.904846191406	-9.87464427947998	-6.95419406890869	0.00451462110504508	-0.00100484199356288	0.00483929552137852	0.00873538758605719	NaN	55.4524230957031
976	110.904846191406	-9.22529602050781	-7.08406400680542	0.00873538758605719	-0.00295288790948689	-0.00457625929266214	-0.00360223650932312	NaN	55.4524230957031
977	112.203544616699	-9.22529602050781	-6.43471527099609	0.00970941036939621	-0.00197886489331722	-0.00912170019000769	-0.000680167751852423	NaN	56.1017723083496
978	112.852897644043	-9.87464427947998	-6.49965000152588	0.0171769186854362	-0.00977104809135199	-0.017887907102704	-0.00619963090866804	NaN	56.4264488220215
979	113.502243041992	-9.87464427947998	-5.9152364730835	0.00581331877037883	-0.00782300252467394	-0.0185372550040483	0.00386527273803949	NaN	56.7511215209961
980	110.904846191406	-7.60192441940308	-6.69445466995239	0.013930176384747	-0.00165419070981443	-0.00814767740666866	0.00256657530553639	NaN	55.4524230957031
981	112.203544616699	-8.2512731552124	-6.36978054046631	0.00743668992072344	0.00126787810586393	-0.0100957229733467	0.00289124972186983	NaN	56.1017723083496
982	113.502243041992	-8.57594776153564	-6.43471527099609	0.0113327819854021	0.00191722682211548	-0.00230353930965066	-0.00587495695799589	NaN	56.7511215209961
983	112.852897644043	-9.54997062683105	-6.43471527099609	-0.00457625929266214	-0.0107450718060136	-0.0136671401560307	-0.00684897974133492	NaN	56.4264488220215
984	112.203544616699	-8.57594776153564	-6.56458520889282	-0.00944637414067984	-0.00457625929266214	-0.0143164889886975	-0.0026282137259841	NaN	56.1017723083496
985	113.502243041992	-9.22529602050781	-6.82432460784912	0.00711201597005129	-3.08191010844894e-05	-0.00977104809135199	0.00743668992072344	NaN	56.7511215209961
986	112.852897644043	-9.22529602050781	-7.14899873733521	0.00808603875339031	-0.000680167751852423	-0.00879702530801296	-0.000680167751852423	NaN	56.4264488220215
987	112.203544616699	-8.57594776153564	-6.69445466995239	0.00289124972186983	-0.00555028254166245	-0.0107450718060136	0.00548864435404539	NaN	56.1017723083496
988	111.55419921875	-8.2512731552124	-6.75938940048218	-0.00749832857400179	0.00970941036939621	0.00321592413820326	0.00418994715437293	NaN	55.777099609375
989	112.852897644043	-8.90062141418457	-6.56458520889282	-0.0165892094373703	0.0136055024340749	0.00646266713738441	-0.00782300252467394	NaN	56.4264488220215
990	110.255500793457	-7.60192441940308	-6.95419406890869	-0.00619963090866804	0.0100340843200684	0.0197743140161037	0.00808603875339031	NaN	55.1277503967285
991	111.55419921875	-8.57594776153564	-6.56458520889282	-0.00230353930965066	0.0142548503354192	0.0168522447347641	-3.08191010844894e-05	NaN	55.777099609375
992	112.852897644043	-8.90062141418457	-6.36978054046631	-0.00522560812532902	0.00159255252219737	0.00321592413820326	-3.08191010844894e-05	NaN	56.4264488220215
993	112.852897644043	-8.2512731552124	-6.43471527099609	-0.00619963090866804	-0.00717365415766835	0.000943203864153475	-0.00782300252467394	NaN	56.4264488220215
994	112.203544616699	-8.90062141418457	-6.30484533309937	-0.0188619289547205	-0.00392691092565656	-0.00522560812532902	0.00386527273803949	NaN	56.1017723083496
995	110.904846191406	-8.2512731552124	-6.82432460784912	-0.00587495695799589	0.00256657530553639	0.00873538758605719	0.000943203864153475	NaN	55.4524230957031
996	110.904846191406	-8.90062141418457	-6.62951993942261	0.000293855206109583	0.00386527273803949	-0.00555028254166245	-0.000355493422830477	NaN	55.4524230957031
997	108.307456970215	-8.2512731552124	-6.56458520889282	-0.0123684434220195	0.00581331877037883	-0.00490093370899558	0.00516396993771195	NaN	54.1537284851074
998	109.606155395508	-7.92659854888916	-6.82432460784912	-0.00652430532500148	-0.00749832857400179	-0.0104203969240189	-0.00327756232582033	NaN	54.8030776977539
999	109.606155395508	-7.60192441940308	-6.75938940048218	0.00711201597005129	-0.0143164889886975	-0.0107450718060136	-0.00782300252467394	NaN	54.8030776977539
1000	110.904846191406	-8.2512731552124	-6.75938940048218	0.0103587592020631	0.00678734155371785	-0.00457625929266214	0.00548864435404539	NaN	55.4524230957031
1001	111.55419921875	-8.90062141418457	-6.23991060256958	0.0113327819854021	0.0136055024340749	-0.0165892094373703	-0.00360223650932312	NaN	55.777099609375
1002	112.203544616699	-7.92659854888916	-6.36978054046631	0.00613799272105098	-0.0217839982360601	-0.000680167751852423	0.00321592413820326	NaN	56.1017723083496
1003	110.904846191406	-7.92659854888916	-6.23991060256958	0.0123068047687411	0.000293855206109583	-0.00230353930965066	-0.00749832857400179	NaN	55.4524230957031
1004	111.55419921875	-8.2512731552124	-6.69445466995239	0.00678734155371785	-0.00684897974133492	-0.00619963090866804	-0.00230353930965066	NaN	55.777099609375
1005	111.55419921875	-8.57594776153564	-6.69445466995239	0.0188002903014421	-0.00425158534198999	-0.000355493422830477	0.00516396993771195	NaN	55.777099609375
1006	110.904846191406	-9.22529602050781	-6.62951993942261	0.00548864435404539	-0.0123684434220195	0.00516396993771195	0.00678734155371785	NaN	55.4524230957031
1007	113.502243041992	-10.1993188858032	-6.75938940048218	0.00841071270406246	-0.00522560812532902	0.00191722682211548	-0.000680167751852423	NaN	56.7511215209961
1008	110.904846191406	-8.90062141418457	-6.82432460784912	-0.0130177913233638	-0.00197886489331722	0.00873538758605719	-0.00457625929266214	NaN	55.4524230957031
1009	110.904846191406	-8.57594776153564	-6.75938940048218	-0.00782300252467394	0.00289124972186983	0.00613799272105098	0.00516396993771195	NaN	55.4524230957031
1010	110.904846191406	-8.90062141418457	-6.95419406890869	-0.0026282137259841	0.0123068047687411	0.0142548503354192	0.0116574559360743	NaN	55.4524230957031
1011	113.502243041992	-9.54997062683105	-6.88925933837891	-0.00587495695799589	0.0106834331527352	0.00906006153672934	0.00386527273803949	NaN	56.7511215209961
1012	112.203544616699	-7.92659854888916	-6.56458520889282	-0.00814767740666866	0.0123068047687411	0.00646266713738441	-0.00132951640989631	NaN	56.1017723083496
1013	112.203544616699	-8.2512731552124	-6.56458520889282	0.00191722682211548	0.00386527273803949	-0.00360223650932312	-0.00555028254166245	NaN	56.1017723083496
1014	110.904846191406	-7.60192441940308	-6.62951993942261	0.0197743140161037	-0.00230353930965066	-0.00555028254166245	0.0022419011220336	NaN	55.4524230957031
1015	112.852897644043	-8.57594776153564	-7.01912927627563	-0.00847235135734081	0.00483929552137852	0.00841071270406246	0.00386527273803949	NaN	56.4264488220215
1016	112.852897644043	-9.22529602050781	-7.08406400680542	0.00906006153672934	-0.00749832857400179	-0.00230353930965066	0.00418994715437293	NaN	56.4264488220215
1017	113.502243041992	-9.87464427947998	-7.21393346786499	-0.00522560812532902	0.01100810803473	-0.00749832857400179	-0.00425158534198999	NaN	56.7511215209961
1018	112.203544616699	-9.87464427947998	-6.56458520889282	0.00256657530553639	-0.0185372550040483	-0.0120437685400248	-0.00425158534198999	NaN	56.1017723083496
1019	110.904846191406	-8.57594776153564	-7.14899873733521	0.00906006153672934	-0.0107450718060136	-0.0221086721867323	-0.00684897974133492	NaN	55.4524230957031
1020	113.502243041992	-9.54997062683105	-6.62951993942261	0.00743668992072344	-0.000355493422830477	-0.00522560812532902	0.00354059832170606	NaN	56.7511215209961
1021	110.255500793457	-8.90062141418457	-7.08406400680542	0.01100810803473	-0.00749832857400179	-0.0136671401560307	-0.00490093370899558	NaN	55.1277503967285
1022	112.852897644043	-9.87464427947998	-6.95419406890869	-0.0104203969240189	-0.00749832857400179	-0.00490093370899558	-0.00782300252467394	NaN	56.4264488220215
1023	112.852897644043	-9.22529602050781	-6.95419406890869	-0.00847235135734081	-0.0156151866540313	-0.00165419070981443	-0.0100957229733467	NaN	56.4264488220215
1024	112.203544616699	-9.22529602050781	-7.01912927627563	-0.000355493422830477	0.00613799272105098	-0.0107450718060136	-0.00327756232582033	NaN	56.1017723083496
1025	112.203544616699	-8.57594776153564	-6.95419406890869	0.00548864435404539	0.00581331877037883	0.00418994715437293	0.00354059832170606	NaN	56.1017723083496
1026	110.904846191406	-9.87464427947998	-6.56458520889282	0.0100340843200684	0.000293855206109583	-0.0149658378213644	0.00646266713738441	NaN	55.4524230957031
1027	110.904846191406	-8.90062141418457	-6.30484533309937	0.000293855206109583	0.00191722682211548	-0.00100484199356288	-0.000355493422830477	NaN	55.4524230957031
1028	111.55419921875	-9.22529602050781	-6.43471527099609	-0.00619963090866804	0.012956153601408	0.00354059832170606	0.00548864435404539	NaN	55.777099609375
1029	108.307456970215	-7.92659854888916	-6.62951993942261	-0.0276281367987394	0.00808603875339031	0.0106834331527352	-0.00230353930965066	NaN	54.1537284851074
1030	110.904846191406	-9.54997062683105	-6.36978054046631	0.00191722682211548	0.0155535480007529	0.0132808275520802	0.0155535480007529	NaN	55.4524230957031
1031	111.55419921875	-9.22529602050781	-6.56458520889282	0.000618529506027699	0.00970941036939621	0.00646266713738441	0.00678734155371785	NaN	55.777099609375
1032	112.852897644043	-9.22529602050781	-6.69445466995239	-0.00912170019000769	0.00256657530553639	-0.00327756232582033	0.00418994715437293	NaN	56.4264488220215
1033	112.203544616699	-9.54997062683105	-7.01912927627563	-0.00295288790948689	-0.00392691092565656	-0.00652430532500148	0.0022419011220336	NaN	56.1017723083496
1034	112.852897644043	-9.54997062683105	-6.88925933837891	0.000618529506027699	-0.00879702530801296	-0.00555028254166245	0.00808603875339031	NaN	56.4264488220215
1035	112.852897644043	-9.87464427947998	-6.23991060256958	-0.00197886489331722	0.00938473641872406	0.00289124972186983	0.0100340843200684	NaN	56.4264488220215
1036	112.203544616699	-9.54997062683105	-6.43471527099609	0.00451462110504508	0.00581331877037883	0.00191722682211548	0.000293855206109583	NaN	56.1017723083496
1037	111.55419921875	-9.22529602050781	-6.36978054046631	0.0171769186854362	0.00418994715437293	-0.00879702530801296	-0.00327756232582033	NaN	55.777099609375
1038	110.904846191406	-9.22529602050781	-6.30484533309937	0.0191249661147594	-0.0152905117720366	-0.017887907102704	-0.00197886489331722	NaN	55.4524230957031
1039	110.904846191406	-10.5239934921265	-6.82432460784912	0.0278911720961332	-0.0341216214001179	-0.0237320438027382	-0.0117190945893526	NaN	55.4524230957031
1040	110.255500793457	-10.1993188858032	-6.95419406890869	0.0275664981454611	-0.00782300252467394	-0.00912170019000769	0.00354059832170606	NaN	55.1277503967285
1041	113.502243041992	-10.1993188858032	-7.14899873733521	0.0285405199974775	-0.0211346503347158	-0.0104203969240189	-0.00327756232582033	NaN	56.7511215209961
1042	110.904846191406	-9.22529602050781	-6.56458520889282	0.01847561635077	0.00289124972186983	-0.00587495695799589	-0.00652430532500148	NaN	55.4524230957031
1043	113.502243041992	-9.54997062683105	-6.11004114151001	0.00581331877037883	-3.08191010844894e-05	-0.0156151866540313	0.000293855206109583	NaN	56.7511215209961
1044	111.55419921875	-9.54997062683105	-6.04510593414307	0.00970941036939621	0.00354059832170606	-0.00555028254166245	-3.08191010844894e-05	NaN	55.777099609375
1045	114.800941467285	-9.54997062683105	-6.23991060256958	0.00938473641872406	0.0126314787194133	0.00418994715437293	0.00418994715437293	NaN	57.4004707336426
1046	112.203544616699	-9.54997062683105	-7.08406400680542	0.0155535480007529	0.00581331877037883	0.00289124972186983	0.00159255252219737	NaN	56.1017723083496
1047	112.852897644043	-9.87464427947998	-7.08406400680542	0.012956153601408	0.0123068047687411	-0.00619963090866804	-0.00360223650932312	NaN	56.4264488220215
1048	110.255500793457	-8.2512731552124	-6.43471527099609	-3.08191010844894e-05	0.0100340843200684	0.0123068047687411	-0.00457625929266214	NaN	55.1277503967285
1049	112.852897644043	-9.87464427947998	-6.56458520889282	-0.00490093370899558	0.0123068047687411	0.00516396993771195	-0.0026282137259841	NaN	56.4264488220215
1050	112.203544616699	-8.2512731552124	-6.56458520889282	0.00906006153672934	0.0188002903014421	0.0106834331527352	0.00418994715437293	NaN	56.1017723083496
1051	111.55419921875	-8.57594776153564	-7.21393346786499	0.0142548503354192	0.0162028968334198	0.0100340843200684	-0.000355493422830477	NaN	55.777099609375
1052	111.55419921875	-8.57594776153564	-6.62951993942261	-0.00522560812532902	0.0197743140161037	0.00126787810586393	-0.00165419070981443	NaN	55.777099609375
1053	110.904846191406	-8.2512731552124	-7.14899873733521	-0.00587495695799589	0.00841071270406246	0.0022419011220336	-0.00652430532500148	NaN	55.4524230957031
1054	110.904846191406	-8.57594776153564	-6.95419406890869	-0.0143164889886975	-0.00490093370899558	0.00386527273803949	-0.00132951640989631	NaN	55.4524230957031
1055	111.55419921875	-7.92659854888916	-7.01912927627563	-0.00619963090866804	-0.00100484199356288	0.0113327819854021	0.00613799272105098	NaN	55.777099609375
1056	110.255500793457	-8.57594776153564	-6.69445466995239	-0.00717365415766835	0.00516396993771195	0.00418994715437293	0.00581331877037883	NaN	55.1277503967285
1057	110.255500793457	-7.60192441940308	-7.14899873733521	-0.0172385573387146	0.00256657530553639	-0.0113944197073579	-0.00587495695799589	NaN	55.1277503967285
1058	112.203544616699	-9.54997062683105	-7.14899873733521	-0.0123684434220195	-0.00587495695799589	-0.0204853005707264	-0.00132951640989631	NaN	56.1017723083496
1059	107.658103942871	-8.2512731552124	-6.49965000152588	-0.00847235135734081	-0.0126931173726916	-0.0130177913233638	-0.00522560812532902	NaN	53.8290519714355
1060	110.255500793457	-9.54997062683105	-6.43471527099609	-0.00522560812532902	-0.00197886489331722	-0.0107450718060136	0.000618529506027699	NaN	55.1277503967285
1061	108.307456970215	-8.2512731552124	-6.36978054046631	0.000293855206109583	-0.00197886489331722	-0.0130177913233638	0.00451462110504508	NaN	54.1537284851074
1062	109.606155395508	-9.87464427947998	-5.98017120361328	-0.00912170019000769	-0.00165419070981443	-0.0126931173726916	-0.00327756232582033	NaN	54.8030776977539
1063	110.904846191406	-9.54997062683105	-6.49965000152588	-0.00587495695799589	-0.00684897974133492	-0.00425158534198999	-0.00230353930965066	NaN	55.4524230957031
1064	112.203544616699	-9.87464427947998	-6.95419406890869	-0.0107450718060136	0.00873538758605719	-0.00587495695799589	0.00159255252219737	NaN	56.1017723083496
1065	113.502243041992	-9.54997062683105	-6.82432460784912	0.0022419011220336	0.00126787810586393	0.00321592413820326	-0.000355493422830477	NaN	56.7511215209961
1066	112.203544616699	-9.87464427947998	-6.82432460784912	0.0145795252174139	0.00516396993771195	-0.00360223650932312	0.00646266713738441	NaN	56.1017723083496
1067	111.55419921875	-8.90062141418457	-6.36978054046631	0.00613799272105098	0.00743668992072344	0.00321592413820326	-0.00360223650932312	NaN	55.777099609375
1068	112.203544616699	-8.90062141418457	-6.43471527099609	0.00289124972186983	0.00483929552137852	0.00808603875339031	-0.00944637414067984	NaN	56.1017723083496
1069	112.203544616699	-10.8486671447754	-6.43471527099609	-0.00879702530801296	0.00743668992072344	0.00776136433705688	0.000618529506027699	NaN	56.1017723083496
1070	109.606155395508	-9.22529602050781	-6.88925933837891	0.00743668992072344	0.00646266713738441	0.0188002903014421	0.00386527273803949	NaN	54.8030776977539
1071	112.203544616699	-11.1733417510986	-6.17497587203979	-0.00587495695799589	0.00970941036939621	0.00743668992072344	0.00873538758605719	NaN	56.1017723083496
1072	112.203544616699	-9.87464427947998	-6.17497587203979	0.00321592413820326	0.000943203864153475	0.00386527273803949	-0.00165419070981443	NaN	56.1017723083496
1073	112.852897644043	-9.22529602050781	-6.23991060256958	-0.0165892094373703	-0.0100957229733467	0.000943203864153475	-0.00327756232582033	NaN	56.4264488220215
1074	111.55419921875	-8.2512731552124	-6.95419406890869	0.0126314787194133	-0.00944637414067984	-0.00457625929266214	-0.00295288790948689	NaN	55.777099609375
1075	114.151596069336	-8.90062141418457	-7.14899873733521	0.00289124972186983	-0.00132951640989631	0.00418994715437293	0.00873538758605719	NaN	57.075798034668
1076	112.852897644043	-9.22529602050781	-6.43471527099609	0.00613799272105098	0.00711201597005129	-0.000680167751852423	0.000618529506027699	NaN	56.4264488220215
1077	113.502243041992	-9.87464427947998	-6.30484533309937	-0.00619963090866804	-0.00100484199356288	-0.0120437685400248	-0.00619963090866804	NaN	56.7511215209961
1078	111.55419921875	-8.57594776153564	-7.14899873733521	-0.00847235135734081	-0.0208099745213985	-0.0126931173726916	-0.00230353930965066	NaN	55.777099609375
1079	114.151596069336	-9.54997062683105	-7.14899873733521	0.00743668992072344	-0.0130177913233638	-0.0146411629393697	-0.00684897974133492	NaN	57.075798034668
1080	111.55419921875	-8.57594776153564	-7.01912927627563	0.00776136433705688	-0.0100957229733467	-0.0100957229733467	0.00289124972186983	NaN	55.777099609375
1081	112.852897644043	-9.87464427947998	-7.14899873733521	0.0165275707840919	-0.0113944197073579	-0.00717365415766835	-0.00327756232582033	NaN	56.4264488220215
1082	112.203544616699	-8.2512731552124	-7.27886867523193	0.00418994715437293	-0.00165419070981443	-0.000680167751852423	-0.00879702530801296	NaN	56.1017723083496
1083	110.904846191406	-7.92659854888916	-6.82432460784912	0.000943203864153475	0.000618529506027699	-0.00912170019000769	-0.00652430532500148	NaN	55.4524230957031
1084	111.55419921875	-8.57594776153564	-6.62951993942261	-0.00587495695799589	-0.00977104809135199	-0.00392691092565656	0.00159255252219737	NaN	55.777099609375
1085	111.55419921875	-7.92659854888916	-6.82432460784912	-0.0159398596733809	-0.00652430532500148	0.012956153601408	0.00354059832170606	NaN	55.777099609375
1086	112.203544616699	-8.57594776153564	-6.36978054046631	0.00354059832170606	-0.00749832857400179	-0.00327756232582033	0.00646266713738441	NaN	56.1017723083496
1087	114.151596069336	-9.54997062683105	-7.01912927627563	-0.00782300252467394	0.00321592413820326	0.00159255252219737	-0.00684897974133492	NaN	57.075798034668
1088	110.255500793457	-8.2512731552124	-7.21393346786499	-0.00782300252467394	0.00418994715437293	-0.000680167751852423	-0.00619963090866804	NaN	55.1277503967285
1089	109.606155395508	-8.2512731552124	-7.08406400680542	-0.0159398596733809	-0.00847235135734081	0.0132808275520802	-0.000355493422830477	NaN	54.8030776977539
1090	112.203544616699	-9.22529602050781	-6.56458520889282	-0.017887907102704	-0.00360223650932312	0.0103587592020631	0.013930176384747	NaN	56.1017723083496
1091	109.606155395508	-8.57594776153564	-6.17497587203979	-0.0139918150380254	-0.000355493422830477	0.00970941036939621	0.00938473641872406	NaN	54.8030776977539
1092	108.956802368164	-8.2512731552124	-7.01912927627563	-0.00360223650932312	0.00841071270406246	0.00256657530553639	0.00483929552137852	NaN	54.478401184082
1093	108.307456970215	-7.92659854888916	-7.08406400680542	-0.0123684434220195	0.00451462110504508	0.00906006153672934	-0.00230353930965066	NaN	54.1537284851074
1094	108.956802368164	-8.57594776153564	-7.08406400680542	-0.0126931173726916	0.00418994715437293	0.000618529506027699	-3.08191010844894e-05	NaN	54.478401184082
1095	108.956802368164	-8.2512731552124	-6.56458520889282	-0.0123684434220195	0.011982130818069	0.00581331877037883	0.0113327819854021	NaN	54.478401184082
1096	109.606155395508	-8.2512731552124	-6.36978054046631	0.0103587592020631	0.0103587592020631	0.00159255252219737	0.00321592413820326	NaN	54.8030776977539
1097	111.55419921875	-8.57594776153564	-6.17497587203979	-0.00132951640989631	0.00321592413820326	-0.00197886489331722	-3.08191010844894e-05	NaN	55.777099609375
1098	110.904846191406	-9.22529602050781	-6.30484533309937	0.0116574559360743	-0.00327756232582033	-0.0149658378213644	-0.00457625929266214	NaN	55.4524230957031
1099	110.255500793457	-7.92659854888916	-6.56458520889282	0.0103587592020631	-0.00490093370899558	-0.0123684434220195	-0.00100484199356288	NaN	55.1277503967285
1100	111.55419921875	-9.22529602050781	-6.43471527099609	0.0210730116814375	-0.00749832857400179	-0.000355493422830477	-0.00100484199356288	NaN	55.777099609375
1101	110.904846191406	-8.57594776153564	-6.23991060256958	0.00321592413820326	-0.0182125810533762	-0.00684897974133492	-0.0123684434220195	NaN	55.4524230957031
1102	110.904846191406	-8.90062141418457	-5.98017120361328	0.000943203864153475	-0.0169138833880424	-0.00522560812532902	-0.00619963090866804	NaN	55.4524230957031
1103	112.203544616699	-10.5239934921265	-5.72043180465698	0.0145795252174139	0.00159255252219737	-0.00652430532500148	-0.00619963090866804	NaN	56.1017723083496
1104	112.203544616699	-10.5239934921265	-6.49965000152588	-3.08191010844894e-05	-0.00490093370899558	-0.00392691092565656	-0.00327756232582033	NaN	56.1017723083496
1105	114.151596069336	-10.8486671447754	-6.43471527099609	0.00970941036939621	-0.0026282137259841	-3.08191010844894e-05	0.00256657530553639	NaN	57.075798034668
1106	110.255500793457	-9.22529602050781	-6.43471527099609	0.0022419011220336	-0.00392691092565656	0.01100810803473	0.00126787810586393	NaN	55.1277503967285
1107	111.55419921875	-8.90062141418457	-6.49965000152588	-0.0104203969240189	-0.00684897974133492	0.00321592413820326	-0.00132951640989631	NaN	55.777099609375
1108	111.55419921875	-9.22529602050781	-5.98017120361328	-0.00360223650932312	-0.00165419070981443	0.0116574559360743	0.00354059832170606	NaN	55.777099609375
1109	112.852897644043	-9.22529602050781	-5.9152364730835	-0.0113944197073579	0.000293855206109583	0.00776136433705688	0.00581331877037883	NaN	56.4264488220215
1110	111.55419921875	-8.57594776153564	-6.69445466995239	-0.00425158534198999	0.00808603875339031	0.0171769186854362	0.00841071270406246	NaN	55.777099609375
1111	112.203544616699	-8.2512731552124	-6.62951993942261	-0.00197886489331722	0.00548864435404539	0.0136055024340749	0.0106834331527352	NaN	56.1017723083496
1112	111.55419921875	-9.54997062683105	-6.36978054046631	0.00289124972186983	0.000293855206109583	0.00516396993771195	0.00191722682211548	NaN	55.777099609375
1113	112.203544616699	-9.22529602050781	-7.01912927627563	-0.00100484199356288	0.00126787810586393	-0.00652430532500148	-0.00132951640989631	NaN	56.1017723083496
1114	112.852897644043	-9.87464427947998	-6.56458520889282	0.00613799272105098	0.00906006153672934	0.00191722682211548	0.00126787810586393	NaN	56.4264488220215
1115	112.852897644043	-9.22529602050781	-7.01912927627563	0.00483929552137852	0.01100810803473	0.00841071270406246	-0.000680167751852423	NaN	56.4264488220215
1116	110.904846191406	-8.90062141418457	-6.49965000152588	0.00743668992072344	0.000943203864153475	0.00646266713738441	0.00678734155371785	NaN	55.4524230957031
1117	109.606155395508	-8.2512731552124	-6.82432460784912	0.01100810803473	0.00159255252219737	-0.00165419070981443	-0.00490093370899558	NaN	54.8030776977539
1118	110.904846191406	-8.2512731552124	-6.49965000152588	0.0116574559360743	0.00743668992072344	-0.0100957229733467	-0.00587495695799589	NaN	55.4524230957031
1119	111.55419921875	-8.90062141418457	-6.82432460784912	0.0106834331527352	0.0123068047687411	-0.0120437685400248	-0.00847235135734081	NaN	55.777099609375
1120	110.255500793457	-8.2512731552124	-6.82432460784912	0.0126314787194133	0.0207483377307653	-0.00912170019000769	-0.00587495695799589	NaN	55.1277503967285
1121	111.55419921875	-8.90062141418457	-6.23991060256958	0.0145795252174139	0.00938473641872406	-0.00522560812532902	-0.00100484199356288	NaN	55.777099609375
1122	112.203544616699	-9.22529602050781	-7.08406400680542	0.00516396993771195	0.011982130818069	-0.00847235135734081	-0.0123684434220195	NaN	56.1017723083496
1123	109.606155395508	-8.2512731552124	-7.21393346786499	0.00354059832170606	0.0103587592020631	-0.0026282137259841	-0.00392691092565656	NaN	54.8030776977539
1124	108.956802368164	-8.2512731552124	-7.01912927627563	-0.000680167751852423	0.0132808275520802	0.00451462110504508	-0.00197886489331722	NaN	54.478401184082
1125	108.956802368164	-8.57594776153564	-6.95419406890869	-0.00587495695799589	0.0168522447347641	0.00191722682211548	0.00841071270406246	NaN	54.478401184082
1126	110.255500793457	-8.90062141418457	-6.62951993942261	-0.0117190945893526	0.0210730116814375	-0.00555028254166245	0.00581331877037883	NaN	55.1277503967285
1127	108.956802368164	-9.22529602050781	-6.69445466995239	-0.0195112787187099	0.0132808275520802	0.00159255252219737	-3.08191010844894e-05	NaN	54.478401184082
1128	108.956802368164	-8.2512731552124	-7.21393346786499	-0.0100957229733467	0.0103587592020631	0.0126314787194133	0.00678734155371785	NaN	54.478401184082
1129	110.904846191406	-9.22529602050781	-7.08406400680542	-0.023407369852066	0.0158782228827477	0.01100810803473	0.00256657530553639	NaN	55.4524230957031
1130	110.904846191406	-8.2512731552124	-6.49965000152588	-0.0117190945893526	0.0194496400654316	0.00808603875339031	0.00808603875339031	NaN	55.4524230957031
1131	112.203544616699	-9.22529602050781	-6.17497587203979	-0.0143164889886975	0.0181509424000978	0.0132808275520802	-0.00100484199356288	NaN	56.1017723083496
1132	112.203544616699	-8.2512731552124	-6.75938940048218	-0.0100957229733467	0.01100810803473	0.00613799272105098	0.00191722682211548	NaN	56.1017723083496
1133	110.904846191406	-8.57594776153564	-7.08406400680542	-0.00165419070981443	0.0103587592020631	-0.00425158534198999	-0.000355493422830477	NaN	55.4524230957031
1134	110.255500793457	-8.57594776153564	-7.21393346786499	-0.0104203969240189	-0.0026282137259841	-0.000355493422830477	-0.000680167751852423	NaN	55.1277503967285
1135	110.904846191406	-9.54997062683105	-6.43471527099609	-0.00522560812532902	-0.00490093370899558	-0.00425158534198999	0.00159255252219737	NaN	55.4524230957031
1136	111.55419921875	-10.5239934921265	-6.49965000152588	0.0236704051494598	-0.00165419070981443	0.00386527273803949	0.0116574559360743	NaN	55.777099609375
1137	112.852897644043	-10.8486671447754	-6.69445466995239	0.00386527273803949	-0.00425158534198999	-0.0100957229733467	-0.00717365415766835	NaN	56.4264488220215
1138	110.255500793457	-9.22529602050781	-6.11004114151001	0.00776136433705688	-0.0324982516467571	-0.0185372550040483	-0.00587495695799589	NaN	55.1277503967285
1139	111.55419921875	-9.22529602050781	-6.62951993942261	0.013930176384747	-0.0276281367987394	-0.0191866029053926	-0.000355493422830477	NaN	55.777099609375
1140	110.904846191406	-9.22529602050781	-6.43471527099609	0.0175015944987535	-0.0188619289547205	-0.0175632312893867	-0.00197886489331722	NaN	55.4524230957031
1141	111.55419921875	-9.22529602050781	-6.62951993942261	0.0171769186854362	-0.021459324285388	-0.0126931173726916	0.00321592413820326	NaN	55.777099609375
1142	110.255500793457	-8.90062141418457	-6.56458520889282	0.00548864435404539	-0.0172385573387146	-0.0126931173726916	-0.00392691092565656	NaN	55.1277503967285
1143	109.606155395508	-9.22529602050781	-6.23991060256958	-0.0208099745213985	-0.0204853005707264	-0.00457625929266214	-0.00717365415766835	NaN	54.8030776977539
1144	110.904846191406	-9.54997062683105	-5.98017120361328	0.00386527273803949	-0.0286021586507559	-0.00879702530801296	0.000618529506027699	NaN	55.4524230957031
1145	110.255500793457	-8.90062141418457	-6.62951993942261	-0.0026282137259841	-0.0159398596733809	-0.00782300252467394	0.00191722682211548	NaN	55.1277503967285
1146	110.255500793457	-8.2512731552124	-6.75938940048218	0.0152288740500808	-0.0250307414680719	-0.00490093370899558	0.000618529506027699	NaN	55.1277503967285
1147	110.904846191406	-7.92659854888916	-6.88925933837891	0.00354059832170606	-0.023407369852066	-0.00555028254166245	-0.00782300252467394	NaN	55.4524230957031
1148	111.55419921875	-9.87464427947998	-6.95419406890869	-0.00490093370899558	-0.0204853005707264	-0.00295288790948689	0.00841071270406246	NaN	55.777099609375
1149	110.255500793457	-8.57594776153564	-7.14899873733521	-0.00847235135734081	-0.021459324285388	0.00970941036939621	-0.00619963090866804	NaN	55.1277503967285
1150	113.502243041992	-9.87464427947998	-6.69445466995239	-0.000680167751852423	-0.0107450718060136	0.00126787810586393	-0.00197886489331722	NaN	56.7511215209961
1151	110.255500793457	-8.57594776153564	-7.34380340576172	-0.00587495695799589	-0.0143164889886975	0.00516396993771195	0.00256657530553639	NaN	55.1277503967285
1152	111.55419921875	-8.90062141418457	-7.01912927627563	-3.08191010844894e-05	-0.0191866029053926	-0.00490093370899558	-0.00295288790948689	NaN	55.777099609375
1153	111.55419921875	-8.57594776153564	-6.43471527099609	-0.0104203969240189	-0.0100957229733467	-0.00619963090866804	-0.00457625929266214	NaN	55.777099609375
1154	111.55419921875	-8.90062141418457	-6.75938940048218	0.00451462110504508	0.0152288740500808	-3.08191010844894e-05	0.00386527273803949	NaN	55.777099609375
1155	110.904846191406	-8.57594776153564	-6.82432460784912	0.00126787810586393	0.0152288740500808	-0.000355493422830477	0.00256657530553639	NaN	55.4524230957031
1156	109.606155395508	-8.57594776153564	-6.88925933837891	0.011982130818069	0.00808603875339031	-0.000680167751852423	0.00873538758605719	NaN	54.8030776977539
1157	108.307456970215	-8.2512731552124	-7.27886867523193	0.00126787810586393	0.012956153601408	0.00126787810586393	-0.00295288790948689	NaN	54.1537284851074
1158	108.956802368164	-9.54997062683105	-6.88925933837891	0.000618529506027699	-0.00717365415766835	-0.0152905117720366	-0.00230353930965066	NaN	54.478401184082
1159	108.956802368164	-9.54997062683105	-6.82432460784912	0.013930176384747	-0.0143164889886975	-0.0136671401560307	-0.00522560812532902	NaN	54.478401184082
1160	109.606155395508	-8.57594776153564	-7.08406400680542	0.0188002903014421	-0.00490093370899558	-3.08191010844894e-05	0.0022419011220336	NaN	54.8030776977539
1161	108.956802368164	-8.2512731552124	-6.11004114151001	0.0149041991680861	-0.00522560812532902	-0.00879702530801296	0.00289124972186983	NaN	54.478401184082
1162	110.904846191406	-9.22529602050781	-6.23991060256958	0.00483929552137852	0.01847561635077	-0.0149658378213644	-0.00912170019000769	NaN	55.4524230957031
1163	110.904846191406	-9.54997062683105	-6.30484533309937	-0.0026282137259841	0.00483929552137852	-0.00425158534198999	-0.00490093370899558	NaN	55.4524230957031
1164	112.852897644043	-8.90062141418457	-6.69445466995239	0.011982130818069	0.00321592413820326	0.00354059832170606	-0.00295288790948689	NaN	56.4264488220215
1165	111.55419921875	-9.87464427947998	-6.82432460784912	0.00451462110504508	0.00613799272105098	-0.0026282137259841	0.00321592413820326	NaN	55.777099609375
1166	111.55419921875	-9.22529602050781	-6.23991060256958	0.01100810803473	0.00678734155371785	0.00386527273803949	0.00191722682211548	NaN	55.777099609375
1167	111.55419921875	-9.54997062683105	-6.04510593414307	0.0116574559360743	-0.00230353930965066	-0.00490093370899558	-0.00360223650932312	NaN	55.777099609375
1168	110.904846191406	-9.54997062683105	-6.30484533309937	-0.0211346503347158	0.00776136433705688	-0.00360223650932312	0.00548864435404539	NaN	55.4524230957031
1169	112.852897644043	-10.5239934921265	-6.43471527099609	-0.00522560812532902	0.00776136433705688	0.0113327819854021	0.00938473641872406	NaN	56.4264488220215
1170	111.55419921875	-9.22529602050781	-6.62951993942261	-0.0104203969240189	0.0116574559360743	0.00711201597005129	0.00256657530553639	NaN	55.777099609375
1171	111.55419921875	-9.54997062683105	-6.62951993942261	-0.0123684434220195	0.00776136433705688	0.0106834331527352	0.00483929552137852	NaN	55.777099609375
1172	112.203544616699	-10.5239934921265	-6.23991060256958	-0.0182125810533762	0.01100810803473	-0.00327756232582033	-0.00619963090866804	NaN	56.1017723083496
1173	112.203544616699	-9.54997062683105	-6.04510593414307	-0.0100957229733467	0.0123068047687411	-0.00879702530801296	-0.00360223650932312	NaN	56.1017723083496
1174	112.203544616699	-9.22529602050781	-6.30484533309937	-0.00360223650932312	0.00613799272105098	-0.00360223650932312	-0.000680167751852423	NaN	56.1017723083496
1175	112.203544616699	-9.54997062683105	-6.82432460784912	-3.08191010844894e-05	0.0149041991680861	0.00354059832170606	0.00516396993771195	NaN	56.1017723083496
1176	110.904846191406	-8.57594776153564	-6.82432460784912	0.00873538758605719	0.0113327819854021	0.00321592413820326	0.000618529506027699	NaN	55.4524230957031
1177	110.904846191406	-8.57594776153564	-7.14899873733521	-0.00522560812532902	0.01100810803473	-0.0026282137259841	-0.00522560812532902	NaN	55.4524230957031
1178	112.203544616699	-8.57594776153564	-6.43471527099609	0.00873538758605719	0.00938473641872406	-0.0240567177534103	-0.00717365415766835	NaN	56.1017723083496
1179	111.55419921875	-8.90062141418457	-6.23991060256958	0.0197743140161037	0.00938473641872406	-0.0165892094373703	-0.00814767740666866	NaN	55.777099609375
1180	109.606155395508	-8.2512731552124	-7.4087381362915	0.025618452578783	0.0158782228827477	-0.0110697457566857	-0.0026282137259841	NaN	54.8030776977539
1181	112.203544616699	-8.90062141418457	-6.75938940048218	0.0149041991680861	0.0116574559360743	-0.0126931173726916	-0.000680167751852423	NaN	56.1017723083496
1182	110.904846191406	-8.2512731552124	-6.88925933837891	0.0136055024340749	0.0113327819854021	-0.0149658378213644	-0.00100484199356288	NaN	55.4524230957031
1183	110.904846191406	-7.60192441940308	-6.69445466995239	0.0100340843200684	0.00906006153672934	-0.00944637414067984	-0.00944637414067984	NaN	55.4524230957031
1184	112.203544616699	-8.2512731552124	-6.23991060256958	0.00354059832170606	0.00841071270406246	-0.00782300252467394	0.00126787810586393	NaN	56.1017723083496
1185	110.255500793457	-8.57594776153564	-6.75938940048218	0.00841071270406246	0.0132808275520802	-0.00977104809135199	0.0022419011220336	NaN	55.1277503967285
1186	112.203544616699	-8.57594776153564	-7.14899873733521	0.00776136433705688	0.00516396993771195	-0.00619963090866804	-0.00425158534198999	NaN	56.1017723083496
1187	110.255500793457	-7.92659854888916	-7.34380340576172	0.00159255252219737	0.00841071270406246	0.00256657530553639	-0.00425158534198999	NaN	55.1277503967285
1188	112.852897644043	-8.2512731552124	-6.69445466995239	-0.0100957229733467	0.0103587592020631	0.00126787810586393	0.00386527273803949	NaN	56.4264488220215
1189	111.55419921875	-9.22529602050781	-6.82432460784912	-0.0146411629393697	0.00906006153672934	0.0136055024340749	-0.00295288790948689	NaN	55.777099609375
1190	110.255500793457	-7.92659854888916	-6.88925933837891	-0.00814767740666866	0.0103587592020631	0.0103587592020631	0.00256657530553639	NaN	55.1277503967285
1191	109.606155395508	-8.2512731552124	-6.88925933837891	-0.0126931173726916	0.0145795252174139	0.0145795252174139	0.00289124972186983	NaN	54.8030776977539
1192	108.956802368164	-9.22529602050781	-6.95419406890869	-0.00652430532500148	0.00516396993771195	0.00646266713738441	-0.00717365415766835	NaN	54.478401184082
1193	108.956802368164	-9.22529602050781	-7.01912927627563	-0.021459324285388	0.00743668992072344	-0.00425158534198999	-0.00392691092565656	NaN	54.478401184082
1194	107.658103942871	-8.57594776153564	-6.36978054046631	-0.00814767740666866	-3.08191010844894e-05	0.00289124972186983	-0.00457625929266214	NaN	53.8290519714355
1195	107.658103942871	-8.57594776153564	-6.36978054046631	-0.0172385573387146	0.00581331877037883	-0.00327756232582033	0.00646266713738441	NaN	53.8290519714355
1196	108.956802368164	-7.27725028991699	-6.36978054046631	0.00126787810586393	0.00776136433705688	0.00516396993771195	-0.00165419070981443	NaN	54.478401184082
1197	110.904846191406	-9.22529602050781	-6.56458520889282	0.00126787810586393	0.000943203864153475	-0.00360223650932312	-0.00132951640989631	NaN	55.4524230957031
1198	112.203544616699	-8.57594776153564	-6.88925933837891	-0.0152905117720366	-0.0165892094373703	-0.0100957229733467	-0.00879702530801296	NaN	56.1017723083496
1199	111.55419921875	-7.92659854888916	-7.08406400680542	0.0136055024340749	-0.0172385573387146	-0.0107450718060136	-0.00684897974133492	NaN	55.777099609375
1200	112.852897644043	-7.92659854888916	-7.01912927627563	0.00678734155371785	-0.00782300252467394	-0.00652430532500148	-3.08191010844894e-05	NaN	56.4264488220215
1201	112.203544616699	-9.22529602050781	-6.36978054046631	0.0220470335334539	-0.00912170019000769	-0.0143164889886975	0.000293855206109583	NaN	56.1017723083496
1202	111.55419921875	-8.90062141418457	-6.23991060256958	0.0223717093467712	-0.00717365415766835	-0.00555028254166245	-0.00684897974133492	NaN	55.777099609375
1203	111.55419921875	-8.57594776153564	-7.01912927627563	0.0165275707840919	-0.00457625929266214	-0.0139918150380254	-0.0123684434220195	NaN	55.777099609375
1204	110.904846191406	-8.2512731552124	-7.21393346786499	0.0243197549134493	-0.0117190945893526	0.00841071270406246	0.0022419011220336	NaN	55.4524230957031
1205	110.904846191406	-9.54997062683105	-6.88925933837891	0.0278911720961332	-0.0107450718060136	-0.000355493422830477	0.00289124972186983	NaN	55.4524230957031
1206	110.255500793457	-9.54997062683105	-6.49965000152588	0.0262678004801273	-0.00360223650932312	0.00256657530553639	-0.00197886489331722	NaN	55.1277503967285
1207	111.55419921875	-9.54997062683105	-7.08406400680542	0.0188002903014421	-0.0130177913233638	0.00191722682211548	-0.00230353930965066	NaN	55.777099609375
1208	110.255500793457	-8.90062141418457	-6.75938940048218	0.00386527273803949	-0.0133424662053585	-0.00295288790948689	0.0022419011220336	NaN	55.1277503967285
1209	110.255500793457	-9.22529602050781	-7.01912927627563	-0.00457625929266214	0.0116574559360743	0.0136055024340749	0.000618529506027699	NaN	55.1277503967285
1210	112.203544616699	-9.54997062683105	-6.36978054046631	-0.00132951640989631	0.00613799272105098	0.00354059832170606	0.00483929552137852	NaN	56.1017723083496
1211	111.55419921875	-8.90062141418457	-6.43471527099609	-0.0107450718060136	0.00841071270406246	0.00808603875339031	-0.00360223650932312	NaN	55.777099609375
1212	111.55419921875	-8.90062141418457	-6.36978054046631	-0.0136671401560307	0.00126787810586393	-0.000355493422830477	-0.00360223650932312	NaN	55.777099609375
1213	111.55419921875	-7.92659854888916	-6.36978054046631	-0.0227580219507217	0.00646266713738441	-0.0026282137259841	-0.00814767740666866	NaN	55.777099609375
1214	112.203544616699	-8.90062141418457	-5.98017120361328	-0.017887907102704	0.00418994715437293	-0.00165419070981443	0.0106834331527352	NaN	56.1017723083496
1215	110.904846191406	-8.57594776153564	-7.01912927627563	-0.0208099745213985	0.0142548503354192	0.00711201597005129	-0.00457625929266214	NaN	55.4524230957031
1216	113.502243041992	-8.90062141418457	-7.14899873733521	-0.0136671401560307	0.0116574559360743	-0.000680167751852423	0.00516396993771195	NaN	56.7511215209961
1217	112.203544616699	-8.57594776153564	-7.27886867523193	-0.0162645354866982	0.00776136433705688	0.00191722682211548	0.0022419011220336	NaN	56.1017723083496
1218	112.203544616699	-7.92659854888916	-6.62951993942261	-0.00619963090866804	0.00386527273803949	-0.0136671401560307	-0.00522560812532902	NaN	56.1017723083496
1219	112.203544616699	-7.60192441940308	-6.62951993942261	0.00354059832170606	-0.0172385573387146	-0.0198359526693821	-0.00847235135734081	NaN	56.1017723083496
1220	110.904846191406	-8.57594776153564	-6.17497587203979	0.0145795252174139	0.00451462110504508	-0.0126931173726916	-0.00327756232582033	NaN	55.4524230957031
1221	112.852897644043	-8.90062141418457	-6.36978054046631	0.0106834331527352	-0.0107450718060136	-0.00425158534198999	-0.00522560812532902	NaN	56.4264488220215
1222	109.606155395508	-7.60192441940308	-6.69445466995239	0.0142548503354192	0.00548864435404539	-0.00652430532500148	-0.0026282137259841	NaN	54.8030776977539
1223	109.606155395508	-7.92659854888916	-6.56458520889282	0.00678734155371785	-0.00197886489331722	0.00159255252219737	0.00289124972186983	NaN	54.8030776977539
1224	110.255500793457	-7.60192441940308	-6.49965000152588	-0.0117190945893526	-0.000680167751852423	-0.000355493422830477	-0.00717365415766835	NaN	55.1277503967285
1225	110.255500793457	-7.27725028991699	-6.30484533309937	0.0123068047687411	0.000943203864153475	-0.000680167751852423	0.00841071270406246	NaN	55.1277503967285
1226	109.606155395508	-7.27725028991699	-6.30484533309937	-3.08191010844894e-05	0.0100340843200684	-3.08191010844894e-05	-0.00100484199356288	NaN	54.8030776977539
1227	110.255500793457	-8.57594776153564	-6.23991060256958	-0.00457625929266214	-0.00555028254166245	-0.00100484199356288	0.00646266713738441	NaN	55.1277503967285
1228	108.956802368164	-7.60192441940308	-6.56458520889282	-0.0172385573387146	0.00711201597005129	0.00841071270406246	-0.00392691092565656	NaN	54.478401184082
1229	108.307456970215	-7.60192441940308	-6.56458520889282	-0.0295761823654175	0.00256657530553639	0.00743668992072344	0.00516396993771195	NaN	54.1537284851074
1230	108.307456970215	-7.92659854888916	-6.49965000152588	-0.0198359526693821	0.00938473641872406	0.0155535480007529	0.00873538758605719	NaN	54.1537284851074
1231	108.307456970215	-7.60192441940308	-6.30484533309937	-0.0172385573387146	0.012956153601408	-0.00165419070981443	0.00451462110504508	NaN	54.1537284851074
1232	109.606155395508	-7.60192441940308	-6.04510593414307	-0.0152905117720366	0.00386527273803949	0.00841071270406246	0.00418994715437293	NaN	54.8030776977539
1233	110.255500793457	-8.90062141418457	-7.01912927627563	-0.00912170019000769	0.00581331877037883	-0.00197886489331722	-0.0100957229733467	NaN	55.1277503967285
1234	111.55419921875	-7.92659854888916	-6.82432460784912	-0.00425158534198999	0.00321592413820326	0.00451462110504508	0.00451462110504508	NaN	55.777099609375
1235	111.55419921875	-8.2512731552124	-6.88925933837891	0.00126787810586393	0.00418994715437293	0.0113327819854021	0.00516396993771195	NaN	55.777099609375
1236	110.904846191406	-8.90062141418457	-6.82432460784912	-0.00522560812532902	0.00808603875339031	0.00776136433705688	0.00191722682211548	NaN	55.4524230957031
1237	108.956802368164	-7.27725028991699	-6.95419406890869	0.000943203864153475	0.000618529506027699	0.00548864435404539	0.00159255252219737	NaN	54.478401184082
1238	111.55419921875	-8.90062141418457	-6.11004114151001	0.0441248863935471	0.000293855206109583	-0.00944637414067984	-0.0149658378213644	NaN	55.777099609375
1239	109.606155395508	-8.2512731552124	-6.56458520889282	0.0158782228827477	-0.00132951640989631	-0.0159398596733809	-0.00360223650932312	NaN	54.8030776977539
1240	112.203544616699	-9.54997062683105	-6.49965000152588	0.0165275707840919	-3.08191010844894e-05	-0.00782300252467394	0.00581331877037883	NaN	56.1017723083496
1241	109.606155395508	-8.57594776153564	-7.27886867523193	0.0126314787194133	0.00159255252219737	-0.00749832857400179	0.00256657530553639	NaN	54.8030776977539
1242	110.904846191406	-9.22529602050781	-6.62951993942261	0.011982130818069	0.000293855206109583	-0.0110697457566857	-0.0104203969240189	NaN	55.4524230957031
1243	111.55419921875	-8.57594776153564	-6.11004114151001	0.00808603875339031	-0.00295288790948689	-0.0100957229733467	-0.00197886489331722	NaN	55.777099609375
1244	111.55419921875	-8.90062141418457	-6.75938940048218	-0.00912170019000769	-0.00522560812532902	-0.00847235135734081	-0.000680167751852423	NaN	55.777099609375
1245	111.55419921875	-7.92659854888916	-6.75938940048218	0.00711201597005129	0.00548864435404539	0.0022419011220336	-0.000680167751852423	NaN	55.777099609375
1246	109.606155395508	-8.2512731552124	-6.88925933837891	0.00191722682211548	-0.00295288790948689	-0.00587495695799589	0.00159255252219737	NaN	54.8030776977539
1247	110.255500793457	-6.95257568359375	-7.14899873733521	-0.00327756232582033	-0.00879702530801296	-0.0026282137259841	0.0022419011220336	NaN	55.1277503967285
1248	112.203544616699	-8.2512731552124	-6.82432460784912	-0.00717365415766835	0.00548864435404539	-0.00555028254166245	-0.00425158534198999	NaN	56.1017723083496
1249	110.904846191406	-8.2512731552124	-6.75938940048218	-0.0165892094373703	0.01847561635077	0.00289124972186983	0.00191722682211548	NaN	55.4524230957031
1250	110.255500793457	-6.95257568359375	-6.88925933837891	0.00256657530553639	0.0123068047687411	0.00548864435404539	0.0136055024340749	NaN	55.1277503967285
1251	110.904846191406	-8.2512731552124	-6.62951993942261	-0.00717365415766835	0.00938473641872406	0.00613799272105098	0.00938473641872406	NaN	55.4524230957031
1252	112.203544616699	-8.2512731552124	-7.27886867523193	0.00776136433705688	0.00646266713738441	-0.00392691092565656	-0.00230353930965066	NaN	56.1017723083496
1253	110.255500793457	-7.60192441940308	-7.21393346786499	-0.00295288790948689	0.00289124972186983	-0.00392691092565656	-3.08191010844894e-05	NaN	55.1277503967285
1254	110.255500793457	-6.95257568359375	-6.43471527099609	0.00354059832170606	0.000618529506027699	-0.00100484199356288	0.00126787810586393	NaN	55.1277503967285
1255	109.606155395508	-7.60192441940308	-6.17497587203979	0.00646266713738441	0.00646266713738441	0.00841071270406246	0.00354059832170606	NaN	54.8030776977539
1256	109.606155395508	-7.60192441940308	-6.56458520889282	0.013930176384747	-0.00522560812532902	-0.00132951640989631	-0.000680167751852423	NaN	54.8030776977539
1257	110.255500793457	-8.57594776153564	-6.43471527099609	0.0223717093467712	-3.08191010844894e-05	-0.0113944197073579	0.00678734155371785	NaN	55.1277503967285
1258	110.255500793457	-7.92659854888916	-6.43471527099609	0.00451462110504508	-0.00782300252467394	-0.0240567177534103	-0.0110697457566857	NaN	55.1277503967285
1259	110.904846191406	-8.2512731552124	-6.17497587203979	0.00483929552137852	-0.0123684434220195	-0.0204853005707264	0.00418994715437293	NaN	55.4524230957031
1260	108.956802368164	-6.95257568359375	-6.95419406890869	0.00321592413820326	-0.00652430532500148	-0.00652430532500148	0.00548864435404539	NaN	54.478401184082
1261	107.658103942871	-7.27725028991699	-6.30484533309937	0.0022419011220336	-0.00197886489331722	-0.0117190945893526	0.00289124972186983	NaN	53.8290519714355
1262	107.658103942871	-7.92659854888916	-6.36978054046631	0.00321592413820326	-0.00749832857400179	-0.00684897974133492	-0.00100484199356288	NaN	53.8290519714355
1263	110.255500793457	-8.57594776153564	-6.56458520889282	-0.00652430532500148	-0.0130177913233638	-0.0113944197073579	-0.00392691092565656	NaN	55.1277503967285
1264	109.606155395508	-7.92659854888916	-6.82432460784912	-0.00327756232582033	-0.00457625929266214	0.000293855206109583	0.000618529506027699	NaN	54.8030776977539
1265	110.255500793457	-8.2512731552124	-6.69445466995239	-0.00100484199356288	-0.00132951640989631	-0.00100484199356288	0.00776136433705688	NaN	55.1277503967285
1266	109.606155395508	-6.95257568359375	-6.36978054046631	0.00646266713738441	0.00386527273803949	-0.00684897974133492	0.00354059832170606	NaN	54.8030776977539
1267	109.606155395508	-7.60192441940308	-5.98017120361328	0.00613799272105098	0.0022419011220336	0.000293855206109583	-0.000680167751852423	NaN	54.8030776977539
1268	109.606155395508	-7.27725028991699	-6.36978054046631	-0.00977104809135199	0.0116574559360743	0.00678734155371785	0.00159255252219737	NaN	54.8030776977539
1269	109.606155395508	-7.27725028991699	-6.62951993942261	-0.0143164889886975	0.00808603875339031	0.0142548503354192	-0.0113944197073579	NaN	54.8030776977539
1270	110.904846191406	-8.57594776153564	-6.17497587203979	-0.00587495695799589	0.00548864435404539	0.00581331877037883	0.00873538758605719	NaN	55.4524230957031
1271	108.956802368164	-7.92659854888916	-6.88925933837891	-0.00749832857400179	0.00451462110504508	0.00970941036939621	0.000618529506027699	NaN	54.478401184082
1272	110.255500793457	-8.2512731552124	-7.01912927627563	-0.00132951640989631	-0.00230353930965066	-0.00132951640989631	0.00548864435404539	NaN	55.1277503967285
1273	110.904846191406	-9.87464427947998	-6.56458520889282	-0.00490093370899558	-0.00457625929266214	-0.00327756232582033	-0.00327756232582033	NaN	55.4524230957031
1274	112.203544616699	-9.54997062683105	-6.82432460784912	-0.00587495695799589	0.00159255252219737	-0.0113944197073579	0.0136055024340749	NaN	56.1017723083496
1275	111.55419921875	-8.57594776153564	-6.95419406890869	0.00483929552137852	0.00354059832170606	0.00938473641872406	0.00451462110504508	NaN	55.777099609375
1276	111.55419921875	-9.54997062683105	-6.82432460784912	0.0142548503354192	0.00581331877037883	0.00581331877037883	0.0194496400654316	NaN	55.777099609375
1277	109.606155395508	-6.95257568359375	-7.08406400680542	0.0168522447347641	0.00711201597005129	0.00126787810586393	0.00841071270406246	NaN	54.8030776977539
1278	110.255500793457	-7.60192441940308	-6.43471527099609	0.0168522447347641	0.00418994715437293	-0.00782300252467394	-0.00782300252467394	NaN	55.1277503967285
1279	108.956802368164	-6.62790155410767	-6.23991060256958	0.0285405199974775	0.00970941036939621	-0.0198359526693821	-0.00619963090866804	NaN	54.478401184082
1280	111.55419921875	-8.2512731552124	-6.43471527099609	0.0350340083241463	0.00873538758605719	-0.00425158534198999	0.00321592413820326	NaN	55.777099609375
1281	111.55419921875	-8.2512731552124	-6.56458520889282	0.0239950809627771	0.00938473641872406	-0.00230353930965066	0.00321592413820326	NaN	55.777099609375
1282	110.904846191406	-7.60192441940308	-6.69445466995239	0.011982130818069	0.00743668992072344	0.00126787810586393	0.000293855206109583	NaN	55.4524230957031
1283	109.606155395508	-7.60192441940308	-6.75938940048218	0.00841071270406246	0.00581331877037883	-0.00879702530801296	-0.0026282137259841	NaN	54.8030776977539
1284	109.606155395508	-6.95257568359375	-6.69445466995239	0.000293855206109583	0.00483929552137852	0.00159255252219737	-0.000680167751852423	NaN	54.8030776977539
1285	110.904846191406	-7.92659854888916	-6.36978054046631	0.00321592413820326	0.00938473641872406	0.000293855206109583	0.00451462110504508	NaN	55.4524230957031
1286	111.55419921875	-7.60192441940308	-7.14899873733521	-0.00749832857400179	0.00516396993771195	-0.00197886489331722	0.0022419011220336	NaN	55.777099609375
1287	110.904846191406	-8.2512731552124	-7.34380340576172	-0.00197886489331722	0.00906006153672934	0.00321592413820326	0.00256657530553639	NaN	55.4524230957031
1288	110.255500793457	-7.60192441940308	-6.95419406890869	-0.0188619289547205	0.00678734155371785	0.0022419011220336	-0.00392691092565656	NaN	55.1277503967285
1289	110.904846191406	-8.57594776153564	-6.36978054046631	-0.0250307414680719	0.0100340843200684	0.00581331877037883	0.00613799272105098	NaN	55.4524230957031
1290	108.956802368164	-5.97855281829834	-6.69445466995239	-0.0152905117720366	0.0103587592020631	0.01847561635077	0.00873538758605719	NaN	54.478401184082
1291	111.55419921875	-8.2512731552124	-6.17497587203979	-0.0139918150380254	0.0126314787194133	0.0123068047687411	0.00873538758605719	NaN	55.777099609375
1292	112.203544616699	-7.92659854888916	-6.56458520889282	-0.0026282137259841	0.00743668992072344	0.011982130818069	0.00418994715437293	NaN	56.1017723083496
1293	109.606155395508	-6.62790155410767	-6.69445466995239	-0.0211346503347158	0.00321592413820326	0.000943203864153475	-0.00522560812532902	NaN	54.8030776977539
1294	109.606155395508	-6.95257568359375	-6.62951993942261	-0.0136671401560307	-0.00749832857400179	-0.00490093370899558	0.0022419011220336	NaN	54.8030776977539
1295	108.956802368164	-6.95257568359375	-6.43471527099609	-0.00522560812532902	0.00191722682211548	0.00711201597005129	0.00354059832170606	NaN	54.478401184082
1296	107.658103942871	-6.95257568359375	-6.49965000152588	-0.00230353930965066	0.000293855206109583	0.00256657530553639	0.00191722682211548	NaN	53.8290519714355
1297	108.956802368164	-8.2512731552124	-6.69445466995239	0.00159255252219737	-0.0026282137259841	-0.00490093370899558	0.00159255252219737	NaN	54.478401184082
1298	107.658103942871	-8.2512731552124	-7.01912927627563	0.00483929552137852	-0.00425158534198999	-0.0136671401560307	-0.00814767740666866	NaN	53.8290519714355
1299	108.307456970215	-7.92659854888916	-7.14899873733521	0.000618529506027699	-0.0149658378213644	-0.00879702530801296	0.000293855206109583	NaN	54.1537284851074
1300	108.307456970215	-7.27725028991699	-7.01912927627563	0.0100340843200684	-0.00360223650932312	0.000293855206109583	0.00386527273803949	NaN	54.1537284851074
1301	108.307456970215	-6.95257568359375	-6.49965000152588	0.0200989879667759	-0.00717365415766835	0.00126787810586393	0.00451462110504508	NaN	54.1537284851074
1302	108.956802368164	-7.92659854888916	-6.11004114151001	0.0113327819854021	0.000293855206109583	-0.00230353930965066	-0.00197886489331722	NaN	54.478401184082
1303	110.904846191406	-7.92659854888916	-5.9152364730835	0.00808603875339031	-0.0117190945893526	-0.0169138833880424	-0.0149658378213644	NaN	55.4524230957031
1304	110.255500793457	-7.92659854888916	-6.43471527099609	-0.000355493422830477	-0.0139918150380254	-0.00879702530801296	0.00354059832170606	NaN	55.1277503967285
1305	109.606155395508	-7.27725028991699	-6.43471527099609	0.0100340843200684	-0.00392691092565656	0.0103587592020631	0.00548864435404539	NaN	54.8030776977539
1306	109.606155395508	-7.27725028991699	-6.62951993942261	0.000943203864153475	-0.00944637414067984	-0.00782300252467394	0.00126787810586393	NaN	54.8030776977539
1307	108.307456970215	-7.27725028991699	-6.49965000152588	-0.00814767740666866	-0.0026282137259841	0.00613799272105098	0.00451462110504508	NaN	54.1537284851074
1308	110.255500793457	-7.92659854888916	-6.43471527099609	-0.0107450718060136	-0.0175632312893867	-0.00100484199356288	0.000293855206109583	NaN	55.1277503967285
1309	108.956802368164	-8.2512731552124	-6.95419406890869	-0.0208099745213985	-0.0191866029053926	0.00776136433705688	0.000943203864153475	NaN	54.478401184082
1310	111.55419921875	-9.22529602050781	-6.88925933837891	-0.00295288790948689	-0.00944637414067984	0.0113327819854021	0.00808603875339031	NaN	55.777099609375
1311	108.956802368164	-6.95257568359375	-6.75938940048218	-0.00522560812532902	-0.00619963090866804	0.0126314787194133	0.00646266713738441	NaN	54.478401184082
1312	109.606155395508	-8.2512731552124	-6.23991060256958	-0.00360223650932312	-0.0026282137259841	-0.00132951640989631	0.00126787810586393	NaN	54.8030776977539
1313	110.904846191406	-7.60192441940308	-6.30484533309937	-0.00100484199356288	-0.00879702530801296	-0.00912170019000769	0.00159255252219737	NaN	55.4524230957031
1314	110.904846191406	-7.92659854888916	-6.23991060256958	-0.00555028254166245	-0.00944637414067984	0.000293855206109583	-3.08191010844894e-05	NaN	55.4524230957031
1315	110.255500793457	-7.60192441940308	-6.82432460784912	0.0233457311987877	-3.08191010844894e-05	0.0022419011220336	0.0022419011220336	NaN	55.1277503967285
1316	110.904846191406	-7.60192441940308	-7.21393346786499	0.0226963832974434	-0.00425158534198999	0.00451462110504508	0.00256657530553639	NaN	55.4524230957031
1317	109.606155395508	-7.60192441940308	-6.88925933837891	0.0188002903014421	0.00321592413820326	-0.0120437685400248	-0.00457625929266214	NaN	54.8030776977539
1318	110.255500793457	-7.27725028991699	-6.88925933837891	0.0158782228827477	-0.0133424662053585	-0.0156151866540313	-0.000355493422830477	NaN	55.1277503967285
1319	109.606155395508	-7.60192441940308	-6.30484533309937	0.0230210572481155	-0.00847235135734081	-0.0159398596733809	-0.00392691092565656	NaN	54.8030776977539
1320	108.307456970215	-6.30322694778442	-6.56458520889282	0.0278911720961332	0.00776136433705688	-0.0139918150380254	0.00613799272105098	NaN	54.1537284851074
1321	109.606155395508	-7.27725028991699	-6.36978054046631	0.0200989879667759	-0.00132951640989631	-0.0227580219507217	0.00483929552137852	NaN	54.8030776977539
1322	110.255500793457	-6.95257568359375	-6.69445466995239	0.0106834331527352	0.00354059832170606	-0.00490093370899558	-0.0026282137259841	NaN	55.1277503967285
1323	110.904846191406	-7.92659854888916	-6.62951993942261	0.00841071270406246	-0.0110697457566857	-0.0156151866540313	0.000618529506027699	NaN	55.4524230957031
1324	109.606155395508	-7.60192441940308	-6.43471527099609	-0.00457625929266214	-0.00197886489331722	-0.00327756232582033	-0.00619963090866804	NaN	54.8030776977539
1325	110.255500793457	-6.95257568359375	-6.43471527099609	0.00581331877037883	0.0022419011220336	0.00289124972186983	0.00678734155371785	NaN	55.1277503967285
1326	108.956802368164	-6.30322694778442	-6.49965000152588	-0.0123684434220195	0.00354059832170606	-0.0130177913233638	0.00386527273803949	NaN	54.478401184082
1327	109.606155395508	-7.92659854888916	-6.36978054046631	-0.0136671401560307	-0.00132951640989631	-0.00555028254166245	-0.00587495695799589	NaN	54.8030776977539
1328	109.606155395508	-6.95257568359375	-6.49965000152588	-0.023407369852066	-0.0139918150380254	0.00321592413820326	0.00581331877037883	NaN	54.8030776977539
1329	109.606155395508	-7.92659854888916	-6.36978054046631	-0.0263294391334057	-0.00652430532500148	0.0113327819854021	0.00548864435404539	NaN	54.8030776977539
1330	106.359405517578	-6.95257568359375	-6.88925933837891	-0.0156151866540313	0.00743668992072344	0.00906006153672934	0.0197743140161037	NaN	53.1797027587891
1331	108.956802368164	-7.60192441940308	-6.82432460784912	-0.00847235135734081	0.00548864435404539	0.0132808275520802	-0.0026282137259841	NaN	54.478401184082
1332	106.359405517578	-6.95257568359375	-6.30484533309937	-0.00847235135734081	-0.00132951640989631	-0.00425158534198999	0.00321592413820326	NaN	53.1797027587891
1333	106.359405517578	-6.62790155410767	-6.95419406890869	0.0106834331527352	-0.00522560812532902	-0.00392691092565656	-0.00165419070981443	NaN	53.1797027587891
1334	107.658103942871	-7.60192441940308	-6.95419406890869	-0.000355493422830477	0.000293855206109583	-0.00749832857400179	-0.00197886489331722	NaN	53.8290519714355
1335	109.606155395508	-7.60192441940308	-6.88925933837891	-0.00360223650932312	0.00873538758605719	0.00613799272105098	-0.00457625929266214	NaN	54.8030776977539
1336	109.606155395508	-7.92659854888916	-6.75938940048218	-0.00295288790948689	-0.000680167751852423	-0.00230353930965066	0.00548864435404539	NaN	54.8030776977539
1337	108.307456970215	-6.30322694778442	-6.95419406890869	0.00776136433705688	-0.00230353930965066	-0.00425158534198999	-0.00230353930965066	NaN	54.1537284851074
1338	109.606155395508	-6.30322694778442	-6.30484533309937	0.00581331877037883	-0.00749832857400179	-0.0237320438027382	-0.00197886489331722	NaN	54.8030776977539
1339	108.307456970215	-6.62790155410767	-6.17497587203979	0.0132808275520802	0.00191722682211548	-0.0195112787187099	-0.00782300252467394	NaN	54.1537284851074
1340	110.904846191406	-8.2512731552124	-6.56458520889282	0.0226963832974434	0.00581331877037883	-0.0130177913233638	0.00289124972186983	NaN	55.4524230957031
1341	108.307456970215	-7.60192441940308	-7.01912927627563	0.0194496400654316	-0.00197886489331722	-0.0107450718060136	0.00126787810586393	NaN	54.1537284851074
1342	110.255500793457	-7.92659854888916	-7.21393346786499	0.00808603875339031	-0.00197886489331722	-0.0110697457566857	0.000293855206109583	NaN	55.1277503967285
1343	108.956802368164	-7.60192441940308	-6.49965000152588	0.00386527273803949	-0.0133424662053585	-0.00814767740666866	-0.00100484199356288	NaN	54.478401184082
1344	108.956802368164	-8.2512731552124	-6.36978054046631	-0.00522560812532902	0.000943203864153475	-0.00912170019000769	0.0022419011220336	NaN	54.478401184082
1345	110.255500793457	-7.92659854888916	-6.95419406890869	0.0168522447347641	0.00159255252219737	-0.00457625929266214	-0.000355493422830477	NaN	55.1277503967285
1346	110.904846191406	-8.90062141418457	-7.21393346786499	-3.08191010844894e-05	-0.00425158534198999	-0.00977104809135199	0.00646266713738441	NaN	55.4524230957031
1347	110.255500793457	-8.57594776153564	-6.88925933837891	0.0022419011220336	0.00808603875339031	-0.0152905117720366	-0.00457625929266214	NaN	55.1277503967285
1348	111.55419921875	-7.92659854888916	-6.69445466995239	-0.0159398596733809	0.0103587592020631	0.00191722682211548	0.000293855206109583	NaN	55.777099609375
1349	108.307456970215	-6.95257568359375	-6.82432460784912	-0.0126931173726916	0.01100810803473	0.00873538758605719	-0.00132951640989631	NaN	54.1537284851074
1350	111.55419921875	-7.27725028991699	-6.56458520889282	-3.08191010844894e-05	0.0168522447347641	0.00548864435404539	0.00808603875339031	NaN	55.777099609375
1351	108.307456970215	-6.62790155410767	-7.08406400680542	0.000293855206109583	0.01100810803473	0.00418994715437293	0.00386527273803949	NaN	54.1537284851074
1352	109.606155395508	-6.30322694778442	-7.21393346786499	0.00548864435404539	0.0103587592020631	0.00743668992072344	-0.00587495695799589	NaN	54.8030776977539
1353	110.255500793457	-8.2512731552124	-6.49965000152588	-0.00652430532500148	0.0132808275520802	-0.00490093370899558	-0.00717365415766835	NaN	55.1277503967285
1354	110.255500793457	-7.27725028991699	-6.49965000152588	-0.0182125810533762	0.00873538758605719	-0.00977104809135199	0.00483929552137852	NaN	55.1277503967285
1355	110.904846191406	-7.92659854888916	-6.49965000152588	0.000943203864153475	0.0142548503354192	0.00451462110504508	0.0022419011220336	NaN	55.4524230957031
1356	108.956802368164	-6.95257568359375	-6.30484533309937	-0.00555028254166245	0.01100810803473	-0.00977104809135199	-0.00392691092565656	NaN	54.478401184082
1357	109.606155395508	-6.95257568359375	-7.4087381362915	-0.0026282137259841	0.00938473641872406	-0.00814767740666866	-0.00132951640989631	NaN	54.8030776977539
1358	110.255500793457	-8.57594776153564	-6.62951993942261	0.011982130818069	0.00970941036939621	-0.00749832857400179	-0.00814767740666866	NaN	55.1277503967285
1359	109.606155395508	-7.92659854888916	-6.36978054046631	0.0136055024340749	0.00451462110504508	-0.0191866029053926	-0.00490093370899558	NaN	54.8030776977539
1360	110.255500793457	-7.60192441940308	-6.56458520889282	0.0116574559360743	0.0152288740500808	-0.00392691092565656	-0.000355493422830477	NaN	55.1277503967285
1361	110.904846191406	-7.27725028991699	-6.49965000152588	0.0126314787194133	0.00906006153672934	-0.0107450718060136	-0.00230353930965066	NaN	55.4524230957031
1362	110.255500793457	-8.2512731552124	-5.98017120361328	0.00906006153672934	0.0152288740500808	-0.00619963090866804	0.0022419011220336	NaN	55.1277503967285
1363	110.255500793457	-8.2512731552124	-6.36978054046631	0.012956153601408	0.0100340843200684	-0.0165892094373703	-0.00717365415766835	NaN	55.1277503967285
1364	108.307456970215	-7.92659854888916	-6.43471527099609	0.00483929552137852	0.00191722682211548	-0.00847235135734081	-0.00360223650932312	NaN	54.1537284851074
1365	108.956802368164	-7.60192441940308	-6.36978054046631	0.00711201597005129	0.012956153601408	-0.0120437685400248	0.00483929552137852	NaN	54.478401184082
1366	108.956802368164	-7.92659854888916	-6.17497587203979	0.00711201597005129	0.00386527273803949	-0.0104203969240189	0.00321592413820326	NaN	54.478401184082
1367	107.658103942871	-6.95257568359375	-6.17497587203979	0.00808603875339031	0.00938473641872406	-0.0149658378213644	-0.00619963090866804	NaN	53.8290519714355
1368	108.956802368164	-7.92659854888916	-5.78536653518677	-0.000680167751852423	0.00743668992072344	-0.00652430532500148	0.00678734155371785	NaN	54.478401184082
1369	108.956802368164	-7.60192441940308	-6.49965000152588	-0.0110697457566857	0.00483929552137852	-0.00392691092565656	-0.00100484199356288	NaN	54.478401184082
1370	109.606155395508	-6.95257568359375	-6.62951993942261	-0.00197886489331722	0.0126314787194133	-3.08191010844894e-05	0.00808603875339031	NaN	54.8030776977539
1371	109.606155395508	-6.95257568359375	-6.43471527099609	-0.00847235135734081	0.00581331877037883	-0.00652430532500148	-3.08191010844894e-05	NaN	54.8030776977539
1372	112.852897644043	-8.57594776153564	-6.23991060256958	-0.0126931173726916	0.00776136433705688	-0.00749832857400179	-0.00197886489331722	NaN	56.4264488220215
1373	110.255500793457	-8.2512731552124	-6.69445466995239	-0.00230353930965066	0.00711201597005129	-0.00490093370899558	-0.00360223650932312	NaN	55.1277503967285
1374	112.203544616699	-8.90062141418457	-6.36978054046631	-0.00782300252467394	-0.00360223650932312	-0.0130177913233638	-0.00100484199356288	NaN	56.1017723083496
1375	111.55419921875	-9.22529602050781	-7.01912927627563	-0.00132951640989631	0.00321592413820326	0.00548864435404539	0.0152288740500808	NaN	55.777099609375
1376	110.904846191406	-9.54997062683105	-6.43471527099609	0.000293855206109583	0.000618529506027699	0.00516396993771195	0.00386527273803949	NaN	55.4524230957031
1377	109.606155395508	-8.90062141418457	-6.17497587203979	-0.00295288790948689	0.000293855206109583	-0.00652430532500148	0.0106834331527352	NaN	54.8030776977539
1378	109.606155395508	-7.60192441940308	-7.01912927627563	0.00159255252219737	0.00289124972186983	-0.0146411629393697	-3.08191010844894e-05	NaN	54.8030776977539
1379	111.55419921875	-8.57594776153564	-6.62951993942261	0.00451462110504508	0.00321592413820326	-0.0139918150380254	-0.00522560812532902	NaN	55.777099609375
1380	109.606155395508	-7.60192441940308	-6.88925933837891	0.00970941036939621	0.0103587592020631	-0.00619963090866804	0.00289124972186983	NaN	54.8030776977539
1381	112.203544616699	-7.92659854888916	-6.36978054046631	0.00646266713738441	0.00678734155371785	-0.0113944197073579	-0.00522560812532902	NaN	56.1017723083496
1382	108.307456970215	-7.27725028991699	-6.62951993942261	-0.0117190945893526	0.00289124972186983	-0.0152905117720366	-0.0117190945893526	NaN	54.1537284851074
1383	109.606155395508	-7.27725028991699	-6.49965000152588	0.00743668992072344	0.00841071270406246	-0.00392691092565656	-0.00360223650932312	NaN	54.8030776977539
1384	109.606155395508	-6.95257568359375	-6.75938940048218	-0.00717365415766835	0.0022419011220336	-0.021459324285388	-0.0026282137259841	NaN	54.8030776977539
1385	109.606155395508	-7.27725028991699	-6.43471527099609	0.0113327819854021	0.00970941036939621	-0.0026282137259841	0.00386527273803949	NaN	54.8030776977539
1386	108.956802368164	-6.95257568359375	-7.14899873733521	-0.00619963090866804	0.00451462110504508	0.00191722682211548	0.00483929552137852	NaN	54.478401184082
1387	110.255500793457	-7.27725028991699	-7.27886867523193	-0.0104203969240189	0.00613799272105098	-0.00879702530801296	-0.00555028254166245	NaN	55.1277503967285
1388	109.606155395508	-6.30322694778442	-7.34380340576172	-0.0217839982360601	0.00418994715437293	0.00581331877037883	0.00159255252219737	NaN	54.8030776977539
1389	112.203544616699	-6.95257568359375	-7.21393346786499	-0.0195112787187099	0.00126787810586393	0.012956153601408	-0.000355493422830477	NaN	56.1017723083496
1390	109.606155395508	-7.27725028991699	-6.82432460784912	-0.00652430532500148	0.0116574559360743	0.00289124972186983	0.0126314787194133	NaN	54.8030776977539
1391	111.55419921875	-7.92659854888916	-6.11004114151001	-0.00782300252467394	0.00776136433705688	0.0136055024340749	0.0285405199974775	NaN	55.777099609375
1392	110.255500793457	-6.62790155410767	-7.21393346786499	-0.0143164889886975	0.00483929552137852	0.00646266713738441	-3.08191010844894e-05	NaN	55.1277503967285
1393	110.255500793457	-6.95257568359375	-6.82432460784912	0.00159255252219737	0.00256657530553639	-0.00197886489331722	0.0022419011220336	NaN	55.1277503967285
1394	107.658103942871	-6.95257568359375	-6.62951993942261	0.00873538758605719	0.00678734155371785	-0.00295288790948689	0.000943203864153475	NaN	53.8290519714355
1395	107.658103942871	-6.95257568359375	-7.01912927627563	0.00711201597005129	0.00646266713738441	0.00321592413820326	0.00418994715437293	NaN	53.8290519714355
1396	107.008758544922	-6.95257568359375	-6.95419406890869	0.00386527273803949	0.00451462110504508	0.000293855206109583	0.00418994715437293	NaN	53.5043792724609
1397	107.658103942871	-7.60192441940308	-6.43471527099609	0.00159255252219737	0.00451462110504508	-0.00230353930965066	-0.00197886489331722	NaN	53.8290519714355
1398	107.008758544922	-7.92659854888916	-6.23991060256958	0.00678734155371785	0.00581331877037883	-0.0133424662053585	-0.00360223650932312	NaN	53.5043792724609
1399	107.658103942871	-6.95257568359375	-7.21393346786499	0.0106834331527352	0.00256657530553639	-0.0162645354866982	-0.00749832857400179	NaN	53.8290519714355
1400	108.307456970215	-7.60192441940308	-6.30484533309937	0.0145795252174139	0.00613799272105098	-0.0182125810533762	0.00418994715437293	NaN	54.1537284851074
1401	107.658103942871	-6.30322694778442	-6.62951993942261	0.0200989879667759	0.00548864435404539	-0.00230353930965066	-0.00814767740666866	NaN	53.8290519714355
1402	109.606155395508	-7.92659854888916	-6.04510593414307	0.00808603875339031	0.00646266713738441	-0.00944637414067984	-0.00132951640989631	NaN	54.8030776977539
1403	109.606155395508	-6.95257568359375	-5.98017120361328	0.00548864435404539	0.00646266713738441	-0.000355493422830477	-0.000355493422830477	NaN	54.8030776977539
1404	110.255500793457	-7.92659854888916	-7.01912927627563	0.0103587592020631	0.00321592413820326	-0.00782300252467394	-0.000680167751852423	NaN	55.1277503967285
1405	110.255500793457	-7.60192441940308	-6.82432460784912	0.0132808275520802	0.00354059832170606	0.00938473641872406	0.00321592413820326	NaN	55.1277503967285
1406	111.55419921875	-8.57594776153564	-6.17497587203979	0.0158782228827477	-0.00165419070981443	0.00256657530553639	-0.00425158534198999	NaN	55.777099609375
1407	108.956802368164	-7.27725028991699	-6.49965000152588	0.0158782228827477	-0.00100484199356288	-0.00100484199356288	-0.00165419070981443	NaN	54.478401184082
1408	110.904846191406	-8.90062141418457	-6.11004114151001	0.00548864435404539	-0.00165419070981443	0.00159255252219737	0.000618529506027699	NaN	55.4524230957031
1409	108.956802368164	-7.92659854888916	-6.17497587203979	0.0243197549134493	-0.00619963090866804	0.0113327819854021	-0.00197886489331722	NaN	54.478401184082
1410	110.255500793457	-8.90062141418457	-7.08406400680542	0.00613799272105098	-0.000355493422830477	0.01100810803473	0.000618529506027699	NaN	55.1277503967285
1411	107.658103942871	-7.27725028991699	-6.62951993942261	0.0162028968334198	0.0022419011220336	0.020423661917448	-0.00457625929266214	NaN	53.8290519714355
1412	109.606155395508	-7.60192441940308	-6.36978054046631	-0.00782300252467394	0.00126787810586393	0.011982130818069	-0.00425158534198999	NaN	54.8030776977539
1413	110.255500793457	-6.95257568359375	-6.23991060256958	-0.0100957229733467	0.00418994715437293	0.00516396993771195	-0.00457625929266214	NaN	55.1277503967285
1414	108.956802368164	-7.60192441940308	-6.17497587203979	-0.00782300252467394	0.00321592413820326	0.0022419011220336	-0.00197886489331722	NaN	54.478401184082
1415	110.255500793457	-7.27725028991699	-6.56458520889282	-0.0104203969240189	0.00808603875339031	0.00159255252219737	0.00159255252219737	NaN	55.1277503967285
1416	107.658103942871	-6.30322694778442	-7.01912927627563	-0.00230353930965066	0.00386527273803949	0.00776136433705688	-0.00360223650932312	NaN	53.8290519714355
1417	108.307456970215	-6.30322694778442	-7.14899873733521	-0.0104203969240189	0.00386527273803949	-0.00230353930965066	-0.00392691092565656	NaN	54.1537284851074
1418	109.606155395508	-6.62790155410767	-7.27886867523193	-0.00847235135734081	0.00126787810586393	-0.00522560812532902	-0.00132951640989631	NaN	54.8030776977539
1419	110.255500793457	-7.27725028991699	-6.49965000152588	0.0132808275520802	0.000293855206109583	-0.0188619289547205	-0.00587495695799589	NaN	55.1277503967285
1420	108.307456970215	-5.32920408248901	-6.49965000152588	0.0132808275520802	0.00548864435404539	-0.00879702530801296	0.00191722682211548	NaN	54.1537284851074
1421	110.255500793457	-7.60192441940308	-6.36978054046631	0.0165275707840919	0.00548864435404539	-0.00360223650932312	-0.00587495695799589	NaN	55.1277503967285
1422	109.606155395508	-6.30322694778442	-7.4087381362915	0.0132808275520802	0.00321592413820326	-0.00360223650932312	-0.00717365415766835	NaN	54.8030776977539
1423	109.606155395508	-5.97855281829834	-7.27886867523193	0.00451462110504508	0.0022419011220336	-0.00132951640989631	-0.00652430532500148	NaN	54.8030776977539
1424	107.658103942871	-5.97855281829834	-7.14899873733521	0.000618529506027699	0.00191722682211548	-0.00425158534198999	0.000293855206109583	NaN	53.8290519714355
1425	108.307456970215	-5.97855281829834	-6.49965000152588	0.00516396993771195	0.00354059832170606	0.00159255252219737	0.0022419011220336	NaN	54.1537284851074
1426	107.008758544922	-5.97855281829834	-6.23991060256958	0.00711201597005129	0.00613799272105098	0.00548864435404539	0.00743668992072344	NaN	53.5043792724609
1427	109.606155395508	-6.95257568359375	-6.69445466995239	0.00711201597005129	0.00159255252219737	0.00289124972186983	-0.00230353930965066	NaN	54.8030776977539
1428	106.359405517578	-5.97855281829834	-7.14899873733521	-0.0133424662053585	0.00159255252219737	0.0100340843200684	-0.00295288790948689	NaN	53.1797027587891
1429	107.658103942871	-6.95257568359375	-6.88925933837891	-0.017887907102704	0.00159255252219737	0.0217223595827818	-0.00392691092565656	NaN	53.8290519714355
1430	105.710060119629	-6.30322694778442	-6.88925933837891	-0.0126931173726916	0.00483929552137852	0.01847561635077	0.00873538758605719	NaN	52.8550300598145
1431	107.658103942871	-7.27725028991699	-6.23991060256958	0.00516396993771195	0.00159255252219737	0.0123068047687411	0.00126787810586393	NaN	53.8290519714355
1432	108.307456970215	-7.60192441940308	-6.49965000152588	0.0022419011220336	0.00354059832170606	0.00548864435404539	-0.00197886489331722	NaN	54.1537284851074
1433	108.956802368164	-6.30322694778442	-7.21393346786499	0.00678734155371785	0.00354059832170606	0.011982130818069	-0.00684897974133492	NaN	54.478401184082
1434	109.606155395508	-6.62790155410767	-7.08406400680542	0.00743668992072344	0.00126787810586393	-3.08191010844894e-05	0.00321592413820326	NaN	54.8030776977539
1435	109.606155395508	-5.97855281829834	-6.36978054046631	0.0123068047687411	0.00776136433705688	0.013930176384747	-0.000680167751852423	NaN	54.8030776977539
1436	110.904846191406	-7.27725028991699	-6.30484533309937	0.0158782228827477	0.00126787810586393	0.00808603875339031	0.00516396993771195	NaN	55.4524230957031
1437	108.956802368164	-7.60192441940308	-6.23991060256958	-0.00132951640989631	0.00483929552137852	0.00256657530553639	-0.00814767740666866	NaN	54.478401184082
1438	108.956802368164	-7.92659854888916	-6.49965000152588	0.00126787810586393	-0.00100484199356288	-0.0110697457566857	-0.0026282137259841	NaN	54.478401184082
1439	108.307456970215	-6.95257568359375	-6.69445466995239	0.0103587592020631	-0.00490093370899558	-0.0149658378213644	-3.08191010844894e-05	NaN	54.1537284851074
1440	110.904846191406	-8.57594776153564	-6.62951993942261	0.0197743140161037	-0.00652430532500148	-0.00717365415766835	-3.08191010844894e-05	NaN	55.4524230957031
1441	108.307456970215	-7.27725028991699	-7.01912927627563	0.0158782228827477	-0.000680167751852423	-0.00814767740666866	0.00386527273803949	NaN	54.1537284851074
1442	111.55419921875	-8.2512731552124	-6.62951993942261	0.011982130818069	-0.00100484199356288	-0.00392691092565656	-0.00425158534198999	NaN	55.777099609375
1443	110.255500793457	-7.60192441940308	-6.49965000152588	-0.00457625929266214	-0.000680167751852423	-0.0152905117720366	-0.00522560812532902	NaN	55.1277503967285
1444	109.606155395508	-6.95257568359375	-6.43471527099609	-0.00879702530801296	0.00483929552137852	0.0022419011220336	-0.0100957229733467	NaN	54.8030776977539
1445	109.606155395508	-7.60192441940308	-6.56458520889282	-0.00522560812532902	0.00581331877037883	0.000618529506027699	0.00841071270406246	NaN	54.8030776977539
1446	110.255500793457	-6.95257568359375	-6.95419406890869	-0.0133424662053585	0.00354059832170606	0.00711201597005129	0.00159255252219737	NaN	55.1277503967285
1447	109.606155395508	-7.27725028991699	-6.82432460784912	-0.00717365415766835	0.00548864435404539	-0.00652430532500148	-0.00522560812532902	NaN	54.8030776977539
1448	109.606155395508	-6.30322694778442	-6.69445466995239	-0.0260047651827335	-0.0026282137259841	0.00159255252219737	-0.00814767740666866	NaN	54.8030776977539
1449	107.658103942871	-5.97855281829834	-6.88925933837891	-0.021459324285388	0.00126787810586393	0.00646266713738441	0.00451462110504508	NaN	53.8290519714355
1450	109.606155395508	-6.62790155410767	-7.01912927627563	-0.0188619289547205	0.000943203864153475	0.00938473641872406	0.00743668992072344	NaN	54.8030776977539
1451	108.956802368164	-5.32920408248901	-7.47367286682129	-0.0123684434220195	0.00678734155371785	-0.00522560812532902	0.00483929552137852	NaN	54.478401184082
1452	108.307456970215	-5.32920408248901	-7.47367286682129	-0.0149658378213644	0.00386527273803949	-0.00425158534198999	-0.00197886489331722	NaN	54.1537284851074
1453	110.255500793457	-6.30322694778442	-7.27886867523193	-0.0152905117720366	0.00289124972186983	-0.0208099745213985	-0.00587495695799589	NaN	55.1277503967285
1454	108.307456970215	-5.65387868881226	-7.14899873733521	-0.00944637414067984	-0.000680167751852423	-0.00652430532500148	-0.00490093370899558	NaN	54.1537284851074
1455	110.255500793457	-6.30322694778442	-6.82432460784912	0.00289124972186983	0.00776136433705688	-0.00490093370899558	0.00743668992072344	NaN	55.1277503967285
1456	107.658103942871	-5.97855281829834	-6.62951993942261	0.00776136433705688	0.00483929552137852	-0.00295288790948689	0.00191722682211548	NaN	53.8290519714355
1457	109.606155395508	-6.30322694778442	-6.75938940048218	0.00516396993771195	0.00483929552137852	-0.0107450718060136	-0.0100957229733467	NaN	54.8030776977539
1458	108.307456970215	-5.97855281829834	-6.56458520889282	0.0113327819854021	-0.000680167751852423	-0.00522560812532902	-0.00944637414067984	NaN	54.1537284851074
1459	109.606155395508	-7.27725028991699	-6.88925933837891	0.00386527273803949	-3.08191010844894e-05	-0.0204853005707264	-0.00879702530801296	NaN	54.8030776977539
1460	106.359405517578	-5.97855281829834	-6.82432460784912	0.00776136433705688	0.00321592413820326	-0.0104203969240189	0.00126787810586393	NaN	53.1797027587891
1461	107.658103942871	-6.95257568359375	-6.56458520889282	0.00776136433705688	0.00548864435404539	-0.0113944197073579	-0.00360223650932312	NaN	53.8290519714355
1462	105.06071472168	-6.30322694778442	-7.01912927627563	0.000618529506027699	0.000943203864153475	-0.00782300252467394	0.00483929552137852	NaN	52.5303573608398
1463	105.710060119629	-5.65387868881226	-7.14899873733521	0.000943203864153475	0.00646266713738441	-0.0120437685400248	-0.00490093370899558	NaN	52.8550300598145
1464	107.008758544922	-6.62790155410767	-6.75938940048218	-0.00587495695799589	0.00321592413820326	-0.00879702530801296	-0.00555028254166245	NaN	53.5043792724609
1465	107.658103942871	-6.30322694778442	-6.95419406890869	-0.00360223650932312	0.000293855206109583	0.00386527273803949	-0.00295288790948689	NaN	53.8290519714355
1466	108.307456970215	-6.30322694778442	-6.62951993942261	0.00159255252219737	0.00418994715437293	-0.00100484199356288	0.00418994715437293	NaN	54.1537284851074
1467	108.307456970215	-5.97855281829834	-6.17497587203979	0.00548864435404539	-0.00165419070981443	-0.00879702530801296	-0.00360223650932312	NaN	54.1537284851074
1468	108.956802368164	-5.97855281829834	-6.62951993942261	-0.00100484199356288	-3.08191010844894e-05	0.00548864435404539	-0.00197886489331722	NaN	54.478401184082
1469	110.255500793457	-7.27725028991699	-6.43471527099609	-0.00847235135734081	0.00159255252219737	0.0181509424000978	0.00776136433705688	NaN	55.1277503967285
1470	108.307456970215	-6.62790155410767	-6.62951993942261	0.00191722682211548	0.00191722682211548	0.012956153601408	0.00646266713738441	NaN	54.1537284851074
1471	108.956802368164	-7.60192441940308	-6.23991060256958	-0.00165419070981443	-0.00684897974133492	0.0200989879667759	0.00483929552137852	NaN	54.478401184082
1472	110.255500793457	-8.2512731552124	-6.23991060256958	-0.00684897974133492	-0.00360223650932312	0.0100340843200684	-0.00587495695799589	NaN	55.1277503967285
1473	109.606155395508	-8.2512731552124	-5.9152364730835	-0.00197886489331722	-0.00749832857400179	-0.00782300252467394	0.00159255252219737	NaN	54.8030776977539
1474	108.956802368164	-7.92659854888916	-6.43471527099609	0.00191722682211548	-0.00619963090866804	0.00873538758605719	-0.00977104809135199	NaN	54.478401184082
1475	109.606155395508	-8.2512731552124	-6.23991060256958	0.0145795252174139	-3.08191010844894e-05	0.00581331877037883	0.00646266713738441	NaN	54.8030776977539
1476	108.956802368164	-6.62790155410767	-6.30484533309937	0.00548864435404539	-3.08191010844894e-05	0.000618529506027699	-0.00165419070981443	NaN	54.478401184082
1477	107.658103942871	-7.27725028991699	-6.75938940048218	-0.00425158534198999	0.00256657530553639	-0.00295288790948689	-0.00684897974133492	NaN	53.8290519714355
1478	108.956802368164	-6.95257568359375	-6.23991060256958	0.00906006153672934	0.00321592413820326	-0.0113944197073579	-0.0159398596733809	NaN	54.478401184082
1479	108.307456970215	-5.97855281829834	-6.17497587203979	0.0132808275520802	0.00354059832170606	-0.0191866029053926	-0.00555028254166245	NaN	54.1537284851074
1480	110.255500793457	-6.95257568359375	-6.75938940048218	0.0246444288641214	0.00581331877037883	-0.00879702530801296	-0.00879702530801296	NaN	55.1277503967285
1481	108.956802368164	-6.62790155410767	-6.56458520889282	0.0278911720961332	0.00126787810586393	-0.00555028254166245	-0.00684897974133492	NaN	54.478401184082
1482	109.606155395508	-6.62790155410767	-7.14899873733521	0.0178262684494257	0.00126787810586393	-0.0100957229733467	-0.00457625929266214	NaN	54.8030776977539
1483	110.255500793457	-5.65387868881226	-7.34380340576172	0.0149041991680861	0.00256657530553639	-0.0117190945893526	-0.00619963090866804	NaN	55.1277503967285
1484	108.307456970215	-5.65387868881226	-7.01912927627563	0.0152288740500808	-0.00132951640989631	-0.00847235135734081	-0.00327756232582033	NaN	54.1537284851074
1485	109.606155395508	-7.27725028991699	-6.23991060256958	0.0155535480007529	0.00289124972186983	0.00191722682211548	0.00126787810586393	NaN	54.8030776977539
1486	108.307456970215	-5.97855281829834	-6.43471527099609	0.0136055024340749	0.00646266713738441	-0.000680167751852423	0.00418994715437293	NaN	54.1537284851074
1487	108.956802368164	-6.30322694778442	-7.14899873733521	0.0217223595827818	0.00289124972186983	-0.0113944197073579	-0.000680167751852423	NaN	54.478401184082
1488	109.606155395508	-5.97855281829834	-6.49965000152588	0.00711201597005129	0.00159255252219737	0.00743668992072344	-0.00100484199356288	NaN	54.8030776977539
1489	109.606155395508	-5.97855281829834	-6.56458520889282	-0.0117190945893526	-0.000680167751852423	0.0100340843200684	0.000943203864153475	NaN	54.8030776977539
1490	109.606155395508	-7.27725028991699	-6.04510593414307	-0.00555028254166245	0.00354059832170606	0.011982130818069	0.000943203864153475	NaN	54.8030776977539
1491	108.956802368164	-7.60192441940308	-6.88925933837891	-0.0113944197073579	0.000943203864153475	0.0162028968334198	0.00126787810586393	NaN	54.478401184082
1492	107.658103942871	-6.95257568359375	-7.21393346786499	-0.0247060675173998	0.000618529506027699	0.00613799272105098	0.000943203864153475	NaN	53.8290519714355
1493	106.359405517578	-6.30322694778442	-6.69445466995239	-0.0331475995481014	-0.000680167751852423	0.00256657530553639	0.000618529506027699	NaN	53.1797027587891
1494	107.008758544922	-7.27725028991699	-6.23991060256958	-0.0328229255974293	0.00159255252219737	-0.000680167751852423	0.00386527273803949	NaN	53.5043792724609
1495	107.008758544922	-7.27725028991699	-6.30484533309937	-0.0276281367987394	0.00808603875339031	0.0100340843200684	0.00289124972186983	NaN	53.5043792724609
1496	108.956802368164	-7.27725028991699	-6.43471527099609	-0.028926832601428	0.00581331877037883	0.00906006153672934	0.00743668992072344	NaN	54.478401184082
1497	107.658103942871	-6.95257568359375	-6.82432460784912	-0.0146411629393697	0.000293855206109583	-0.00230353930965066	0.00321592413820326	NaN	53.8290519714355
1498	108.956802368164	-6.95257568359375	-7.14899873733521	-0.00522560812532902	0.00126787810586393	-0.0182125810533762	-0.0026282137259841	NaN	54.478401184082
1499	109.606155395508	-6.95257568359375	-6.88925933837891	-0.00457625929266214	0.00159255252219737	-0.0175632312893867	-0.0026282137259841	NaN	54.8030776977539
1500	109.606155395508	-6.95257568359375	-6.95419406890869	0.0168522447347641	0.00354059832170606	-0.00490093370899558	0.00678734155371785	NaN	54.8030776977539
1501	109.606155395508	-7.60192441940308	-6.82432460784912	0.0171769186854362	0.000293855206109583	-0.00100484199356288	0.00191722682211548	NaN	54.8030776977539
1502	110.255500793457	-7.92659854888916	-6.36978054046631	0.00841071270406246	-0.00847235135734081	-0.00847235135734081	0.00126787810586393	NaN	55.1277503967285
1503	108.956802368164	-7.27725028991699	-7.14899873733521	0.00418994715437293	-0.00360223650932312	-0.00425158534198999	-0.00652430532500148	NaN	54.478401184082
1504	109.606155395508	-7.60192441940308	-7.08406400680542	0.01100810803473	-0.00879702530801296	-0.00197886489331722	0.00321592413820326	NaN	54.8030776977539
1505	108.956802368164	-7.92659854888916	-7.01912927627563	0.00776136433705688	-0.00327756232582033	-0.00295288790948689	0.000943203864153475	NaN	54.478401184082
1506	110.255500793457	-7.60192441940308	-7.08406400680542	0.0142548503354192	-0.00327756232582033	0.00451462110504508	0.00289124972186983	NaN	55.1277503967285
1507	109.606155395508	-8.57594776153564	-6.62951993942261	-0.000680167751852423	-0.00425158534198999	0.00418994715437293	0.00354059832170606	NaN	54.8030776977539
1508	108.307456970215	-7.27725028991699	-6.17497587203979	-0.0191866029053926	0.0022419011220336	0.0132808275520802	-0.00230353930965066	NaN	54.1537284851074
1509	107.658103942871	-6.95257568359375	-6.56458520889282	-0.00717365415766835	-0.00392691092565656	0.0106834331527352	0.00581331877037883	NaN	53.8290519714355
1510	110.255500793457	-7.60192441940308	-6.49965000152588	-0.00392691092565656	0.00354059832170606	0.0126314787194133	0.00191722682211548	NaN	55.1277503967285
1511	108.307456970215	-6.95257568359375	-6.95419406890869	-0.00295288790948689	-0.00165419070981443	0.00289124972186983	0.00289124972186983	NaN	54.1537284851074
1512	108.307456970215	-6.95257568359375	-6.23991060256958	0.0152288740500808	0.000943203864153475	0.0022419011220336	-0.00327756232582033	NaN	54.1537284851074
1513	110.255500793457	-7.60192441940308	-6.30484533309937	-0.0169138833880424	0.000943203864153475	0.00191722682211548	0.000293855206109583	NaN	55.1277503967285
1514	109.606155395508	-7.27725028991699	-6.43471527099609	0.000618529506027699	-0.00522560812532902	0.000943203864153475	-0.00684897974133492	NaN	54.8030776977539
1515	110.255500793457	-7.92659854888916	-7.21393346786499	0.0145795252174139	0.0022419011220336	-0.00879702530801296	0.00613799272105098	NaN	55.1277503967285
1516	109.606155395508	-7.27725028991699	-7.08406400680542	0.0178262684494257	0.00256657530553639	0.00256657530553639	-0.000680167751852423	NaN	54.8030776977539
1517	108.307456970215	-6.95257568359375	-7.08406400680542	0.0132808275520802	0.000293855206109583	-0.00230353930965066	0.00256657530553639	NaN	54.1537284851074
1518	109.606155395508	-8.2512731552124	-6.82432460784912	-0.0120437685400248	-0.000355493422830477	-0.0113944197073579	-0.00230353930965066	NaN	54.8030776977539
1519	109.606155395508	-6.95257568359375	-6.82432460784912	0.0171769186854362	0.00126787810586393	-0.0169138833880424	-0.00132951640989631	NaN	54.8030776977539
1520	108.956802368164	-7.27725028991699	-6.82432460784912	0.0158782228827477	0.00191722682211548	-0.00132951640989631	0.000943203864153475	NaN	54.478401184082
1521	108.307456970215	-6.95257568359375	-6.62951993942261	0.0171769186854362	0.00483929552137852	-0.0026282137259841	0.00256657530553639	NaN	54.1537284851074
1522	106.359405517578	-7.27725028991699	-6.30484533309937	0.0194496400654316	0.00386527273803949	-0.00684897974133492	0.00256657530553639	NaN	53.1797027587891
1523	108.956802368164	-8.57594776153564	-6.36978054046631	0.00743668992072344	0.00354059832170606	0.00483929552137852	-0.00327756232582033	NaN	54.478401184082
1524	107.658103942871	-7.92659854888916	-6.17497587203979	-0.00814767740666866	-0.00100484199356288	0.00321592413820326	0.00256657530553639	NaN	53.8290519714355
1525	108.307456970215	-7.60192441940308	-6.43471527099609	-0.00425158534198999	0.00159255252219737	0.00906006153672934	0.00159255252219737	NaN	54.1537284851074
1526	105.06071472168	-6.62790155410767	-6.30484533309937	-0.00587495695799589	0.00516396993771195	0.0126314787194133	0.0106834331527352	NaN	52.5303573608398
1527	105.06071472168	-6.30322694778442	-6.75938940048218	-0.0156151866540313	0.00126787810586393	0.00354059832170606	0.00159255252219737	NaN	52.5303573608398
1528	108.307456970215	-7.60192441940308	-6.30484533309937	-0.0247060675173998	0.000293855206109583	0.00354059832170606	-0.00425158534198999	NaN	54.1537284851074
1529	108.956802368164	-7.27725028991699	-6.23991060256958	-0.0263294391334057	-0.000680167751852423	0.012956153601408	0.000618529506027699	NaN	54.478401184082
1530	107.658103942871	-6.30322694778442	-6.30484533309937	-0.0136671401560307	0.00321592413820326	0.00841071270406246	0.00841071270406246	NaN	53.8290519714355
1531	108.307456970215	-6.62790155410767	-6.49965000152588	-0.0104203969240189	0.00289124972186983	0.00873538758605719	0.00256657530553639	NaN	54.1537284851074
1532	110.904846191406	-7.60192441940308	-6.95419406890869	-0.00230353930965066	0.000618529506027699	0.00418994715437293	-0.000355493422830477	NaN	55.4524230957031
1533	107.008758544922	-6.62790155410767	-7.21393346786499	-0.00490093370899558	0.00321592413820326	-0.00360223650932312	-0.00522560812532902	NaN	53.5043792724609
1534	110.255500793457	-6.62790155410767	-7.08406400680542	0.00970941036939621	0.000618529506027699	0.0123068047687411	-0.00100484199356288	NaN	55.1277503967285
1535	107.658103942871	-6.95257568359375	-7.14899873733521	0.0132808275520802	-0.00490093370899558	0.00808603875339031	0.00483929552137852	NaN	53.8290519714355
1536	110.904846191406	-7.92659854888916	-6.95419406890869	-0.00457625929266214	0.000293855206109583	0.00776136433705688	0.000618529506027699	NaN	55.4524230957031
1537	108.956802368164	-8.57594776153564	-6.49965000152588	0.0188002903014421	-0.00490093370899558	-0.0026282137259841	-0.00587495695799589	NaN	54.478401184082
1538	110.255500793457	-8.2512731552124	-6.49965000152588	0.0100340843200684	-0.00392691092565656	-0.0123684434220195	-0.0139918150380254	NaN	55.1277503967285
1539	110.255500793457	-7.92659854888916	-6.82432460784912	0.0191249661147594	0.00126787810586393	-0.0136671401560307	-0.00522560812532902	NaN	55.1277503967285
1540	108.956802368164	-5.65387868881226	-7.01912927627563	0.0152288740500808	-0.00230353930965066	-0.0110697457566857	0.000943203864153475	NaN	54.478401184082
1541	109.606155395508	-7.27725028991699	-6.75938940048218	0.0165275707840919	0.00678734155371785	-0.00684897974133492	0.0022419011220336	NaN	54.8030776977539
1542	110.255500793457	-6.62790155410767	-6.43471527099609	0.0113327819854021	0.00418994715437293	-0.00814767740666866	-0.00619963090866804	NaN	55.1277503967285
1543	107.658103942871	-6.30322694778442	-6.17497587203979	0.00613799272105098	0.00256657530553639	-0.00684897974133492	-0.00652430532500148	NaN	53.8290519714355
1544	108.307456970215	-5.65387868881226	-7.34380340576172	-0.000680167751852423	0.00289124972186983	0.000943203864153475	-0.00197886489331722	NaN	54.1537284851074
1545	109.606155395508	-5.97855281829834	-7.27886867523193	0.00938473641872406	0.00191722682211548	-0.00360223650932312	-0.000680167751852423	NaN	54.8030776977539
1546	109.606155395508	-6.95257568359375	-7.14899873733521	0.00970941036939621	-3.08191010844894e-05	0.00321592413820326	0.00289124972186983	NaN	54.8030776977539
1547	111.55419921875	-6.95257568359375	-6.49965000152588	0.0155535480007529	0.0022419011220336	-0.00684897974133492	0.000618529506027699	NaN	55.777099609375
1548	108.307456970215	-5.65387868881226	-6.75938940048218	-0.00684897974133492	0.0022419011220336	-0.00684897974133492	0.00678734155371785	NaN	54.1537284851074
1549	110.255500793457	-6.30322694778442	-6.56458520889282	-0.00619963090866804	0.0022419011220336	0.0116574559360743	0.00711201597005129	NaN	55.1277503967285
1550	108.956802368164	-6.95257568359375	-6.62951993942261	-0.00944637414067984	0.00613799272105098	0.0106834331527352	0.0103587592020631	NaN	54.478401184082
1551	110.255500793457	-6.95257568359375	-7.01912927627563	-0.00782300252467394	0.0022419011220336	0.0022419011220336	0.00289124972186983	NaN	55.1277503967285
1552	108.956802368164	-6.30322694778442	-6.56458520889282	-0.00490093370899558	0.00386527273803949	-0.00197886489331722	0.00126787810586393	NaN	54.478401184082
1553	107.658103942871	-5.65387868881226	-6.69445466995239	0.00289124972186983	0.000618529506027699	-0.00522560812532902	-0.00555028254166245	NaN	53.8290519714355
1554	108.307456970215	-5.97855281829834	-6.30484533309937	0.000618529506027699	0.00126787810586393	0.00256657530553639	-3.08191010844894e-05	NaN	54.1537284851074
1555	107.008758544922	-5.97855281829834	-6.30484533309937	-0.0026282137259841	0.00126787810586393	0.00938473641872406	0.00256657530553639	NaN	53.5043792724609
1556	106.359405517578	-5.97855281829834	-6.69445466995239	-0.00522560812532902	0.0022419011220336	-0.00555028254166245	0.000943203864153475	NaN	53.1797027587891
1557	107.008758544922	-6.62790155410767	-7.21393346786499	0.00159255252219737	0.00646266713738441	-0.000355493422830477	-0.00944637414067984	NaN	53.5043792724609
1558	105.06071472168	-5.97855281829834	-7.01912927627563	-0.00360223650932312	-0.000680167751852423	-0.0159398596733809	-0.0104203969240189	NaN	52.5303573608398
1559	105.06071472168	-5.65387868881226	-7.14899873733521	0.00841071270406246	0.00516396993771195	-0.00749832857400179	-0.00100484199356288	NaN	52.5303573608398
1560	108.307456970215	-7.27725028991699	-6.04510593414307	0.0149041991680861	0.00289124972186983	-0.0133424662053585	0.00191722682211548	NaN	54.1537284851074
1561	110.255500793457	-5.97855281829834	-6.43471527099609	0.0142548503354192	0.00613799272105098	-0.00652430532500148	0.00256657530553639	NaN	55.1277503967285
1562	108.956802368164	-5.65387868881226	-6.75938940048218	0.0103587592020631	0.00906006153672934	-0.00555028254166245	-0.00230353930965066	NaN	54.478401184082
1563	108.307456970215	-6.62790155410767	-6.82432460784912	0.013930176384747	0.000943203864153475	-0.0175632312893867	-0.0026282137259841	NaN	54.1537284851074
1564	110.255500793457	-6.95257568359375	-6.17497587203979	0.011982130818069	0.00321592413820326	-0.0143164889886975	0.00191722682211548	NaN	55.1277503967285
1565	108.307456970215	-6.62790155410767	-6.23991060256958	0.0194496400654316	-0.000355493422830477	-0.00295288790948689	0.00354059832170606	NaN	54.1537284851074
1566	109.606155395508	-5.97855281829834	-6.30484533309937	0.000618529506027699	-0.000355493422830477	-0.00100484199356288	0.00451462110504508	NaN	54.8030776977539
1567	107.658103942871	-6.30322694778442	-7.01912927627563	0.00808603875339031	-0.00490093370899558	-0.00457625929266214	0.000943203864153475	NaN	53.8290519714355
1568	108.956802368164	-7.92659854888916	-6.88925933837891	-0.00944637414067984	-0.00749832857400179	-0.00165419070981443	-0.00425158534198999	NaN	54.478401184082
1569	107.008758544922	-7.27725028991699	-7.08406400680542	-0.0185372550040483	-0.0026282137259841	0.00906006153672934	-0.00197886489331722	NaN	53.5043792724609
1570	110.255500793457	-8.2512731552124	-6.88925933837891	-0.0126931173726916	-0.00912170019000769	0.01100810803473	0.00808603875339031	NaN	55.1277503967285
1571	107.658103942871	-6.62790155410767	-7.21393346786499	-0.00944637414067984	0.00386527273803949	0.011982130818069	0.000618529506027699	NaN	53.8290519714355
1572	108.307456970215	-6.95257568359375	-6.04510593414307	-0.00360223650932312	-0.00230353930965066	-0.00100484199356288	-0.00457625929266214	NaN	54.1537284851074
1573	109.606155395508	-6.95257568359375	-6.11004114151001	-0.00944637414067984	-3.08191010844894e-05	-0.00360223650932312	-0.00165419070981443	NaN	54.8030776977539
1574	110.904846191406	-6.95257568359375	-6.95419406890869	-0.00555028254166245	0.00483929552137852	-0.00555028254166245	-0.00230353930965066	NaN	55.4524230957031
1575	108.956802368164	-7.60192441940308	-6.75938940048218	0.0252937767654657	0.00159255252219737	-0.00197886489331722	0.00711201597005129	NaN	54.478401184082
1576	108.307456970215	-5.97855281829834	-7.01912927627563	0.00386527273803949	0.00159255252219737	-0.00490093370899558	0.000943203864153475	NaN	54.1537284851074
1577	108.956802368164	-6.62790155410767	-7.08406400680542	0.00776136433705688	0.000943203864153475	-0.0152905117720366	-0.00100484199356288	NaN	54.478401184082
1578	109.606155395508	-6.62790155410767	-6.82432460784912	-0.0113944197073579	0.00159255252219737	-0.0175632312893867	-0.00197886489331722	NaN	54.8030776977539
1579	109.606155395508	-6.62790155410767	-7.21393346786499	0.00159255252219737	0.00451462110504508	-0.0260047651827335	-0.00684897974133492	NaN	54.8030776977539
1580	109.606155395508	-5.97855281829834	-7.60354280471802	0.0126314787194133	0.00483929552137852	-0.0146411629393697	0.00126787810586393	NaN	54.8030776977539
1581	109.606155395508	-6.30322694778442	-7.21393346786499	-0.00295288790948689	0.000943203864153475	-0.0117190945893526	-3.08191010844894e-05	NaN	54.8030776977539
1582	109.606155395508	-7.60192441940308	-6.36978054046631	0.000943203864153475	0.00289124972186983	-0.0191866029053926	0.00483929552137852	NaN	54.8030776977539
1583	109.606155395508	-6.95257568359375	-6.82432460784912	-0.00912170019000769	-3.08191010844894e-05	-0.017887907102704	0.000293855206109583	NaN	54.8030776977539
1584	110.255500793457	-5.97855281829834	-6.75938940048218	-0.00717365415766835	0.00321592413820326	-0.0126931173726916	-0.00717365415766835	NaN	55.1277503967285
1585	108.956802368164	-6.62790155410767	-7.21393346786499	-0.00230353930965066	0.00354059832170606	-0.00392691092565656	0.00126787810586393	NaN	54.478401184082
1586	108.956802368164	-6.62790155410767	-6.43471527099609	0.00321592413820326	0.0022419011220336	-0.00977104809135199	0.00159255252219737	NaN	54.478401184082
1587	108.956802368164	-7.27725028991699	-6.95419406890869	-0.00977104809135199	0.00451462110504508	-0.00684897974133492	-0.00619963090866804	NaN	54.478401184082
1588	107.658103942871	-6.95257568359375	-6.69445466995239	-0.0152905117720366	0.00126787810586393	-0.00587495695799589	-0.00197886489331722	NaN	53.8290519714355
1589	107.008758544922	-7.27725028991699	-6.69445466995239	-0.0152905117720366	0.00354059832170606	0.00516396993771195	0.000618529506027699	NaN	53.5043792724609
1590	106.359405517578	-6.30322694778442	-6.82432460784912	-0.0107450718060136	-0.000680167751852423	0.0100340843200684	0.0103587592020631	NaN	53.1797027587891
1591	108.307456970215	-5.97855281829834	-7.01912927627563	-0.0139918150380254	0.00386527273803949	0.00581331877037883	-0.00490093370899558	NaN	54.1537284851074
1592	108.956802368164	-6.95257568359375	-6.36978054046631	0.00321592413820326	0.00808603875339031	-0.00230353930965066	0.00451462110504508	NaN	54.478401184082
1593	110.255500793457	-6.30322694778442	-6.49965000152588	-0.00132951640989631	0.000293855206109583	-0.00847235135734081	-0.00652430532500148	NaN	55.1277503967285
1594	108.307456970215	-6.62790155410767	-6.49965000152588	-0.00132951640989631	0.00418994715437293	-0.0149658378213644	-3.08191010844894e-05	NaN	54.1537284851074
1595	109.606155395508	-5.65387868881226	-6.17497587203979	0.00159255252219737	0.00191722682211548	0.00354059832170606	0.00841071270406246	NaN	54.8030776977539
1596	110.904846191406	-7.27725028991699	-6.30484533309937	0.00289124972186983	0.00126787810586393	-0.00977104809135199	-0.00230353930965066	NaN	55.4524230957031
1597	109.606155395508	-7.92659854888916	-6.95419406890869	-0.00295288790948689	-0.00327756232582033	-0.00652430532500148	-0.00327756232582033	NaN	54.8030776977539
1598	110.255500793457	-7.60192441940308	-7.21393346786499	-0.00457625929266214	-0.00490093370899558	-0.00912170019000769	-0.00457625929266214	NaN	55.1277503967285
1599	109.606155395508	-8.2512731552124	-6.82432460784912	-0.00327756232582033	-0.00619963090866804	-0.017887907102704	0.000618529506027699	NaN	54.8030776977539
1600	108.956802368164	-7.27725028991699	-6.56458520889282	0.0181509424000978	-0.00457625929266214	-0.00522560812532902	-0.0026282137259841	NaN	54.478401184082
1601	110.255500793457	-7.60192441940308	-6.49965000152588	0.00354059832170606	-0.00327756232582033	-0.0149658378213644	-0.00360223650932312	NaN	55.1277503967285
1602	108.956802368164	-6.62790155410767	-7.27886867523193	0.00743668992072344	-3.08191010844894e-05	-0.0117190945893526	-0.000355493422830477	NaN	54.478401184082
1603	108.956802368164	-6.62790155410767	-7.08406400680542	0.00451462110504508	-0.00392691092565656	-0.00977104809135199	-0.000355493422830477	NaN	54.478401184082
1604	108.307456970215	-6.30322694778442	-6.49965000152588	0.00548864435404539	0.00126787810586393	0.0022419011220336	-0.00197886489331722	NaN	54.1537284851074
1605	107.658103942871	-6.30322694778442	-6.49965000152588	0.0223717093467712	0.00418994715437293	-0.000680167751852423	0.00873538758605719	NaN	53.8290519714355
1606	108.956802368164	-6.30322694778442	-6.49965000152588	0.0155535480007529	0.00321592413820326	0.00126787810586393	0.000618529506027699	NaN	54.478401184082
1607	109.606155395508	-7.27725028991699	-6.82432460784912	0.0239950809627771	0.000293855206109583	-0.00619963090866804	-0.000680167751852423	NaN	54.8030776977539
1608	108.307456970215	-5.97855281829834	-7.34380340576172	0.00841071270406246	0.00354059832170606	0.00646266713738441	0.000293855206109583	NaN	54.1537284851074
1609	110.255500793457	-6.62790155410767	-7.34380340576172	-3.08191010844894e-05	0.00159255252219737	0.00581331877037883	0.00289124972186983	NaN	55.1277503967285
1610	108.307456970215	-6.30322694778442	-7.14899873733521	0.00743668992072344	0.00451462110504508	0.0155535480007529	0.00289124972186983	NaN	54.1537284851074
1611	110.904846191406	-6.95257568359375	-6.69445466995239	0.00743668992072344	0.000293855206109583	0.0100340843200684	-0.000680167751852423	NaN	55.4524230957031
1612	108.307456970215	-5.65387868881226	-6.69445466995239	0.00451462110504508	0.00548864435404539	0.000618529506027699	-0.00100484199356288	NaN	54.1537284851074
1613	108.956802368164	-6.30322694778442	-6.75938940048218	0.00743668992072344	-0.00392691092565656	-0.00814767740666866	-0.00619963090866804	NaN	54.478401184082
1614	108.307456970215	-5.65387868881226	-7.21393346786499	0.0126314787194133	0.00386527273803949	-0.00392691092565656	-0.000355493422830477	NaN	54.1537284851074
1615	108.307456970215	-6.30322694778442	-7.14899873733521	-0.00360223650932312	0.00386527273803949	0.00354059832170606	0.00743668992072344	NaN	54.1537284851074
1616	108.956802368164	-5.97855281829834	-7.14899873733521	0.00646266713738441	0.00159255252219737	-0.00197886489331722	0.000293855206109583	NaN	54.478401184082
1617	109.606155395508	-7.60192441940308	-6.75938940048218	0.00418994715437293	0.00386527273803949	0.00289124972186983	-0.00360223650932312	NaN	54.8030776977539
1618	107.008758544922	-6.30322694778442	-6.82432460784912	0.00126787810586393	-0.000355493422830477	-0.00977104809135199	-0.00360223650932312	NaN	53.5043792724609
1619	106.359405517578	-6.30322694778442	-6.95419406890869	0.00354059832170606	0.00289124972186983	-0.0195112787187099	-0.00457625929266214	NaN	53.1797027587891
1620	107.658103942871	-7.60192441940308	-6.88925933837891	0.0171769186854362	0.012956153601408	-0.00230353930965066	0.00938473641872406	NaN	53.8290519714355
1621	106.359405517578	-5.97855281829834	-7.21393346786499	0.00418994715437293	0.000618529506027699	-0.00879702530801296	-0.0026282137259841	NaN	53.1797027587891
1622	106.359405517578	-6.95257568359375	-6.11004114151001	-0.00425158534198999	0.00191722682211548	-0.00717365415766835	0.000293855206109583	NaN	53.1797027587891
1623	108.307456970215	-6.95257568359375	-6.75938940048218	0.00613799272105098	-3.08191010844894e-05	0.000943203864153475	-0.0107450718060136	NaN	54.1537284851074
1624	110.255500793457	-7.92659854888916	-6.04510593414307	-0.000355493422830477	0.00126787810586393	-0.00555028254166245	-0.00555028254166245	NaN	55.1277503967285
1625	109.606155395508	-6.95257568359375	-6.36978054046631	0.00808603875339031	0.00418994715437293	0.0103587592020631	0.00289124972186983	NaN	54.8030776977539
1626	112.203544616699	-7.60192441940308	-6.36978054046631	0.0142548503354192	-0.000355493422830477	-0.00360223650932312	-3.08191010844894e-05	NaN	56.1017723083496
1627	110.255500793457	-7.27725028991699	-6.49965000152588	0.0106834331527352	0.00418994715437293	-0.0026282137259841	-0.000680167751852423	NaN	55.1277503967285
1628	109.606155395508	-6.95257568359375	-6.43471527099609	0.00256657530553639	-0.00100484199356288	0.00418994715437293	-0.00522560812532902	NaN	54.8030776977539
1629	110.255500793457	-8.2512731552124	-6.36978054046631	-0.0159398596733809	-0.00425158534198999	0.0116574559360743	0.0210730116814375	NaN	55.1277503967285
1630	109.606155395508	-7.92659854888916	-6.04510593414307	0.00451462110504508	-0.000680167751852423	0.0171769186854362	0.0103587592020631	NaN	54.8030776977539
1631	110.255500793457	-8.57594776153564	-6.36978054046631	-0.0026282137259841	-0.00879702530801296	0.00581331877037883	-0.00100484199356288	NaN	55.1277503967285
1632	110.255500793457	-8.57594776153564	-6.62951993942261	-0.00392691092565656	0.000618529506027699	0.00970941036939621	0.00256657530553639	NaN	55.1277503967285
1633	108.307456970215	-6.95257568359375	-6.62951993942261	-0.00619963090866804	-0.00457625929266214	-0.00879702530801296	0.00321592413820326	NaN	54.1537284851074
1634	108.956802368164	-6.95257568359375	-6.49965000152588	-0.00652430532500148	0.000293855206109583	0.00678734155371785	-0.00392691092565656	NaN	54.478401184082
1635	109.606155395508	-7.60192441940308	-6.04510593414307	-0.00944637414067984	0.00354059832170606	0.0149041991680861	0.00678734155371785	NaN	54.8030776977539
1636	110.255500793457	-6.95257568359375	-6.75938940048218	0.00159255252219737	0.000293855206109583	-0.00132951640989631	-0.00295288790948689	NaN	55.1277503967285
1637	108.956802368164	-7.60192441940308	-6.88925933837891	-0.0026282137259841	0.00256657530553639	0.000618529506027699	-0.00100484199356288	NaN	54.478401184082
1638	110.255500793457	-6.95257568359375	-7.08406400680542	0.0132808275520802	-0.000355493422830477	-0.0126931173726916	-0.0110697457566857	NaN	55.1277503967285
1639	110.904846191406	-6.95257568359375	-6.36978054046631	0.00841071270406246	0.0022419011220336	-0.0146411629393697	-0.00132951640989631	NaN	55.4524230957031
1640	108.956802368164	-5.65387868881226	-6.56458520889282	0.0113327819854021	0.00678734155371785	0.00354059832170606	-3.08191010844894e-05	NaN	54.478401184082
1641	110.255500793457	-7.27725028991699	-6.36978054046631	0.0145795252174139	-0.00230353930965066	-0.0117190945893526	-0.000355493422830477	NaN	55.1277503967285
1642	108.307456970215	-5.97855281829834	-6.75938940048218	0.0132808275520802	0.00289124972186983	-0.0120437685400248	-0.00165419070981443	NaN	54.1537284851074
1643	109.606155395508	-6.95257568359375	-7.01912927627563	0.0149041991680861	0.000943203864153475	-0.00490093370899558	-0.00327756232582033	NaN	54.8030776977539
1644	110.255500793457	-6.62790155410767	-6.95419406890869	0.00386527273803949	0.00386527273803949	-0.0136671401560307	-0.00230353930965066	NaN	55.1277503967285
1645	110.904846191406	-6.95257568359375	-6.30484533309937	0.00711201597005129	0.00321592413820326	0.00386527273803949	0.000943203864153475	NaN	55.4524230957031
1646	108.307456970215	-7.27725028991699	-6.75938940048218	0.00938473641872406	-0.000680167751852423	-0.00652430532500148	-0.00587495695799589	NaN	54.1537284851074
1647	110.255500793457	-7.27725028991699	-6.62951993942261	0.00159255252219737	0.00191722682211548	-0.00490093370899558	0.00126787810586393	NaN	55.1277503967285
1648	107.008758544922	-6.62790155410767	-6.88925933837891	0.00418994715437293	-0.00100484199356288	0.00126787810586393	-0.00457625929266214	NaN	53.5043792724609
1649	106.359405517578	-5.97855281829834	-7.08406400680542	-0.00684897974133492	0.00289124972186983	0.00321592413820326	0.0136055024340749	NaN	53.1797027587891
1650	106.359405517578	-6.95257568359375	-6.82432460784912	-0.000355493422830477	0.00938473641872406	0.00906006153672934	0.00841071270406246	NaN	53.1797027587891
1651	105.710060119629	-5.97855281829834	-7.08406400680542	-0.0195112787187099	0.00159255252219737	0.00711201597005129	0.00418994715437293	NaN	52.8550300598145
1652	105.06071472168	-6.62790155410767	-6.82432460784912	-0.0117190945893526	0.00256657530553639	-0.00944637414067984	0.00386527273803949	NaN	52.5303573608398
1653	107.658103942871	-5.65387868881226	-6.17497587203979	-0.0133424662053585	-0.00100484199356288	-0.00165419070981443	-0.00944637414067984	NaN	53.8290519714355
1654	107.008758544922	-5.97855281829834	-6.62951993942261	-0.0123684434220195	0.00613799272105098	-0.00457625929266214	0.00159255252219737	NaN	53.5043792724609
1655	109.606155395508	-6.62790155410767	-6.62951993942261	-0.00522560812532902	0.00354059832170606	0.00126787810586393	0.00191722682211548	NaN	54.8030776977539
1656	109.606155395508	-6.95257568359375	-7.08406400680542	-0.00782300252467394	-0.000680167751852423	-0.000355493422830477	0.00646266713738441	NaN	54.8030776977539
1657	109.606155395508	-6.30322694778442	-6.82432460784912	-0.00555028254166245	0.000943203864153475	-3.08191010844894e-05	0.00516396993771195	NaN	54.8030776977539
1658	110.904846191406	-7.92659854888916	-6.49965000152588	-0.0117190945893526	-0.00327756232582033	-0.00977104809135199	-0.00555028254166245	NaN	55.4524230957031
1659	107.658103942871	-6.30322694778442	-6.23991060256958	0.00678734155371785	-0.00652430532500148	-0.0143164889886975	0.00126787810586393	NaN	53.8290519714355
1660	111.55419921875	-8.2512731552124	-6.49965000152588	0.011982130818069	0.000618529506027699	-0.00782300252467394	-0.00132951640989631	NaN	55.777099609375
1661	108.307456970215	-7.27725028991699	-6.62951993942261	0.0106834331527352	-0.00977104809135199	-0.00749832857400179	-0.00100484199356288	NaN	54.1537284851074
1662	109.606155395508	-6.95257568359375	-6.49965000152588	0.0106834331527352	-0.00392691092565656	-0.00230353930965066	-0.00132951640989631	NaN	54.8030776977539
1663	107.658103942871	-7.27725028991699	-6.75938940048218	0.0022419011220336	-0.00652430532500148	-0.00165419070981443	0.0149041991680861	NaN	53.8290519714355
1664	110.255500793457	-7.92659854888916	-6.49965000152588	0.00970941036939621	-0.00360223650932312	-0.00230353930965066	-0.00555028254166245	NaN	55.1277503967285
1665	108.307456970215	-7.27725028991699	-6.49965000152588	0.00354059832170606	0.00354059832170606	0.000943203864153475	0.00354059832170606	NaN	54.1537284851074
1666	108.307456970215	-5.97855281829834	-7.14899873733521	-0.00555028254166245	-0.00425158534198999	0.00516396993771195	-0.00165419070981443	NaN	54.1537284851074
1667	108.307456970215	-5.97855281829834	-6.56458520889282	0.00386527273803949	0.00418994715437293	-0.00684897974133492	0.00126787810586393	NaN	54.1537284851074
1668	109.606155395508	-7.27725028991699	-6.30484533309937	-0.0107450718060136	-0.00197886489331722	0.0103587592020631	-0.00295288790948689	NaN	54.8030776977539
1669	108.956802368164	-6.95257568359375	-6.17497587203979	-0.0204853005707264	-0.00197886489331722	0.0171769186854362	0.00354059832170606	NaN	54.478401184082
1670	109.606155395508	-5.32920408248901	-6.43471527099609	-0.0182125810533762	0.00516396993771195	0.0181509424000978	0.0113327819854021	NaN	54.8030776977539
1671	108.956802368164	-5.65387868881226	-6.95419406890869	-0.0146411629393697	-0.00197886489331722	0.00776136433705688	0.00548864435404539	NaN	54.478401184082
1672	109.606155395508	-5.97855281829834	-6.69445466995239	-0.0136671401560307	0.00321592413820326	0.00808603875339031	-0.00684897974133492	NaN	54.8030776977539
1673	110.255500793457	-6.30322694778442	-6.88925933837891	-0.0104203969240189	-0.000355493422830477	0.00841071270406246	0.000618529506027699	NaN	55.1277503967285
1674	108.956802368164	-5.97855281829834	-6.82432460784912	-0.0136671401560307	-0.00132951640989631	0.0116574559360743	-0.00327756232582033	NaN	54.478401184082
1675	110.904846191406	-5.97855281829834	-6.56458520889282	-0.00555028254166245	0.00808603875339031	0.00613799272105098	0.000618529506027699	NaN	55.4524230957031
1676	110.255500793457	-6.62790155410767	-6.30484533309937	-0.00749832857400179	-0.00100484199356288	0.00743668992072344	0.00516396993771195	NaN	55.1277503967285
1677	110.904846191406	-6.30322694778442	-6.95419406890869	0.00808603875339031	0.00418994715437293	-0.00457625929266214	-0.00360223650932312	NaN	55.4524230957031
1678	110.255500793457	-6.62790155410767	-7.01912927627563	0.0132808275520802	0.00159255252219737	-0.00425158534198999	-0.00230353930965066	NaN	55.1277503967285
1679	109.606155395508	-6.62790155410767	-6.82432460784912	0.0158782228827477	-0.00132951640989631	-0.0162645354866982	-0.00652430532500148	NaN	54.8030776977539
1680	107.008758544922	-5.97855281829834	-7.01912927627563	0.012956153601408	0.0100340843200684	-0.0149658378213644	0.00711201597005129	NaN	53.5043792724609
1681	107.008758544922	-5.97855281829834	-6.17497587203979	0.01100810803473	-0.00327756232582033	-0.0146411629393697	0.000293855206109583	NaN	53.5043792724609
1682	107.008758544922	-6.30322694778442	-5.98017120361328	0.00711201597005129	0.0022419011220336	-0.00749832857400179	-0.00327756232582033	NaN	53.5043792724609
1683	107.008758544922	-6.62790155410767	-6.82432460784912	0.00418994715437293	0.00418994715437293	-0.0159398596733809	-0.00782300252467394	NaN	53.5043792724609
1684	107.658103942871	-5.65387868881226	-6.62951993942261	0.00159255252219737	0.000943203864153475	-0.0201606266200542	-0.000680167751852423	NaN	53.8290519714355
1685	107.658103942871	-5.65387868881226	-7.01912927627563	0.00451462110504508	0.00906006153672934	-0.00522560812532902	0.00126787810586393	NaN	53.8290519714355
1686	109.606155395508	-6.30322694778442	-6.75938940048218	0.0191249661147594	0.00191722682211548	-0.00165419070981443	0.00289124972186983	NaN	54.8030776977539
1687	109.606155395508	-5.97855281829834	-6.04510593414307	0.00906006153672934	0.00191722682211548	-0.0104203969240189	-0.00392691092565656	NaN	54.8030776977539
1688	108.956802368164	-5.32920408248901	-6.30484533309937	-0.00230353930965066	0.000943203864153475	-3.08191010844894e-05	0.00711201597005129	NaN	54.478401184082
1689	110.255500793457	-6.62790155410767	-7.21393346786499	-0.0123684434220195	-0.000680167751852423	0.00289124972186983	0.00906006153672934	NaN	55.1277503967285
1690	109.606155395508	-6.30322694778442	-7.01912927627563	0.0145795252174139	0.00418994715437293	0.012956153601408	0.00321592413820326	NaN	54.8030776977539
1691	110.255500793457	-7.92659854888916	-6.82432460784912	0.00516396993771195	-0.00749832857400179	0.00516396993771195	0.0022419011220336	NaN	55.1277503967285
1692	108.956802368164	-6.30322694778442	-7.14899873733521	0.0207483377307653	-0.00327756232582033	-0.00425158534198999	-0.0026282137259841	NaN	54.478401184082
1693	108.307456970215	-6.62790155410767	-6.75938940048218	0.00873538758605719	-0.000680167751852423	0.000943203864153475	0.00418994715437293	NaN	54.1537284851074
1694	108.956802368164	-5.65387868881226	-6.43471527099609	0.00873538758605719	-0.00360223650932312	-0.00360223650932312	-0.00327756232582033	NaN	54.478401184082
1695	108.956802368164	-5.32920408248901	-7.14899873733521	0.0106834331527352	0.00581331877037883	0.0022419011220336	0.00548864435404539	NaN	54.478401184082
1696	108.307456970215	-5.32920408248901	-7.08406400680542	0.00678734155371785	-0.00425158534198999	-3.08191010844894e-05	-3.08191010844894e-05	NaN	54.1537284851074
1697	108.307456970215	-5.65387868881226	-6.49965000152588	0.00483929552137852	0.000293855206109583	-0.00327756232582033	-0.00490093370899558	NaN	54.1537284851074
1698	108.307456970215	-5.32920408248901	-7.14899873733521	0.00581331877037883	0.00451462110504508	-0.0139918150380254	-0.00814767740666866	NaN	54.1537284851074
1699	109.606155395508	-5.65387868881226	-6.88925933837891	0.00418994715437293	-0.00425158534198999	-0.0230826959013939	-0.00652430532500148	NaN	54.8030776977539
1700	108.956802368164	-6.30322694778442	-6.43471527099609	0.00646266713738441	0.00970941036939621	-0.00555028254166245	0.00613799272105098	NaN	54.478401184082
1701	110.904846191406	-6.95257568359375	-6.69445466995239	0.011982130818069	-0.00132951640989631	-0.0182125810533762	-0.00197886489331722	NaN	55.4524230957031
1702	108.956802368164	-4.67985534667969	-6.82432460784912	0.00354059832170606	0.0022419011220336	-0.00814767740666866	0.00678734155371785	NaN	54.478401184082
1703	109.606155395508	-5.65387868881226	-7.21393346786499	-0.00230353930965066	0.00354059832170606	-0.0139918150380254	-0.0107450718060136	NaN	54.8030776977539
1704	107.658103942871	-5.32920408248901	-6.82432460784912	-0.0126931173726916	0.00256657530553639	-0.00717365415766835	-0.00230353930965066	NaN	53.8290519714355
1705	109.606155395508	-5.97855281829834	-6.62951993942261	-0.00327756232582033	0.00548864435404539	-0.00360223650932312	-0.00295288790948689	NaN	54.8030776977539
1706	108.956802368164	-5.97855281829834	-7.08406400680542	0.00289124972186983	0.00191722682211548	-0.000680167751852423	-3.08191010844894e-05	NaN	54.478401184082
1707	110.255500793457	-5.97855281829834	-7.21393346786499	-0.00327756232582033	0.00126787810586393	-3.08191010844894e-05	-0.000680167751852423	NaN	55.1277503967285
1708	107.658103942871	-5.97855281829834	-7.14899873733521	-0.00327756232582033	0.00483929552137852	0.00483929552137852	0.00354059832170606	NaN	53.8290519714355
1709	107.658103942871	-5.97855281829834	-7.08406400680542	-0.0182125810533762	-0.00360223650932312	0.00938473641872406	0.000293855206109583	NaN	53.8290519714355
1710	107.658103942871	-6.95257568359375	-6.23991060256958	-0.0169138833880424	0.00613799272105098	0.0217223595827818	0.0103587592020631	NaN	53.8290519714355
1711	106.359405517578	-5.65387868881226	-6.75938940048218	-0.00879702530801296	0.00289124972186983	0.0200989879667759	0.00548864435404539	NaN	53.1797027587891
1712	105.710060119629	-5.65387868881226	-6.95419406890869	0.00451462110504508	-0.00132951640989631	0.000618529506027699	0.00483929552137852	NaN	52.8550300598145
1713	108.956802368164	-6.95257568359375	-6.95419406890869	-0.0104203969240189	0.00451462110504508	0.00841071270406246	-0.00587495695799589	NaN	54.478401184082
1714	108.956802368164	-6.95257568359375	-6.82432460784912	-0.000355493422830477	-0.00197886489331722	-0.00652430532500148	0.00613799272105098	NaN	54.478401184082
1715	110.904846191406	-6.62790155410767	-6.36978054046631	0.00483929552137852	0.00646266713738441	0.00678734155371785	0.00289124972186983	NaN	55.4524230957031
1716	111.55419921875	-7.60192441940308	-6.56458520889282	0.00841071270406246	0.0022419011220336	-3.08191010844894e-05	0.00841071270406246	NaN	55.777099609375
1717	109.606155395508	-6.95257568359375	-6.56458520889282	0.00483929552137852	0.00191722682211548	-0.00977104809135199	-0.00717365415766835	NaN	54.8030776977539
1718	110.255500793457	-6.95257568359375	-7.08406400680542	0.0171769186854362	-0.000355493422830477	-0.0149658378213644	-0.00847235135734081	NaN	55.1277503967285
1719	110.904846191406	-6.95257568359375	-7.27886867523193	0.00581331877037883	-0.00619963090866804	-0.0224333461374044	-0.00587495695799589	NaN	55.4524230957031
1720	110.904846191406	-8.57594776153564	-6.82432460784912	0.00906006153672934	0.000293855206109583	-0.0152905117720366	0.00516396993771195	NaN	55.4524230957031
1721	109.606155395508	-8.2512731552124	-6.82432460784912	0.00646266713738441	-0.00717365415766835	-0.0136671401560307	-0.00360223650932312	NaN	54.8030776977539
1722	110.255500793457	-7.60192441940308	-6.36978054046631	-0.00684897974133492	-0.00717365415766835	-0.017887907102704	-0.0100957229733467	NaN	55.1277503967285
1723	108.307456970215	-6.30322694778442	-6.95419406890869	-0.00555028254166245	0.00418994715437293	-0.0126931173726916	-0.00295288790948689	NaN	54.1537284851074
1724	108.956802368164	-6.62790155410767	-7.21393346786499	-0.00684897974133492	-0.00522560812532902	-0.00879702530801296	-0.00457625929266214	NaN	54.478401184082
1725	108.956802368164	-6.30322694778442	-7.08406400680542	-0.00814767740666866	0.00613799272105098	-0.00555028254166245	0.00386527273803949	NaN	54.478401184082
1726	110.904846191406	-6.95257568359375	-6.36978054046631	0.00581331877037883	-0.000680167751852423	-0.00197886489331722	0.000943203864153475	NaN	55.4524230957031
1727	110.904846191406	-6.95257568359375	-6.82432460784912	-0.000355493422830477	-0.00490093370899558	-0.00619963090866804	-0.00295288790948689	NaN	55.4524230957031
1728	111.55419921875	-7.60192441940308	-6.69445466995239	0.00483929552137852	0.00159255252219737	0.000293855206109583	-0.00327756232582033	NaN	55.777099609375
1729	110.255500793457	-7.92659854888916	-6.75938940048218	-0.00652430532500148	-0.00132951640989631	0.00548864435404539	-0.00327756232582033	NaN	55.1277503967285
1730	108.956802368164	-5.65387868881226	-7.08406400680542	-0.00100484199356288	0.00711201597005129	0.0100340843200684	0.00354059832170606	NaN	54.478401184082
1731	110.904846191406	-7.60192441940308	-6.62951993942261	0.000943203864153475	0.00191722682211548	0.00354059832170606	0.00354059832170606	NaN	55.4524230957031
1732	108.307456970215	-5.97855281829834	-6.82432460784912	-0.00717365415766835	0.00289124972186983	-0.00652430532500148	0.000293855206109583	NaN	54.1537284851074
1733	109.606155395508	-6.62790155410767	-6.88925933837891	0.00873538758605719	0.00191722682211548	0.00256657530553639	0.000943203864153475	NaN	54.8030776977539
1734	110.904846191406	-7.27725028991699	-6.49965000152588	0.0022419011220336	-0.00100484199356288	-0.00100484199356288	-0.00782300252467394	NaN	55.4524230957031
1735	111.55419921875	-7.60192441940308	-6.75938940048218	0.0136055024340749	0.00646266713738441	-0.00327756232582033	-3.08191010844894e-05	NaN	55.777099609375
1736	110.255500793457	-7.60192441940308	-6.56458520889282	0.00906006153672934	0.00418994715437293	0.00451462110504508	-0.00619963090866804	NaN	55.1277503967285
1737	111.55419921875	-7.60192441940308	-6.43471527099609	-0.0165892094373703	0.00159255252219737	-0.0113944197073579	-3.08191010844894e-05	NaN	55.777099609375
1738	107.008758544922	-6.62790155410767	-6.62951993942261	-0.000680167751852423	0.00516396993771195	-0.0113944197073579	-0.00684897974133492	NaN	53.5043792724609
1739	107.008758544922	-7.27725028991699	-7.01912927627563	0.00256657530553639	-0.000355493422830477	-0.0263294391334057	-0.00555028254166245	NaN	53.5043792724609
1740	107.658103942871	-7.92659854888916	-5.98017120361328	-0.00457625929266214	0.00516396993771195	-0.0110697457566857	0.00548864435404539	NaN	53.8290519714355
1741	105.710060119629	-6.62790155410767	-6.69445466995239	0.00126787810586393	0.0022419011220336	-0.00684897974133492	-0.00587495695799589	NaN	52.8550300598145
1742	106.359405517578	-6.95257568359375	-7.08406400680542	-0.0100957229733467	-0.000355493422830477	-0.0110697457566857	-0.00295288790948689	NaN	53.1797027587891
1743	107.658103942871	-6.62790155410767	-7.08406400680542	0.000293855206109583	0.00354059832170606	-0.00879702530801296	-0.00360223650932312	NaN	53.8290519714355
1744	108.307456970215	-6.62790155410767	-6.95419406890869	-0.00879702530801296	-0.00132951640989631	-0.00619963090866804	0.000943203864153475	NaN	54.1537284851074
1745	109.606155395508	-5.97855281829834	-7.08406400680542	-0.00782300252467394	0.00548864435404539	0.0022419011220336	0.00354059832170606	NaN	54.8030776977539
1746	110.904846191406	-7.92659854888916	-6.49965000152588	0.0213976856321096	0.00256657530553639	-0.00360223650932312	0.00548864435404539	NaN	55.4524230957031
1747	110.255500793457	-7.27725028991699	-6.95419406890869	0.00873538758605719	0.000293855206109583	0.000618529506027699	-0.00717365415766835	NaN	55.1277503967285
1748	110.904846191406	-8.2512731552124	-6.36978054046631	-0.00490093370899558	-0.000680167751852423	0.000943203864153475	0.000943203864153475	NaN	55.4524230957031
1749	109.606155395508	-7.27725028991699	-6.62951993942261	-0.00944637414067984	-0.00782300252467394	0.0106834331527352	0.000618529506027699	NaN	54.8030776977539
1750	110.255500793457	-9.22529602050781	-6.43471527099609	-0.00230353930965066	-0.00295288790948689	0.0152288740500808	0.00970941036939621	NaN	55.1277503967285
1751	107.658103942871	-7.92659854888916	-6.95419406890869	-0.00327756232582033	-0.00555028254166245	0.0100340843200684	0.0106834331527352	NaN	53.8290519714355
1752	109.606155395508	-7.92659854888916	-5.9152364730835	0.00581331877037883	-0.0133424662053585	0.00743668992072344	0.000618529506027699	NaN	54.8030776977539
1753	110.255500793457	-8.90062141418457	-6.82432460784912	0.00354059832170606	-0.00132951640989631	0.00516396993771195	0.00354059832170606	NaN	55.1277503967285
1754	110.904846191406	-8.57594776153564	-6.95419406890869	0.00776136433705688	-0.00587495695799589	-0.00977104809135199	-0.00327756232582033	NaN	55.4524230957031
1755	109.606155395508	-7.92659854888916	-6.30484533309937	0.00516396993771195	0.000618529506027699	0.0113327819854021	0.00743668992072344	NaN	54.8030776977539
1756	111.55419921875	-8.2512731552124	-6.23991060256958	0.00678734155371785	0.000293855206109583	0.00418994715437293	-0.000680167751852423	NaN	55.777099609375
1757	108.956802368164	-6.62790155410767	-6.11004114151001	0.00743668992072344	0.00126787810586393	-0.000680167751852423	-0.00197886489331722	NaN	54.478401184082
1758	108.307456970215	-7.60192441940308	-6.69445466995239	0.00191722682211548	0.00354059832170606	-0.00522560812532902	-0.00392691092565656	NaN	54.1537284851074
1759	108.956802368164	-6.95257568359375	-7.27886867523193	0.0142548503354192	0.000943203864153475	-0.0204853005707264	-3.08191010844894e-05	NaN	54.478401184082
1760	109.606155395508	-7.60192441940308	-7.21393346786499	0.0145795252174139	0.00354059832170606	-0.0110697457566857	0.000943203864153475	NaN	54.8030776977539
1761	108.307456970215	-6.95257568359375	-7.14899873733521	0.0178262684494257	-3.08191010844894e-05	-0.00717365415766835	-0.00100484199356288	NaN	54.1537284851074
1762	109.606155395508	-7.60192441940308	-7.08406400680542	0.01100810803473	-0.00197886489331722	-0.00619963090866804	-0.00295288790948689	NaN	54.8030776977539
1763	110.255500793457	-7.92659854888916	-6.88925933837891	0.000618529506027699	0.00354059832170606	-0.0133424662053585	-0.0104203969240189	NaN	55.1277503967285
1764	110.904846191406	-7.27725028991699	-6.23991060256958	-0.00522560812532902	0.00256657530553639	0.000293855206109583	0.00581331877037883	NaN	55.4524230957031
1765	110.904846191406	-7.60192441940308	-6.49965000152588	-0.00652430532500148	0.0103587592020631	-0.00100484199356288	0.00159255252219737	NaN	55.4524230957031
1766	110.255500793457	-7.60192441940308	-6.49965000152588	0.00808603875339031	0.00289124972186983	0.00613799272105098	0.00646266713738441	NaN	55.1277503967285
1767	110.255500793457	-6.30322694778442	-6.62951993942261	0.00516396993771195	-0.00295288790948689	-0.00230353930965066	-0.00912170019000769	NaN	55.1277503967285
1768	110.255500793457	-7.60192441940308	-6.43471527099609	-0.0136671401560307	0.00191722682211548	-3.08191010844894e-05	0.00289124972186983	NaN	55.1277503967285
1769	110.904846191406	-7.92659854888916	-6.11004114151001	-0.0156151866540313	0.00126787810586393	0.00808603875339031	-3.08191010844894e-05	NaN	55.4524230957031
1770	108.307456970215	-6.30322694778442	-6.23991060256958	-0.0279528107494116	0.00483929552137852	0.01100810803473	0.00548864435404539	NaN	54.1537284851074
1771	107.658103942871	-7.92659854888916	-6.95419406890869	-0.00847235135734081	0.00516396993771195	0.0106834331527352	0.00289124972186983	NaN	53.8290519714355
1772	107.658103942871	-7.92659854888916	-6.43471527099609	-0.0156151866540313	-0.00100484199356288	-0.000355493422830477	0.00516396993771195	NaN	53.8290519714355
1773	106.359405517578	-6.95257568359375	-6.56458520889282	0.00321592413820326	0.00159255252219737	-0.00392691092565656	-0.00814767740666866	NaN	53.1797027587891
1774	107.008758544922	-6.62790155410767	-7.08406400680542	-0.00457625929266214	0.00126787810586393	-0.00327756232582033	-0.000355493422830477	NaN	53.5043792724609
1775	108.307456970215	-6.30322694778442	-6.95419406890869	0.00548864435404539	0.00581331877037883	0.00289124972186983	-0.00197886489331722	NaN	54.1537284851074
1776	109.606155395508	-6.62790155410767	-6.75938940048218	0.00970941036939621	0.00256657530553639	0.00548864435404539	0.00678734155371785	NaN	54.8030776977539
1777	110.255500793457	-6.95257568359375	-7.01912927627563	0.00776136433705688	-0.00327756232582033	0.000618529506027699	-0.00425158534198999	NaN	55.1277503967285
1778	108.956802368164	-7.92659854888916	-7.14899873733521	0.00906006153672934	-0.00197886489331722	-0.0149658378213644	-0.00522560812532902	NaN	54.478401184082
1779	110.255500793457	-7.27725028991699	-6.75938940048218	0.0106834331527352	-3.08191010844894e-05	-0.00944637414067984	-0.00392691092565656	NaN	55.1277503967285
1780	108.956802368164	-7.60192441940308	-7.01912927627563	0.00743668992072344	-0.00295288790948689	-0.00782300252467394	-0.00100484199356288	NaN	54.478401184082
1781	110.904846191406	-8.90062141418457	-6.62951993942261	0.0165275707840919	-0.00295288790948689	-0.00912170019000769	-0.00230353930965066	NaN	55.4524230957031
1782	111.55419921875	-8.2512731552124	-7.01912927627563	0.00256657530553639	-0.00490093370899558	-0.00847235135734081	0.000293855206109583	NaN	55.777099609375
1783	109.606155395508	-7.60192441940308	-7.14899873733521	0.00126787810586393	0.000293855206109583	-0.00814767740666866	0.00906006153672934	NaN	54.8030776977539
1784	109.606155395508	-6.95257568359375	-7.21393346786499	-0.00814767740666866	-0.000355493422830477	0.00321592413820326	0.00386527273803949	NaN	54.8030776977539
1785	109.606155395508	-6.95257568359375	-7.08406400680542	0.00386527273803949	0.00126787810586393	0.000618529506027699	0.00256657530553639	NaN	54.8030776977539
1786	109.606155395508	-6.95257568359375	-6.43471527099609	0.00354059832170606	-0.000680167751852423	0.00159255252219737	-3.08191010844894e-05	NaN	54.8030776977539
1787	108.956802368164	-7.60192441940308	-6.43471527099609	0.00938473641872406	-0.00295288790948689	0.000618529506027699	-0.00100484199356288	NaN	54.478401184082
1788	107.658103942871	-6.62790155410767	-6.62951993942261	-0.0113944197073579	-0.000680167751852423	0.00808603875339031	-0.00425158534198999	NaN	53.8290519714355
1789	108.307456970215	-6.30322694778442	-6.82432460784912	-0.00944637414067984	0.000293855206109583	0.0113327819854021	-0.000680167751852423	NaN	54.1537284851074
1790	110.255500793457	-7.60192441940308	-6.62951993942261	-0.0126931173726916	0.00516396993771195	0.011982130818069	0.00321592413820326	NaN	55.1277503967285
1791	110.255500793457	-7.27725028991699	-6.62951993942261	-0.00360223650932312	0.00776136433705688	0.000943203864153475	0.00289124972186983	NaN	55.1277503967285
1792	109.606155395508	-6.62790155410767	-7.27886867523193	-0.00944637414067984	-0.00392691092565656	0.00711201597005129	-0.00977104809135199	NaN	54.8030776977539
1793	109.606155395508	-7.60192441940308	-6.17497587203979	-0.00717365415766835	-0.000355493422830477	-0.00912170019000769	-0.00457625929266214	NaN	54.8030776977539
1794	110.255500793457	-7.27725028991699	-6.49965000152588	-0.00457625929266214	-0.00392691092565656	0.000293855206109583	-0.00457625929266214	NaN	55.1277503967285
1795	112.203544616699	-7.92659854888916	-6.88925933837891	-0.00165419070981443	0.00451462110504508	-0.00425158534198999	0.00256657530553639	NaN	56.1017723083496
1796	108.307456970215	-7.60192441940308	-6.30484533309937	0.00354059832170606	0.00483929552137852	-0.00522560812532902	-3.08191010844894e-05	NaN	54.1537284851074
1797	110.255500793457	-6.62790155410767	-7.01912927627563	0.0278911720961332	-0.000680167751852423	-0.0139918150380254	-3.08191010844894e-05	NaN	55.1277503967285
1798	107.658103942871	-6.95257568359375	-6.49965000152588	-0.0149658378213644	0.00354059832170606	-0.00360223650932312	-0.000680167751852423	NaN	53.8290519714355
1799	108.956802368164	-6.95257568359375	-6.36978054046631	0.0113327819854021	0.00159255252219737	-0.0162645354866982	-0.00392691092565656	NaN	54.478401184082
1800	108.956802368164	-7.92659854888916	-7.01912927627563	0.00451462110504508	0.00354059832170606	-0.0152905117720366	0.00256657530553639	NaN	54.478401184082
1801	107.008758544922	-6.95257568359375	-7.08406400680542	0.00548864435404539	0.0022419011220336	-0.00100484199356288	0.0132808275520802	NaN	53.5043792724609
1802	106.359405517578	-6.62790155410767	-7.08406400680542	-0.00100484199356288	-0.00230353930965066	-0.00944637414067984	-0.00490093370899558	NaN	53.1797027587891
1803	108.307456970215	-7.60192441940308	-6.82432460784912	-0.00295288790948689	-0.000355493422830477	-0.0130177913233638	0.000943203864153475	NaN	54.1537284851074
1804	108.307456970215	-7.60192441940308	-5.98017120361328	0.00386527273803949	0.000618529506027699	0.000293855206109583	0.000943203864153475	NaN	54.1537284851074
1805	109.606155395508	-7.60192441940308	-6.69445466995239	0.00126787810586393	0.00354059832170606	-0.000680167751852423	0.000293855206109583	NaN	54.8030776977539
1806	108.956802368164	-6.95257568359375	-6.82432460784912	0.00516396993771195	0.00191722682211548	0.0022419011220336	-0.00327756232582033	NaN	54.478401184082
1807	108.307456970215	-5.97855281829834	-6.69445466995239	0.0022419011220336	0.00256657530553639	-0.00490093370899558	-0.00392691092565656	NaN	54.1537284851074
1808	109.606155395508	-7.92659854888916	-6.30484533309937	0.00743668992072344	-0.000355493422830477	0.00548864435404539	-0.00295288790948689	NaN	54.8030776977539
1809	108.956802368164	-6.62790155410767	-6.82432460784912	-0.00782300252467394	0.00354059832170606	0.0142548503354192	-3.08191010844894e-05	NaN	54.478401184082
1810	111.55419921875	-8.57594776153564	-6.75938940048218	-0.00425158534198999	-0.00165419070981443	0.00289124972186983	0.0100340843200684	NaN	55.777099609375
1811	107.658103942871	-7.27725028991699	-6.62951993942261	-0.00360223650932312	-0.00327756232582033	0.012956153601408	0.00548864435404539	NaN	53.8290519714355
1812	111.55419921875	-9.22529602050781	-6.43471527099609	0.00451462110504508	-0.00944637414067984	0.00581331877037883	0.00159255252219737	NaN	55.777099609375
1813	110.255500793457	-8.90062141418457	-7.01912927627563	-0.0126931173726916	-0.00847235135734081	0.000618529506027699	-0.00814767740666866	NaN	55.1277503967285
1814	110.904846191406	-8.57594776153564	-6.95419406890869	-0.00392691092565656	-0.00717365415766835	-0.00165419070981443	-0.00555028254166245	NaN	55.4524230957031
1815	110.904846191406	-8.57594776153564	-6.36978054046631	-0.00230353930965066	0.000618529506027699	0.00743668992072344	0.000618529506027699	NaN	55.4524230957031
1816	110.904846191406	-8.2512731552124	-6.04510593414307	0.0106834331527352	-0.000680167751852423	0.00256657530553639	0.000943203864153475	NaN	55.4524230957031
1817	110.904846191406	-7.92659854888916	-6.23991060256958	0.01100810803473	0.00386527273803949	0.00483929552137852	0.000293855206109583	NaN	55.4524230957031
1818	110.255500793457	-7.92659854888916	-6.43471527099609	0.00191722682211548	-0.00360223650932312	-0.0100957229733467	-0.00847235135734081	NaN	55.1277503967285
1819	108.307456970215	-7.92659854888916	-6.36978054046631	0.0142548503354192	0.00548864435404539	-0.0126931173726916	-0.000680167751852423	NaN	54.1537284851074
1820	108.956802368164	-6.62790155410767	-6.75938940048218	0.012956153601408	0.00159255252219737	-0.00425158534198999	0.00126787810586393	NaN	54.478401184082
1821	109.606155395508	-6.30322694778442	-6.75938940048218	0.00906006153672934	0.00483929552137852	-0.00295288790948689	0.0022419011220336	NaN	54.8030776977539
1822	111.55419921875	-7.27725028991699	-6.62951993942261	0.0194496400654316	0.00354059832170606	-0.00879702530801296	-0.00587495695799589	NaN	55.777099609375
1823	110.255500793457	-7.60192441940308	-7.21393346786499	0.00808603875339031	-0.0026282137259841	-0.00879702530801296	-0.00490093370899558	NaN	55.1277503967285
1824	109.606155395508	-5.97855281829834	-7.47367286682129	0.00711201597005129	0.00126787810586393	0.000618529506027699	0.00126787810586393	NaN	54.8030776977539
1825	108.956802368164	-6.95257568359375	-7.47367286682129	0.012956153601408	0.00354059832170606	-0.00879702530801296	0.00743668992072344	NaN	54.478401184082
1826	110.255500793457	-6.95257568359375	-7.08406400680542	0.0210730116814375	-0.000680167751852423	0.00678734155371785	-0.00100484199356288	NaN	55.1277503967285
1827	111.55419921875	-7.60192441940308	-6.88925933837891	0.0132808275520802	0.00126787810586393	-0.00619963090866804	-0.00197886489331722	NaN	55.777099609375
1828	110.255500793457	-7.92659854888916	-6.56458520889282	0.00126787810586393	0.000943203864153475	0.00451462110504508	-0.00944637414067984	NaN	55.1277503967285
1829	111.55419921875	-7.92659854888916	-6.43471527099609	-0.0175632312893867	0.000293855206109583	0.00646266713738441	0.00321592413820326	NaN	55.777099609375
1830	108.956802368164	-6.30322694778442	-6.62951993942261	-0.00197886489331722	0.00418994715437293	0.0123068047687411	0.00938473641872406	NaN	54.478401184082
1831	112.203544616699	-7.60192441940308	-6.23991060256958	-0.00587495695799589	0.00256657530553639	0.0106834331527352	-0.000355493422830477	NaN	56.1017723083496
1832	108.956802368164	-7.27725028991699	-6.69445466995239	-0.0104203969240189	-0.00165419070981443	0.00678734155371785	-0.00100484199356288	NaN	54.478401184082
1833	107.658103942871	-6.95257568359375	-6.49965000152588	-0.0146411629393697	-0.00425158534198999	0.0022419011220336	-0.00295288790948689	NaN	53.8290519714355
1834	106.359405517578	-6.62790155410767	-6.17497587203979	-0.0208099745213985	0.00386527273803949	0.000618529506027699	0.00191722682211548	NaN	53.1797027587891
1835	107.008758544922	-7.60192441940308	-7.27886867523193	-0.00652430532500148	0.00354059832170606	-0.000355493422830477	0.000618529506027699	NaN	53.5043792724609
1836	107.658103942871	-6.95257568359375	-7.21393346786499	-0.00684897974133492	0.000618529506027699	-3.08191010844894e-05	-0.0026282137259841	NaN	53.8290519714355
1837	110.255500793457	-8.2512731552124	-6.95419406890869	0.0100340843200684	0.00126787810586393	-0.00587495695799589	-0.00360223650932312	NaN	55.1277503967285
1838	108.956802368164	-7.27725028991699	-6.49965000152588	0.0132808275520802	-0.00165419070981443	-0.0191866029053926	-0.0139918150380254	NaN	54.478401184082
1839	110.904846191406	-7.60192441940308	-6.17497587203979	0.0272418223321438	0.0022419011220336	-0.0136671401560307	-0.00717365415766835	NaN	55.4524230957031
1840	110.255500793457	-6.62790155410767	-5.9152364730835	0.0327612869441509	0.0022419011220336	-0.017887907102704	-0.00295288790948689	NaN	55.1277503967285
1841	110.255500793457	-7.92659854888916	-6.95419406890869	0.0207483377307653	0.00289124972186983	-0.0201606266200542	-0.00197886489331722	NaN	55.1277503967285
1842	109.606155395508	-8.2512731552124	-7.14899873733521	0.0295145437121391	-0.00522560812532902	-0.00425158534198999	-0.0026282137259841	NaN	54.8030776977539
1843	108.307456970215	-8.2512731552124	-7.14899873733521	0.00873538758605719	-0.0107450718060136	-0.00717365415766835	-0.0117190945893526	NaN	54.1537284851074
1844	110.904846191406	-8.90062141418457	-6.75938940048218	0.00354059832170606	-0.00587495695799589	0.00126787810586393	-3.08191010844894e-05	NaN	55.4524230957031
1845	108.956802368164	-8.2512731552124	-6.30484533309937	0.00354059832170606	-0.00295288790948689	-3.08191010844894e-05	0.00841071270406246	NaN	54.478401184082
1846	109.606155395508	-7.92659854888916	-6.36978054046631	-0.000680167751852423	-0.00100484199356288	-0.00619963090866804	0.00126787810586393	NaN	54.8030776977539
1847	109.606155395508	-6.95257568359375	-6.62951993942261	-0.000680167751852423	-0.000355493422830477	-0.00327756232582033	0.00159255252219737	NaN	54.8030776977539
1848	109.606155395508	-7.92659854888916	-7.08406400680542	-0.0126931173726916	-0.00977104809135199	-0.00295288790948689	-0.00490093370899558	NaN	54.8030776977539
1849	108.307456970215	-7.27725028991699	-7.01912927627563	-0.0211346503347158	0.00646266713738441	0.0149041991680861	0.000293855206109583	NaN	54.1537284851074
1850	111.55419921875	-8.90062141418457	-6.30484533309937	-0.00944637414067984	0.00289124972186983	0.00548864435404539	0.00678734155371785	NaN	55.777099609375
1851	108.307456970215	-7.27725028991699	-6.95419406890869	-0.0104203969240189	0.00483929552137852	0.00451462110504508	0.00646266713738441	NaN	54.1537284851074
1852	108.956802368164	-7.27725028991699	-7.27886867523193	-0.0107450718060136	-0.00132951640989631	0.00256657530553639	-0.00295288790948689	NaN	54.478401184082
1853	110.904846191406	-8.2512731552124	-7.01912927627563	-0.0113944197073579	0.000293855206109583	-0.000680167751852423	-0.00490093370899558	NaN	55.4524230957031
1854	111.55419921875	-8.2512731552124	-7.27886867523193	-0.0107450718060136	0.000943203864153475	-0.00392691092565656	-0.00587495695799589	NaN	55.777099609375
1855	111.55419921875	-8.57594776153564	-6.56458520889282	-0.0026282137259841	0.00483929552137852	0.000943203864153475	-0.00490093370899558	NaN	55.777099609375
1856	110.904846191406	-8.2512731552124	-6.23991060256958	-0.00522560812532902	0.00256657530553639	-0.0100957229733467	0.00191722682211548	NaN	55.4524230957031
1857	109.606155395508	-7.27725028991699	-6.36978054046631	-0.00425158534198999	0.00321592413820326	-0.00587495695799589	0.0022419011220336	NaN	54.8030776977539
1858	109.606155395508	-6.95257568359375	-6.43471527099609	-0.0185372550040483	0.000293855206109583	-0.0169138833880424	-0.00587495695799589	NaN	54.8030776977539
1859	108.956802368164	-7.27725028991699	-7.14899873733521	0.0106834331527352	0.00126787810586393	-0.0191866029053926	-0.000680167751852423	NaN	54.478401184082
1860	110.255500793457	-8.2512731552124	-6.95419406890869	0.00743668992072344	0.00321592413820326	-0.00425158534198999	0.0022419011220336	NaN	55.1277503967285
1861	109.606155395508	-7.27725028991699	-7.14899873733521	-0.00425158534198999	0.00386527273803949	-0.0100957229733467	-3.08191010844894e-05	NaN	54.8030776977539
1862	108.956802368164	-7.92659854888916	-6.69445466995239	0.000943203864153475	0.00483929552137852	-0.00490093370899558	0.00321592413820326	NaN	54.478401184082
1863	110.255500793457	-8.57594776153564	-6.62951993942261	0.00159255252219737	-0.00132951640989631	-0.00555028254166245	-0.0100957229733467	NaN	55.1277503967285
1864	110.255500793457	-8.90062141418457	-6.88925933837891	0.00159255252219737	0.00126787810586393	-0.00490093370899558	0.0022419011220336	NaN	55.1277503967285
1865	109.606155395508	-8.57594776153564	-6.75938940048218	0.0113327819854021	0.000293855206109583	-0.00652430532500148	0.00516396993771195	NaN	54.8030776977539
1866	109.606155395508	-8.2512731552124	-6.17497587203979	-0.0026282137259841	0.00289124972186983	-0.00555028254166245	0.00906006153672934	NaN	54.8030776977539
1867	106.359405517578	-7.92659854888916	-7.08406400680542	0.00776136433705688	-0.000355493422830477	-0.000680167751852423	-0.00912170019000769	NaN	53.1797027587891
1868	108.307456970215	-8.90062141418457	-6.49965000152588	0.00256657530553639	-0.00230353930965066	-0.00132951640989631	-0.00652430532500148	NaN	54.1537284851074
1869	107.658103942871	-7.92659854888916	-6.62951993942261	0.00483929552137852	-0.000680167751852423	0.00613799272105098	-0.00165419070981443	NaN	53.8290519714355
1870	108.307456970215	-6.95257568359375	-6.69445466995239	-0.00814767740666866	0.00873538758605719	0.00873538758605719	0.00126787810586393	NaN	54.1537284851074
1871	108.307456970215	-7.60192441940308	-6.43471527099609	0.00841071270406246	-0.00295288790948689	0.00581331877037883	0.00581331877037883	NaN	54.1537284851074
1872	109.606155395508	-9.22529602050781	-6.75938940048218	0.0165275707840919	0.00289124972186983	0.000293855206109583	-0.000680167751852423	NaN	54.8030776977539
1873	109.606155395508	-7.27725028991699	-6.95419406890869	-3.08191010844894e-05	0.000293855206109583	-0.00425158534198999	-0.00912170019000769	NaN	54.8030776977539
1874	108.956802368164	-7.27725028991699	-6.75938940048218	0.000618529506027699	-0.00100484199356288	-0.00912170019000769	-0.00490093370899558	NaN	54.478401184082
1875	108.956802368164	-7.60192441940308	-7.01912927627563	0.00516396993771195	-0.000355493422830477	0.00548864435404539	0.00191722682211548	NaN	54.478401184082
1876	112.203544616699	-9.22529602050781	-7.14899873733521	0.00711201597005129	-0.00327756232582033	0.00126787810586393	0.00191722682211548	NaN	56.1017723083496
1877	109.606155395508	-9.22529602050781	-6.88925933837891	0.00938473641872406	-3.08191010844894e-05	0.000293855206109583	-0.00522560812532902	NaN	54.8030776977539
1878	110.904846191406	-9.87464427947998	-6.82432460784912	0.00646266713738441	-0.0123684434220195	-0.0146411629393697	-0.00652430532500148	NaN	55.4524230957031
1879	110.255500793457	-10.1993188858032	-6.82432460784912	0.00743668992072344	-0.00944637414067984	-0.0169138833880424	-0.00360223650932312	NaN	55.1277503967285
1880	109.606155395508	-8.90062141418457	-6.69445466995239	0.0158782228827477	-3.08191010844894e-05	-0.0182125810533762	-0.00327756232582033	NaN	54.8030776977539
1881	108.956802368164	-9.22529602050781	-6.62951993942261	0.0152288740500808	-0.00230353930965066	-0.00619963090866804	-0.00457625929266214	NaN	54.478401184082
1882	111.55419921875	-8.57594776153564	-6.56458520889282	0.00678734155371785	0.0022419011220336	-0.00944637414067984	-0.00522560812532902	NaN	55.777099609375
1883	108.307456970215	-7.27725028991699	-7.08406400680542	-0.000680167751852423	-0.00392691092565656	-0.00425158534198999	-0.00587495695799589	NaN	54.1537284851074
1884	108.956802368164	-7.60192441940308	-6.49965000152588	-0.00100484199356288	-0.000680167751852423	-0.00425158534198999	-0.00490093370899558	NaN	54.478401184082
1885	108.956802368164	-7.27725028991699	-6.49965000152588	-0.000355493422830477	0.00289124972186983	-0.00132951640989631	0.00841071270406246	NaN	54.478401184082
1886	109.606155395508	-6.95257568359375	-6.43471527099609	0.00386527273803949	0.00191722682211548	-0.00132951640989631	-0.0026282137259841	NaN	54.8030776977539
1887	110.904846191406	-8.90062141418457	-6.56458520889282	-0.00555028254166245	0.00256657530553639	0.00321592413820326	0.00321592413820326	NaN	55.4524230957031
1888	108.307456970215	-7.27725028991699	-7.01912927627563	0.00289124972186983	-0.00360223650932312	0.00646266713738441	-0.00490093370899558	NaN	54.1537284851074
1889	112.203544616699	-8.90062141418457	-7.34380340576172	-0.0104203969240189	0.000943203864153475	0.00289124972186983	0.00321592413820326	NaN	56.1017723083496
1890	109.606155395508	-8.2512731552124	-6.23991060256958	-0.0146411629393697	0.00581331877037883	0.0132808275520802	0.00581331877037883	NaN	54.8030776977539
1891	111.55419921875	-8.57594776153564	-6.75938940048218	-0.0100957229733467	-0.00132951640989631	0.00581331877037883	0.00581331877037883	NaN	55.777099609375
1892	108.956802368164	-6.95257568359375	-6.36978054046631	-0.00782300252467394	0.00354059832170606	0.00678734155371785	0.00483929552137852	NaN	54.478401184082
1893	110.255500793457	-7.60192441940308	-6.49965000152588	-0.017887907102704	0.00126787810586393	-0.0026282137259841	0.000943203864153475	NaN	55.1277503967285
1894	110.255500793457	-8.57594776153564	-6.36978054046631	-0.0130177913233638	0.0022419011220336	0.0022419011220336	0.00289124972186983	NaN	55.1277503967285
1895	110.255500793457	-8.57594776153564	-6.36978054046631	-0.00652430532500148	0.00159255252219737	0.00711201597005129	0.00873538758605719	NaN	55.1277503967285
1896	107.658103942871	-7.27725028991699	-6.82432460784912	-0.00782300252467394	0.00483929552137852	0.0022419011220336	0.000618529506027699	NaN	53.8290519714355
1897	107.658103942871	-7.27725028991699	-7.01912927627563	-0.00392691092565656	0.00159255252219737	-0.00327756232582033	0.000293855206109583	NaN	53.8290519714355
1898	107.008758544922	-7.27725028991699	-6.17497587203979	-0.00425158534198999	-0.00360223650932312	-0.00912170019000769	-0.00490093370899558	NaN	53.5043792724609
1899	108.956802368164	-7.27725028991699	-6.56458520889282	-0.0026282137259841	0.0022419011220336	-0.0126931173726916	-0.0136671401560307	NaN	54.478401184082
1900	108.956802368164	-8.2512731552124	-6.82432460784912	0.00581331877037883	0.00126787810586393	-0.00749832857400179	-0.00360223650932312	NaN	54.478401184082
1901	110.255500793457	-7.60192441940308	-7.14899873733521	0.0100340843200684	0.0022419011220336	-0.0159398596733809	-0.00425158534198999	NaN	55.1277503967285
1902	108.307456970215	-7.27725028991699	-6.95419406890869	0.00841071270406246	0.00354059832170606	-0.0026282137259841	0.00126787810586393	NaN	54.1537284851074
1903	108.956802368164	-7.60192441940308	-6.62951993942261	0.00159255252219737	-0.00230353930965066	-0.0133424662053585	-0.00522560812532902	NaN	54.478401184082
1904	109.606155395508	-8.2512731552124	-6.04510593414307	0.00321592413820326	-0.00165419070981443	-0.0152905117720366	-0.00425158534198999	NaN	54.8030776977539
1905	110.255500793457	-7.92659854888916	-6.49965000152588	0.0200989879667759	0.00386527273803949	0.000618529506027699	-0.000680167751852423	NaN	55.1277503967285
1906	110.255500793457	-7.92659854888916	-6.43471527099609	-0.0113944197073579	-0.000680167751852423	-0.00717365415766835	0.00159255252219737	NaN	55.1277503967285
1907	108.956802368164	-7.60192441940308	-7.14899873733521	-3.08191010844894e-05	-0.00295288790948689	0.00873538758605719	0.00289124972186983	NaN	54.478401184082
1908	108.956802368164	-8.57594776153564	-6.82432460784912	-0.0136671401560307	-0.00814767740666866	-0.0026282137259841	-0.000680167751852423	NaN	54.478401184082
1909	108.956802368164	-8.57594776153564	-6.69445466995239	-0.00977104809135199	-0.00847235135734081	0.00808603875339031	0.00256657530553639	NaN	54.478401184082
1910	112.852897644043	-9.87464427947998	-6.82432460784912	-0.00295288790948689	-0.00392691092565656	0.0194496400654316	0.00711201597005129	NaN	56.4264488220215
1911	109.606155395508	-7.92659854888916	-7.27886867523193	-0.00619963090866804	-0.0026282137259841	0.00970941036939621	0.00970941036939621	NaN	54.8030776977539
1912	110.904846191406	-8.90062141418457	-6.95419406890869	-0.0104203969240189	0.000943203864153475	0.01100810803473	0.000293855206109583	NaN	55.4524230957031
1913	110.904846191406	-8.57594776153564	-6.82432460784912	0.0142548503354192	-0.00425158534198999	-0.00165419070981443	0.00678734155371785	NaN	55.4524230957031
1914	111.55419921875	-8.2512731552124	-6.75938940048218	0.00678734155371785	-0.00425158534198999	0.00126787810586393	-0.00230353930965066	NaN	55.777099609375
1915	110.255500793457	-8.2512731552124	-6.62951993942261	0.012956153601408	0.00418994715437293	0.0116574559360743	0.00873538758605719	NaN	55.1277503967285
1916	112.203544616699	-8.2512731552124	-6.49965000152588	0.0132808275520802	-0.00132951640989631	0.00581331877037883	-0.0117190945893526	NaN	56.1017723083496
1917	109.606155395508	-8.2512731552124	-6.36978054046631	0.0210730116814375	0.00191722682211548	-0.00132951640989631	0.00321592413820326	NaN	54.8030776977539
1918	110.904846191406	-7.92659854888916	-7.14899873733521	0.013930176384747	-0.00360223650932312	-0.0133424662053585	0.0022419011220336	NaN	55.4524230957031
1919	108.956802368164	-7.60192441940308	-7.01912927627563	0.0171769186854362	-0.00360223650932312	-0.0172385573387146	-0.00782300252467394	NaN	54.478401184082
1920	110.904846191406	-6.95257568359375	-7.34380340576172	0.0207483377307653	0.00808603875339031	-0.00717365415766835	-0.00165419070981443	NaN	55.4524230957031
1921	110.255500793457	-7.60192441940308	-7.01912927627563	0.020423661917448	-0.00425158534198999	-0.0191866029053926	-0.000680167751852423	NaN	55.1277503967285
1922	110.904846191406	-7.92659854888916	-7.08406400680542	-0.00457625929266214	0.00516396993771195	-0.00392691092565656	-0.00425158534198999	NaN	55.4524230957031
1923	111.55419921875	-8.90062141418457	-6.75938940048218	-0.00977104809135199	-0.00165419070981443	-0.0143164889886975	-0.00327756232582033	NaN	55.777099609375
1924	109.606155395508	-7.27725028991699	-6.75938940048218	-0.0146411629393697	0.000618529506027699	-0.00847235135734081	-0.00230353930965066	NaN	54.8030776977539
1925	109.606155395508	-7.60192441940308	-6.49965000152588	-0.00360223650932312	0.00354059832170606	0.00743668992072344	0.00451462110504508	NaN	54.8030776977539
1926	110.904846191406	-7.92659854888916	-6.11004114151001	-0.0182125810533762	0.0022419011220336	0.00516396993771195	0.00418994715437293	NaN	55.4524230957031
1927	110.904846191406	-8.57594776153564	-5.98017120361328	-0.0156151866540313	0.00191722682211548	-3.08191010844894e-05	0.000943203864153475	NaN	55.4524230957031
1928	108.956802368164	-7.92659854888916	-6.43471527099609	-0.017887907102704	-0.000355493422830477	-0.00100484199356288	0.00256657530553639	NaN	54.478401184082
1929	107.658103942871	-8.57594776153564	-6.49965000152588	-0.023407369852066	-0.00100484199356288	-0.00132951640989631	0.00776136433705688	NaN	53.8290519714355
1930	105.06071472168	-7.27725028991699	-6.49965000152588	-0.0126931173726916	0.00256657530553639	0.0136055024340749	0.00906006153672934	NaN	52.5303573608398
1931	107.658103942871	-8.57594776153564	-6.82432460784912	-0.0156151866540313	0.000618529506027699	0.0197743140161037	0.00483929552137852	NaN	53.8290519714355
1932	107.658103942871	-8.57594776153564	-6.62951993942261	-0.00944637414067984	0.00548864435404539	0.00126787810586393	0.00613799272105098	NaN	53.8290519714355
1933	107.658103942871	-6.95257568359375	-7.01912927627563	0.00451462110504508	-0.00230353930965066	-0.0026282137259841	-0.00100484199356288	NaN	53.8290519714355
1934	108.956802368164	-7.27725028991699	-7.08406400680542	0.00970941036939621	0.00289124972186983	-0.00555028254166245	0.00191722682211548	NaN	54.478401184082
1935	108.307456970215	-6.95257568359375	-7.14899873733521	0.0158782228827477	0.000618529506027699	0.000943203864153475	0.00581331877037883	NaN	54.1537284851074
1936	108.307456970215	-7.27725028991699	-7.08406400680542	0.0168522447347641	0.0022419011220336	-0.00814767740666866	0.00841071270406246	NaN	54.1537284851074
1937	110.904846191406	-7.92659854888916	-6.82432460784912	0.0233457311987877	0.00159255252219737	-0.00392691092565656	0.00191722682211548	NaN	55.4524230957031
1938	111.55419921875	-7.60192441940308	-6.82432460784912	0.0194496400654316	-0.00197886489331722	-0.0110697457566857	0.00159255252219737	NaN	55.777099609375
1939	110.255500793457	-8.2512731552124	-6.69445466995239	0.0252937767654657	0.00126787810586393	-0.017887907102704	-0.00944637414067984	NaN	55.1277503967285
1940	110.255500793457	-7.92659854888916	-7.14899873733521	0.0265924744307995	-0.00165419070981443	-0.0130177913233638	0.00678734155371785	NaN	55.1277503967285
1941	109.606155395508	-9.87464427947998	-6.95419406890869	0.0249691028147936	-0.00879702530801296	-0.0110697457566857	-0.00360223650932312	NaN	54.8030776977539
1942	109.606155395508	-8.90062141418457	-7.08406400680542	0.0123068047687411	-0.00555028254166245	-0.0182125810533762	-0.0026282137259841	NaN	54.8030776977539
1943	108.956802368164	-9.22529602050781	-6.88925933837891	-0.00165419070981443	-0.0126931173726916	-0.00879702530801296	-0.00295288790948689	NaN	54.478401184082
1944	109.606155395508	-9.22529602050781	-6.43471527099609	-0.0117190945893526	-0.0113944197073579	-0.0100957229733467	0.00191722682211548	NaN	54.8030776977539
1945	108.956802368164	-8.90062141418457	-6.69445466995239	-0.00652430532500148	0.00613799272105098	-0.00100484199356288	-3.08191010844894e-05	NaN	54.478401184082
1946	110.255500793457	-7.92659854888916	-7.21393346786499	-0.00847235135734081	-0.00555028254166245	0.00451462110504508	-0.00457625929266214	NaN	55.1277503967285
1947	108.956802368164	-7.60192441940308	-6.49965000152588	-0.0100957229733467	-0.00197886489331722	0.000943203864153475	-0.000680167751852423	NaN	54.478401184082
1948	108.307456970215	-7.92659854888916	-6.62951993942261	-0.0123684434220195	-0.000355493422830477	0.00191722682211548	-0.00879702530801296	NaN	54.1537284851074
1949	108.956802368164	-7.92659854888916	-6.43471527099609	-0.0240567177534103	-0.0026282137259841	0.00873538758605719	-0.00360223650932312	NaN	54.478401184082
1950	109.606155395508	-8.90062141418457	-6.69445466995239	-0.0156151866540313	0.0022419011220336	0.01100810803473	0.00808603875339031	NaN	54.8030776977539
1951	110.904846191406	-7.92659854888916	-7.34380340576172	-0.0217839982360601	0.000618529506027699	0.00451462110504508	0.000943203864153475	NaN	55.4524230957031
1952	108.307456970215	-7.27725028991699	-6.88925933837891	-0.0162645354866982	0.00256657530553639	0.000293855206109583	0.0106834331527352	NaN	54.1537284851074
1953	109.606155395508	-8.90062141418457	-6.49965000152588	-0.0117190945893526	-0.000355493422830477	-0.00587495695799589	-0.00230353930965066	NaN	54.8030776977539
1954	110.904846191406	-8.2512731552124	-6.49965000152588	-0.0130177913233638	-0.00230353930965066	-0.00977104809135199	-0.00522560812532902	NaN	55.4524230957031
1955	111.55419921875	-9.22529602050781	-6.36978054046631	-0.00327756232582033	0.00418994715437293	-0.00360223650932312	-0.000680167751852423	NaN	55.777099609375
1956	109.606155395508	-8.57594776153564	-6.69445466995239	0.00418994715437293	0.000618529506027699	-0.00295288790948689	0.0022419011220336	NaN	54.8030776977539
1957	110.255500793457	-8.2512731552124	-7.27886867523193	-0.000355493422830477	0.00451462110504508	-0.00327756232582033	-0.000355493422830477	NaN	55.1277503967285
1958	108.956802368164	-8.2512731552124	-7.21393346786499	0.00646266713738441	-0.000680167751852423	0.00451462110504508	-0.0026282137259841	NaN	54.478401184082
1959	109.606155395508	-7.92659854888916	-7.14899873733521	0.012956153601408	-0.0026282137259841	-0.00847235135734081	-0.00327756232582033	NaN	54.8030776977539
1960	110.255500793457	-8.90062141418457	-6.82432460784912	0.0171769186854362	0.00906006153672934	0.00906006153672934	0.00906006153672934	NaN	55.1277503967285
1961	108.307456970215	-7.92659854888916	-7.01912927627563	0.0200989879667759	-0.000355493422830477	-0.000680167751852423	0.00354059832170606	NaN	54.1537284851074
1962	108.956802368164	-9.22529602050781	-6.30484533309937	0.00938473641872406	0.00548864435404539	-0.0026282137259841	0.0022419011220336	NaN	54.478401184082
1963	109.606155395508	-9.22529602050781	-7.01912927627563	0.00321592413820326	-0.00230353930965066	-3.08191010844894e-05	-0.00392691092565656	NaN	54.8030776977539
1964	108.307456970215	-9.54997062683105	-6.82432460784912	0.000943203864153475	0.00159255252219737	-0.00392691092565656	-0.0026282137259841	NaN	54.1537284851074
1965	108.307456970215	-8.90062141418457	-6.36978054046631	-0.00684897974133492	0.00321592413820326	0.00321592413820326	0.00808603875339031	NaN	54.1537284851074
1966	109.606155395508	-9.54997062683105	-6.75938940048218	0.00711201597005129	0.0022419011220336	-0.00197886489331722	0.0022419011220336	NaN	54.8030776977539
1967	108.307456970215	-9.22529602050781	-6.62951993942261	-3.08191010844894e-05	0.00321592413820326	-0.00230353930965066	-0.00165419070981443	NaN	54.1537284851074
1968	111.55419921875	-9.87464427947998	-6.69445466995239	-0.00132951640989631	0.00191722682211548	-0.00555028254166245	-0.0026282137259841	NaN	55.777099609375
1969	109.606155395508	-7.60192441940308	-7.08406400680542	-0.00977104809135199	-0.00197886489331722	0.00646266713738441	0.00483929552137852	NaN	54.8030776977539
1970	111.55419921875	-8.57594776153564	-6.62951993942261	0.00289124972186983	0.00483929552137852	0.00970941036939621	0.00613799272105098	NaN	55.777099609375
1971	110.255500793457	-8.57594776153564	-6.95419406890869	-0.00717365415766835	0.00256657530553639	0.011982130818069	0.0126314787194133	NaN	55.1277503967285
1972	111.55419921875	-9.54997062683105	-6.30484533309937	-0.0104203969240189	-0.000355493422830477	0.000618529506027699	0.00516396993771195	NaN	55.777099609375
1973	110.904846191406	-9.87464427947998	-6.11004114151001	-0.00912170019000769	-0.000680167751852423	0.000618529506027699	-0.00230353930965066	NaN	55.4524230957031
1974	111.55419921875	-10.5239934921265	-6.43471527099609	-0.00522560812532902	-0.00425158534198999	-0.00360223650932312	0.00256657530553639	NaN	55.777099609375
1975	111.55419921875	-10.5239934921265	-6.62951993942261	0.00613799272105098	-0.00132951640989631	0.00906006153672934	0.00159255252219737	NaN	55.777099609375
1976	112.203544616699	-10.5239934921265	-6.49965000152588	0.00873538758605719	-0.00197886489331722	0.00808603875339031	0.00159255252219737	NaN	56.1017723083496
1977	110.904846191406	-10.8486671447754	-6.23991060256958	0.00678734155371785	0.00191722682211548	0.00873538758605719	-0.00197886489331722	NaN	55.4524230957031
1978	110.904846191406	-10.1993188858032	-6.69445466995239	0.00938473641872406	-0.00425158534198999	-0.00782300252467394	-0.0113944197073579	NaN	55.4524230957031
1979	110.255500793457	-9.87464427947998	-6.43471527099609	0.00776136433705688	-0.00295288790948689	-0.0146411629393697	-0.00717365415766835	NaN	55.1277503967285
1980	109.606155395508	-8.2512731552124	-6.88925933837891	0.0181509424000978	0.00191722682211548	-0.00197886489331722	-0.00230353930965066	NaN	54.8030776977539
1981	111.55419921875	-9.87464427947998	-6.75938940048218	0.000618529506027699	-0.0026282137259841	-0.00100484199356288	-0.00197886489331722	NaN	55.777099609375
1982	110.904846191406	-8.57594776153564	-7.21393346786499	-0.00197886489331722	0.000618529506027699	-0.00360223650932312	-0.0104203969240189	NaN	55.4524230957031
1983	110.904846191406	-8.57594776153564	-7.08406400680542	0.0103587592020631	0.000618529506027699	-0.00684897974133492	-0.00197886489331722	NaN	55.4524230957031
1984	110.255500793457	-8.2512731552124	-7.08406400680542	-0.00977104809135199	0.000618529506027699	0.00354059832170606	-0.00457625929266214	NaN	55.1277503967285
1985	110.904846191406	-8.57594776153564	-7.14899873733521	-0.000680167751852423	0.0022419011220336	0.00321592413820326	0.0123068047687411	NaN	55.4524230957031
1986	109.606155395508	-8.2512731552124	-7.4087381362915	0.00191722682211548	0.00581331877037883	0.00808603875339031	0.00321592413820326	NaN	54.8030776977539
1987	112.852897644043	-8.90062141418457	-7.47367286682129	0.0171769186854362	0.00126787810586393	-0.00230353930965066	0.000293855206109583	NaN	56.4264488220215
1988	110.904846191406	-8.90062141418457	-7.27886867523193	0.00581331877037883	0.00289124972186983	0.00906006153672934	0.00256657530553639	NaN	55.4524230957031
1989	111.55419921875	-9.54997062683105	-6.36978054046631	-0.0208099745213985	0.000293855206109583	0.00743668992072344	-0.0026282137259841	NaN	55.777099609375
1990	110.904846191406	-8.2512731552124	-6.49965000152588	-0.00295288790948689	0.0022419011220336	0.0213976856321096	0.011982130818069	NaN	55.4524230957031
1991	111.55419921875	-9.54997062683105	-6.04510593414307	-3.08191010844894e-05	0.00126787810586393	0.00841071270406246	0.00581331877037883	NaN	55.777099609375
1992	110.255500793457	-8.57594776153564	-6.56458520889282	-0.00230353930965066	0.0022419011220336	0.0145795252174139	0.0022419011220336	NaN	55.1277503967285
1993	108.956802368164	-8.57594776153564	-6.69445466995239	0.00354059832170606	0.0022419011220336	-0.00132951640989631	-0.00684897974133492	NaN	54.478401184082
1994	107.008758544922	-8.2512731552124	-6.69445466995239	0.00289124972186983	-0.00100484199356288	0.00516396993771195	-0.00522560812532902	NaN	53.5043792724609
1995	107.658103942871	-8.2512731552124	-6.56458520889282	-3.08191010844894e-05	0.00451462110504508	0.00613799272105098	0.00191722682211548	NaN	53.8290519714355
1996	107.008758544922	-8.90062141418457	-6.69445466995239	0.000618529506027699	0.00354059832170606	0.00581331877037883	-0.000355493422830477	NaN	53.5043792724609
1997	108.307456970215	-8.2512731552124	-6.82432460784912	-0.000680167751852423	0.00483929552137852	-0.000355493422830477	-0.0026282137259841	NaN	54.1537284851074
1998	108.307456970215	-8.90062141418457	-6.56458520889282	0.00743668992072344	0.000293855206109583	-0.00587495695799589	-0.00749832857400179	NaN	54.1537284851074
1999	108.956802368164	-7.92659854888916	-6.69445466995239	0.0197743140161037	-0.0026282137259841	-0.0104203969240189	-0.00879702530801296	NaN	54.478401184082
2000	112.203544616699	-10.1993188858032	-6.36978054046631	0.0197743140161037	0.00321592413820326	-0.0104203969240189	0.00808603875339031	NaN	56.1017723083496
[truncated: 7,080 more rows]
