# Supplementary material for: Precise instruction and consideration of the vertical and horizontal force component increases validity and reliability of the 90:20 Isometric Posterior Chain Test
Source: PLoS One. 2024 Oct 28;19(10):e0312843. doi: 10.1371/journal.pone.0312843 (PMC11515970; doi:10.1371/journal.pone.0312843)
Supplement: S1 File — (ZIP) [file pone.0312843.s001.zip › S1_Raw_Data/M1_P03_v_1.csv]

1	95.3204803466797	3.7616765499115	-7.53860807418823	0.0236704051494598	-0.0133424662053585	-0.0149658378213644	-0.0146411629393697	NaN	47.6602401733398
2	97.9178771972656	2.78765368461609	-7.34380340576172	0.0106834331527352	-0.0204853005707264	-0.0162645354866982	-0.00100484199356288	NaN	48.9589385986328
3	96.6191787719727	4.08635091781616	-7.86328220367432	0.00970941036939621	-0.0146411629393697	-0.00944637414067984	-0.00555028254166245	NaN	48.3095893859863
4	99.2165756225586	2.46297931671143	-7.9282169342041	-0.00100484199356288	-0.0026282137259841	-0.0208099745213985	-0.00457625929266214	NaN	49.6082878112793
5	99.2165756225586	2.78765368461609	-7.73341274261475	-0.0130177913233638	-0.00392691092565656	-0.0130177913233638	-0.00782300252467394	NaN	49.6082878112793
6	99.8659210205078	2.13830494880676	-7.73341274261475	-0.0159398596733809	-0.00555028254166245	-0.00912170019000769	-3.08191010844894e-05	NaN	49.9329605102539
7	99.2165756225586	2.46297931671143	-7.60354280471802	0.0162028968334198	-0.00749832857400179	0.00354059832170606	-0.00230353930965066	NaN	49.6082878112793
8	101.164619445801	1.16428208351135	-7.27886867523193	-0.0120437685400248	-0.00392691092565656	0.00483929552137852	-0.00555028254166245	NaN	50.5823097229004
9	96.6191787719727	1.81363070011139	-7.86328220367432	-0.0100957229733467	-0.0026282137259841	-3.08191010844894e-05	-3.08191010844894e-05	NaN	48.3095893859863
10	101.164619445801	1.81363070011139	-8.05808639526367	-0.0191866029053926	0.0106834331527352	0.0123068047687411	0.00451462110504508	NaN	50.5823097229004
11	98.5672225952148	3.43700218200684	-7.73341274261475	-0.00684897974133492	0.0226963832974434	0.0233457311987877	0.00159255252219737	NaN	49.2836112976074
12	99.8659210205078	2.46297931671143	-7.60354280471802	-0.0117190945893526	0.0200989879667759	0.0207483377307653	0.00516396993771195	NaN	49.9329605102539
13	97.9178771972656	3.43700218200684	-7.60354280471802	-0.0123684434220195	0.0252937767654657	0.0132808275520802	0.01100810803473	NaN	48.9589385986328
14	98.5672225952148	3.11232805252075	-7.79834747314453	-0.00977104809135199	0.00970941036939621	0.00743668992072344	-0.00165419070981443	NaN	49.2836112976074
15	97.9178771972656	3.43700218200684	-8.05808639526367	0.00256657530553639	-0.000680167751852423	-0.00230353930965066	0.00289124972186983	NaN	48.9589385986328
16	96.6191787719727	3.7616765499115	-8.05808639526367	0.00711201597005129	0.0022419011220336	0.00613799272105098	-0.0113944197073579	NaN	48.3095893859863
17	97.9178771972656	3.43700218200684	-8.05808639526367	-0.0026282137259841	0.00451462110504508	0.00548864435404539	0.00841071270406246	NaN	48.9589385986328
18	99.2165756225586	2.46297931671143	-8.05808639526367	0.00451462110504508	-0.00197886489331722	-0.00360223650932312	0.000943203864153475	NaN	49.6082878112793
19	98.5672225952148	2.13830494880676	-7.4087381362915	-0.00652430532500148	-0.00619963090866804	-0.00132951640989631	0.00808603875339031	NaN	49.2836112976074
20	98.5672225952148	3.43700218200684	-7.86328220367432	0.0295145437121391	-0.0240567177534103	-0.0273034609854221	-0.0123684434220195	NaN	49.2836112976074
21	99.2165756225586	2.78765368461609	-8.38276100158691	0.0334106348454952	-0.0172385573387146	-0.0159398596733809	-0.00392691092565656	NaN	49.6082878112793
22	98.5672225952148	2.78765368461609	-7.60354280471802	0.0382807515561581	-0.00652430532500148	-0.0169138833880424	-0.00132951640989631	NaN	49.2836112976074
23	99.8659210205078	2.13830494880676	-7.73341274261475	0.0327612869441509	-0.00230353930965066	-0.00879702530801296	-0.00944637414067984	NaN	49.9329605102539
24	96.6191787719727	3.43700218200684	-7.86328220367432	0.0165275707840919	0.0103587592020631	-0.00522560812532902	-0.00555028254166245	NaN	48.3095893859863
25	97.9178771972656	3.11232805252075	-7.53860807418823	0.00191722682211548	-0.00684897974133492	-0.0182125810533762	-0.00197886489331722	NaN	48.9589385986328
26	94.6711349487305	2.46297931671143	-7.73341274261475	0.00646266713738441	-0.00457625929266214	-3.08191010844894e-05	0.000943203864153475	NaN	47.3355674743652
27	96.6191787719727	2.46297931671143	-7.9282169342041	0.00483929552137852	0.0022419011220336	0.00548864435404539	0.00548864435404539	NaN	48.3095893859863
28	95.9698333740234	3.11232805252075	-8.25289154052734	-0.0100957229733467	0.00256657530553639	0.00386527273803949	0.00548864435404539	NaN	47.9849166870117
29	97.9178771972656	3.11232805252075	-8.18795680999756	-0.0195112787187099	0.00613799272105098	0.00743668992072344	0.000943203864153475	NaN	48.9589385986328
30	96.6191787719727	3.11232805252075	-7.6684775352478	-0.0230826959013939	0.01100810803473	0.0175015944987535	0.000943203864153475	NaN	48.3095893859863
31	99.2165756225586	2.78765368461609	-7.6684775352478	-0.0195112787187099	0.0246444288641214	0.0220470335334539	0.00191722682211548	NaN	49.6082878112793
32	96.6191787719727	3.11232805252075	-7.34380340576172	-0.0182125810533762	0.0243197549134493	0.0230210572481155	0.00970941036939621	NaN	48.3095893859863
33	99.8659210205078	2.13830494880676	-7.73341274261475	-0.0107450718060136	0.0152288740500808	0.0152288740500808	0.0022419011220336	NaN	49.9329605102539
34	99.2165756225586	0.839607775211334	-7.60354280471802	-0.0100957229733467	0.00451462110504508	0.0113327819854021	-0.00522560812532902	NaN	49.6082878112793
35	100.515274047852	0.514933466911316	-7.9282169342041	-0.0117190945893526	-0.00652430532500148	0.0022419011220336	0.000943203864153475	NaN	50.2576370239258
36	101.164619445801	0.190259143710136	-7.47367286682129	0.00548864435404539	-0.00749832857400179	-0.00684897974133492	-0.00652430532500148	NaN	50.5823097229004
37	100.515274047852	0.839607775211334	-7.34380340576172	0.0158782228827477	-0.00327756232582033	0.00581331877037883	0.00354059832170606	NaN	50.2576370239258
38	99.8659210205078	0.839607775211334	-7.4087381362915	0.0022419011220336	-0.00684897974133492	-0.000680167751852423	-0.00652430532500148	NaN	49.9329605102539
39	100.515274047852	3.43700218200684	-7.99315214157104	0.0123068047687411	-0.0107450718060136	-0.00652430532500148	-0.00457625929266214	NaN	50.2576370239258
40	99.2165756225586	2.13830494880676	-7.86328220367432	0.0321119390428066	-0.0169138833880424	-0.0276281367987394	-0.000680167751852423	NaN	49.6082878112793
41	101.81396484375	1.81363070011139	-7.86328220367432	0.036657378077507	-0.0100957229733467	-0.0224333461374044	-0.00230353930965066	NaN	50.906982421875
42	99.8659210205078	2.13830494880676	-8.12302207946777	0.0308132413774729	-0.0110697457566857	-0.0117190945893526	-0.00619963090866804	NaN	49.9329605102539
43	100.515274047852	1.48895645141602	-7.6684775352478	0.0213976856321096	-0.0117190945893526	-0.000355493422830477	-0.00879702530801296	NaN	50.2576370239258
44	101.81396484375	1.48895645141602	-7.99315214157104	0.00354059832170606	0.00646266713738441	-0.00197886489331722	-0.00944637414067984	NaN	50.906982421875
45	99.2165756225586	2.78765368461609	-8.25289154052734	-0.00230353930965066	-0.0172385573387146	-0.0113944197073579	-0.00295288790948689	NaN	49.6082878112793
46	100.515274047852	2.78765368461609	-8.38276100158691	0.00613799272105098	0.00191722682211548	-0.00360223650932312	-0.000355493422830477	NaN	50.2576370239258
47	99.2165756225586	2.46297931671143	-8.25289154052734	0.00711201597005129	0.00191722682211548	0.00841071270406246	0.00581331877037883	NaN	49.6082878112793
48	101.164619445801	1.16428208351135	-7.86328220367432	0.00256657530553639	0.00938473641872406	0.0100340843200684	-0.00392691092565656	NaN	50.5823097229004
49	100.515274047852	1.48895645141602	-7.34380340576172	-0.00425158534198999	0.00321592413820326	0.00646266713738441	0.00548864435404539	NaN	50.2576370239258
50	99.8659210205078	2.78765368461609	-7.9282169342041	-0.0185372550040483	0.0220470335334539	0.0178262684494257	0.00581331877037883	NaN	49.9329605102539
51	99.8659210205078	1.48895645141602	-8.05808639526367	-0.0139918150380254	0.0213976856321096	0.0262678004801273	0.00906006153672934	NaN	49.9329605102539
52	99.2165756225586	3.11232805252075	-8.18795680999756	-0.0175632312893867	0.0236704051494598	0.0246444288641214	0.012956153601408	NaN	49.6082878112793
53	97.9178771972656	2.46297931671143	-7.86328220367432	-0.0139918150380254	0.0165275707840919	0.0155535480007529	0.0106834331527352	NaN	48.9589385986328
54	96.6191787719727	1.81363070011139	-7.73341274261475	-0.0159398596733809	0.0158782228827477	0.00678734155371785	0.00906006153672934	NaN	48.3095893859863
55	98.5672225952148	1.48895645141602	-7.47367286682129	-0.0136671401560307	0.00646266713738441	0.00126787810586393	0.00321592413820326	NaN	49.2836112976074
56	98.5672225952148	2.13830494880676	-7.86328220367432	0.00743668992072344	0.00613799272105098	0.00256657530553639	0.00808603875339031	NaN	49.2836112976074
57	97.9178771972656	2.78765368461609	-8.12302207946777	0.000618529506027699	0.00743668992072344	0.00451462110504508	0.00678734155371785	NaN	48.9589385986328
58	97.9178771972656	2.78765368461609	-8.18795680999756	0.00418994715437293	0.00354059832170606	0.00289124972186983	0.00386527273803949	NaN	48.9589385986328
59	101.81396484375	1.48895645141602	-7.53860807418823	0.00289124972186983	-0.0026282137259841	-0.0107450718060136	0.000293855206109583	NaN	50.906982421875
60	99.8659210205078	1.81363070011139	-7.47367286682129	0.0171769186854362	-0.0230826959013939	-0.028926832601428	-0.00457625929266214	NaN	49.9329605102539
61	99.2165756225586	2.13830494880676	-7.53860807418823	0.0334106348454952	-0.0204853005707264	-0.0247060675173998	0.00418994715437293	NaN	49.6082878112793
62	100.515274047852	0.514933466911316	-7.60354280471802	0.0230210572481155	-0.021459324285388	-0.0133424662053585	-0.00165419070981443	NaN	50.2576370239258
63	98.5672225952148	1.16428208351135	-7.9282169342041	0.0178262684494257	-0.0185372550040483	-0.0149658378213644	-0.00457625929266214	NaN	49.2836112976074
64	99.8659210205078	0.190259143710136	-7.53860807418823	0.000293855206109583	-0.0100957229733467	-0.00977104809135199	-0.00100484199356288	NaN	49.9329605102539
65	100.515274047852	-0.134415164589882	-7.6684775352478	-0.00100484199356288	-0.0117190945893526	-0.017887907102704	-0.00652430532500148	NaN	50.2576370239258
66	100.515274047852	0.190259143710136	-7.14899873733521	0.00906006153672934	-0.00522560812532902	-0.00392691092565656	-0.00360223650932312	NaN	50.2576370239258
67	100.515274047852	1.48895645141602	-7.53860807418823	-0.00944637414067984	-0.00165419070981443	0.00418994715437293	-0.0100957229733467	NaN	50.2576370239258
68	100.515274047852	0.839607775211334	-7.9282169342041	-0.00782300252467394	0.00191722682211548	-0.00425158534198999	0.00159255252219737	NaN	50.2576370239258
69	99.2165756225586	2.78765368461609	-8.05808639526367	-0.0198359526693821	-0.00132951640989631	0.00646266713738441	0.00159255252219737	NaN	49.6082878112793
70	101.164619445801	1.48895645141602	-7.86328220367432	-0.0237320438027382	0.0162028968334198	0.00289124972186983	0.00289124972186983	NaN	50.5823097229004
71	99.2165756225586	2.78765368461609	-7.86328220367432	-0.0191866029053926	0.0142548503354192	0.0178262684494257	0.00808603875339031	NaN	49.6082878112793
72	100.515274047852	1.48895645141602	-7.47367286682129	-0.0143164889886975	0.01847561635077	0.0243197549134493	0.0168522447347641	NaN	50.2576370239258
73	97.9178771972656	2.46297931671143	-7.99315214157104	-0.0117190945893526	0.011982130818069	0.0162028968334198	0.00483929552137852	NaN	48.9589385986328
74	100.515274047852	2.46297931671143	-8.51263046264648	-0.00814767740666866	0.00483929552137852	-0.00230353930965066	0.00743668992072344	NaN	50.2576370239258
75	97.9178771972656	2.13830494880676	-8.05808639526367	0.00256657530553639	0.00191722682211548	-0.0104203969240189	-0.00912170019000769	NaN	48.9589385986328
76	99.2165756225586	2.46297931671143	-7.86328220367432	0.0165275707840919	-0.00132951640989631	0.00126787810586393	0.00321592413820326	NaN	49.6082878112793
77	98.5672225952148	2.13830494880676	-7.73341274261475	0.0132808275520802	0.00873538758605719	0.000618529506027699	0.00256657530553639	NaN	49.2836112976074
78	100.515274047852	2.46297931671143	-7.53860807418823	0.0220470335334539	0.000943203864153475	-0.00327756232582033	0.00451462110504508	NaN	50.2576370239258
79	98.5672225952148	2.46297931671143	-8.05808639526367	0.00191722682211548	-0.0026282137259841	-0.00879702530801296	0.00126787810586393	NaN	49.2836112976074
80	98.5672225952148	2.46297931671143	-8.18795680999756	0.00906006153672934	-0.0243813935667276	-0.0318489037454128	-0.0169138833880424	NaN	49.2836112976074
81	97.2685317993164	2.46297931671143	-7.79834747314453	0.0132808275520802	-0.0211346503347158	-0.0227580219507217	0.00126787810586393	NaN	48.6342658996582
82	96.6191787719727	1.48895645141602	-7.60354280471802	0.0207483377307653	-0.0182125810533762	-0.0162645354866982	0.0022419011220336	NaN	48.3095893859863
83	96.6191787719727	2.13830494880676	-7.79834747314453	0.0220470335334539	-0.0133424662053585	-0.00814767740666866	0.0022419011220336	NaN	48.3095893859863
84	97.2685317993164	2.78765368461609	-7.53860807418823	0.00548864435404539	-0.0026282137259841	-0.00814767740666866	-0.0123684434220195	NaN	48.6342658996582
85	97.9178771972656	2.46297931671143	-7.6684775352478	0.00581331877037883	-0.00295288790948689	-0.0175632312893867	-0.00295288790948689	NaN	48.9589385986328
86	97.9178771972656	2.13830494880676	-7.79834747314453	-0.00100484199356288	0.00159255252219737	-0.00587495695799589	-0.00717365415766835	NaN	48.9589385986328
87	100.515274047852	1.81363070011139	-7.60354280471802	0.013930176384747	0.00354059832170606	0.00548864435404539	0.00776136433705688	NaN	50.2576370239258
88	97.9178771972656	2.46297931671143	-8.05808639526367	0.00711201597005129	0.011982130818069	0.00711201597005129	0.00451462110504508	NaN	48.9589385986328
89	97.9178771972656	1.48895645141602	-7.79834747314453	0.00386527273803949	-0.00132951640989631	0.0100340843200684	-0.00392691092565656	NaN	48.9589385986328
90	97.9178771972656	1.81363070011139	-7.73341274261475	-0.0123684434220195	0.0168522447347641	0.012956153601408	-0.00327756232582033	NaN	48.9589385986328
91	99.2165756225586	1.16428208351135	-8.25289154052734	-0.0123684434220195	0.013930176384747	0.0217223595827818	0.00841071270406246	NaN	49.6082878112793
92	99.2165756225586	0.839607775211334	-7.9282169342041	-0.00717365415766835	0.0168522447347641	0.0239950809627771	0.00970941036939621	NaN	49.6082878112793
93	100.515274047852	0.190259143710136	-7.60354280471802	-0.00132951640989631	0.00970941036939621	0.0165275707840919	0.00418994715437293	NaN	50.2576370239258
94	100.515274047852	0.514933466911316	-7.73341274261475	0.00548864435404539	0.00159255252219737	0.000943203864153475	0.00126787810586393	NaN	50.2576370239258
95	100.515274047852	1.16428208351135	-7.86328220367432	0.00711201597005129	0.00159255252219737	0.00354059832170606	-0.00360223650932312	NaN	50.2576370239258
96	99.2165756225586	1.16428208351135	-7.6684775352478	0.00646266713738441	0.00159255252219737	0.00970941036939621	0.0022419011220336	NaN	49.6082878112793
97	99.8659210205078	1.48895645141602	-7.9282169342041	0.0275664981454611	0.00646266713738441	0.00808603875339031	0.00256657530553639	NaN	49.9329605102539
98	100.515274047852	1.81363070011139	-7.86328220367432	0.00321592413820326	0.000943203864153475	-0.00100484199356288	0.00321592413820326	NaN	50.2576370239258
99	99.2165756225586	2.78765368461609	-7.86328220367432	-0.00490093370899558	-0.0104203969240189	-0.00522560812532902	0.00289124972186983	NaN	49.6082878112793
100	99.2165756225586	2.13830494880676	-7.86328220367432	0.00906006153672934	-0.0188619289547205	-0.0110697457566857	-0.0026282137259841	NaN	49.6082878112793
101	99.2165756225586	2.13830494880676	-7.53860807418823	0.0259431265294552	-0.0185372550040483	-0.017887907102704	-0.00522560812532902	NaN	49.6082878112793
102	97.9178771972656	2.78765368461609	-8.18795680999756	0.0304885655641556	-0.0110697457566857	-0.00977104809135199	-0.0026282137259841	NaN	48.9589385986328
103	99.8659210205078	2.13830494880676	-7.9282169342041	0.0285405199974775	-0.00684897974133492	-0.00847235135734081	-0.00425158534198999	NaN	49.9329605102539
104	99.8659210205078	1.81363070011139	-7.79834747314453	0.00548864435404539	0.000293855206109583	-0.0107450718060136	-0.00587495695799589	NaN	49.9329605102539
105	97.2685317993164	3.43700218200684	-7.9282169342041	0.00289124972186983	-0.00490093370899558	-0.00749832857400179	-0.00327756232582033	NaN	48.6342658996582
106	99.2165756225586	2.78765368461609	-7.79834747314453	0.0106834331527352	0.00321592413820326	-0.00749832857400179	-0.00197886489331722	NaN	49.6082878112793
107	98.5672225952148	3.7616765499115	-7.47367286682129	0.0116574559360743	0.00386527273803949	-0.00197886489331722	0.00289124972186983	NaN	49.2836112976074
108	101.164619445801	1.81363070011139	-7.99315214157104	-0.00490093370899558	0.00613799272105098	0.00743668992072344	0.00451462110504508	NaN	50.5823097229004
109	99.2165756225586	1.81363070011139	-7.9282169342041	-0.0133424662053585	0.00418994715437293	0.011982130818069	0.00613799272105098	NaN	49.6082878112793
110	100.515274047852	2.46297931671143	-8.05808639526367	-0.032173577696085	0.0142548503354192	0.0171769186854362	0.00678734155371785	NaN	50.2576370239258
111	98.5672225952148	1.81363070011139	-7.6684775352478	-0.03444629535079	0.0327612869441509	0.0314625911414623	0.01100810803473	NaN	49.2836112976074
112	97.2685317993164	2.78765368461609	-7.6684775352478	-0.0315242260694504	0.0288651939481497	0.0324366129934788	0.00386527273803949	NaN	48.6342658996582
113	95.9698333740234	2.46297931671143	-7.53860807418823	-0.0302255302667618	0.0239950809627771	0.045423585921526	0.00613799272105098	NaN	47.9849166870117
114	95.3204803466797	3.11232805252075	-7.60354280471802	-0.0247060675173998	0.00938473641872406	0.0223717093467712	-0.00132951640989631	NaN	47.6602401733398
115	95.9698333740234	2.13830494880676	-7.53860807418823	-0.0204853005707264	0.00776136433705688	0.00808603875339031	-0.00295288790948689	NaN	47.9849166870117
116	97.2685317993164	2.78765368461609	-7.99315214157104	-0.0120437685400248	0.00678734155371785	0.0116574559360743	-0.00197886489331722	NaN	48.6342658996582
117	97.2685317993164	2.78765368461609	-7.79834747314453	-0.00360223650932312	0.00743668992072344	0.0217223595827818	0.00386527273803949	NaN	48.6342658996582
118	97.2685317993164	3.7616765499115	-7.60354280471802	-0.0139918150380254	0.00126787810586393	-0.00522560812532902	0.000293855206109583	NaN	48.6342658996582
119	99.8659210205078	1.81363070011139	-7.34380340576172	-0.0100957229733467	-0.00132951640989631	-0.0159398596733809	-0.00165419070981443	NaN	49.9329605102539
120	100.515274047852	2.13830494880676	-7.79834747314453	0.00970941036939621	-0.0159398596733809	-0.0341216214001179	-0.00944637414067984	NaN	50.2576370239258
121	98.5672225952148	2.78765368461609	-7.86328220367432	0.0226963832974434	-0.0172385573387146	-0.039641086012125	-0.0130177913233638	NaN	49.2836112976074
122	99.2165756225586	1.48895645141602	-7.86328220367432	0.0181509424000978	-0.0188619289547205	-0.0292515084147453	-0.00327756232582033	NaN	49.6082878112793
123	98.5672225952148	1.81363070011139	-8.05808639526367	0.0178262684494257	-0.0146411629393697	-0.02697878703475	-0.00717365415766835	NaN	49.2836112976074
124	97.9178771972656	1.16428208351135	-7.27886867523193	0.0100340843200684	-0.00977104809135199	-0.0191866029053926	-0.00684897974133492	NaN	48.9589385986328
125	101.164619445801	0.514933466911316	-7.73341274261475	0.0132808275520802	-0.00912170019000769	-0.021459324285388	0.00191722682211548	NaN	50.5823097229004
126	99.2165756225586	1.48895645141602	-7.9282169342041	0.0194496400654316	0.000943203864153475	-0.0136671401560307	0.00678734155371785	NaN	49.6082878112793
127	99.2165756225586	1.48895645141602	-8.05808639526367	0.0369820520281792	0.00906006153672934	-0.00749832857400179	0.00256657530553639	NaN	49.6082878112793
128	99.8659210205078	2.13830494880676	-7.73341274261475	0.0259431265294552	-0.0026282137259841	0.00289124972186983	-0.00360223650932312	NaN	49.9329605102539
129	97.2685317993164	3.11232805252075	-7.86328220367432	0.0145795252174139	0.00418994715437293	-0.00684897974133492	0.00321592413820326	NaN	48.6342658996582
130	99.8659210205078	1.81363070011139	-7.08406400680542	0.00970941036939621	0.01100810803473	-0.00100484199356288	-0.00555028254166245	NaN	49.9329605102539
131	97.9178771972656	3.43700218200684	-8.12302207946777	0.00451462110504508	0.0243197549134493	0.0126314787194133	0.00126787810586393	NaN	48.9589385986328
132	99.2165756225586	1.81363070011139	-7.86328220367432	-0.00392691092565656	0.0188002903014421	0.0194496400654316	0.0123068047687411	NaN	49.6082878112793
133	97.2685317993164	3.7616765499115	-8.18795680999756	-0.0130177913233638	0.0175015944987535	0.00159255252219737	0.000293855206109583	NaN	48.6342658996582
134	97.9178771972656	3.11232805252075	-7.99315214157104	-0.0175632312893867	0.00159255252219737	-0.00879702530801296	0.00451462110504508	NaN	48.9589385986328
135	97.9178771972656	3.11232805252075	-8.12302207946777	-0.017887907102704	0.00581331877037883	-0.0104203969240189	-0.00197886489331722	NaN	48.9589385986328
136	97.2685317993164	2.78765368461609	-7.6684775352478	-0.0149658378213644	0.00646266713738441	-0.0162645354866982	0.00191722682211548	NaN	48.6342658996582
137	97.2685317993164	3.7616765499115	-7.79834747314453	-0.023407369852066	0.00581331877037883	-0.00100484199356288	-0.00132951640989631	NaN	48.6342658996582
138	100.515274047852	2.13830494880676	-8.18795680999756	-0.00814767740666866	0.00613799272105098	-0.000680167751852423	0.00678734155371785	NaN	50.2576370239258
139	97.9178771972656	3.11232805252075	-8.12302207946777	-0.0133424662053585	-0.000680167751852423	-0.0104203969240189	0.00289124972186983	NaN	48.9589385986328
140	97.9178771972656	3.43700218200684	-8.12302207946777	-0.00425158534198999	-0.0133424662053585	-0.0266541130840778	-0.00587495695799589	NaN	48.9589385986328
141	97.2685317993164	2.13830494880676	-7.9282169342041	0.00451462110504508	-0.0165892094373703	-0.0247060675173998	0.000618529506027699	NaN	48.6342658996582
142	95.9698333740234	2.78765368461609	-7.53860807418823	0.00126787810586393	-0.0117190945893526	-0.0195112787187099	0.011982130818069	NaN	47.9849166870117
143	96.6191787719727	2.13830494880676	-7.99315214157104	0.00548864435404539	-0.0143164889886975	-0.0221086721867323	0.00126787810586393	NaN	48.3095893859863
144	95.9698333740234	3.43700218200684	-8.25289154052734	-0.00684897974133492	-0.00100484199356288	-0.0217839982360601	-0.00619963090866804	NaN	47.9849166870117
145	96.6191787719727	2.78765368461609	-7.73341274261475	0.00711201597005129	-0.00879702530801296	-0.0117190945893526	-0.000355493422830477	NaN	48.3095893859863
146	97.9178771972656	2.46297931671143	-7.79834747314453	0.0207483377307653	-0.0113944197073579	-0.0026282137259841	-0.00165419070981443	NaN	48.9589385986328
147	98.5672225952148	2.78765368461609	-7.73341274261475	0.0278911720961332	0.000293855206109583	0.00646266713738441	0.00646266713738441	NaN	49.2836112976074
148	98.5672225952148	3.11232805252075	-7.86328220367432	0.0282158460468054	0.00159255252219737	0.00321592413820326	0.00483929552137852	NaN	49.2836112976074
149	97.2685317993164	3.11232805252075	-7.99315214157104	0.0249691028147936	-0.0100957229733467	-0.0149658378213644	0.000618529506027699	NaN	48.6342658996582
150	97.9178771972656	2.13830494880676	-8.12302207946777	0.0149041991680861	0.00678734155371785	0.00938473641872406	0.00451462110504508	NaN	48.9589385986328
151	100.515274047852	1.16428208351135	-8.12302207946777	0.00483929552137852	0.0136055024340749	0.0106834331527352	0.00451462110504508	NaN	50.2576370239258
152	97.9178771972656	2.13830494880676	-7.99315214157104	0.00711201597005129	0.0145795252174139	0.0126314787194133	0.00581331877037883	NaN	48.9589385986328
153	101.164619445801	0.190259143710136	-7.53860807418823	-0.0104203969240189	0.0197743140161037	0.0149041991680861	0.00483929552137852	NaN	50.5823097229004
154	99.2165756225586	1.81363070011139	-7.47367286682129	-0.00814767740666866	0.00451462110504508	0.00581331877037883	0.00516396993771195	NaN	49.6082878112793
155	100.515274047852	1.81363070011139	-7.6684775352478	-0.0211346503347158	0.00776136433705688	-0.0110697457566857	0.000943203864153475	NaN	50.2576370239258
156	99.8659210205078	1.48895645141602	-7.60354280471802	-0.0146411629393697	0.00743668992072344	-0.00425158534198999	0.00289124972186983	NaN	49.9329605102539
157	100.515274047852	1.81363070011139	-7.60354280471802	-0.0156151866540313	0.0136055024340749	0.00418994715437293	0.0132808275520802	NaN	50.2576370239258
158	97.9178771972656	2.13830494880676	-7.6684775352478	-0.0211346503347158	0.00321592413820326	0.00191722682211548	-0.00230353930965066	NaN	48.9589385986328
159	100.515274047852	2.78765368461609	-7.6684775352478	-0.0169138833880424	-0.00879702530801296	-0.0143164889886975	0.00581331877037883	NaN	50.2576370239258
160	100.515274047852	2.78765368461609	-7.9282169342041	0.000618529506027699	-0.00555028254166245	-0.0240567177534103	0.00646266713738441	NaN	50.2576370239258
161	99.2165756225586	1.81363070011139	-8.12302207946777	0.0233457311987877	-0.0237320438027382	-0.0247060675173998	-0.00587495695799589	NaN	49.6082878112793
162	98.5672225952148	2.46297931671143	-8.05808639526367	0.0158782228827477	-0.0110697457566857	-0.0156151866540313	-0.00165419070981443	NaN	49.2836112976074
163	99.2165756225586	1.48895645141602	-7.86328220367432	0.0168522447347641	-0.0149658378213644	-0.0126931173726916	-0.000355493422830477	NaN	49.6082878112793
164	99.2165756225586	1.48895645141602	-7.79834747314453	-0.00230353930965066	-0.00522560812532902	-0.0100957229733467	-0.000680167751852423	NaN	49.6082878112793
165	98.5672225952148	3.43700218200684	-7.6684775352478	-0.00749832857400179	-0.00555028254166245	-0.0123684434220195	0.00256657530553639	NaN	49.2836112976074
166	97.2685317993164	2.46297931671143	-8.12302207946777	0.020423661917448	-3.08191010844894e-05	-0.000680167751852423	-0.000680167751852423	NaN	48.6342658996582
167	97.2685317993164	3.43700218200684	-8.12302207946777	0.000293855206109583	0.00159255252219737	0.00451462110504508	0.00418994715437293	NaN	48.6342658996582
168	96.6191787719727	2.78765368461609	-7.99315214157104	-0.0149658378213644	0.00743668992072344	0.0022419011220336	0.00126787810586393	NaN	48.3095893859863
169	97.2685317993164	2.13830494880676	-7.86328220367432	-0.023407369852066	0.00159255252219737	0.00159255252219737	0.00354059832170606	NaN	48.6342658996582
170	97.9178771972656	1.48895645141602	-7.79834747314453	-0.02697878703475	0.0152288740500808	0.01100810803473	0.00126787810586393	NaN	48.9589385986328
171	99.2165756225586	2.13830494880676	-7.6684775352478	-0.0237320438027382	0.025618452578783	0.0207483377307653	-0.00327756232582033	NaN	49.6082878112793
172	99.8659210205078	2.13830494880676	-8.31782627105713	-0.0250307414680719	0.0239950809627771	0.0165275707840919	0.0191249661147594	NaN	49.9329605102539
173	97.2685317993164	2.78765368461609	-8.18795680999756	-0.0221086721867323	0.0217223595827818	0.0165275707840919	0.00321592413820326	NaN	48.6342658996582
174	98.5672225952148	2.13830494880676	-8.05808639526367	-0.0172385573387146	0.00776136433705688	0.00159255252219737	0.0106834331527352	NaN	49.2836112976074
175	99.2165756225586	1.81363070011139	-7.9282169342041	-0.0104203969240189	0.0022419011220336	-0.00295288790948689	-0.00197886489331722	NaN	49.6082878112793
176	98.5672225952148	1.81363070011139	-7.47367286682129	0.00678734155371785	0.00321592413820326	0.00776136433705688	-0.00652430532500148	NaN	49.2836112976074
177	99.8659210205078	1.48895645141602	-7.99315214157104	0.00451462110504508	-0.000680167751852423	0.00126787810586393	0.0123068047687411	NaN	49.9329605102539
178	97.9178771972656	1.48895645141602	-8.25289154052734	-0.0139918150380254	-0.00197886489331722	0.00581331877037883	-0.00457625929266214	NaN	48.9589385986328
179	99.8659210205078	-0.134415164589882	-7.79834747314453	0.0123068047687411	-0.0152905117720366	-0.0162645354866982	0.00516396993771195	NaN	49.9329605102539
180	100.515274047852	1.16428208351135	-7.86328220367432	0.0308132413774729	-0.0286021586507559	-0.0152905117720366	-0.00619963090866804	NaN	50.2576370239258
181	96.6191787719727	2.13830494880676	-7.60354280471802	0.0376313999295235	-0.0240567177534103	-0.0286021586507559	-0.00879702530801296	NaN	48.3095893859863
182	99.8659210205078	2.13830494880676	-7.4087381362915	0.031137915328145	-0.0117190945893526	-0.0139918150380254	-0.0026282137259841	NaN	49.9329605102539
183	97.9178771972656	2.46297931671143	-7.9282169342041	0.0369820520281792	-0.0117190945893526	-0.021459324285388	-0.00425158534198999	NaN	48.9589385986328
184	97.9178771972656	1.81363070011139	-7.6684775352478	0.0226963832974434	-0.00879702530801296	-0.0172385573387146	-0.00132951640989631	NaN	48.9589385986328
185	101.164619445801	1.48895645141602	-7.79834747314453	0.0132808275520802	-0.00425158534198999	-0.0104203969240189	-0.00587495695799589	NaN	50.5823097229004
186	100.515274047852	1.81363070011139	-7.86328220367432	0.020423661917448	-0.00555028254166245	-0.00392691092565656	-0.00619963090866804	NaN	50.2576370239258
187	101.164619445801	1.16428208351135	-7.6684775352478	0.0142548503354192	0.00289124972186983	-0.00619963090866804	-0.00165419070981443	NaN	50.5823097229004
188	99.2165756225586	1.48895645141602	-7.73341274261475	0.00321592413820326	-0.00197886489331722	-0.0026282137259841	0.00516396993771195	NaN	49.6082878112793
189	98.5672225952148	2.13830494880676	-8.38276100158691	0.00159255252219737	0.00418994715437293	-0.00425158534198999	0.00126787810586393	NaN	49.2836112976074
190	99.8659210205078	1.16428208351135	-8.05808639526367	-0.0227580219507217	0.013930176384747	0.00743668992072344	-0.000680167751852423	NaN	49.9329605102539
191	99.2165756225586	1.81363070011139	-8.05808639526367	-0.0188619289547205	0.0217223595827818	0.0178262684494257	0.00386527273803949	NaN	49.6082878112793
192	99.8659210205078	1.16428208351135	-7.47367286682129	-0.0253554154187441	0.0191249661147594	0.01847561635077	0.00711201597005129	NaN	49.9329605102539
193	99.2165756225586	2.46297931671143	-7.60354280471802	-0.0237320438027382	0.0181509424000978	0.01847561635077	0.0100340843200684	NaN	49.6082878112793
194	97.9178771972656	2.46297931671143	-7.86328220367432	-0.0185372550040483	0.0149041991680861	0.00743668992072344	0.00516396993771195	NaN	48.9589385986328
195	97.9178771972656	2.78765368461609	-7.99315214157104	-0.0146411629393697	0.0149041991680861	-0.00457625929266214	-0.00230353930965066	NaN	48.9589385986328
196	95.3204803466797	2.46297931671143	-7.99315214157104	0.000943203864153475	0.00289124972186983	0.00516396993771195	0.00451462110504508	NaN	47.6602401733398
197	95.3204803466797	3.11232805252075	-8.12302207946777	0.00354059832170606	0.0149041991680861	0.00970941036939621	0.00159255252219737	NaN	47.6602401733398
198	97.9178771972656	1.48895645141602	-7.53860807418823	0.00451462110504508	-3.08191010844894e-05	0.00418994715437293	0.00418994715437293	NaN	48.9589385986328
199	97.2685317993164	2.78765368461609	-7.86328220367432	0.00808603875339031	-0.0110697457566857	-0.00847235135734081	-0.00652430532500148	NaN	48.6342658996582
200	99.2165756225586	2.46297931671143	-8.18795680999756	0.012956153601408	-0.0162645354866982	-0.0195112787187099	-0.00619963090866804	NaN	49.6082878112793
201	100.515274047852	1.81363070011139	-7.99315214157104	0.0350340083241463	-0.0217839982360601	-0.0104203969240189	-0.0120437685400248	NaN	50.2576370239258
202	99.2165756225586	2.13830494880676	-7.6684775352478	0.0142548503354192	-0.0188619289547205	-0.023407369852066	-0.00132951640989631	NaN	49.6082878112793
203	99.8659210205078	1.16428208351135	-8.18795680999756	0.0181509424000978	-0.0130177913233638	-0.0100957229733467	-0.00360223650932312	NaN	49.9329605102539
204	100.515274047852	1.81363070011139	-7.6684775352478	0.013930176384747	-0.0113944197073579	-0.0156151866540313	-0.00490093370899558	NaN	50.2576370239258
205	100.515274047852	0.514933466911316	-7.86328220367432	-0.00555028254166245	-0.0133424662053585	-0.00814767740666866	-0.00555028254166245	NaN	50.2576370239258
206	101.164619445801	0.514933466911316	-7.6684775352478	-0.00587495695799589	-0.0100957229733467	-0.00165419070981443	0.000293855206109583	NaN	50.5823097229004
207	100.515274047852	0.190259143710136	-7.6684775352478	0.00970941036939621	-0.00749832857400179	-0.00132951640989631	-0.000355493422830477	NaN	50.2576370239258
208	101.81396484375	0.514933466911316	-7.60354280471802	0.00970941036939621	0.0022419011220336	0.00906006153672934	-0.000355493422830477	NaN	50.906982421875
209	99.2165756225586	1.16428208351135	-7.53860807418823	-0.0152905117720366	-0.00360223650932312	-0.0104203969240189	-0.00555028254166245	NaN	49.6082878112793
210	99.2165756225586	2.78765368461609	-7.9282169342041	-0.0260047651827335	0.00906006153672934	0.0100340843200684	0.000618529506027699	NaN	49.6082878112793
211	99.8659210205078	1.48895645141602	-7.60354280471802	-0.0250307414680719	0.0188002903014421	0.0191249661147594	-0.00100484199356288	NaN	49.9329605102539
212	97.9178771972656	2.78765368461609	-7.86328220367432	-0.0126931173726916	0.0213976856321096	0.0188002903014421	0.00126787810586393	NaN	48.9589385986328
213	97.9178771972656	2.78765368461609	-7.9282169342041	-0.0104203969240189	0.0152288740500808	0.013930176384747	0.000943203864153475	NaN	48.9589385986328
214	98.5672225952148	3.11232805252075	-8.18795680999756	-0.00847235135734081	0.0152288740500808	-0.00327756232582033	0.000943203864153475	NaN	49.2836112976074
215	98.5672225952148	2.78765368461609	-7.86328220367432	-0.0139918150380254	0.00678734155371785	-0.00684897974133492	0.00191722682211548	NaN	49.2836112976074
216	98.5672225952148	3.11232805252075	-8.31782627105713	0.0106834331527352	0.011982130818069	-0.00425158534198999	-0.00717365415766835	NaN	49.2836112976074
217	99.2165756225586	2.78765368461609	-8.25289154052734	-0.00360223650932312	0.00970941036939621	0.0152288740500808	0.013930176384747	NaN	49.6082878112793
218	97.9178771972656	3.11232805252075	-8.18795680999756	0.0103587592020631	0.00289124972186983	-0.0026282137259841	0.00289124972186983	NaN	48.9589385986328
219	99.2165756225586	2.78765368461609	-8.12302207946777	0.011982130818069	-3.08191010844894e-05	0.0022419011220336	-0.0104203969240189	NaN	49.6082878112793
220	99.2165756225586	2.78765368461609	-8.12302207946777	0.01847561635077	-0.0117190945893526	-0.0162645354866982	-0.0104203969240189	NaN	49.6082878112793
221	101.164619445801	1.48895645141602	-7.47367286682129	0.0249691028147936	-0.0165892094373703	-0.0305502042174339	-0.00684897974133492	NaN	50.5823097229004
222	98.5672225952148	2.78765368461609	-7.9282169342041	0.00938473641872406	-0.0152905117720366	-0.0227580219507217	-0.000355493422830477	NaN	49.2836112976074
223	97.9178771972656	2.46297931671143	-7.73341274261475	0.00159255252219737	-0.0162645354866982	-0.0282774847000837	-0.00392691092565656	NaN	48.9589385986328
224	97.2685317993164	2.13830494880676	-7.60354280471802	-0.00197886489331722	-0.0113944197073579	-0.0227580219507217	-0.000680167751852423	NaN	48.6342658996582
225	97.2685317993164	1.81363070011139	-7.86328220367432	-0.000355493422830477	-0.0341216214001179	-0.021459324285388	0.00354059832170606	NaN	48.6342658996582
226	96.6191787719727	2.13830494880676	-7.86328220367432	-0.00944637414067984	0.000618529506027699	-0.0104203969240189	-0.0117190945893526	NaN	48.3095893859863
227	97.9178771972656	2.46297931671143	-7.4087381362915	0.00483929552137852	0.00418994715437293	-0.0143164889886975	-0.00327756232582033	NaN	48.9589385986328
228	99.8659210205078	1.48895645141602	-7.47367286682129	-0.00165419070981443	0.00126787810586393	-0.0107450718060136	-0.00100484199356288	NaN	49.9329605102539
229	99.2165756225586	2.13830494880676	-7.6684775352478	-0.0113944197073579	0.00289124972186983	-0.0146411629393697	0.00354059832170606	NaN	49.6082878112793
230	99.2165756225586	2.46297931671143	-7.79834747314453	-0.0169138833880424	0.00938473641872406	-0.000355493422830477	0.00711201597005129	NaN	49.6082878112793
231	99.2165756225586	2.13830494880676	-7.86328220367432	-0.0120437685400248	0.013930176384747	0.0197743140161037	0.00386527273803949	NaN	49.6082878112793
232	99.2165756225586	1.81363070011139	-7.60354280471802	-0.0149658378213644	0.0136055024340749	0.0126314787194133	0.00938473641872406	NaN	49.6082878112793
233	99.8659210205078	1.48895645141602	-7.9282169342041	-0.0159398596733809	0.012956153601408	0.0149041991680861	0.0113327819854021	NaN	49.9329605102539
234	100.515274047852	0.514933466911316	-8.25289154052734	-0.00944637414067984	0.00743668992072344	0.000943203864153475	-0.000680167751852423	NaN	50.2576370239258
235	99.2165756225586	1.81363070011139	-7.73341274261475	-0.0146411629393697	0.00581331877037883	0.00743668992072344	-0.00100484199356288	NaN	49.6082878112793
236	98.5672225952148	2.13830494880676	-7.86328220367432	0.00516396993771195	-0.00132951640989631	0.00126787810586393	-0.00457625929266214	NaN	49.2836112976074
237	98.5672225952148	3.11232805252075	-8.12302207946777	0.00191722682211548	0.00743668992072344	-0.00457625929266214	0.00581331877037883	NaN	49.2836112976074
238	100.515274047852	1.81363070011139	-7.34380340576172	-0.00392691092565656	0.00321592413820326	0.000943203864153475	0.00613799272105098	NaN	50.2576370239258
239	100.515274047852	2.13830494880676	-7.53860807418823	0.000943203864153475	0.00126787810586393	-0.0117190945893526	-0.00684897974133492	NaN	50.2576370239258
240	99.8659210205078	1.81363070011139	-7.86328220367432	0.0178262684494257	-0.0169138833880424	-0.0221086721867323	-0.00490093370899558	NaN	49.9329605102539
241	98.5672225952148	3.11232805252075	-7.79834747314453	0.0188002903014421	-0.0175632312893867	-0.0185372550040483	-0.00912170019000769	NaN	49.2836112976074
242	99.2165756225586	2.13830494880676	-7.73341274261475	0.0207483377307653	-0.0159398596733809	-0.0224333461374044	-0.00490093370899558	NaN	49.6082878112793
243	98.5672225952148	3.11232805252075	-8.12302207946777	0.0136055024340749	-0.00912170019000769	-0.0159398596733809	-0.00652430532500148	NaN	49.2836112976074
244	99.2165756225586	3.43700218200684	-8.05808639526367	0.0113327819854021	-0.00100484199356288	-0.0172385573387146	-0.0100957229733467	NaN	49.6082878112793
245	99.8659210205078	2.13830494880676	-7.86328220367432	0.00970941036939621	-0.0139918150380254	-0.00619963090866804	-0.00684897974133492	NaN	49.9329605102539
246	99.2165756225586	2.46297931671143	-7.9282169342041	0.0116574559360743	-0.000355493422830477	-0.00132951640989631	-0.0143164889886975	NaN	49.6082878112793
247	99.8659210205078	2.46297931671143	-7.73341274261475	0.0142548503354192	0.00289124972186983	-0.00100484199356288	0.00581331877037883	NaN	49.9329605102539
248	98.5672225952148	3.43700218200684	-7.79834747314453	0.00126787810586393	0.00126787810586393	-0.00425158534198999	0.0022419011220336	NaN	49.2836112976074
249	99.2165756225586	3.11232805252075	-7.60354280471802	0.00418994715437293	-3.08191010844894e-05	-0.00619963090866804	-0.00230353930965066	NaN	49.6082878112793
250	99.8659210205078	2.13830494880676	-7.4087381362915	-0.00327756232582033	0.0142548503354192	0.0106834331527352	0.000618529506027699	NaN	49.9329605102539
251	98.5672225952148	2.46297931671143	-7.79834747314453	-0.0162645354866982	0.0217223595827818	0.0233457311987877	0.00418994715437293	NaN	49.2836112976074
252	97.9178771972656	2.46297931671143	-7.79834747314453	-0.0100957229733467	0.0194496400654316	0.0181509424000978	0.012956153601408	NaN	48.9589385986328
253	95.9698333740234	3.11232805252075	-7.86328220367432	0.00418994715437293	0.0162028968334198	0.0226963832974434	0.00808603875339031	NaN	47.9849166870117
254	95.3204803466797	3.11232805252075	-7.53860807418823	-0.00360223650932312	0.01100810803473	0.0132808275520802	-0.0026282137259841	NaN	47.6602401733398
255	98.5672225952148	2.13830494880676	-7.4087381362915	0.00483929552137852	0.000618529506027699	0.00873538758605719	-0.00490093370899558	NaN	49.2836112976074
256	99.2165756225586	1.81363070011139	-7.6684775352478	0.00678734155371785	0.00841071270406246	0.0175015944987535	-0.0026282137259841	NaN	49.6082878112793
257	98.5672225952148	2.13830494880676	-7.73341274261475	0.00646266713738441	0.00483929552137852	0.00808603875339031	-0.00132951640989631	NaN	49.2836112976074
258	97.9178771972656	2.78765368461609	-7.86328220367432	0.0113327819854021	0.00418994715437293	0.0106834331527352	0.00613799272105098	NaN	48.9589385986328
259	97.9178771972656	2.78765368461609	-7.99315214157104	0.00548864435404539	-0.00295288790948689	-0.00392691092565656	-0.00457625929266214	NaN	48.9589385986328
260	98.5672225952148	2.78765368461609	-7.86328220367432	0.00581331877037883	-0.0266541130840778	-0.0136671401560307	-0.000355493422830477	NaN	49.2836112976074
261	100.515274047852	1.16428208351135	-7.21393346786499	0.0165275707840919	-0.0247060675173998	-0.0198359526693821	-0.0149658378213644	NaN	50.2576370239258
262	98.5672225952148	1.48895645141602	-7.6684775352478	0.011982130818069	-0.0253554154187441	-0.0104203969240189	0.00386527273803949	NaN	49.2836112976074
263	100.515274047852	1.16428208351135	-8.05808639526367	0.00646266713738441	-0.0139918150380254	-0.00327756232582033	-0.00555028254166245	NaN	50.2576370239258
264	101.164619445801	1.81363070011139	-8.18795680999756	0.00256657530553639	-0.00814767740666866	-0.00457625929266214	-0.00230353930965066	NaN	50.5823097229004
265	97.9178771972656	3.43700218200684	-8.12302207946777	-0.0107450718060136	-0.00977104809135199	0.000618529506027699	-0.00490093370899558	NaN	48.9589385986328
266	99.8659210205078	3.11232805252075	-8.05808639526367	-0.00490093370899558	-3.08191010844894e-05	-0.0104203969240189	-0.00555028254166245	NaN	49.9329605102539
267	97.9178771972656	3.11232805252075	-7.47367286682129	-0.00490093370899558	0.00289124972186983	0.00483929552137852	0.00613799272105098	NaN	48.9589385986328
268	98.5672225952148	3.11232805252075	-7.9282169342041	-0.00879702530801296	0.00938473641872406	0.00321592413820326	0.00776136433705688	NaN	49.2836112976074
269	100.515274047852	2.13830494880676	-7.79834747314453	-0.0136671401560307	0.00386527273803949	0.00289124972186983	0.00126787810586393	NaN	50.2576370239258
270	97.9178771972656	2.78765368461609	-8.12302207946777	-0.0139918150380254	0.0175015944987535	0.00646266713738441	0.000293855206109583	NaN	48.9589385986328
271	99.8659210205078	2.46297931671143	-8.12302207946777	-0.00944637414067984	0.025618452578783	0.0165275707840919	0.00126787810586393	NaN	49.9329605102539
272	98.5672225952148	2.78765368461609	-8.25289154052734	-0.00555028254166245	0.0217223595827818	0.0132808275520802	0.00906006153672934	NaN	49.2836112976074
273	99.2165756225586	2.13830494880676	-7.6684775352478	-0.0149658378213644	0.0210730116814375	0.029189869761467	0.0100340843200684	NaN	49.6082878112793
274	99.8659210205078	2.13830494880676	-8.12302207946777	-0.00587495695799589	0.0132808275520802	0.0152288740500808	-0.00652430532500148	NaN	49.9329605102539
275	98.5672225952148	2.78765368461609	-7.99315214157104	-0.0175632312893867	0.000943203864153475	-0.0026282137259841	0.00354059832170606	NaN	49.2836112976074
276	97.9178771972656	3.11232805252075	-8.12302207946777	0.00613799272105098	-0.000680167751852423	-0.00230353930965066	-0.000680167751852423	NaN	48.9589385986328
277	99.2165756225586	2.13830494880676	-8.05808639526367	-0.00490093370899558	0.00483929552137852	0.00418994715437293	0.00548864435404539	NaN	49.6082878112793
278	98.5672225952148	2.13830494880676	-7.73341274261475	-0.000355493422830477	-0.000355493422830477	0.00256657530553639	0.00548864435404539	NaN	49.2836112976074
279	98.5672225952148	1.48895645141602	-7.6684775352478	-0.00425158534198999	0.00289124972186983	-0.0130177913233638	0.00159255252219737	NaN	49.2836112976074
280	97.9178771972656	2.13830494880676	-7.73341274261475	0.00743668992072344	-0.023407369852066	-0.0162645354866982	-0.00100484199356288	NaN	48.9589385986328
281	97.2685317993164	3.11232805252075	-7.9282169342041	0.0246444288641214	-0.0133424662053585	-0.0250307414680719	-0.000355493422830477	NaN	48.6342658996582
282	97.9178771972656	1.48895645141602	-7.60354280471802	0.0334106348454952	-0.00782300252467394	-0.0107450718060136	-0.00132951640989631	NaN	48.9589385986328
283	97.9178771972656	2.78765368461609	-7.79834747314453	0.0353586822748184	-0.0204853005707264	-0.0159398596733809	0.000293855206109583	NaN	48.9589385986328
284	99.2165756225586	1.81363070011139	-7.60354280471802	0.0230210572481155	-0.0172385573387146	-0.00295288790948689	-0.00327756232582033	NaN	49.6082878112793
285	99.2165756225586	2.13830494880676	-7.9282169342041	0.000293855206109583	-0.00230353930965066	-0.0110697457566857	-0.00587495695799589	NaN	49.6082878112793
286	99.2165756225586	2.13830494880676	-7.6684775352478	0.00776136433705688	-0.00555028254166245	0.0136055024340749	-0.00522560812532902	NaN	49.6082878112793
287	99.8659210205078	1.16428208351135	-7.53860807418823	0.00646266713738441	0.000293855206109583	-0.00587495695799589	-0.000355493422830477	NaN	49.9329605102539
288	100.515274047852	0.514933466911316	-7.79834747314453	-0.0104203969240189	-0.00197886489331722	0.00126787810586393	0.0106834331527352	NaN	50.2576370239258
289	97.9178771972656	1.48895645141602	-7.73341274261475	-0.00360223650932312	-0.00879702530801296	0.000618529506027699	0.00159255252219737	NaN	48.9589385986328
290	100.515274047852	0.514933466911316	-7.14899873733521	-0.0263294391334057	0.00776136433705688	0.00873538758605719	0.00548864435404539	NaN	50.2576370239258
291	98.5672225952148	1.48895645141602	-7.6684775352478	-0.032173577696085	0.0181509424000978	0.0210730116814375	0.0022419011220336	NaN	49.2836112976074
292	99.8659210205078	1.48895645141602	-7.9282169342041	-0.0211346503347158	0.0226963832974434	0.013930176384747	0.00646266713738441	NaN	49.9329605102539
293	97.9178771972656	3.43700218200684	-7.9282169342041	-0.0279528107494116	0.0200989879667759	0.0275664981454611	0.00126787810586393	NaN	48.9589385986328
294	99.8659210205078	2.78765368461609	-7.4087381362915	-0.0276281367987394	0.00873538758605719	0.00581331877037883	-0.00425158534198999	NaN	49.9329605102539
295	99.2165756225586	2.46297931671143	-7.79834747314453	-0.0227580219507217	0.00126787810586393	-0.00100484199356288	-0.00749832857400179	NaN	49.6082878112793
296	100.515274047852	1.81363070011139	-7.6684775352478	-0.0143164889886975	0.00321592413820326	0.0022419011220336	0.000618529506027699	NaN	50.2576370239258
297	98.5672225952148	2.13830494880676	-8.18795680999756	-0.0113944197073579	0.00483929552137852	-0.00197886489331722	0.00386527273803949	NaN	49.2836112976074
298	99.2165756225586	2.46297931671143	-8.4476957321167	-0.00944637414067984	0.000618529506027699	0.000293855206109583	0.00938473641872406	NaN	49.6082878112793
299	97.9178771972656	2.78765368461609	-8.31782627105713	-0.00619963090866804	-0.00392691092565656	-0.0139918150380254	-0.00197886489331722	NaN	48.9589385986328
300	98.5672225952148	2.78765368461609	-7.9282169342041	0.0162028968334198	-0.0237320438027382	-0.0185372550040483	-0.00165419070981443	NaN	49.2836112976074
301	100.515274047852	1.81363070011139	-7.47367286682129	0.0246444288641214	-0.00684897974133492	-0.0217839982360601	-0.00749832857400179	NaN	50.2576370239258
302	99.2165756225586	2.46297931671143	-7.47367286682129	0.0324366129934788	-0.00749832857400179	-0.0113944197073579	-0.00295288790948689	NaN	49.6082878112793
303	99.2165756225586	1.48895645141602	-7.6684775352478	0.0243197549134493	-0.0123684434220195	-0.00782300252467394	-0.00522560812532902	NaN	49.6082878112793
304	97.9178771972656	2.46297931671143	-7.99315214157104	0.020423661917448	0.00483929552137852	-0.00684897974133492	-0.00392691092565656	NaN	48.9589385986328
305	96.6191787719727	2.78765368461609	-7.73341274261475	0.0100340843200684	-0.0110697457566857	-0.0195112787187099	-0.00912170019000769	NaN	48.3095893859863
306	95.3204803466797	2.78765368461609	-7.73341274261475	0.0113327819854021	0.000943203864153475	-0.00782300252467394	-0.00165419070981443	NaN	47.6602401733398
307	95.3204803466797	2.78765368461609	-7.47367286682129	0.0220470335334539	0.00159255252219737	0.000943203864153475	0.00873538758605719	NaN	47.6602401733398
308	95.3204803466797	3.11232805252075	-7.86328220367432	0.0259431265294552	0.00451462110504508	-0.00490093370899558	0.00159255252219737	NaN	47.6602401733398
309	96.6191787719727	2.78765368461609	-8.18795680999756	0.011982130818069	0.00613799272105098	-0.00879702530801296	-0.00490093370899558	NaN	48.3095893859863
310	97.9178771972656	2.46297931671143	-7.9282169342041	0.00126787810586393	0.0136055024340749	0.0116574559360743	-0.00652430532500148	NaN	48.9589385986328
311	99.2165756225586	2.13830494880676	-8.18795680999756	0.00354059832170606	0.0152288740500808	0.0106834331527352	0.00776136433705688	NaN	49.6082878112793
312	97.9178771972656	2.13830494880676	-7.73341274261475	-0.0133424662053585	0.0188002903014421	0.0191249661147594	0.00354059832170606	NaN	48.9589385986328
313	101.164619445801	1.48895645141602	-7.47367286682129	-0.00555028254166245	0.0181509424000978	0.0106834331527352	0.00808603875339031	NaN	50.5823097229004
314	98.5672225952148	1.81363070011139	-7.73341274261475	-0.0136671401560307	0.00548864435404539	0.00808603875339031	0.00126787810586393	NaN	49.2836112976074
315	98.5672225952148	1.81363070011139	-7.9282169342041	-0.0113944197073579	-0.00847235135734081	-0.00425158534198999	-0.000355493422830477	NaN	49.2836112976074
316	98.5672225952148	1.81363070011139	-7.86328220367432	-0.0136671401560307	-0.0026282137259841	-0.0104203969240189	-0.00490093370899558	NaN	49.2836112976074
317	99.2165756225586	0.839607775211334	-7.79834747314453	-0.00132951640989631	-0.00392691092565656	-3.08191010844894e-05	0.000618529506027699	NaN	49.6082878112793
318	99.8659210205078	0.839607775211334	-7.79834747314453	-0.0143164889886975	-0.00457625929266214	-0.00100484199356288	0.00646266713738441	NaN	49.9329605102539
319	100.515274047852	0.839607775211334	-7.73341274261475	-0.00100484199356288	-0.00425158534198999	-0.00100484199356288	0.000943203864153475	NaN	50.2576370239258
320	99.8659210205078	1.16428208351135	-7.47367286682129	-0.00847235135734081	-0.0191866029053926	-0.0152905117720366	0.000293855206109583	NaN	49.9329605102539
321	99.8659210205078	1.16428208351135	-7.60354280471802	0.0269171483814716	-0.0175632312893867	-0.0120437685400248	-0.00100484199356288	NaN	49.9329605102539
322	98.5672225952148	2.46297931671143	-7.79834747314453	0.0175015944987535	-0.00327756232582033	-0.00392691092565656	-0.00522560812532902	NaN	49.2836112976074
323	98.5672225952148	2.78765368461609	-7.86328220367432	0.0149041991680861	-0.0139918150380254	-0.00814767740666866	-0.00197886489331722	NaN	49.2836112976074
324	99.8659210205078	1.16428208351135	-7.47367286682129	-0.00100484199356288	-0.0211346503347158	-0.0182125810533762	-0.00684897974133492	NaN	49.9329605102539
325	99.8659210205078	2.46297931671143	-7.9282169342041	-0.00684897974133492	-0.00100484199356288	-0.00912170019000769	-0.00360223650932312	NaN	49.9329605102539
326	98.5672225952148	2.46297931671143	-8.25289154052734	0.00711201597005129	0.00451462110504508	-0.00522560812532902	0.00483929552137852	NaN	49.2836112976074
327	99.2165756225586	3.11232805252075	-8.12302207946777	0.00548864435404539	0.00906006153672934	0.00354059832170606	0.00451462110504508	NaN	49.6082878112793
328	99.8659210205078	1.48895645141602	-8.31782627105713	-0.00814767740666866	0.00613799272105098	-0.00490093370899558	0.00321592413820326	NaN	49.9329605102539
329	99.8659210205078	2.46297931671143	-7.9282169342041	-0.0110697457566857	0.00711201597005129	-0.00522560812532902	-3.08191010844894e-05	NaN	49.9329605102539
330	101.164619445801	1.81363070011139	-7.60354280471802	-0.0240567177534103	0.01847561635077	-0.00327756232582033	0.00483929552137852	NaN	50.5823097229004
331	99.8659210205078	1.48895645141602	-7.79834747314453	-0.0217839982360601	0.0246444288641214	0.013930176384747	0.00776136433705688	NaN	49.9329605102539
332	98.5672225952148	2.46297931671143	-8.05808639526367	-0.00782300252467394	0.025618452578783	0.00776136433705688	0.0136055024340749	NaN	49.2836112976074
333	96.6191787719727	2.78765368461609	-8.18795680999756	-0.0117190945893526	0.0155535480007529	0.0113327819854021	0.000293855206109583	NaN	48.3095893859863
334	97.2685317993164	1.16428208351135	-7.60354280471802	0.00386527273803949	0.0100340843200684	-0.00555028254166245	0.000618529506027699	NaN	48.6342658996582
335	96.6191787719727	1.48895645141602	-7.60354280471802	-0.00295288790948689	0.00938473641872406	-0.00555028254166245	-0.000355493422830477	NaN	48.3095893859863
336	97.2685317993164	1.48895645141602	-7.27886867523193	0.00354059832170606	0.0136055024340749	-0.00490093370899558	-0.0026282137259841	NaN	48.6342658996582
337	97.2685317993164	1.16428208351135	-7.4087381362915	0.0178262684494257	0.01100810803473	0.0103587592020631	0.00548864435404539	NaN	48.6342658996582
338	97.2685317993164	2.78765368461609	-7.99315214157104	0.0165275707840919	0.0103587592020631	0.00808603875339031	-3.08191010844894e-05	NaN	48.6342658996582
339	98.5672225952148	1.48895645141602	-7.47367286682129	0.00548864435404539	0.00548864435404539	0.00191722682211548	-0.00425158534198999	NaN	49.2836112976074
340	97.9178771972656	2.46297931671143	-7.6684775352478	0.00646266713738441	0.000943203864153475	-0.00230353930965066	-0.0165892094373703	NaN	48.9589385986328
341	97.2685317993164	2.46297931671143	-7.73341274261475	0.0181509424000978	-0.0149658378213644	-0.0172385573387146	-0.00522560812532902	NaN	48.6342658996582
342	99.2165756225586	1.48895645141602	-7.6684775352478	0.0269171483814716	-0.0250307414680719	-0.0117190945893526	-0.00587495695799589	NaN	49.6082878112793
343	98.5672225952148	1.48895645141602	-7.99315214157104	0.0168522447347641	-0.0208099745213985	-0.0260047651827335	0.0022419011220336	NaN	49.2836112976074
344	97.2685317993164	1.16428208351135	-8.05808639526367	0.00711201597005129	-0.0224333461374044	-0.00295288790948689	-0.00619963090866804	NaN	48.6342658996582
345	99.8659210205078	0.190259143710136	-7.60354280471802	0.00808603875339031	-0.0165892094373703	-0.0182125810533762	-0.00165419070981443	NaN	49.9329605102539
346	99.8659210205078	1.48895645141602	-7.53860807418823	-0.00555028254166245	-0.00684897974133492	-0.00132951640989631	-0.00392691092565656	NaN	49.9329605102539
347	100.515274047852	1.81363070011139	-7.53860807418823	0.00873538758605719	-0.0113944197073579	-0.000680167751852423	0.0158782228827477	NaN	50.2576370239258
348	100.515274047852	1.81363070011139	-7.4087381362915	-0.0026282137259841	0.000943203864153475	-0.000355493422830477	0.00711201597005129	NaN	50.2576370239258
349	98.5672225952148	2.13830494880676	-7.60354280471802	-0.0100957229733467	-0.00425158534198999	-0.00295288790948689	0.00873538758605719	NaN	49.2836112976074
350	99.2165756225586	1.48895645141602	-7.73341274261475	-0.0130177913233638	0.0158782228827477	0.00289124972186983	0.00711201597005129	NaN	49.6082878112793
351	98.5672225952148	2.78765368461609	-8.25289154052734	-0.0201606266200542	0.0213976856321096	0.0223717093467712	0.00841071270406246	NaN	49.2836112976074
352	99.8659210205078	1.81363070011139	-7.99315214157104	-0.0126931173726916	0.0243197549134493	0.0194496400654316	0.0210730116814375	NaN	49.9329605102539
353	99.8659210205078	2.46297931671143	-7.9282169342041	-0.0107450718060136	0.0207483377307653	0.0136055024340749	-3.08191010844894e-05	NaN	49.9329605102539
354	97.9178771972656	3.43700218200684	-7.73341274261475	-0.0123684434220195	0.013930176384747	0.00256657530553639	0.00613799272105098	NaN	48.9589385986328
355	98.5672225952148	3.11232805252075	-8.12302207946777	-0.0146411629393697	0.00613799272105098	0.0113327819854021	-0.00425158534198999	NaN	49.2836112976074
356	98.5672225952148	3.11232805252075	-7.99315214157104	-0.000355493422830477	0.00418994715437293	0.00613799272105098	0.00321592413820326	NaN	49.2836112976074
357	98.5672225952148	3.43700218200684	-7.86328220367432	0.0022419011220336	0.0158782228827477	0.00776136433705688	0.000293855206109583	NaN	49.2836112976074
358	100.515274047852	2.13830494880676	-7.79834747314453	0.011982130818069	0.0022419011220336	-0.00490093370899558	0.0022419011220336	NaN	50.2576370239258
359	97.9178771972656	3.43700218200684	-7.9282169342041	0.00483929552137852	-0.00197886489331722	0.0022419011220336	-0.000355493422830477	NaN	48.9589385986328
360	96.6191787719727	3.11232805252075	-7.6684775352478	0.0223717093467712	-0.00944637414067984	-0.0292515084147453	-0.00425158534198999	NaN	48.3095893859863
361	98.5672225952148	2.46297931671143	-7.99315214157104	0.0373067259788513	-0.0221086721867323	-0.0256800893694162	-0.00457625929266214	NaN	49.2836112976074
362	95.9698333740234	3.11232805252075	-7.99315214157104	0.0343846566975117	-0.00977104809135199	-0.0169138833880424	0.000293855206109583	NaN	47.9849166870117
363	97.2685317993164	2.78765368461609	-7.6684775352478	0.0304885655641556	-0.0237320438027382	-0.0143164889886975	0.00159255252219737	NaN	48.6342658996582
364	96.6191787719727	2.78765368461609	-7.73341274261475	0.00906006153672934	-0.00879702530801296	-0.0175632312893867	-0.0104203969240189	NaN	48.3095893859863
365	95.3204803466797	3.11232805252075	-7.6684775352478	0.00808603875339031	-0.00977104809135199	-0.0120437685400248	-0.00327756232582033	NaN	47.6602401733398
366	97.9178771972656	3.11232805252075	-7.53860807418823	0.0158782228827477	-0.00392691092565656	-0.0123684434220195	0.00483929552137852	NaN	48.9589385986328
367	97.9178771972656	2.78765368461609	-8.12302207946777	0.00711201597005129	0.00776136433705688	-0.00100484199356288	0.00808603875339031	NaN	48.9589385986328
368	98.5672225952148	3.43700218200684	-7.86328220367432	-0.00619963090866804	-0.00100484199356288	-0.00847235135734081	0.00646266713738441	NaN	49.2836112976074
369	98.5672225952148	3.11232805252075	-8.05808639526367	-0.0117190945893526	0.000943203864153475	-0.00295288790948689	-0.000680167751852423	NaN	49.2836112976074
370	98.5672225952148	2.78765368461609	-8.12302207946777	-0.0276281367987394	0.00646266713738441	0.011982130818069	0.00970941036939621	NaN	49.2836112976074
371	99.8659210205078	2.13830494880676	-7.79834747314453	-0.0253554154187441	0.0233457311987877	0.0136055024340749	0.0136055024340749	NaN	49.9329605102539
372	98.5672225952148	1.81363070011139	-7.27886867523193	-0.0162645354866982	0.0220470335334539	0.0236704051494598	0.00126787810586393	NaN	49.2836112976074
373	99.2165756225586	0.514933466911316	-7.6684775352478	-0.0104203969240189	0.0236704051494598	0.00938473641872406	0.00970941036939621	NaN	49.6082878112793
374	101.164619445801	1.48895645141602	-7.9282169342041	-0.0110697457566857	0.0113327819854021	0.00321592413820326	-0.00197886489331722	NaN	50.5823097229004
375	96.6191787719727	3.11232805252075	-7.73341274261475	0.00386527273803949	0.0126314787194133	-0.0026282137259841	-0.0026282137259841	NaN	48.3095893859863
376	97.2685317993164	3.11232805252075	-7.79834747314453	0.00743668992072344	0.00906006153672934	-0.0126931173726916	0.00126787810586393	NaN	48.6342658996582
377	99.8659210205078	2.46297931671143	-7.47367286682129	0.00743668992072344	0.0230210572481155	-0.00944637414067984	0.0103587592020631	NaN	49.9329605102539
378	99.2165756225586	2.46297931671143	-7.53860807418823	0.0116574559360743	0.00743668992072344	-0.00522560812532902	0.00613799272105098	NaN	49.6082878112793
379	100.515274047852	1.81363070011139	-7.6684775352478	0.00548864435404539	0.0113327819854021	-0.00619963090866804	-0.00230353930965066	NaN	50.2576370239258
380	99.8659210205078	2.78765368461609	-7.79834747314453	0.0132808275520802	-0.00522560812532902	-0.0188619289547205	-0.00522560812532902	NaN	49.9329605102539
381	98.5672225952148	2.78765368461609	-7.9282169342041	0.0194496400654316	-0.00879702530801296	-0.0165892094373703	-0.0126931173726916	NaN	49.2836112976074
382	99.2165756225586	2.46297931671143	-8.12302207946777	0.0158782228827477	0.00354059832170606	-0.00425158534198999	-0.00619963090866804	NaN	49.6082878112793
383	99.2165756225586	3.43700218200684	-7.60354280471802	0.0100340843200684	-0.00360223650932312	-0.00684897974133492	-0.00684897974133492	NaN	49.6082878112793
384	98.5672225952148	2.78765368461609	-7.99315214157104	0.00516396993771195	-0.00522560812532902	0.00483929552137852	-0.00165419070981443	NaN	49.2836112976074
385	101.164619445801	2.13830494880676	-8.25289154052734	-0.00457625929266214	-0.00490093370899558	0.00808603875339031	-0.0113944197073579	NaN	50.5823097229004
386	97.9178771972656	3.43700218200684	-8.18795680999756	-0.00814767740666866	-0.0146411629393697	0.0226963832974434	0.00289124972186983	NaN	48.9589385986328
387	99.8659210205078	3.43700218200684	-7.86328220367432	0.00646266713738441	-0.00587495695799589	0.0191249661147594	-0.00360223650932312	NaN	49.9329605102539
388	99.2165756225586	2.78765368461609	-7.99315214157104	-0.00457625929266214	-0.00490093370899558	-0.00100484199356288	-0.00100484199356288	NaN	49.6082878112793
389	99.2165756225586	2.78765368461609	-7.6684775352478	-0.0201606266200542	-0.00782300252467394	-0.00652430532500148	-0.00132951640989631	NaN	49.6082878112793
390	95.3204803466797	2.46297931671143	-7.86328220367432	-0.017887907102704	-0.00457625929266214	0.00256657530553639	-0.00197886489331722	NaN	47.6602401733398
391	96.6191787719727	2.78765368461609	-7.53860807418823	-0.0191866029053926	0.0132808275520802	0.0262678004801273	0.00321592413820326	NaN	48.3095893859863
392	96.6191787719727	3.11232805252075	-7.6684775352478	-0.0221086721867323	0.0207483377307653	0.0301638916134834	0.0152288740500808	NaN	48.3095893859863
393	95.9698333740234	3.7616765499115	-7.86328220367432	-0.0188619289547205	0.0197743140161037	0.0288651939481497	0.0022419011220336	NaN	47.9849166870117
394	95.9698333740234	3.43700218200684	-7.4087381362915	-0.0201606266200542	0.0100340843200684	0.00841071270406246	-3.08191010844894e-05	NaN	47.9849166870117
395	97.2685317993164	3.11232805252075	-7.34380340576172	-0.00977104809135199	0.0116574559360743	-0.00684897974133492	-0.0026282137259841	NaN	48.6342658996582
396	98.5672225952148	2.78765368461609	-7.79834747314453	0.00613799272105098	-0.00230353930965066	-0.0175632312893867	0.00159255252219737	NaN	49.2836112976074
397	97.2685317993164	3.7616765499115	-7.86328220367432	0.00581331877037883	0.00613799272105098	-0.0162645354866982	0.000293855206109583	NaN	48.6342658996582
398	97.9178771972656	3.43700218200684	-7.73341274261475	0.0106834331527352	0.000293855206109583	-0.0227580219507217	-0.00165419070981443	NaN	48.9589385986328
399	97.2685317993164	3.7616765499115	-7.60354280471802	0.00808603875339031	-0.0130177913233638	-0.0159398596733809	-0.0026282137259841	NaN	48.6342658996582
400	98.5672225952148	1.48895645141602	-7.4087381362915	0.0123068047687411	-0.0295761823654175	-0.032173577696085	-0.00555028254166245	NaN	49.2836112976074
401	97.2685317993164	2.46297931671143	-7.79834747314453	0.0249691028147936	-0.0204853005707264	-0.0286021586507559	-0.00944637414067984	NaN	48.6342658996582
402	99.8659210205078	1.48895645141602	-7.79834747314453	0.0191249661147594	-0.0201606266200542	-0.0188619289547205	-0.00425158534198999	NaN	49.9329605102539
403	97.9178771972656	2.78765368461609	-8.05808639526367	0.0197743140161037	-0.00717365415766835	-0.00295288790948689	-0.00392691092565656	NaN	48.9589385986328
404	99.2165756225586	2.13830494880676	-7.9282169342041	0.00483929552137852	-0.00197886489331722	0.011982130818069	-0.00165419070981443	NaN	49.6082878112793
405	99.2165756225586	2.46297931671143	-7.6684775352478	-0.0224333461374044	-0.000680167751852423	0.0162028968334198	-0.00879702530801296	NaN	49.6082878112793
406	99.2165756225586	2.46297931671143	-7.53860807418823	0.00451462110504508	0.00159255252219737	0.0200989879667759	-0.00652430532500148	NaN	49.6082878112793
407	99.2165756225586	1.81363070011139	-7.86328220367432	-0.0107450718060136	0.00678734155371785	0.0356833562254906	0.00483929552137852	NaN	49.6082878112793
408	98.5672225952148	3.11232805252075	-8.12302207946777	-0.00360223650932312	0.00191722682211548	0.0194496400654316	-0.000355493422830477	NaN	49.2836112976074
409	99.2165756225586	2.46297931671143	-8.05808639526367	-0.0169138833880424	0.00159255252219737	0.0126314787194133	0.00386527273803949	NaN	49.6082878112793
410	97.9178771972656	2.78765368461609	-8.38276100158691	-0.0182125810533762	0.0188002903014421	0.00581331877037883	0.00289124972186983	NaN	48.9589385986328
411	97.9178771972656	3.7616765499115	-7.79834747314453	-0.0230826959013939	0.0275664981454611	0.0207483377307653	0.00678734155371785	NaN	48.9589385986328
412	99.2165756225586	2.78765368461609	-7.4087381362915	-0.0136671401560307	0.0252937767654657	0.0239950809627771	0.00483929552137852	NaN	49.6082878112793
413	99.2165756225586	2.46297931671143	-8.18795680999756	-0.0104203969240189	0.0171769186854362	0.00256657530553639	0.00386527273803949	NaN	49.6082878112793
414	97.9178771972656	4.41102504730225	-7.99315214157104	-0.00587495695799589	0.00970941036939621	-0.00490093370899558	-0.00197886489331722	NaN	48.9589385986328
415	97.2685317993164	3.43700218200684	-7.86328220367432	0.00743668992072344	0.01100810803473	-0.0149658378213644	-0.00879702530801296	NaN	48.6342658996582
416	97.9178771972656	4.08635091781616	-7.86328220367432	0.00873538758605719	0.00354059832170606	-0.0217839982360601	0.00191722682211548	NaN	48.9589385986328
417	98.5672225952148	3.11232805252075	-8.05808639526367	0.00191722682211548	0.0116574559360743	-0.00522560812532902	0.00256657530553639	NaN	49.2836112976074
418	97.2685317993164	2.78765368461609	-7.60354280471802	-0.0156151866540313	0.011982130818069	0.000293855206109583	0.00548864435404539	NaN	48.6342658996582
419	97.2685317993164	3.11232805252075	-8.05808639526367	0.00451462110504508	0.00841071270406246	-0.00555028254166245	-0.00425158534198999	NaN	48.6342658996582
420	94.6711349487305	4.08635091781616	-8.25289154052734	0.00191722682211548	-0.00392691092565656	-0.0149658378213644	-0.00814767740666866	NaN	47.3355674743652
421	97.9178771972656	2.46297931671143	-7.9282169342041	0.01847561635077	-0.0172385573387146	-0.0198359526693821	-0.00360223650932312	NaN	48.9589385986328
422	95.9698333740234	3.11232805252075	-7.99315214157104	0.0197743140161037	-0.0146411629393697	-0.00555028254166245	-0.00132951640989631	NaN	47.9849166870117
423	100.515274047852	2.46297931671143	-7.47367286682129	0.0116574559360743	-0.0198359526693821	-0.0120437685400248	-0.00847235135734081	NaN	50.2576370239258
424	97.2685317993164	4.08635091781616	-7.73341274261475	-0.00490093370899558	-0.0156151866540313	-0.0107450718060136	-0.00652430532500148	NaN	48.6342658996582
425	99.8659210205078	2.13830494880676	-7.79834747314453	0.00776136433705688	-0.0302255302667618	-0.0217839982360601	-0.00555028254166245	NaN	49.9329605102539
426	98.5672225952148	2.46297931671143	-7.47367286682129	0.00126787810586393	-0.0130177913233638	-0.0250307414680719	-0.00295288790948689	NaN	49.2836112976074
427	99.8659210205078	1.81363070011139	-7.53860807418823	0.0207483377307653	-0.02697878703475	-0.0201606266200542	-0.000355493422830477	NaN	49.9329605102539
428	99.8659210205078	1.16428208351135	-7.4087381362915	0.00516396993771195	-0.0175632312893867	-0.0276281367987394	0.0106834331527352	NaN	49.9329605102539
429	99.2165756225586	1.16428208351135	-7.34380340576172	0.00646266713738441	-0.0149658378213644	-0.0276281367987394	-3.08191010844894e-05	NaN	49.6082878112793
430	97.2685317993164	0.839607775211334	-7.60354280471802	0.00711201597005129	0.00289124972186983	-0.0201606266200542	0.00159255252219737	NaN	48.6342658996582
431	99.8659210205078	2.13830494880676	-8.18795680999756	-0.00684897974133492	0.00613799272105098	-0.00295288790948689	0.0022419011220336	NaN	49.9329605102539
432	98.5672225952148	3.11232805252075	-7.79834747314453	-0.00100484199356288	0.0275664981454611	0.00938473641872406	0.0145795252174139	NaN	49.2836112976074
433	97.2685317993164	3.43700218200684	-7.6684775352478	-0.00652430532500148	0.0136055024340749	0.0191249661147594	0.00711201597005129	NaN	48.6342658996582
434	97.9178771972656	2.46297931671143	-7.34380340576172	-0.00944637414067984	0.0136055024340749	0.020423661917448	0.00483929552137852	NaN	48.9589385986328
435	98.5672225952148	3.11232805252075	-7.27886867523193	-0.0165892094373703	0.0113327819854021	0.0152288740500808	0.00548864435404539	NaN	49.2836112976074
436	98.5672225952148	3.11232805252075	-7.99315214157104	0.0194496400654316	0.00159255252219737	0.0181509424000978	-0.00165419070981443	NaN	49.2836112976074
437	97.9178771972656	3.7616765499115	-7.99315214157104	0.00873538758605719	0.0123068047687411	0.0207483377307653	0.00548864435404539	NaN	48.9589385986328
438	99.2165756225586	2.78765368461609	-8.18795680999756	0.0226963832974434	0.00873538758605719	0.0106834331527352	0.00126787810586393	NaN	49.6082878112793
439	97.2685317993164	3.7616765499115	-8.05808639526367	0.00678734155371785	0.00256657530553639	-0.00490093370899558	-0.00295288790948689	NaN	48.6342658996582
440	99.8659210205078	3.11232805252075	-7.73341274261475	0.0210730116814375	-0.00652430532500148	-0.0191866029053926	-0.0143164889886975	NaN	49.9329605102539
441	98.5672225952148	2.46297931671143	-7.4087381362915	0.0301638916134834	-0.0195112787187099	-0.0240567177534103	-0.00490093370899558	NaN	49.2836112976074
442	98.5672225952148	2.78765368461609	-8.05808639526367	0.0233457311987877	0.000943203864153475	-0.0230826959013939	-0.00977104809135199	NaN	49.2836112976074
443	97.9178771972656	2.78765368461609	-7.79834747314453	0.013930176384747	-0.0143164889886975	-0.0266541130840778	-0.00457625929266214	NaN	48.9589385986328
444	98.5672225952148	2.13830494880676	-7.53860807418823	0.0116574559360743	-0.0201606266200542	-0.0266541130840778	-0.00132951640989631	NaN	49.2836112976074
445	97.9178771972656	2.46297931671143	-7.6684775352478	-0.00360223650932312	-0.00587495695799589	-0.0162645354866982	-0.00587495695799589	NaN	48.9589385986328
446	97.2685317993164	2.46297931671143	-7.73341274261475	-0.0195112787187099	0.00483929552137852	-0.00165419070981443	-0.00619963090866804	NaN	48.6342658996582
447	97.9178771972656	2.13830494880676	-7.6684775352478	-0.00782300252467394	0.0116574559360743	0.00321592413820326	0.0126314787194133	NaN	48.9589385986328
448	97.9178771972656	2.46297931671143	-8.05808639526367	-0.0191866029053926	0.0207483377307653	0.00613799272105098	0.0022419011220336	NaN	48.9589385986328
449	97.9178771972656	2.13830494880676	-7.99315214157104	-0.0146411629393697	0.00516396993771195	-0.00392691092565656	0.00711201597005129	NaN	48.9589385986328
450	95.3204803466797	3.7616765499115	-8.12302207946777	-0.0221086721867323	0.0226963832974434	0.0233457311987877	-0.00132951640989631	NaN	47.6602401733398
451	99.2165756225586	2.78765368461609	-7.99315214157104	-0.0243813935667276	0.0272418223321438	0.0249691028147936	0.00483929552137852	NaN	49.6082878112793
452	97.2685317993164	3.11232805252075	-7.6684775352478	-0.0279528107494116	0.0236704051494598	0.0275664981454611	0.00451462110504508	NaN	48.6342658996582
453	99.8659210205078	2.46297931671143	-7.9282169342041	-0.0279528107494116	0.0188002903014421	0.0116574559360743	0.0136055024340749	NaN	49.9329605102539
454	97.2685317993164	2.78765368461609	-7.99315214157104	-0.0240567177534103	0.00386527273803949	-0.00295288790948689	0.000618529506027699	NaN	48.6342658996582
455	99.2165756225586	3.43700218200684	-7.86328220367432	-0.0133424662053585	0.00841071270406246	0.00581331877037883	-0.00555028254166245	NaN	49.6082878112793
456	97.9178771972656	2.13830494880676	-7.86328220367432	-0.00132951640989631	0.00191722682211548	0.00483929552137852	-0.00749832857400179	NaN	48.9589385986328
457	99.2165756225586	2.13830494880676	-8.05808639526367	-0.00912170019000769	-3.08191010844894e-05	0.012956153601408	0.00321592413820326	NaN	49.6082878112793
458	98.5672225952148	1.81363070011139	-7.47367286682129	0.000293855206109583	-0.0123684434220195	0.00970941036939621	-0.00490093370899558	NaN	49.2836112976074
459	99.8659210205078	1.81363070011139	-7.99315214157104	-0.0130177913233638	-0.017887907102704	0.00256657530553639	-0.00749832857400179	NaN	49.9329605102539
460	97.9178771972656	1.81363070011139	-7.9282169342041	0.0142548503354192	-0.0240567177534103	-0.0104203969240189	-0.0117190945893526	NaN	48.9589385986328
461	97.9178771972656	2.78765368461609	-7.99315214157104	0.0334106348454952	-0.0347709693014622	-0.0172385573387146	-0.0126931173726916	NaN	48.9589385986328
462	99.8659210205078	1.81363070011139	-7.4087381362915	0.0275664981454611	-0.0227580219507217	-0.00490093370899558	-0.000680167751852423	NaN	49.9329605102539
463	99.8659210205078	2.46297931671143	-7.79834747314453	0.0262678004801273	-0.0185372550040483	-0.0172385573387146	-0.00360223650932312	NaN	49.9329605102539
464	98.5672225952148	3.43700218200684	-7.79834747314453	0.0194496400654316	-0.0146411629393697	-0.0110697457566857	-0.000355493422830477	NaN	49.2836112976074
465	99.2165756225586	3.43700218200684	-8.25289154052734	0.0207483377307653	-0.00749832857400179	-0.0026282137259841	-0.0100957229733467	NaN	49.6082878112793
466	99.2165756225586	2.78765368461609	-8.18795680999756	0.0168522447347641	-0.00425158534198999	-0.00457625929266214	-0.00684897974133492	NaN	49.6082878112793
467	98.5672225952148	3.7616765499115	-8.4476957321167	0.0132808275520802	-3.08191010844894e-05	0.00321592413820326	0.0022419011220336	NaN	49.2836112976074
468	99.2165756225586	2.78765368461609	-8.18795680999756	0.0162028968334198	-0.00360223650932312	-0.00652430532500148	0.00906006153672934	NaN	49.6082878112793
469	99.2165756225586	3.7616765499115	-8.31782627105713	0.00321592413820326	-0.00165419070981443	-0.00425158534198999	-0.00295288790948689	NaN	49.6082878112793
470	100.515274047852	2.13830494880676	-7.79834747314453	-0.0100957229733467	0.0136055024340749	-0.00652430532500148	-0.000355493422830477	NaN	50.2576370239258
471	97.9178771972656	2.78765368461609	-8.12302207946777	-0.0123684434220195	0.0239950809627771	0.00776136433705688	0.00159255252219737	NaN	48.9589385986328
472	99.8659210205078	2.78765368461609	-8.25289154052734	-0.0211346503347158	0.0239950809627771	0.020423661917448	0.0106834331527352	NaN	49.9329605102539
473	98.5672225952148	2.78765368461609	-8.25289154052734	-0.0224333461374044	0.0181509424000978	0.00906006153672934	0.00873538758605719	NaN	49.2836112976074
474	99.8659210205078	2.46297931671143	-7.9282169342041	-0.0250307414680719	0.00581331877037883	0.00256657530553639	0.00321592413820326	NaN	49.9329605102539
475	99.2165756225586	2.13830494880676	-7.21393346786499	-0.0188619289547205	0.0022419011220336	0.000943203864153475	-3.08191010844894e-05	NaN	49.6082878112793
476	98.5672225952148	2.13830494880676	-7.86328220367432	-0.0136671401560307	-0.00295288790948689	0.000943203864153475	-0.000355493422830477	NaN	49.2836112976074
477	97.2685317993164	2.13830494880676	-7.73341274261475	-0.0100957229733467	0.0132808275520802	0.0152288740500808	0.00418994715437293	NaN	48.6342658996582
478	97.9178771972656	2.13830494880676	-7.86328220367432	0.012956153601408	0.00743668992072344	0.0123068047687411	-3.08191010844894e-05	NaN	48.9589385986328
479	96.6191787719727	2.13830494880676	-7.73341274261475	-0.000680167751852423	0.0022419011220336	-0.00457625929266214	0.00808603875339031	NaN	48.3095893859863
480	97.2685317993164	2.46297931671143	-7.73341274261475	0.00970941036939621	-0.00814767740666866	-0.00360223650932312	-0.00522560812532902	NaN	48.6342658996582
481	98.5672225952148	2.46297931671143	-7.21393346786499	0.0347093306481838	-0.0221086721867323	-0.0224333461374044	-0.000355493422830477	NaN	49.2836112976074
482	98.5672225952148	4.08635091781616	-7.79834747314453	0.0353586822748184	-0.0130177913233638	-0.00977104809135199	-0.00295288790948689	NaN	49.2836112976074
483	98.5672225952148	2.46297931671143	-7.99315214157104	0.0470469556748867	-0.00684897974133492	-0.0104203969240189	-0.00490093370899558	NaN	49.2836112976074
484	100.515274047852	2.78765368461609	-7.6684775352478	0.0308132413774729	-0.0204853005707264	-0.0237320438027382	-0.00749832857400179	NaN	50.2576370239258
485	100.515274047852	3.11232805252075	-7.86328220367432	0.0213976856321096	-0.00425158534198999	-0.00587495695799589	-0.00879702530801296	NaN	50.2576370239258
486	98.5672225952148	3.43700218200684	-8.05808639526367	0.0178262684494257	-0.00327756232582033	-0.00360223650932312	-0.00100484199356288	NaN	49.2836112976074
487	100.515274047852	1.81363070011139	-7.86328220367432	0.0123068047687411	-0.00522560812532902	-0.000355493422830477	-0.00132951640989631	NaN	50.2576370239258
488	99.8659210205078	1.48895645141602	-7.60354280471802	0.00354059832170606	0.000618529506027699	-0.00100484199356288	0.00548864435404539	NaN	49.9329605102539
489	99.8659210205078	0.839607775211334	-7.6684775352478	-0.000680167751852423	0.000293855206109583	-0.0198359526693821	0.000293855206109583	NaN	49.9329605102539
490	97.9178771972656	1.81363070011139	-7.99315214157104	-0.023407369852066	0.00646266713738441	0.00289124972186983	-0.00490093370899558	NaN	48.9589385986328
491	99.2165756225586	2.13830494880676	-8.12302207946777	-0.0211346503347158	0.0123068047687411	0.0103587592020631	0.000943203864153475	NaN	49.6082878112793
492	97.2685317993164	2.13830494880676	-7.6684775352478	-0.0182125810533762	0.013930176384747	0.0145795252174139	0.00613799272105098	NaN	48.6342658996582
493	99.8659210205078	1.81363070011139	-7.34380340576172	-0.0263294391334057	0.0220470335334539	0.011982130818069	0.00418994715437293	NaN	49.9329605102539
494	97.9178771972656	3.43700218200684	-7.9282169342041	-0.0185372550040483	0.00808603875339031	0.00516396993771195	-0.00100484199356288	NaN	48.9589385986328
495	97.2685317993164	3.43700218200684	-8.18795680999756	-0.0136671401560307	0.00126787810586393	-0.00490093370899558	-0.00490093370899558	NaN	48.6342658996582
496	97.2685317993164	3.11232805252075	-7.9282169342041	-0.00912170019000769	0.00711201597005129	-0.00295288790948689	-0.00490093370899558	NaN	48.6342658996582
497	98.5672225952148	3.7616765499115	-7.86328220367432	-0.000355493422830477	0.012956153601408	0.00483929552137852	-0.00392691092565656	NaN	49.2836112976074
498	97.2685317993164	3.7616765499115	-7.99315214157104	-0.00749832857400179	0.00191722682211548	-0.00230353930965066	0.0022419011220336	NaN	48.6342658996582
499	99.2165756225586	3.7616765499115	-7.86328220367432	-0.00425158534198999	-0.00457625929266214	-0.00847235135734081	-0.00457625929266214	NaN	49.6082878112793
500	97.9178771972656	3.43700218200684	-8.18795680999756	0.0145795252174139	-0.00587495695799589	-0.0266541130840778	-0.00749832857400179	NaN	48.9589385986328
501	97.9178771972656	4.41102504730225	-8.31782627105713	0.0272418223321438	-0.0201606266200542	-0.0299008563160896	-0.00555028254166245	NaN	48.9589385986328
502	100.515274047852	2.46297931671143	-8.05808639526367	0.0301638916134834	-0.0104203969240189	-0.0240567177534103	-0.00684897974133492	NaN	50.2576370239258
503	98.5672225952148	4.08635091781616	-8.05808639526367	0.0356833562254906	-0.0136671401560307	-0.0243813935667276	-0.00100484199356288	NaN	49.2836112976074
504	99.8659210205078	3.7616765499115	-7.53860807418823	0.0165275707840919	-0.0159398596733809	-0.0159398596733809	-0.0130177913233638	NaN	49.9329605102539
505	99.2165756225586	3.11232805252075	-7.79834747314453	0.0132808275520802	-0.0191866029053926	-0.0130177913233638	-0.00619963090866804	NaN	49.6082878112793
506	99.2165756225586	2.46297931671143	-7.99315214157104	0.0100340843200684	-0.00197886489331722	-0.00587495695799589	-0.00847235135734081	NaN	49.6082878112793
507	97.9178771972656	2.78765368461609	-7.86328220367432	0.00613799272105098	0.00191722682211548	-0.00684897974133492	0.00678734155371785	NaN	48.9589385986328
508	97.9178771972656	2.46297931671143	-7.86328220367432	0.00159255252219737	0.00841071270406246	-0.00392691092565656	0.00483929552137852	NaN	48.9589385986328
509	94.6711349487305	3.7616765499115	-7.99315214157104	-0.00132951640989631	0.00581331877037883	-0.00879702530801296	0.00743668992072344	NaN	47.3355674743652
510	97.2685317993164	2.78765368461609	-7.34380340576172	-0.023407369852066	0.0136055024340749	0.0106834331527352	-0.00392691092565656	NaN	48.6342658996582
511	95.3204803466797	2.78765368461609	-7.6684775352478	-0.0198359526693821	0.0217223595827818	0.0136055024340749	0.00743668992072344	NaN	47.6602401733398
512	97.9178771972656	3.11232805252075	-8.05808639526367	-0.0146411629393697	0.0230210572481155	0.0275664981454611	0.00548864435404539	NaN	48.9589385986328
513	96.6191787719727	3.7616765499115	-8.12302207946777	-0.0198359526693821	0.029189869761467	0.0197743140161037	0.0116574559360743	NaN	48.3095893859863
514	99.8659210205078	2.78765368461609	-7.73341274261475	-0.0165892094373703	0.0162028968334198	0.00873538758605719	-0.0026282137259841	NaN	49.9329605102539
515	99.2165756225586	2.78765368461609	-7.6684775352478	-0.0120437685400248	0.00808603875339031	0.00516396993771195	-0.00749832857400179	NaN	49.6082878112793
516	99.8659210205078	2.46297931671143	-7.53860807418823	0.00451462110504508	0.0100340843200684	-3.08191010844894e-05	-0.00522560812532902	NaN	49.9329605102539
517	99.8659210205078	1.48895645141602	-7.86328220367432	0.00126787810586393	-0.00230353930965066	0.00711201597005129	0.0103587592020631	NaN	49.9329605102539
518	99.2165756225586	1.81363070011139	-7.99315214157104	0.00678734155371785	-0.00165419070981443	0.0022419011220336	-0.00230353930965066	NaN	49.6082878112793
519	98.5672225952148	2.13830494880676	-7.9282169342041	-0.0162645354866982	-0.0107450718060136	-0.00814767740666866	0.000618529506027699	NaN	49.2836112976074
520	98.5672225952148	2.46297931671143	-7.79834747314453	0.00776136433705688	-0.02697878703475	-0.0172385573387146	-0.00522560812532902	NaN	49.2836112976074
521	100.515274047852	1.81363070011139	-7.73341274261475	0.0295145437121391	-0.0247060675173998	-0.0250307414680719	0.00126787810586393	NaN	50.2576370239258
522	97.2685317993164	3.11232805252075	-7.6684775352478	0.0239950809627771	-0.0156151866540313	-0.0130177913233638	0.00256657530553639	NaN	48.6342658996582
523	99.8659210205078	2.13830494880676	-7.6684775352478	0.0230210572481155	-0.0113944197073579	-0.00879702530801296	0.000943203864153475	NaN	49.9329605102539
524	97.9178771972656	3.43700218200684	-7.9282169342041	0.0126314787194133	-0.00392691092565656	-0.0113944197073579	-0.00814767740666866	NaN	48.9589385986328
525	98.5672225952148	3.7616765499115	-7.86328220367432	0.01100810803473	-0.00782300252467394	-0.0100957229733467	-0.00197886489331722	NaN	49.2836112976074
526	97.9178771972656	3.7616765499115	-7.79834747314453	0.0239950809627771	-0.00425158534198999	-0.00100484199356288	-0.00717365415766835	NaN	48.9589385986328
527	97.9178771972656	3.43700218200684	-8.05808639526367	0.0116574559360743	0.000618529506027699	0.000293855206109583	0.00191722682211548	NaN	48.9589385986328
528	97.9178771972656	3.43700218200684	-8.18795680999756	0.0100340843200684	0.00678734155371785	0.00386527273803949	0.000943203864153475	NaN	48.9589385986328
529	99.2165756225586	2.46297931671143	-8.51263046264648	0.0022419011220336	0.00548864435404539	-0.0100957229733467	0.00451462110504508	NaN	49.6082878112793
530	98.5672225952148	3.43700218200684	-8.25289154052734	-0.0221086721867323	0.0103587592020631	0.0022419011220336	0.00126787810586393	NaN	49.2836112976074
531	99.8659210205078	3.7616765499115	-8.05808639526367	-0.0201606266200542	0.0178262684494257	0.01100810803473	-0.00197886489331722	NaN	49.9329605102539
532	97.2685317993164	2.78765368461609	-7.47367286682129	-0.0165892094373703	0.0207483377307653	0.01100810803473	0.00516396993771195	NaN	48.6342658996582
533	99.2165756225586	2.78765368461609	-7.73341274261475	-0.0195112787187099	0.0178262684494257	0.0149041991680861	0.00451462110504508	NaN	49.6082878112793
534	97.2685317993164	4.08635091781616	-8.18795680999756	-0.0149658378213644	0.0158782228827477	-0.000680167751852423	-0.00327756232582033	NaN	48.6342658996582
535	97.9178771972656	3.43700218200684	-8.18795680999756	-0.0195112787187099	0.00321592413820326	-0.00879702530801296	0.00906006153672934	NaN	48.9589385986328
536	97.2685317993164	3.11232805252075	-7.9282169342041	-0.00814767740666866	0.00613799272105098	-0.00749832857400179	0.00451462110504508	NaN	48.6342658996582
537	97.2685317993164	4.41102504730225	-7.86328220367432	-0.0113944197073579	0.00451462110504508	-0.00619963090866804	0.00548864435404539	NaN	48.6342658996582
538	96.6191787719727	3.11232805252075	-7.60354280471802	-0.0198359526693821	0.00841071270406246	0.00159255252219737	0.00159255252219737	NaN	48.3095893859863
539	95.9698333740234	3.11232805252075	-7.73341274261475	-0.017887907102704	-0.00457625929266214	-0.00652430532500148	-0.00360223650932312	NaN	47.9849166870117
540	97.2685317993164	2.13830494880676	-8.05808639526367	-0.00392691092565656	-0.00912170019000769	-0.0221086721867323	-0.00327756232582033	NaN	48.6342658996582
541	95.3204803466797	3.43700218200684	-7.9282169342041	0.01847561635077	-0.0139918150380254	-0.0311995539814234	-0.00360223650932312	NaN	47.6602401733398
542	98.5672225952148	2.46297931671143	-7.99315214157104	0.0213976856321096	-0.0139918150380254	-0.0156151866540313	0.00646266713738441	NaN	49.2836112976074
543	96.6191787719727	3.11232805252075	-8.05808639526367	0.0149041991680861	-0.0107450718060136	-0.0130177913233638	0.00873538758605719	NaN	48.3095893859863
544	99.2165756225586	1.48895645141602	-7.60354280471802	0.00938473641872406	-0.0113944197073579	-0.0211346503347158	-0.00230353930965066	NaN	49.6082878112793
545	99.2165756225586	2.46297931671143	-7.60354280471802	0.0145795252174139	-0.00555028254166245	-0.00977104809135199	-0.00717365415766835	NaN	49.6082878112793
546	98.5672225952148	2.13830494880676	-7.79834747314453	0.00808603875339031	-0.0026282137259841	-0.00879702530801296	-0.00555028254166245	NaN	49.2836112976074
547	98.5672225952148	1.16428208351135	-7.6684775352478	0.0155535480007529	-0.00912170019000769	-0.00652430532500148	0.00321592413820326	NaN	49.2836112976074
548	99.2165756225586	0.839607775211334	-7.86328220367432	0.00938473641872406	-0.00327756232582033	0.000618529506027699	0.0113327819854021	NaN	49.6082878112793
549	97.9178771972656	0.839607775211334	-7.73341274261475	0.00776136433705688	-0.00230353930965066	-0.00847235135734081	0.00386527273803949	NaN	48.9589385986328
550	99.8659210205078	0.839607775211334	-7.6684775352478	-0.0126931173726916	0.00256657530553639	0.00418994715437293	0.00483929552137852	NaN	49.9329605102539
551	99.2165756225586	0.839607775211334	-7.47367286682129	-0.0224333461374044	0.0191249661147594	0.020423661917448	0.00873538758605719	NaN	49.6082878112793
552	97.9178771972656	2.78765368461609	-8.18795680999756	-0.0146411629393697	0.0223717093467712	0.0162028968334198	0.01100810803473	NaN	48.9589385986328
553	97.2685317993164	3.11232805252075	-8.05808639526367	-0.0152905117720366	0.0223717093467712	0.0100340843200684	0.00711201597005129	NaN	48.6342658996582
554	99.8659210205078	2.46297931671143	-7.60354280471802	-0.0133424662053585	0.0116574559360743	-0.000355493422830477	0.000943203864153475	NaN	49.9329605102539
555	99.8659210205078	2.46297931671143	-7.60354280471802	-0.00717365415766835	0.00386527273803949	-0.00782300252467394	-0.00197886489331722	NaN	49.9329605102539
556	99.2165756225586	2.13830494880676	-7.47367286682129	0.00321592413820326	0.00548864435404539	0.00321592413820326	0.0022419011220336	NaN	49.6082878112793
557	99.2165756225586	2.13830494880676	-8.05808639526367	0.00548864435404539	0.00289124972186983	-0.00522560812532902	0.00581331877037883	NaN	49.6082878112793
558	98.5672225952148	2.46297931671143	-8.25289154052734	0.0149041991680861	0.00516396993771195	-3.08191010844894e-05	-0.00132951640989631	NaN	49.2836112976074
559	99.2165756225586	2.46297931671143	-7.9282169342041	0.00743668992072344	0.00321592413820326	-0.023407369852066	-0.00425158534198999	NaN	49.6082878112793
560	97.2685317993164	3.11232805252075	-7.99315214157104	0.0175015944987535	-0.00522560812532902	-0.0146411629393697	-0.00814767740666866	NaN	48.6342658996582
561	98.5672225952148	2.46297931671143	-7.79834747314453	0.0347093306481838	-0.0159398596733809	-0.02697878703475	-0.0100957229733467	NaN	49.2836112976074
562	98.5672225952148	3.11232805252075	-7.73341274261475	0.0259431265294552	-0.00879702530801296	-0.0165892094373703	-0.00100484199356288	NaN	49.2836112976074
563	99.8659210205078	2.46297931671143	-8.05808639526367	0.0226963832974434	-0.0126931173726916	-0.0139918150380254	0.00451462110504508	NaN	49.9329605102539
564	98.5672225952148	3.43700218200684	-8.18795680999756	0.0171769186854362	-0.00392691092565656	-0.0130177913233638	0.000293855206109583	NaN	49.2836112976074
565	95.9698333740234	2.78765368461609	-8.05808639526367	0.00256657530553639	-0.00490093370899558	-0.0188619289547205	-0.00944637414067984	NaN	47.9849166870117
566	95.9698333740234	2.13830494880676	-7.47367286682129	0.0022419011220336	-0.00132951640989631	-0.0130177913233638	-0.00684897974133492	NaN	47.9849166870117
567	94.6711349487305	3.11232805252075	-7.4087381362915	-0.00360223650932312	0.00191722682211548	-0.00587495695799589	0.000618529506027699	NaN	47.3355674743652
568	95.3204803466797	3.11232805252075	-7.86328220367432	-0.00555028254166245	0.00289124972186983	-0.00912170019000769	-0.000355493422830477	NaN	47.6602401733398
569	94.0217819213867	3.7616765499115	-7.99315214157104	-0.0195112787187099	0.00321592413820326	-0.00425158534198999	-0.00360223650932312	NaN	47.0108909606934
570	96.6191787719727	2.78765368461609	-7.9282169342041	-0.0191866029053926	0.0106834331527352	-0.000355493422830477	0.000293855206109583	NaN	48.3095893859863
571	95.3204803466797	3.43700218200684	-8.18795680999756	-0.0188619289547205	0.0210730116814375	0.0171769186854362	0.00386527273803949	NaN	47.6602401733398
572	99.8659210205078	1.81363070011139	-7.73341274261475	-0.0104203969240189	0.0223717093467712	0.0132808275520802	0.00581331877037883	NaN	49.9329605102539
573	98.5672225952148	3.11232805252075	-7.86328220367432	-0.0191866029053926	0.012956153601408	0.0149041991680861	0.00548864435404539	NaN	49.2836112976074
574	98.5672225952148	3.11232805252075	-8.05808639526367	-0.0156151866540313	-0.00132951640989631	0.00516396993771195	0.0103587592020631	NaN	49.2836112976074
575	98.5672225952148	2.78765368461609	-8.05808639526367	-0.00360223650932312	0.00516396993771195	0.000943203864153475	0.00646266713738441	NaN	49.2836112976074
576	97.9178771972656	2.13830494880676	-7.86328220367432	0.00970941036939621	0.00776136433705688	0.00646266713738441	-0.000680167751852423	NaN	48.9589385986328
577	98.5672225952148	1.81363070011139	-8.05808639526367	0.00841071270406246	-0.00814767740666866	0.00483929552137852	0.00191722682211548	NaN	49.2836112976074
578	98.5672225952148	1.81363070011139	-7.86328220367432	0.00711201597005129	-0.00457625929266214	0.012956153601408	0.00841071270406246	NaN	49.2836112976074
579	99.8659210205078	2.46297931671143	-7.79834747314453	0.00906006153672934	-0.00295288790948689	-0.000355493422830477	-0.000355493422830477	NaN	49.9329605102539
580	99.2165756225586	1.48895645141602	-7.99315214157104	0.0246444288641214	-0.0230826959013939	-0.00327756232582033	-0.00490093370899558	NaN	49.6082878112793
581	97.2685317993164	2.78765368461609	-7.60354280471802	0.0353586822748184	-0.0182125810533762	-0.0221086721867323	-0.00457625929266214	NaN	48.6342658996582
582	100.515274047852	2.78765368461609	-7.99315214157104	0.0460729338228703	-0.0110697457566857	-0.0217839982360601	0.0113327819854021	NaN	50.2576370239258
583	97.2685317993164	2.78765368461609	-7.79834747314453	0.0334106348454952	-0.0143164889886975	-0.00652430532500148	0.00613799272105098	NaN	48.6342658996582
584	99.2165756225586	1.81363070011139	-7.79834747314453	0.0142548503354192	0.000618529506027699	-0.00327756232582033	0.00646266713738441	NaN	49.6082878112793
585	97.2685317993164	3.43700218200684	-7.99315214157104	0.00289124972186983	-0.0120437685400248	0.00354059832170606	0.00354059832170606	NaN	48.6342658996582
586	97.9178771972656	3.43700218200684	-8.51263046264648	-0.00425158534198999	0.000618529506027699	0.0126314787194133	0.00646266713738441	NaN	48.9589385986328
587	97.9178771972656	3.11232805252075	-8.57756614685059	-0.0104203969240189	0.00386527273803949	-0.00327756232582033	0.01100810803473	NaN	48.9589385986328
588	97.2685317993164	3.43700218200684	-8.38276100158691	-0.0201606266200542	0.00678734155371785	0.0162028968334198	0.00678734155371785	NaN	48.6342658996582
589	99.2165756225586	3.11232805252075	-8.05808639526367	-0.0308748781681061	0.00418994715437293	-0.00879702530801296	0.000293855206109583	NaN	49.6082878112793
590	99.8659210205078	2.46297931671143	-7.4087381362915	-0.0464592464268208	0.011982130818069	0.0103587592020631	-0.00197886489331722	NaN	49.9329605102539
591	99.2165756225586	3.11232805252075	-7.79834747314453	-0.0393164120614529	0.0210730116814375	0.0288651939481497	0.00126787810586393	NaN	49.6082878112793
592	98.5672225952148	2.46297931671143	-7.9282169342041	-0.0240567177534103	0.0343846566975117	0.0262678004801273	0.00548864435404539	NaN	49.2836112976074
593	98.5672225952148	3.11232805252075	-7.99315214157104	-0.0227580219507217	0.0278911720961332	0.0230210572481155	0.0113327819854021	NaN	49.2836112976074
594	96.6191787719727	3.11232805252075	-8.12302207946777	-0.0126931173726916	0.0132808275520802	0.00776136433705688	-0.000355493422830477	NaN	48.3095893859863
595	97.2685317993164	2.78765368461609	-7.99315214157104	-0.0185372550040483	-0.00197886489331722	-0.000355493422830477	0.00321592413820326	NaN	48.6342658996582
596	95.9698333740234	3.11232805252075	-7.53860807418823	-0.0126931173726916	0.00711201597005129	0.0113327819854021	0.00483929552137852	NaN	47.9849166870117
597	95.3204803466797	2.78765368461609	-7.9282169342041	0.0103587592020631	0.00483929552137852	0.0142548503354192	0.00711201597005129	NaN	47.6602401733398
598	95.9698333740234	2.78765368461609	-7.86328220367432	-0.00587495695799589	0.00646266713738441	0.00970941036939621	0.00873538758605719	NaN	47.9849166870117
599	94.6711349487305	3.11232805252075	-7.6684775352478	0.00581331877037883	0.00191722682211548	0.00289124972186983	-0.00652430532500148	NaN	47.3355674743652
600	95.9698333740234	2.78765368461609	-7.53860807418823	0.0145795252174139	-0.00619963090866804	-0.0104203969240189	-0.00522560812532902	NaN	47.9849166870117
601	97.2685317993164	3.7616765499115	-7.79834747314453	0.0249691028147936	-0.0165892094373703	-0.0169138833880424	-0.0104203969240189	NaN	48.6342658996582
602	99.8659210205078	1.81363070011139	-7.4087381362915	0.0168522447347641	-0.0117190945893526	-0.00360223650932312	-0.0026282137259841	NaN	49.9329605102539
603	97.2685317993164	3.7616765499115	-7.9282169342041	0.0259431265294552	0.000943203864153475	-0.00814767740666866	-0.00619963090866804	NaN	48.6342658996582
604	97.9178771972656	1.81363070011139	-7.60354280471802	0.00808603875339031	-0.00879702530801296	-0.00879702530801296	-0.00717365415766835	NaN	48.9589385986328
605	98.5672225952148	1.81363070011139	-7.53860807418823	0.00516396993771195	-0.0100957229733467	-0.00392691092565656	-0.00490093370899558	NaN	49.2836112976074
606	99.2165756225586	0.839607775211334	-7.60354280471802	0.012956153601408	-0.00879702530801296	-0.000680167751852423	0.000618529506027699	NaN	49.6082878112793
607	98.5672225952148	0.839607775211334	-7.47367286682129	0.01100810803473	-0.00749832857400179	0.00451462110504508	0.00451462110504508	NaN	49.2836112976074
608	99.2165756225586	0.839607775211334	-7.53860807418823	0.0103587592020631	-0.000355493422830477	0.00711201597005129	0.0022419011220336	NaN	49.6082878112793
609	99.2165756225586	1.48895645141602	-7.6684775352478	0.012956153601408	0.000943203864153475	0.000293855206109583	-0.0026282137259841	NaN	49.6082878112793
610	99.8659210205078	1.48895645141602	-7.6684775352478	-0.000355493422830477	0.00386527273803949	0.00938473641872406	0.00386527273803949	NaN	49.9329605102539
611	97.9178771972656	2.78765368461609	-7.73341274261475	-0.00847235135734081	0.0197743140161037	0.0327612869441509	-0.00360223650932312	NaN	48.9589385986328
612	98.5672225952148	2.13830494880676	-7.53860807418823	-0.0113944197073579	0.0168522447347641	0.0200989879667759	0.00646266713738441	NaN	49.2836112976074
613	98.5672225952148	2.78765368461609	-7.86328220367432	-0.0133424662053585	0.0220470335334539	0.0178262684494257	0.00548864435404539	NaN	49.2836112976074
614	97.9178771972656	3.43700218200684	-8.18795680999756	-0.0104203969240189	0.00938473641872406	0.012956153601408	-3.08191010844894e-05	NaN	48.9589385986328
615	95.9698333740234	3.43700218200684	-7.99315214157104	-0.00847235135734081	0.00646266713738441	-0.00230353930965066	-0.00392691092565656	NaN	47.9849166870117
616	97.9178771972656	3.7616765499115	-8.18795680999756	-0.0146411629393697	0.00776136433705688	-0.00132951640989631	0.00256657530553639	NaN	48.9589385986328
617	96.6191787719727	3.43700218200684	-8.25289154052734	-0.00652430532500148	0.00906006153672934	-0.000680167751852423	0.00678734155371785	NaN	48.3095893859863
618	98.5672225952148	3.43700218200684	-8.25289154052734	-0.00749832857400179	0.0022419011220336	0.0103587592020631	0.00321592413820326	NaN	49.2836112976074
619	97.9178771972656	3.11232805252075	-7.86328220367432	0.00743668992072344	0.00256657530553639	-0.00619963090866804	-0.00652430532500148	NaN	48.9589385986328
620	97.2685317993164	4.08635091781616	-8.31782627105713	0.01100810803473	-0.0139918150380254	-0.00587495695799589	-0.00360223650932312	NaN	48.6342658996582
621	99.8659210205078	1.81363070011139	-8.05808639526367	0.0288651939481497	-0.0156151866540313	-0.0273034609854221	0.00126787810586393	NaN	49.9329605102539
622	97.9178771972656	4.08635091781616	-8.25289154052734	0.0252937767654657	-0.0123684434220195	-0.0133424662053585	-0.00132951640989631	NaN	48.9589385986328
623	99.8659210205078	2.46297931671143	-7.60354280471802	0.0207483377307653	-0.0159398596733809	-0.0208099745213985	-0.00425158534198999	NaN	49.9329605102539
624	95.3204803466797	3.7616765499115	-7.73341274261475	0.00159255252219737	-0.0133424662053585	-0.00587495695799589	0.00808603875339031	NaN	47.6602401733398
625	97.2685317993164	3.11232805252075	-7.9282169342041	-0.000680167751852423	-0.00652430532500148	-0.0120437685400248	-0.0026282137259841	NaN	48.6342658996582
626	95.3204803466797	2.78765368461609	-7.86328220367432	0.000943203864153475	-0.000680167751852423	-0.00619963090866804	0.00159255252219737	NaN	47.6602401733398
627	94.6711349487305	2.46297931671143	-7.73341274261475	0.000943203864153475	0.00938473641872406	-0.00327756232582033	0.000943203864153475	NaN	47.3355674743652
628	94.6711349487305	3.43700218200684	-7.79834747314453	-0.00165419070981443	0.00483929552137852	-0.00392691092565656	0.00678734155371785	NaN	47.3355674743652
629	95.3204803466797	3.7616765499115	-7.86328220367432	-0.00392691092565656	0.000943203864153475	0.00159255252219737	-0.00230353930965066	NaN	47.6602401733398
630	94.6711349487305	3.11232805252075	-7.53860807418823	-0.0204853005707264	0.0168522447347641	0.00646266713738441	0.00418994715437293	NaN	47.3355674743652
631	99.2165756225586	2.78765368461609	-7.79834747314453	-0.017887907102704	0.0269171483814716	0.0262678004801273	-0.00295288790948689	NaN	49.6082878112793
632	96.6191787719727	3.11232805252075	-7.60354280471802	-0.0104203969240189	0.0308132413774729	0.0243197549134493	0.00321592413820326	NaN	48.3095893859863
633	99.2165756225586	2.78765368461609	-7.6684775352478	-0.0182125810533762	0.025618452578783	0.0181509424000978	0.00516396993771195	NaN	49.6082878112793
634	99.2165756225586	3.43700218200684	-7.79834747314453	-0.00879702530801296	0.00906006153672934	0.0149041991680861	-0.000680167751852423	NaN	49.6082878112793
635	97.2685317993164	3.43700218200684	-7.79834747314453	-0.00360223650932312	0.00126787810586393	0.00386527273803949	0.000618529506027699	NaN	48.6342658996582
636	97.9178771972656	2.13830494880676	-7.79834747314453	0.0165275707840919	-0.00197886489331722	0.00646266713738441	0.00256657530553639	NaN	48.9589385986328
637	96.6191787719727	3.11232805252075	-7.86328220367432	0.00938473641872406	-0.00230353930965066	0.00386527273803949	0.00808603875339031	NaN	48.3095893859863
638	99.8659210205078	1.48895645141602	-7.79834747314453	0.0158782228827477	-0.00100484199356288	0.0100340843200684	0.00418994715437293	NaN	49.9329605102539
639	97.9178771972656	1.81363070011139	-7.86328220367432	0.00906006153672934	-0.00847235135734081	-0.000680167751852423	0.00191722682211548	NaN	48.9589385986328
640	100.515274047852	1.48895645141602	-7.6684775352478	0.0188002903014421	-0.00749832857400179	-0.0175632312893867	-0.00522560812532902	NaN	50.2576370239258
641	97.2685317993164	3.11232805252075	-7.53860807418823	0.0334106348454952	-0.0263294391334057	-0.0247060675173998	0.00159255252219737	NaN	48.6342658996582
642	99.8659210205078	3.11232805252075	-7.4087381362915	0.0356833562254906	-0.0130177913233638	-0.017887907102704	0.00548864435404539	NaN	49.9329605102539
643	97.2685317993164	3.7616765499115	-7.73341274261475	0.0233457311987877	-0.0117190945893526	-0.0149658378213644	0.00289124972186983	NaN	48.6342658996582
644	98.5672225952148	2.13830494880676	-8.12302207946777	0.0103587592020631	-0.00457625929266214	-0.0104203969240189	0.00451462110504508	NaN	49.2836112976074
645	97.9178771972656	4.08635091781616	-8.05808639526367	-0.000680167751852423	-0.0104203969240189	-0.00782300252467394	0.00191722682211548	NaN	48.9589385986328
646	97.9178771972656	3.7616765499115	-8.38276100158691	-0.0104203969240189	-0.0026282137259841	-0.00814767740666866	-0.00522560812532902	NaN	48.9589385986328
647	97.2685317993164	3.7616765499115	-8.31782627105713	-0.00392691092565656	-0.0026282137259841	-0.00132951640989631	0.00354059832170606	NaN	48.6342658996582
648	97.9178771972656	3.7616765499115	-7.99315214157104	-0.00977104809135199	-0.000355493422830477	-0.00100484199356288	0.00191722682211548	NaN	48.9589385986328
649	97.9178771972656	3.11232805252075	-7.9282169342041	-0.0120437685400248	0.000618529506027699	0.000618529506027699	-0.00749832857400179	NaN	48.9589385986328
650	98.5672225952148	3.11232805252075	-7.79834747314453	-0.021459324285388	0.0106834331527352	0.00451462110504508	0.000293855206109583	NaN	49.2836112976074
651	97.9178771972656	2.78765368461609	-7.6684775352478	-0.0240567177534103	0.0317872650921345	0.0142548503354192	0.00418994715437293	NaN	48.9589385986328
652	98.5672225952148	4.41102504730225	-8.18795680999756	-0.0100957229733467	0.0295145437121391	0.0142548503354192	0.00776136433705688	NaN	49.2836112976074
653	98.5672225952148	3.43700218200684	-7.9282169342041	-0.00977104809135199	0.0178262684494257	0.00938473641872406	0.00711201597005129	NaN	49.2836112976074
654	97.2685317993164	3.11232805252075	-7.53860807418823	-0.0100957229733467	0.0158782228827477	0.00970941036939621	-0.00295288790948689	NaN	48.6342658996582
655	96.6191787719727	2.13830494880676	-7.99315214157104	0.00191722682211548	0.0136055024340749	-0.0123684434220195	0.00256657530553639	NaN	48.3095893859863
656	96.6191787719727	2.78765368461609	-7.86328220367432	0.00743668992072344	0.00711201597005129	0.00613799272105098	0.00321592413820326	NaN	48.3095893859863
657	96.6191787719727	2.46297931671143	-7.9282169342041	0.000293855206109583	0.01100810803473	0.00418994715437293	0.00159255252219737	NaN	48.3095893859863
658	94.0217819213867	3.11232805252075	-7.9282169342041	0.000943203864153475	0.00483929552137852	-0.00652430532500148	0.000618529506027699	NaN	47.0108909606934
659	95.9698333740234	3.7616765499115	-7.47367286682129	-0.00392691092565656	0.00289124972186983	-0.0107450718060136	-3.08191010844894e-05	NaN	47.9849166870117
660	95.3204803466797	2.78765368461609	-7.47367286682129	-0.00327756232582033	-0.00879702530801296	-0.021459324285388	0.000943203864153475	NaN	47.6602401733398
661	95.9698333740234	3.11232805252075	-8.38276100158691	0.0113327819854021	-0.00360223650932312	-0.0295761823654175	-0.00327756232582033	NaN	47.9849166870117
662	98.5672225952148	1.81363070011139	-7.86328220367432	0.01847561635077	0.00776136433705688	-0.0217839982360601	-0.00457625929266214	NaN	49.2836112976074
663	96.6191787719727	3.43700218200684	-7.73341274261475	0.00711201597005129	-0.00879702530801296	-0.0159398596733809	-0.0026282137259841	NaN	48.3095893859863
664	97.2685317993164	2.78765368461609	-7.4087381362915	0.01100810803473	-0.00457625929266214	-0.021459324285388	-0.00619963090866804	NaN	48.6342658996582
665	98.5672225952148	2.13830494880676	-7.34380340576172	0.00776136433705688	-0.00490093370899558	-0.0188619289547205	-0.00717365415766835	NaN	49.2836112976074
666	99.2165756225586	2.13830494880676	-7.27886867523193	-0.00457625929266214	-0.00619963090866804	-0.0152905117720366	-0.00684897974133492	NaN	49.6082878112793
667	98.5672225952148	1.81363070011139	-7.86328220367432	0.00321592413820326	-0.00522560812532902	-0.0175632312893867	-0.00944637414067984	NaN	49.2836112976074
668	98.5672225952148	0.839607775211334	-7.9282169342041	-0.00392691092565656	-0.0026282137259841	-0.0107450718060136	0.00646266713738441	NaN	49.2836112976074
669	98.5672225952148	1.16428208351135	-7.86328220367432	-0.000680167751852423	-0.00619963090866804	-0.0165892094373703	-0.00717365415766835	NaN	49.2836112976074
670	97.9178771972656	0.839607775211334	-7.73341274261475	-0.0117190945893526	0.00483929552137852	-0.00879702530801296	0.000618529506027699	NaN	48.9589385986328
671	97.2685317993164	2.78765368461609	-7.79834747314453	-0.0201606266200542	0.0113327819854021	0.0132808275520802	0.00289124972186983	NaN	48.6342658996582
672	99.8659210205078	1.81363070011139	-7.4087381362915	-0.0159398596733809	0.0223717093467712	0.0175015944987535	0.0123068047687411	NaN	49.9329605102539
673	99.2165756225586	2.46297931671143	-8.05808639526367	-0.0201606266200542	0.0197743140161037	0.01100810803473	0.000293855206109583	NaN	49.6082878112793
674	98.5672225952148	3.43700218200684	-8.38276100158691	-0.0113944197073579	0.00678734155371785	0.00711201597005129	0.000618529506027699	NaN	49.2836112976074
675	97.2685317993164	3.43700218200684	-8.38276100158691	-0.00684897974133492	0.00191722682211548	-0.00619963090866804	-0.00230353930965066	NaN	48.6342658996582
676	97.9178771972656	3.43700218200684	-8.31782627105713	0.000943203864153475	-0.00327756232582033	-0.00522560812532902	-0.00555028254166245	NaN	48.9589385986328
677	97.9178771972656	3.43700218200684	-7.86328220367432	0.0158782228827477	0.00289124972186983	-0.00230353930965066	0.00354059832170606	NaN	48.9589385986328
678	98.5672225952148	2.46297931671143	-8.25289154052734	0.0155535480007529	0.00418994715437293	-0.0107450718060136	-0.00977104809135199	NaN	49.2836112976074
679	98.5672225952148	2.13830494880676	-8.18795680999756	0.0123068047687411	-0.000680167751852423	-0.00392691092565656	-0.00912170019000769	NaN	49.2836112976074
680	99.2165756225586	3.11232805252075	-8.4476957321167	0.0136055024340749	-0.0204853005707264	-0.0172385573387146	-0.00749832857400179	NaN	49.6082878112793
681	98.5672225952148	2.13830494880676	-7.53860807418823	0.0269171483814716	-0.0201606266200542	-0.0256800893694162	-0.0110697457566857	NaN	49.2836112976074
682	97.2685317993164	3.7616765499115	-8.18795680999756	0.0298392176628113	-0.00684897974133492	-0.0117190945893526	-0.00587495695799589	NaN	48.6342658996582
683	98.5672225952148	2.13830494880676	-7.34380340576172	0.020423661917448	-0.0117190945893526	-0.0318489037454128	-0.00230353930965066	NaN	49.2836112976074
684	96.6191787719727	3.43700218200684	-7.99315214157104	0.0132808275520802	0.00646266713738441	-0.0120437685400248	-0.00197886489331722	NaN	48.3095893859863
685	99.2165756225586	1.81363070011139	-7.73341274261475	0.000293855206109583	-0.0266541130840778	-0.0282774847000837	-0.0133424662053585	NaN	49.6082878112793
686	97.2685317993164	2.46297931671143	-7.86328220367432	-0.00230353930965066	-0.00360223650932312	-0.0104203969240189	-3.08191010844894e-05	NaN	48.6342658996582
687	98.5672225952148	1.81363070011139	-8.05808639526367	0.000943203864153475	-0.00230353930965066	-0.00619963090866804	0.00743668992072344	NaN	49.2836112976074
688	96.6191787719727	2.78765368461609	-7.86328220367432	0.00289124972186983	-0.00230353930965066	-0.00165419070981443	0.00159255252219737	NaN	48.3095893859863
689	97.2685317993164	2.13830494880676	-7.53860807418823	-3.08191010844894e-05	-0.000680167751852423	-0.000355493422830477	0.00711201597005129	NaN	48.6342658996582
690	97.2685317993164	2.13830494880676	-7.86328220367432	0.00321592413820326	0.00548864435404539	0.00126787810586393	0.000293855206109583	NaN	48.6342658996582
691	99.8659210205078	1.81363070011139	-7.9282169342041	-0.0130177913233638	0.0210730116814375	0.0213976856321096	0.01100810803473	NaN	49.9329605102539
692	96.6191787719727	3.11232805252075	-7.79834747314453	-0.00619963090866804	0.0188002903014421	0.0178262684494257	0.0123068047687411	NaN	48.3095893859863
693	97.2685317993164	3.11232805252075	-7.79834747314453	-0.0152905117720366	0.0197743140161037	0.0275664981454611	0.0100340843200684	NaN	48.6342658996582
694	97.9178771972656	1.81363070011139	-7.4087381362915	-0.0146411629393697	0.0113327819854021	0.00418994715437293	-0.00360223650932312	NaN	48.9589385986328
695	99.2165756225586	1.48895645141602	-7.34380340576172	-0.0026282137259841	-0.00230353930965066	0.000943203864153475	-0.00360223650932312	NaN	49.6082878112793
696	98.5672225952148	1.48895645141602	-7.86328220367432	-0.0136671401560307	-0.00684897974133492	0.0113327819854021	0.00321592413820326	NaN	49.2836112976074
697	97.9178771972656	2.13830494880676	-7.86328220367432	0.0181509424000978	-0.000355493422830477	0.0165275707840919	0.00126787810586393	NaN	48.9589385986328
698	97.2685317993164	1.81363070011139	-7.99315214157104	-0.00392691092565656	0.000293855206109583	0.0132808275520802	0.00483929552137852	NaN	48.6342658996582
699	99.2165756225586	1.48895645141602	-8.12302207946777	-0.00522560812532902	-0.00425158534198999	-0.00100484199356288	-0.00555028254166245	NaN	49.6082878112793
700	99.2165756225586	1.16428208351135	-7.86328220367432	-0.000355493422830477	-0.00912170019000769	-0.00814767740666866	-0.00782300252467394	NaN	49.6082878112793
701	97.9178771972656	2.46297931671143	-7.60354280471802	0.0158782228827477	-0.0143164889886975	-0.0117190945893526	-0.00944637414067984	NaN	48.9589385986328
702	98.5672225952148	2.46297931671143	-7.86328220367432	0.01847561635077	0.000618529506027699	-0.0107450718060136	-0.00912170019000769	NaN	49.2836112976074
703	97.2685317993164	3.11232805252075	-7.60354280471802	0.00354059832170606	-0.00425158534198999	-0.0107450718060136	-0.00522560812532902	NaN	48.6342658996582
704	99.8659210205078	1.81363070011139	-7.79834747314453	-0.0139918150380254	-0.00879702530801296	-0.0165892094373703	-0.00782300252467394	NaN	49.9329605102539
705	97.9178771972656	3.7616765499115	-8.18795680999756	-0.00425158534198999	0.000618529506027699	-0.0130177913233638	-0.00912170019000769	NaN	48.9589385986328
706	98.5672225952148	2.78765368461609	-7.99315214157104	-0.00555028254166245	-0.00587495695799589	-0.0139918150380254	-0.00327756232582033	NaN	49.2836112976074
707	97.9178771972656	3.7616765499115	-8.18795680999756	0.0113327819854021	0.00808603875339031	-0.00165419070981443	-0.00555028254166245	NaN	48.9589385986328
708	98.5672225952148	2.78765368461609	-8.51263046264648	-0.0026282137259841	0.00516396993771195	-0.0152905117720366	0.000943203864153475	NaN	49.2836112976074
709	99.2165756225586	2.13830494880676	-8.25289154052734	0.00289124972186983	-0.00295288790948689	-0.00165419070981443	0.000293855206109583	NaN	49.6082878112793
710	99.8659210205078	2.13830494880676	-8.38276100158691	0.000293855206109583	0.00613799272105098	-0.00392691092565656	-0.00230353930965066	NaN	49.9329605102539
711	98.5672225952148	2.13830494880676	-7.9282169342041	-0.0113944197073579	0.0239950809627771	0.0152288740500808	0.00841071270406246	NaN	49.2836112976074
712	96.6191787719727	2.78765368461609	-7.6684775352478	-0.0123684434220195	0.0233457311987877	0.0181509424000978	0.00646266713738441	NaN	48.3095893859863
713	99.2165756225586	1.81363070011139	-7.27886867523193	-0.0117190945893526	0.011982130818069	0.0106834331527352	0.00776136433705688	NaN	49.6082878112793
714	99.2165756225586	2.13830494880676	-8.12302207946777	-0.0169138833880424	0.00581331877037883	0.00711201597005129	0.00126787810586393	NaN	49.6082878112793
715	96.6191787719727	3.11232805252075	-7.9282169342041	-0.0113944197073579	-0.00619963090866804	-0.0026282137259841	0.0022419011220336	NaN	48.3095893859863
716	95.9698333740234	3.43700218200684	-7.86328220367432	-0.0156151866540313	-0.00392691092565656	-0.00165419070981443	-0.00360223650932312	NaN	47.9849166870117
717	95.3204803466797	2.78765368461609	-7.73341274261475	-0.00392691092565656	0.00678734155371785	0.00159255252219737	0.00808603875339031	NaN	47.6602401733398
718	96.6191787719727	3.43700218200684	-7.99315214157104	0.00613799272105098	0.00354059832170606	-0.00360223650932312	0.000618529506027699	NaN	48.3095893859863
719	95.9698333740234	2.46297931671143	-7.4087381362915	-0.0175632312893867	-0.00684897974133492	-0.0026282137259841	0.00159255252219737	NaN	47.9849166870117
720	95.9698333740234	3.7616765499115	-8.05808639526367	-0.000355493422830477	-0.00912170019000769	-0.0130177913233638	-0.00944637414067984	NaN	47.9849166870117
721	97.2685317993164	3.11232805252075	-8.31782627105713	0.0171769186854362	-0.0227580219507217	-0.0185372550040483	-0.00684897974133492	NaN	48.6342658996582
722	99.2165756225586	2.13830494880676	-7.6684775352478	0.0175015944987535	-0.0136671401560307	-0.0117190945893526	-0.00425158534198999	NaN	49.6082878112793
723	99.2165756225586	3.11232805252075	-8.12302207946777	0.0171769186854362	-0.0146411629393697	-0.0123684434220195	-0.00749832857400179	NaN	49.6082878112793
724	97.2685317993164	3.11232805252075	-7.79834747314453	-0.00165419070981443	-0.0191866029053926	-0.0113944197073579	-0.00587495695799589	NaN	48.6342658996582
725	100.515274047852	1.48895645141602	-7.60354280471802	0.00678734155371785	-0.000680167751852423	-0.00977104809135199	-0.00587495695799589	NaN	50.2576370239258
726	98.5672225952148	1.16428208351135	-7.99315214157104	-0.00230353930965066	-0.0110697457566857	-0.00749832857400179	0.00581331877037883	NaN	49.2836112976074
727	99.8659210205078	0.839607775211334	-7.99315214157104	0.000618529506027699	-0.00230353930965066	0.00873538758605719	0.00191722682211548	NaN	49.9329605102539
728	98.5672225952148	0.839607775211334	-7.79834747314453	0.00613799272105098	-0.00522560812532902	-0.00555028254166245	0.00289124972186983	NaN	49.2836112976074
729	97.2685317993164	1.81363070011139	-7.99315214157104	-0.00457625929266214	-0.00814767740666866	0.00418994715437293	-0.00327756232582033	NaN	48.6342658996582
730	97.9178771972656	1.48895645141602	-7.34380340576172	-0.0130177913233638	0.00418994715437293	0.000943203864153475	-0.00555028254166245	NaN	48.9589385986328
731	97.9178771972656	2.78765368461609	-7.73341274261475	-0.0159398596733809	0.00808603875339031	0.0200989879667759	-0.00392691092565656	NaN	48.9589385986328
732	98.5672225952148	2.13830494880676	-7.79834747314453	-0.0156151866540313	0.0213976856321096	0.0278911720961332	0.00159255252219737	NaN	49.2836112976074
733	97.2685317993164	3.43700218200684	-8.25289154052734	-0.00814767740666866	0.020423661917448	0.0230210572481155	-0.00100484199356288	NaN	48.6342658996582
734	97.2685317993164	1.81363070011139	-7.73341274261475	-0.00912170019000769	0.00711201597005129	0.00581331877037883	0.00354059832170606	NaN	48.6342658996582
735	99.8659210205078	2.78765368461609	-7.86328220367432	-0.00879702530801296	0.0103587592020631	0.00516396993771195	-0.0139918150380254	NaN	49.9329605102539
736	99.2165756225586	1.81363070011139	-7.6684775352478	0.0188002903014421	0.00354059832170606	0.00321592413820326	-0.00360223650932312	NaN	49.6082878112793
737	99.2165756225586	2.46297931671143	-8.12302207946777	0.00386527273803949	0.00808603875339031	0.00873538758605719	-0.00132951640989631	NaN	49.6082878112793
738	99.8659210205078	1.81363070011139	-8.18795680999756	0.00548864435404539	0.00386527273803949	-0.00197886489331722	0.00256657530553639	NaN	49.9329605102539
739	96.6191787719727	3.7616765499115	-8.25289154052734	0.00483929552137852	0.00451462110504508	0.00191722682211548	-0.00717365415766835	NaN	48.3095893859863
740	99.8659210205078	2.46297931671143	-8.18795680999756	0.0113327819854021	-0.0191866029053926	-0.0169138833880424	-0.00457625929266214	NaN	49.9329605102539
741	99.2165756225586	2.46297931671143	-8.05808639526367	0.0304885655641556	-0.0221086721867323	-0.0139918150380254	-0.00684897974133492	NaN	49.6082878112793
742	97.9178771972656	3.43700218200684	-7.9282169342041	0.0265924744307995	-0.00847235135734081	-0.0113944197073579	-0.00457625929266214	NaN	48.9589385986328
743	97.9178771972656	2.46297931671143	-7.73341274261475	0.0230210572481155	-0.0113944197073579	-0.0169138833880424	0.00516396993771195	NaN	48.9589385986328
744	99.2165756225586	2.78765368461609	-8.05808639526367	0.0113327819854021	-0.0195112787187099	-0.0123684434220195	-0.00814767740666866	NaN	49.6082878112793
745	97.2685317993164	3.11232805252075	-7.9282169342041	0.00191722682211548	-0.00684897974133492	-0.00360223650932312	-0.00977104809135199	NaN	48.6342658996582
746	97.9178771972656	3.7616765499115	-7.60354280471802	-0.00392691092565656	-0.00782300252467394	-0.00555028254166245	-0.00749832857400179	NaN	48.9589385986328
747	95.9698333740234	4.08635091781616	-7.60354280471802	-0.0117190945893526	0.000943203864153475	0.00548864435404539	-0.00100484199356288	NaN	47.9849166870117
748	95.3204803466797	4.08635091781616	-7.53860807418823	-0.00879702530801296	0.00289124972186983	-0.00132951640989631	-0.0026282137259841	NaN	47.6602401733398
749	95.3204803466797	2.78765368461609	-7.73341274261475	-0.0165892094373703	0.00938473641872406	0.000293855206109583	0.00516396993771195	NaN	47.6602401733398
750	95.3204803466797	3.7616765499115	-8.25289154052734	-0.0136671401560307	0.00938473641872406	0.000618529506027699	-0.00717365415766835	NaN	47.6602401733398
751	97.2685317993164	2.78765368461609	-7.86328220367432	-0.0188619289547205	0.0213976856321096	0.0132808275520802	0.00321592413820326	NaN	48.6342658996582
752	95.9698333740234	4.08635091781616	-7.6684775352478	-0.0100957229733467	0.0249691028147936	0.029189869761467	0.00808603875339031	NaN	47.9849166870117
753	98.5672225952148	2.78765368461609	-7.79834747314453	-0.00619963090866804	0.0191249661147594	0.0145795252174139	0.00711201597005129	NaN	49.2836112976074
754	96.6191787719727	4.08635091781616	-7.53860807418823	0.00548864435404539	0.011982130818069	0.0100340843200684	-0.00327756232582033	NaN	48.3095893859863
755	97.9178771972656	3.7616765499115	-7.73341274261475	-0.00197886489331722	0.00970941036939621	-0.00457625929266214	-0.00230353930965066	NaN	48.9589385986328
756	97.2685317993164	3.7616765499115	-7.99315214157104	0.00646266713738441	0.0103587592020631	0.00256657530553639	0.00159255252219737	NaN	48.6342658996582
757	98.5672225952148	3.11232805252075	-7.99315214157104	0.020423661917448	0.00548864435404539	0.00711201597005129	0.00970941036939621	NaN	49.2836112976074
758	97.2685317993164	3.11232805252075	-8.12302207946777	0.0106834331527352	0.000618529506027699	-0.000680167751852423	-0.00717365415766835	NaN	48.6342658996582
759	99.2165756225586	1.48895645141602	-7.73341274261475	0.011982130818069	-0.0123684434220195	-0.00749832857400179	0.00776136433705688	NaN	49.6082878112793
760	96.6191787719727	2.46297931671143	-7.9282169342041	0.0269171483814716	-0.0110697457566857	-0.0123684434220195	-0.00392691092565656	NaN	48.3095893859863
761	97.9178771972656	2.78765368461609	-8.12302207946777	0.0480209775269032	-0.0204853005707264	-0.0247060675173998	-0.00749832857400179	NaN	48.9589385986328
762	99.2165756225586	1.81363070011139	-7.79834747314453	0.0412028171122074	-0.0139918150380254	-0.0123684434220195	-0.000355493422830477	NaN	49.6082878112793
763	97.2685317993164	3.43700218200684	-8.25289154052734	0.0376313999295235	-0.0130177913233638	-0.021459324285388	-0.00360223650932312	NaN	48.6342658996582
764	97.2685317993164	2.46297931671143	-7.79834747314453	0.0168522447347641	-0.0253554154187441	-0.0100957229733467	-0.00847235135734081	NaN	48.6342658996582
765	99.8659210205078	2.78765368461609	-7.79834747314453	0.0113327819854021	-0.00522560812532902	-0.0201606266200542	-0.00197886489331722	NaN	49.9329605102539
766	98.5672225952148	2.13830494880676	-7.6684775352478	0.00581331877037883	-0.00879702530801296	-0.0182125810533762	-0.0113944197073579	NaN	49.2836112976074
767	99.2165756225586	3.11232805252075	-8.31782627105713	-0.000680167751852423	0.00483929552137852	0.00159255252219737	-0.00132951640989631	NaN	49.6082878112793
768	99.2165756225586	2.78765368461609	-8.12302207946777	-0.00587495695799589	-0.00197886489331722	-0.0136671401560307	0.0022419011220336	NaN	49.6082878112793
769	99.2165756225586	3.11232805252075	-7.99315214157104	-0.0136671401560307	-0.000355493422830477	-0.0146411629393697	-0.00132951640989631	NaN	49.6082878112793
770	98.5672225952148	2.46297931671143	-8.12302207946777	-0.0221086721867323	0.00841071270406246	-0.0146411629393697	0.000618529506027699	NaN	49.2836112976074
771	97.2685317993164	4.08635091781616	-8.25289154052734	-0.0302255302667618	0.0220470335334539	0.00191722682211548	0.00418994715437293	NaN	48.6342658996582
772	99.8659210205078	2.46297931671143	-7.79834747314453	-0.0292515084147453	0.0191249661147594	0.00451462110504508	0.0113327819854021	NaN	49.9329605102539
773	98.5672225952148	2.78765368461609	-8.12302207946777	-0.0198359526693821	0.0188002903014421	0.00808603875339031	-0.00100484199356288	NaN	49.2836112976074
774	97.9178771972656	3.7616765499115	-8.05808639526367	-0.0292515084147453	0.00418994715437293	0.00970941036939621	0.0100340843200684	NaN	48.9589385986328
775	97.2685317993164	3.43700218200684	-7.9282169342041	-0.0240567177534103	0.00776136433705688	-0.00944637414067984	-0.00132951640989631	NaN	48.6342658996582
776	97.9178771972656	3.43700218200684	-7.99315214157104	-0.0146411629393697	0.00483929552137852	-0.00717365415766835	0.00354059832170606	NaN	48.9589385986328
777	95.9698333740234	3.43700218200684	-7.99315214157104	-0.00814767740666866	0.00938473641872406	-0.0026282137259841	0.00970941036939621	NaN	47.9849166870117
778	97.9178771972656	3.43700218200684	-7.86328220367432	-0.0149658378213644	0.00646266713738441	-0.0104203969240189	0.00711201597005129	NaN	48.9589385986328
779	97.2685317993164	3.11232805252075	-7.60354280471802	-0.0221086721867323	0.0022419011220336	-0.0149658378213644	0.00743668992072344	NaN	48.6342658996582
780	96.6191787719727	2.78765368461609	-7.73341274261475	-0.0188619289547205	-0.00684897974133492	-0.0243813935667276	0.00191722682211548	NaN	48.3095893859863
781	96.6191787719727	2.46297931671143	-7.73341274261475	0.0175015944987535	-0.0227580219507217	-0.0412644557654858	-0.00490093370899558	NaN	48.3095893859863
782	95.9698333740234	3.7616765499115	-7.79834747314453	0.0223717093467712	-0.0107450718060136	-0.0243813935667276	0.00516396993771195	NaN	47.9849166870117
783	97.9178771972656	2.46297931671143	-7.47367286682129	0.0337353087961674	-0.0117190945893526	-0.0204853005707264	0.00126787810586393	NaN	48.9589385986328
784	97.2685317993164	4.08635091781616	-7.47367286682129	0.0210730116814375	-0.00814767740666866	-0.0204853005707264	-0.0026282137259841	NaN	48.6342658996582
785	99.8659210205078	2.46297931671143	-7.73341274261475	0.0194496400654316	-0.00457625929266214	-0.021459324285388	-0.00425158534198999	NaN	49.9329605102539
786	97.9178771972656	3.11232805252075	-7.99315214157104	0.0285405199974775	-0.00360223650932312	-0.0182125810533762	-0.00360223650932312	NaN	48.9589385986328
787	99.8659210205078	1.81363070011139	-8.12302207946777	0.0152288740500808	-0.00132951640989631	-0.0104203969240189	0.00938473641872406	NaN	49.9329605102539
788	98.5672225952148	1.81363070011139	-7.9282169342041	0.0126314787194133	0.00289124972186983	-0.00392691092565656	0.00646266713738441	NaN	49.2836112976074
789	99.8659210205078	1.16428208351135	-7.86328220367432	0.0100340843200684	-0.00912170019000769	-0.0130177913233638	0.00191722682211548	NaN	49.9329605102539
790	99.2165756225586	1.48895645141602	-7.4087381362915	-0.0126931173726916	-3.08191010844894e-05	-0.00392691092565656	0.00711201597005129	NaN	49.6082878112793
791	99.2165756225586	1.16428208351135	-7.9282169342041	-0.0208099745213985	0.00938473641872406	0.0152288740500808	0.0022419011220336	NaN	49.6082878112793
792	97.2685317993164	3.43700218200684	-7.99315214157104	-0.0208099745213985	0.0191249661147594	0.01100810803473	0.00256657530553639	NaN	48.6342658996582
793	97.2685317993164	2.78765368461609	-7.6684775352478	-0.0243813935667276	0.0175015944987535	0.011982130818069	0.0136055024340749	NaN	48.6342658996582
794	98.5672225952148	2.46297931671143	-7.47367286682129	-0.0260047651827335	0.00354059832170606	0.00321592413820326	0.00126787810586393	NaN	49.2836112976074
795	99.2165756225586	2.46297931671143	-7.60354280471802	-0.021459324285388	0.00581331877037883	-0.00977104809135199	0.00289124972186983	NaN	49.6082878112793
796	98.5672225952148	2.78765368461609	-7.47367286682129	0.000943203864153475	-0.00165419070981443	-0.00555028254166245	-0.00100484199356288	NaN	49.2836112976074
797	96.6191787719727	4.41102504730225	-7.86328220367432	0.00159255252219737	-0.00425158534198999	0.00808603875339031	0.00191722682211548	NaN	48.3095893859863
798	96.6191787719727	3.7616765499115	-8.25289154052734	0.0142548503354192	0.0136055024340749	0.00256657530553639	0.000943203864153475	NaN	48.3095893859863
799	99.2165756225586	2.78765368461609	-8.4476957321167	0.00970941036939621	-0.00230353930965066	0.000943203864153475	0.00808603875339031	NaN	49.6082878112793
800	99.2165756225586	2.78765368461609	-8.12302207946777	0.0246444288641214	-0.0123684434220195	-0.0146411629393697	-0.00847235135734081	NaN	49.6082878112793
801	97.2685317993164	3.7616765499115	-7.99315214157104	0.0386054255068302	-0.0130177913233638	-0.0146411629393697	-0.00165419070981443	NaN	48.6342658996582
802	98.5672225952148	3.7616765499115	-7.47367286682129	0.0369820520281792	-0.0139918150380254	-0.0221086721867323	0.00646266713738441	NaN	49.2836112976074
803	97.9178771972656	4.08635091781616	-7.73341274261475	0.0197743140161037	-0.0175632312893867	-0.0120437685400248	-0.00197886489331722	NaN	48.9589385986328
804	99.8659210205078	2.78765368461609	-7.79834747314453	-0.00197886489331722	-0.0195112787187099	-0.0188619289547205	-0.00684897974133492	NaN	49.9329605102539
805	99.2165756225586	3.11232805252075	-7.9282169342041	-0.0136671401560307	-0.00392691092565656	0.000293855206109583	-0.00749832857400179	NaN	49.6082878112793
806	97.9178771972656	3.43700218200684	-8.05808639526367	-0.0104203969240189	-0.00457625929266214	-0.00197886489331722	-0.000355493422830477	NaN	48.9589385986328
807	95.9698333740234	4.41102504730225	-7.6684775352478	-0.0130177913233638	0.0113327819854021	-0.00197886489331722	0.000293855206109583	NaN	47.9849166870117
808	96.6191787719727	3.11232805252075	-7.6684775352478	-0.0117190945893526	0.00451462110504508	0.00613799272105098	0.00743668992072344	NaN	48.3095893859863
809	95.3204803466797	2.78765368461609	-8.05808639526367	-0.0227580219507217	-0.00100484199356288	0.00451462110504508	-0.00652430532500148	NaN	47.6602401733398
810	96.6191787719727	3.7616765499115	-8.25289154052734	-0.0201606266200542	0.00808603875339031	-0.00230353930965066	-0.00717365415766835	NaN	48.3095893859863
811	95.9698333740234	2.78765368461609	-7.9282169342041	-0.0156151866540313	0.0243197549134493	0.0181509424000978	-0.00490093370899558	NaN	47.9849166870117
812	96.6191787719727	3.7616765499115	-8.05808639526367	-0.0136671401560307	0.0249691028147936	0.0304885655641556	0.0116574559360743	NaN	48.3095893859863
813	98.5672225952148	2.46297931671143	-7.47367286682129	-0.00619963090866804	0.0200989879667759	0.0197743140161037	0.00841071270406246	NaN	49.2836112976074
814	97.2685317993164	3.7616765499115	-7.86328220367432	0.0171769186854362	0.0116574559360743	0.00906006153672934	0.00418994715437293	NaN	48.6342658996582
815	96.6191787719727	3.43700218200684	-8.18795680999756	0.00321592413820326	0.00516396993771195	0.00646266713738441	-0.000680167751852423	NaN	48.3095893859863
816	97.2685317993164	3.7616765499115	-7.86328220367432	0.00776136433705688	0.000293855206109583	0.00321592413820326	-0.00132951640989631	NaN	48.6342658996582
817	97.9178771972656	2.78765368461609	-7.86328220367432	0.00126787810586393	-0.000680167751852423	0.0022419011220336	0.00841071270406246	NaN	48.9589385986328
818	97.2685317993164	3.43700218200684	-8.18795680999756	0.00906006153672934	-0.000680167751852423	-0.00132951640989631	0.00613799272105098	NaN	48.6342658996582
819	97.9178771972656	2.46297931671143	-7.9282169342041	0.020423661917448	-0.0120437685400248	-0.00814767740666866	0.0142548503354192	NaN	48.9589385986328
820	96.6191787719727	2.78765368461609	-7.60354280471802	0.0265924744307995	-0.0175632312893867	-0.0120437685400248	-0.00197886489331722	NaN	48.3095893859863
821	97.9178771972656	2.78765368461609	-7.9282169342041	0.0356833562254906	-0.0305502042174339	-0.0217839982360601	-0.00912170019000769	NaN	48.9589385986328
822	99.8659210205078	2.13830494880676	-7.53860807418823	0.0324366129934788	-0.0120437685400248	-0.0172385573387146	0.000293855206109583	NaN	49.9329605102539
823	97.9178771972656	3.43700218200684	-7.86328220367432	0.0116574559360743	-0.0172385573387146	-0.0159398596733809	-0.00490093370899558	NaN	48.9589385986328
824	97.2685317993164	3.11232805252075	-7.73341274261475	0.00321592413820326	-0.00392691092565656	-0.0143164889886975	0.00386527273803949	NaN	48.6342658996582
825	98.5672225952148	2.13830494880676	-7.73341274261475	-0.0123684434220195	-0.00100484199356288	0.00256657530553639	-0.0110697457566857	NaN	49.2836112976074
826	99.2165756225586	2.46297931671143	-7.6684775352478	-0.00490093370899558	0.00581331877037883	-0.00619963090866804	-0.00879702530801296	NaN	49.6082878112793
827	98.5672225952148	1.81363070011139	-7.73341274261475	-0.0107450718060136	0.0123068047687411	0.00451462110504508	-0.00360223650932312	NaN	49.2836112976074
828	97.9178771972656	2.46297931671143	-7.73341274261475	-0.00749832857400179	0.00970941036939621	0.0123068047687411	-3.08191010844894e-05	NaN	48.9589385986328
829	97.2685317993164	3.11232805252075	-8.31782627105713	-0.017887907102704	0.00159255252219737	0.00808603875339031	-0.00425158534198999	NaN	48.6342658996582
830	97.2685317993164	2.46297931671143	-7.79834747314453	-0.0282774847000837	0.00581331877037883	0.00289124972186983	-0.00457625929266214	NaN	48.6342658996582
831	97.9178771972656	3.43700218200684	-7.73341274261475	-0.0243813935667276	0.0262678004801273	0.013930176384747	-0.00100484199356288	NaN	48.9589385986328
832	97.9178771972656	2.78765368461609	-7.6684775352478	-0.023407369852066	0.0191249661147594	0.0259431265294552	0.00126787810586393	NaN	48.9589385986328
833	96.6191787719727	4.08635091781616	-8.25289154052734	-0.0240567177534103	0.0226963832974434	0.0272418223321438	0.00906006153672934	NaN	48.3095893859863
834	99.2165756225586	2.13830494880676	-7.99315214157104	-0.00944637414067984	0.0106834331527352	0.00906006153672934	0.00191722682211548	NaN	49.6082878112793
835	98.5672225952148	2.78765368461609	-7.86328220367432	-0.00749832857400179	-0.00490093370899558	0.00548864435404539	-0.0100957229733467	NaN	49.2836112976074
836	100.515274047852	2.13830494880676	-7.73341274261475	0.0100340843200684	-0.0104203969240189	-0.000680167751852423	-3.08191010844894e-05	NaN	50.2576370239258
837	97.9178771972656	2.46297931671143	-7.60354280471802	-0.0110697457566857	-0.00684897974133492	0.0022419011220336	0.00678734155371785	NaN	48.9589385986328
838	97.9178771972656	1.81363070011139	-7.86328220367432	-0.000355493422830477	-0.00295288790948689	0.0113327819854021	0.00938473641872406	NaN	48.9589385986328
839	95.3204803466797	2.78765368461609	-7.6684775352478	-0.00100484199356288	-0.00944637414067984	-0.0113944197073579	0.00743668992072344	NaN	47.6602401733398
840	97.2685317993164	2.13830494880676	-7.6684775352478	0.0022419011220336	-0.00814767740666866	-0.00360223650932312	-0.00425158534198999	NaN	48.6342658996582
841	97.2685317993164	2.46297931671143	-8.05808639526367	0.0181509424000978	-0.0182125810533762	-0.0136671401560307	-0.00457625929266214	NaN	48.6342658996582
842	96.6191787719727	3.11232805252075	-8.05808639526367	0.0259431265294552	-0.0211346503347158	-0.00425158534198999	0.0123068047687411	NaN	48.3095893859863
843	97.9178771972656	2.13830494880676	-7.4087381362915	0.0210730116814375	-0.0107450718060136	-0.00847235135734081	-3.08191010844894e-05	NaN	48.9589385986328
844	99.2165756225586	2.78765368461609	-7.99315214157104	0.0106834331527352	-0.00814767740666866	-0.0188619289547205	-0.00619963090866804	NaN	49.6082878112793
845	97.9178771972656	3.43700218200684	-8.12302207946777	0.00126787810586393	-0.0198359526693821	-0.00977104809135199	-0.00360223650932312	NaN	48.9589385986328
846	97.2685317993164	3.11232805252075	-8.18795680999756	0.0168522447347641	-0.00619963090866804	-0.00327756232582033	-0.000680167751852423	NaN	48.6342658996582
847	97.2685317993164	2.78765368461609	-7.73341274261475	0.0152288740500808	-0.0026282137259841	0.00191722682211548	0.000618529506027699	NaN	48.6342658996582
848	97.9178771972656	3.11232805252075	-8.05808639526367	0.00841071270406246	-0.00165419070981443	0.0100340843200684	0.00191722682211548	NaN	48.9589385986328
849	97.9178771972656	1.81363070011139	-7.4087381362915	0.00581331877037883	-0.00717365415766835	-0.00912170019000769	-0.00230353930965066	NaN	48.9589385986328
850	97.2685317993164	2.13830494880676	-7.99315214157104	0.000293855206109583	-0.00619963090866804	0.0132808275520802	-0.000680167751852423	NaN	48.6342658996582
851	100.515274047852	1.16428208351135	-7.79834747314453	-0.00522560812532902	0.0136055024340749	0.0220470335334539	0.00256657530553639	NaN	50.2576370239258
852	97.2685317993164	3.11232805252075	-7.6684775352478	-0.00587495695799589	0.0200989879667759	0.0220470335334539	0.00906006153672934	NaN	48.6342658996582
853	99.8659210205078	2.13830494880676	-7.60354280471802	-0.00944637414067984	0.0197743140161037	0.0162028968334198	-0.00165419070981443	NaN	49.9329605102539
854	97.9178771972656	3.7616765499115	-7.86328220367432	-0.0026282137259841	0.0132808275520802	0.000618529506027699	0.00678734155371785	NaN	48.9589385986328
855	98.5672225952148	3.43700218200684	-7.53860807418823	-0.00847235135734081	0.00808603875339031	-0.00977104809135199	0.00256657530553639	NaN	49.2836112976074
856	97.2685317993164	3.43700218200684	-8.18795680999756	0.00776136433705688	0.00126787810586393	-0.00717365415766835	-0.00814767740666866	NaN	48.6342658996582
857	97.9178771972656	3.11232805252075	-8.18795680999756	0.0181509424000978	0.00646266713738441	-0.00522560812532902	-0.00230353930965066	NaN	48.9589385986328
858	96.6191787719727	3.43700218200684	-7.99315214157104	0.0100340843200684	0.00321592413820326	-0.00230353930965066	0.00289124972186983	NaN	48.3095893859863
859	97.9178771972656	3.11232805252075	-8.25289154052734	0.00451462110504508	0.00321592413820326	-0.0126931173726916	-0.00100484199356288	NaN	48.9589385986328
860	95.9698333740234	3.43700218200684	-8.25289154052734	0.00646266713738441	-0.00327756232582033	-0.0208099745213985	-0.00457625929266214	NaN	47.9849166870117
861	97.9178771972656	3.43700218200684	-7.73341274261475	0.0158782228827477	-0.017887907102704	-0.032173577696085	-0.0188619289547205	NaN	48.9589385986328
862	99.8659210205078	2.46297931671143	-7.60354280471802	0.0165275707840919	-0.00847235135734081	-0.0243813935667276	0.000293855206109583	NaN	49.9329605102539
863	96.6191787719727	3.7616765499115	-8.18795680999756	0.00743668992072344	-0.0133424662053585	-0.0156151866540313	0.00678734155371785	NaN	48.3095893859863
864	97.9178771972656	2.46297931671143	-7.99315214157104	-0.00555028254166245	-0.0188619289547205	-0.0133424662053585	0.00483929552137852	NaN	48.9589385986328
865	99.2165756225586	3.11232805252075	-7.99315214157104	0.012956153601408	-0.00490093370899558	-0.0165892094373703	-0.00944637414067984	NaN	49.6082878112793
866	99.2165756225586	2.78765368461609	-7.6684775352478	0.0126314787194133	0.0022419011220336	-0.000680167751852423	-0.00132951640989631	NaN	49.6082878112793
867	98.5672225952148	2.78765368461609	-7.60354280471802	0.00191722682211548	0.00646266713738441	0.000293855206109583	0.00256657530553639	NaN	49.2836112976074
868	97.9178771972656	1.81363070011139	-7.86328220367432	-0.00132951640989631	0.000293855206109583	-0.000680167751852423	0.00354059832170606	NaN	48.9589385986328
869	96.6191787719727	3.11232805252075	-7.6684775352478	-0.0104203969240189	0.0100340843200684	-0.00165419070981443	-0.000355493422830477	NaN	48.3095893859863
870	97.9178771972656	2.13830494880676	-7.60354280471802	-0.0107450718060136	0.00970941036939621	0.00386527273803949	-0.0026282137259841	NaN	48.9589385986328
871	94.6711349487305	3.7616765499115	-8.12302207946777	-0.017887907102704	0.0298392176628113	0.0220470335334539	0.00516396993771195	NaN	47.3355674743652
872	97.9178771972656	2.46297931671143	-7.99315214157104	-0.0149658378213644	0.0262678004801273	0.0243197549134493	0.00711201597005129	NaN	48.9589385986328
873	97.2685317993164	3.7616765499115	-7.73341274261475	-0.00879702530801296	0.0308132413774729	0.0158782228827477	0.00613799272105098	NaN	48.6342658996582
874	97.9178771972656	2.78765368461609	-7.6684775352478	-0.00587495695799589	0.0136055024340749	0.013930176384747	0.00289124972186983	NaN	48.9589385986328
875	98.5672225952148	3.11232805252075	-7.73341274261475	-0.0156151866540313	0.000943203864153475	0.00483929552137852	-0.00295288790948689	NaN	49.2836112976074
876	97.9178771972656	2.78765368461609	-7.79834747314453	0.00354059832170606	0.00711201597005129	-3.08191010844894e-05	-0.00392691092565656	NaN	48.9589385986328
877	98.5672225952148	2.13830494880676	-7.73341274261475	-0.00360223650932312	0.00354059832170606	0.00418994715437293	0.000943203864153475	NaN	49.2836112976074
878	99.2165756225586	2.13830494880676	-7.73341274261475	0.00646266713738441	0.0022419011220336	0.00289124972186983	-0.00295288790948689	NaN	49.6082878112793
879	97.2685317993164	2.46297931671143	-7.08406400680542	0.0152288740500808	-0.00197886489331722	-0.00555028254166245	0.00646266713738441	NaN	48.6342658996582
880	98.5672225952148	1.81363070011139	-7.60354280471802	0.00613799272105098	-0.0126931173726916	-0.0198359526693821	-0.00619963090866804	NaN	49.2836112976074
881	100.515274047852	0.839607775211334	-7.6684775352478	0.0288651939481497	-0.0341216214001179	-0.043212503194809	-0.00977104809135199	NaN	50.2576370239258
882	97.2685317993164	3.11232805252075	-7.86328220367432	0.036657378077507	-0.017887907102704	-0.0260047651827335	-0.00425158534198999	NaN	48.6342658996582
883	99.8659210205078	1.48895645141602	-7.47367286682129	0.0249691028147936	-0.0201606266200542	-0.0311995539814234	0.00418994715437293	NaN	49.9329605102539
884	97.2685317993164	3.43700218200684	-7.73341274261475	0.011982130818069	-0.0195112787187099	-0.0165892094373703	-0.00684897974133492	NaN	48.6342658996582
885	97.9178771972656	3.7616765499115	-7.47367286682129	0.00646266713738441	0.00354059832170606	-0.0250307414680719	-0.00522560812532902	NaN	48.9589385986328
886	97.9178771972656	3.43700218200684	-7.73341274261475	0.00873538758605719	-0.00749832857400179	-0.0156151866540313	0.00256657530553639	NaN	48.9589385986328
887	98.5672225952148	3.11232805252075	-7.99315214157104	0.00906006153672934	-0.000355493422830477	-0.00522560812532902	0.00483929552137852	NaN	49.2836112976074
888	96.6191787719727	3.7616765499115	-7.99315214157104	0.00289124972186983	-0.00100484199356288	-0.00684897974133492	-0.000680167751852423	NaN	48.3095893859863
889	97.9178771972656	3.7616765499115	-7.99315214157104	0.00191722682211548	0.00548864435404539	-0.0110697457566857	-0.00132951640989631	NaN	48.9589385986328
890	97.2685317993164	4.41102504730225	-7.86328220367432	-0.0126931173726916	0.00256657530553639	0.000943203864153475	-0.00165419070981443	NaN	48.6342658996582
891	99.2165756225586	2.78765368461609	-7.6684775352478	-0.00295288790948689	0.0162028968334198	0.0136055024340749	-0.00392691092565656	NaN	49.6082878112793
892	96.6191787719727	4.08635091781616	-8.18795680999756	-0.0133424662053585	0.0288651939481497	0.0123068047687411	0.000618529506027699	NaN	48.3095893859863
893	99.2165756225586	2.78765368461609	-7.99315214157104	-0.0136671401560307	0.0210730116814375	0.0152288740500808	-0.00295288790948689	NaN	49.6082878112793
894	99.2165756225586	3.43700218200684	-8.05808639526367	-0.0188619289547205	0.011982130818069	0.00678734155371785	0.00126787810586393	NaN	49.6082878112793
895	97.2685317993164	4.08635091781616	-7.73341274261475	-0.0107450718060136	0.00808603875339031	0.00743668992072344	-0.00295288790948689	NaN	48.6342658996582
896	97.2685317993164	3.7616765499115	-7.53860807418823	0.00776136433705688	0.00873538758605719	0.00256657530553639	-0.00555028254166245	NaN	48.6342658996582
897	96.6191787719727	4.73569965362549	-7.53860807418823	0.00354059832170606	0.0136055024340749	0.0123068047687411	-0.00327756232582033	NaN	48.3095893859863
898	95.9698333740234	3.7616765499115	-8.25289154052734	-0.0120437685400248	0.00678734155371785	0.0116574559360743	0.00321592413820326	NaN	47.9849166870117
899	97.2685317993164	3.43700218200684	-7.73341274261475	-0.00977104809135199	0.00873538758605719	0.00191722682211548	-0.00100484199356288	NaN	48.6342658996582
900	95.9698333740234	4.08635091781616	-7.86328220367432	-0.00814767740666866	0.00126787810586393	-0.00977104809135199	-0.00165419070981443	NaN	47.9849166870117
901	94.0217819213867	4.73569965362549	-8.18795680999756	0.00906006153672934	-0.0237320438027382	-0.0126931173726916	-0.00425158534198999	NaN	47.0108909606934
902	97.2685317993164	2.78765368461609	-7.4087381362915	0.00938473641872406	-0.0126931173726916	-0.0204853005707264	0.00159255252219737	NaN	48.6342658996582
903	95.9698333740234	4.08635091781616	-7.60354280471802	0.000943203864153475	-0.0110697457566857	0.000943203864153475	-0.0026282137259841	NaN	47.9849166870117
904	97.2685317993164	4.08635091781616	-8.25289154052734	0.00646266713738441	-0.0149658378213644	-0.0107450718060136	-0.00197886489331722	NaN	48.6342658996582
905	97.9178771972656	2.78765368461609	-7.86328220367432	0.00548864435404539	-0.00652430532500148	-0.0120437685400248	-0.00100484199356288	NaN	48.9589385986328
906	99.2165756225586	3.11232805252075	-7.60354280471802	-3.08191010844894e-05	-0.0026282137259841	-3.08191010844894e-05	-0.00522560812532902	NaN	49.6082878112793
907	97.9178771972656	2.78765368461609	-7.73341274261475	0.00776136433705688	0.00613799272105098	-0.00652430532500148	0.00711201597005129	NaN	48.9589385986328
908	99.2165756225586	3.11232805252075	-7.6684775352478	0.0175015944987535	0.00191722682211548	-0.00100484199356288	0.0022419011220336	NaN	49.6082878112793
909	97.2685317993164	3.7616765499115	-7.47367286682129	0.0213976856321096	-0.00587495695799589	-0.00717365415766835	-0.00619963090866804	NaN	48.6342658996582
910	97.9178771972656	2.78765368461609	-7.9282169342041	0.00386527273803949	-0.00490093370899558	0.00289124972186983	0.000943203864153475	NaN	48.9589385986328
911	95.9698333740234	3.43700218200684	-8.05808639526367	-0.00295288790948689	0.0132808275520802	0.0197743140161037	0.000618529506027699	NaN	47.9849166870117
912	99.2165756225586	1.81363070011139	-7.73341274261475	0.00776136433705688	0.0145795252174139	0.0239950809627771	0.00646266713738441	NaN	49.6082878112793
913	97.2685317993164	2.13830494880676	-7.60354280471802	0.00354059832170606	0.0113327819854021	0.0252937767654657	0.00873538758605719	NaN	48.6342658996582
914	98.5672225952148	2.46297931671143	-7.47367286682129	0.00256657530553639	0.00256657530553639	0.020423661917448	-0.00230353930965066	NaN	49.2836112976074
915	98.5672225952148	2.78765368461609	-7.27886867523193	0.00191722682211548	0.00451462110504508	0.00938473641872406	0.00126787810586393	NaN	49.2836112976074
916	98.5672225952148	3.11232805252075	-7.73341274261475	-0.00100484199356288	-0.00197886489331722	0.00776136433705688	-0.00230353930965066	NaN	49.2836112976074
917	98.5672225952148	2.78765368461609	-7.73341274261475	0.00418994715437293	0.00776136433705688	-0.00230353930965066	-0.00425158534198999	NaN	49.2836112976074
918	97.9178771972656	3.43700218200684	-7.73341274261475	0.00256657530553639	0.00646266713738441	0.0136055024340749	-0.000355493422830477	NaN	48.9589385986328
919	97.9178771972656	3.43700218200684	-7.47367286682129	0.00354059832170606	0.0022419011220336	-0.00132951640989631	0.00191722682211548	NaN	48.9589385986328
920	98.5672225952148	3.11232805252075	-7.53860807418823	-0.00230353930965066	-0.00944637414067984	-0.00230353930965066	-0.00717365415766835	NaN	49.2836112976074
921	99.2165756225586	3.11232805252075	-7.79834747314453	0.0210730116814375	-0.0159398596733809	-0.0172385573387146	-0.0107450718060136	NaN	49.6082878112793
922	97.2685317993164	4.41102504730225	-8.25289154052734	0.0126314787194133	-0.00619963090866804	-0.00944637414067984	0.00386527273803949	NaN	48.6342658996582
923	99.8659210205078	2.78765368461609	-8.25289154052734	0.000293855206109583	-0.0126931173726916	-0.0208099745213985	-0.00100484199356288	NaN	49.9329605102539
924	98.5672225952148	3.43700218200684	-8.51263046264648	-0.00717365415766835	-0.0143164889886975	-0.0136671401560307	-0.00522560812532902	NaN	49.2836112976074
925	97.2685317993164	3.7616765499115	-8.12302207946777	-0.00132951640989631	-0.0146411629393697	-0.0172385573387146	-0.0026282137259841	NaN	48.6342658996582
926	96.6191787719727	4.41102504730225	-7.47367286682129	0.00256657530553639	0.000293855206109583	-0.00165419070981443	0.00256657530553639	NaN	48.3095893859863
927	96.6191787719727	3.7616765499115	-7.9282169342041	0.00386527273803949	-0.00360223650932312	-0.000355493422830477	0.00256657530553639	NaN	48.3095893859863
928	96.6191787719727	3.7616765499115	-7.9282169342041	0.00970941036939621	-0.00132951640989631	-0.000680167751852423	0.00873538758605719	NaN	48.3095893859863
929	97.2685317993164	4.08635091781616	-7.99315214157104	0.00191722682211548	-0.00490093370899558	-3.08191010844894e-05	0.000943203864153475	NaN	48.6342658996582
930	96.6191787719727	3.7616765499115	-7.86328220367432	-0.0143164889886975	0.00159255252219737	0.00191722682211548	0.00613799272105098	NaN	48.3095893859863
931	96.6191787719727	3.11232805252075	-7.6684775352478	-0.0208099745213985	0.020423661917448	0.0197743140161037	0.0178262684494257	NaN	48.3095893859863
932	94.0217819213867	4.08635091781616	-7.60354280471802	-0.0208099745213985	0.020423661917448	0.0233457311987877	0.0142548503354192	NaN	47.0108909606934
933	96.6191787719727	3.43700218200684	-7.73341274261475	-0.0243813935667276	0.013930176384747	0.01847561635077	0.0123068047687411	NaN	48.3095893859863
934	94.6711349487305	4.41102504730225	-8.18795680999756	-0.0273034609854221	0.00581331877037883	0.00776136433705688	0.000293855206109583	NaN	47.3355674743652
935	95.3204803466797	4.73569965362549	-7.9282169342041	-0.0143164889886975	0.00548864435404539	-0.000680167751852423	-0.00717365415766835	NaN	47.6602401733398
936	97.2685317993164	4.08635091781616	-8.12302207946777	-0.00912170019000769	0.00678734155371785	-0.0026282137259841	0.00451462110504508	NaN	48.6342658996582
937	97.2685317993164	4.41102504730225	-7.99315214157104	0.00126787810586393	0.00613799272105098	0.00483929552137852	-0.00132951640989631	NaN	48.6342658996582
938	97.2685317993164	4.41102504730225	-7.9282169342041	-0.00879702530801296	0.00256657530553639	-0.00749832857400179	0.00678734155371785	NaN	48.6342658996582
939	98.5672225952148	2.78765368461609	-7.9282169342041	0.0149041991680861	-0.00782300252467394	-0.00977104809135199	-0.0026282137259841	NaN	49.2836112976074
940	97.9178771972656	3.11232805252075	-7.9282169342041	0.00808603875339031	-0.0169138833880424	-0.0308748781681061	0.000618529506027699	NaN	48.9589385986328
941	97.2685317993164	3.43700218200684	-7.99315214157104	0.0282158460468054	-0.021459324285388	-0.0224333461374044	-0.000355493422830477	NaN	48.6342658996582
942	99.8659210205078	1.81363070011139	-7.9282169342041	0.0262678004801273	-0.017887907102704	-0.0224333461374044	0.00126787810586393	NaN	49.9329605102539
943	96.6191787719727	3.11232805252075	-8.05808639526367	0.0113327819854021	-0.0250307414680719	-0.0198359526693821	-0.00782300252467394	NaN	48.3095893859863
944	99.2165756225586	1.81363070011139	-7.34380340576172	0.00289124972186983	-0.0165892094373703	-0.0221086721867323	-0.0133424662053585	NaN	49.6082878112793
945	98.5672225952148	1.81363070011139	-7.53860807418823	0.00354059832170606	-0.0354203209280968	-0.0123684434220195	-0.00652430532500148	NaN	49.2836112976074
946	98.5672225952148	2.78765368461609	-8.05808639526367	0.00418994715437293	-0.000680167751852423	-0.00360223650932312	-0.00457625929266214	NaN	49.2836112976074
947	98.5672225952148	3.11232805252075	-7.86328220367432	0.00808603875339031	0.00938473641872406	-0.00360223650932312	0.0022419011220336	NaN	49.2836112976074
948	99.2165756225586	3.11232805252075	-7.79834747314453	0.00289124972186983	-0.00327756232582033	0.000618529506027699	-0.00197886489331722	NaN	49.6082878112793
949	99.2165756225586	2.78765368461609	-7.47367286682129	0.0103587592020631	0.000943203864153475	0.00289124972186983	0.000293855206109583	NaN	49.6082878112793
950	97.9178771972656	2.46297931671143	-7.34380340576172	-0.00230353930965066	0.00483929552137852	0.00386527273803949	-0.00100484199356288	NaN	48.9589385986328
951	97.9178771972656	3.43700218200684	-7.86328220367432	-0.0026282137259841	0.0145795252174139	0.0217223595827818	0.00191722682211548	NaN	48.9589385986328
952	97.9178771972656	3.43700218200684	-8.18795680999756	-0.00392691092565656	0.0262678004801273	0.0243197549134493	0.0022419011220336	NaN	48.9589385986328
953	98.5672225952148	3.7616765499115	-8.12302207946777	-0.00490093370899558	0.0269171483814716	0.0162028968334198	0.0103587592020631	NaN	49.2836112976074
954	99.2165756225586	3.11232805252075	-8.05808639526367	-0.0026282137259841	0.0165275707840919	0.00938473641872406	-0.00295288790948689	NaN	49.6082878112793
955	99.8659210205078	3.11232805252075	-7.6684775352478	-0.000680167751852423	0.00906006153672934	0.00191722682211548	-0.00879702530801296	NaN	49.9329605102539
956	99.2165756225586	2.78765368461609	-7.27886867523193	0.00808603875339031	0.00938473641872406	0.00906006153672934	-3.08191010844894e-05	NaN	49.6082878112793
957	100.515274047852	2.78765368461609	-7.60354280471802	0.0113327819854021	0.0103587592020631	0.00321592413820326	0.00191722682211548	NaN	50.2576370239258
958	99.2165756225586	2.78765368461609	-8.05808639526367	0.00354059832170606	0.00776136433705688	0.00776136433705688	0.00743668992072344	NaN	49.6082878112793
959	97.9178771972656	4.41102504730225	-8.18795680999756	-0.00100484199356288	0.00646266713738441	0.00256657530553639	0.00354059832170606	NaN	48.9589385986328
960	99.2165756225586	2.46297931671143	-8.12302207946777	-0.0113944197073579	-0.00100484199356288	-0.00490093370899558	-0.00230353930965066	NaN	49.6082878112793
961	97.9178771972656	3.11232805252075	-7.9282169342041	0.011982130818069	-0.00619963090866804	-0.00912170019000769	-0.00652430532500148	NaN	48.9589385986328
962	95.3204803466797	3.7616765499115	-7.6684775352478	0.0158782228827477	-0.0133424662053585	-0.00944637414067984	-0.0113944197073579	NaN	47.6602401733398
963	97.2685317993164	2.13830494880676	-7.9282169342041	0.0200989879667759	-0.00814767740666866	-0.0100957229733467	0.00256657530553639	NaN	48.6342658996582
964	95.3204803466797	3.7616765499115	-8.12302207946777	0.00711201597005129	-0.0100957229733467	-0.00977104809135199	-0.00977104809135199	NaN	47.6602401733398
965	94.6711349487305	3.7616765499115	-7.86328220367432	0.00743668992072344	-0.00522560812532902	-0.0126931173726916	-0.0110697457566857	NaN	47.3355674743652
966	97.2685317993164	2.78765368461609	-7.79834747314453	0.000618529506027699	-0.00100484199356288	-0.00360223650932312	0.00289124972186983	NaN	48.6342658996582
967	99.2165756225586	2.78765368461609	-7.86328220367432	0.00743668992072344	0.00646266713738441	0.00516396993771195	0.00516396993771195	NaN	49.6082878112793
968	98.5672225952148	3.11232805252075	-7.4087381362915	0.00711201597005129	0.00678734155371785	-0.00814767740666866	0.00386527273803949	NaN	49.2836112976074
969	97.2685317993164	4.08635091781616	-8.05808639526367	0.00386527273803949	0.00256657530553639	-0.00165419070981443	0.00256657530553639	NaN	48.6342658996582
970	97.9178771972656	4.08635091781616	-8.31782627105713	-0.00619963090866804	0.00354059832170606	0.00548864435404539	-0.00100484199356288	NaN	48.9589385986328
971	99.2165756225586	3.11232805252075	-8.18795680999756	-0.017887907102704	0.0243197549134493	0.00873538758605719	0.00126787810586393	NaN	49.6082878112793
972	99.2165756225586	2.46297931671143	-7.73341274261475	-0.0159398596733809	0.0236704051494598	0.0145795252174139	0.00483929552137852	NaN	49.6082878112793
973	98.5672225952148	2.13830494880676	-7.73341274261475	-0.0172385573387146	0.0217223595827818	0.00678734155371785	0.00743668992072344	NaN	49.2836112976074
974	97.9178771972656	2.78765368461609	-7.53860807418823	-0.00977104809135199	0.00321592413820326	-0.00295288790948689	-0.000680167751852423	NaN	48.9589385986328
975	97.9178771972656	3.11232805252075	-8.05808639526367	-0.00457625929266214	-0.00100484199356288	-0.00165419070981443	-0.00295288790948689	NaN	48.9589385986328
976	98.5672225952148	2.46297931671143	-7.9282169342041	-0.00425158534198999	0.00321592413820326	0.01100810803473	-0.00814767740666866	NaN	49.2836112976074
977	97.2685317993164	2.78765368461609	-7.9282169342041	0.0181509424000978	0.000618529506027699	0.00873538758605719	0.000618529506027699	NaN	48.6342658996582
978	97.9178771972656	3.7616765499115	-7.79834747314453	0.00451462110504508	0.00646266713738441	0.00321592413820326	-0.00165419070981443	NaN	48.9589385986328
979	98.5672225952148	3.7616765499115	-7.79834747314453	-0.000680167751852423	0.00159255252219737	0.00548864435404539	0.000293855206109583	NaN	49.2836112976074
980	97.2685317993164	2.78765368461609	-7.34380340576172	0.00613799272105098	-0.00555028254166245	0.00126787810586393	-0.0107450718060136	NaN	48.6342658996582
981	97.2685317993164	3.7616765499115	-7.53860807418823	0.0278911720961332	-0.0224333461374044	-0.0302255302667618	-0.00652430532500148	NaN	48.6342658996582
982	97.9178771972656	3.43700218200684	-7.99315214157104	0.0178262684494257	-0.0117190945893526	-0.0113944197073579	-0.00684897974133492	NaN	48.9589385986328
983	97.9178771972656	3.7616765499115	-8.12302207946777	0.00646266713738441	-0.0110697457566857	-0.0149658378213644	-0.000680167751852423	NaN	48.9589385986328
984	99.2165756225586	3.43700218200684	-8.05808639526367	0.00581331877037883	0.000293855206109583	-0.0156151866540313	-0.00100484199356288	NaN	49.6082878112793
985	97.9178771972656	3.7616765499115	-7.86328220367432	-0.00522560812532902	-0.00782300252467394	-0.017887907102704	-0.0130177913233638	NaN	48.9589385986328
986	97.2685317993164	4.73569965362549	-8.05808639526367	0.00678734155371785	-0.00100484199356288	0.00191722682211548	-0.00392691092565656	NaN	48.6342658996582
987	97.9178771972656	4.08635091781616	-8.12302207946777	0.00678734155371785	0.00483929552137852	-0.00132951640989631	0.00354059832170606	NaN	48.9589385986328
988	97.2685317993164	4.41102504730225	-8.05808639526367	0.00483929552137852	0.0106834331527352	-0.00197886489331722	0.00548864435404539	NaN	48.6342658996582
989	98.5672225952148	3.7616765499115	-7.86328220367432	-0.0156151866540313	0.00613799272105098	-0.00490093370899558	-0.0026282137259841	NaN	49.2836112976074
990	98.5672225952148	3.11232805252075	-7.60354280471802	-0.0120437685400248	0.00841071270406246	-0.00555028254166245	-0.00587495695799589	NaN	49.2836112976074
991	97.2685317993164	4.41102504730225	-7.6684775352478	-0.0162645354866982	0.0181509424000978	0.00581331877037883	0.00321592413820326	NaN	48.6342658996582
992	95.9698333740234	4.41102504730225	-7.9282169342041	-0.0247060675173998	0.0317872650921345	0.0168522447347641	0.00841071270406246	NaN	47.9849166870117
993	95.9698333740234	4.08635091781616	-8.12302207946777	-0.0250307414680719	0.0265924744307995	0.00906006153672934	0.0175015944987535	NaN	47.9849166870117
994	97.9178771972656	3.43700218200684	-7.73341274261475	-0.0169138833880424	0.01847561635077	0.00451462110504508	0.00321592413820326	NaN	48.9589385986328
995	95.9698333740234	3.11232805252075	-7.53860807418823	-0.0120437685400248	0.00256657530553639	-0.0104203969240189	-0.00100484199356288	NaN	47.9849166870117
996	96.6191787719727	3.11232805252075	-7.47367286682129	0.00321592413820326	0.00451462110504508	-0.0130177913233638	-0.00165419070981443	NaN	48.3095893859863
997	97.9178771972656	3.43700218200684	-7.4087381362915	0.00646266713738441	0.00743668992072344	0.00159255252219737	0.000293855206109583	NaN	48.9589385986328
998	98.5672225952148	3.11232805252075	-7.53860807418823	0.00581331877037883	0.00743668992072344	0.00354059832170606	0.00354059832170606	NaN	49.2836112976074
999	97.9178771972656	3.43700218200684	-7.79834747314453	-0.00100484199356288	0.00743668992072344	-0.00749832857400179	-0.00100484199356288	NaN	48.9589385986328
1000	96.6191787719727	4.08635091781616	-8.25289154052734	0.00289124972186983	-0.00522560812532902	-0.0123684434220195	-0.00522560812532902	NaN	48.3095893859863
1001	97.2685317993164	4.41102504730225	-8.18795680999756	0.0106834331527352	-0.0195112787187099	-0.0299008563160896	-0.0117190945893526	NaN	48.6342658996582
1002	99.2165756225586	3.11232805252075	-7.6684775352478	0.020423661917448	-0.017887907102704	-0.0195112787187099	0.00548864435404539	NaN	49.6082878112793
1003	97.9178771972656	4.08635091781616	-7.60354280471802	0.0301638916134834	-0.0156151866540313	-0.0185372550040483	-0.00295288790948689	NaN	48.9589385986328
1004	97.9178771972656	3.11232805252075	-7.73341274261475	0.0220470335334539	-0.0243813935667276	-0.0152905117720366	0.00289124972186983	NaN	48.9589385986328
1005	99.8659210205078	2.78765368461609	-7.9282169342041	0.0132808275520802	-0.0130177913233638	-0.0130177913233638	-0.00717365415766835	NaN	49.9329605102539
1006	101.164619445801	1.81363070011139	-7.86328220367432	0.00970941036939621	-0.00327756232582033	-0.0104203969240189	-0.00197886489331722	NaN	50.5823097229004
1007	99.2165756225586	2.78765368461609	-8.05808639526367	0.0136055024340749	0.0022419011220336	-0.00457625929266214	0.00321592413820326	NaN	49.6082878112793
1008	99.2165756225586	3.11232805252075	-7.79834747314453	0.00581331877037883	-0.00717365415766835	-0.00619963090866804	-3.08191010844894e-05	NaN	49.6082878112793
1009	99.2165756225586	3.43700218200684	-7.53860807418823	-0.000680167751852423	-0.00425158534198999	-0.00327756232582033	0.00646266713738441	NaN	49.6082878112793
1010	98.5672225952148	3.7616765499115	-7.60354280471802	0.00938473641872406	0.00451462110504508	-0.00944637414067984	-0.00814767740666866	NaN	49.2836112976074
1011	97.9178771972656	4.08635091781616	-7.9282169342041	-0.0221086721867323	0.01847561635077	0.00581331877037883	0.00321592413820326	NaN	48.9589385986328
1012	99.2165756225586	3.43700218200684	-7.73341274261475	-0.0104203969240189	0.0249691028147936	0.0145795252174139	0.00873538758605719	NaN	49.6082878112793
1013	97.9178771972656	3.43700218200684	-7.9282169342041	-0.0286021586507559	0.0197743140161037	0.0158782228827477	0.00678734155371785	NaN	48.9589385986328
1014	97.2685317993164	4.08635091781616	-7.99315214157104	-0.0165892094373703	0.0106834331527352	0.0171769186854362	0.00289124972186983	NaN	48.6342658996582
1015	98.5672225952148	3.7616765499115	-7.47367286682129	-0.00879702530801296	0.00841071270406246	-0.00652430532500148	-0.00197886489331722	NaN	49.2836112976074
1016	98.5672225952148	3.7616765499115	-7.86328220367432	0.0171769186854362	0.00516396993771195	0.000943203864153475	-0.00132951640989631	NaN	49.2836112976074
1017	99.2165756225586	3.43700218200684	-7.86328220367432	0.00873538758605719	0.00873538758605719	0.00159255252219737	0.000293855206109583	NaN	49.6082878112793
1018	97.9178771972656	4.41102504730225	-7.73341274261475	0.00483929552137852	0.00711201597005129	-0.00912170019000769	-0.00100484199356288	NaN	48.9589385986328
1019	98.5672225952148	4.73569965362549	-7.86328220367432	-0.00425158534198999	0.00126787810586393	-0.00944637414067984	-0.00555028254166245	NaN	49.2836112976074
1020	99.8659210205078	3.11232805252075	-7.53860807418823	-3.08191010844894e-05	-0.00425158534198999	-0.0107450718060136	-0.00847235135734081	NaN	49.9329605102539
1021	100.515274047852	3.11232805252075	-7.34380340576172	0.0113327819854021	-0.0237320438027382	-0.0276281367987394	-0.00457625929266214	NaN	50.2576370239258
1022	97.2685317993164	4.41102504730225	-7.9282169342041	0.0269171483814716	-0.00652430532500148	-0.0263294391334057	-0.0026282137259841	NaN	48.6342658996582
1023	100.515274047852	2.78765368461609	-7.9282169342041	0.00613799272105098	-0.0113944197073579	-0.023407369852066	-0.00295288790948689	NaN	50.2576370239258
1024	95.3204803466797	4.08635091781616	-8.25289154052734	0.00321592413820326	-0.0107450718060136	-0.0253554154187441	-0.00717365415766835	NaN	47.6602401733398
1025	95.9698333740234	4.08635091781616	-7.9282169342041	-0.00360223650932312	-0.00230353930965066	-0.0133424662053585	-0.00392691092565656	NaN	47.9849166870117
1026	95.3204803466797	3.43700218200684	-7.47367286682129	-0.00749832857400179	-0.00652430532500148	-0.00555028254166245	-0.00717365415766835	NaN	47.6602401733398
1027	97.2685317993164	3.43700218200684	-7.60354280471802	0.00938473641872406	0.00418994715437293	-0.0026282137259841	0.00289124972186983	NaN	48.6342658996582
1028	96.6191787719727	3.7616765499115	-7.9282169342041	-0.00230353930965066	0.00581331877037883	-0.00457625929266214	0.0106834331527352	NaN	48.3095893859863
1029	96.6191787719727	4.08635091781616	-8.12302207946777	0.00711201597005129	-0.000355493422830477	-0.00327756232582033	-0.00360223650932312	NaN	48.3095893859863
1030	97.2685317993164	4.08635091781616	-7.9282169342041	0.00191722682211548	0.00646266713738441	0.000293855206109583	-0.0026282137259841	NaN	48.6342658996582
1031	99.2165756225586	3.11232805252075	-7.86328220367432	-0.00360223650932312	0.0168522447347641	0.0230210572481155	0.00354059832170606	NaN	49.6082878112793
1032	97.9178771972656	3.7616765499115	-7.53860807418823	-0.0113944197073579	0.0243197549134493	0.0282158460468054	0.0149041991680861	NaN	48.9589385986328
1033	99.2165756225586	3.11232805252075	-7.60354280471802	0.00354059832170606	0.0116574559360743	0.0200989879667759	0.00191722682211548	NaN	49.6082878112793
1034	98.5672225952148	3.11232805252075	-8.18795680999756	0.00191722682211548	0.0178262684494257	0.0132808275520802	0.00841071270406246	NaN	49.2836112976074
1035	97.9178771972656	3.43700218200684	-8.38276100158691	-0.00522560812532902	-0.00295288790948689	0.00808603875339031	-0.00327756232582033	NaN	48.9589385986328
1036	98.5672225952148	2.46297931671143	-7.86328220367432	0.00613799272105098	-0.00782300252467394	0.00548864435404539	0.00548864435404539	NaN	49.2836112976074
1037	96.6191787719727	3.11232805252075	-7.79834747314453	0.00808603875339031	-0.00197886489331722	0.0152288740500808	0.00483929552137852	NaN	48.3095893859863
1038	99.8659210205078	2.46297931671143	-7.60354280471802	0.0200989879667759	0.0022419011220336	0.0126314787194133	0.00483929552137852	NaN	49.9329605102539
1039	99.2165756225586	2.13830494880676	-7.4087381362915	0.00970941036939621	-0.00360223650932312	0.0022419011220336	0.00159255252219737	NaN	49.6082878112793
1040	98.5672225952148	3.7616765499115	-7.6684775352478	0.00256657530553639	-0.00392691092565656	-0.00392691092565656	0.00418994715437293	NaN	49.2836112976074
1041	97.9178771972656	4.08635091781616	-8.18795680999756	0.0126314787194133	-0.0334722734987736	-0.0104203969240189	-0.00684897974133492	NaN	48.9589385986328
1042	99.8659210205078	3.11232805252075	-7.79834747314453	0.01100810803473	-0.00295288790948689	-0.00652430532500148	-0.00100484199356288	NaN	49.9329605102539
1043	97.2685317993164	3.7616765499115	-7.79834747314453	0.0123068047687411	-0.0175632312893867	-0.0211346503347158	-0.00392691092565656	NaN	48.6342658996582
1044	99.8659210205078	2.78765368461609	-7.47367286682129	0.00159255252219737	-0.000355493422830477	-0.00619963090866804	-0.000680167751852423	NaN	49.9329605102539
1045	97.9178771972656	4.08635091781616	-7.99315214157104	-0.00555028254166245	-0.0104203969240189	-0.0175632312893867	-0.00295288790948689	NaN	48.9589385986328
1046	97.9178771972656	4.08635091781616	-8.51263046264648	0.0022419011220336	-0.000680167751852423	0.00159255252219737	-0.00587495695799589	NaN	48.9589385986328
1047	97.9178771972656	3.7616765499115	-8.38276100158691	0.00938473641872406	0.00418994715437293	0.00873538758605719	0.00873538758605719	NaN	48.9589385986328
1048	97.9178771972656	4.08635091781616	-8.38276100158691	0.00159255252219737	0.00516396993771195	0.00483929552137852	0.00613799272105098	NaN	48.9589385986328
1049	99.8659210205078	3.7616765499115	-7.9282169342041	0.00516396993771195	-0.00197886489331722	-0.0026282137259841	0.0022419011220336	NaN	49.9329605102539
1050	100.515274047852	3.43700218200684	-7.79834747314453	-0.00879702530801296	0.00646266713738441	0.00126787810586393	-0.00490093370899558	NaN	50.2576370239258
1051	98.5672225952148	3.7616765499115	-7.79834747314453	-0.0185372550040483	0.0171769186854362	0.0178262684494257	0.0132808275520802	NaN	49.2836112976074
1052	98.5672225952148	4.08635091781616	-8.05808639526367	-0.00652430532500148	0.0246444288641214	0.0282158460468054	0.00776136433705688	NaN	49.2836112976074
1053	97.9178771972656	3.43700218200684	-7.73341274261475	0.000943203864153475	0.0230210572481155	0.0188002903014421	0.00776136433705688	NaN	48.9589385986328
1054	97.9178771972656	2.78765368461609	-7.6684775352478	-0.0133424662053585	0.00970941036939621	0.0116574559360743	0.00516396993771195	NaN	48.9589385986328
1055	99.2165756225586	2.78765368461609	-7.86328220367432	-0.0188619289547205	0.0103587592020631	0.00613799272105098	0.000943203864153475	NaN	49.6082878112793
1056	96.6191787719727	3.11232805252075	-7.4087381362915	-0.0152905117720366	0.00711201597005129	-0.00100484199356288	-0.000355493422830477	NaN	48.3095893859863
1057	97.2685317993164	2.46297931671143	-7.53860807418823	-0.0146411629393697	0.00906006153672934	0.00516396993771195	0.00678734155371785	NaN	48.6342658996582
1058	97.9178771972656	2.78765368461609	-7.9282169342041	-0.00457625929266214	0.00678734155371785	0.0178262684494257	-3.08191010844894e-05	NaN	48.9589385986328
1059	97.9178771972656	3.7616765499115	-8.05808639526367	-0.0136671401560307	-0.000355493422830477	0.0100340843200684	0.00256657530553639	NaN	48.9589385986328
1060	97.9178771972656	3.7616765499115	-7.9282169342041	0.00483929552137852	-0.00295288790948689	-0.00522560812532902	-0.00847235135734081	NaN	48.9589385986328
1061	99.2165756225586	2.78765368461609	-8.05808639526367	0.00678734155371785	-0.00457625929266214	-0.0130177913233638	-0.00847235135734081	NaN	49.6082878112793
1062	97.9178771972656	2.78765368461609	-7.53860807418823	0.0213976856321096	-0.00749832857400179	-0.000355493422830477	-0.00457625929266214	NaN	48.9589385986328
1063	99.2165756225586	2.78765368461609	-8.25289154052734	0.00354059832170606	-0.0139918150380254	-0.000680167751852423	0.00126787810586393	NaN	49.6082878112793
1064	97.2685317993164	3.11232805252075	-7.9282169342041	-0.00522560812532902	-0.0227580219507217	-0.00652430532500148	0.00191722682211548	NaN	48.6342658996582
1065	99.2165756225586	2.13830494880676	-7.53860807418823	-0.00425158534198999	-0.00652430532500148	-0.00230353930965066	-0.0182125810533762	NaN	49.6082878112793
1066	99.2165756225586	1.81363070011139	-7.47367286682129	0.00841071270406246	-0.0143164889886975	-0.00749832857400179	-0.00457625929266214	NaN	49.6082878112793
1067	98.5672225952148	1.48895645141602	-7.6684775352478	0.0178262684494257	0.00483929552137852	0.00126787810586393	-0.00197886489331722	NaN	49.2836112976074
1068	99.8659210205078	1.48895645141602	-7.47367286682129	0.0188002903014421	0.00386527273803949	-0.000355493422830477	-0.00165419070981443	NaN	49.9329605102539
1069	99.2165756225586	2.13830494880676	-7.79834747314453	0.00289124972186983	-0.00425158534198999	-0.00230353930965066	-0.00230353930965066	NaN	49.6082878112793
1070	97.9178771972656	3.11232805252075	-7.86328220367432	0.00711201597005129	0.00743668992072344	-0.00619963090866804	-0.00555028254166245	NaN	48.9589385986328
1071	99.2165756225586	3.43700218200684	-7.86328220367432	-0.00684897974133492	0.0233457311987877	0.0230210572481155	0.00841071270406246	NaN	49.6082878112793
1072	100.515274047852	2.46297931671143	-7.53860807418823	-0.0104203969240189	0.0275664981454611	0.0272418223321438	0.011982130818069	NaN	50.2576370239258
1073	99.8659210205078	3.43700218200684	-7.73341274261475	-0.0201606266200542	0.0116574559360743	0.0181509424000978	0.00646266713738441	NaN	49.9329605102539
1074	99.2165756225586	3.43700218200684	-7.60354280471802	-0.0198359526693821	0.011982130818069	0.0152288740500808	0.00841071270406246	NaN	49.6082878112793
1075	97.9178771972656	3.7616765499115	-7.9282169342041	-0.0195112787187099	0.0113327819854021	0.0142548503354192	-0.00132951640989631	NaN	48.9589385986328
1076	98.5672225952148	2.78765368461609	-8.05808639526367	0.00613799272105098	0.00808603875339031	-0.000355493422830477	0.00126787810586393	NaN	49.2836112976074
1077	97.9178771972656	3.11232805252075	-7.99315214157104	-0.00100484199356288	0.0106834331527352	0.00191722682211548	0.00906006153672934	NaN	48.9589385986328
1078	98.5672225952148	3.11232805252075	-7.99315214157104	0.00613799272105098	0.00743668992072344	0.00613799272105098	0.00256657530553639	NaN	49.2836112976074
1079	97.9178771972656	3.11232805252075	-7.99315214157104	0.00354059832170606	0.00354059832170606	-0.00425158534198999	0.00321592413820326	NaN	48.9589385986328
1080	99.8659210205078	2.13830494880676	-7.4087381362915	0.00159255252219737	-0.00100484199356288	-0.0026282137259841	-0.0100957229733467	NaN	49.9329605102539
1081	97.2685317993164	2.46297931671143	-7.47367286682129	0.0233457311987877	-0.0204853005707264	-0.0201606266200542	-0.00587495695799589	NaN	48.6342658996582
1082	98.5672225952148	3.43700218200684	-8.31782627105713	0.0275664981454611	-0.0185372550040483	-0.0165892094373703	-0.00327756232582033	NaN	49.2836112976074
1083	96.6191787719727	2.46297931671143	-7.79834747314453	0.0191249661147594	-0.0185372550040483	-0.0195112787187099	-0.00392691092565656	NaN	48.3095893859863
1084	97.9178771972656	2.46297931671143	-7.53860807418823	0.0142548503354192	-0.0169138833880424	-0.0243813935667276	-0.00165419070981443	NaN	48.9589385986328
1085	95.3204803466797	2.78765368461609	-7.47367286682129	0.00386527273803949	-0.000355493422830477	-0.00684897974133492	-0.00717365415766835	NaN	47.6602401733398
1086	94.6711349487305	3.7616765499115	-7.79834747314453	0.00289124972186983	-0.00165419070981443	-0.00814767740666866	-0.00490093370899558	NaN	47.3355674743652
1087	95.9698333740234	3.43700218200684	-8.18795680999756	-0.00457625929266214	0.00646266713738441	-3.08191010844894e-05	0.00808603875339031	NaN	47.9849166870117
1088	96.6191787719727	3.43700218200684	-8.05808639526367	-0.000355493422830477	0.00191722682211548	-0.00197886489331722	-3.08191010844894e-05	NaN	48.3095893859863
1089	97.2685317993164	3.43700218200684	-7.86328220367432	0.000943203864153475	0.00646266713738441	-0.00814767740666866	0.00191722682211548	NaN	48.6342658996582
1090	99.8659210205078	2.46297931671143	-7.79834747314453	0.00678734155371785	0.0168522447347641	-0.00847235135734081	0.00289124972186983	NaN	49.9329605102539
1091	99.8659210205078	2.13830494880676	-7.27886867523193	-0.00457625929266214	0.0246444288641214	0.0106834331527352	-0.000680167751852423	NaN	49.9329605102539
1092	97.9178771972656	3.43700218200684	-7.73341274261475	-0.00652430532500148	0.0259431265294552	0.0197743140161037	0.0100340843200684	NaN	48.9589385986328
1093	99.8659210205078	1.81363070011139	-8.12302207946777	-0.0172385573387146	0.0217223595827818	0.00354059832170606	0.000293855206109583	NaN	49.9329605102539
1094	99.2165756225586	1.16428208351135	-7.99315214157104	-0.0143164889886975	0.0126314787194133	0.00256657530553639	0.00354059832170606	NaN	49.6082878112793
1095	98.5672225952148	1.48895645141602	-7.79834747314453	-3.08191010844894e-05	-3.08191010844894e-05	-0.00327756232582033	-0.00977104809135199	NaN	49.2836112976074
1096	97.9178771972656	1.81363070011139	-7.6684775352478	0.00191722682211548	-3.08191010844894e-05	-0.00847235135734081	0.00126787810586393	NaN	48.9589385986328
1097	99.2165756225586	1.81363070011139	-7.60354280471802	-0.00587495695799589	-0.00165419070981443	0.00418994715437293	0.00256657530553639	NaN	49.6082878112793
1098	98.5672225952148	2.78765368461609	-7.6684775352478	-0.00295288790948689	-0.00230353930965066	-0.00457625929266214	0.00548864435404539	NaN	49.2836112976074
1099	99.2165756225586	1.81363070011139	-8.05808639526367	-0.00165419070981443	-0.000680167751852423	-0.00230353930965066	-0.00132951640989631	NaN	49.6082878112793
1100	98.5672225952148	3.11232805252075	-8.18795680999756	0.0106834331527352	-0.00684897974133492	-0.0175632312893867	-0.00165419070981443	NaN	49.2836112976074
1101	97.9178771972656	4.08635091781616	-8.05808639526367	0.0213976856321096	-0.0139918150380254	-0.0188619289547205	-0.00457625929266214	NaN	48.9589385986328
1102	99.8659210205078	2.13830494880676	-7.73341274261475	0.0272418223321438	-0.017887907102704	-0.0240567177534103	0.00776136433705688	NaN	49.9329605102539
1103	97.2685317993164	3.43700218200684	-7.9282169342041	0.0213976856321096	-0.0113944197073579	-0.0201606266200542	-0.00749832857400179	NaN	48.6342658996582
1104	99.2165756225586	2.46297931671143	-7.86328220367432	0.0168522447347641	-0.0227580219507217	-0.0263294391334057	0.000943203864153475	NaN	49.6082878112793
1105	99.2165756225586	2.46297931671143	-8.31782627105713	0.00613799272105098	-0.00360223650932312	-0.0143164889886975	-0.00619963090866804	NaN	49.6082878112793
1106	101.164619445801	2.46297931671143	-7.99315214157104	0.0145795252174139	-0.00360223650932312	-0.0113944197073579	0.00159255252219737	NaN	50.5823097229004
1107	99.8659210205078	2.46297931671143	-7.99315214157104	0.0126314787194133	0.00906006153672934	-3.08191010844894e-05	0.00451462110504508	NaN	49.9329605102539
1108	99.8659210205078	2.13830494880676	-7.6684775352478	0.00451462110504508	0.0116574559360743	-0.00652430532500148	0.000618529506027699	NaN	49.9329605102539
1109	99.8659210205078	2.13830494880676	-7.34380340576172	-0.00100484199356288	0.0022419011220336	-0.00684897974133492	-0.00327756232582033	NaN	49.9329605102539
1110	99.8659210205078	2.46297931671143	-7.9282169342041	-3.08191010844894e-05	0.00126787810586393	-0.00327756232582033	0.000943203864153475	NaN	49.9329605102539
1111	97.9178771972656	3.43700218200684	-8.05808639526367	-0.0159398596733809	0.0282158460468054	0.0168522447347641	0.00516396993771195	NaN	48.9589385986328
1112	98.5672225952148	1.81363070011139	-7.86328220367432	-0.0224333461374044	0.0282158460468054	0.0207483377307653	0.0022419011220336	NaN	49.2836112976074
1113	95.3204803466797	3.11232805252075	-7.73341274261475	-0.0240567177534103	0.0246444288641214	0.0158782228827477	0.00483929552137852	NaN	47.6602401733398
1114	95.3204803466797	3.11232805252075	-7.53860807418823	-0.0282774847000837	0.0142548503354192	0.00516396993771195	-0.00197886489331722	NaN	47.6602401733398
1115	96.6191787719727	2.13830494880676	-7.21393346786499	-0.0279528107494116	0.00354059832170606	0.00321592413820326	0.00126787810586393	NaN	48.3095893859863
1116	97.2685317993164	2.46297931671143	-7.73341274261475	-0.0165892094373703	-3.08191010844894e-05	0.00776136433705688	-0.00392691092565656	NaN	48.6342658996582
1117	98.5672225952148	2.46297931671143	-7.6684775352478	-0.0123684434220195	0.00808603875339031	0.00418994715437293	0.00743668992072344	NaN	49.2836112976074
1118	98.5672225952148	2.46297931671143	-7.53860807418823	-0.0110697457566857	0.00970941036939621	-3.08191010844894e-05	-0.00749832857400179	NaN	49.2836112976074
1119	97.9178771972656	3.43700218200684	-7.86328220367432	-0.00522560812532902	-0.00847235135734081	-0.0133424662053585	-0.00132951640989631	NaN	48.9589385986328
1120	99.2165756225586	2.78765368461609	-7.47367286682129	-0.0100957229733467	-0.0126931173726916	-0.00749832857400179	-0.00490093370899558	NaN	49.6082878112793
1121	99.8659210205078	1.48895645141602	-7.4087381362915	0.0217223595827818	-0.0126931173726916	-0.032173577696085	-0.00100484199356288	NaN	49.9329605102539
1122	97.9178771972656	3.11232805252075	-8.12302207946777	0.0295145437121391	-0.0165892094373703	-0.0195112787187099	0.00483929552137852	NaN	48.9589385986328
1123	99.8659210205078	1.16428208351135	-7.99315214157104	0.0340599827468395	-0.0204853005707264	-0.017887907102704	-0.00782300252467394	NaN	49.9329605102539
1124	97.2685317993164	2.46297931671143	-8.31782627105713	0.0353586822748184	-0.0126931173726916	-0.0198359526693821	-0.00295288790948689	NaN	48.6342658996582
1125	98.5672225952148	2.13830494880676	-8.18795680999756	0.0178262684494257	-0.0100957229733467	-0.0185372550040483	0.00159255252219737	NaN	49.2836112976074
1126	97.9178771972656	2.78765368461609	-7.60354280471802	0.0149041991680861	-0.00684897974133492	-0.0149658378213644	0.000618529506027699	NaN	48.9589385986328
1127	98.5672225952148	2.78765368461609	-7.47367286682129	0.011982130818069	-0.00522560812532902	-0.0130177913233638	0.00159255252219737	NaN	49.2836112976074
1128	97.9178771972656	3.7616765499115	-8.18795680999756	0.0175015944987535	0.00418994715437293	-0.000355493422830477	0.00808603875339031	NaN	48.9589385986328
1129	97.9178771972656	3.43700218200684	-8.31782627105713	0.00711201597005129	-0.00327756232582033	-0.0100957229733467	-0.00197886489331722	NaN	48.9589385986328
1130	97.9178771972656	4.41102504730225	-8.18795680999756	0.00256657530553639	-0.000355493422830477	-0.0104203969240189	-0.00652430532500148	NaN	48.9589385986328
1131	98.5672225952148	2.46297931671143	-7.9282169342041	0.00386527273803949	0.0142548503354192	0.00191722682211548	-0.00165419070981443	NaN	49.2836112976074
1132	97.9178771972656	3.7616765499115	-8.12302207946777	-0.0227580219507217	0.0249691028147936	0.0200989879667759	0.00613799272105098	NaN	48.9589385986328
1133	98.5672225952148	2.78765368461609	-7.79834747314453	-0.0159398596733809	0.0165275707840919	0.0168522447347641	0.0022419011220336	NaN	49.2836112976074
1134	98.5672225952148	3.7616765499115	-8.05808639526367	-0.021459324285388	0.0223717093467712	0.0168522447347641	0.0022419011220336	NaN	49.2836112976074
1135	96.6191787719727	4.41102504730225	-8.38276100158691	-0.0243813935667276	0.000293855206109583	0.00191722682211548	-0.00230353930965066	NaN	48.3095893859863
1136	97.9178771972656	3.7616765499115	-8.18795680999756	-0.0120437685400248	0.0132808275520802	0.000943203864153475	0.00581331877037883	NaN	48.9589385986328
1137	97.2685317993164	4.41102504730225	-7.86328220367432	-0.00944637414067984	0.00841071270406246	0.00581331877037883	0.00711201597005129	NaN	48.6342658996582
1138	98.5672225952148	4.08635091781616	-7.86328220367432	-0.00619963090866804	0.00970941036939621	0.00321592413820326	0.0103587592020631	NaN	49.2836112976074
1139	98.5672225952148	2.78765368461609	-7.34380340576172	-0.00684897974133492	-0.00457625929266214	0.000618529506027699	0.00289124972186983	NaN	49.2836112976074
1140	97.2685317993164	3.7616765499115	-7.79834747314453	-0.00327756232582033	-0.00619963090866804	-0.00619963090866804	-0.0026282137259841	NaN	48.6342658996582
1141	95.3204803466797	4.08635091781616	-7.9282169342041	0.0236704051494598	-0.00684897974133492	-0.0295761823654175	-0.00165419070981443	NaN	47.6602401733398
1142	97.9178771972656	2.78765368461609	-7.86328220367432	0.0317872650921345	-0.0169138833880424	-0.00457625929266214	0.00256657530553639	NaN	48.9589385986328
1143	94.6711349487305	3.7616765499115	-8.05808639526367	0.0373067259788513	-0.0126931173726916	-0.0152905117720366	0.00386527273803949	NaN	47.3355674743652
1144	97.2685317993164	2.46297931671143	-7.53860807418823	0.0236704051494598	-0.00587495695799589	-0.0117190945893526	-0.00360223650932312	NaN	48.6342658996582
1145	97.9178771972656	2.78765368461609	-7.73341274261475	0.0116574559360743	-0.00295288790948689	-0.00360223650932312	-0.00132951640989631	NaN	48.9589385986328
1146	96.6191787719727	3.7616765499115	-7.99315214157104	0.0142548503354192	-0.00327756232582033	-0.00944637414067984	-0.00749832857400179	NaN	48.3095893859863
1147	97.2685317993164	4.08635091781616	-7.73341274261475	0.00711201597005129	-0.00360223650932312	-0.00457625929266214	-0.00490093370899558	NaN	48.6342658996582
1148	97.2685317993164	4.08635091781616	-7.9282169342041	0.00776136433705688	0.000943203864153475	0.00451462110504508	-0.00684897974133492	NaN	48.6342658996582
1149	99.8659210205078	2.46297931671143	-7.6684775352478	-0.0107450718060136	-0.00490093370899558	-0.0152905117720366	-0.00977104809135199	NaN	49.9329605102539
1150	99.2165756225586	2.46297931671143	-7.47367286682129	-0.0162645354866982	-0.00100484199356288	0.00256657530553639	-0.00230353930965066	NaN	49.6082878112793
1151	96.6191787719727	2.46297931671143	-7.4087381362915	-0.0143164889886975	0.00743668992072344	0.0155535480007529	-0.000680167751852423	NaN	48.3095893859863
1152	99.2165756225586	1.81363070011139	-7.9282169342041	-0.0211346503347158	0.0106834331527352	0.0226963832974434	0.00776136433705688	NaN	49.6082878112793
1153	97.2685317993164	2.46297931671143	-7.9282169342041	-0.02697878703475	0.0132808275520802	0.0132808275520802	0.00581331877037883	NaN	48.6342658996582
1154	98.5672225952148	2.78765368461609	-7.6684775352478	-0.0292515084147453	0.00906006153672934	0.0168522447347641	0.00289124972186983	NaN	49.2836112976074
1155	99.2165756225586	2.46297931671143	-7.73341274261475	-0.023407369852066	0.00159255252219737	0.00256657530553639	0.00678734155371785	NaN	49.6082878112793
1156	100.515274047852	2.78765368461609	-7.73341274261475	-0.0123684434220195	0.0106834331527352	0.000943203864153475	0.00873538758605719	NaN	50.2576370239258
1157	99.8659210205078	2.78765368461609	-7.6684775352478	-0.0110697457566857	0.00483929552137852	0.0123068047687411	0.0103587592020631	NaN	49.9329605102539
1158	99.2165756225586	2.78765368461609	-7.9282169342041	-0.00944637414067984	-0.0026282137259841	0.00873538758605719	0.0022419011220336	NaN	49.6082878112793
1159	97.2685317993164	3.7616765499115	-8.25289154052734	-0.00295288790948689	0.00321592413820326	-0.00230353930965066	0.00256657530553639	NaN	48.6342658996582
1160	97.9178771972656	3.11232805252075	-8.05808639526367	-0.0117190945893526	-0.0136671401560307	-0.00392691092565656	0.00126787810586393	NaN	48.9589385986328
1161	99.2165756225586	2.78765368461609	-8.05808639526367	0.00906006153672934	-0.017887907102704	-0.0172385573387146	-0.00555028254166245	NaN	49.6082878112793
1162	97.9178771972656	4.08635091781616	-7.53860807418823	0.0168522447347641	-0.0191866029053926	-0.0143164889886975	0.00776136433705688	NaN	48.9589385986328
1163	99.8659210205078	3.43700218200684	-7.99315214157104	0.0275664981454611	-0.0117190945893526	-0.00879702530801296	-0.00230353930965066	NaN	49.9329605102539
1164	97.2685317993164	4.41102504730225	-8.05808639526367	0.0233457311987877	-0.00977104809135199	-0.00749832857400179	-0.0107450718060136	NaN	48.6342658996582
1165	99.2165756225586	3.43700218200684	-7.99315214157104	0.0162028968334198	-0.00100484199356288	0.00678734155371785	-0.00522560812532902	NaN	49.6082878112793
1166	99.2165756225586	3.43700218200684	-7.99315214157104	0.0223717093467712	0.00256657530553639	-0.00165419070981443	-0.0107450718060136	NaN	49.6082878112793
1167	97.2685317993164	4.73569965362549	-7.73341274261475	0.0213976856321096	0.00613799272105098	0.00256657530553639	0.000943203864153475	NaN	48.6342658996582
1168	97.2685317993164	4.08635091781616	-7.79834747314453	0.0207483377307653	0.0171769186854362	-0.0104203969240189	0.00191722682211548	NaN	48.6342658996582
1169	97.2685317993164	4.08635091781616	-7.86328220367432	0.00483929552137852	0.0100340843200684	-0.0100957229733467	0.00321592413820326	NaN	48.6342658996582
1170	97.9178771972656	2.78765368461609	-7.79834747314453	-0.00295288790948689	0.00841071270406246	-0.0217839982360601	-0.00360223650932312	NaN	48.9589385986328
1171	96.6191787719727	3.11232805252075	-7.99315214157104	0.0022419011220336	0.0194496400654316	0.00191722682211548	0.00841071270406246	NaN	48.3095893859863
1172	95.3204803466797	4.08635091781616	-8.18795680999756	-0.0201606266200542	0.0246444288641214	0.0152288740500808	0.00613799272105098	NaN	47.6602401733398
1173	97.9178771972656	3.43700218200684	-7.6684775352478	-0.0237320438027382	0.0171769186854362	0.0145795252174139	0.00483929552137852	NaN	48.9589385986328
1174	98.5672225952148	3.11232805252075	-7.53860807418823	-0.0237320438027382	0.00776136433705688	0.0113327819854021	0.00354059832170606	NaN	49.2836112976074
1175	98.5672225952148	3.11232805252075	-7.99315214157104	-0.0159398596733809	-0.00522560812532902	0.000618529506027699	-0.00165419070981443	NaN	49.2836112976074
1176	98.5672225952148	2.78765368461609	-8.05808639526367	-0.0126931173726916	0.000618529506027699	-0.00197886489331722	-0.00197886489331722	NaN	49.2836112976074
1177	98.5672225952148	2.13830494880676	-7.60354280471802	-0.00490093370899558	-0.00619963090866804	0.00678734155371785	0.0022419011220336	NaN	49.2836112976074
1178	98.5672225952148	2.46297931671143	-7.86328220367432	-0.017887907102704	-0.00684897974133492	0.00516396993771195	-0.0026282137259841	NaN	49.2836112976074
1179	100.515274047852	1.48895645141602	-7.60354280471802	-0.00684897974133492	-0.0159398596733809	-0.00684897974133492	-3.08191010844894e-05	NaN	50.2576370239258
1180	97.9178771972656	1.81363070011139	-7.53860807418823	-0.00360223650932312	-0.0201606266200542	-0.00295288790948689	-0.00425158534198999	NaN	48.9589385986328
1181	97.2685317993164	1.81363070011139	-7.47367286682129	0.0197743140161037	-0.0295761823654175	-0.0221086721867323	-0.00684897974133492	NaN	48.6342658996582
1182	97.9178771972656	3.11232805252075	-8.05808639526367	0.0265924744307995	-0.0172385573387146	-0.017887907102704	0.00418994715437293	NaN	48.9589385986328
1183	97.9178771972656	2.46297931671143	-7.6684775352478	0.0246444288641214	-0.0117190945893526	-0.0143164889886975	0.00256657530553639	NaN	48.9589385986328
1184	99.2165756225586	2.78765368461609	-7.6684775352478	0.0243197549134493	-0.0204853005707264	-0.0185372550040483	-0.00360223650932312	NaN	49.6082878112793
1185	97.9178771972656	3.43700218200684	-7.73341274261475	0.0168522447347641	-0.0169138833880424	-0.0165892094373703	0.00126787810586393	NaN	48.9589385986328
1186	98.5672225952148	4.08635091781616	-7.86328220367432	0.0171769186854362	-0.000680167751852423	-0.0104203969240189	-0.00132951640989631	NaN	49.2836112976074
1187	98.5672225952148	3.43700218200684	-8.18795680999756	0.000943203864153475	-0.00619963090866804	-0.00100484199356288	0.00711201597005129	NaN	49.2836112976074
1188	97.9178771972656	4.08635091781616	-8.25289154052734	-0.00132951640989631	0.00418994715437293	0.00581331877037883	0.00841071270406246	NaN	48.9589385986328
1189	98.5672225952148	3.43700218200684	-8.38276100158691	-0.00165419070981443	0.00159255252219737	-0.00360223650932312	0.00354059832170606	NaN	49.2836112976074
1190	99.2165756225586	2.78765368461609	-8.12302207946777	-0.0107450718060136	0.00841071270406246	-0.00360223650932312	-0.00100484199356288	NaN	49.6082878112793
1191	99.2165756225586	2.46297931671143	-7.53860807418823	-0.00977104809135199	0.0197743140161037	0.0123068047687411	0.0165275707840919	NaN	49.6082878112793
1192	97.2685317993164	3.7616765499115	-7.60354280471802	-0.0126931173726916	0.0210730116814375	0.00906006153672934	0.00548864435404539	NaN	48.6342658996582
1193	99.8659210205078	2.78765368461609	-7.73341274261475	-0.0250307414680719	0.0217223595827818	0.011982130818069	0.00678734155371785	NaN	49.9329605102539
1194	97.2685317993164	3.11232805252075	-7.79834747314453	-0.0250307414680719	0.0178262684494257	0.00873538758605719	-0.00197886489331722	NaN	48.6342658996582
1195	96.6191787719727	4.08635091781616	-7.9282169342041	-0.0152905117720366	0.00613799272105098	-0.0104203969240189	-0.00522560812532902	NaN	48.3095893859863
1196	96.6191787719727	3.7616765499115	-7.73341274261475	-0.00360223650932312	0.00970941036939621	-0.00522560812532902	0.00354059832170606	NaN	48.3095893859863
1197	96.6191787719727	4.41102504730225	-7.9282169342041	0.00159255252219737	0.00483929552137852	-0.00782300252467394	0.00354059832170606	NaN	48.3095893859863
1198	95.3204803466797	3.7616765499115	-7.47367286682129	-0.0143164889886975	0.00613799272105098	-0.00295288790948689	0.00873538758605719	NaN	47.6602401733398
1199	95.9698333740234	3.7616765499115	-7.9282169342041	-0.0217839982360601	0.00548864435404539	-0.0120437685400248	-0.00165419070981443	NaN	47.9849166870117
1200	95.9698333740234	3.7616765499115	-7.9282169342041	0.00159255252219737	-0.00717365415766835	-0.0185372550040483	0.00321592413820326	NaN	47.9849166870117
1201	97.9178771972656	3.11232805252075	-7.86328220367432	0.0136055024340749	-0.0221086721867323	-0.0237320438027382	-0.00555028254166245	NaN	48.9589385986328
1202	99.2165756225586	2.78765368461609	-7.60354280471802	0.0282158460468054	-0.0110697457566857	-0.0337969474494457	0.00678734155371785	NaN	49.6082878112793
1203	99.2165756225586	3.7616765499115	-7.73341274261475	0.00938473641872406	-0.0136671401560307	-0.0208099745213985	-0.000355493422830477	NaN	49.6082878112793
1204	98.5672225952148	3.7616765499115	-7.73341274261475	0.013930176384747	-0.0133424662053585	-0.021459324285388	0.000618529506027699	NaN	49.2836112976074
1205	99.2165756225586	2.46297931671143	-7.99315214157104	0.00451462110504508	-0.00555028254166245	-0.0182125810533762	-3.08191010844894e-05	NaN	49.6082878112793
1206	99.2165756225586	2.13830494880676	-7.99315214157104	0.0149041991680861	-0.0139918150380254	-0.0123684434220195	0.000293855206109583	NaN	49.6082878112793
1207	99.2165756225586	0.839607775211334	-7.9282169342041	0.00678734155371785	-0.00717365415766835	-0.00165419070981443	0.00938473641872406	NaN	49.6082878112793
1208	99.2165756225586	1.16428208351135	-7.86328220367432	0.00126787810586393	-0.0113944197073579	0.00678734155371785	0.00743668992072344	NaN	49.6082878112793
1209	98.5672225952148	1.48895645141602	-7.34380340576172	-0.00295288790948689	-0.000355493422830477	-0.00197886489331722	0.00354059832170606	NaN	49.2836112976074
1210	98.5672225952148	2.46297931671143	-7.73341274261475	-0.00327756232582033	-0.00879702530801296	-0.00555028254166245	-0.00977104809135199	NaN	49.2836112976074
1211	97.2685317993164	2.46297931671143	-8.05808639526367	-0.0130177913233638	0.00938473641872406	0.0243197549134493	0.0106834331527352	NaN	48.6342658996582
1212	99.2165756225586	2.13830494880676	-7.73341274261475	-0.0230826959013939	0.0158782228827477	0.0233457311987877	0.00548864435404539	NaN	49.6082878112793
1213	97.2685317993164	2.78765368461609	-7.99315214157104	-0.0240567177534103	0.0149041991680861	0.020423661917448	0.00354059832170606	NaN	48.6342658996582
1214	97.2685317993164	2.78765368461609	-7.79834747314453	-0.0211346503347158	0.0132808275520802	0.0158782228827477	0.00451462110504508	NaN	48.6342658996582
1215	99.8659210205078	2.13830494880676	-7.53860807418823	-0.0139918150380254	-0.00555028254166245	-0.00392691092565656	-0.00879702530801296	NaN	49.9329605102539
1216	99.2165756225586	2.78765368461609	-7.99315214157104	-0.00230353930965066	-0.00132951640989631	-0.000355493422830477	-0.000355493422830477	NaN	49.6082878112793
1217	99.2165756225586	2.13830494880676	-7.9282169342041	-0.000355493422830477	0.00289124972186983	0.00289124972186983	-0.00684897974133492	NaN	49.6082878112793
1218	99.2165756225586	2.78765368461609	-8.05808639526367	0.0191249661147594	-0.00717365415766835	0.01100810803473	0.00418994715437293	NaN	49.6082878112793
1219	99.2165756225586	2.46297931671143	-7.9282169342041	0.0116574559360743	0.000293855206109583	-0.00327756232582033	-0.000680167751852423	NaN	49.6082878112793
1220	99.2165756225586	2.78765368461609	-7.9282169342041	0.0123068047687411	-0.00782300252467394	-0.00717365415766835	-0.00165419070981443	NaN	49.6082878112793
1221	99.2165756225586	2.78765368461609	-7.73341274261475	0.0282158460468054	-0.0133424662053585	-0.0133424662053585	0.00289124972186983	NaN	49.6082878112793
1222	97.9178771972656	4.08635091781616	-7.86328220367432	0.0327612869441509	-0.0182125810533762	-0.0191866029053926	0.00159255252219737	NaN	48.9589385986328
1223	99.8659210205078	2.13830494880676	-7.79834747314453	0.0149041991680861	-0.0152905117720366	-0.0208099745213985	-0.00360223650932312	NaN	49.9329605102539
1224	99.8659210205078	2.46297931671143	-7.9282169342041	0.0168522447347641	-0.0110697457566857	-0.0237320438027382	-0.00912170019000769	NaN	49.9329605102539
1225	97.9178771972656	3.43700218200684	-7.9282169342041	0.00256657530553639	-0.0100957229733467	-0.0237320438027382	-0.00847235135734081	NaN	48.9589385986328
1226	97.2685317993164	3.43700218200684	-7.60354280471802	0.000943203864153475	0.000293855206109583	-0.00295288790948689	-0.00879702530801296	NaN	48.6342658996582
1227	96.6191787719727	3.11232805252075	-7.86328220367432	0.0022419011220336	-0.000355493422830477	-0.00165419070981443	0.00386527273803949	NaN	48.3095893859863
1228	95.3204803466797	3.43700218200684	-8.05808639526367	-0.000680167751852423	0.00516396993771195	-0.0100957229733467	0.00678734155371785	NaN	47.6602401733398
1229	94.6711349487305	3.43700218200684	-8.12302207946777	-0.00847235135734081	0.00938473641872406	-0.00912170019000769	-0.00425158534198999	NaN	47.3355674743652
1230	96.6191787719727	3.11232805252075	-8.05808639526367	-0.00327756232582033	0.00126787810586393	0.0022419011220336	0.00159255252219737	NaN	48.3095893859863
1231	97.9178771972656	3.11232805252075	-7.9282169342041	-0.00230353930965066	0.0116574559360743	0.00678734155371785	0.000618529506027699	NaN	48.9589385986328
1232	97.2685317993164	3.43700218200684	-7.73341274261475	-0.00717365415766835	0.0285405199974775	0.0181509424000978	0.0275664981454611	NaN	48.6342658996582
1233	99.2165756225586	2.78765368461609	-7.79834747314453	-0.00360223650932312	0.0223717093467712	0.0171769186854362	-0.0104203969240189	NaN	49.6082878112793
1234	99.2165756225586	3.43700218200684	-8.38276100158691	0.00613799272105098	0.0158782228827477	0.00159255252219737	0.00970941036939621	NaN	49.6082878112793
1235	96.6191787719727	3.7616765499115	-7.86328220367432	0.0100340843200684	0.00191722682211548	0.0022419011220336	0.00289124972186983	NaN	48.3095893859863
1236	97.9178771972656	2.78765368461609	-7.99315214157104	0.0207483377307653	0.00418994715437293	-0.00295288790948689	0.00159255252219737	NaN	48.9589385986328
1237	97.9178771972656	2.46297931671143	-7.73341274261475	0.00613799272105098	-0.00100484199356288	0.011982130818069	0.00451462110504508	NaN	48.9589385986328
1238	99.2165756225586	1.81363070011139	-7.53860807418823	0.00191722682211548	-0.00522560812532902	-0.00457625929266214	0.00289124972186983	NaN	49.6082878112793
1239	98.5672225952148	1.81363070011139	-7.9282169342041	0.00743668992072344	-0.00879702530801296	0.00743668992072344	-0.00782300252467394	NaN	49.2836112976074
1240	97.9178771972656	2.13830494880676	-8.05808639526367	0.00354059832170606	-0.00619963090866804	-0.0143164889886975	-0.00230353930965066	NaN	48.9589385986328
1241	99.2165756225586	2.46297931671143	-8.05808639526367	0.0123068047687411	-0.0282774847000837	-0.0204853005707264	-0.0117190945893526	NaN	49.6082878112793
1242	99.8659210205078	1.81363070011139	-7.79834747314453	0.0158782228827477	-0.0159398596733809	-0.0146411629393697	-0.00555028254166245	NaN	49.9329605102539
1243	98.5672225952148	3.43700218200684	-7.79834747314453	-0.00100484199356288	-0.0185372550040483	-0.0195112787187099	-0.0104203969240189	NaN	49.2836112976074
1244	97.9178771972656	3.43700218200684	-7.6684775352478	-0.00327756232582033	-0.00814767740666866	-0.0247060675173998	-0.0156151866540313	NaN	48.9589385986328
1245	99.2165756225586	2.46297931671143	-7.9282169342041	-0.00879702530801296	-0.00944637414067984	-0.0191866029053926	-0.00717365415766835	NaN	49.6082878112793
1246	99.8659210205078	2.46297931671143	-7.86328220367432	-0.0100957229733467	-0.00100484199356288	-0.00392691092565656	-0.0156151866540313	NaN	49.9329605102539
1247	99.2165756225586	2.78765368461609	-7.99315214157104	-0.00652430532500148	0.00711201597005129	-0.0123684434220195	-0.00392691092565656	NaN	49.6082878112793
1248	98.5672225952148	2.46297931671143	-8.18795680999756	-0.00652430532500148	0.00451462110504508	-0.0113944197073579	-0.0026282137259841	NaN	49.2836112976074
1249	99.2165756225586	2.13830494880676	-7.79834747314453	-0.00230353930965066	0.00613799272105098	-0.00814767740666866	0.00386527273803949	NaN	49.6082878112793
1250	97.9178771972656	3.43700218200684	-7.86328220367432	-0.0126931173726916	0.00289124972186983	0.00256657530553639	-0.0143164889886975	NaN	48.9589385986328
1251	96.6191787719727	3.7616765499115	-8.38276100158691	-0.0133424662053585	0.0213976856321096	0.0123068047687411	-0.00360223650932312	NaN	48.3095893859863
1252	99.2165756225586	2.46297931671143	-8.12302207946777	-0.0130177913233638	0.0347093306481838	0.0324366129934788	0.000618529506027699	NaN	49.6082878112793
1253	97.9178771972656	3.11232805252075	-7.86328220367432	-0.0182125810533762	0.0252937767654657	0.0168522447347641	0.00906006153672934	NaN	48.9589385986328
1254	99.2165756225586	2.46297931671143	-7.6684775352478	-0.0169138833880424	0.0213976856321096	0.0116574559360743	0.00321592413820326	NaN	49.6082878112793
1255	99.2165756225586	3.11232805252075	-7.34380340576172	-0.0113944197073579	0.0116574559360743	-3.08191010844894e-05	-0.00197886489331722	NaN	49.6082878112793
1256	96.6191787719727	2.78765368461609	-7.79834747314453	-0.0133424662053585	0.013930176384747	-0.00132951640989631	0.00938473641872406	NaN	48.3095893859863
1257	97.2685317993164	3.43700218200684	-7.9282169342041	-0.00197886489331722	0.00938473641872406	0.00743668992072344	0.00743668992072344	NaN	48.6342658996582
1258	96.6191787719727	2.78765368461609	-7.73341274261475	-0.0100957229733467	0.00808603875339031	0.000618529506027699	0.0100340843200684	NaN	48.3095893859863
1259	97.9178771972656	2.13830494880676	-7.6684775352478	-0.00587495695799589	0.00418994715437293	-0.00327756232582033	0.00711201597005129	NaN	48.9589385986328
1260	99.2165756225586	2.13830494880676	-7.53860807418823	-0.00749832857400179	-0.00425158534198999	-0.00619963090866804	-0.000680167751852423	NaN	49.6082878112793
1261	99.2165756225586	2.46297931671143	-7.34380340576172	0.0249691028147936	-0.0169138833880424	-0.02697878703475	-0.00847235135734081	NaN	49.6082878112793
1262	97.2685317993164	3.43700218200684	-7.79834747314453	0.0327612869441509	-0.0120437685400248	-0.017887907102704	-0.00944637414067984	NaN	48.6342658996582
1263	99.2165756225586	2.46297931671143	-8.05808639526367	0.020423661917448	-0.00555028254166245	-0.0237320438027382	-0.00230353930965066	NaN	49.6082878112793
1264	98.5672225952148	3.11232805252075	-7.99315214157104	0.0226963832974434	-0.028926832601428	-0.0224333461374044	-0.00522560812532902	NaN	49.2836112976074
1265	98.5672225952148	3.11232805252075	-8.12302207946777	0.00678734155371785	-0.0224333461374044	-0.00652430532500148	-0.00847235135734081	NaN	49.2836112976074
1266	97.9178771972656	2.13830494880676	-7.79834747314453	0.011982130818069	-0.00522560812532902	0.000618529506027699	-0.00165419070981443	NaN	48.9589385986328
1267	97.2685317993164	2.46297931671143	-7.27886867523193	0.0100340843200684	-0.00457625929266214	0.0106834331527352	-0.00457625929266214	NaN	48.6342658996582
1268	98.5672225952148	2.46297931671143	-8.05808639526367	0.0103587592020631	-0.00197886489331722	-0.00165419070981443	0.00321592413820326	NaN	49.2836112976074
1269	97.9178771972656	3.43700218200684	-8.31782627105713	0.00938473641872406	-0.00132951640989631	0.00354059832170606	0.00289124972186983	NaN	48.9589385986328
1270	99.2165756225586	3.43700218200684	-8.05808639526367	-0.00295288790948689	0.0022419011220336	-0.00457625929266214	-0.00749832857400179	NaN	49.6082878112793
1271	99.8659210205078	2.78765368461609	-7.73341274261475	-0.00847235135734081	0.0194496400654316	0.0126314787194133	0.00159255252219737	NaN	49.9329605102539
1272	99.2165756225586	3.11232805252075	-7.99315214157104	-0.00879702530801296	0.0282158460468054	0.0272418223321438	0.00646266713738441	NaN	49.6082878112793
1273	99.8659210205078	2.46297931671143	-7.79834747314453	-0.0169138833880424	0.025618452578783	0.0243197549134493	-0.00100484199356288	NaN	49.9329605102539
1274	98.5672225952148	3.7616765499115	-8.18795680999756	-0.00425158534198999	0.0210730116814375	0.00483929552137852	-0.0026282137259841	NaN	49.2836112976074
1275	97.9178771972656	3.11232805252075	-8.18795680999756	0.00938473641872406	0.0113327819854021	0.00581331877037883	0.000293855206109583	NaN	48.9589385986328
1276	98.5672225952148	3.7616765499115	-8.05808639526367	0.0106834331527352	-0.000355493422830477	0.00970941036939621	-0.00555028254166245	NaN	49.2836112976074
1277	97.2685317993164	3.11232805252075	-7.86328220367432	0.0106834331527352	-0.0026282137259841	0.00711201597005129	-0.00360223650932312	NaN	48.6342658996582
1278	98.5672225952148	3.7616765499115	-7.60354280471802	0.00581331877037883	0.00191722682211548	-0.000355493422830477	-0.00652430532500148	NaN	49.2836112976074
1279	96.6191787719727	4.08635091781616	-7.6684775352478	0.00743668992072344	-0.00555028254166245	-0.00392691092565656	-0.00295288790948689	NaN	48.3095893859863
1280	98.5672225952148	3.7616765499115	-8.25289154052734	0.00516396993771195	-0.00490093370899558	-0.0113944197073579	-0.0139918150380254	NaN	49.2836112976074
1281	98.5672225952148	3.43700218200684	-7.99315214157104	0.0100340843200684	-0.023407369852066	-0.0152905117720366	-0.00327756232582033	NaN	49.2836112976074
1282	99.8659210205078	2.78765368461609	-7.6684775352478	0.00581331877037883	-0.0100957229733467	-0.00879702530801296	-0.0026282137259841	NaN	49.9329605102539
1283	95.9698333740234	3.11232805252075	-8.05808639526367	0.00126787810586393	-0.0117190945893526	-0.0185372550040483	0.00873538758605719	NaN	47.9849166870117
1284	95.9698333740234	2.46297931671143	-7.60354280471802	-0.00684897974133492	-3.08191010844894e-05	-0.0123684434220195	-0.00100484199356288	NaN	47.9849166870117
1285	97.9178771972656	2.78765368461609	-7.6684775352478	-0.00847235135734081	-0.0195112787187099	-0.0159398596733809	-0.00749832857400179	NaN	48.9589385986328
1286	97.2685317993164	3.7616765499115	-7.9282169342041	0.0100340843200684	-0.0217839982360601	0.000618529506027699	0.00808603875339031	NaN	48.6342658996582
1287	97.9178771972656	2.78765368461609	-7.86328220367432	0.0207483377307653	0.00516396993771195	-0.00457625929266214	0.000943203864153475	NaN	48.9589385986328
1288	99.2165756225586	2.46297931671143	-7.86328220367432	0.0207483377307653	0.000943203864153475	-0.00425158534198999	0.00970941036939621	NaN	49.6082878112793
1289	100.515274047852	2.13830494880676	-7.60354280471802	0.00548864435404539	-3.08191010844894e-05	-0.00717365415766835	0.00743668992072344	NaN	50.2576370239258
1290	97.9178771972656	2.46297931671143	-7.47367286682129	0.00256657530553639	-0.00197886489331722	-0.00457625929266214	-0.00717365415766835	NaN	48.9589385986328
1291	100.515274047852	2.13830494880676	-7.86328220367432	-0.00814767740666866	0.0210730116814375	0.0230210572481155	0.00386527273803949	NaN	50.2576370239258
1292	99.2165756225586	2.46297931671143	-7.60354280471802	-0.00327756232582033	0.0249691028147936	0.0301638916134834	0.00191722682211548	NaN	49.6082878112793
1293	97.9178771972656	3.11232805252075	-7.99315214157104	-0.00717365415766835	0.0145795252174139	0.0223717093467712	0.00776136433705688	NaN	48.9589385986328
1294	97.2685317993164	2.13830494880676	-7.99315214157104	-0.0146411629393697	0.00483929552137852	0.00873538758605719	0.00126787810586393	NaN	48.6342658996582
1295	99.2165756225586	1.16428208351135	-7.86328220367432	-0.0107450718060136	-0.00165419070981443	0.0113327819854021	-0.00717365415766835	NaN	49.6082878112793
1296	99.8659210205078	1.16428208351135	-7.14899873733521	-0.00619963090866804	0.000293855206109583	0.00483929552137852	0.00191722682211548	NaN	49.9329605102539
1297	98.5672225952148	1.81363070011139	-7.6684775352478	0.000618529506027699	0.0116574559360743	0.0155535480007529	0.00256657530553639	NaN	49.2836112976074
1298	100.515274047852	1.81363070011139	-7.60354280471802	-0.0104203969240189	0.00451462110504508	0.00321592413820326	0.0022419011220336	NaN	50.2576370239258
1299	97.9178771972656	3.7616765499115	-7.79834747314453	-0.0126931173726916	0.0022419011220336	0.00354059832170606	-0.00457625929266214	NaN	48.9589385986328
1300	99.2165756225586	3.11232805252075	-7.6684775352478	-0.00197886489331722	-0.00392691092565656	-0.00912170019000769	-0.00230353930965066	NaN	49.6082878112793
1301	97.9178771972656	3.43700218200684	-7.73341274261475	0.00873538758605719	-0.00912170019000769	-0.00977104809135199	0.00191722682211548	NaN	48.9589385986328
1302	99.8659210205078	2.46297931671143	-7.6684775352478	0.0149041991680861	-0.0107450718060136	-0.0162645354866982	-0.00165419070981443	NaN	49.9329605102539
1303	97.9178771972656	3.11232805252075	-8.12302207946777	0.0126314787194133	-0.0146411629393697	-0.0169138833880424	-0.000355493422830477	NaN	48.9589385986328
1304	100.515274047852	2.78765368461609	-7.99315214157104	0.00970941036939621	-0.00879702530801296	-0.0172385573387146	-0.00360223650932312	NaN	50.2576370239258
1305	98.5672225952148	3.11232805252075	-8.18795680999756	-0.0146411629393697	-0.0026282137259841	-0.0149658378213644	-0.00749832857400179	NaN	49.2836112976074
1306	97.9178771972656	3.11232805252075	-7.99315214157104	-0.00912170019000769	-0.00555028254166245	0.00743668992072344	-0.0133424662053585	NaN	48.9589385986328
1307	97.2685317993164	2.78765368461609	-7.9282169342041	0.0100340843200684	0.00256657530553639	0.00613799272105098	-0.00165419070981443	NaN	48.6342658996582
1308	98.5672225952148	3.43700218200684	-7.6684775352478	-0.00132951640989631	0.000293855206109583	0.00678734155371785	-0.00100484199356288	NaN	49.2836112976074
1309	99.2165756225586	2.46297931671143	-7.86328220367432	-0.00652430532500148	0.000943203864153475	-0.000355493422830477	-0.00132951640989631	NaN	49.6082878112793
1310	100.515274047852	2.46297931671143	-7.79834747314453	-0.00522560812532902	-0.00132951640989631	0.00386527273803949	-0.0159398596733809	NaN	50.2576370239258
1311	95.9698333740234	2.46297931671143	-7.79834747314453	-0.0201606266200542	0.0136055024340749	0.0145795252174139	-0.00360223650932312	NaN	47.9849166870117
1312	94.6711349487305	3.7616765499115	-8.05808639526367	-0.00944637414067984	0.0226963832974434	0.0278911720961332	0.00483929552137852	NaN	47.3355674743652
1313	95.3204803466797	2.13830494880676	-7.79834747314453	-0.0120437685400248	0.0233457311987877	0.025618452578783	0.00581331877037883	NaN	47.6602401733398
1314	96.6191787719727	2.46297931671143	-7.73341274261475	-0.0110697457566857	0.0200989879667759	0.0188002903014421	-0.000355493422830477	NaN	48.3095893859863
1315	96.6191787719727	3.43700218200684	-7.9282169342041	0.00289124972186983	0.0113327819854021	0.00418994715437293	-0.00522560812532902	NaN	48.3095893859863
1316	97.2685317993164	4.08635091781616	-7.86328220367432	0.0100340843200684	0.0103587592020631	0.00841071270406246	-0.00327756232582033	NaN	48.6342658996582
1317	98.5672225952148	3.11232805252075	-7.86328220367432	0.0194496400654316	0.00841071270406246	0.00126787810586393	-0.00100484199356288	NaN	49.2836112976074
1318	97.2685317993164	3.7616765499115	-7.9282169342041	0.00548864435404539	0.00289124972186983	0.00581331877037883	-0.00457625929266214	NaN	48.6342658996582
1319	100.515274047852	1.81363070011139	-7.6684775352478	-0.00165419070981443	0.00159255252219737	0.00678734155371785	0.00159255252219737	NaN	50.2576370239258
1320	99.8659210205078	1.81363070011139	-7.79834747314453	0.00743668992072344	-0.0191866029053926	-0.000680167751852423	-0.00555028254166245	NaN	49.9329605102539
1321	99.8659210205078	0.839607775211334	-7.73341274261475	0.0123068047687411	-0.0139918150380254	-0.0126931173726916	-0.00132951640989631	NaN	49.9329605102539
1322	97.9178771972656	1.16428208351135	-7.47367286682129	0.0321119390428066	-0.0240567177534103	-0.0100957229733467	-0.00132951640989631	NaN	48.9589385986328
1323	98.5672225952148	0.839607775211334	-8.05808639526367	0.0194496400654316	-0.0230826959013939	-0.0156151866540313	-0.000355493422830477	NaN	49.2836112976074
1324	98.5672225952148	2.46297931671143	-7.99315214157104	0.00970941036939621	-0.02697878703475	-0.00587495695799589	-0.00197886489331722	NaN	49.2836112976074
1325	99.8659210205078	1.81363070011139	-7.6684775352478	-0.000355493422830477	-0.00490093370899558	-0.00912170019000769	-0.00814767740666866	NaN	49.9329605102539
1326	99.8659210205078	2.46297931671143	-7.73341274261475	0.0100340843200684	0.00191722682211548	0.00483929552137852	-0.00457625929266214	NaN	49.9329605102539
1327	100.515274047852	2.46297931671143	-8.18795680999756	0.00548864435404539	0.00483929552137852	0.00678734155371785	0.00191722682211548	NaN	50.2576370239258
1328	99.8659210205078	1.81363070011139	-7.86328220367432	0.000293855206109583	-0.000355493422830477	0.00776136433705688	0.00354059832170606	NaN	49.9329605102539
1329	98.5672225952148	2.13830494880676	-7.47367286682129	-0.00132951640989631	0.00483929552137852	0.00354059832170606	-0.00944637414067984	NaN	49.2836112976074
1330	96.6191787719727	3.11232805252075	-7.99315214157104	-0.0110697457566857	0.00516396993771195	0.00516396993771195	-0.00392691092565656	NaN	48.3095893859863
1331	99.2165756225586	2.78765368461609	-8.12302207946777	-0.0149658378213644	0.0181509424000978	0.0113327819854021	-0.0026282137259841	NaN	49.6082878112793
1332	99.8659210205078	2.46297931671143	-7.86328220367432	-0.00782300252467394	0.0265924744307995	0.0243197549134493	0.00418994715437293	NaN	49.9329605102539
1333	97.2685317993164	4.08635091781616	-8.25289154052734	-0.0126931173726916	0.0194496400654316	0.00808603875339031	0.00126787810586393	NaN	48.6342658996582
1334	97.9178771972656	3.43700218200684	-8.31782627105713	-0.00977104809135199	0.0149041991680861	0.00808603875339031	0.000618529506027699	NaN	48.9589385986328
1335	99.2165756225586	2.13830494880676	-7.9282169342041	-0.00944637414067984	0.00516396993771195	0.00191722682211548	-0.00619963090866804	NaN	49.6082878112793
1336	101.164619445801	2.13830494880676	-7.73341274261475	0.012956153601408	-0.00652430532500148	-0.00425158534198999	0.00743668992072344	NaN	50.5823097229004
1337	99.2165756225586	2.78765368461609	-7.53860807418823	0.0158782228827477	0.0168522447347641	-0.00684897974133492	0.0103587592020631	NaN	49.6082878112793
1338	99.2165756225586	2.13830494880676	-7.73341274261475	0.00678734155371785	0.00483929552137852	-0.00327756232582033	0.00256657530553639	NaN	49.6082878112793
1339	95.9698333740234	2.78765368461609	-7.86328220367432	-0.00230353930965066	0.00678734155371785	0.00841071270406246	0.00581331877037883	NaN	47.9849166870117
1340	95.3204803466797	2.78765368461609	-7.79834747314453	0.00354059832170606	-0.000680167751852423	-0.00490093370899558	0.000943203864153475	NaN	47.6602401733398
1341	95.3204803466797	3.7616765499115	-7.86328220367432	0.0116574559360743	-0.00392691092565656	-0.0240567177534103	-0.000355493422830477	NaN	47.6602401733398
1342	94.6711349487305	2.78765368461609	-7.79834747314453	0.0269171483814716	-0.0208099745213985	-0.0143164889886975	-0.00165419070981443	NaN	47.3355674743652
1343	95.9698333740234	2.78765368461609	-7.21393346786499	0.0136055024340749	-0.0305502042174339	-0.0221086721867323	-0.00295288790948689	NaN	47.9849166870117
1344	97.9178771972656	2.78765368461609	-7.79834747314453	0.0181509424000978	-0.00684897974133492	-0.0208099745213985	-0.00619963090866804	NaN	48.9589385986328
1345	97.2685317993164	3.11232805252075	-7.86328220367432	0.00646266713738441	-0.00230353930965066	-0.00749832857400179	-0.0149658378213644	NaN	48.6342658996582
1346	96.6191787719727	3.43700218200684	-7.79834747314453	0.0126314787194133	-0.00360223650932312	0.0113327819854021	-0.000355493422830477	NaN	48.3095893859863
1347	97.9178771972656	2.78765368461609	-7.79834747314453	-0.00295288790948689	0.00354059832170606	0.0360080301761627	0.00289124972186983	NaN	48.9589385986328
1348	97.9178771972656	3.11232805252075	-7.6684775352478	0.00483929552137852	0.00321592413820326	0.0301638916134834	-0.0026282137259841	NaN	48.9589385986328
1349	97.9178771972656	2.46297931671143	-7.60354280471802	-0.00619963090866804	-0.00684897974133492	0.0249691028147936	-0.0113944197073579	NaN	48.9589385986328
1350	98.5672225952148	1.81363070011139	-7.99315214157104	0.00191722682211548	-0.0104203969240189	0.0022419011220336	-0.0117190945893526	NaN	49.2836112976074
1351	97.9178771972656	0.839607775211334	-7.73341274261475	-0.0162645354866982	0.00256657530553639	0.0116574559360743	-0.00522560812532902	NaN	48.9589385986328
1352	98.5672225952148	2.13830494880676	-7.9282169342041	-0.0191866029053926	0.00646266713738441	0.0213976856321096	-0.00230353930965066	NaN	49.2836112976074
1353	100.515274047852	1.48895645141602	-7.79834747314453	-0.0188619289547205	0.0106834331527352	0.0171769186854362	0.00126787810586393	NaN	50.2576370239258
1354	99.2165756225586	1.48895645141602	-7.6684775352478	-0.023407369852066	0.00743668992072344	0.0123068047687411	0.00321592413820326	NaN	49.6082878112793
1355	99.2165756225586	3.11232805252075	-8.12302207946777	-0.0208099745213985	0.00516396993771195	-0.00587495695799589	-0.00749832857400179	NaN	49.6082878112793
1356	97.9178771972656	3.11232805252075	-8.25289154052734	-0.0130177913233638	-3.08191010844894e-05	-0.00977104809135199	0.00354059832170606	NaN	48.9589385986328
1357	97.9178771972656	3.11232805252075	-8.12302207946777	-0.00847235135734081	0.0106834331527352	0.00191722682211548	-0.000355493422830477	NaN	48.9589385986328
1358	97.2685317993164	3.43700218200684	-8.18795680999756	-0.0107450718060136	0.00451462110504508	-0.0139918150380254	0.00191722682211548	NaN	48.6342658996582
1359	99.2165756225586	2.13830494880676	-7.73341274261475	-0.00944637414067984	0.000293855206109583	-0.00814767740666866	-0.00490093370899558	NaN	49.6082878112793
1360	101.164619445801	2.13830494880676	-7.60354280471802	-0.00652430532500148	-0.00100484199356288	-0.021459324285388	-0.00327756232582033	NaN	50.5823097229004
1361	99.8659210205078	1.81363070011139	-7.73341274261475	0.00483929552137852	-0.0227580219507217	-0.0324982516467571	-0.00392691092565656	NaN	49.9329605102539
1362	99.2165756225586	2.13830494880676	-7.99315214157104	0.0230210572481155	-0.0156151866540313	-0.0324982516467571	0.00678734155371785	NaN	49.6082878112793
1363	98.5672225952148	4.08635091781616	-8.05808639526367	0.011982130818069	-0.00522560812532902	-0.02697878703475	-0.00490093370899558	NaN	49.2836112976074
1364	99.2165756225586	2.46297931671143	-7.47367286682129	0.0103587592020631	-0.00425158534198999	-0.021459324285388	0.0022419011220336	NaN	49.6082878112793
1365	99.8659210205078	2.46297931671143	-7.73341274261475	0.00581331877037883	-0.00847235135734081	-0.0253554154187441	-0.00749832857400179	NaN	49.9329605102539
1366	98.5672225952148	3.11232805252075	-7.6684775352478	0.00873538758605719	-0.00392691092565656	-0.0191866029053926	0.00938473641872406	NaN	49.2836112976074
1367	97.2685317993164	3.43700218200684	-7.9282169342041	0.0178262684494257	0.0168522447347641	-0.00944637414067984	0.000618529506027699	NaN	48.6342658996582
1368	97.9178771972656	3.43700218200684	-7.99315214157104	0.00841071270406246	0.00451462110504508	-0.00457625929266214	0.00256657530553639	NaN	48.9589385986328
1369	95.9698333740234	3.7616765499115	-8.38276100158691	0.000943203864153475	0.00354059832170606	-0.00522560812532902	0.00386527273803949	NaN	47.9849166870117
1370	96.6191787719727	2.78765368461609	-8.12302207946777	0.00159255252219737	0.00418994715437293	-0.00587495695799589	-0.00197886489331722	NaN	48.3095893859863
1371	97.9178771972656	2.46297931671143	-7.86328220367432	-0.00327756232582033	0.0230210572481155	0.00354059832170606	-0.00360223650932312	NaN	48.9589385986328
1372	96.6191787719727	2.78765368461609	-7.6684775352478	-0.00749832857400179	0.0246444288641214	0.0191249661147594	0.0103587592020631	NaN	48.3095893859863
1373	99.2165756225586	2.13830494880676	-7.73341274261475	-0.0159398596733809	0.0288651939481497	0.0152288740500808	0.00613799272105098	NaN	49.6082878112793
1374	98.5672225952148	3.11232805252075	-7.99315214157104	-0.0201606266200542	0.0194496400654316	0.012956153601408	0.00906006153672934	NaN	49.2836112976074
1375	98.5672225952148	2.78765368461609	-7.79834747314453	-0.0211346503347158	0.00938473641872406	0.00678734155371785	0.0022419011220336	NaN	49.2836112976074
1376	99.2165756225586	2.46297931671143	-7.99315214157104	-0.0107450718060136	0.000943203864153475	-0.00100484199356288	0.00646266713738441	NaN	49.6082878112793
1377	99.2165756225586	2.13830494880676	-7.9282169342041	-0.0149658378213644	0.0142548503354192	-0.00619963090866804	0.0116574559360743	NaN	49.6082878112793
1378	99.2165756225586	0.839607775211334	-7.27886867523193	-0.00684897974133492	0.00126787810586393	-0.00230353930965066	0.01100810803473	NaN	49.6082878112793
1379	99.8659210205078	0.839607775211334	-7.53860807418823	-0.00847235135734081	-0.00230353930965066	-0.00555028254166245	0.00906006153672934	NaN	49.9329605102539
1380	99.8659210205078	1.81363070011139	-7.79834747314453	-0.00847235135734081	-0.00295288790948689	-0.0126931173726916	0.00516396993771195	NaN	49.9329605102539
1381	100.515274047852	1.48895645141602	-7.86328220367432	0.0136055024340749	-0.0247060675173998	-0.0273034609854221	0.00970941036939621	NaN	50.2576370239258
1382	99.2165756225586	3.11232805252075	-8.05808639526367	0.0233457311987877	-0.0159398596733809	-0.0243813935667276	0.00711201597005129	NaN	49.6082878112793
1383	100.515274047852	1.81363070011139	-7.47367286682129	0.0252937767654657	-0.0208099745213985	-0.0188619289547205	0.0022419011220336	NaN	50.2576370239258
1384	98.5672225952148	3.11232805252075	-7.73341274261475	0.0142548503354192	-0.00944637414067984	-0.0240567177534103	-0.00230353930965066	NaN	49.2836112976074
1385	99.2165756225586	2.46297931671143	-7.73341274261475	0.0181509424000978	-0.00587495695799589	-0.0143164889886975	0.00418994715437293	NaN	49.6082878112793
1386	99.2165756225586	2.13830494880676	-7.99315214157104	0.020423661917448	-0.00717365415766835	-0.0117190945893526	0.00613799272105098	NaN	49.6082878112793
1387	101.164619445801	1.48895645141602	-7.79834747314453	0.0200989879667759	0.00191722682211548	-0.00847235135734081	0.00841071270406246	NaN	50.5823097229004
1388	100.515274047852	2.13830494880676	-7.86328220367432	0.0149041991680861	0.00873538758605719	-0.00749832857400179	0.00970941036939621	NaN	50.2576370239258
1389	99.8659210205078	1.81363070011139	-7.73341274261475	0.0100340843200684	-0.000355493422830477	-0.00814767740666866	0.00711201597005129	NaN	49.9329605102539
1390	97.9178771972656	3.11232805252075	-7.99315214157104	0.013930176384747	0.00646266713738441	-0.00457625929266214	-3.08191010844894e-05	NaN	48.9589385986328
1391	100.515274047852	1.81363070011139	-8.05808639526367	0.000943203864153475	0.0236704051494598	0.0022419011220336	-0.000680167751852423	NaN	50.2576370239258
1392	98.5672225952148	3.43700218200684	-8.12302207946777	-0.00555028254166245	0.0226963832974434	0.0282158460468054	0.00938473641872406	NaN	49.2836112976074
1393	101.164619445801	2.46297931671143	-7.9282169342041	0.000943203864153475	0.0252937767654657	0.0226963832974434	0.00451462110504508	NaN	50.5823097229004
1394	98.5672225952148	2.78765368461609	-7.9282169342041	-0.0162645354866982	0.0165275707840919	0.029189869761467	0.00646266713738441	NaN	49.2836112976074
1395	96.6191787719727	3.7616765499115	-7.86328220367432	-0.0162645354866982	0.00483929552137852	0.0100340843200684	-0.00392691092565656	NaN	48.3095893859863
1396	96.6191787719727	3.11232805252075	-7.79834747314453	-0.00717365415766835	0.00646266713738441	0.01100810803473	0.00906006153672934	NaN	48.3095893859863
1397	95.9698333740234	3.43700218200684	-8.12302207946777	0.00354059832170606	0.00743668992072344	0.0116574559360743	0.00581331877037883	NaN	47.9849166870117
1398	95.9698333740234	3.11232805252075	-7.9282169342041	-0.000680167751852423	0.00711201597005129	0.00743668992072344	0.00678734155371785	NaN	47.9849166870117
1399	97.9178771972656	2.46297931671143	-8.12302207946777	-0.00912170019000769	-0.00717365415766835	0.0022419011220336	-3.08191010844894e-05	NaN	48.9589385986328
1400	97.2685317993164	3.11232805252075	-7.86328220367432	-0.0120437685400248	-0.00684897974133492	-0.00425158534198999	-0.00587495695799589	NaN	48.6342658996582
1401	98.5672225952148	3.7616765499115	-7.60354280471802	0.00581331877037883	-0.0263294391334057	-0.0230826959013939	0.000293855206109583	NaN	49.2836112976074
1402	99.8659210205078	1.81363070011139	-7.4087381362915	0.01847561635077	-0.0182125810533762	-0.0331475995481014	-0.00132951640989631	NaN	49.9329605102539
1403	99.2165756225586	3.11232805252075	-7.86328220367432	0.020423661917448	-0.0104203969240189	-0.0211346503347158	0.00159255252219737	NaN	49.6082878112793
1404	101.164619445801	2.13830494880676	-7.79834747314453	0.0175015944987535	-0.0243813935667276	-0.0256800893694162	-0.00782300252467394	NaN	50.5823097229004
1405	99.2165756225586	2.78765368461609	-7.73341274261475	0.0103587592020631	-0.0136671401560307	-0.0146411629393697	-0.00652430532500148	NaN	49.6082878112793
1406	99.2165756225586	1.48895645141602	-7.60354280471802	0.011982130818069	-0.00197886489331722	-0.0120437685400248	-0.0110697457566857	NaN	49.6082878112793
1407	100.515274047852	0.514933466911316	-7.6684775352478	0.00970941036939621	-0.0110697457566857	-0.00197886489331722	0.00451462110504508	NaN	50.2576370239258
1408	99.8659210205078	0.514933466911316	-7.60354280471802	0.012956153601408	0.00191722682211548	-0.00457625929266214	-0.00392691092565656	NaN	49.9329605102539
1409	99.8659210205078	0.839607775211334	-7.9282169342041	0.00581331877037883	-0.0026282137259841	-0.0117190945893526	-0.00360223650932312	NaN	49.9329605102539
1410	99.2165756225586	2.78765368461609	-7.99315214157104	-0.00782300252467394	-0.00717365415766835	0.00451462110504508	-0.00100484199356288	NaN	49.6082878112793
1411	97.9178771972656	3.11232805252075	-7.99315214157104	-0.00782300252467394	0.0210730116814375	0.0171769186854362	0.0022419011220336	NaN	48.9589385986328
1412	99.8659210205078	2.13830494880676	-7.73341274261475	-0.0130177913233638	0.0197743140161037	0.0246444288641214	0.00516396993771195	NaN	49.9329605102539
1413	99.2165756225586	3.11232805252075	-7.86328220367432	-0.0113944197073579	0.0220470335334539	0.0197743140161037	0.00418994715437293	NaN	49.6082878112793
1414	97.9178771972656	3.43700218200684	-8.05808639526367	-0.0191866029053926	0.0149041991680861	0.0116574559360743	-0.00197886489331722	NaN	48.9589385986328
1415	99.2165756225586	3.11232805252075	-8.25289154052734	-0.0136671401560307	0.00678734155371785	0.00678734155371785	0.00159255252219737	NaN	49.6082878112793
1416	97.9178771972656	3.43700218200684	-8.18795680999756	-0.00295288790948689	0.00126787810586393	0.00776136433705688	0.000293855206109583	NaN	48.9589385986328
1417	100.515274047852	2.78765368461609	-8.05808639526367	0.000943203864153475	0.00548864435404539	0.0123068047687411	0.00873538758605719	NaN	50.2576370239258
1418	98.5672225952148	3.43700218200684	-8.05808639526367	0.00126787810586393	0.0126314787194133	0.00321592413820326	-3.08191010844894e-05	NaN	49.2836112976074
1419	99.2165756225586	2.78765368461609	-7.6684775352478	-0.00879702530801296	-0.00360223650932312	-0.00327756232582033	0.00159255252219737	NaN	49.6082878112793
1420	97.9178771972656	3.7616765499115	-8.25289154052734	-0.00652430532500148	-0.00197886489331722	-0.00684897974133492	-0.00230353930965066	NaN	48.9589385986328
1421	100.515274047852	1.81363070011139	-8.25289154052734	0.0123068047687411	-0.0104203969240189	-0.0146411629393697	-0.00652430532500148	NaN	50.2576370239258
1422	97.9178771972656	1.81363070011139	-7.73341274261475	0.0246444288641214	-0.0146411629393697	-0.0143164889886975	0.00256657530553639	NaN	48.9589385986328
1423	100.515274047852	2.46297931671143	-7.86328220367432	0.0207483377307653	-0.00717365415766835	-0.00977104809135199	-0.00197886489331722	NaN	50.2576370239258
1424	95.9698333740234	3.11232805252075	-7.9282169342041	0.0171769186854362	-0.0286021586507559	-0.0221086721867323	-0.00522560812532902	NaN	47.9849166870117
1425	97.2685317993164	2.46297931671143	-7.6684775352478	0.0106834331527352	-0.0191866029053926	-0.00944637414067984	-0.00717365415766835	NaN	48.6342658996582
1426	97.2685317993164	1.81363070011139	-7.60354280471802	0.0116574559360743	0.00256657530553639	-0.00782300252467394	-0.00327756232582033	NaN	48.6342658996582
1427	97.2685317993164	2.46297931671143	-8.18795680999756	0.00516396993771195	0.00418994715437293	0.00548864435404539	-0.00327756232582033	NaN	48.6342658996582
1428	97.9178771972656	1.81363070011139	-7.86328220367432	0.0116574559360743	0.00970941036939621	-0.00197886489331722	0.00321592413820326	NaN	48.9589385986328
1429	97.9178771972656	2.46297931671143	-7.73341274261475	-0.00782300252467394	0.0022419011220336	-0.00327756232582033	-0.00652430532500148	NaN	48.9589385986328
1430	97.9178771972656	3.11232805252075	-7.6684775352478	0.00126787810586393	0.00159255252219737	-0.00912170019000769	-0.00555028254166245	NaN	48.9589385986328
1431	98.5672225952148	3.43700218200684	-7.60354280471802	-0.0195112787187099	0.0155535480007529	0.00483929552137852	-0.00522560812532902	NaN	49.2836112976074
1432	99.8659210205078	2.13830494880676	-7.6684775352478	-0.02697878703475	0.0324366129934788	0.0207483377307653	0.00743668992072344	NaN	49.9329605102539
1433	98.5672225952148	2.78765368461609	-7.9282169342041	-0.0253554154187441	0.0278911720961332	0.0188002903014421	0.00743668992072344	NaN	49.2836112976074
1434	100.515274047852	0.839607775211334	-7.73341274261475	-0.0253554154187441	0.0103587592020631	0.0123068047687411	0.00289124972186983	NaN	50.2576370239258
1435	99.2165756225586	0.839607775211334	-7.73341274261475	-0.0130177913233638	0.00126787810586393	0.00743668992072344	0.00159255252219737	NaN	49.6082878112793
1436	99.8659210205078	1.81363070011139	-7.73341274261475	-0.00522560812532902	0.00483929552137852	0.00321592413820326	-0.00847235135734081	NaN	49.9329605102539
1437	99.2165756225586	2.13830494880676	-7.60354280471802	0.00841071270406246	0.00970941036939621	0.00289124972186983	-0.00132951640989631	NaN	49.6082878112793
1438	99.2165756225586	1.48895645141602	-7.9282169342041	0.0113327819854021	0.00970941036939621	0.00743668992072344	0.00386527273803949	NaN	49.6082878112793
1439	99.2165756225586	1.81363070011139	-7.73341274261475	0.00256657530553639	0.000293855206109583	-0.00749832857400179	-0.00360223650932312	NaN	49.6082878112793
1440	99.8659210205078	2.13830494880676	-7.73341274261475	-0.0026282137259841	-0.00555028254166245	-0.00749832857400179	-0.0143164889886975	NaN	49.9329605102539
1441	98.5672225952148	3.11232805252075	-8.05808639526367	0.025618452578783	-0.0143164889886975	-0.0201606266200542	-0.0113944197073579	NaN	49.2836112976074
1442	97.9178771972656	3.11232805252075	-8.05808639526367	0.0337353087961674	-0.0182125810533762	-0.0159398596733809	-0.00652430532500148	NaN	48.9589385986328
1443	99.8659210205078	1.81363070011139	-7.47367286682129	0.0308132413774729	-0.017887907102704	-0.0185372550040483	-0.00425158534198999	NaN	49.9329605102539
1444	100.515274047852	2.46297931671143	-8.18795680999756	0.01847561635077	-0.017887907102704	-0.0328229255974293	-0.00165419070981443	NaN	50.2576370239258
1445	98.5672225952148	3.43700218200684	-8.12302207946777	0.00321592413820326	-0.00555028254166245	-0.0172385573387146	-0.0100957229733467	NaN	49.2836112976074
1446	97.9178771972656	3.7616765499115	-8.38276100158691	0.0162028968334198	-0.00327756232582033	-0.0182125810533762	-0.0100957229733467	NaN	48.9589385986328
1447	97.9178771972656	3.11232805252075	-8.18795680999756	0.01100810803473	0.00191722682211548	-0.00652430532500148	0.000293855206109583	NaN	48.9589385986328
1448	98.5672225952148	4.08635091781616	-8.12302207946777	0.00743668992072344	-0.000680167751852423	0.00321592413820326	0.0022419011220336	NaN	49.2836112976074
1449	97.9178771972656	3.11232805252075	-7.86328220367432	0.00970941036939621	-0.00100484199356288	-0.00782300252467394	-0.00295288790948689	NaN	48.9589385986328
1450	99.8659210205078	3.11232805252075	-8.05808639526367	-0.000680167751852423	0.00516396993771195	-0.00132951640989631	0.00418994715437293	NaN	49.9329605102539
1451	100.515274047852	2.13830494880676	-7.79834747314453	-0.0188619289547205	0.0123068047687411	0.0106834331527352	0.00483929552137852	NaN	50.2576370239258
1452	96.6191787719727	2.78765368461609	-7.99315214157104	-0.02697878703475	0.0220470335334539	0.025618452578783	0.0100340843200684	NaN	48.3095893859863
1453	97.9178771972656	1.81363070011139	-7.47367286682129	-0.0208099745213985	0.0207483377307653	0.0272418223321438	0.00483929552137852	NaN	48.9589385986328
1454	95.3204803466797	3.43700218200684	-7.86328220367432	-0.0250307414680719	0.0158782228827477	0.0145795252174139	0.00321592413820326	NaN	47.6602401733398
1455	94.6711349487305	3.11232805252075	-7.86328220367432	-0.00847235135734081	0.00678734155371785	0.00516396993771195	-0.00295288790948689	NaN	47.3355674743652
1456	95.9698333740234	2.78765368461609	-7.86328220367432	0.0262678004801273	0.00386527273803949	-0.00490093370899558	-0.0026282137259841	NaN	47.9849166870117
1457	97.2685317993164	2.13830494880676	-7.6684775352478	-0.0026282137259841	0.00776136433705688	0.00321592413820326	0.00743668992072344	NaN	48.6342658996582
1458	97.2685317993164	2.78765368461609	-7.6684775352478	0.00483929552137852	0.00873538758605719	0.00711201597005129	0.00418994715437293	NaN	48.6342658996582
1459	97.9178771972656	3.11232805252075	-7.86328220367432	0.000618529506027699	0.000618529506027699	0.00776136433705688	-0.000680167751852423	NaN	48.9589385986328
1460	98.5672225952148	3.11232805252075	-7.53860807418823	0.00516396993771195	0.00548864435404539	0.0142548503354192	-0.000680167751852423	NaN	49.2836112976074
1461	99.8659210205078	2.13830494880676	-7.73341274261475	0.0272418223321438	-0.0253554154187441	0.020423661917448	-0.00490093370899558	NaN	49.9329605102539
1462	100.515274047852	1.16428208351135	-7.9282169342041	0.0347093306481838	-0.0208099745213985	0.0152288740500808	-0.00295288790948689	NaN	50.2576370239258
1463	98.5672225952148	2.46297931671143	-8.18795680999756	0.0324366129934788	-0.0253554154187441	0.0223717093467712	0.000293855206109583	NaN	49.2836112976074
1464	99.8659210205078	1.16428208351135	-7.47367286682129	0.0314625911414623	-0.0224333461374044	0.00678734155371785	0.00126787810586393	NaN	49.9329605102539
1465	99.2165756225586	0.839607775211334	-7.53860807418823	0.01847561635077	-0.0243813935667276	0.0210730116814375	-0.0026282137259841	NaN	49.6082878112793
1466	99.8659210205078	2.46297931671143	-7.53860807418823	0.0132808275520802	-0.000355493422830477	0.0213976856321096	-0.00360223650932312	NaN	49.9329605102539
1467	97.9178771972656	3.11232805252075	-8.05808639526367	0.00354059832170606	-0.00165419070981443	0.0412028171122074	0.00711201597005129	NaN	48.9589385986328
1468	99.2165756225586	2.78765368461609	-8.18795680999756	-0.0130177913233638	-0.00392691092565656	0.0395794473588467	0.00159255252219737	NaN	49.6082878112793
1469	98.5672225952148	2.46297931671143	-7.99315214157104	-0.00782300252467394	-0.00360223650932312	0.0259431265294552	0.00516396993771195	NaN	49.2836112976074
1470	99.8659210205078	2.13830494880676	-7.73341274261475	-0.0175632312893867	-0.00197886489331722	0.0301638916134834	-0.000355493422830477	NaN	49.9329605102539
1471	99.8659210205078	2.13830494880676	-7.79834747314453	-0.0162645354866982	0.0217223595827818	0.0308132413774729	0.0022419011220336	NaN	49.9329605102539
1472	97.9178771972656	2.78765368461609	-7.9282169342041	-0.0253554154187441	0.0239950809627771	0.0239950809627771	0.00711201597005129	NaN	48.9589385986328
1473	99.8659210205078	2.46297931671143	-8.18795680999756	-0.0243813935667276	0.0262678004801273	0.0116574559360743	0.01100810803473	NaN	49.9329605102539
1474	98.5672225952148	3.11232805252075	-8.38276100158691	-0.0227580219507217	0.0123068047687411	-0.00392691092565656	0.00516396993771195	NaN	49.2836112976074
1475	97.9178771972656	2.46297931671143	-7.99315214157104	-0.0195112787187099	0.00516396993771195	-0.00652430532500148	-0.00360223650932312	NaN	48.9589385986328
1476	97.9178771972656	3.11232805252075	-8.25289154052734	-0.00295288790948689	0.00548864435404539	-0.0126931173726916	-0.00132951640989631	NaN	48.9589385986328
1477	98.5672225952148	2.78765368461609	-7.99315214157104	0.0191249661147594	-0.000355493422830477	-0.0195112787187099	0.00970941036939621	NaN	49.2836112976074
1478	98.5672225952148	3.7616765499115	-7.86328220367432	0.00581331877037883	0.00776136433705688	-0.0146411629393697	-0.000680167751852423	NaN	49.2836112976074
1479	98.5672225952148	2.46297931671143	-8.25289154052734	0.00126787810586393	0.00256657530553639	-0.028926832601428	-0.00522560812532902	NaN	49.2836112976074
1480	97.9178771972656	2.78765368461609	-7.60354280471802	-0.0240567177534103	-0.00522560812532902	-0.0299008563160896	-0.00522560812532902	NaN	48.9589385986328
1481	97.9178771972656	2.46297931671143	-7.6684775352478	0.0145795252174139	-0.0156151866540313	-0.0471085943281651	-0.00100484199356288	NaN	48.9589385986328
1482	96.6191787719727	3.43700218200684	-7.86328220367432	0.013930176384747	-0.0201606266200542	-0.0299008563160896	-0.00360223650932312	NaN	48.3095893859863
1483	99.2165756225586	1.81363070011139	-7.47367286682129	0.0142548503354192	-0.0136671401560307	-0.0273034609854221	-0.00392691092565656	NaN	49.6082878112793
1484	97.2685317993164	3.43700218200684	-7.6684775352478	0.0142548503354192	-0.0143164889886975	-0.0363943427801132	0.00126787810586393	NaN	48.6342658996582
1485	98.5672225952148	3.11232805252075	-7.9282169342041	0.00743668992072344	-0.00100484199356288	-0.0282774847000837	-0.00100484199356288	NaN	49.2836112976074
1486	99.2165756225586	2.13830494880676	-7.60354280471802	0.0197743140161037	0.00126787810586393	-0.0279528107494116	-0.00230353930965066	NaN	49.6082878112793
1487	100.515274047852	1.81363070011139	-7.79834747314453	0.00970941036939621	0.00938473641872406	-0.023407369852066	0.00386527273803949	NaN	50.2576370239258
1488	98.5672225952148	1.81363070011139	-7.79834747314453	0.0126314787194133	-0.0026282137259841	-0.0221086721867323	0.00678734155371785	NaN	49.2836112976074
1489	99.8659210205078	1.16428208351135	-7.34380340576172	0.000293855206109583	-0.00360223650932312	-0.0370436906814575	-0.00522560812532902	NaN	49.9329605102539
1490	98.5672225952148	2.13830494880676	-7.60354280471802	0.00711201597005129	-0.00879702530801296	-0.032173577696085	-0.00814767740666866	NaN	49.2836112976074
1491	99.8659210205078	0.839607775211334	-7.79834747314453	-0.00522560812532902	0.000293855206109583	-0.0169138833880424	-0.00295288790948689	NaN	49.9329605102539
1492	97.9178771972656	2.46297931671143	-8.25289154052734	-0.0211346503347158	0.0132808275520802	0.000943203864153475	0.0158782228827477	NaN	48.9589385986328
1493	99.8659210205078	1.81363070011139	-7.86328220367432	-0.0318489037454128	0.00743668992072344	-0.00619963090866804	0.000618529506027699	NaN	49.9329605102539
1494	100.515274047852	2.13830494880676	-7.86328220367432	-0.02697878703475	0.00613799272105098	-0.0146411629393697	0.00451462110504508	NaN	50.2576370239258
1495	97.9178771972656	3.43700218200684	-7.73341274261475	-0.0204853005707264	0.00126787810586393	-0.00392691092565656	-0.00295288790948689	NaN	48.9589385986328
1496	97.9178771972656	3.11232805252075	-7.99315214157104	-0.0149658378213644	0.00386527273803949	-0.00619963090866804	0.000618529506027699	NaN	48.9589385986328
1497	97.2685317993164	3.43700218200684	-8.12302207946777	-0.00295288790948689	0.00354059832170606	-0.00392691092565656	0.00938473641872406	NaN	48.6342658996582
1498	99.2165756225586	3.11232805252075	-8.05808639526367	-0.00619963090866804	0.00646266713738441	0.000618529506027699	0.00776136433705688	NaN	49.6082878112793
1499	99.2165756225586	2.46297931671143	-8.31782627105713	-0.00782300252467394	0.0022419011220336	-0.00490093370899558	-3.08191010844894e-05	NaN	49.6082878112793
1500	99.8659210205078	3.11232805252075	-7.86328220367432	0.00970941036939621	-0.00295288790948689	-0.0152905117720366	0.000293855206109583	NaN	49.9329605102539
1501	97.9178771972656	3.11232805252075	-7.73341274261475	0.00873538758605719	-0.0152905117720366	-0.0295761823654175	-0.00879702530801296	NaN	48.9589385986328
1502	99.8659210205078	2.13830494880676	-8.05808639526367	0.0239950809627771	-0.0165892094373703	-0.0224333461374044	-0.00555028254166245	NaN	49.9329605102539
1503	99.2165756225586	3.43700218200684	-8.38276100158691	0.0197743140161037	-0.00912170019000769	-0.0282774847000837	-0.00425158534198999	NaN	49.6082878112793
1504	99.2165756225586	1.81363070011139	-7.99315214157104	0.0162028968334198	-0.00847235135734081	-0.0182125810533762	-0.00522560812532902	NaN	49.6082878112793
1505	99.2165756225586	3.11232805252075	-7.79834747314453	0.00483929552137852	-0.0146411629393697	-0.0243813935667276	-0.00814767740666866	NaN	49.6082878112793
1506	99.2165756225586	3.11232805252075	-7.79834747314453	0.0106834331527352	-0.00132951640989631	-0.0100957229733467	-0.0136671401560307	NaN	49.6082878112793
1507	98.5672225952148	2.78765368461609	-7.4087381362915	-0.00814767740666866	0.00159255252219737	-0.0182125810533762	0.00711201597005129	NaN	49.2836112976074
1508	96.6191787719727	3.43700218200684	-7.86328220367432	-0.00100484199356288	0.00873538758605719	-0.00165419070981443	-0.000680167751852423	NaN	48.3095893859863
1509	95.3204803466797	3.11232805252075	-7.86328220367432	0.0022419011220336	0.00646266713738441	-0.0198359526693821	0.000618529506027699	NaN	47.6602401733398
1510	95.9698333740234	3.43700218200684	-8.18795680999756	-0.000680167751852423	-0.00392691092565656	-0.0130177913233638	-0.0143164889886975	NaN	47.9849166870117
1511	95.9698333740234	3.11232805252075	-8.12302207946777	-0.00165419070981443	0.0282158460468054	-0.000355493422830477	-0.0026282137259841	NaN	47.9849166870117
1512	98.5672225952148	2.78765368461609	-7.6684775352478	-0.0123684434220195	0.0282158460468054	0.0155535480007529	0.00126787810586393	NaN	49.2836112976074
1513	99.2165756225586	3.11232805252075	-7.73341274261475	-0.00944637414067984	0.0233457311987877	0.0132808275520802	0.00483929552137852	NaN	49.6082878112793
1514	99.2165756225586	2.13830494880676	-7.9282169342041	-0.0123684434220195	0.0207483377307653	0.00289124972186983	-0.00360223650932312	NaN	49.6082878112793
1515	100.515274047852	1.16428208351135	-7.86328220367432	-0.00944637414067984	0.0126314787194133	-0.0026282137259841	-0.00295288790948689	NaN	50.2576370239258
1516	98.5672225952148	1.81363070011139	-7.99315214157104	-0.0120437685400248	0.0116574559360743	-0.00619963090866804	-0.000680167751852423	NaN	49.2836112976074
1517	99.8659210205078	1.16428208351135	-7.6684775352478	-0.00392691092565656	-3.08191010844894e-05	-0.00782300252467394	0.0022419011220336	NaN	49.9329605102539
1518	99.8659210205078	1.16428208351135	-7.34380340576172	-0.0130177913233638	0.000293855206109583	-0.0159398596733809	0.00613799272105098	NaN	49.9329605102539
1519	100.515274047852	0.514933466911316	-7.47367286682129	-0.0110697457566857	-0.00879702530801296	-0.0175632312893867	-0.0026282137259841	NaN	50.2576370239258
1520	100.515274047852	0.514933466911316	-7.79834747314453	-0.00814767740666866	-0.00782300252467394	-0.0172385573387146	-0.00100484199356288	NaN	50.2576370239258
1521	100.515274047852	0.514933466911316	-7.79834747314453	0.0152288740500808	-0.00944637414067984	-0.0211346503347158	-0.00392691092565656	NaN	50.2576370239258
1522	99.8659210205078	1.48895645141602	-7.34380340576172	0.0314625911414623	-0.0211346503347158	-0.0221086721867323	-0.000355493422830477	NaN	49.9329605102539
1523	99.2165756225586	2.46297931671143	-7.79834747314453	0.0324366129934788	-0.00619963090866804	-0.0100957229733467	-0.000355493422830477	NaN	49.6082878112793
1524	100.515274047852	1.16428208351135	-7.34380340576172	0.0188002903014421	-0.00912170019000769	-0.0139918150380254	-0.00782300252467394	NaN	50.2576370239258
1525	99.8659210205078	2.46297931671143	-7.99315214157104	0.0145795252174139	-0.00879702530801296	-0.00230353930965066	-0.00652430532500148	NaN	49.9329605102539
1526	99.2165756225586	1.81363070011139	-8.12302207946777	0.0100340843200684	0.00289124972186983	-0.00457625929266214	0.00159255252219737	NaN	49.6082878112793
1527	98.5672225952148	3.43700218200684	-8.31782627105713	0.011982130818069	0.00581331877037883	-3.08191010844894e-05	-0.000355493422830477	NaN	49.2836112976074
1528	99.2165756225586	2.46297931671143	-8.05808639526367	-0.00100484199356288	0.00354059832170606	0.000293855206109583	0.00613799272105098	NaN	49.6082878112793
1529	98.5672225952148	3.43700218200684	-8.18795680999756	0.00483929552137852	0.00516396993771195	0.00483929552137852	-0.000355493422830477	NaN	49.2836112976074
1530	99.2165756225586	2.13830494880676	-7.99315214157104	-0.00522560812532902	-0.00197886489331722	-0.00490093370899558	0.00873538758605719	NaN	49.6082878112793
1531	98.5672225952148	2.78765368461609	-8.38276100158691	-0.00100484199356288	0.0152288740500808	0.0191249661147594	-0.00522560812532902	NaN	49.2836112976074
1532	99.8659210205078	2.46297931671143	-8.31782627105713	-0.00490093370899558	0.01847561635077	0.0246444288641214	0.0106834331527352	NaN	49.9329605102539
1533	101.164619445801	1.48895645141602	-7.79834747314453	-0.00360223650932312	0.0288651939481497	0.0207483377307653	0.0106834331527352	NaN	50.5823097229004
1534	101.164619445801	1.81363070011139	-7.99315214157104	-0.0149658378213644	0.020423661917448	0.013930176384747	0.00808603875339031	NaN	50.5823097229004
1535	99.2165756225586	2.46297931671143	-8.05808639526367	-0.0110697457566857	0.00321592413820326	0.00289124972186983	0.012956153601408	NaN	49.6082878112793
1536	98.5672225952148	2.78765368461609	-7.73341274261475	-0.000355493422830477	0.00938473641872406	0.0149041991680861	-0.00132951640989631	NaN	49.2836112976074
1537	98.5672225952148	1.48895645141602	-8.05808639526367	-0.0100957229733467	0.000943203864153475	0.011982130818069	0.00906006153672934	NaN	49.2836112976074
1538	97.9178771972656	1.81363070011139	-7.73341274261475	-0.0169138833880424	0.00678734155371785	0.00483929552137852	0.00418994715437293	NaN	48.9589385986328
1539	97.9178771972656	1.16428208351135	-7.73341274261475	-0.00587495695799589	0.00646266713738441	0.00646266713738441	0.00321592413820326	NaN	48.9589385986328
1540	97.2685317993164	1.48895645141602	-7.6684775352478	0.0022419011220336	-0.00360223650932312	-0.00847235135734081	0.000618529506027699	NaN	48.6342658996582
1541	98.5672225952148	1.48895645141602	-7.53860807418823	0.0152288740500808	0.00516396993771195	-0.0143164889886975	-0.00392691092565656	NaN	49.2836112976074
1542	97.9178771972656	2.46297931671143	-7.53860807418823	0.0207483377307653	-0.0188619289547205	-0.0182125810533762	0.00613799272105098	NaN	48.9589385986328
1543	99.8659210205078	1.48895645141602	-7.53860807418823	0.0188002903014421	-0.0126931173726916	-0.00749832857400179	0.00159255252219737	NaN	49.9329605102539
1544	97.9178771972656	3.11232805252075	-7.9282169342041	0.00711201597005129	-0.0120437685400248	-0.0172385573387146	-0.00879702530801296	NaN	48.9589385986328
1545	101.164619445801	1.48895645141602	-7.53860807418823	-0.0162645354866982	-0.00555028254166245	-0.0169138833880424	-0.00490093370899558	NaN	50.5823097229004
1546	99.2165756225586	2.46297931671143	-8.05808639526367	-0.00619963090866804	-0.00684897974133492	-0.00977104809135199	0.0022419011220336	NaN	49.6082878112793
1547	99.2165756225586	1.81363070011139	-8.05808639526367	-0.0026282137259841	-0.00197886489331722	-0.0130177913233638	-0.0026282137259841	NaN	49.6082878112793
1548	97.9178771972656	1.81363070011139	-7.9282169342041	-0.00847235135734081	-0.000355493422830477	0.000943203864153475	-0.00230353930965066	NaN	48.9589385986328
1549	99.2165756225586	0.514933466911316	-8.12302207946777	-0.0139918150380254	-0.000680167751852423	-0.00879702530801296	-0.00230353930965066	NaN	49.6082878112793
1550	100.515274047852	1.16428208351135	-8.05808639526367	-0.0156151866540313	-0.00814767740666866	-0.00619963090866804	-0.00814767740666866	NaN	50.2576370239258
1551	100.515274047852	0.839607775211334	-7.60354280471802	-0.0260047651827335	0.00808603875339031	0.00483929552137852	-0.00425158534198999	NaN	50.2576370239258
1552	99.2165756225586	2.13830494880676	-7.9282169342041	-0.0221086721867323	0.0239950809627771	0.00613799272105098	0.0126314787194133	NaN	49.6082878112793
1553	100.515274047852	1.48895645141602	-7.6684775352478	-0.0276281367987394	0.0223717093467712	-0.0026282137259841	0.00743668992072344	NaN	50.2576370239258
1554	99.8659210205078	0.514933466911316	-7.34380340576172	-0.0250307414680719	0.00970941036939621	-0.0156151866540313	0.00613799272105098	NaN	49.9329605102539
1555	100.515274047852	1.16428208351135	-7.86328220367432	-0.0152905117720366	0.00289124972186983	-0.032173577696085	-0.0026282137259841	NaN	50.2576370239258
1556	99.8659210205078	0.839607775211334	-7.9282169342041	0.00483929552137852	0.00483929552137852	-0.0276281367987394	0.00159255252219737	NaN	49.9329605102539
1557	100.515274047852	0.839607775211334	-7.73341274261475	0.00483929552137852	0.00191722682211548	-0.00717365415766835	0.00418994715437293	NaN	50.2576370239258
1558	100.515274047852	0.514933466911316	-7.9282169342041	0.0155535480007529	0.00581331877037883	0.00354059832170606	0.00873538758605719	NaN	50.2576370239258
1559	99.8659210205078	0.839607775211334	-7.6684775352478	0.0165275707840919	-0.00230353930965066	0.00906006153672934	-0.00132951640989631	NaN	49.9329605102539
1560	99.8659210205078	1.16428208351135	-7.47367286682129	0.0188002903014421	-0.00619963090866804	0.013930176384747	-0.00490093370899558	NaN	49.9329605102539
1561	99.2165756225586	2.46297931671143	-7.79834747314453	0.0288651939481497	-0.0237320438027382	-0.00230353930965066	-0.0100957229733467	NaN	49.6082878112793
1562	99.8659210205078	1.48895645141602	-7.99315214157104	0.0386054255068302	-0.0217839982360601	0.000293855206109583	0.00256657530553639	NaN	49.9329605102539
1563	98.5672225952148	1.48895645141602	-7.6684775352478	0.0343846566975117	-0.017887907102704	-0.000680167751852423	-3.08191010844894e-05	NaN	49.2836112976074
1564	100.515274047852	0.514933466911316	-7.86328220367432	0.0233457311987877	-0.00619963090866804	-0.00749832857400179	-0.00457625929266214	NaN	50.2576370239258
1565	96.6191787719727	2.78765368461609	-7.9282169342041	0.0116574559360743	-0.00425158534198999	0.000293855206109583	0.00191722682211548	NaN	48.3095893859863
1566	97.9178771972656	1.81363070011139	-7.47367286682129	-0.00132951640989631	0.00256657530553639	0.00970941036939621	0.00289124972186983	NaN	48.9589385986328
1567	95.9698333740234	1.81363070011139	-7.86328220367432	-0.00392691092565656	0.00776136433705688	0.0175015944987535	0.00483929552137852	NaN	47.9849166870117
1568	97.2685317993164	1.81363070011139	-7.9282169342041	-0.00944637414067984	0.00289124972186983	0.0149041991680861	-3.08191010844894e-05	NaN	48.6342658996582
1569	95.9698333740234	1.81363070011139	-7.9282169342041	-0.0162645354866982	0.00938473641872406	0.00970941036939621	0.000618529506027699	NaN	47.9849166870117
1570	99.2165756225586	1.81363070011139	-7.79834747314453	-0.0149658378213644	-3.08191010844894e-05	0.0162028968334198	0.00418994715437293	NaN	49.6082878112793
1571	97.9178771972656	1.16428208351135	-7.47367286682129	-0.0247060675173998	0.0171769186854362	0.0334106348454952	0.00354059832170606	NaN	48.9589385986328
1572	97.9178771972656	1.81363070011139	-7.6684775352478	-0.0263294391334057	0.0353586822748184	0.0288651939481497	0.0022419011220336	NaN	48.9589385986328
1573	100.515274047852	0.514933466911316	-7.86328220367432	-0.032173577696085	0.0175015944987535	0.0317872650921345	0.00354059832170606	NaN	50.2576370239258
1574	99.2165756225586	1.16428208351135	-7.99315214157104	-0.0266541130840778	0.0145795252174139	0.0210730116814375	0.00386527273803949	NaN	49.6082878112793
1575	98.5672225952148	0.514933466911316	-8.05808639526367	-0.0182125810533762	0.00126787810586393	0.0145795252174139	-0.00457625929266214	NaN	49.2836112976074
1576	99.2165756225586	1.16428208351135	-7.99315214157104	-0.00749832857400179	-0.00684897974133492	0.0194496400654316	-0.00425158534198999	NaN	49.6082878112793
1577	97.9178771972656	0.190259143710136	-7.21393346786499	0.00321592413820326	-0.00100484199356288	0.00678734155371785	-0.00360223650932312	NaN	48.9589385986328
1578	97.9178771972656	1.16428208351135	-8.12302207946777	0.00159255252219737	-3.08191010844894e-05	0.00776136433705688	-0.00100484199356288	NaN	48.9589385986328
1579	99.8659210205078	1.16428208351135	-8.18795680999756	0.00776136433705688	-0.00327756232582033	0.000943203864153475	-0.00587495695799589	NaN	49.9329605102539
1580	98.5672225952148	2.46297931671143	-8.05808639526367	0.012956153601408	-0.00782300252467394	0.00743668992072344	-0.00392691092565656	NaN	49.2836112976074
1581	100.515274047852	0.839607775211334	-7.86328220367432	0.0298392176628113	-0.0182125810533762	0.000618529506027699	-0.00912170019000769	NaN	50.2576370239258
1582	100.515274047852	1.16428208351135	-7.79834747314453	0.0428261905908585	-0.0172385573387146	0.0123068047687411	-0.00684897974133492	NaN	50.2576370239258
1583	100.515274047852	1.81363070011139	-7.9282169342041	0.0392547734081745	-0.0185372550040483	0.0175015944987535	0.00191722682211548	NaN	50.2576370239258
1584	99.2165756225586	1.81363070011139	-7.99315214157104	0.0324366129934788	-0.0123684434220195	0.0158782228827477	-0.00165419070981443	NaN	49.6082878112793
1585	100.515274047852	0.839607775211334	-8.25289154052734	0.0252937767654657	-0.0146411629393697	0.0132808275520802	-0.00522560812532902	NaN	50.2576370239258
1586	99.8659210205078	1.81363070011139	-8.38276100158691	0.025618452578783	0.000618529506027699	0.0217223595827818	-0.0113944197073579	NaN	49.9329605102539
1587	98.5672225952148	2.78765368461609	-8.38276100158691	0.029189869761467	0.00873538758605719	0.0265924744307995	0.000943203864153475	NaN	49.2836112976074
1588	99.8659210205078	1.81363070011139	-7.99315214157104	0.0132808275520802	-0.0026282137259841	0.0175015944987535	0.00354059832170606	NaN	49.9329605102539
1589	100.515274047852	0.839607775211334	-7.34380340576172	0.0175015944987535	0.00159255252219737	0.0239950809627771	-0.00522560812532902	NaN	50.2576370239258
1590	99.8659210205078	2.13830494880676	-7.53860807418823	0.00354059832170606	0.00256657530553639	0.0194496400654316	-0.00684897974133492	NaN	49.9329605102539
1591	100.515274047852	2.13830494880676	-7.99315214157104	-0.0149658378213644	0.0155535480007529	0.0308132413774729	0.00418994715437293	NaN	50.2576370239258
1592	98.5672225952148	1.48895645141602	-7.9282169342041	-0.0201606266200542	0.0324366129934788	0.0473716296255589	0.00743668992072344	NaN	49.2836112976074
1593	95.9698333740234	2.78765368461609	-8.05808639526367	-0.0152905117720366	0.013930176384747	0.0457482598721981	0.00743668992072344	NaN	47.9849166870117
1594	95.9698333740234	1.48895645141602	-7.53860807418823	-0.0286021586507559	0.0217223595827818	0.0350340083241463	0.00483929552137852	NaN	47.9849166870117
1595	97.9178771972656	1.81363070011139	-7.27886867523193	-0.0276281367987394	0.00613799272105098	0.0298392176628113	-0.00295288790948689	NaN	48.9589385986328
1596	99.2165756225586	1.81363070011139	-7.79834747314453	-0.0139918150380254	0.00743668992072344	0.0226963832974434	0.000293855206109583	NaN	49.6082878112793
1597	99.2165756225586	1.81363070011139	-8.05808639526367	-0.00522560812532902	0.01100810803473	0.0200989879667759	0.0022419011220336	NaN	49.6082878112793
1598	101.164619445801	1.81363070011139	-8.05808639526367	-0.00749832857400179	0.000618529506027699	0.0191249661147594	-0.00100484199356288	NaN	50.5823097229004
1599	99.8659210205078	2.13830494880676	-7.53860807418823	-0.00977104809135199	0.00581331877037883	0.0145795252174139	0.00743668992072344	NaN	49.9329605102539
1600	100.515274047852	1.48895645141602	-7.73341274261475	-0.00684897974133492	-0.00392691092565656	-0.00879702530801296	-0.00782300252467394	NaN	50.2576370239258
1601	98.5672225952148	2.13830494880676	-7.73341274261475	-0.00652430532500148	-0.0113944197073579	0.00354059832170606	-3.08191010844894e-05	NaN	49.2836112976074
1602	98.5672225952148	1.48895645141602	-8.12302207946777	0.0275664981454611	-0.023407369852066	-0.00977104809135199	-0.00717365415766835	NaN	49.2836112976074
1603	100.515274047852	0.514933466911316	-7.53860807418823	0.0317872650921345	-0.0165892094373703	-0.0104203969240189	0.0022419011220336	NaN	50.2576370239258
1604	99.2165756225586	1.48895645141602	-8.05808639526367	0.0136055024340749	-0.0113944197073579	-0.0146411629393697	-0.00814767740666866	NaN	49.6082878112793
1605	97.9178771972656	1.81363070011139	-7.60354280471802	-0.0026282137259841	-0.0182125810533762	-0.00944637414067984	-0.00197886489331722	NaN	48.9589385986328
1606	99.8659210205078	1.81363070011139	-7.34380340576172	0.00516396993771195	-0.00587495695799589	-0.00749832857400179	-0.00392691092565656	NaN	49.9329605102539
1607	100.515274047852	1.81363070011139	-7.6684775352478	0.00516396993771195	0.00646266713738441	-0.00457625929266214	-0.00327756232582033	NaN	50.2576370239258
1608	99.8659210205078	2.13830494880676	-7.99315214157104	-0.00490093370899558	-0.00490093370899558	0.00191722682211548	-0.0107450718060136	NaN	49.9329605102539
1609	98.5672225952148	1.81363070011139	-7.6684775352478	-0.0159398596733809	0.000618529506027699	-0.00782300252467394	-0.00652430532500148	NaN	49.2836112976074
1610	97.9178771972656	3.7616765499115	-8.12302207946777	-0.00457625929266214	-0.0100957229733467	-0.00327756232582033	-0.00652430532500148	NaN	48.9589385986328
1611	98.5672225952148	2.13830494880676	-7.6684775352478	-0.0195112787187099	0.0197743140161037	0.0132808275520802	0.0022419011220336	NaN	49.2836112976074
1612	98.5672225952148	3.11232805252075	-7.86328220367432	-0.0117190945893526	0.0265924744307995	0.0243197549134493	0.00418994715437293	NaN	49.2836112976074
1613	101.164619445801	2.13830494880676	-7.9282169342041	-0.0126931173726916	0.0220470335334539	0.00743668992072344	0.0132808275520802	NaN	50.5823097229004
1614	98.5672225952148	3.11232805252075	-8.31782627105713	-0.00782300252467394	0.0145795252174139	0.0246444288641214	0.00808603875339031	NaN	49.2836112976074
1615	98.5672225952148	3.11232805252075	-8.31782627105713	0.01100810803473	0.012956153601408	-0.00652430532500148	0.00126787810586393	NaN	49.2836112976074
1616	98.5672225952148	3.43700218200684	-8.31782627105713	0.00613799272105098	0.00451462110504508	0.00191722682211548	0.00191722682211548	NaN	49.2836112976074
1617	99.8659210205078	3.11232805252075	-8.18795680999756	0.0178262684494257	0.0175015944987535	0.0113327819854021	0.0022419011220336	NaN	49.9329605102539
1618	97.9178771972656	3.11232805252075	-7.53860807418823	0.0106834331527352	0.00678734155371785	0.00256657530553639	0.00256657530553639	NaN	48.9589385986328
1619	99.8659210205078	3.11232805252075	-7.99315214157104	0.00906006153672934	-3.08191010844894e-05	-0.00587495695799589	0.00451462110504508	NaN	49.9329605102539
1620	97.9178771972656	2.78765368461609	-8.31782627105713	0.013930176384747	0.00256657530553639	-0.0120437685400248	-0.00230353930965066	NaN	48.9589385986328
1621	97.9178771972656	3.11232805252075	-8.31782627105713	0.00451462110504508	-0.0198359526693821	-0.0110697457566857	-3.08191010844894e-05	NaN	48.9589385986328
1622	97.9178771972656	2.13830494880676	-7.53860807418823	0.0171769186854362	-0.0113944197073579	-0.0113944197073579	0.00418994715437293	NaN	48.9589385986328
1623	95.3204803466797	3.11232805252075	-7.79834747314453	0.0116574559360743	-0.0126931173726916	-0.0191866029053926	0.00354059832170606	NaN	47.6602401733398
1624	97.2685317993164	2.13830494880676	-7.21393346786499	0.0113327819854021	-0.0152905117720366	-0.0243813935667276	-3.08191010844894e-05	NaN	48.6342658996582
1625	97.9178771972656	3.11232805252075	-7.86328220367432	0.00776136433705688	-0.0165892094373703	-0.0162645354866982	-0.00717365415766835	NaN	48.9589385986328
1626	95.9698333740234	3.43700218200684	-7.73341274261475	0.00581331877037883	0.000618529506027699	-0.0107450718060136	-0.00230353930965066	NaN	47.9849166870117
1627	97.2685317993164	4.08635091781616	-7.86328220367432	0.00483929552137852	0.000618529506027699	-0.00327756232582033	0.00451462110504508	NaN	48.6342658996582
1628	96.6191787719727	2.78765368461609	-7.79834747314453	0.00938473641872406	0.000618529506027699	-0.0188619289547205	-0.00165419070981443	NaN	48.3095893859863
1629	97.2685317993164	4.08635091781616	-7.79834747314453	0.0116574559360743	0.000618529506027699	-0.039641086012125	0.00418994715437293	NaN	48.6342658996582
1630	99.8659210205078	1.81363070011139	-7.47367286682129	0.0191249661147594	0.000618529506027699	-0.0376930385828018	-0.00230353930965066	NaN	49.9329605102539
1631	97.2685317993164	3.11232805252075	-8.31782627105713	-0.0152905117720366	0.00483929552137852	-0.0195112787187099	0.000293855206109583	NaN	48.6342658996582
1632	100.515274047852	0.839607775211334	-7.99315214157104	-0.00912170019000769	0.0181509424000978	-0.0139918150380254	0.011982130818069	NaN	50.2576370239258
1633	97.2685317993164	3.11232805252075	-8.12302207946777	-0.0162645354866982	0.0162028968334198	-0.0217839982360601	0.0022419011220336	NaN	48.6342658996582
1634	99.8659210205078	1.81363070011139	-7.79834747314453	-0.0237320438027382	0.00451462110504508	-0.0247060675173998	0.00711201597005129	NaN	49.9329605102539
1635	98.5672225952148	2.13830494880676	-7.4087381362915	-0.0123684434220195	0.00581331877037883	-0.0363943427801132	0.00483929552137852	NaN	49.2836112976074
1636	99.2165756225586	2.13830494880676	-7.47367286682129	-0.00717365415766835	0.00451462110504508	-0.0308748781681061	-0.00165419070981443	NaN	49.6082878112793
1637	98.5672225952148	3.11232805252075	-7.73341274261475	-0.000355493422830477	0.0136055024340749	-0.0279528107494116	0.0106834331527352	NaN	49.2836112976074
1638	98.5672225952148	2.46297931671143	-7.86328220367432	-0.00230353930965066	0.00483929552137852	-0.0302255302667618	0.00743668992072344	NaN	49.2836112976074
1639	99.2165756225586	2.46297931671143	-7.79834747314453	-0.00912170019000769	0.000943203864153475	-0.0415891297161579	0.00126787810586393	NaN	49.6082878112793
1640	98.5672225952148	2.78765368461609	-7.9282169342041	-0.00360223650932312	-0.00457625929266214	-0.0448358729481697	-0.00555028254166245	NaN	49.2836112976074
1641	98.5672225952148	2.13830494880676	-7.86328220367432	-0.0120437685400248	-0.00587495695799589	-0.0613942667841911	-0.00717365415766835	NaN	49.2836112976074
1642	97.9178771972656	4.41102504730225	-7.60354280471802	0.01100810803473	-0.0165892094373703	-0.0523033849895	-0.00652430532500148	NaN	48.9589385986328
1643	99.8659210205078	2.78765368461609	-8.12302207946777	0.0194496400654316	-0.0133424662053585	-0.0503553375601768	0.000943203864153475	NaN	49.9329605102539
1644	96.6191787719727	3.7616765499115	-8.25289154052734	0.00776136433705688	-0.0169138833880424	-0.039641086012125	-0.00425158534198999	NaN	48.3095893859863
1645	98.5672225952148	2.46297931671143	-7.9282169342041	0.00808603875339031	-0.00425158534198999	-0.0516540370881557	-0.00100484199356288	NaN	49.2836112976074
1646	99.2165756225586	3.11232805252075	-7.60354280471802	0.0123068047687411	-0.00425158534198999	-0.039641086012125	-0.00295288790948689	NaN	49.6082878112793
1647	99.2165756225586	2.78765368461609	-7.73341274261475	0.00841071270406246	0.00776136433705688	-0.0204853005707264	0.00256657530553639	NaN	49.6082878112793
1648	99.2165756225586	2.78765368461609	-7.79834747314453	0.00646266713738441	0.0126314787194133	-0.02697878703475	0.00548864435404539	NaN	49.6082878112793
1649	99.2165756225586	2.78765368461609	-8.12302207946777	-3.08191010844894e-05	0.00321592413820326	-0.0204853005707264	0.00516396993771195	NaN	49.6082878112793
1650	95.9698333740234	3.11232805252075	-7.9282169342041	-0.00522560812532902	0.00386527273803949	-0.0221086721867323	0.000943203864153475	NaN	47.9849166870117
1651	97.2685317993164	2.78765368461609	-7.73341274261475	-0.00652430532500148	0.00938473641872406	-0.00749832857400179	0.00386527273803949	NaN	48.6342658996582
1652	94.6711349487305	3.43700218200684	-7.9282169342041	-0.0243813935667276	0.0288651939481497	0.00711201597005129	0.00970941036939621	NaN	47.3355674743652
1653	98.5672225952148	2.46297931671143	-7.79834747314453	-0.0139918150380254	0.0210730116814375	-0.000680167751852423	0.00386527273803949	NaN	49.2836112976074
1654	96.6191787719727	3.7616765499115	-7.6684775352478	-0.0221086721867323	0.0213976856321096	-0.00165419070981443	0.00613799272105098	NaN	48.3095893859863
1655	97.2685317993164	3.7616765499115	-8.25289154052734	-0.00847235135734081	0.013930176384747	-0.00684897974133492	-0.00847235135734081	NaN	48.6342658996582
1656	95.3204803466797	2.78765368461609	-7.99315214157104	-0.0107450718060136	0.00256657530553639	-0.00684897974133492	-0.00295288790948689	NaN	47.6602401733398
1657	95.3204803466797	3.11232805252075	-7.6684775352478	-0.0162645354866982	0.00386527273803949	-0.0100957229733467	0.00256657530553639	NaN	47.6602401733398
1658	95.9698333740234	3.11232805252075	-7.60354280471802	-0.00912170019000769	0.00711201597005129	-0.0152905117720366	0.00938473641872406	NaN	47.9849166870117
1659	96.6191787719727	3.11232805252075	-7.53860807418823	-0.0107450718060136	-0.00652430532500148	-0.0117190945893526	-0.00132951640989631	NaN	48.3095893859863
1660	95.9698333740234	1.81363070011139	-7.60354280471802	-0.000680167751852423	-0.0130177913233638	-0.0273034609854221	-0.00230353930965066	NaN	47.9849166870117
1661	95.9698333740234	3.11232805252075	-8.05808639526367	0.0249691028147936	-0.0328229255974293	-0.0195112787187099	-0.00132951640989631	NaN	47.9849166870117
1662	98.5672225952148	2.78765368461609	-7.99315214157104	0.0252937767654657	-0.0266541130840778	-0.0318489037454128	-0.00522560812532902	NaN	49.2836112976074
1663	98.5672225952148	2.78765368461609	-7.6684775352478	0.0314625911414623	-0.0113944197073579	-0.0282774847000837	-0.00619963090866804	NaN	49.2836112976074
1664	98.5672225952148	3.7616765499115	-7.79834747314453	0.0210730116814375	-0.0221086721867323	-0.0143164889886975	-0.00425158534198999	NaN	49.2836112976074
1665	95.9698333740234	2.78765368461609	-7.47367286682129	0.0252937767654657	-0.0188619289547205	-0.0139918150380254	-0.00619963090866804	NaN	47.9849166870117
1666	99.2165756225586	2.46297931671143	-7.60354280471802	0.0113327819854021	0.00289124972186983	-0.0208099745213985	-0.00327756232582033	NaN	49.6082878112793
1667	97.9178771972656	2.78765368461609	-7.9282169342041	0.0103587592020631	0.00451462110504508	-0.00100484199356288	-0.00100484199356288	NaN	48.9589385986328
1668	99.2165756225586	3.7616765499115	-8.12302207946777	0.00873538758605719	0.00321592413820326	-0.00879702530801296	0.00159255252219737	NaN	49.6082878112793
1669	99.8659210205078	2.78765368461609	-8.05808639526367	0.00386527273803949	0.00354059832170606	-0.00587495695799589	0.00354059832170606	NaN	49.9329605102539
1670	99.2165756225586	2.78765368461609	-7.86328220367432	-0.0133424662053585	0.00191722682211548	-0.0100957229733467	-3.08191010844894e-05	NaN	49.6082878112793
1671	99.8659210205078	2.78765368461609	-7.6684775352478	-0.00782300252467394	0.0162028968334198	-3.08191010844894e-05	0.00126787810586393	NaN	49.9329605102539
1672	99.8659210205078	3.11232805252075	-7.99315214157104	-0.0169138833880424	0.0181509424000978	0.0149041991680861	0.000943203864153475	NaN	49.9329605102539
1673	97.2685317993164	3.43700218200684	-7.86328220367432	-0.0169138833880424	0.0220470335334539	0.00516396993771195	0.00776136433705688	NaN	48.6342658996582
1674	97.2685317993164	3.11232805252075	-7.73341274261475	-0.0191866029053926	0.0168522447347641	0.0103587592020631	-0.00197886489331722	NaN	48.6342658996582
1675	98.5672225952148	2.46297931671143	-7.53860807418823	-0.0149658378213644	0.0100340843200684	-0.00652430532500148	-0.00522560812532902	NaN	49.2836112976074
1676	97.9178771972656	2.78765368461609	-7.47367286682129	-0.00360223650932312	0.00970941036939621	-0.00490093370899558	-0.00197886489331722	NaN	48.9589385986328
1677	95.3204803466797	2.78765368461609	-7.6684775352478	-0.0113944197073579	0.00906006153672934	-0.00197886489331722	-0.00197886489331722	NaN	47.6602401733398
1678	94.6711349487305	4.41102504730225	-8.12302207946777	-0.0126931173726916	0.00776136433705688	0.000943203864153475	0.00354059832170606	NaN	47.3355674743652
1679	95.9698333740234	3.7616765499115	-8.25289154052734	0.00159255252219737	0.000943203864153475	0.00191722682211548	-0.000355493422830477	NaN	47.9849166870117
1680	95.3204803466797	3.7616765499115	-8.18795680999756	-0.0120437685400248	0.00126787810586393	-0.00197886489331722	-0.00100484199356288	NaN	47.6602401733398
1681	97.2685317993164	3.7616765499115	-8.31782627105713	0.0126314787194133	-0.00457625929266214	-0.0117190945893526	0.00451462110504508	NaN	48.6342658996582
1682	97.2685317993164	2.13830494880676	-7.6684775352478	0.029189869761467	-0.0104203969240189	-0.0191866029053926	0.00646266713738441	NaN	48.6342658996582
1683	97.9178771972656	3.7616765499115	-7.73341274261475	0.0314625911414623	-0.0201606266200542	-0.017887907102704	-3.08191010844894e-05	NaN	48.9589385986328
1684	98.5672225952148	2.78765368461609	-7.73341274261475	0.029189869761467	-0.0195112787187099	-0.00977104809135199	0.00126787810586393	NaN	49.2836112976074
1685	99.2165756225586	2.13830494880676	-8.05808639526367	0.0213976856321096	-0.0286021586507559	-0.0133424662053585	-0.00230353930965066	NaN	49.6082878112793
1686	97.2685317993164	3.11232805252075	-7.73341274261475	0.0226963832974434	-0.0107450718060136	-0.0120437685400248	-3.08191010844894e-05	NaN	48.6342658996582
1687	97.2685317993164	2.78765368461609	-8.05808639526367	0.0246444288641214	-0.00912170019000769	-0.000355493422830477	-3.08191010844894e-05	NaN	48.6342658996582
1688	97.2685317993164	2.13830494880676	-7.6684775352478	0.0116574559360743	-0.00197886489331722	0.00548864435404539	0.00613799272105098	NaN	48.6342658996582
1689	99.2165756225586	1.81363070011139	-7.53860807418823	-0.000680167751852423	-0.00555028254166245	-0.00100484199356288	-0.000355493422830477	NaN	49.6082878112793
1690	99.2165756225586	1.48895645141602	-7.6684775352478	-0.0117190945893526	-0.00392691092565656	0.00516396993771195	-0.00197886489331722	NaN	49.6082878112793
1691	97.2685317993164	3.43700218200684	-7.9282169342041	-0.0146411629393697	0.0126314787194133	0.0152288740500808	0.00451462110504508	NaN	48.6342658996582
1692	100.515274047852	2.46297931671143	-7.73341274261475	-0.0247060675173998	0.031137915328145	0.0386054255068302	0.00808603875339031	NaN	50.2576370239258
1693	97.2685317993164	3.43700218200684	-7.6684775352478	-0.0182125810533762	0.0282158460468054	0.0373067259788513	0.013930176384747	NaN	48.6342658996582
1694	99.8659210205078	2.13830494880676	-7.53860807418823	-0.0299008563160896	0.0230210572481155	0.0181509424000978	0.0022419011220336	NaN	49.9329605102539
1695	97.2685317993164	3.43700218200684	-7.86328220367432	-0.02697878703475	0.0152288740500808	0.011982130818069	0.00581331877037883	NaN	48.6342658996582
1696	97.9178771972656	3.43700218200684	-8.18795680999756	-0.00944637414067984	0.0100340843200684	0.0022419011220336	0.0123068047687411	NaN	48.9589385986328
1697	97.9178771972656	3.11232805252075	-8.64250087738037	-0.00977104809135199	0.0188002903014421	0.00256657530553639	0.00808603875339031	NaN	48.9589385986328
1698	97.2685317993164	3.43700218200684	-8.25289154052734	0.00256657530553639	0.0100340843200684	0.00386527273803949	0.0022419011220336	NaN	48.6342658996582
1699	97.2685317993164	3.43700218200684	-8.05808639526367	0.00354059832170606	0.0149041991680861	-0.0139918150380254	0.00613799272105098	NaN	48.6342658996582
1700	99.8659210205078	2.46297931671143	-7.6684775352478	-0.000355493422830477	-0.00392691092565656	-0.0139918150380254	-0.00295288790948689	NaN	49.9329605102539
1701	97.2685317993164	3.11232805252075	-7.47367286682129	0.00289124972186983	-0.0230826959013939	-0.021459324285388	-0.000355493422830477	NaN	48.6342658996582
1702	97.2685317993164	3.11232805252075	-7.99315214157104	0.0197743140161037	-0.0152905117720366	-0.0276281367987394	-0.00230353930965066	NaN	48.6342658996582
1703	99.2165756225586	2.13830494880676	-7.60354280471802	0.00873538758605719	-0.0204853005707264	-0.02697878703475	-0.00197886489331722	NaN	49.6082878112793
1704	97.2685317993164	3.43700218200684	-7.99315214157104	0.00548864435404539	-0.023407369852066	-0.0224333461374044	-0.00360223650932312	NaN	48.6342658996582
1705	95.3204803466797	3.11232805252075	-7.86328220367432	-0.0110697457566857	-0.0169138833880424	-0.0185372550040483	-0.00782300252467394	NaN	47.6602401733398
1706	95.3204803466797	3.11232805252075	-7.53860807418823	-0.00360223650932312	-0.0152905117720366	-0.0159398596733809	-0.00360223650932312	NaN	47.6602401733398
1707	98.5672225952148	1.81363070011139	-7.47367286682129	-0.00847235135734081	0.000293855206109583	-0.00327756232582033	0.00613799272105098	NaN	49.2836112976074
1708	97.2685317993164	2.13830494880676	-7.9282169342041	0.00289124972186983	-0.00132951640989631	0.00256657530553639	0.000618529506027699	NaN	48.6342658996582
1709	97.9178771972656	2.78765368461609	-8.05808639526367	-0.00197886489331722	-3.08191010844894e-05	-0.0149658378213644	0.00483929552137852	NaN	48.9589385986328
1710	97.2685317993164	3.11232805252075	-7.9282169342041	-0.00165419070981443	0.00418994715437293	-0.00132951640989631	-3.08191010844894e-05	NaN	48.6342658996582
1711	100.515274047852	1.48895645141602	-7.53860807418823	-0.0113944197073579	0.00906006153672934	0.0142548503354192	0.00386527273803949	NaN	50.2576370239258
1712	97.2685317993164	2.46297931671143	-7.34380340576172	-0.0162645354866982	0.0259431265294552	0.0252937767654657	0.00808603875339031	NaN	48.6342658996582
1713	99.8659210205078	1.81363070011139	-7.9282169342041	-0.00652430532500148	0.0213976856321096	0.0230210572481155	0.0106834331527352	NaN	49.9329605102539
1714	97.9178771972656	2.13830494880676	-7.9282169342041	-0.00684897974133492	0.0116574559360743	0.0194496400654316	0.029189869761467	NaN	48.9589385986328
1715	99.2165756225586	0.839607775211334	-7.60354280471802	0.00418994715437293	0.00516396993771195	0.0132808275520802	-0.00327756232582033	NaN	49.6082878112793
1716	98.5672225952148	0.514933466911316	-7.47367286682129	0.00873538758605719	-0.0100957229733467	0.00906006153672934	0.000618529506027699	NaN	49.2836112976074
1717	100.515274047852	1.16428208351135	-7.47367286682129	0.0126314787194133	0.00126787810586393	0.0223717093467712	0.00126787810586393	NaN	50.2576370239258
1718	99.2165756225586	2.13830494880676	-7.14899873733521	0.0116574559360743	0.00289124972186983	0.00418994715437293	0.00516396993771195	NaN	49.6082878112793
1719	101.164619445801	1.81363070011139	-7.99315214157104	0.00906006153672934	-0.00327756232582033	0.00126787810586393	-0.00165419070981443	NaN	50.5823097229004
1720	99.2165756225586	3.43700218200684	-8.05808639526367	0.0152288740500808	-0.0026282137259841	-0.0123684434220195	-0.00197886489331722	NaN	49.6082878112793
1721	99.8659210205078	2.46297931671143	-7.9282169342041	0.0262678004801273	-0.0159398596733809	-0.0243813935667276	-0.00782300252467394	NaN	49.9329605102539
1722	99.8659210205078	1.48895645141602	-7.99315214157104	0.0314625911414623	-0.0110697457566857	-0.0139918150380254	0.00256657530553639	NaN	49.9329605102539
1723	97.9178771972656	3.11232805252075	-7.86328220367432	0.0298392176628113	-0.0113944197073579	-0.0110697457566857	-0.00392691092565656	NaN	48.9589385986328
1724	99.2165756225586	1.48895645141602	-7.4087381362915	0.0233457311987877	-0.0159398596733809	-0.0133424662053585	-0.0026282137259841	NaN	49.6082878112793
1725	98.5672225952148	2.13830494880676	-7.9282169342041	0.0188002903014421	0.00711201597005129	-0.0104203969240189	-0.0026282137259841	NaN	49.2836112976074
1726	99.8659210205078	2.46297931671143	-8.12302207946777	0.0158782228827477	-0.0026282137259841	-0.00197886489331722	-0.00132951640989631	NaN	49.9329605102539
1727	97.2685317993164	3.7616765499115	-7.9282169342041	0.00906006153672934	0.00386527273803949	0.0155535480007529	0.00289124972186983	NaN	48.6342658996582
1728	100.515274047852	2.78765368461609	-7.99315214157104	0.0145795252174139	-3.08191010844894e-05	0.00711201597005129	0.00516396993771195	NaN	50.2576370239258
1729	99.2165756225586	1.81363070011139	-7.79834747314453	0.00159255252219737	-0.0162645354866982	0.01100810803473	0.00906006153672934	NaN	49.6082878112793
1730	99.8659210205078	1.48895645141602	-7.60354280471802	-0.0126931173726916	-0.00392691092565656	-0.00327756232582033	-0.00165419070981443	NaN	49.9329605102539
1731	96.6191787719727	2.78765368461609	-7.99315214157104	-0.0159398596733809	0.00970941036939621	0.0171769186854362	0.00743668992072344	NaN	48.3095893859863
1732	97.9178771972656	1.48895645141602	-8.18795680999756	-0.0337969474494457	0.025618452578783	0.0230210572481155	0.00808603875339031	NaN	48.9589385986328
1733	94.6711349487305	2.46297931671143	-7.47367286682129	-0.0305502042174339	0.0142548503354192	0.01847561635077	0.00906006153672934	NaN	47.3355674743652
1734	96.6191787719727	1.81363070011139	-7.47367286682129	-0.0334722734987736	0.0145795252174139	0.0106834331527352	-0.00165419070981443	NaN	48.3095893859863
1735	95.3204803466797	2.78765368461609	-7.53860807418823	-0.0266541130840778	0.00548864435404539	0.00386527273803949	0.00191722682211548	NaN	47.6602401733398
1736	97.9178771972656	3.43700218200684	-7.99315214157104	-0.0156151866540313	0.00970941036939621	0.000943203864153475	0.000293855206109583	NaN	48.9589385986328
1737	97.9178771972656	2.13830494880676	-7.6684775352478	-0.00977104809135199	0.00548864435404539	-3.08191010844894e-05	0.000293855206109583	NaN	48.9589385986328
1738	97.9178771972656	2.46297931671143	-7.79834747314453	-0.00977104809135199	0.00321592413820326	0.00354059832170606	-0.00522560812532902	NaN	48.9589385986328
1739	99.2165756225586	2.46297931671143	-7.79834747314453	-0.00912170019000769	-0.00230353930965066	0.000943203864153475	0.00581331877037883	NaN	49.6082878112793
1740	97.9178771972656	2.46297931671143	-7.53860807418823	0.00841071270406246	-0.0117190945893526	-3.08191010844894e-05	-0.00847235135734081	NaN	48.9589385986328
1741	98.5672225952148	1.48895645141602	-7.9282169342041	0.0178262684494257	-0.0188619289547205	-0.00977104809135199	-0.00457625929266214	NaN	49.2836112976074
1742	99.8659210205078	0.514933466911316	-8.31782627105713	0.0337353087961674	-0.0195112787187099	-0.00879702530801296	-0.00392691092565656	NaN	49.9329605102539
1743	98.5672225952148	1.16428208351135	-8.05808639526367	0.0285405199974775	-0.0159398596733809	-0.0110697457566857	0.000943203864153475	NaN	49.2836112976074
1744	99.8659210205078	0.514933466911316	-7.86328220367432	0.0304885655641556	-0.017887907102704	-0.0117190945893526	-0.00425158534198999	NaN	49.9329605102539
1745	99.8659210205078	1.81363070011139	-8.05808639526367	0.0100340843200684	-0.00879702530801296	-0.0146411629393697	-0.00295288790948689	NaN	49.9329605102539
1746	97.2685317993164	2.46297931671143	-7.73341274261475	0.0171769186854362	-0.00912170019000769	-0.00912170019000769	-0.00717365415766835	NaN	48.6342658996582
1747	98.5672225952148	2.78765368461609	-7.79834747314453	0.00678734155371785	0.00386527273803949	0.0155535480007529	0.00581331877037883	NaN	49.2836112976074
1748	100.515274047852	2.13830494880676	-8.05808639526367	0.00418994715437293	-0.0026282137259841	0.0152288740500808	-0.000355493422830477	NaN	50.2576370239258
1749	99.2165756225586	1.81363070011139	-7.60354280471802	0.00159255252219737	-0.00197886489331722	0.012956153601408	-0.00165419070981443	NaN	49.6082878112793
1750	99.2165756225586	1.81363070011139	-7.9282169342041	-0.00555028254166245	0.00743668992072344	0.00354059832170606	-0.00717365415766835	NaN	49.6082878112793
1751	99.8659210205078	1.48895645141602	-7.86328220367432	-0.0133424662053585	0.0162028968334198	0.0168522447347641	-0.000680167751852423	NaN	49.9329605102539
1752	97.2685317993164	2.78765368461609	-7.6684775352478	-0.0104203969240189	0.0262678004801273	0.0262678004801273	0.00613799272105098	NaN	48.6342658996582
1753	99.8659210205078	2.78765368461609	-7.86328220367432	-0.0156151866540313	0.0145795252174139	0.0236704051494598	0.00516396993771195	NaN	49.9329605102539
1754	98.5672225952148	2.78765368461609	-7.86328220367432	-0.0165892094373703	0.012956153601408	0.0142548503354192	0.00808603875339031	NaN	49.2836112976074
1755	98.5672225952148	2.13830494880676	-7.86328220367432	-0.0198359526693821	0.00516396993771195	0.0175015944987535	-0.00100484199356288	NaN	49.2836112976074
1756	99.2165756225586	2.78765368461609	-7.9282169342041	-0.00457625929266214	0.00386527273803949	0.00970941036939621	-0.00100484199356288	NaN	49.6082878112793
1757	97.2685317993164	3.11232805252075	-7.79834747314453	-0.00165419070981443	0.0106834331527352	0.0226963832974434	0.00354059832170606	NaN	48.6342658996582
1758	98.5672225952148	2.78765368461609	-7.47367286682129	-0.00652430532500148	0.00776136433705688	0.0262678004801273	0.00418994715437293	NaN	49.2836112976074
1759	96.6191787719727	3.11232805252075	-7.9282169342041	-0.0117190945893526	0.00126787810586393	0.01847561635077	0.00483929552137852	NaN	48.3095893859863
1760	96.6191787719727	2.46297931671143	-8.31782627105713	-0.0110697457566857	0.000618529506027699	0.0103587592020631	-0.00490093370899558	NaN	48.3095893859863
1761	96.6191787719727	2.46297931671143	-7.73341274261475	-0.00132951640989631	-0.00814767740666866	-3.08191010844894e-05	-0.00749832857400179	NaN	48.3095893859863
1762	95.9698333740234	3.11232805252075	-7.86328220367432	0.00873538758605719	-0.0113944197073579	-0.00684897974133492	0.00386527273803949	NaN	47.9849166870117
1763	97.2685317993164	2.13830494880676	-7.6684775352478	0.00938473641872406	-0.0110697457566857	-0.000355493422830477	0.00191722682211548	NaN	48.6342658996582
1764	96.6191787719727	3.11232805252075	-7.6684775352478	0.00906006153672934	-0.0120437685400248	-0.0133424662053585	-0.00879702530801296	NaN	48.3095893859863
1765	97.2685317993164	3.11232805252075	-7.60354280471802	0.00418994715437293	-0.0188619289547205	-0.00100484199356288	-0.00814767740666866	NaN	48.6342658996582
1766	97.2685317993164	3.11232805252075	-7.9282169342041	0.0123068047687411	-0.00165419070981443	-0.00717365415766835	-0.00490093370899558	NaN	48.6342658996582
1767	97.2685317993164	3.11232805252075	-8.18795680999756	0.0116574559360743	-0.0120437685400248	0.00321592413820326	-0.0026282137259841	NaN	48.6342658996582
1768	97.9178771972656	3.43700218200684	-7.86328220367432	0.00581331877037883	0.0022419011220336	0.00711201597005129	-0.00392691092565656	NaN	48.9589385986328
1769	99.2165756225586	1.16428208351135	-7.47367286682129	-0.00132951640989631	-0.0143164889886975	-0.00392691092565656	-0.00360223650932312	NaN	49.6082878112793
1770	99.2165756225586	1.48895645141602	-7.53860807418823	-0.0136671401560307	-0.023407369852066	-0.0026282137259841	-0.00587495695799589	NaN	49.6082878112793
1771	98.5672225952148	0.839607775211334	-7.53860807418823	0.00548864435404539	0.00321592413820326	0.00289124972186983	-3.08191010844894e-05	NaN	49.2836112976074
1772	97.2685317993164	2.46297931671143	-7.9282169342041	-0.00522560812532902	0.00873538758605719	0.0282158460468054	0.00808603875339031	NaN	48.6342658996582
1773	101.164619445801	0.839607775211334	-7.60354280471802	-0.00555028254166245	0.01847561635077	0.0178262684494257	0.0103587592020631	NaN	50.5823097229004
1774	98.5672225952148	2.78765368461609	-8.18795680999756	-0.00587495695799589	0.0155535480007529	0.0126314787194133	0.00483929552137852	NaN	49.2836112976074
1775	97.9178771972656	2.78765368461609	-7.86328220367432	0.00841071270406246	0.00711201597005129	0.00808603875339031	0.000293855206109583	NaN	48.9589385986328
1776	99.2165756225586	2.13830494880676	-7.34380340576172	0.0113327819854021	0.00808603875339031	0.00418994715437293	0.00191722682211548	NaN	49.6082878112793
1777	101.164619445801	2.13830494880676	-7.73341274261475	0.0126314787194133	0.012956153601408	0.0116574559360743	-0.000355493422830477	NaN	50.5823097229004
1778	99.2165756225586	2.13830494880676	-7.99315214157104	0.00776136433705688	0.012956153601408	-3.08191010844894e-05	0.00256657530553639	NaN	49.6082878112793
1779	99.2165756225586	2.13830494880676	-7.73341274261475	0.0113327819854021	0.00743668992072344	0.00159255252219737	-0.000355493422830477	NaN	49.6082878112793
1780	97.2685317993164	3.43700218200684	-8.05808639526367	0.00418994715437293	0.00808603875339031	-0.0026282137259841	-0.00197886489331722	NaN	48.6342658996582
1781	98.5672225952148	1.81363070011139	-7.60354280471802	0.0259431265294552	0.00386527273803949	-0.0295761823654175	-0.00879702530801296	NaN	49.2836112976074
1782	97.2685317993164	3.43700218200684	-7.73341274261475	0.0301638916134834	-0.0159398596733809	-0.0253554154187441	-0.00230353930965066	NaN	48.6342658996582
1783	98.5672225952148	1.81363070011139	-7.99315214157104	0.0327612869441509	-0.00684897974133492	-0.0152905117720366	-3.08191010844894e-05	NaN	49.2836112976074
1784	96.6191787719727	2.78765368461609	-7.9282169342041	0.0178262684494257	-0.0204853005707264	-0.0237320438027382	-0.00522560812532902	NaN	48.3095893859863
1785	97.2685317993164	3.43700218200684	-7.79834747314453	0.00418994715437293	-0.0149658378213644	-0.0204853005707264	-0.00652430532500148	NaN	48.6342658996582
1786	98.5672225952148	1.81363070011139	-7.60354280471802	0.00126787810586393	0.0178262684494257	-0.0100957229733467	-0.00360223650932312	NaN	49.2836112976074
1787	98.5672225952148	2.46297931671143	-7.53860807418823	0.00191722682211548	-0.00327756232582033	-0.0026282137259841	-0.00230353930965066	NaN	49.2836112976074
1788	97.9178771972656	2.13830494880676	-7.21393346786499	-0.00977104809135199	0.00159255252219737	-0.00652430532500148	0.00483929552137852	NaN	48.9589385986328
1789	95.9698333740234	3.7616765499115	-7.9282169342041	-0.0149658378213644	0.00354059832170606	-0.00749832857400179	-0.00490093370899558	NaN	47.9849166870117
1790	95.3204803466797	2.78765368461609	-7.99315214157104	-0.0279528107494116	-0.00717365415766835	-0.00360223650932312	0.0022419011220336	NaN	47.6602401733398
1791	96.6191787719727	3.11232805252075	-7.9282169342041	-0.0230826959013939	0.0136055024340749	0.00581331877037883	-0.00165419070981443	NaN	48.3095893859863
1792	98.5672225952148	2.13830494880676	-7.6684775352478	-0.0324982516467571	0.0321119390428066	0.0282158460468054	0.0132808275520802	NaN	49.2836112976074
1793	96.6191787719727	3.43700218200684	-8.25289154052734	-0.0273034609854221	0.0246444288641214	0.0275664981454611	0.00906006153672934	NaN	48.3095893859863
1794	99.8659210205078	2.13830494880676	-7.6684775352478	-0.0260047651827335	0.0197743140161037	0.0168522447347641	0.00289124972186983	NaN	49.9329605102539
1795	99.8659210205078	2.46297931671143	-8.05808639526367	-0.0126931173726916	0.0113327819854021	0.00483929552137852	-0.000355493422830477	NaN	49.9329605102539
1796	96.6191787719727	3.43700218200684	-7.99315214157104	-0.00295288790948689	0.00483929552137852	0.000618529506027699	-0.00360223650932312	NaN	48.3095893859863
1797	97.2685317993164	2.78765368461609	-7.86328220367432	0.0191249661147594	0.0100340843200684	0.00743668992072344	0.00354059832170606	NaN	48.6342658996582
1798	97.2685317993164	2.46297931671143	-7.86328220367432	0.0103587592020631	0.00126787810586393	0.00354059832170606	0.00678734155371785	NaN	48.6342658996582
1799	97.2685317993164	2.13830494880676	-7.60354280471802	0.00873538758605719	-0.000355493422830477	0.00191722682211548	0.00354059832170606	NaN	48.6342658996582
1800	99.2165756225586	1.16428208351135	-7.47367286682129	0.012956153601408	-0.0143164889886975	0.00256657530553639	-0.00944637414067984	NaN	49.6082878112793
1801	97.2685317993164	2.13830494880676	-7.86328220367432	0.0113327819854021	-0.00782300252467394	-0.0156151866540313	-0.00555028254166245	NaN	48.6342658996582
1802	100.515274047852	1.16428208351135	-7.6684775352478	0.0321119390428066	-0.0126931173726916	-0.00847235135734081	-0.00782300252467394	NaN	50.2576370239258
1803	97.2685317993164	2.46297931671143	-7.73341274261475	0.0171769186854362	-0.00847235135734081	-0.0208099745213985	-3.08191010844894e-05	NaN	48.6342658996582
1804	98.5672225952148	2.13830494880676	-7.60354280471802	0.0197743140161037	-0.0113944197073579	-0.0247060675173998	-0.0104203969240189	NaN	49.2836112976074
1805	99.2165756225586	2.78765368461609	-7.86328220367432	0.00483929552137852	-0.00230353930965066	-0.0146411629393697	-0.00652430532500148	NaN	49.6082878112793
1806	97.2685317993164	3.43700218200684	-7.99315214157104	0.00970941036939621	0.00581331877037883	-0.00100484199356288	-0.0149658378213644	NaN	48.6342658996582
1807	98.5672225952148	3.43700218200684	-8.38276100158691	0.000293855206109583	0.0022419011220336	-0.0110697457566857	0.00938473641872406	NaN	49.2836112976074
1808	97.9178771972656	3.43700218200684	-8.38276100158691	0.00613799272105098	0.00354059832170606	-0.00749832857400179	-3.08191010844894e-05	NaN	48.9589385986328
1809	100.515274047852	2.13830494880676	-8.18795680999756	-0.00132951640989631	-0.00132951640989631	-0.0156151866540313	-0.00360223650932312	NaN	50.2576370239258
1810	99.8659210205078	2.78765368461609	-8.05808639526367	-0.0172385573387146	0.00126787810586393	-0.0100957229733467	-0.00619963090866804	NaN	49.9329605102539
1811	99.2165756225586	2.46297931671143	-7.47367286682129	-0.00165419070981443	0.0123068047687411	0.00289124972186983	0.00418994715437293	NaN	49.6082878112793
1812	97.9178771972656	3.43700218200684	-8.18795680999756	-0.0221086721867323	0.01847561635077	0.0275664981454611	0.00418994715437293	NaN	48.9589385986328
1813	101.164619445801	1.81363070011139	-8.12302207946777	-0.0110697457566857	0.0106834331527352	0.0272418223321438	0.00581331877037883	NaN	50.5823097229004
1814	98.5672225952148	3.11232805252075	-8.31782627105713	-0.0198359526693821	0.00581331877037883	-0.00100484199356288	-3.08191010844894e-05	NaN	49.2836112976074
1815	98.5672225952148	2.46297931671143	-7.86328220367432	-0.0240567177534103	0.00386527273803949	0.000293855206109583	-0.00230353930965066	NaN	49.2836112976074
1816	99.2165756225586	2.13830494880676	-7.6684775352478	-0.00295288790948689	-0.00522560812532902	-0.00132951640989631	-0.00684897974133492	NaN	49.6082878112793
1817	97.9178771972656	2.78765368461609	-7.53860807418823	-0.00619963090866804	0.0100340843200684	0.00938473641872406	0.000943203864153475	NaN	48.9589385986328
1818	96.6191787719727	2.13830494880676	-7.60354280471802	0.00159255252219737	-0.00197886489331722	0.00516396993771195	0.00418994715437293	NaN	48.3095893859863
1819	96.6191787719727	2.78765368461609	-7.79834747314453	0.00418994715437293	0.00711201597005129	-0.000680167751852423	-0.00100484199356288	NaN	48.3095893859863
1820	94.6711349487305	2.46297931671143	-7.73341274261475	0.00776136433705688	0.00386527273803949	-0.00782300252467394	-0.000355493422830477	NaN	47.3355674743652
1821	97.2685317993164	2.46297931671143	-7.60354280471802	0.0236704051494598	-0.00814767740666866	-0.0110697457566857	-0.000680167751852423	NaN	48.6342658996582
1822	97.9178771972656	2.78765368461609	-7.47367286682129	0.0334106348454952	-0.0130177913233638	-0.0253554154187441	-0.000680167751852423	NaN	48.9589385986328
1823	98.5672225952148	3.11232805252075	-7.4087381362915	0.0217223595827818	-0.0117190945893526	-0.0156151866540313	-0.00425158534198999	NaN	49.2836112976074
1824	99.2165756225586	3.11232805252075	-8.05808639526367	0.013930176384747	-0.0152905117720366	-0.0240567177534103	-0.00295288790948689	NaN	49.6082878112793
1825	98.5672225952148	2.46297931671143	-7.6684775352478	0.000618529506027699	-0.0120437685400248	-0.023407369852066	-0.0026282137259841	NaN	49.2836112976074
1826	99.8659210205078	1.81363070011139	-7.60354280471802	0.000618529506027699	0.000943203864153475	-0.0172385573387146	-0.000355493422830477	NaN	49.9329605102539
1827	99.2165756225586	1.48895645141602	-7.6684775352478	-0.00684897974133492	-0.00165419070981443	-0.00717365415766835	0.00418994715437293	NaN	49.6082878112793
1828	99.8659210205078	1.16428208351135	-7.6684775352478	-0.00457625929266214	-3.08191010844894e-05	-0.00132951640989631	0.00516396993771195	NaN	49.9329605102539
1829	99.2165756225586	1.16428208351135	-7.27886867523193	-0.0152905117720366	-0.0198359526693821	0.00159255252219737	-0.00295288790948689	NaN	49.6082878112793
1830	97.9178771972656	1.81363070011139	-8.12302207946777	-0.00360223650932312	-0.0185372550040483	-0.00230353930965066	-0.0026282137259841	NaN	48.9589385986328
1831	97.2685317993164	1.81363070011139	-7.99315214157104	-0.0123684434220195	0.0171769186854362	0.0194496400654316	-0.00327756232582033	NaN	48.6342658996582
1832	100.515274047852	0.514933466911316	-7.60354280471802	-0.0273034609854221	0.0288651939481497	0.013930176384747	0.00256657530553639	NaN	50.2576370239258
1833	97.9178771972656	2.78765368461609	-7.79834747314453	-0.0133424662053585	0.0220470335334539	0.0324366129934788	0.00321592413820326	NaN	48.9589385986328
1834	100.515274047852	1.81363070011139	-7.47367286682129	-0.00847235135734081	0.0116574559360743	0.0181509424000978	0.000293855206109583	NaN	50.2576370239258
1835	97.9178771972656	2.78765368461609	-7.53860807418823	-0.0162645354866982	0.00483929552137852	-0.00522560812532902	0.00483929552137852	NaN	48.9589385986328
1836	97.9178771972656	2.78765368461609	-8.05808639526367	0.000293855206109583	0.000943203864153475	0.01100810803473	0.00126787810586393	NaN	48.9589385986328
1837	99.2165756225586	3.11232805252075	-8.05808639526367	0.0168522447347641	0.00711201597005129	0.00678734155371785	0.00743668992072344	NaN	49.6082878112793
1838	97.2685317993164	3.11232805252075	-7.99315214157104	0.00451462110504508	0.013930176384747	0.00386527273803949	0.00126787810586393	NaN	48.6342658996582
1839	97.9178771972656	3.11232805252075	-7.9282169342041	0.00548864435404539	0.00548864435404539	-0.0143164889886975	0.000618529506027699	NaN	48.9589385986328
1840	97.2685317993164	3.43700218200684	-8.12302207946777	0.00516396993771195	-0.00522560812532902	-0.0133424662053585	-0.00490093370899558	NaN	48.6342658996582
1841	99.2165756225586	3.11232805252075	-8.12302207946777	0.0269171483814716	-0.0169138833880424	-0.0211346503347158	-0.00684897974133492	NaN	49.6082878112793
1842	98.5672225952148	2.78765368461609	-8.05808639526367	0.0321119390428066	-0.00749832857400179	-0.0286021586507559	0.00613799272105098	NaN	49.2836112976074
1843	99.8659210205078	2.13830494880676	-7.73341274261475	0.0223717093467712	-0.0113944197073579	-0.0165892094373703	-0.00912170019000769	NaN	49.9329605102539
1844	100.515274047852	1.81363070011139	-8.05808639526367	0.0236704051494598	-0.0026282137259841	-0.0191866029053926	-0.00587495695799589	NaN	50.2576370239258
1845	97.9178771972656	2.78765368461609	-8.12302207946777	0.0152288740500808	-0.0100957229733467	-0.0120437685400248	-0.00327756232582033	NaN	48.9589385986328
1846	97.9178771972656	2.46297931671143	-7.73341274261475	0.020423661917448	-0.00230353930965066	0.00386527273803949	-0.00977104809135199	NaN	48.9589385986328
1847	97.9178771972656	2.46297931671143	-7.79834747314453	0.0230210572481155	0.0022419011220336	0.00711201597005129	-0.00230353930965066	NaN	48.9589385986328
1848	96.6191787719727	2.78765368461609	-7.9282169342041	0.00646266713738441	0.00418994715437293	-3.08191010844894e-05	0.000943203864153475	NaN	48.3095893859863
1849	95.3204803466797	3.11232805252075	-7.86328220367432	-3.08191010844894e-05	0.00516396993771195	0.00646266713738441	-0.00555028254166245	NaN	47.6602401733398
1850	97.2685317993164	1.81363070011139	-7.79834747314453	-0.0162645354866982	-0.00522560812532902	-0.00814767740666866	-0.00652430532500148	NaN	48.6342658996582
1851	97.2685317993164	2.13830494880676	-7.6684775352478	-0.0100957229733467	0.011982130818069	0.0100340843200684	0.00386527273803949	NaN	48.6342658996582
1852	97.2685317993164	2.78765368461609	-7.21393346786499	-0.0159398596733809	0.0324366129934788	0.0230210572481155	0.00613799272105098	NaN	48.6342658996582
1853	98.5672225952148	2.13830494880676	-7.6684775352478	-0.0250307414680719	0.0220470335334539	0.0194496400654316	0.00711201597005129	NaN	49.2836112976074
1854	97.9178771972656	2.46297931671143	-7.9282169342041	-0.0266541130840778	0.0181509424000978	0.0145795252174139	0.00354059832170606	NaN	48.9589385986328
1855	99.8659210205078	2.13830494880676	-7.9282169342041	-0.0224333461374044	0.0116574559360743	0.00711201597005129	0.0022419011220336	NaN	49.9329605102539
1856	101.164619445801	1.48895645141602	-7.9282169342041	-0.0123684434220195	0.00613799272105098	0.00938473641872406	0.00126787810586393	NaN	50.5823097229004
1857	100.515274047852	1.16428208351135	-7.53860807418823	-0.0159398596733809	-0.000355493422830477	0.00256657530553639	-0.000355493422830477	NaN	50.2576370239258
1858	101.81396484375	0.839607775211334	-7.4087381362915	-0.0182125810533762	-0.0026282137259841	0.00776136433705688	0.00613799272105098	NaN	50.906982421875
1859	99.2165756225586	0.190259143710136	-7.6684775352478	-0.00879702530801296	-0.00425158534198999	-0.00619963090866804	-0.00100484199356288	NaN	49.6082878112793
1860	99.2165756225586	0.514933466911316	-7.73341274261475	-0.000355493422830477	-0.0172385573387146	-0.0146411629393697	-0.00165419070981443	NaN	49.6082878112793
1861	99.8659210205078	1.16428208351135	-7.86328220367432	0.0272418223321438	-0.00490093370899558	-0.0113944197073579	-0.00392691092565656	NaN	49.9329605102539
1862	100.515274047852	0.839607775211334	-7.79834747314453	0.0382807515561581	-0.0230826959013939	-0.0117190945893526	-0.00360223650932312	NaN	50.2576370239258
1863	97.2685317993164	2.78765368461609	-7.9282169342041	0.0175015944987535	-0.00912170019000769	-0.0169138833880424	-0.000680167751852423	NaN	48.6342658996582
1864	98.5672225952148	1.81363070011139	-7.53860807418823	0.0262678004801273	-0.00782300252467394	-0.00814767740666866	-0.0026282137259841	NaN	49.2836112976074
1865	99.2165756225586	1.48895645141602	-7.99315214157104	0.0162028968334198	-0.00360223650932312	-0.0130177913233638	-0.00490093370899558	NaN	49.6082878112793
1866	99.2165756225586	2.13830494880676	-8.25289154052734	0.012956153601408	-0.00490093370899558	-0.00327756232582033	-0.0117190945893526	NaN	49.6082878112793
1867	97.9178771972656	2.46297931671143	-7.9282169342041	0.0123068047687411	0.000943203864153475	-0.00814767740666866	0.00159255252219737	NaN	48.9589385986328
1868	98.5672225952148	3.43700218200684	-8.05808639526367	0.000943203864153475	0.00321592413820326	-0.00619963090866804	0.00354059832170606	NaN	49.2836112976074
1869	99.8659210205078	1.48895645141602	-8.05808639526367	0.0123068047687411	-0.0026282137259841	-0.0149658378213644	-0.00100484199356288	NaN	49.9329605102539
1870	100.515274047852	2.78765368461609	-7.79834747314453	-0.0201606266200542	0.00516396993771195	-0.0100957229733467	-0.00879702530801296	NaN	50.2576370239258
1871	99.8659210205078	1.48895645141602	-8.38276100158691	-0.00230353930965066	0.00873538758605719	-0.00977104809135199	0.000943203864153475	NaN	49.9329605102539
1872	99.2165756225586	2.13830494880676	-8.05808639526367	-0.0159398596733809	0.0308132413774729	0.0191249661147594	0.00743668992072344	NaN	49.6082878112793
1873	99.2165756225586	2.78765368461609	-8.18795680999756	-0.0110697457566857	0.0223717093467712	0.0171769186854362	0.00808603875339031	NaN	49.6082878112793
1874	100.515274047852	2.13830494880676	-7.47367286682129	-0.00457625929266214	0.0226963832974434	0.0145795252174139	0.00159255252219737	NaN	50.2576370239258
1875	99.2165756225586	3.11232805252075	-7.99315214157104	-0.00684897974133492	0.0106834331527352	0.000618529506027699	-0.0026282137259841	NaN	49.6082878112793
1876	97.9178771972656	2.46297931671143	-7.6684775352478	0.0178262684494257	0.00289124972186983	0.00483929552137852	-3.08191010844894e-05	NaN	48.9589385986328
1877	96.6191787719727	2.13830494880676	-7.6684775352478	0.0162028968334198	0.00873538758605719	0.000618529506027699	0.00646266713738441	NaN	48.3095893859863
1878	95.3204803466797	2.46297931671143	-7.6684775352478	-0.00392691092565656	0.00451462110504508	-0.000355493422830477	0.00613799272105098	NaN	47.6602401733398
1879	95.9698333740234	2.46297931671143	-7.9282169342041	-0.0204853005707264	0.00126787810586393	-0.00619963090866804	0.000943203864153475	NaN	47.9849166870117
1880	95.3204803466797	2.78765368461609	-7.73341274261475	-0.00587495695799589	0.00776136433705688	-0.000680167751852423	-0.00197886489331722	NaN	47.6602401733398
1881	96.6191787719727	2.46297931671143	-8.05808639526367	0.00581331877037883	-0.000355493422830477	-0.0133424662053585	-0.00392691092565656	NaN	48.3095893859863
1882	99.8659210205078	1.81363070011139	-7.53860807418823	0.0252937767654657	-0.0149658378213644	-0.0165892094373703	-0.00392691092565656	NaN	49.9329605102539
1883	98.5672225952148	2.78765368461609	-8.25289154052734	0.00938473641872406	-0.0126931173726916	-0.0159398596733809	-0.00490093370899558	NaN	49.2836112976074
1884	99.2165756225586	1.81363070011139	-7.9282169342041	0.0136055024340749	-0.0139918150380254	-0.0237320438027382	-0.00879702530801296	NaN	49.6082878112793
1885	99.2165756225586	1.81363070011139	-7.9282169342041	0.0145795252174139	-0.0217839982360601	-0.0204853005707264	-0.0117190945893526	NaN	49.6082878112793
1886	99.8659210205078	2.13830494880676	-7.6684775352478	0.00906006153672934	-3.08191010844894e-05	-0.0120437685400248	-0.00230353930965066	NaN	49.9329605102539
1887	99.2165756225586	2.46297931671143	-7.53860807418823	0.0213976856321096	0.00451462110504508	-0.0026282137259841	0.00483929552137852	NaN	49.6082878112793
1888	101.164619445801	0.839607775211334	-7.53860807418823	0.0168522447347641	-0.00425158534198999	-0.00814767740666866	0.00548864435404539	NaN	50.5823097229004
1889	99.2165756225586	0.839607775211334	-8.12302207946777	0.0103587592020631	-0.00392691092565656	-0.0107450718060136	-0.00425158534198999	NaN	49.6082878112793
1890	101.164619445801	0.514933466911316	-7.60354280471802	0.000943203864153475	-0.0110697457566857	-0.00652430532500148	-0.0026282137259841	NaN	50.5823097229004
1891	98.5672225952148	0.514933466911316	-7.6684775352478	-0.0126931173726916	0.0155535480007529	-0.00197886489331722	-0.00360223650932312	NaN	49.2836112976074
1892	98.5672225952148	2.46297931671143	-7.73341274261475	-0.0133424662053585	0.0168522447347641	0.0194496400654316	0.0113327819854021	NaN	49.2836112976074
1893	99.8659210205078	1.16428208351135	-7.53860807418823	-0.0123684434220195	0.0197743140161037	0.0194496400654316	0.0142548503354192	NaN	49.9329605102539
1894	97.9178771972656	2.46297931671143	-7.53860807418823	-0.00619963090866804	0.0191249661147594	-3.08191010844894e-05	0.00808603875339031	NaN	48.9589385986328
1895	99.8659210205078	1.81363070011139	-7.86328220367432	-0.00717365415766835	0.00776136433705688	0.00386527273803949	0.00126787810586393	NaN	49.9329605102539
1896	97.9178771972656	3.11232805252075	-8.18795680999756	0.0171769186854362	0.00451462110504508	0.00451462110504508	-0.00230353930965066	NaN	48.9589385986328
1897	97.2685317993164	3.11232805252075	-8.12302207946777	-0.000355493422830477	0.00776136433705688	0.00126787810586393	0.00126787810586393	NaN	48.6342658996582
1898	97.2685317993164	3.7616765499115	-8.25289154052734	0.0100340843200684	0.0022419011220336	-3.08191010844894e-05	0.00646266713738441	NaN	48.6342658996582
1899	99.2165756225586	3.11232805252075	-7.9282169342041	0.00159255252219737	-0.00295288790948689	-0.0110697457566857	-3.08191010844894e-05	NaN	49.6082878112793
1900	97.9178771972656	3.7616765499115	-8.12302207946777	0.0162028968334198	0.00451462110504508	-0.0182125810533762	-0.00717365415766835	NaN	48.9589385986328
1901	99.2165756225586	1.81363070011139	-8.4476957321167	0.0116574559360743	-0.0143164889886975	-0.0276281367987394	-0.00522560812532902	NaN	49.6082878112793
1902	97.2685317993164	3.43700218200684	-8.05808639526367	0.0304885655641556	-0.0133424662053585	-0.0224333461374044	-0.00749832857400179	NaN	48.6342658996582
1903	99.8659210205078	1.81363070011139	-7.6684775352478	0.0314625911414623	-0.0100957229733467	-0.0286021586507559	0.00159255252219737	NaN	49.9329605102539
1904	99.2165756225586	2.78765368461609	-7.73341274261475	0.0149041991680861	-0.0113944197073579	-0.0250307414680719	-0.00295288790948689	NaN	49.6082878112793
1905	99.2165756225586	3.11232805252075	-7.60354280471802	0.0116574559360743	-0.0240567177534103	-0.017887907102704	-0.00684897974133492	NaN	49.6082878112793
1906	98.5672225952148	3.43700218200684	-7.86328220367432	0.00451462110504508	-0.00197886489331722	-0.00619963090866804	-0.00197886489331722	NaN	49.2836112976074
1907	97.9178771972656	3.43700218200684	-8.25289154052734	0.00808603875339031	0.00841071270406246	-0.00814767740666866	0.00159255252219737	NaN	48.9589385986328
1908	97.2685317993164	2.78765368461609	-7.9282169342041	-0.0117190945893526	0.0113327819854021	0.000293855206109583	0.0022419011220336	NaN	48.6342658996582
1909	97.2685317993164	2.13830494880676	-7.47367286682129	-0.0117190945893526	-0.000680167751852423	0.00354059832170606	-0.00555028254166245	NaN	48.6342658996582
1910	95.9698333740234	2.46297931671143	-7.47367286682129	-0.0130177913233638	0.00808603875339031	-0.0026282137259841	-0.0136671401560307	NaN	47.9849166870117
1911	97.2685317993164	2.46297931671143	-7.47367286682129	-0.0256800893694162	0.0100340843200684	0.0106834331527352	-0.00490093370899558	NaN	48.6342658996582
1912	96.6191787719727	3.11232805252075	-7.86328220367432	-0.0337969474494457	0.0334106348454952	0.0220470335334539	0.00516396993771195	NaN	48.3095893859863
1913	98.5672225952148	2.13830494880676	-7.73341274261475	-0.0357449948787689	0.01100810803473	0.0233457311987877	0.00191722682211548	NaN	49.2836112976074
1914	98.5672225952148	3.11232805252075	-7.99315214157104	-0.0302255302667618	0.0175015944987535	0.0171769186854362	0.00970941036939621	NaN	49.2836112976074
1915	97.9178771972656	3.11232805252075	-7.86328220367432	-0.023407369852066	0.0175015944987535	0.00386527273803949	0.00159255252219737	NaN	48.9589385986328
1916	97.9178771972656	1.81363070011139	-7.14899873733521	-0.0204853005707264	0.00289124972186983	0.000943203864153475	0.00581331877037883	NaN	48.9589385986328
1917	99.2165756225586	1.16428208351135	-7.4087381362915	-3.08191010844894e-05	-0.000355493422830477	0.00418994715437293	-0.00392691092565656	NaN	49.6082878112793
1918	99.8659210205078	0.839607775211334	-7.73341274261475	-0.000355493422830477	-0.00457625929266214	0.0022419011220336	-0.000355493422830477	NaN	49.9329605102539
1919	97.2685317993164	1.48895645141602	-7.73341274261475	-0.0169138833880424	-0.00782300252467394	-0.00555028254166245	-0.00165419070981443	NaN	48.6342658996582
1920	98.5672225952148	2.13830494880676	-7.9282169342041	0.000943203864153475	-0.0110697457566857	-0.00717365415766835	0.000943203864153475	NaN	49.2836112976074
1921	97.9178771972656	2.46297931671143	-7.73341274261475	0.0178262684494257	-0.00295288790948689	-0.0100957229733467	-0.0026282137259841	NaN	48.9589385986328
1922	100.515274047852	2.46297931671143	-7.9282169342041	0.0301638916134834	-0.0201606266200542	-0.0282774847000837	-0.0026282137259841	NaN	50.2576370239258
1923	99.8659210205078	2.13830494880676	-7.60354280471802	0.025618452578783	-0.0133424662053585	-0.0123684434220195	0.00289124972186983	NaN	49.9329605102539
1924	99.8659210205078	3.11232805252075	-8.18795680999756	0.012956153601408	-0.0126931173726916	-0.0172385573387146	-0.00100484199356288	NaN	49.9329605102539
1925	98.5672225952148	3.11232805252075	-8.05808639526367	0.0165275707840919	-0.0152905117720366	-0.0123684434220195	-0.00847235135734081	NaN	49.2836112976074
1926	100.515274047852	2.46297931671143	-7.99315214157104	0.0136055024340749	0.00191722682211548	-0.00847235135734081	0.00126787810586393	NaN	50.2576370239258
1927	99.2165756225586	1.81363070011139	-7.6684775352478	0.0123068047687411	0.0113327819854021	0.000943203864153475	0.00776136433705688	NaN	49.6082878112793
1928	99.8659210205078	2.46297931671143	-7.53860807418823	0.0136055024340749	-0.00230353930965066	-0.00587495695799589	0.00516396993771195	NaN	49.9329605102539
1929	99.2165756225586	3.43700218200684	-7.99315214157104	-0.000680167751852423	0.00548864435404539	-0.0133424662053585	0.00289124972186983	NaN	49.6082878112793
1930	97.9178771972656	2.78765368461609	-8.18795680999756	0.00256657530553639	0.00191722682211548	-0.00717365415766835	-0.0117190945893526	NaN	48.9589385986328
1931	99.8659210205078	2.13830494880676	-7.73341274261475	-0.0104203969240189	0.00841071270406246	0.00841071270406246	0.00483929552137852	NaN	49.9329605102539
1932	99.2165756225586	2.78765368461609	-7.9282169342041	-0.0100957229733467	0.0188002903014421	0.0298392176628113	0.00386527273803949	NaN	49.6082878112793
1933	97.9178771972656	3.43700218200684	-7.9282169342041	-0.0198359526693821	0.025618452578783	0.0243197549134493	0.00808603875339031	NaN	48.9589385986328
1934	99.2165756225586	2.46297931671143	-7.60354280471802	-0.0266541130840778	0.0171769186854362	0.0162028968334198	-0.00425158534198999	NaN	49.6082878112793
1935	99.8659210205078	2.13830494880676	-8.12302207946777	-0.0263294391334057	0.01100810803473	0.00548864435404539	-0.00555028254166245	NaN	49.9329605102539
1936	97.2685317993164	3.7616765499115	-8.18795680999756	-0.00977104809135199	0.00776136433705688	0.0022419011220336	0.00289124972186983	NaN	48.6342658996582
1937	95.3204803466797	3.43700218200684	-7.86328220367432	-0.00912170019000769	0.00451462110504508	0.00613799272105098	0.01100810803473	NaN	47.6602401733398
1938	95.3204803466797	3.43700218200684	-7.79834747314453	-0.0201606266200542	0.0168522447347641	0.00386527273803949	0.0149041991680861	NaN	47.6602401733398
1939	96.6191787719727	3.11232805252075	-7.73341274261475	-0.0247060675173998	-3.08191010844894e-05	0.00678734155371785	0.000618529506027699	NaN	48.3095893859863
1940	97.9178771972656	2.13830494880676	-7.21393346786499	-0.0117190945893526	-0.00327756232582033	-0.00555028254166245	-0.00100484199356288	NaN	48.9589385986328
1941	97.9178771972656	3.11232805252075	-8.05808639526367	0.0145795252174139	-0.00132951640989631	-0.00912170019000769	-0.000355493422830477	NaN	48.9589385986328
1942	99.8659210205078	2.46297931671143	-7.79834747314453	0.0246444288641214	-0.0165892094373703	-0.000355493422830477	-0.000680167751852423	NaN	49.9329605102539
1943	97.9178771972656	2.78765368461609	-7.9282169342041	0.0353586822748184	-0.0149658378213644	-0.0123684434220195	0.00776136433705688	NaN	48.9589385986328
1944	98.5672225952148	1.81363070011139	-7.34380340576172	0.0347093306481838	-0.0240567177534103	-0.0107450718060136	-0.00295288790948689	NaN	49.2836112976074
1945	99.8659210205078	3.11232805252075	-7.6684775352478	0.0246444288641214	-0.0237320438027382	-0.00197886489331722	-0.00457625929266214	NaN	49.9329605102539
1946	97.9178771972656	2.46297931671143	-7.53860807418823	0.0295145437121391	-0.00814767740666866	-0.00717365415766835	0.0022419011220336	NaN	48.9589385986328
1947	97.2685317993164	2.46297931671143	-8.25289154052734	0.0282158460468054	-0.0113944197073579	0.011982130818069	0.000943203864153475	NaN	48.6342658996582
1948	97.9178771972656	1.81363070011139	-7.99315214157104	0.0249691028147936	-0.00490093370899558	0.00483929552137852	0.00483929552137852	NaN	48.9589385986328
1949	99.2165756225586	2.46297931671143	-8.05808639526367	0.0116574559360743	-0.00327756232582033	0.0022419011220336	-0.00327756232582033	NaN	49.6082878112793
1950	100.515274047852	1.48895645141602	-7.47367286682129	0.00354059832170606	-0.00522560812532902	-0.00165419070981443	-0.0026282137259841	NaN	50.2576370239258
1951	98.5672225952148	3.43700218200684	-7.53860807418823	-0.0191866029053926	0.00711201597005129	0.0136055024340749	-0.00327756232582033	NaN	49.2836112976074
1952	98.5672225952148	3.11232805252075	-7.6684775352478	-0.0120437685400248	0.0275664981454611	0.0259431265294552	-3.08191010844894e-05	NaN	49.2836112976074
1953	99.2165756225586	1.81363070011139	-7.79834747314453	-0.0211346503347158	0.0239950809627771	0.0285405199974775	0.00548864435404539	NaN	49.6082878112793
1954	99.2165756225586	3.11232805252075	-8.12302207946777	-0.032173577696085	0.0191249661147594	0.0168522447347641	-0.00132951640989631	NaN	49.6082878112793
1955	97.2685317993164	2.78765368461609	-7.86328220367432	-0.0221086721867323	0.00386527273803949	0.0142548503354192	-0.00100484199356288	NaN	48.6342658996582
1956	100.515274047852	2.13830494880676	-7.99315214157104	-0.0169138833880424	0.00613799272105098	0.00678734155371785	-0.00360223650932312	NaN	50.2576370239258
1957	99.2165756225586	1.81363070011139	-7.53860807418823	-0.0107450718060136	0.012956153601408	0.00743668992072344	0.000293855206109583	NaN	49.6082878112793
1958	99.2165756225586	2.13830494880676	-7.9282169342041	-0.00490093370899558	0.00483929552137852	0.00581331877037883	-0.00197886489331722	NaN	49.6082878112793
1959	98.5672225952148	2.13830494880676	-7.73341274261475	-0.00977104809135199	0.00451462110504508	-0.000355493422830477	0.00678734155371785	NaN	49.2836112976074
1960	98.5672225952148	2.78765368461609	-8.18795680999756	-0.00360223650932312	0.00418994715437293	-0.00360223650932312	-0.00490093370899558	NaN	49.2836112976074
1961	98.5672225952148	2.13830494880676	-7.79834747314453	0.0116574559360743	0.000618529506027699	-0.00782300252467394	0.000943203864153475	NaN	49.2836112976074
1962	97.9178771972656	3.7616765499115	-8.05808639526367	0.0382807515561581	-0.00522560812532902	-0.0126931173726916	-0.00360223650932312	NaN	48.9589385986328
1963	100.515274047852	2.13830494880676	-7.6684775352478	0.0269171483814716	-0.00425158534198999	-0.0143164889886975	-0.00100484199356288	NaN	50.2576370239258
1964	97.2685317993164	3.43700218200684	-7.86328220367432	0.0171769186854362	-0.00782300252467394	-0.0123684434220195	-0.00327756232582033	NaN	48.6342658996582
1965	97.9178771972656	1.81363070011139	-7.86328220367432	0.0217223595827818	-0.00684897974133492	-0.028926832601428	-0.00327756232582033	NaN	48.9589385986328
1966	96.6191787719727	2.13830494880676	-7.99315214157104	0.0106834331527352	-0.00619963090866804	-0.0162645354866982	-0.000355493422830477	NaN	48.3095893859863
1967	96.6191787719727	2.13830494880676	-7.86328220367432	-0.00490093370899558	0.00581331877037883	-0.0143164889886975	0.00548864435404539	NaN	48.3095893859863
1968	97.2685317993164	2.13830494880676	-7.60354280471802	-0.00230353930965066	-3.08191010844894e-05	-0.00782300252467394	0.00256657530553639	NaN	48.6342658996582
1969	98.5672225952148	1.48895645141602	-7.60354280471802	-0.00684897974133492	-0.000355493422830477	-0.00522560812532902	-0.000680167751852423	NaN	49.2836112976074
1970	97.2685317993164	2.78765368461609	-7.79834747314453	-0.00944637414067984	-0.0276281367987394	-0.00165419070981443	-0.00230353930965066	NaN	48.6342658996582
1971	100.515274047852	1.81363070011139	-7.73341274261475	-0.0162645354866982	0.00841071270406246	0.00873538758605719	0.00191722682211548	NaN	50.2576370239258
1972	99.8659210205078	1.81363070011139	-7.6684775352478	-0.02697878703475	0.00613799272105098	0.0324366129934788	0.0126314787194133	NaN	49.9329605102539
1973	98.5672225952148	2.46297931671143	-7.73341274261475	-0.0208099745213985	0.00548864435404539	0.0220470335334539	0.00906006153672934	NaN	49.2836112976074
1974	98.5672225952148	1.48895645141602	-7.21393346786499	-0.0302255302667618	0.00451462110504508	0.0171769186854362	0.00418994715437293	NaN	49.2836112976074
1975	98.5672225952148	0.839607775211334	-7.47367286682129	-0.0152905117720366	-0.00295288790948689	0.00126787810586393	0.00321592413820326	NaN	49.2836112976074
1976	97.2685317993164	1.81363070011139	-8.18795680999756	-0.00912170019000769	-0.00490093370899558	0.00711201597005129	-0.00132951640989631	NaN	48.6342658996582
1977	97.9178771972656	2.13830494880676	-7.99315214157104	0.00386527273803949	-0.00555028254166245	-0.00457625929266214	0.000618529506027699	NaN	48.9589385986328
1978	98.5672225952148	2.13830494880676	-7.73341274261475	-0.00587495695799589	-0.00360223650932312	0.00613799272105098	0.00581331877037883	NaN	49.2836112976074
1979	97.2685317993164	3.11232805252075	-7.9282169342041	-0.0026282137259841	-0.00100484199356288	0.00516396993771195	0.000618529506027699	NaN	48.6342658996582
1980	99.2165756225586	1.81363070011139	-7.4087381362915	0.00841071270406246	0.000293855206109583	-0.0136671401560307	-0.00587495695799589	NaN	49.6082878112793
1981	97.9178771972656	3.11232805252075	-7.86328220367432	0.01100810803473	-0.0146411629393697	-0.0130177913233638	-0.00132951640989631	NaN	48.9589385986328
1982	99.2165756225586	1.81363070011139	-8.38276100158691	0.0308132413774729	-0.0211346503347158	-0.0240567177534103	-0.00425158534198999	NaN	49.6082878112793
1983	97.9178771972656	3.11232805252075	-7.9282169342041	0.0314625911414623	-0.0130177913233638	-0.0243813935667276	0.00191722682211548	NaN	48.9589385986328
1984	101.164619445801	1.81363070011139	-8.05808639526367	0.025618452578783	-0.0126931173726916	-0.0204853005707264	-0.00490093370899558	NaN	50.5823097229004
1985	97.9178771972656	2.78765368461609	-8.05808639526367	0.0259431265294552	0.00289124972186983	-0.0299008563160896	0.000943203864153475	NaN	48.9589385986328
1986	97.9178771972656	2.78765368461609	-7.73341274261475	0.0275664981454611	-0.0136671401560307	-0.0104203969240189	-0.0026282137259841	NaN	48.9589385986328
1987	97.9178771972656	2.78765368461609	-7.79834747314453	0.031137915328145	-0.0169138833880424	-0.00522560812532902	0.00581331877037883	NaN	48.9589385986328
1988	97.9178771972656	2.78765368461609	-7.79834747314453	0.0223717093467712	0.00646266713738441	-0.0146411629393697	-0.00197886489331722	NaN	48.9589385986328
1989	97.9178771972656	3.11232805252075	-8.12302207946777	0.0149041991680861	-0.0026282137259841	-0.0123684434220195	0.00516396993771195	NaN	48.9589385986328
1990	98.5672225952148	3.11232805252075	-7.99315214157104	0.00321592413820326	0.00256657530553639	-0.00360223650932312	-0.00392691092565656	NaN	49.2836112976074
1991	96.6191787719727	2.78765368461609	-7.86328220367432	-0.00327756232582033	0.0126314787194133	0.00970941036939621	-0.00165419070981443	NaN	48.3095893859863
1992	95.9698333740234	2.78765368461609	-7.86328220367432	-0.0172385573387146	0.0317872650921345	0.0343846566975117	0.0103587592020631	NaN	47.9849166870117
1993	97.2685317993164	1.48895645141602	-7.79834747314453	-0.02697878703475	0.0295145437121391	0.0162028968334198	0.0132808275520802	NaN	48.6342658996582
1994	95.3204803466797	3.43700218200684	-8.18795680999756	-0.050680011510849	0.0168522447347641	0.0249691028147936	0.00873538758605719	NaN	47.6602401733398
1995	95.9698333740234	2.46297931671143	-7.73341274261475	-0.0435371771454811	0.012956153601408	0.00841071270406246	0.00386527273803949	NaN	47.9849166870117
1996	97.9178771972656	2.13830494880676	-7.60354280471802	-0.0237320438027382	0.00548864435404539	0.00386527273803949	0.00126787810586393	NaN	48.9589385986328
1997	99.8659210205078	1.48895645141602	-7.47367286682129	-0.0159398596733809	0.0142548503354192	0.00873538758605719	0.00678734155371785	NaN	49.9329605102539
1998	99.2165756225586	1.81363070011139	-7.60354280471802	-0.0136671401560307	0.00776136433705688	0.00418994715437293	0.0142548503354192	NaN	49.6082878112793
1999	99.2165756225586	1.81363070011139	-7.86328220367432	-0.00879702530801296	0.00646266713738441	-0.00652430532500148	0.00743668992072344	NaN	49.6082878112793
2000	97.9178771972656	2.46297931671143	-8.25289154052734	-0.00652430532500148	-0.00619963090866804	-0.00814767740666866	0.00516396993771195	NaN	48.9589385986328
[truncated: 7,480 more rows]
