# Supplementary material for: Precise instruction and consideration of the vertical and horizontal force component increases validity and reliability of the 90:20 Isometric Posterior Chain Test
Source: PLoS One. 2024 Oct 28;19(10):e0312843. doi: 10.1371/journal.pone.0312843 (PMC11515970; doi:10.1371/journal.pone.0312843)
Supplement: S1 File — (ZIP) [file pone.0312843.s001.zip › S1_Raw_Data/M1_P03_v_2.csv]

1	108.307456970215	-8.2512731552124	-6.23991060256958	-0.00619963090866804	0.0022419011220336	0.00159255252219737	-0.000680167751852423	NaN	54.1537284851074
2	106.359405517578	-7.92659854888916	-6.17497587203979	-0.0149658378213644	0.00256657530553639	-3.08191010844894e-05	0.00906006153672934	NaN	53.1797027587891
3	107.008758544922	-8.2512731552124	-6.17497587203979	-0.00230353930965066	0.00191722682211548	0.000618529506027699	0.00386527273803949	NaN	53.5043792724609
4	105.710060119629	-6.62790155410767	-6.62951993942261	-0.0217839982360601	0.00451462110504508	0.00386527273803949	-0.000355493422830477	NaN	52.8550300598145
5	105.710060119629	-6.95257568359375	-6.69445466995239	0.00483929552137852	-0.00749832857400179	-0.0110697457566857	-0.00749832857400179	NaN	52.8550300598145
6	105.06071472168	-6.62790155410767	-7.08406400680542	0.00906006153672934	-0.0191866029053926	-0.0250307414680719	-0.00392691092565656	NaN	52.5303573608398
7	107.658103942871	-7.92659854888916	-6.56458520889282	0.0175015944987535	-0.0191866029053926	-0.000680167751852423	-0.00132951640989631	NaN	53.8290519714355
8	107.008758544922	-7.27725028991699	-6.23991060256958	0.0171769186854362	-0.0149658378213644	-0.0195112787187099	-3.08191010844894e-05	NaN	53.5043792724609
9	107.658103942871	-6.95257568359375	-6.49965000152588	0.0233457311987877	0.00451462110504508	-0.0104203969240189	-0.00749832857400179	NaN	53.8290519714355
10	108.307456970215	-7.60192441940308	-6.30484533309937	0.0149041991680861	-0.00327756232582033	-0.00684897974133492	-0.00912170019000769	NaN	54.1537284851074
11	108.956802368164	-7.60192441940308	-6.49965000152588	0.00970941036939621	-0.00360223650932312	-0.00230353930965066	-0.00814767740666866	NaN	54.478401184082
12	109.606155395508	-8.2512731552124	-6.04510593414307	-0.00457625929266214	0.00516396993771195	0.00354059832170606	0.00159255252219737	NaN	54.8030776977539
13	108.956802368164	-8.57594776153564	-6.23991060256958	0.0136055024340749	-0.00295288790948689	0.00711201597005129	0.000618529506027699	NaN	54.478401184082
14	107.658103942871	-8.2512731552124	-6.11004114151001	0.013930176384747	-0.00327756232582033	-0.00814767740666866	-0.0026282137259841	NaN	53.8290519714355
15	107.658103942871	-7.60192441940308	-6.56458520889282	0.00256657530553639	0.00354059832170606	0.00873538758605719	-0.00100484199356288	NaN	53.8290519714355
16	110.255500793457	-9.22529602050781	-6.56458520889282	-0.0204853005707264	0.00126787810586393	0.0106834331527352	-3.08191010844894e-05	NaN	55.1277503967285
17	107.658103942871	-8.57594776153564	-6.43471527099609	-0.0230826959013939	0.0106834331527352	0.0175015944987535	0.00548864435404539	NaN	53.8290519714355
18	110.255500793457	-8.2512731552124	-6.36978054046631	-0.0123684434220195	0.0181509424000978	0.00970941036939621	0.00354059832170606	NaN	55.1277503967285
19	107.658103942871	-6.95257568359375	-6.49965000152588	-0.0204853005707264	0.000943203864153475	0.000943203864153475	0.000943203864153475	NaN	53.8290519714355
20	108.956802368164	-6.95257568359375	-6.49965000152588	-0.00327756232582033	0.0100340843200684	0.00451462110504508	-0.00457625929266214	NaN	54.478401184082
21	106.359405517578	-6.95257568359375	-6.49965000152588	0.000293855206109583	0.000618529506027699	-0.00132951640989631	-0.000355493422830477	NaN	53.1797027587891
22	107.658103942871	-6.95257568359375	-7.21393346786499	0.00256657530553639	0.0100340843200684	0.00613799272105098	0.00776136433705688	NaN	53.8290519714355
23	108.956802368164	-7.92659854888916	-6.56458520889282	0.0142548503354192	0.00938473641872406	0.00256657530553639	0.00159255252219737	NaN	54.478401184082
24	108.956802368164	-7.92659854888916	-6.49965000152588	0.0132808275520802	0.00126787810586393	-0.00392691092565656	-0.00425158534198999	NaN	54.478401184082
25	108.956802368164	-7.92659854888916	-6.23991060256958	0.0175015944987535	-0.000355493422830477	-0.0217839982360601	-0.00977104809135199	NaN	54.478401184082
26	107.658103942871	-7.27725028991699	-6.30484533309937	0.0236704051494598	-0.0195112787187099	-0.023407369852066	-0.0104203969240189	NaN	53.8290519714355
27	108.956802368164	-6.95257568359375	-7.14899873733521	0.00873538758605719	-0.0315242260694504	-0.0156151866540313	-0.00392691092565656	NaN	54.478401184082
28	107.658103942871	-6.62790155410767	-6.69445466995239	0.00256657530553639	-0.00230353930965066	-0.00944637414067984	-0.0026282137259841	NaN	53.8290519714355
29	109.606155395508	-7.92659854888916	-6.49965000152588	-0.00782300252467394	-0.00587495695799589	-0.0139918150380254	-0.00912170019000769	NaN	54.8030776977539
30	107.658103942871	-6.30322694778442	-7.27886867523193	-0.0149658378213644	0.00321592413820326	-0.00652430532500148	-0.00360223650932312	NaN	53.8290519714355
31	108.307456970215	-6.95257568359375	-7.01912927627563	-0.0191866029053926	-0.00197886489331722	-0.0100957229733467	0.00126787810586393	NaN	54.1537284851074
32	106.359405517578	-6.30322694778442	-6.36978054046631	-0.0139918150380254	0.00386527273803949	0.00126787810586393	0.00159255252219737	NaN	53.1797027587891
33	107.008758544922	-6.30322694778442	-6.56458520889282	-0.00814767740666866	0.00613799272105098	-0.00457625929266214	0.00451462110504508	NaN	53.5043792724609
34	108.307456970215	-7.60192441940308	-6.95419406890869	-0.00165419070981443	0.000293855206109583	-0.00587495695799589	-0.0026282137259841	NaN	54.1537284851074
35	108.307456970215	-7.60192441940308	-6.95419406890869	-0.0133424662053585	0.00711201597005129	0.00451462110504508	0.0022419011220336	NaN	54.1537284851074
36	105.710060119629	-7.27725028991699	-6.23991060256958	-0.0286021586507559	0.0175015944987535	0.0142548503354192	0.00613799272105098	NaN	52.8550300598145
37	105.06071472168	-6.62790155410767	-6.56458520889282	-0.0253554154187441	0.0126314787194133	0.0162028968334198	0.00256657530553639	NaN	52.5303573608398
38	104.411361694336	-6.62790155410767	-6.30484533309937	-0.0182125810533762	0.0158782228827477	0.0106834331527352	0.0100340843200684	NaN	52.205680847168
39	106.359405517578	-7.27725028991699	-6.30484533309937	-0.0198359526693821	0.00581331877037883	0.0103587592020631	-0.00197886489331722	NaN	53.1797027587891
40	107.008758544922	-7.27725028991699	-6.30484533309937	-0.00425158534198999	0.00191722682211548	-0.00522560812532902	0.00126787810586393	NaN	53.5043792724609
41	108.956802368164	-7.60192441940308	-6.30484533309937	-0.000680167751852423	-0.00197886489331722	0.00354059832170606	0.00159255252219737	NaN	54.478401184082
42	108.956802368164	-7.60192441940308	-6.30484533309937	0.00841071270406246	0.00581331877037883	0.00289124972186983	0.00743668992072344	NaN	54.478401184082
43	107.008758544922	-6.30322694778442	-6.04510593414307	0.0103587592020631	0.00483929552137852	0.00678734155371785	0.00321592413820326	NaN	53.5043792724609
44	107.008758544922	-6.30322694778442	-6.04510593414307	0.0142548503354192	0.000618529506027699	-0.00360223650932312	0.00191722682211548	NaN	53.5043792724609
45	107.658103942871	-5.97855281829834	-6.36978054046631	0.0220470335334539	-0.0110697457566857	-0.0110697457566857	-0.00392691092565656	NaN	53.8290519714355
46	109.606155395508	-7.60192441940308	-6.75938940048218	0.0243197549134493	-0.0208099745213985	-0.0198359526693821	-0.0026282137259841	NaN	54.8030776977539
47	107.008758544922	-7.60192441940308	-6.36978054046631	0.0168522447347641	-0.0143164889886975	-0.00619963090866804	0.00354059832170606	NaN	53.5043792724609
48	108.307456970215	-7.60192441940308	-6.75938940048218	0.0197743140161037	-0.0165892094373703	-0.0139918150380254	-0.000355493422830477	NaN	54.1537284851074
49	107.008758544922	-8.2512731552124	-6.36978054046631	0.0123068047687411	-0.00782300252467394	-0.00977104809135199	-0.00165419070981443	NaN	53.5043792724609
50	108.956802368164	-8.57594776153564	-6.04510593414307	0.0103587592020631	-0.0240567177534103	-0.00944637414067984	-0.00100484199356288	NaN	54.478401184082
51	108.956802368164	-7.92659854888916	-6.43471527099609	0.00321592413820326	-0.00944637414067984	-0.0146411629393697	-0.00197886489331722	NaN	54.478401184082
52	107.008758544922	-7.27725028991699	-6.62951993942261	0.00354059832170606	-0.00457625929266214	-0.00100484199356288	-0.00132951640989631	NaN	53.5043792724609
53	107.658103942871	-6.62790155410767	-6.56458520889282	-0.0117190945893526	-3.08191010844894e-05	0.00548864435404539	0.00386527273803949	NaN	53.8290519714355
54	108.956802368164	-7.60192441940308	-6.43471527099609	0.00289124972186983	0.00613799272105098	-0.00619963090866804	0.00126787810586393	NaN	54.478401184082
55	107.658103942871	-6.95257568359375	-6.11004114151001	0.0123068047687411	0.0022419011220336	0.00321592413820326	-0.00360223650932312	NaN	53.8290519714355
56	108.956802368164	-6.95257568359375	-6.56458520889282	-0.0126931173726916	0.00548864435404539	0.00938473641872406	0.00256657530553639	NaN	54.478401184082
57	105.710060119629	-6.30322694778442	-7.08406400680542	-0.0156151866540313	0.0123068047687411	0.013930176384747	-0.000355493422830477	NaN	52.8550300598145
58	108.956802368164	-6.95257568359375	-7.21393346786499	-0.00425158534198999	0.00711201597005129	0.0158782228827477	0.00743668992072344	NaN	54.478401184082
59	108.956802368164	-7.27725028991699	-7.01912927627563	0.00191722682211548	0.0136055024340749	-0.00295288790948689	0.00386527273803949	NaN	54.478401184082
60	107.658103942871	-6.62790155410767	-7.14899873733521	0.00613799272105098	0.0100340843200684	0.00516396993771195	0.00191722682211548	NaN	53.8290519714355
61	108.956802368164	-6.95257568359375	-6.88925933837891	0.00483929552137852	0.00321592413820326	-0.00717365415766835	0.00191722682211548	NaN	54.478401184082
62	107.658103942871	-6.30322694778442	-6.82432460784912	0.0168522447347641	0.00321592413820326	0.00516396993771195	0.000943203864153475	NaN	53.8290519714355
63	108.307456970215	-6.30322694778442	-7.08406400680542	0.0022419011220336	0.00483929552137852	0.000943203864153475	0.00483929552137852	NaN	54.1537284851074
64	108.307456970215	-6.95257568359375	-7.27886867523193	0.0197743140161037	-0.000680167751852423	0.000943203864153475	-0.00100484199356288	NaN	54.1537284851074
65	107.658103942871	-6.95257568359375	-7.14899873733521	0.00191722682211548	-0.00587495695799589	-0.00717365415766835	-0.00457625929266214	NaN	53.8290519714355
66	106.359405517578	-6.30322694778442	-6.95419406890869	0.0213976856321096	-0.0162645354866982	-0.0286021586507559	-0.00684897974133492	NaN	53.1797027587891
67	106.359405517578	-5.65387868881226	-6.43471527099609	0.00743668992072344	-0.00944637414067984	-0.0100957229733467	-0.00814767740666866	NaN	53.1797027587891
68	106.359405517578	-6.30322694778442	-5.9152364730835	0.00873538758605719	0.0100340843200684	-0.00587495695799589	-0.00230353930965066	NaN	53.1797027587891
69	106.359405517578	-6.30322694778442	-6.23991060256958	0.0149041991680861	-0.00522560812532902	-0.0123684434220195	-0.00652430532500148	NaN	53.1797027587891
70	104.411361694336	-5.32920408248901	-6.69445466995239	0.00548864435404539	-0.00425158534198999	-0.00360223650932312	-0.0026282137259841	NaN	52.205680847168
71	103.762016296387	-5.00452995300293	-6.75938940048218	0.00548864435404539	-3.08191010844894e-05	-0.0100957229733467	-0.00197886489331722	NaN	51.8810081481934
72	103.762016296387	-5.00452995300293	-6.49965000152588	0.00126787810586393	0.00743668992072344	0.00516396993771195	0.00711201597005129	NaN	51.8810081481934
73	103.762016296387	-4.67985534667969	-6.56458520889282	0.00678734155371785	0.00256657530553639	-0.00912170019000769	0.00321592413820326	NaN	51.8810081481934
74	107.008758544922	-6.62790155410767	-6.11004114151001	0.0149041991680861	0.00321592413820326	0.00191722682211548	-0.00425158534198999	NaN	53.5043792724609
75	106.359405517578	-5.65387868881226	-6.17497587203979	-0.0107450718060136	0.0113327819854021	-0.000680167751852423	-0.00100484199356288	NaN	53.1797027587891
76	108.307456970215	-6.62790155410767	-6.43471527099609	-0.0217839982360601	0.0106834331527352	0.0152288740500808	0.00159255252219737	NaN	54.1537284851074
77	105.710060119629	-5.00452995300293	-6.56458520889282	-0.0286021586507559	0.0126314787194133	0.013930176384747	0.00386527273803949	NaN	52.8550300598145
78	107.658103942871	-5.97855281829834	-6.30484533309937	-0.0263294391334057	0.0168522447347641	0.0171769186854362	0.00386527273803949	NaN	53.8290519714355
79	107.008758544922	-5.97855281829834	-6.23991060256958	-0.0201606266200542	0.00126787810586393	0.000943203864153475	0.00386527273803949	NaN	53.5043792724609
80	105.710060119629	-5.32920408248901	-6.36978054046631	-0.0201606266200542	-0.00132951640989631	0.00873538758605719	-0.00360223650932312	NaN	52.8550300598145
81	105.710060119629	-6.30322694778442	-6.43471527099609	-0.0256800893694162	-0.00360223650932312	0.00126787810586393	-0.000355493422830477	NaN	52.8550300598145
82	106.359405517578	-5.97855281829834	-6.82432460784912	-0.0221086721867323	-0.000680167751852423	0.0145795252174139	-0.000680167751852423	NaN	53.1797027587891
83	106.359405517578	-7.27725028991699	-6.43471527099609	-0.0123684434220195	-0.00782300252467394	-0.00457625929266214	0.00418994715437293	NaN	53.1797027587891
84	107.658103942871	-6.95257568359375	-6.30484533309937	-0.00652430532500148	-0.0110697457566857	-0.00652430532500148	-0.00392691092565656	NaN	53.8290519714355
85	105.06071472168	-5.32920408248901	-6.43471527099609	0.00516396993771195	-0.0130177913233638	-0.0227580219507217	-0.00749832857400179	NaN	52.5303573608398
86	105.710060119629	-5.32920408248901	-6.23991060256958	-0.00619963090866804	-0.0208099745213985	-0.0224333461374044	-0.00684897974133492	NaN	52.8550300598145
87	107.008758544922	-5.97855281829834	-6.69445466995239	-0.000355493422830477	-0.0175632312893867	-0.0126931173726916	-0.00587495695799589	NaN	53.5043792724609
88	107.658103942871	-4.67985534667969	-7.21393346786499	0.00938473641872406	0.00256657530553639	-0.00814767740666866	-0.00360223650932312	NaN	53.8290519714355
89	106.359405517578	-5.00452995300293	-7.08406400680542	0.0142548503354192	-0.0026282137259841	-0.0208099745213985	-0.00425158534198999	NaN	53.1797027587891
90	107.008758544922	-5.65387868881226	-6.36978054046631	-0.00490093370899558	0.000943203864153475	-0.0117190945893526	-0.00457625929266214	NaN	53.5043792724609
91	107.658103942871	-5.65387868881226	-6.30484533309937	-0.000680167751852423	0.00126787810586393	-0.0107450718060136	-0.00717365415766835	NaN	53.8290519714355
92	107.008758544922	-5.97855281829834	-6.23991060256958	0.0100340843200684	0.00483929552137852	-0.0104203969240189	0.00321592413820326	NaN	53.5043792724609
93	107.658103942871	-5.97855281829834	-7.01912927627563	0.00906006153672934	0.00451462110504508	-0.00684897974133492	-3.08191010844894e-05	NaN	53.8290519714355
94	105.710060119629	-4.3551812171936	-6.95419406890869	0.0168522447347641	0.00711201597005129	-0.00490093370899558	-0.000355493422830477	NaN	52.8550300598145
95	105.06071472168	-4.03050708770752	-7.27886867523193	-0.0175632312893867	0.00678734155371785	-0.0026282137259841	-3.08191010844894e-05	NaN	52.5303573608398
96	105.06071472168	-4.03050708770752	-6.69445466995239	0.0100340843200684	0.0165275707840919	0.0103587592020631	0.00386527273803949	NaN	52.5303573608398
97	107.008758544922	-5.97855281829834	-6.43471527099609	-0.00197886489331722	0.0158782228827477	0.0136055024340749	-0.00717365415766835	NaN	53.5043792724609
98	105.710060119629	-4.3551812171936	-6.82432460784912	-0.00132951640989631	0.0171769186854362	0.020423661917448	0.00938473641872406	NaN	52.8550300598145
99	105.06071472168	-4.3551812171936	-6.49965000152588	0.0106834331527352	0.00418994715437293	0.0136055024340749	-0.000355493422830477	NaN	52.5303573608398
100	105.06071472168	-4.3551812171936	-6.49965000152588	0.01100810803473	0.0136055024340749	-0.00425158534198999	0.0022419011220336	NaN	52.5303573608398
101	103.762016296387	-4.67985534667969	-6.36978054046631	-0.00912170019000769	-0.00457625929266214	-3.08191010844894e-05	-0.00490093370899558	NaN	51.8810081481934
102	104.411361694336	-4.3551812171936	-6.30484533309937	-0.00749832857400179	-3.08191010844894e-05	0.00970941036939621	0.00970941036939621	NaN	52.205680847168
103	103.112663269043	-3.70583271980286	-6.30484533309937	-0.0208099745213985	0.00289124972186983	0.00678734155371785	-3.08191010844894e-05	NaN	51.5563316345215
104	104.411361694336	-3.70583271980286	-6.23991060256958	-0.00879702530801296	0.000618529506027699	0.00191722682211548	0.00548864435404539	NaN	52.205680847168
105	103.762016296387	-4.67985534667969	-6.30484533309937	-0.0136671401560307	0.00418994715437293	-0.0188619289547205	-3.08191010844894e-05	NaN	51.8810081481934
106	105.710060119629	-5.32920408248901	-6.43471527099609	-0.00619963090866804	-0.0263294391334057	-0.0195112787187099	-0.00230353930965066	NaN	52.8550300598145
107	103.762016296387	-3.70583271980286	-6.69445466995239	-3.08191010844894e-05	-0.0260047651827335	-0.0191866029053926	0.00451462110504508	NaN	51.8810081481934
108	105.710060119629	-4.67985534667969	-6.30484533309937	0.00613799272105098	-0.00490093370899558	-0.00814767740666866	-0.00392691092565656	NaN	52.8550300598145
109	107.008758544922	-5.00452995300293	-6.36978054046631	0.00321592413820326	0.00126787810586393	-0.00360223650932312	-0.00652430532500148	NaN	53.5043792724609
110	104.411361694336	-4.3551812171936	-6.30484533309937	-0.00490093370899558	-0.00587495695799589	-0.00684897974133492	-0.00425158534198999	NaN	52.205680847168
111	105.06071472168	-4.03050708770752	-6.43471527099609	0.00451462110504508	0.0022419011220336	-0.00100484199356288	-0.00749832857400179	NaN	52.5303573608398
112	105.06071472168	-4.03050708770752	-6.43471527099609	-0.00197886489331722	-0.00132951640989631	-0.00360223650932312	-0.0026282137259841	NaN	52.5303573608398
113	105.710060119629	-4.67985534667969	-6.43471527099609	0.00386527273803949	-0.00555028254166245	0.00191722682211548	0.00321592413820326	NaN	52.8550300598145
114	107.008758544922	-5.32920408248901	-6.69445466995239	0.0126314787194133	-0.00360223650932312	-0.00684897974133492	-0.00717365415766835	NaN	53.5043792724609
115	107.008758544922	-6.30322694778442	-6.17497587203979	0.00743668992072344	-0.00522560812532902	0.00548864435404539	-0.00684897974133492	NaN	53.5043792724609
116	106.359405517578	-5.32920408248901	-6.11004114151001	-0.0104203969240189	0.00451462110504508	0.0171769186854362	0.00191722682211548	NaN	53.1797027587891
117	105.710060119629	-4.67985534667969	-6.56458520889282	-0.0130177913233638	0.0113327819854021	0.0155535480007529	0.00776136433705688	NaN	52.8550300598145
118	105.06071472168	-3.70583271980286	-6.43471527099609	-0.017887907102704	0.0155535480007529	0.0123068047687411	0.00581331877037883	NaN	52.5303573608398
119	107.658103942871	-4.3551812171936	-6.88925933837891	-0.00100484199356288	0.0126314787194133	0.00581331877037883	0.00483929552137852	NaN	53.8290519714355
120	106.359405517578	-4.67985534667969	-6.82432460784912	0.00776136433705688	0.00581331877037883	-0.00587495695799589	-0.00230353930965066	NaN	53.1797027587891
121	107.658103942871	-4.67985534667969	-6.69445466995239	-0.00619963090866804	0.000618529506027699	0.0022419011220336	0.00613799272105098	NaN	53.8290519714355
122	107.008758544922	-4.3551812171936	-6.69445466995239	0.0145795252174139	0.00646266713738441	0.00711201597005129	0.00581331877037883	NaN	53.5043792724609
123	108.307456970215	-4.3551812171936	-6.56458520889282	0.0123068047687411	0.0022419011220336	0.0022419011220336	0.00451462110504508	NaN	54.1537284851074
124	105.06071472168	-4.03050708770752	-6.82432460784912	0.0175015944987535	0.000943203864153475	0.00126787810586393	0.000293855206109583	NaN	52.5303573608398
125	105.710060119629	-3.38115835189819	-7.34380340576172	0.0100340843200684	-0.00619963090866804	-0.021459324285388	-0.00587495695799589	NaN	52.8550300598145
126	106.359405517578	-3.70583271980286	-6.88925933837891	0.0194496400654316	-0.0139918150380254	-0.0110697457566857	-0.00360223650932312	NaN	53.1797027587891
127	107.008758544922	-4.67985534667969	-6.17497587203979	0.0210730116814375	-0.0104203969240189	-0.0117190945893526	0.000943203864153475	NaN	53.5043792724609
128	105.710060119629	-3.38115835189819	-6.43471527099609	0.0145795252174139	-0.000355493422830477	-0.00684897974133492	0.000293855206109583	NaN	52.8550300598145
129	104.411361694336	-3.38115835189819	-6.56458520889282	0.0236704051494598	0.00321592413820326	-0.00652430532500148	-0.00132951640989631	NaN	52.205680847168
130	107.008758544922	-4.67985534667969	-6.36978054046631	0.00126787810586393	-3.08191010844894e-05	-0.0123684434220195	0.00289124972186983	NaN	53.5043792724609
131	107.008758544922	-4.03050708770752	-6.49965000152588	0.00970941036939621	-0.00165419070981443	-0.00425158534198999	-0.00652430532500148	NaN	53.5043792724609
132	107.008758544922	-3.70583271980286	-6.56458520889282	-0.00360223650932312	0.00159255252219737	-0.00522560812532902	0.0022419011220336	NaN	53.5043792724609
133	105.710060119629	-3.70583271980286	-6.43471527099609	0.0113327819854021	0.00256657530553639	-3.08191010844894e-05	-0.000355493422830477	NaN	52.8550300598145
134	106.359405517578	-4.67985534667969	-5.98017120361328	-0.0100957229733467	0.00418994715437293	-0.00652430532500148	-3.08191010844894e-05	NaN	53.1797027587891
135	104.411361694336	-4.03050708770752	-6.36978054046631	-0.0208099745213985	0.01100810803473	-0.000355493422830477	0.000618529506027699	NaN	52.205680847168
136	104.411361694336	-4.67985534667969	-6.36978054046631	-0.0315242260694504	0.0155535480007529	0.0100340843200684	-0.000680167751852423	NaN	52.205680847168
137	102.463317871094	-3.38115835189819	-6.56458520889282	-0.0292515084147453	0.0165275707840919	0.0178262684494257	0.00743668992072344	NaN	51.2316589355469
138	105.710060119629	-4.3551812171936	-6.36978054046631	-0.0386670641601086	0.0145795252174139	0.012956153601408	-0.00132951640989631	NaN	52.8550300598145
139	105.710060119629	-4.3551812171936	-6.11004114151001	-0.017887907102704	0.00808603875339031	0.00483929552137852	-0.00197886489331722	NaN	52.8550300598145
140	105.710060119629	-4.3551812171936	-5.98017120361328	-0.0126931173726916	0.00386527273803949	0.000943203864153475	-0.0104203969240189	NaN	52.8550300598145
141	106.359405517578	-4.3551812171936	-6.36978054046631	-0.00522560812532902	0.00808603875339031	-3.08191010844894e-05	-0.00360223650932312	NaN	53.1797027587891
142	106.359405517578	-4.3551812171936	-6.36978054046631	-0.00100484199356288	-3.08191010844894e-05	0.0100340843200684	-0.00100484199356288	NaN	53.1797027587891
143	105.710060119629	-3.05648398399353	-6.49965000152588	-0.00749832857400179	0.00938473641872406	0.00678734155371785	0.00159255252219737	NaN	52.8550300598145
144	106.359405517578	-4.3551812171936	-6.56458520889282	0.00581331877037883	-0.00295288790948689	-0.0100957229733467	-0.00165419070981443	NaN	53.1797027587891
145	106.359405517578	-3.70583271980286	-6.17497587203979	0.00548864435404539	-0.0143164889886975	-0.0123684434220195	-0.00295288790948689	NaN	53.1797027587891
146	107.008758544922	-4.67985534667969	-6.43471527099609	0.0220470335334539	-0.0441865250468254	-0.0224333461374044	-0.0152905117720366	NaN	53.5043792724609
147	105.710060119629	-4.03050708770752	-6.62951993942261	0.00906006153672934	-0.0282774847000837	-0.0107450718060136	-0.00425158534198999	NaN	52.8550300598145
148	107.008758544922	-5.32920408248901	-6.36978054046631	0.013930176384747	-0.000355493422830477	-0.00555028254166245	-0.00100484199356288	NaN	53.5043792724609
149	107.008758544922	-5.00452995300293	-6.30484533309937	0.00191722682211548	-0.0123684434220195	-0.0110697457566857	-0.00522560812532902	NaN	53.5043792724609
150	104.411361694336	-3.70583271980286	-6.43471527099609	0.00776136433705688	-0.0120437685400248	-0.0107450718060136	-0.00360223650932312	NaN	52.205680847168
151	106.359405517578	-3.70583271980286	-6.23991060256958	-0.00360223650932312	0.000293855206109583	-0.00555028254166245	-0.00132951640989631	NaN	53.1797027587891
152	105.710060119629	-3.70583271980286	-6.56458520889282	-0.000680167751852423	-0.00295288790948689	-0.00717365415766835	0.00256657530553639	NaN	52.8550300598145
153	107.658103942871	-3.70583271980286	-6.62951993942261	-0.0126931173726916	0.00516396993771195	0.00386527273803949	0.00191722682211548	NaN	53.8290519714355
154	107.008758544922	-4.67985534667969	-6.43471527099609	0.00126787810586393	0.00873538758605719	-0.00944637414067984	-0.00327756232582033	NaN	53.5043792724609
155	107.008758544922	-4.67985534667969	-6.62951993942261	-0.00490093370899558	0.00126787810586393	0.00256657530553639	0.000618529506027699	NaN	53.5043792724609
156	106.359405517578	-4.3551812171936	-6.23991060256958	0.000618529506027699	0.0207483377307653	0.0132808275520802	-0.00360223650932312	NaN	53.1797027587891
157	106.359405517578	-3.38115835189819	-6.36978054046631	-0.00555028254166245	0.0142548503354192	0.0123068047687411	0.00938473641872406	NaN	53.1797027587891
158	107.008758544922	-4.67985534667969	-6.56458520889282	0.0162028968334198	0.0162028968334198	0.0168522447347641	-0.00230353930965066	NaN	53.5043792724609
159	107.008758544922	-4.03050708770752	-6.75938940048218	0.0152288740500808	0.012956153601408	0.000293855206109583	0.00191722682211548	NaN	53.5043792724609
160	104.411361694336	-3.38115835189819	-6.82432460784912	0.0113327819854021	0.00743668992072344	-0.00782300252467394	0.00451462110504508	NaN	52.205680847168
161	105.710060119629	-3.05648398399353	-6.75938940048218	0.0022419011220336	0.00386527273803949	-0.000680167751852423	-0.00619963090866804	NaN	52.8550300598145
162	105.710060119629	-3.05648398399353	-6.23991060256958	0.013930176384747	0.00678734155371785	-0.00327756232582033	0.00841071270406246	NaN	52.8550300598145
163	107.008758544922	-4.03050708770752	-6.11004114151001	0.0022419011220336	-0.00555028254166245	0.00256657530553639	0.00581331877037883	NaN	53.5043792724609
164	107.658103942871	-4.67985534667969	-6.36978054046631	0.00191722682211548	-0.00197886489331722	0.000618529506027699	0.00159255252219737	NaN	53.8290519714355
165	105.06071472168	-3.05648398399353	-6.69445466995239	-0.000680167751852423	-0.0133424662053585	-0.0195112787187099	-0.00457625929266214	NaN	52.5303573608398
166	105.710060119629	-3.38115835189819	-6.69445466995239	0.0181509424000978	-0.0175632312893867	-0.0185372550040483	-0.00522560812532902	NaN	52.8550300598145
167	106.359405517578	-4.03050708770752	-6.23991060256958	0.00841071270406246	-0.0188619289547205	-0.00847235135734081	0.00289124972186983	NaN	53.1797027587891
168	105.06071472168	-3.70583271980286	-6.36978054046631	0.00581331877037883	-0.00847235135734081	-0.0162645354866982	0.00516396993771195	NaN	52.5303573608398
169	103.112663269043	-3.05648398399353	-6.36978054046631	0.00581331877037883	0.00548864435404539	-0.0139918150380254	-0.00392691092565656	NaN	51.5563316345215
170	105.710060119629	-5.00452995300293	-6.43471527099609	0.000618529506027699	-0.000680167751852423	-0.0146411629393697	-0.0026282137259841	NaN	52.8550300598145
171	105.06071472168	-4.67985534667969	-6.36978054046631	-0.00100484199356288	0.00126787810586393	-0.00295288790948689	0.000618529506027699	NaN	52.5303573608398
172	105.710060119629	-4.67985534667969	-6.43471527099609	-0.00457625929266214	0.000943203864153475	-0.00327756232582033	0.00354059832170606	NaN	52.8550300598145
173	107.008758544922	-4.3551812171936	-6.11004114151001	0.00776136433705688	0.00678734155371785	-0.00132951640989631	0.00776136433705688	NaN	53.5043792724609
174	104.411361694336	-3.70583271980286	-6.30484533309937	0.00289124972186983	0.00516396993771195	0.00646266713738441	0.00581331877037883	NaN	52.205680847168
175	104.411361694336	-3.38115835189819	-6.17497587203979	0.0191249661147594	0.00711201597005129	-3.08191010844894e-05	0.0022419011220336	NaN	52.205680847168
176	104.411361694336	-3.05648398399353	-6.69445466995239	-0.0123684434220195	0.01100810803473	0.00613799272105098	0.00191722682211548	NaN	52.205680847168
177	107.008758544922	-5.00452995300293	-6.43471527099609	-0.00165419070981443	0.00678734155371785	0.00970941036939621	0.00678734155371785	NaN	53.5043792724609
178	106.359405517578	-4.3551812171936	-6.69445466995239	-0.0110697457566857	0.0142548503354192	0.011982130818069	-0.0026282137259841	NaN	53.1797027587891
179	105.06071472168	-5.00452995300293	-6.43471527099609	-0.00132951640989631	-0.00522560812532902	0.000618529506027699	0.000293855206109583	NaN	52.5303573608398
180	105.710060119629	-5.32920408248901	-6.04510593414307	-0.0113944197073579	-0.00230353930965066	-0.00847235135734081	-0.000355493422830477	NaN	52.8550300598145
181	106.359405517578	-6.30322694778442	-6.17497587203979	0.0022419011220336	-0.00100484199356288	-0.0026282137259841	-0.000355493422830477	NaN	53.1797027587891
182	105.06071472168	-4.67985534667969	-6.56458520889282	0.0113327819854021	0.000618529506027699	0.00743668992072344	0.0100340843200684	NaN	52.5303573608398
183	106.359405517578	-5.00452995300293	-6.69445466995239	-0.0126931173726916	0.000618529506027699	0.0022419011220336	0.01100810803473	NaN	53.1797027587891
184	105.06071472168	-4.3551812171936	-6.62951993942261	0.0155535480007529	0.00321592413820326	-0.00749832857400179	0.00548864435404539	NaN	52.5303573608398
185	107.658103942871	-5.00452995300293	-6.43471527099609	0.00906006153672934	-0.00749832857400179	-0.0107450718060136	-0.00230353930965066	NaN	53.8290519714355
186	107.008758544922	-5.32920408248901	-6.56458520889282	0.00938473641872406	-0.0185372550040483	-0.023407369852066	-0.0110697457566857	NaN	53.5043792724609
187	105.710060119629	-4.67985534667969	-7.01912927627563	0.00938473641872406	-0.0104203969240189	-0.00587495695799589	-0.000680167751852423	NaN	52.8550300598145
188	107.658103942871	-5.32920408248901	-7.14899873733521	0.011982130818069	-0.0120437685400248	-0.021459324285388	0.00256657530553639	NaN	53.8290519714355
189	107.658103942871	-5.32920408248901	-7.21393346786499	0.0220470335334539	-0.00522560812532902	-0.00652430532500148	-0.0107450718060136	NaN	53.8290519714355
190	103.762016296387	-4.3551812171936	-7.27886867523193	0.00321592413820326	-0.00360223650932312	-0.0156151866540313	0.00191722682211548	NaN	51.8810081481934
191	105.710060119629	-4.67985534667969	-6.75938940048218	0.00841071270406246	0.00646266713738441	-0.00490093370899558	-0.00749832857400179	NaN	52.8550300598145
192	104.411361694336	-4.67985534667969	-6.43471527099609	0.00646266713738441	-0.00230353930965066	-0.0117190945893526	0.00743668992072344	NaN	52.205680847168
193	105.06071472168	-4.3551812171936	-6.56458520889282	0.0103587592020631	0.00418994715437293	0.00191722682211548	-0.00327756232582033	NaN	52.5303573608398
194	107.658103942871	-5.65387868881226	-6.49965000152588	0.012956153601408	0.000293855206109583	0.00256657530553639	-0.00327756232582033	NaN	53.8290519714355
195	107.008758544922	-5.00452995300293	-6.62951993942261	0.00548864435404539	0.00873538758605719	0.00321592413820326	-0.00230353930965066	NaN	53.5043792724609
196	107.658103942871	-5.65387868881226	-6.23991060256958	-0.021459324285388	0.0197743140161037	0.0116574559360743	0.00354059832170606	NaN	53.8290519714355
197	104.411361694336	-4.03050708770752	-6.49965000152588	-0.0295761823654175	0.0168522447347641	0.00906006153672934	0.00906006153672934	NaN	52.205680847168
198	105.06071472168	-6.30322694778442	-6.04510593414307	-0.0273034609854221	0.0152288740500808	0.0132808275520802	0.00970941036939621	NaN	52.5303573608398
199	104.411361694336	-5.32920408248901	-6.36978054046631	-0.0191866029053926	0.0116574559360743	-0.000355493422830477	0.00808603875339031	NaN	52.205680847168
200	105.06071472168	-5.32920408248901	-6.62951993942261	-0.0117190945893526	0.00581331877037883	0.00256657530553639	0.00711201597005129	NaN	52.5303573608398
201	104.411361694336	-4.67985534667969	-6.69445466995239	-0.0217839982360601	0.00678734155371785	-0.00457625929266214	0.0022419011220336	NaN	52.205680847168
202	106.359405517578	-5.32920408248901	-6.30484533309937	-0.00587495695799589	0.0106834331527352	-0.00587495695799589	0.0022419011220336	NaN	53.1797027587891
203	106.359405517578	-5.32920408248901	-6.11004114151001	-0.00684897974133492	0.0022419011220336	0.00711201597005129	0.00126787810586393	NaN	53.1797027587891
204	107.658103942871	-5.97855281829834	-5.98017120361328	0.00354059832170606	0.00678734155371785	0.00841071270406246	0.00483929552137852	NaN	53.8290519714355
205	105.06071472168	-5.32920408248901	-6.49965000152588	-0.00587495695799589	-0.0201606266200542	-0.0136671401560307	-0.00360223650932312	NaN	52.5303573608398
206	106.359405517578	-5.32920408248901	-6.69445466995239	0.0116574559360743	-0.0185372550040483	-0.0159398596733809	-0.00717365415766835	NaN	53.1797027587891
207	107.008758544922	-6.62790155410767	-6.30484533309937	0.0162028968334198	-0.0240567177534103	-0.00652430532500148	0.0106834331527352	NaN	53.5043792724609
208	107.008758544922	-6.62790155410767	-6.56458520889282	0.0103587592020631	-0.0198359526693821	-0.00457625929266214	-0.00425158534198999	NaN	53.5043792724609
209	105.710060119629	-6.30322694778442	-6.30484533309937	0.00289124972186983	-0.00652430532500148	0.000293855206109583	-0.000355493422830477	NaN	52.8550300598145
210	107.658103942871	-7.60192441940308	-6.17497587203979	0.00386527273803949	-0.0126931173726916	-0.00912170019000769	-0.00652430532500148	NaN	53.8290519714355
211	106.359405517578	-7.92659854888916	-6.88925933837891	0.00354059832170606	-0.0126931173726916	-0.00230353930965066	-0.0107450718060136	NaN	53.1797027587891
212	107.658103942871	-6.62790155410767	-6.95419406890869	0.00841071270406246	0.00613799272105098	0.00711201597005129	0.00483929552137852	NaN	53.8290519714355
213	107.658103942871	-6.62790155410767	-6.75938940048218	-0.000355493422830477	0.00354059832170606	-0.00425158534198999	0.00516396993771195	NaN	53.8290519714355
214	105.710060119629	-5.00452995300293	-7.08406400680542	0.00776136433705688	0.00906006153672934	0.000293855206109583	-0.00165419070981443	NaN	52.8550300598145
215	105.710060119629	-5.65387868881226	-6.30484533309937	-0.00230353930965066	0.0123068047687411	0.0100340843200684	-0.00100484199356288	NaN	52.8550300598145
216	105.710060119629	-5.00452995300293	-6.17497587203979	-0.00912170019000769	0.013930176384747	0.00938473641872406	0.00516396993771195	NaN	52.8550300598145
217	107.658103942871	-6.62790155410767	-6.56458520889282	-0.0156151866540313	0.0126314787194133	0.0126314787194133	0.00418994715437293	NaN	53.8290519714355
218	106.359405517578	-5.32920408248901	-6.95419406890869	-0.00490093370899558	0.0116574559360743	0.013930176384747	0.00191722682211548	NaN	53.1797027587891
219	106.359405517578	-5.32920408248901	-7.27886867523193	0.00678734155371785	0.00581331877037883	0.00451462110504508	0.00516396993771195	NaN	53.1797027587891
220	105.710060119629	-6.62790155410767	-7.08406400680542	0.0113327819854021	0.00808603875339031	-0.00360223650932312	-0.00392691092565656	NaN	52.8550300598145
221	108.307456970215	-6.62790155410767	-6.95419406890869	0.00548864435404539	0.00678734155371785	-0.00132951640989631	0.00191722682211548	NaN	54.1537284851074
222	106.359405517578	-6.62790155410767	-6.30484533309937	0.00483929552137852	0.00354059832170606	-0.000680167751852423	0.00613799272105098	NaN	53.1797027587891
223	105.710060119629	-5.65387868881226	-6.82432460784912	0.0152288740500808	0.000943203864153475	0.000943203864153475	0.00126787810586393	NaN	52.8550300598145
224	105.06071472168	-5.97855281829834	-6.56458520889282	0.0194496400654316	0.00386527273803949	-0.00392691092565656	0.000293855206109583	NaN	52.5303573608398
225	107.658103942871	-6.95257568359375	-6.43471527099609	0.0217223595827818	-0.0107450718060136	-0.00555028254166245	0.00126787810586393	NaN	53.8290519714355
226	106.359405517578	-6.95257568359375	-6.30484533309937	0.0314625911414623	-0.0191866029053926	-0.0201606266200542	-0.00392691092565656	NaN	53.1797027587891
227	105.06071472168	-5.65387868881226	-6.43471527099609	0.0136055024340749	-0.0162645354866982	-0.0208099745213985	-0.00100484199356288	NaN	52.5303573608398
228	105.06071472168	-6.95257568359375	-5.85030126571655	0.0168522447347641	-0.00814767740666866	-0.0165892094373703	0.00126787810586393	NaN	52.5303573608398
229	105.06071472168	-6.62790155410767	-6.49965000152588	0.00516396993771195	-0.00522560812532902	-0.0107450718060136	-0.00392691092565656	NaN	52.5303573608398
230	103.762016296387	-6.30322694778442	-6.69445466995239	0.0022419011220336	-0.00295288790948689	-0.00684897974133492	-0.00457625929266214	NaN	51.8810081481934
231	102.463317871094	-5.65387868881226	-6.62951993942261	-0.0162645354866982	-0.00360223650932312	-0.0185372550040483	-3.08191010844894e-05	NaN	51.2316589355469
232	103.762016296387	-6.30322694778442	-6.49965000152588	-0.0227580219507217	0.00418994715437293	-0.00814767740666866	0.00289124972186983	NaN	51.8810081481934
233	104.411361694336	-5.32920408248901	-6.43471527099609	-3.08191010844894e-05	0.00126787810586393	-0.0026282137259841	0.00159255252219737	NaN	52.205680847168
234	107.008758544922	-7.27725028991699	-6.11004114151001	0.00711201597005129	0.00451462110504508	0.00613799272105098	0.000943203864153475	NaN	53.5043792724609
235	106.359405517578	-6.62790155410767	-6.56458520889282	-0.0136671401560307	0.0103587592020631	-0.00295288790948689	-0.00197886489331722	NaN	53.1797027587891
236	107.658103942871	-6.62790155410767	-6.30484533309937	-0.0188619289547205	0.0165275707840919	0.013930176384747	0.00354059832170606	NaN	53.8290519714355
237	105.710060119629	-6.30322694778442	-6.36978054046631	-0.0126931173726916	0.0162028968334198	0.0175015944987535	0.0162028968334198	NaN	52.8550300598145
238	106.359405517578	-7.27725028991699	-6.30484533309937	-0.00749832857400179	0.0100340843200684	0.0126314787194133	0.0022419011220336	NaN	53.1797027587891
239	106.359405517578	-7.60192441940308	-6.11004114151001	-0.00490093370899558	0.00711201597005129	0.0165275707840919	0.00159255252219737	NaN	53.1797027587891
240	108.307456970215	-7.92659854888916	-6.49965000152588	-0.00360223650932312	-0.00100484199356288	0.00646266713738441	-0.00295288790948689	NaN	54.1537284851074
241	107.658103942871	-7.60192441940308	-6.69445466995239	-0.00944637414067984	-0.0139918150380254	0.00191722682211548	-0.00295288790948689	NaN	53.8290519714355
242	108.307456970215	-7.60192441940308	-6.43471527099609	-0.00132951640989631	0.000943203864153475	0.0113327819854021	0.00678734155371785	NaN	54.1537284851074
243	107.658103942871	-7.92659854888916	-6.23991060256958	0.00808603875339031	0.00418994715437293	-0.00197886489331722	0.00126787810586393	NaN	53.8290519714355
244	107.008758544922	-6.62790155410767	-6.23991060256958	0.0142548503354192	0.00841071270406246	-0.00197886489331722	-0.0146411629393697	NaN	53.5043792724609
245	105.710060119629	-5.97855281829834	-6.82432460784912	0.000618529506027699	-0.0185372550040483	-0.0104203969240189	-0.00392691092565656	NaN	52.8550300598145
246	105.06071472168	-5.65387868881226	-7.21393346786499	0.0103587592020631	-0.0126931173726916	-0.0169138833880424	-0.00944637414067984	NaN	52.5303573608398
247	107.658103942871	-6.95257568359375	-7.08406400680542	0.00711201597005129	-0.0253554154187441	-0.0133424662053585	-0.000680167751852423	NaN	53.8290519714355
248	106.359405517578	-5.65387868881226	-7.34380340576172	0.00678734155371785	-0.0143164889886975	-0.0152905117720366	-0.00587495695799589	NaN	53.1797027587891
249	107.008758544922	-5.97855281829834	-6.95419406890869	0.0126314787194133	-0.000355493422830477	-0.0139918150380254	-0.00425158534198999	NaN	53.5043792724609
250	107.008758544922	-6.95257568359375	-6.43471527099609	0.00386527273803949	0.00256657530553639	-0.0152905117720366	-0.00100484199356288	NaN	53.5043792724609
251	108.307456970215	-6.95257568359375	-6.69445466995239	0.00743668992072344	-0.00295288790948689	-0.000355493422830477	0.000943203864153475	NaN	54.1537284851074
252	107.008758544922	-6.62790155410767	-6.56458520889282	0.00776136433705688	0.00289124972186983	0.00321592413820326	0.00711201597005129	NaN	53.5043792724609
253	108.307456970215	-6.62790155410767	-6.43471527099609	0.00256657530553639	0.0113327819854021	0.00548864435404539	-0.00197886489331722	NaN	54.1537284851074
254	106.359405517578	-5.65387868881226	-6.56458520889282	0.00743668992072344	0.00970941036939621	0.00743668992072344	0.00418994715437293	NaN	53.1797027587891
255	106.359405517578	-5.32920408248901	-6.30484533309937	0.00873538758605719	0.00776136433705688	-0.000355493422830477	0.00289124972186983	NaN	53.1797027587891
256	105.710060119629	-5.65387868881226	-6.49965000152588	0.00159255252219737	0.0188002903014421	0.01847561635077	0.00289124972186983	NaN	52.8550300598145
257	107.008758544922	-6.95257568359375	-6.04510593414307	-0.00490093370899558	0.0142548503354192	0.0171769186854362	0.00906006153672934	NaN	53.5043792724609
258	104.411361694336	-5.65387868881226	-6.49965000152588	-0.0107450718060136	0.0220470335334539	0.00970941036939621	0.00483929552137852	NaN	52.205680847168
259	103.762016296387	-5.32920408248901	-6.56458520889282	-0.00847235135734081	0.0188002903014421	0.0103587592020631	0.00711201597005129	NaN	51.8810081481934
260	102.463317871094	-6.95257568359375	-6.30484533309937	-0.0130177913233638	0.00483929552137852	-3.08191010844894e-05	0.00159255252219737	NaN	51.2316589355469
261	103.762016296387	-5.32920408248901	-6.11004114151001	0.000293855206109583	-0.0026282137259841	0.00678734155371785	0.00126787810586393	NaN	51.8810081481934
262	103.762016296387	-5.97855281829834	-6.17497587203979	-0.0159398596733809	0.00321592413820326	0.00451462110504508	0.00711201597005129	NaN	51.8810081481934
263	105.06071472168	-5.00452995300293	-6.36978054046631	0.00646266713738441	-0.00230353930965066	-0.00555028254166245	-3.08191010844894e-05	NaN	52.5303573608398
264	105.06071472168	-5.00452995300293	-6.69445466995239	0.00256657530553639	0.0106834331527352	-0.00327756232582033	0.00289124972186983	NaN	52.5303573608398
265	107.008758544922	-5.97855281829834	-6.43471527099609	0.00581331877037883	-0.00912170019000769	-0.0139918150380254	-0.00879702530801296	NaN	53.5043792724609
266	108.956802368164	-6.62790155410767	-6.23991060256958	0.0132808275520802	-0.0227580219507217	-0.0243813935667276	-0.0117190945893526	NaN	54.478401184082
267	105.06071472168	-5.32920408248901	-6.62951993942261	0.0158782228827477	-0.0143164889886975	-0.00522560812532902	-0.000355493422830477	NaN	52.5303573608398
268	107.008758544922	-6.62790155410767	-6.04510593414307	0.0123068047687411	-0.00684897974133492	-0.00912170019000769	0.00159255252219737	NaN	53.5043792724609
269	107.658103942871	-7.27725028991699	-6.17497587203979	0.00873538758605719	-0.00749832857400179	0.000293855206109583	-0.00652430532500148	NaN	53.8290519714355
270	106.359405517578	-6.62790155410767	-7.21393346786499	0.00289124972186983	-0.00619963090866804	-0.0026282137259841	-0.00814767740666866	NaN	53.1797027587891
271	105.710060119629	-6.62790155410767	-7.14899873733521	-0.00197886489331722	-0.0188619289547205	-0.00619963090866804	-0.00587495695799589	NaN	52.8550300598145
272	106.359405517578	-6.30322694778442	-6.62951993942261	0.00191722682211548	-0.00717365415766835	0.00516396993771195	-0.00197886489331722	NaN	53.1797027587891
273	105.06071472168	-6.30322694778442	-6.43471527099609	-0.00717365415766835	-0.00132951640989631	0.00451462110504508	0.00451462110504508	NaN	52.5303573608398
274	107.658103942871	-6.30322694778442	-6.04510593414307	-0.00295288790948689	0.00418994715437293	0.00289124972186983	-0.00619963090866804	NaN	53.8290519714355
275	106.359405517578	-6.30322694778442	-6.17497587203979	-0.00327756232582033	0.00613799272105098	0.0103587592020631	-0.00197886489331722	NaN	53.1797027587891
276	107.658103942871	-5.97855281829834	-7.01912927627563	-0.0266541130840778	0.0155535480007529	0.0162028968334198	-0.00230353930965066	NaN	53.8290519714355
277	105.710060119629	-5.32920408248901	-6.62951993942261	-0.0243813935667276	0.0207483377307653	0.00711201597005129	0.0155535480007529	NaN	52.8550300598145
278	106.359405517578	-5.97855281829834	-6.43471527099609	-0.0266541130840778	0.013930176384747	0.012956153601408	0.00743668992072344	NaN	53.1797027587891
279	108.307456970215	-6.30322694778442	-6.62951993942261	-0.0130177913233638	0.0106834331527352	0.00354059832170606	0.00159255252219737	NaN	54.1537284851074
280	107.658103942871	-5.97855281829834	-6.56458520889282	-0.00522560812532902	0.00126787810586393	0.00289124972186983	0.000293855206109583	NaN	53.8290519714355
281	107.008758544922	-5.32920408248901	-6.75938940048218	-0.00912170019000769	-0.00100484199356288	-0.00912170019000769	0.00126787810586393	NaN	53.5043792724609
282	107.008758544922	-5.32920408248901	-7.4087381362915	-0.00165419070981443	0.00191722682211548	-0.00230353930965066	0.00841071270406246	NaN	53.5043792724609
283	107.658103942871	-6.30322694778442	-7.14899873733521	0.000293855206109583	0.00418994715437293	0.00581331877037883	0.00841071270406246	NaN	53.8290519714355
284	107.008758544922	-6.62790155410767	-6.43471527099609	0.0132808275520802	0.00386527273803949	-0.00295288790948689	-0.00327756232582033	NaN	53.5043792724609
285	105.710060119629	-5.32920408248901	-6.49965000152588	0.0155535480007529	-0.00879702530801296	-0.0107450718060136	-3.08191010844894e-05	NaN	52.8550300598145
286	107.658103942871	-5.32920408248901	-6.36978054046631	0.0194496400654316	-0.0146411629393697	-0.0204853005707264	-0.0026282137259841	NaN	53.8290519714355
287	105.710060119629	-6.30322694778442	-6.43471527099609	0.0288651939481497	-0.00587495695799589	-0.0100957229733467	0.00126787810586393	NaN	52.8550300598145
288	106.359405517578	-6.30322694778442	-6.49965000152588	0.0243197549134493	-0.0175632312893867	-0.0139918150380254	0.00548864435404539	NaN	53.1797027587891
289	103.762016296387	-5.00452995300293	-6.62951993942261	0.0197743140161037	0.00256657530553639	-0.0139918150380254	-0.00457625929266214	NaN	51.8810081481934
290	103.112663269043	-6.30322694778442	-6.23991060256958	0.0103587592020631	-3.08191010844894e-05	-0.00652430532500148	-0.00230353930965066	NaN	51.5563316345215
291	104.411361694336	-5.97855281829834	-6.30484533309937	0.00776136433705688	0.00321592413820326	-0.00327756232582033	-0.00197886489331722	NaN	52.205680847168
292	105.06071472168	-6.95257568359375	-5.85030126571655	0.00354059832170606	0.00743668992072344	0.0022419011220336	0.00873538758605719	NaN	52.5303573608398
293	103.112663269043	-5.65387868881226	-6.56458520889282	0.00321592413820326	0.00678734155371785	0.00126787810586393	0.0022419011220336	NaN	51.5563316345215
294	105.06071472168	-5.32920408248901	-6.56458520889282	-0.00295288790948689	0.0103587592020631	-0.00782300252467394	-0.00392691092565656	NaN	52.5303573608398
295	105.06071472168	-5.00452995300293	-6.43471527099609	0.000293855206109583	0.00743668992072344	-0.000355493422830477	-0.00555028254166245	NaN	52.5303573608398
296	105.710060119629	-5.65387868881226	-6.56458520889282	-0.0104203969240189	0.0126314787194133	0.0126314787194133	-0.00327756232582033	NaN	52.8550300598145
297	107.008758544922	-6.62790155410767	-6.17497587203979	-0.00782300252467394	0.0207483377307653	0.0246444288641214	0.00289124972186983	NaN	53.5043792724609
298	106.359405517578	-5.65387868881226	-6.30484533309937	-0.00197886489331722	0.0188002903014421	0.0165275707840919	0.00289124972186983	NaN	53.1797027587891
299	105.710060119629	-5.97855281829834	-6.62951993942261	-0.0026282137259841	0.00906006153672934	0.00386527273803949	0.00516396993771195	NaN	52.8550300598145
300	105.710060119629	-6.62790155410767	-6.43471527099609	-0.00457625929266214	0.00743668992072344	-0.0026282137259841	-0.00197886489331722	NaN	52.8550300598145
301	106.359405517578	-7.27725028991699	-6.49965000152588	-0.00619963090866804	-0.00814767740666866	0.0022419011220336	0.00418994715437293	NaN	53.1797027587891
302	105.06071472168	-7.60192441940308	-6.36978054046631	-0.0117190945893526	0.000293855206109583	0.00678734155371785	-0.00327756232582033	NaN	52.5303573608398
303	105.06071472168	-6.30322694778442	-6.82432460784912	-0.00295288790948689	-0.00295288790948689	0.00808603875339031	-0.000680167751852423	NaN	52.5303573608398
304	105.710060119629	-5.97855281829834	-6.69445466995239	-0.00295288790948689	0.00256657530553639	-0.00165419070981443	0.00126787810586393	NaN	52.8550300598145
305	107.008758544922	-6.62790155410767	-6.23991060256958	-3.08191010844894e-05	-0.00847235135734081	-0.00944637414067984	-0.00490093370899558	NaN	53.5043792724609
306	105.06071472168	-5.97855281829834	-6.49965000152588	0.00548864435404539	-0.0191866029053926	-0.0185372550040483	-0.0156151866540313	NaN	52.5303573608398
307	107.008758544922	-5.65387868881226	-6.62951993942261	0.00516396993771195	-0.0302255302667618	-0.00555028254166245	-0.00295288790948689	NaN	53.5043792724609
308	105.710060119629	-5.00452995300293	-6.62951993942261	0.0168522447347641	0.00126787810586393	-0.0146411629393697	-0.000680167751852423	NaN	52.8550300598145
309	108.956802368164	-6.30322694778442	-6.36978054046631	0.0152288740500808	0.00808603875339031	-0.0211346503347158	-0.0107450718060136	NaN	54.478401184082
310	106.359405517578	-5.97855281829834	-6.36978054046631	0.012956153601408	-0.00132951640989631	-0.00879702530801296	0.00386527273803949	NaN	53.1797027587891
311	107.658103942871	-5.32920408248901	-6.82432460784912	0.0132808275520802	-0.00230353930965066	-0.0120437685400248	0.000943203864153475	NaN	53.8290519714355
312	107.658103942871	-5.32920408248901	-7.01912927627563	0.00548864435404539	0.0123068047687411	0.00289124972186983	0.00970941036939621	NaN	53.8290519714355
313	108.956802368164	-6.30322694778442	-6.56458520889282	-3.08191010844894e-05	-0.00132951640989631	-0.00912170019000769	0.00418994715437293	NaN	54.478401184082
314	107.008758544922	-5.97855281829834	-6.49965000152588	0.00808603875339031	0.00613799272105098	-0.00587495695799589	-0.00132951640989631	NaN	53.5043792724609
315	108.307456970215	-6.30322694778442	-6.30484533309937	-0.00425158534198999	0.00581331877037883	-0.00717365415766835	-0.00360223650932312	NaN	54.1537284851074
316	107.658103942871	-6.30322694778442	-6.23991060256958	-0.0159398596733809	0.020423661917448	0.00646266713738441	-0.000680167751852423	NaN	53.8290519714355
317	105.710060119629	-5.32920408248901	-6.69445466995239	-0.00522560812532902	0.0158782228827477	0.013930176384747	0.00906006153672934	NaN	52.8550300598145
318	107.658103942871	-6.62790155410767	-6.30484533309937	-0.00912170019000769	0.0181509424000978	0.00906006153672934	0.0100340843200684	NaN	53.8290519714355
319	107.658103942871	-6.62790155410767	-6.43471527099609	0.00678734155371785	0.00646266713738441	0.000943203864153475	-0.00327756232582033	NaN	53.8290519714355
320	105.710060119629	-5.65387868881226	-6.36978054046631	0.01100810803473	0.0106834331527352	-0.00619963090866804	0.00159255252219737	NaN	52.8550300598145
321	105.06071472168	-5.00452995300293	-6.43471527099609	0.00938473641872406	-0.000355493422830477	-0.00879702530801296	0.0022419011220336	NaN	52.5303573608398
322	103.762016296387	-5.32920408248901	-6.23991060256958	-0.00619963090866804	-0.000355493422830477	0.00386527273803949	0.00354059832170606	NaN	51.8810081481934
323	104.411361694336	-5.97855281829834	-6.62951993942261	-0.00327756232582033	0.000618529506027699	-0.00360223650932312	0.00548864435404539	NaN	52.205680847168
324	105.06071472168	-6.95257568359375	-6.43471527099609	0.00289124972186983	0.00256657530553639	-0.0133424662053585	0.00289124972186983	NaN	52.5303573608398
325	105.06071472168	-5.32920408248901	-6.69445466995239	0.00548864435404539	-0.00132951640989631	-0.0123684434220195	-0.00295288790948689	NaN	52.5303573608398
326	107.658103942871	-6.62790155410767	-6.56458520889282	0.000618529506027699	-0.0253554154187441	-0.0208099745213985	-0.000355493422830477	NaN	53.8290519714355
327	105.710060119629	-5.97855281829834	-6.11004114151001	-0.00717365415766835	-0.0120437685400248	-0.00814767740666866	-0.00165419070981443	NaN	52.8550300598145
328	108.956802368164	-7.27725028991699	-6.11004114151001	-0.0110697457566857	-0.0130177913233638	-0.00425158534198999	-0.000680167751852423	NaN	54.478401184082
329	106.359405517578	-5.65387868881226	-6.75938940048218	0.00191722682211548	0.00906006153672934	-0.00944637414067984	-0.00197886489331722	NaN	53.1797027587891
330	105.710060119629	-6.30322694778442	-6.75938940048218	-0.0159398596733809	-0.00132951640989631	-0.0221086721867323	-0.00490093370899558	NaN	52.8550300598145
331	106.359405517578	-7.27725028991699	-6.30484533309937	-0.0126931173726916	-0.00457625929266214	-0.00717365415766835	-0.00814767740666866	NaN	53.1797027587891
332	105.710060119629	-7.27725028991699	-6.95419406890869	-0.00782300252467394	-0.00684897974133492	-0.00230353930965066	-0.00392691092565656	NaN	52.8550300598145
333	105.710060119629	-6.62790155410767	-6.69445466995239	-0.00977104809135199	-0.00782300252467394	0.00354059832170606	0.00646266713738441	NaN	52.8550300598145
334	106.359405517578	-5.97855281829834	-6.17497587203979	-0.0100957229733467	-0.00100484199356288	0.00386527273803949	-0.00132951640989631	NaN	53.1797027587891
335	105.710060119629	-6.30322694778442	-6.62951993942261	-0.00522560812532902	0.00354059832170606	-0.00457625929266214	0.00418994715437293	NaN	52.8550300598145
336	106.359405517578	-5.65387868881226	-6.69445466995239	-0.0208099745213985	0.00970941036939621	0.00256657530553639	0.0022419011220336	NaN	53.1797027587891
337	107.658103942871	-6.62790155410767	-6.75938940048218	-0.0175632312893867	0.0188002903014421	0.00159255252219737	0.00678734155371785	NaN	53.8290519714355
338	107.658103942871	-5.65387868881226	-7.01912927627563	-0.00360223650932312	0.0191249661147594	0.0126314787194133	0.000943203864153475	NaN	53.8290519714355
339	106.359405517578	-6.30322694778442	-6.88925933837891	0.0100340843200684	0.00970941036939621	-0.00782300252467394	0.00126787810586393	NaN	53.1797027587891
340	105.710060119629	-5.65387868881226	-6.23991060256958	0.00970941036939621	0.00613799272105098	-0.00782300252467394	-0.00425158534198999	NaN	52.8550300598145
341	108.307456970215	-6.62790155410767	-6.62951993942261	0.00776136433705688	-0.00165419070981443	-0.00717365415766835	-0.00490093370899558	NaN	54.1537284851074
342	105.06071472168	-5.97855281829834	-6.62951993942261	0.00386527273803949	0.00613799272105098	0.00191722682211548	0.00548864435404539	NaN	52.5303573608398
343	107.658103942871	-5.97855281829834	-6.75938940048218	0.0126314787194133	0.00483929552137852	0.000943203864153475	-0.00360223650932312	NaN	53.8290519714355
344	105.710060119629	-5.65387868881226	-6.82432460784912	0.0113327819854021	-0.00165419070981443	-0.00165419070981443	-0.00392691092565656	NaN	52.8550300598145
345	107.658103942871	-6.95257568359375	-6.17497587203979	0.0191249661147594	-0.0146411629393697	-0.0117190945893526	-0.000680167751852423	NaN	53.8290519714355
346	105.06071472168	-5.32920408248901	-6.36978054046631	0.0181509424000978	-0.0107450718060136	-0.0169138833880424	-0.00652430532500148	NaN	52.5303573608398
347	107.658103942871	-6.30322694778442	-6.75938940048218	0.0116574559360743	0.0022419011220336	-0.00652430532500148	-0.00360223650932312	NaN	53.8290519714355
348	106.359405517578	-5.65387868881226	-6.69445466995239	0.0149041991680861	0.0116574559360743	-0.00425158534198999	0.000943203864153475	NaN	53.1797027587891
349	107.658103942871	-6.95257568359375	-6.36978054046631	0.0145795252174139	-0.00197886489331722	-0.00814767740666866	0.000943203864153475	NaN	53.8290519714355
350	106.359405517578	-6.62790155410767	-6.11004114151001	0.00256657530553639	-0.00782300252467394	0.0022419011220336	-0.00782300252467394	NaN	53.1797027587891
351	106.359405517578	-5.00452995300293	-6.30484533309937	0.00191722682211548	0.00159255252219737	0.00289124972186983	-0.00327756232582033	NaN	53.1797027587891
352	106.359405517578	-6.30322694778442	-6.43471527099609	-0.0182125810533762	0.0022419011220336	0.00873538758605719	0.000293855206109583	NaN	53.1797027587891
353	105.06071472168	-5.97855281829834	-6.17497587203979	-0.0162645354866982	0.00808603875339031	0.00678734155371785	0.00873538758605719	NaN	52.5303573608398
354	105.710060119629	-6.95257568359375	-6.11004114151001	0.00191722682211548	0.00938473641872406	-0.00132951640989631	-0.00295288790948689	NaN	52.8550300598145
355	105.06071472168	-5.97855281829834	-6.11004114151001	-0.00295288790948689	0.00938473641872406	0.0132808275520802	-0.00392691092565656	NaN	52.5303573608398
356	106.359405517578	-6.30322694778442	-6.17497587203979	-0.0201606266200542	0.0145795252174139	0.0132808275520802	0.00126787810586393	NaN	53.1797027587891
357	105.710060119629	-5.00452995300293	-6.36978054046631	-0.0136671401560307	0.0175015944987535	0.0275664981454611	0.00743668992072344	NaN	52.8550300598145
358	107.658103942871	-5.32920408248901	-6.62951993942261	-0.0117190945893526	0.0217223595827818	0.0236704051494598	0.00354059832170606	NaN	53.8290519714355
359	108.307456970215	-6.62790155410767	-6.30484533309937	0.00159255252219737	0.0103587592020631	0.0145795252174139	0.00451462110504508	NaN	54.1537284851074
360	108.307456970215	-6.62790155410767	-6.36978054046631	-0.00782300252467394	0.00581331877037883	0.00354059832170606	-0.00652430532500148	NaN	54.1537284851074
361	107.658103942871	-7.27725028991699	-6.30484533309937	-0.00327756232582033	-0.0026282137259841	0.000943203864153475	0.00354059832170606	NaN	53.8290519714355
362	107.658103942871	-7.60192441940308	-6.30484533309937	-0.0146411629393697	-0.00652430532500148	0.0022419011220336	-0.00717365415766835	NaN	53.8290519714355
363	107.008758544922	-7.92659854888916	-5.98017120361328	-0.00132951640989631	0.00386527273803949	-0.000355493422830477	0.00970941036939621	NaN	53.5043792724609
364	105.710060119629	-6.62790155410767	-6.49965000152588	-0.00587495695799589	-0.00619963090866804	-0.00100484199356288	-0.00327756232582033	NaN	52.8550300598145
365	107.008758544922	-6.30322694778442	-6.56458520889282	0.00711201597005129	-0.021459324285388	-0.0182125810533762	-0.00197886489331722	NaN	53.5043792724609
366	107.658103942871	-6.95257568359375	-6.36978054046631	0.0132808275520802	-0.0260047651827335	-0.0295761823654175	-0.0110697457566857	NaN	53.8290519714355
367	105.710060119629	-5.97855281829834	-6.23991060256958	0.01847561635077	-0.0126931173726916	-0.0130177913233638	0.00321592413820326	NaN	52.8550300598145
368	108.956802368164	-5.97855281829834	-6.17497587203979	0.0207483377307653	-0.0104203969240189	-0.0133424662053585	-0.00165419070981443	NaN	54.478401184082
369	106.359405517578	-5.32920408248901	-6.75938940048218	0.0226963832974434	0.000293855206109583	-0.0185372550040483	-0.00457625929266214	NaN	53.1797027587891
370	105.06071472168	-5.00452995300293	-7.01912927627563	0.00256657530553639	-0.00684897974133492	-0.00879702530801296	-0.00165419070981443	NaN	52.5303573608398
371	109.606155395508	-6.30322694778442	-7.14899873733521	0.000943203864153475	0.0022419011220336	-0.00652430532500148	-0.00847235135734081	NaN	54.8030776977539
372	107.008758544922	-6.30322694778442	-7.08406400680542	0.00970941036939621	-0.00132951640989631	-0.00295288790948689	0.00256657530553639	NaN	53.5043792724609
373	107.658103942871	-5.97855281829834	-6.95419406890869	0.00159255252219737	0.00386527273803949	-0.00782300252467394	0.00386527273803949	NaN	53.8290519714355
374	105.710060119629	-5.00452995300293	-6.69445466995239	-0.000680167751852423	0.00613799272105098	-0.0143164889886975	0.00191722682211548	NaN	52.8550300598145
375	106.359405517578	-5.65387868881226	-6.43471527099609	-0.0204853005707264	0.00256657530553639	-0.00879702530801296	-0.00652430532500148	NaN	53.1797027587891
376	107.658103942871	-5.65387868881226	-6.69445466995239	-0.017887907102704	0.00970941036939621	0.00873538758605719	-0.00522560812532902	NaN	53.8290519714355
377	107.658103942871	-6.30322694778442	-6.49965000152588	-0.0240567177534103	0.0126314787194133	0.00938473641872406	0.0022419011220336	NaN	53.8290519714355
378	107.008758544922	-5.65387868881226	-6.82432460784912	-0.0126931173726916	0.0207483377307653	0.00711201597005129	0.0145795252174139	NaN	53.5043792724609
379	105.710060119629	-5.00452995300293	-7.01912927627563	-0.00555028254166245	0.00678734155371785	0.00581331877037883	-3.08191010844894e-05	NaN	52.8550300598145
380	106.359405517578	-5.00452995300293	-6.88925933837891	-0.00587495695799589	0.00613799272105098	-0.00652430532500148	0.000293855206109583	NaN	53.1797027587891
381	105.06071472168	-4.67985534667969	-6.88925933837891	0.00808603875339031	-0.00100484199356288	-0.00490093370899558	-0.00782300252467394	NaN	52.5303573608398
382	104.411361694336	-5.32920408248901	-6.95419406890869	-0.0126931173726916	0.0022419011220336	-0.00587495695799589	0.0022419011220336	NaN	52.205680847168
383	103.112663269043	-4.3551812171936	-6.69445466995239	0.00678734155371785	-0.00165419070981443	0.0022419011220336	0.00841071270406246	NaN	51.5563316345215
384	106.359405517578	-6.30322694778442	-6.36978054046631	0.00159255252219737	0.00548864435404539	-0.00684897974133492	-0.000680167751852423	NaN	53.1797027587891
385	105.06071472168	-5.97855281829834	-6.30484533309937	0.00581331877037883	-0.00782300252467394	-0.0130177913233638	-0.00425158534198999	NaN	52.5303573608398
386	104.411361694336	-5.32920408248901	-6.23991060256958	0.0194496400654316	-0.0201606266200542	-0.0208099745213985	-0.00814767740666866	NaN	52.205680847168
387	106.359405517578	-5.97855281829834	-6.30484533309937	0.0162028968334198	-0.00749832857400179	-0.00782300252467394	0.00126787810586393	NaN	53.1797027587891
388	106.359405517578	-5.32920408248901	-6.62951993942261	0.0197743140161037	-0.0130177913233638	-0.0172385573387146	-0.00360223650932312	NaN	53.1797027587891
389	107.008758544922	-6.30322694778442	-6.88925933837891	0.0197743140161037	0.00873538758605719	-0.00912170019000769	-0.00555028254166245	NaN	53.5043792724609
390	108.307456970215	-6.30322694778442	-6.49965000152588	0.0191249661147594	-0.00360223650932312	-0.0130177913233638	-0.00457625929266214	NaN	54.1537284851074
391	106.359405517578	-5.00452995300293	-6.56458520889282	0.0136055024340749	-0.00619963090866804	-0.00360223650932312	-0.00457625929266214	NaN	53.1797027587891
392	107.008758544922	-5.65387868881226	-6.43471527099609	-3.08191010844894e-05	-0.00100484199356288	-0.0026282137259841	-0.00522560812532902	NaN	53.5043792724609
393	107.008758544922	-6.95257568359375	-6.17497587203979	0.0106834331527352	0.000293855206109583	-0.00100484199356288	-0.00132951640989631	NaN	53.5043792724609
394	108.307456970215	-6.95257568359375	-6.49965000152588	0.00873538758605719	0.000618529506027699	0.0022419011220336	-0.00425158534198999	NaN	54.1537284851074
395	107.658103942871	-7.60192441940308	-6.49965000152588	-0.00100484199356288	0.00191722682211548	0.00516396993771195	-0.00295288790948689	NaN	53.8290519714355
396	105.710060119629	-5.97855281829834	-6.36978054046631	-0.0165892094373703	-0.00360223650932312	0.020423661917448	-0.00197886489331722	NaN	52.8550300598145
397	107.658103942871	-5.65387868881226	-6.49965000152588	-0.00814767740666866	0.00548864435404539	0.00548864435404539	0.00808603875339031	NaN	53.8290519714355
398	106.359405517578	-5.00452995300293	-6.43471527099609	-0.0136671401560307	0.0116574559360743	0.00808603875339031	0.00711201597005129	NaN	53.1797027587891
399	108.956802368164	-6.62790155410767	-6.49965000152588	-0.00555028254166245	0.0145795252174139	-0.00360223650932312	0.00548864435404539	NaN	54.478401184082
400	107.008758544922	-5.65387868881226	-6.88925933837891	-0.00327756232582033	0.00451462110504508	-0.0026282137259841	0.000943203864153475	NaN	53.5043792724609
401	108.956802368164	-5.97855281829834	-7.01912927627563	-0.0100957229733467	0.00386527273803949	0.000293855206109583	0.00126787810586393	NaN	54.478401184082
402	107.658103942871	-5.97855281829834	-6.43471527099609	-0.00977104809135199	-0.00360223650932312	-0.000680167751852423	0.00906006153672934	NaN	53.8290519714355
403	107.658103942871	-6.30322694778442	-6.49965000152588	-0.00555028254166245	0.00678734155371785	0.0022419011220336	0.00126787810586393	NaN	53.8290519714355
404	105.710060119629	-4.3551812171936	-6.62951993942261	0.0103587592020631	0.00743668992072344	-0.00360223650932312	0.00613799272105098	NaN	52.8550300598145
405	107.008758544922	-5.00452995300293	-6.56458520889282	0.0149041991680861	-0.0169138833880424	-0.0146411629393697	-0.00425158534198999	NaN	53.5043792724609
406	107.008758544922	-5.97855281829834	-6.75938940048218	0.0275664981454611	-0.0169138833880424	-0.0263294391334057	-0.000355493422830477	NaN	53.5043792724609
407	106.359405517578	-5.00452995300293	-6.69445466995239	0.01100810803473	-0.00879702530801296	-0.0156151866540313	-0.00457625929266214	NaN	53.1797027587891
408	107.008758544922	-5.97855281829834	-6.43471527099609	0.0103587592020631	-0.00879702530801296	-0.00847235135734081	-0.000355493422830477	NaN	53.5043792724609
409	106.359405517578	-5.00452995300293	-6.56458520889282	0.0175015944987535	0.00256657530553639	-0.0169138833880424	-0.00522560812532902	NaN	53.1797027587891
410	107.008758544922	-5.32920408248901	-6.11004114151001	0.0100340843200684	-0.00587495695799589	-0.0113944197073579	-0.00295288790948689	NaN	53.5043792724609
411	107.008758544922	-5.65387868881226	-5.78536653518677	0.00613799272105098	-0.00327756232582033	-0.00360223650932312	-0.00619963090866804	NaN	53.5043792724609
412	106.359405517578	-5.97855281829834	-6.23991060256958	0.00613799272105098	-0.00100484199356288	-0.00295288790948689	0.0022419011220336	NaN	53.1797027587891
413	105.06071472168	-5.32920408248901	-6.56458520889282	-0.00912170019000769	0.00548864435404539	0.00289124972186983	-0.000680167751852423	NaN	52.5303573608398
414	104.411361694336	-5.32920408248901	-6.69445466995239	-0.00587495695799589	0.000293855206109583	-0.00132951640989631	0.00418994715437293	NaN	52.205680847168
415	103.762016296387	-4.3551812171936	-6.62951993942261	-0.0146411629393697	0.0136055024340749	0.00289124972186983	0.00256657530553639	NaN	51.8810081481934
416	105.710060119629	-5.65387868881226	-6.43471527099609	-0.0211346503347158	0.0165275707840919	0.0149041991680861	0.00126787810586393	NaN	52.8550300598145
417	104.411361694336	-5.32920408248901	-6.17497587203979	-0.0217839982360601	0.0171769186854362	0.0200989879667759	0.00808603875339031	NaN	52.205680847168
418	106.359405517578	-5.65387868881226	-6.17497587203979	-0.00879702530801296	0.0116574559360743	0.00776136433705688	0.00418994715437293	NaN	53.1797027587891
419	105.710060119629	-4.67985534667969	-6.49965000152588	-0.00425158534198999	0.012956153601408	0.00743668992072344	0.000293855206109583	NaN	52.8550300598145
420	105.710060119629	-5.00452995300293	-6.56458520889282	0.00451462110504508	0.00191722682211548	-0.00327756232582033	-0.00392691092565656	NaN	52.8550300598145
421	105.06071472168	-5.00452995300293	-6.56458520889282	0.00191722682211548	0.00126787810586393	-0.00230353930965066	0.000943203864153475	NaN	52.5303573608398
422	105.710060119629	-5.00452995300293	-6.43471527099609	-0.00392691092565656	0.00938473641872406	0.00126787810586393	0.00289124972186983	NaN	52.8550300598145
423	107.658103942871	-5.65387868881226	-6.30484533309937	0.00613799272105098	0.00613799272105098	0.0113327819854021	0.00711201597005129	NaN	53.8290519714355
424	108.956802368164	-6.62790155410767	-6.62951993942261	0.0149041991680861	-0.00490093370899558	-0.0026282137259841	0.000943203864153475	NaN	54.478401184082
425	106.359405517578	-6.30322694778442	-6.82432460784912	0.00938473641872406	-0.0100957229733467	-0.0107450718060136	-3.08191010844894e-05	NaN	53.1797027587891
426	106.359405517578	-5.65387868881226	-7.08406400680542	0.0168522447347641	-0.000680167751852423	-0.023407369852066	-0.0110697457566857	NaN	53.1797027587891
427	107.008758544922	-6.62790155410767	-7.01912927627563	0.0103587592020631	-0.0243813935667276	-0.0139918150380254	-0.00100484199356288	NaN	53.5043792724609
428	105.710060119629	-5.00452995300293	-6.62951993942261	0.0136055024340749	0.00354059832170606	-0.00977104809135199	-0.00522560812532902	NaN	52.8550300598145
429	107.658103942871	-5.97855281829834	-6.75938940048218	0.013930176384747	-0.00457625929266214	-0.00912170019000769	-0.00100484199356288	NaN	53.8290519714355
430	105.710060119629	-4.67985534667969	-7.21393346786499	-0.00100484199356288	-0.00100484199356288	-0.0146411629393697	-0.0113944197073579	NaN	52.8550300598145
431	106.359405517578	-5.00452995300293	-6.62951993942261	-0.00587495695799589	-0.000680167751852423	-0.00717365415766835	0.00191722682211548	NaN	53.1797027587891
432	105.710060119629	-4.67985534667969	-7.14899873733521	-0.00490093370899558	-0.00327756232582033	0.00354059832170606	0.00743668992072344	NaN	52.8550300598145
433	107.008758544922	-5.00452995300293	-7.14899873733521	-0.000355493422830477	0.00126787810586393	-0.000355493422830477	0.00126787810586393	NaN	53.5043792724609
434	105.06071472168	-4.67985534667969	-7.01912927627563	0.00906006153672934	0.0022419011220336	-0.00749832857400179	0.00354059832170606	NaN	52.5303573608398
435	108.307456970215	-6.30322694778442	-7.21393346786499	-0.00717365415766835	0.0123068047687411	0.0113327819854021	-0.00425158534198999	NaN	54.1537284851074
436	105.06071472168	-4.67985534667969	-7.47367286682129	-0.00912170019000769	0.012956153601408	0.00906006153672934	0.00191722682211548	NaN	52.5303573608398
437	107.008758544922	-5.97855281829834	-7.14899873733521	-0.0143164889886975	0.0113327819854021	0.00386527273803949	0.00581331877037883	NaN	53.5043792724609
438	106.359405517578	-5.00452995300293	-7.21393346786499	-0.00230353930965066	0.0269171483814716	0.0132808275520802	0.00646266713738441	NaN	53.1797027587891
439	105.06071472168	-4.67985534667969	-7.14899873733521	-0.00360223650932312	0.0100340843200684	0.00938473641872406	-0.00197886489331722	NaN	52.5303573608398
440	105.710060119629	-4.67985534667969	-6.69445466995239	0.00256657530553639	0.0100340843200684	-0.00782300252467394	-0.00814767740666866	NaN	52.8550300598145
441	105.06071472168	-4.67985534667969	-6.56458520889282	0.0100340843200684	0.000293855206109583	-0.00555028254166245	0.00191722682211548	NaN	52.5303573608398
442	105.710060119629	-5.00452995300293	-6.62951993942261	-0.00619963090866804	0.0022419011220336	-0.000355493422830477	0.0123068047687411	NaN	52.8550300598145
443	106.359405517578	-5.00452995300293	-6.56458520889282	-0.00977104809135199	0.00418994715437293	0.00873538758605719	-0.00132951640989631	NaN	53.1797027587891
444	105.710060119629	-5.00452995300293	-6.49965000152588	-0.00490093370899558	0.00386527273803949	-0.00652430532500148	-0.00132951640989631	NaN	52.8550300598145
445	103.762016296387	-4.3551812171936	-6.49965000152588	-0.00360223650932312	-0.0201606266200542	-0.0104203969240189	-0.00652430532500148	NaN	51.8810081481934
446	105.06071472168	-4.67985534667969	-6.30484533309937	-0.00360223650932312	-0.0328229255974293	-0.0188619289547205	-0.0026282137259841	NaN	52.5303573608398
447	103.762016296387	-5.32920408248901	-6.30484533309937	0.00906006153672934	-0.0126931173726916	-0.0117190945893526	0.00516396993771195	NaN	51.8810081481934
448	105.710060119629	-4.67985534667969	-6.62951993942261	0.0145795252174139	-0.0182125810533762	-0.0117190945893526	-0.00360223650932312	NaN	52.8550300598145
449	103.762016296387	-4.67985534667969	-6.62951993942261	0.0178262684494257	-0.0146411629393697	-0.0107450718060136	-0.00717365415766835	NaN	51.8810081481934
450	107.008758544922	-5.97855281829834	-6.17497587203979	0.00613799272105098	0.00451462110504508	-0.0126931173726916	-0.00684897974133492	NaN	53.5043792724609
451	106.359405517578	-5.65387868881226	-6.17497587203979	0.00711201597005129	-0.00327756232582033	-0.00295288790948689	-0.00944637414067984	NaN	53.1797027587891
452	107.008758544922	-5.65387868881226	-5.98017120361328	0.0100340843200684	0.000618529506027699	-0.00295288790948689	0.000943203864153475	NaN	53.5043792724609
453	106.359405517578	-5.97855281829834	-6.36978054046631	0.00613799272105098	0.00126787810586393	-0.00100484199356288	0.00386527273803949	NaN	53.1797027587891
454	105.710060119629	-5.32920408248901	-6.49965000152588	0.00970941036939621	-0.00100484199356288	-0.00490093370899558	-0.0026282137259841	NaN	52.8550300598145
455	105.06071472168	-5.65387868881226	-6.17497587203979	-0.00684897974133492	-0.00360223650932312	-0.000355493422830477	0.00159255252219737	NaN	52.5303573608398
456	105.710060119629	-5.65387868881226	-6.56458520889282	-0.00457625929266214	0.00678734155371785	0.0113327819854021	-0.00230353930965066	NaN	52.8550300598145
457	107.008758544922	-6.95257568359375	-6.17497587203979	0.00191722682211548	0.00386527273803949	0.00646266713738441	0.00289124972186983	NaN	53.5043792724609
458	107.008758544922	-5.32920408248901	-6.04510593414307	0.000293855206109583	0.0152288740500808	0.0171769186854362	-3.08191010844894e-05	NaN	53.5043792724609
459	106.359405517578	-5.32920408248901	-6.36978054046631	0.00126787810586393	0.0158782228827477	-0.00360223650932312	-0.00100484199356288	NaN	53.1797027587891
460	104.411361694336	-4.3551812171936	-6.49965000152588	0.00516396993771195	-0.00587495695799589	-0.00490093370899558	-0.00360223650932312	NaN	52.205680847168
461	107.008758544922	-5.00452995300293	-6.43471527099609	0.00711201597005129	-0.00457625929266214	-0.00425158534198999	0.00808603875339031	NaN	53.5043792724609
462	105.710060119629	-4.67985534667969	-6.62951993942261	-0.00847235135734081	0.0022419011220336	0.000943203864153475	0.00451462110504508	NaN	52.8550300598145
463	107.008758544922	-4.67985534667969	-6.36978054046631	-0.0159398596733809	0.00516396993771195	-0.00197886489331722	0.00808603875339031	NaN	53.5043792724609
464	105.710060119629	-4.67985534667969	-6.82432460784912	-0.0139918150380254	0.00386527273803949	-0.00717365415766835	0.00451462110504508	NaN	52.8550300598145
465	108.307456970215	-5.65387868881226	-6.69445466995239	-0.0146411629393697	-0.00814767740666866	-0.0165892094373703	-0.00132951640989631	NaN	54.1537284851074
466	107.008758544922	-5.65387868881226	-7.01912927627563	-0.00132951640989631	-0.0204853005707264	-0.0273034609854221	-0.00327756232582033	NaN	53.5043792724609
467	105.710060119629	-4.67985534667969	-7.4087381362915	-0.0100957229733467	-0.0126931173726916	-0.0156151866540313	0.00808603875339031	NaN	52.8550300598145
468	105.710060119629	-5.65387868881226	-6.88925933837891	-0.00619963090866804	-0.00165419070981443	-0.0126931173726916	0.00581331877037883	NaN	52.8550300598145
469	107.008758544922	-5.65387868881226	-7.21393346786499	0.0136055024340749	-0.00197886489331722	-0.0133424662053585	-0.00457625929266214	NaN	53.5043792724609
470	105.710060119629	-4.67985534667969	-7.53860807418823	0.00126787810586393	-0.00360223650932312	-0.00360223650932312	-0.00100484199356288	NaN	52.8550300598145
471	105.710060119629	-4.67985534667969	-7.9282169342041	0.00970941036939621	0.00321592413820326	-0.000680167751852423	-0.00652430532500148	NaN	52.8550300598145
472	105.06071472168	-4.67985534667969	-7.08406400680542	0.00418994715437293	0.00386527273803949	-0.00814767740666866	0.00256657530553639	NaN	52.5303573608398
473	105.06071472168	-4.03050708770752	-7.01912927627563	0.00711201597005129	0.00516396993771195	0.00483929552137852	-3.08191010844894e-05	NaN	52.5303573608398
474	106.359405517578	-5.65387868881226	-6.75938940048218	0.00159255252219737	0.00678734155371785	0.000293855206109583	0.00354059832170606	NaN	53.1797027587891
475	103.762016296387	-5.32920408248901	-6.17497587203979	-0.00944637414067984	0.00354059832170606	-0.00522560812532902	-0.000355493422830477	NaN	51.8810081481934
476	105.06071472168	-5.65387868881226	-6.88925933837891	-0.0156151866540313	0.011982130818069	0.0126314787194133	0.00938473641872406	NaN	52.5303573608398
477	103.762016296387	-4.3551812171936	-7.21393346786499	-0.00879702530801296	0.0126314787194133	0.0181509424000978	0.00548864435404539	NaN	51.8810081481934
478	105.06071472168	-5.32920408248901	-6.88925933837891	-0.00782300252467394	0.013930176384747	0.0236704051494598	0.00321592413820326	NaN	52.5303573608398
479	106.359405517578	-5.97855281829834	-6.36978054046631	0.0259431265294552	0.011982130818069	0.0197743140161037	0.013930176384747	NaN	53.1797027587891
480	107.658103942871	-5.32920408248901	-6.30484533309937	0.00354059832170606	-0.000355493422830477	0.00613799272105098	-0.00425158534198999	NaN	53.8290519714355
481	106.359405517578	-5.65387868881226	-6.23991060256958	0.00126787810586393	-0.000355493422830477	0.00321592413820326	-0.00717365415766835	NaN	53.1797027587891
482	107.658103942871	-6.30322694778442	-6.56458520889282	0.00938473641872406	0.000618529506027699	0.00808603875339031	0.00873538758605719	NaN	53.8290519714355
483	107.008758544922	-6.30322694778442	-6.36978054046631	0.00451462110504508	-0.00490093370899558	0.00354059832170606	0.00841071270406246	NaN	53.5043792724609
484	106.359405517578	-6.62790155410767	-6.43471527099609	0.01847561635077	-0.000355493422830477	-0.00782300252467394	0.00386527273803949	NaN	53.1797027587891
485	105.06071472168	-5.97855281829834	-6.23991060256958	0.00808603875339031	-0.0149658378213644	-0.0152905117720366	0.00256657530553639	NaN	52.5303573608398
486	106.359405517578	-5.65387868881226	-6.17497587203979	0.0132808275520802	-0.021459324285388	-0.0208099745213985	-0.00944637414067984	NaN	53.1797027587891
487	106.359405517578	-6.62790155410767	-5.59056186676025	0.012956153601408	-0.00392691092565656	-0.0149658378213644	0.00321592413820326	NaN	53.1797027587891
488	107.008758544922	-5.65387868881226	-6.69445466995239	0.00516396993771195	-0.0110697457566857	-0.0113944197073579	-0.00295288790948689	NaN	53.5043792724609
489	106.359405517578	-5.00452995300293	-6.43471527099609	0.0132808275520802	-0.00132951640989631	-0.0185372550040483	0.00159255252219737	NaN	53.1797027587891
490	105.710060119629	-5.32920408248901	-6.17497587203979	-0.00100484199356288	-3.08191010844894e-05	-0.0126931173726916	-0.00490093370899558	NaN	52.8550300598145
491	108.307456970215	-5.97855281829834	-6.11004114151001	-0.00912170019000769	0.00126787810586393	-0.00522560812532902	-0.00522560812532902	NaN	54.1537284851074
492	107.008758544922	-5.32920408248901	-5.98017120361328	0.0106834331527352	0.00451462110504508	0.0022419011220336	0.00289124972186983	NaN	53.5043792724609
493	107.658103942871	-5.65387868881226	-5.9152364730835	0.00906006153672934	0.00646266713738441	0.00126787810586393	0.000293855206109583	NaN	53.8290519714355
494	105.710060119629	-4.67985534667969	-6.43471527099609	0.0152288740500808	0.00418994715437293	-0.00652430532500148	0.00386527273803949	NaN	52.8550300598145
495	106.359405517578	-4.3551812171936	-6.56458520889282	0.00841071270406246	0.00841071270406246	0.00548864435404539	0.00159255252219737	NaN	53.1797027587891
496	105.06071472168	-4.67985534667969	-6.62951993942261	-0.0100957229733467	0.0230210572481155	0.00711201597005129	0.00678734155371785	NaN	52.5303573608398
497	107.658103942871	-5.65387868881226	-6.49965000152588	-0.017887907102704	0.00678734155371785	0.0175015944987535	0.00321592413820326	NaN	53.8290519714355
498	106.359405517578	-4.67985534667969	-7.01912927627563	-0.0191866029053926	0.0149041991680861	0.00776136433705688	0.00873538758605719	NaN	53.1797027587891
499	105.06071472168	-4.67985534667969	-7.08406400680542	-0.0126931173726916	0.0123068047687411	-0.000355493422830477	0.00418994715437293	NaN	52.5303573608398
500	106.359405517578	-5.32920408248901	-6.88925933837891	-0.0130177913233638	-3.08191010844894e-05	-0.00425158534198999	0.000618529506027699	NaN	53.1797027587891
501	106.359405517578	-5.65387868881226	-6.82432460784912	-0.00684897974133492	0.00418994715437293	0.00451462110504508	-0.00392691092565656	NaN	53.1797027587891
502	105.06071472168	-5.32920408248901	-6.82432460784912	-0.00652430532500148	0.00191722682211548	-3.08191010844894e-05	0.013930176384747	NaN	52.5303573608398
503	104.411361694336	-4.03050708770752	-7.01912927627563	-0.0107450718060136	0.00354059832170606	-0.00684897974133492	0.00289124972186983	NaN	52.205680847168
504	103.762016296387	-4.3551812171936	-6.82432460784912	-3.08191010844894e-05	0.00386527273803949	-0.00555028254166245	0.00548864435404539	NaN	51.8810081481934
505	104.411361694336	-5.00452995300293	-6.75938940048218	0.00321592413820326	-0.00684897974133492	-0.00879702530801296	-0.00165419070981443	NaN	52.205680847168
506	103.112663269043	-5.00452995300293	-7.01912927627563	0.00938473641872406	0.00776136433705688	-0.0250307414680719	-0.00717365415766835	NaN	51.5563316345215
507	105.06071472168	-4.3551812171936	-6.75938940048218	0.0116574559360743	0.00906006153672934	-0.0123684434220195	0.000943203864153475	NaN	52.5303573608398
508	105.06071472168	-4.3551812171936	-7.14899873733521	0.01100810803473	-0.00944637414067984	-0.0139918150380254	-0.0026282137259841	NaN	52.5303573608398
509	107.008758544922	-5.00452995300293	-6.75938940048218	0.0106834331527352	-0.00327756232582033	-0.00165419070981443	-0.00814767740666866	NaN	53.5043792724609
510	108.307456970215	-5.32920408248901	-6.75938940048218	0.0106834331527352	-0.00847235135734081	-0.0149658378213644	-0.00132951640989631	NaN	54.1537284851074
511	105.710060119629	-4.3551812171936	-6.49965000152588	0.00516396993771195	-0.00684897974133492	-0.0123684434220195	-0.00230353930965066	NaN	52.8550300598145
512	106.359405517578	-4.67985534667969	-6.75938940048218	0.00548864435404539	-0.00165419070981443	-3.08191010844894e-05	0.00516396993771195	NaN	53.1797027587891
513	107.008758544922	-5.97855281829834	-6.62951993942261	-0.0169138833880424	0.00159255252219737	0.00451462110504508	0.00159255252219737	NaN	53.5043792724609
514	107.658103942871	-5.97855281829834	-6.36978054046631	0.00289124972186983	-0.00555028254166245	0.00548864435404539	-0.00197886489331722	NaN	53.8290519714355
515	107.008758544922	-6.30322694778442	-6.30484533309937	-0.00457625929266214	-0.00457625929266214	0.00451462110504508	-0.00165419070981443	NaN	53.5043792724609
516	106.359405517578	-6.30322694778442	-6.04510593414307	-0.00490093370899558	0.00354059832170606	0.0236704051494598	-0.00132951640989631	NaN	53.1797027587891
517	105.06071472168	-4.3551812171936	-6.17497587203979	-0.0126931173726916	0.01100810803473	0.0188002903014421	0.00256657530553639	NaN	52.5303573608398
518	105.710060119629	-4.03050708770752	-6.56458520889282	-0.00392691092565656	0.0113327819854021	0.0165275707840919	0.00354059832170606	NaN	52.8550300598145
519	108.307456970215	-5.32920408248901	-6.36978054046631	-0.00230353930965066	0.00743668992072344	-0.00230353930965066	0.00418994715437293	NaN	54.1537284851074
520	107.008758544922	-4.67985534667969	-6.17497587203979	-0.00197886489331722	-0.00749832857400179	-0.00132951640989631	0.00126787810586393	NaN	53.5043792724609
521	107.658103942871	-5.32920408248901	-6.23991060256958	-0.0104203969240189	0.00321592413820326	-0.000355493422830477	-0.00230353930965066	NaN	53.8290519714355
522	107.008758544922	-4.3551812171936	-6.04510593414307	-3.08191010844894e-05	-0.00165419070981443	-0.00295288790948689	0.00678734155371785	NaN	53.5043792724609
523	108.307456970215	-5.32920408248901	-6.75938940048218	-0.00132951640989631	-3.08191010844894e-05	-3.08191010844894e-05	-0.00230353930965066	NaN	54.1537284851074
524	105.710060119629	-4.67985534667969	-6.82432460784912	0.00451462110504508	0.00354059832170606	-0.00132951640989631	0.00386527273803949	NaN	52.8550300598145
525	107.008758544922	-3.70583271980286	-6.82432460784912	0.00256657530553639	-0.00295288790948689	-0.0204853005707264	-0.00912170019000769	NaN	53.5043792724609
526	106.359405517578	-5.00452995300293	-6.43471527099609	0.0116574559360743	-0.00684897974133492	-0.021459324285388	-0.00392691092565656	NaN	53.1797027587891
527	105.710060119629	-4.03050708770752	-6.88925933837891	0.0145795252174139	-0.00912170019000769	-0.00587495695799589	0.00256657530553639	NaN	52.8550300598145
528	107.658103942871	-5.00452995300293	-5.98017120361328	0.0155535480007529	-0.00619963090866804	-0.00879702530801296	-3.08191010844894e-05	NaN	53.8290519714355
529	105.06071472168	-3.70583271980286	-6.56458520889282	0.0152288740500808	0.00646266713738441	-0.0123684434220195	-0.0123684434220195	NaN	52.5303573608398
530	105.06071472168	-4.03050708770752	-6.69445466995239	0.00483929552137852	-0.00490093370899558	-0.00100484199356288	-0.00847235135734081	NaN	52.5303573608398
531	104.411361694336	-5.00452995300293	-6.88925933837891	-0.00555028254166245	-0.00100484199356288	0.00256657530553639	-0.00684897974133492	NaN	52.205680847168
532	103.112663269043	-5.00452995300293	-6.17497587203979	0.00646266713738441	0.00613799272105098	0.000943203864153475	0.00289124972186983	NaN	51.5563316345215
533	103.112663269043	-3.38115835189819	-6.49965000152588	0.0022419011220336	0.00613799272105098	0.00516396993771195	0.00191722682211548	NaN	51.5563316345215
534	103.112663269043	-4.3551812171936	-6.17497587203979	0.00906006153672934	0.0022419011220336	-0.00132951640989631	0.00191722682211548	NaN	51.5563316345215
535	103.112663269043	-3.38115835189819	-6.56458520889282	0.0100340843200684	0.00841071270406246	-0.00165419070981443	0.00256657530553639	NaN	51.5563316345215
536	106.359405517578	-4.3551812171936	-6.62951993942261	0.00321592413820326	0.0136055024340749	0.00776136433705688	0.00418994715437293	NaN	53.1797027587891
537	105.710060119629	-4.3551812171936	-6.36978054046631	0.01100810803473	0.0220470335334539	0.00938473641872406	0.00808603875339031	NaN	52.8550300598145
538	107.008758544922	-5.00452995300293	-6.23991060256958	-0.00230353930965066	0.0132808275520802	0.0136055024340749	0.00516396993771195	NaN	53.5043792724609
539	105.710060119629	-4.03050708770752	-6.49965000152588	0.0113327819854021	0.0152288740500808	0.00516396993771195	0.000293855206109583	NaN	52.8550300598145
540	107.008758544922	-4.3551812171936	-6.43471527099609	0.00678734155371785	-0.000355493422830477	-0.00327756232582033	-0.00912170019000769	NaN	53.5043792724609
541	105.06071472168	-5.00452995300293	-6.69445466995239	-0.0172385573387146	0.00191722682211548	-0.000680167751852423	-0.00587495695799589	NaN	52.5303573608398
542	106.359405517578	-5.32920408248901	-6.56458520889282	-0.00295288790948689	-0.0026282137259841	0.00938473641872406	0.00548864435404539	NaN	53.1797027587891
543	105.710060119629	-5.00452995300293	-6.62951993942261	-0.0136671401560307	-0.00230353930965066	0.00646266713738441	0.00678734155371785	NaN	52.8550300598145
544	108.307456970215	-5.65387868881226	-6.49965000152588	-0.0146411629393697	-0.00555028254166245	0.00418994715437293	-0.00425158534198999	NaN	54.1537284851074
545	104.411361694336	-5.97855281829834	-6.11004114151001	-0.00132951640989631	-0.0217839982360601	-0.0110697457566857	-0.00360223650932312	NaN	52.205680847168
546	106.359405517578	-4.03050708770752	-6.30484533309937	0.00321592413820326	-0.0250307414680719	-0.0243813935667276	-0.00457625929266214	NaN	53.1797027587891
547	107.008758544922	-5.32920408248901	-6.82432460784912	0.0116574559360743	-0.00782300252467394	-0.00879702530801296	0.00191722682211548	NaN	53.5043792724609
548	105.06071472168	-3.70583271980286	-6.36978054046631	0.0100340843200684	-0.0324982516467571	-0.00782300252467394	-0.00425158534198999	NaN	52.5303573608398
549	107.008758544922	-5.32920408248901	-6.23991060256958	0.0220470335334539	-0.00295288790948689	-0.0260047651827335	0.000943203864153475	NaN	53.5043792724609
550	107.008758544922	-5.00452995300293	-6.23991060256958	0.00581331877037883	-0.00100484199356288	-0.0130177913233638	-0.00522560812532902	NaN	53.5043792724609
551	108.307456970215	-5.32920408248901	-6.43471527099609	0.00646266713738441	-0.00425158534198999	-0.00425158534198999	0.000293855206109583	NaN	54.1537284851074
552	107.008758544922	-4.3551812171936	-6.43471527099609	0.00646266713738441	0.00354059832170606	0.00516396993771195	0.00743668992072344	NaN	53.5043792724609
553	108.307456970215	-5.00452995300293	-6.75938940048218	0.00516396993771195	0.00743668992072344	-0.00392691092565656	-0.000680167751852423	NaN	54.1537284851074
554	106.359405517578	-4.67985534667969	-6.62951993942261	0.00321592413820326	0.0100340843200684	0.00451462110504508	0.00354059832170606	NaN	53.1797027587891
555	108.307456970215	-5.00452995300293	-7.08406400680542	0.000943203864153475	0.00841071270406246	-0.000355493422830477	0.0022419011220336	NaN	54.1537284851074
556	105.710060119629	-4.3551812171936	-6.36978054046631	-0.0133424662053585	0.0152288740500808	0.0149041991680861	-0.0026282137259841	NaN	52.8550300598145
557	107.658103942871	-4.3551812171936	-6.43471527099609	-0.0230826959013939	0.0106834331527352	0.01847561635077	0.00743668992072344	NaN	53.8290519714355
558	104.411361694336	-4.3551812171936	-6.17497587203979	-0.0175632312893867	0.00938473641872406	0.0217223595827818	0.00289124972186983	NaN	52.205680847168
559	107.008758544922	-5.00452995300293	-6.36978054046631	0.00581331877037883	0.0200989879667759	0.00159255252219737	-0.00165419070981443	NaN	53.5043792724609
560	107.008758544922	-5.32920408248901	-6.30484533309937	-0.00295288790948689	0.00581331877037883	0.00191722682211548	0.00516396993771195	NaN	53.5043792724609
561	104.411361694336	-4.67985534667969	-6.43471527099609	-0.00977104809135199	-0.000680167751852423	0.00613799272105098	-0.00944637414067984	NaN	52.205680847168
562	105.06071472168	-5.00452995300293	-6.23991060256958	-0.00425158534198999	0.000618529506027699	0.00776136433705688	0.00776136433705688	NaN	52.5303573608398
563	103.762016296387	-4.67985534667969	-6.11004114151001	0.00126787810586393	0.00451462110504508	0.00354059832170606	0.00418994715437293	NaN	51.8810081481934
564	103.112663269043	-4.03050708770752	-6.69445466995239	-0.0136671401560307	-0.000680167751852423	-3.08191010844894e-05	0.00451462110504508	NaN	51.5563316345215
565	105.710060119629	-4.67985534667969	-7.34380340576172	0.0106834331527352	-0.00100484199356288	-0.00944637414067984	0.000293855206109583	NaN	52.8550300598145
566	107.008758544922	-5.00452995300293	-6.36978054046631	0.0113327819854021	-0.0123684434220195	-0.0169138833880424	-0.00814767740666866	NaN	53.5043792724609
567	105.06071472168	-3.70583271980286	-6.49965000152588	0.00581331877037883	-0.00100484199356288	-0.0107450718060136	-0.000680167751852423	NaN	52.5303573608398
568	107.008758544922	-5.32920408248901	-6.62951993942261	0.0168522447347641	-0.00879702530801296	-0.0149658378213644	-0.00197886489331722	NaN	53.5043792724609
569	105.06071472168	-4.03050708770752	-6.30484533309937	-0.000680167751852423	0.00289124972186983	-0.00360223650932312	0.00126787810586393	NaN	52.5303573608398
570	105.710060119629	-4.67985534667969	-6.30484533309937	0.00516396993771195	-0.0188619289547205	-0.0159398596733809	-0.00457625929266214	NaN	52.8550300598145
571	105.06071472168	-5.00452995300293	-6.75938940048218	0.00159255252219737	-0.00619963090866804	-0.0104203969240189	0.00256657530553639	NaN	52.5303573608398
572	107.008758544922	-5.00452995300293	-6.69445466995239	0.00483929552137852	-0.00944637414067984	0.00126787810586393	0.00906006153672934	NaN	53.5043792724609
573	105.06071472168	-5.32920408248901	-6.56458520889282	-0.00652430532500148	-0.0026282137259841	0.00743668992072344	0.000293855206109583	NaN	52.5303573608398
574	105.06071472168	-5.00452995300293	-7.14899873733521	-0.000355493422830477	-3.08191010844894e-05	-0.00132951640989631	-0.00490093370899558	NaN	52.5303573608398
575	105.06071472168	-4.3551812171936	-6.36978054046631	-0.00912170019000769	0.00970941036939621	-0.00847235135734081	-3.08191010844894e-05	NaN	52.5303573608398
576	107.658103942871	-5.32920408248901	-6.11004114151001	-0.0126931173726916	0.0171769186854362	0.00743668992072344	0.00516396993771195	NaN	53.8290519714355
577	105.710060119629	-4.03050708770752	-6.56458520889282	-0.0126931173726916	0.0194496400654316	0.0178262684494257	0.00776136433705688	NaN	52.8550300598145
578	107.658103942871	-5.00452995300293	-6.43471527099609	-0.0110697457566857	0.0142548503354192	0.00776136433705688	0.00516396993771195	NaN	53.8290519714355
579	107.008758544922	-4.03050708770752	-6.56458520889282	-0.00132951640989631	0.0152288740500808	0.000943203864153475	0.000943203864153475	NaN	53.5043792724609
580	105.06071472168	-3.70583271980286	-6.62951993942261	-0.00425158534198999	-0.0026282137259841	-0.00230353930965066	-0.000680167751852423	NaN	52.5303573608398
581	106.359405517578	-4.03050708770752	-6.62951993942261	-0.00295288790948689	-0.00197886489331722	-0.00847235135734081	-0.00392691092565656	NaN	53.1797027587891
582	105.710060119629	-3.38115835189819	-6.75938940048218	-0.00555028254166245	0.00159255252219737	0.00451462110504508	0.00256657530553639	NaN	52.8550300598145
583	108.307456970215	-4.67985534667969	-6.95419406890869	0.013930176384747	0.00841071270406246	0.00159255252219737	0.000943203864153475	NaN	54.1537284851074
584	107.008758544922	-4.67985534667969	-6.56458520889282	-0.000355493422830477	0.00483929552137852	-0.00392691092565656	-0.00295288790948689	NaN	53.5043792724609
585	107.008758544922	-4.3551812171936	-6.36978054046631	0.013930176384747	-0.0107450718060136	-0.0113944197073579	-0.00717365415766835	NaN	53.5043792724609
586	104.411361694336	-3.70583271980286	-6.49965000152588	0.013930176384747	-0.0172385573387146	-0.0221086721867323	-0.0123684434220195	NaN	52.205680847168
587	107.008758544922	-5.00452995300293	-6.30484533309937	0.0103587592020631	-0.0123684434220195	-0.0143164889886975	-0.0026282137259841	NaN	53.5043792724609
588	104.411361694336	-4.03050708770752	-6.43471527099609	0.0162028968334198	0.0142548503354192	-0.0104203969240189	0.000943203864153475	NaN	52.205680847168
589	106.359405517578	-4.67985534667969	-7.01912927627563	0.0155535480007529	-0.00652430532500148	-0.0217839982360601	-0.00847235135734081	NaN	53.1797027587891
590	105.710060119629	-5.32920408248901	-6.95419406890869	0.00873538758605719	-0.00944637414067984	-0.00457625929266214	-0.00847235135734081	NaN	52.8550300598145
591	103.762016296387	-4.67985534667969	-6.49965000152588	-0.000680167751852423	-0.0026282137259841	-0.00360223650932312	-0.0110697457566857	NaN	51.8810081481934
592	105.06071472168	-5.00452995300293	-6.11004114151001	0.00256657530553639	-0.00197886489331722	-0.00132951640989631	0.00548864435404539	NaN	52.5303573608398
593	104.411361694336	-5.00452995300293	-6.17497587203979	-0.00847235135734081	0.000618529506027699	-0.00457625929266214	0.000293855206109583	NaN	52.205680847168
594	105.710060119629	-5.00452995300293	-6.17497587203979	0.00159255252219737	0.00711201597005129	-0.00879702530801296	0.00159255252219737	NaN	52.8550300598145
595	105.06071472168	-4.67985534667969	-6.56458520889282	0.00548864435404539	0.00613799272105098	-0.00327756232582033	-0.00684897974133492	NaN	52.5303573608398
596	106.359405517578	-4.3551812171936	-6.62951993942261	-0.0162645354866982	0.0197743140161037	0.00289124972186983	-0.0026282137259841	NaN	53.1797027587891
597	105.710060119629	-4.3551812171936	-6.49965000152588	-0.0191866029053926	0.0175015944987535	0.0103587592020631	0.0116574559360743	NaN	52.8550300598145
598	106.359405517578	-4.3551812171936	-6.56458520889282	-0.0211346503347158	0.00646266713738441	0.01100810803473	0.00581331877037883	NaN	53.1797027587891
599	105.06071472168	-4.3551812171936	-5.98017120361328	-0.00879702530801296	0.00646266713738441	0.00483929552137852	0.00289124972186983	NaN	52.5303573608398
600	107.658103942871	-5.97855281829834	-6.23991060256958	-0.00425158534198999	0.00191722682211548	-0.00197886489331722	-0.000355493422830477	NaN	53.8290519714355
601	107.658103942871	-5.97855281829834	-6.36978054046631	-0.0143164889886975	-0.00879702530801296	0.0022419011220336	0.00126787810586393	NaN	53.8290519714355
602	107.658103942871	-6.62790155410767	-6.43471527099609	-0.0100957229733467	-0.00847235135734081	0.00711201597005129	0.00483929552137852	NaN	53.8290519714355
603	105.06071472168	-5.32920408248901	-6.36978054046631	0.0022419011220336	-0.00879702530801296	0.0103587592020631	-0.000680167751852423	NaN	52.5303573608398
604	104.411361694336	-5.00452995300293	-6.62951993942261	-0.000680167751852423	0.000618529506027699	-0.00100484199356288	-0.000355493422830477	NaN	52.205680847168
605	107.008758544922	-5.32920408248901	-5.9152364730835	0.0132808275520802	-0.0211346503347158	-0.00555028254166245	-0.0152905117720366	NaN	53.5043792724609
606	107.008758544922	-5.32920408248901	-6.17497587203979	0.0158782228827477	-0.0172385573387146	-0.0227580219507217	-0.00782300252467394	NaN	53.5043792724609
607	105.06071472168	-4.3551812171936	-6.56458520889282	0.0175015944987535	-0.0156151866540313	-0.00425158534198999	-0.00295288790948689	NaN	52.5303573608398
608	106.359405517578	-4.67985534667969	-6.04510593414307	0.0194496400654316	-0.0260047651827335	-0.00522560812532902	-0.00490093370899558	NaN	53.1797027587891
609	107.008758544922	-5.32920408248901	-6.49965000152588	0.0158782228827477	-0.00100484199356288	-0.021459324285388	-0.00295288790948689	NaN	53.5043792724609
610	105.06071472168	-4.03050708770752	-6.62951993942261	0.0207483377307653	-0.00457625929266214	-0.00555028254166245	-0.00717365415766835	NaN	52.5303573608398
611	105.06071472168	-4.67985534667969	-6.49965000152588	0.0158782228827477	-0.00490093370899558	-0.0149658378213644	0.000618529506027699	NaN	52.5303573608398
612	105.710060119629	-3.70583271980286	-6.88925933837891	0.00548864435404539	0.00126787810586393	-3.08191010844894e-05	0.00548864435404539	NaN	52.8550300598145
613	106.359405517578	-4.3551812171936	-6.88925933837891	0.00159255252219737	0.00451462110504508	-0.00425158534198999	0.00159255252219737	NaN	53.1797027587891
614	107.008758544922	-4.67985534667969	-6.69445466995239	-0.00749832857400179	0.00841071270406246	-0.00132951640989631	-0.00425158534198999	NaN	53.5043792724609
615	108.307456970215	-5.00452995300293	-6.62951993942261	-0.00814767740666866	0.0155535480007529	0.00386527273803949	-0.00295288790948689	NaN	54.1537284851074
616	107.008758544922	-5.32920408248901	-6.30484533309937	-0.0282774847000837	0.0181509424000978	0.0103587592020631	-0.00717365415766835	NaN	53.5043792724609
617	105.710060119629	-4.3551812171936	-6.36978054046631	-0.0204853005707264	0.013930176384747	0.0191249661147594	0.00483929552137852	NaN	52.8550300598145
618	106.359405517578	-5.65387868881226	-6.36978054046631	-0.0113944197073579	0.0181509424000978	0.0126314787194133	0.00808603875339031	NaN	53.1797027587891
619	107.008758544922	-5.65387868881226	-6.62951993942261	-0.00457625929266214	0.00743668992072344	0.00743668992072344	0.00354059832170606	NaN	53.5043792724609
620	102.463317871094	-4.3551812171936	-6.56458520889282	-0.0165892094373703	0.00191722682211548	0.00418994715437293	0.00126787810586393	NaN	51.2316589355469
621	103.112663269043	-4.03050708770752	-6.62951993942261	-0.00522560812532902	-0.00392691092565656	-0.00392691092565656	0.000618529506027699	NaN	51.5563316345215
622	103.112663269043	-5.00452995300293	-6.75938940048218	-0.0159398596733809	0.00678734155371785	0.0123068047687411	0.00418994715437293	NaN	51.5563316345215
623	106.359405517578	-5.32920408248901	-6.75938940048218	-0.00555028254166245	-0.00197886489331722	0.00126787810586393	0.00191722682211548	NaN	53.1797027587891
624	106.359405517578	-5.32920408248901	-6.69445466995239	0.0132808275520802	-0.000680167751852423	-3.08191010844894e-05	-0.00100484199356288	NaN	53.1797027587891
625	104.411361694336	-3.70583271980286	-6.69445466995239	0.00418994715437293	-0.0107450718060136	-0.0188619289547205	-0.00684897974133492	NaN	52.205680847168
626	104.411361694336	-5.00452995300293	-7.08406400680542	0.0162028968334198	-0.0172385573387146	-0.0185372550040483	-0.00457625929266214	NaN	52.205680847168
627	106.359405517578	-5.00452995300293	-6.75938940048218	0.0145795252174139	-0.0110697457566857	-0.0156151866540313	-0.00490093370899558	NaN	53.1797027587891
628	107.008758544922	-4.67985534667969	-7.08406400680542	0.0220470335334539	-0.0175632312893867	-0.0113944197073579	0.00418994715437293	NaN	53.5043792724609
629	105.710060119629	-5.32920408248901	-6.88925933837891	0.0178262684494257	0.00743668992072344	-0.00425158534198999	-0.00295288790948689	NaN	52.8550300598145
630	107.658103942871	-6.62790155410767	-6.75938940048218	0.00743668992072344	-0.0117190945893526	-0.00879702530801296	0.000943203864153475	NaN	53.8290519714355
631	107.008758544922	-6.95257568359375	-6.49965000152588	0.00451462110504508	-0.00977104809135199	-0.0117190945893526	-0.00360223650932312	NaN	53.5043792724609
632	107.658103942871	-6.62790155410767	-6.43471527099609	-0.00295288790948689	-0.00490093370899558	-0.00327756232582033	0.00516396993771195	NaN	53.8290519714355
633	107.658103942871	-6.30322694778442	-6.88925933837891	0.00548864435404539	-0.00392691092565656	-0.00490093370899558	0.00938473641872406	NaN	53.8290519714355
634	105.710060119629	-5.00452995300293	-6.36978054046631	-0.00295288790948689	0.00841071270406246	-3.08191010844894e-05	0.00159255252219737	NaN	52.8550300598145
635	105.710060119629	-4.67985534667969	-6.04510593414307	-0.00814767740666866	0.0142548503354192	0.00613799272105098	-0.00132951640989631	NaN	52.8550300598145
636	105.710060119629	-4.67985534667969	-6.62951993942261	-0.0237320438027382	0.012956153601408	0.0155535480007529	0.011982130818069	NaN	52.8550300598145
637	106.359405517578	-5.65387868881226	-6.43471527099609	-0.0237320438027382	0.0175015944987535	0.00938473641872406	0.01100810803473	NaN	53.1797027587891
638	105.710060119629	-4.67985534667969	-6.95419406890869	-0.0185372550040483	0.01847561635077	0.0100340843200684	0.00711201597005129	NaN	52.8550300598145
639	105.06071472168	-4.3551812171936	-6.75938940048218	-0.0139918150380254	0.00776136433705688	-0.00587495695799589	0.00906006153672934	NaN	52.5303573608398
640	105.710060119629	-4.3551812171936	-6.43471527099609	-0.00522560812532902	0.00354059832170606	-0.00230353930965066	0.00321592413820326	NaN	52.8550300598145
641	105.710060119629	-5.32920408248901	-6.11004114151001	0.0197743140161037	0.00354059832170606	-0.00522560812532902	0.00159255252219737	NaN	52.8550300598145
642	105.06071472168	-4.03050708770752	-6.49965000152588	-0.00522560812532902	0.0126314787194133	0.00256657530553639	0.0106834331527352	NaN	52.5303573608398
643	107.008758544922	-4.67985534667969	-6.62951993942261	0.011982130818069	0.00289124972186983	-0.00717365415766835	0.00386527273803949	NaN	53.5043792724609
644	106.359405517578	-4.3551812171936	-6.69445466995239	0.0106834331527352	0.000293855206109583	0.000943203864153475	0.0022419011220336	NaN	53.1797027587891
645	107.658103942871	-5.97855281829834	-6.36978054046631	0.0145795252174139	-0.0100957229733467	-0.0162645354866982	-3.08191010844894e-05	NaN	53.8290519714355
646	105.06071472168	-6.30322694778442	-6.23991060256958	0.0168522447347641	-0.0266541130840778	-0.0191866029053926	0.00126787810586393	NaN	52.5303573608398
647	103.762016296387	-4.3551812171936	-6.36978054046631	0.01100810803473	0.00970941036939621	-0.00782300252467394	-0.00197886489331722	NaN	51.8810081481934
648	101.81396484375	-5.00452995300293	-6.56458520889282	0.0162028968334198	-0.00100484199356288	-0.0136671401560307	0.000943203864153475	NaN	50.906982421875
649	104.411361694336	-5.65387868881226	-6.49965000152588	0.00678734155371785	0.00354059832170606	-0.0100957229733467	-0.00295288790948689	NaN	52.205680847168
650	103.112663269043	-4.3551812171936	-6.43471527099609	-3.08191010844894e-05	-3.08191010844894e-05	-0.00912170019000769	0.000293855206109583	NaN	51.5563316345215
651	102.463317871094	-4.3551812171936	-6.56458520889282	0.0022419011220336	-0.00522560812532902	-0.0152905117720366	-0.00619963090866804	NaN	51.2316589355469
652	103.762016296387	-4.3551812171936	-6.36978054046631	-0.0026282137259841	0.00776136433705688	0.00354059832170606	-0.000355493422830477	NaN	51.8810081481934
653	105.06071472168	-4.03050708770752	-6.30484533309937	0.00126787810586393	0.0132808275520802	0.00191722682211548	-0.00490093370899558	NaN	52.5303573608398
654	105.710060119629	-5.65387868881226	-6.36978054046631	-0.00912170019000769	0.00289124972186983	-0.00684897974133492	0.00256657530553639	NaN	52.8550300598145
655	106.359405517578	-4.3551812171936	-6.62951993942261	-0.00295288790948689	0.0171769186854362	0.00808603875339031	-0.00457625929266214	NaN	53.1797027587891
656	105.710060119629	-6.30322694778442	-6.36978054046631	-0.017887907102704	0.0142548503354192	0.00711201597005129	0.00159255252219737	NaN	52.8550300598145
657	105.06071472168	-5.00452995300293	-6.56458520889282	-0.00717365415766835	0.0136055024340749	0.00711201597005129	0.00483929552137852	NaN	52.5303573608398
658	105.710060119629	-6.95257568359375	-6.17497587203979	-0.00814767740666866	0.00906006153672934	0.00841071270406246	0.0123068047687411	NaN	52.8550300598145
659	106.359405517578	-6.62790155410767	-6.11004114151001	-0.00555028254166245	0.00581331877037883	0.00808603875339031	0.00321592413820326	NaN	53.1797027587891
660	107.658103942871	-6.30322694778442	-6.49965000152588	0.00418994715437293	0.00418994715437293	0.00126787810586393	-0.000680167751852423	NaN	53.8290519714355
661	106.359405517578	-5.97855281829834	-6.75938940048218	0.0100340843200684	-0.00392691092565656	0.00159255252219737	0.00321592413820326	NaN	53.1797027587891
662	108.307456970215	-6.30322694778442	-6.36978054046631	-0.0188619289547205	-0.00230353930965066	-0.000680167751852423	0.00516396993771195	NaN	54.1537284851074
663	107.008758544922	-5.97855281829834	-6.23991060256958	0.00159255252219737	0.00256657530553639	0.00126787810586393	-0.0026282137259841	NaN	53.5043792724609
664	105.710060119629	-5.00452995300293	-6.69445466995239	-0.00392691092565656	0.00256657530553639	-0.0146411629393697	-0.00392691092565656	NaN	52.8550300598145
665	105.06071472168	-4.3551812171936	-6.82432460784912	-0.00782300252467394	-0.00522560812532902	-0.0117190945893526	-0.00814767740666866	NaN	52.5303573608398
666	105.710060119629	-4.3551812171936	-6.56458520889282	0.011982130818069	-0.0240567177534103	-0.0221086721867323	-0.00912170019000769	NaN	52.8550300598145
667	105.06071472168	-5.32920408248901	-7.08406400680542	0.00548864435404539	-0.00100484199356288	0.00418994715437293	-0.00197886489331722	NaN	52.5303573608398
668	106.359405517578	-5.00452995300293	-6.88925933837891	0.01100810803473	-0.0133424662053585	-0.0169138833880424	-0.00165419070981443	NaN	53.1797027587891
669	105.06071472168	-4.67985534667969	-6.69445466995239	0.012956153601408	-0.000355493422830477	-0.0143164889886975	-0.00230353930965066	NaN	52.5303573608398
670	105.710060119629	-5.00452995300293	-6.43471527099609	0.000618529506027699	0.00126787810586393	-0.0130177913233638	-0.0117190945893526	NaN	52.8550300598145
671	106.359405517578	-5.65387868881226	-6.23991060256958	0.00548864435404539	0.000618529506027699	-0.00879702530801296	0.00159255252219737	NaN	53.1797027587891
672	105.710060119629	-5.00452995300293	-6.56458520889282	0.00483929552137852	0.000618529506027699	-0.00360223650932312	0.0022419011220336	NaN	52.8550300598145
673	107.008758544922	-5.32920408248901	-6.82432460784912	0.00159255252219737	0.00516396993771195	-0.00360223650932312	0.00191722682211548	NaN	53.5043792724609
674	105.06071472168	-4.03050708770752	-6.56458520889282	0.00548864435404539	0.00354059832170606	0.00581331877037883	0.00126787810586393	NaN	52.5303573608398
675	106.359405517578	-4.3551812171936	-6.56458520889282	-0.00522560812532902	0.00970941036939621	0.00516396993771195	-0.00360223650932312	NaN	53.1797027587891
676	103.762016296387	-4.3551812171936	-6.43471527099609	-0.0156151866540313	0.013930176384747	0.00743668992072344	0.00678734155371785	NaN	51.8810081481934
677	105.06071472168	-5.65387868881226	-6.04510593414307	-0.0247060675173998	0.0200989879667759	0.0171769186854362	0.00386527273803949	NaN	52.5303573608398
678	103.762016296387	-5.32920408248901	-6.82432460784912	-0.0240567177534103	0.0191249661147594	0.0197743140161037	0.00191722682211548	NaN	51.8810081481934
679	102.463317871094	-4.3551812171936	-6.62951993942261	-0.00587495695799589	0.00646266713738441	0.00483929552137852	0.00256657530553639	NaN	51.2316589355469
680	103.762016296387	-4.67985534667969	-6.36978054046631	-0.0120437685400248	0.00191722682211548	-0.00912170019000769	-0.00587495695799589	NaN	51.8810081481934
681	104.411361694336	-5.00452995300293	-6.56458520889282	0.00386527273803949	0.000618529506027699	-0.00879702530801296	0.000293855206109583	NaN	52.205680847168
682	105.06071472168	-4.67985534667969	-6.36978054046631	-0.00100484199356288	-0.00197886489331722	0.00581331877037883	0.00646266713738441	NaN	52.5303573608398
683	104.411361694336	-4.03050708770752	-6.30484533309937	0.00321592413820326	0.00386527273803949	0.00191722682211548	-0.000355493422830477	NaN	52.205680847168
684	107.008758544922	-5.32920408248901	-6.56458520889282	0.01100810803473	0.00451462110504508	-0.00684897974133492	0.00451462110504508	NaN	53.5043792724609
685	107.008758544922	-5.65387868881226	-6.49965000152588	0.00451462110504508	-0.00619963090866804	-0.00684897974133492	-0.00847235135734081	NaN	53.5043792724609
686	105.06071472168	-6.62790155410767	-6.23991060256958	0.0200989879667759	-0.0188619289547205	-0.0133424662053585	-0.00490093370899558	NaN	52.5303573608398
687	107.658103942871	-5.65387868881226	-6.49965000152588	0.0188002903014421	0.0726962238550186	-0.000680167751852423	-0.00587495695799589	NaN	53.8290519714355
688	107.008758544922	-6.30322694778442	-6.36978054046631	0.0207483377307653	-0.0107450718060136	-0.0120437685400248	-0.00230353930965066	NaN	53.5043792724609
689	107.658103942871	-6.62790155410767	-6.04510593414307	0.0337353087961674	-0.0276281367987394	-0.00587495695799589	-0.000680167751852423	NaN	53.8290519714355
690	107.658103942871	-5.32920408248901	-6.62951993942261	0.01847561635077	-0.00392691092565656	-0.0120437685400248	-0.00522560812532902	NaN	53.8290519714355
691	105.710060119629	-4.67985534667969	-6.69445466995239	0.013930176384747	-3.08191010844894e-05	-0.00847235135734081	0.00256657530553639	NaN	52.8550300598145
692	106.359405517578	-4.67985534667969	-6.69445466995239	0.00516396993771195	-0.00555028254166245	0.00516396993771195	0.00418994715437293	NaN	53.1797027587891
693	107.008758544922	-4.67985534667969	-7.08406400680542	0.0132808275520802	0.00711201597005129	-0.00197886489331722	0.0116574559360743	NaN	53.5043792724609
694	107.658103942871	-5.65387868881226	-6.11004114151001	0.00776136433705688	0.000293855206109583	0.00711201597005129	-0.00392691092565656	NaN	53.8290519714355
695	107.008758544922	-5.65387868881226	-6.17497587203979	-0.00717365415766835	0.0158782228827477	0.00191722682211548	0.00289124972186983	NaN	53.5043792724609
696	107.008758544922	-5.65387868881226	-6.62951993942261	-0.0175632312893867	0.0194496400654316	0.00646266713738441	0.0100340843200684	NaN	53.5043792724609
697	105.06071472168	-4.67985534667969	-6.88925933837891	-0.0263294391334057	0.0149041991680861	0.01847561635077	0.0116574559360743	NaN	52.5303573608398
698	105.710060119629	-4.67985534667969	-7.4087381362915	-0.0149658378213644	0.01847561635077	0.01847561635077	0.00873538758605719	NaN	52.8550300598145
699	107.008758544922	-5.97855281829834	-7.01912927627563	-0.0126931173726916	0.00418994715437293	0.00451462110504508	0.00321592413820326	NaN	53.5043792724609
700	107.008758544922	-5.32920408248901	-6.23991060256958	-0.0208099745213985	0.00321592413820326	0.00451462110504508	-0.00425158534198999	NaN	53.5043792724609
701	107.008758544922	-6.30322694778442	-5.9152364730835	-0.0162645354866982	-0.00295288790948689	-0.000680167751852423	0.00418994715437293	NaN	53.5043792724609
702	107.008758544922	-5.00452995300293	-6.43471527099609	-0.0159398596733809	-0.000355493422830477	0.00321592413820326	0.00646266713738441	NaN	53.5043792724609
703	107.658103942871	-5.97855281829834	-6.49965000152588	-0.0191866029053926	0.0103587592020631	-0.00197886489331722	0.00970941036939621	NaN	53.8290519714355
704	104.411361694336	-4.03050708770752	-6.62951993942261	-0.00684897974133492	-0.00100484199356288	0.000943203864153475	0.000293855206109583	NaN	52.205680847168
705	105.06071472168	-4.3551812171936	-6.62951993942261	-0.00100484199356288	-0.0113944197073579	-0.00944637414067984	-0.00230353930965066	NaN	52.5303573608398
706	104.411361694336	-5.65387868881226	-6.62951993942261	0.00483929552137852	-0.0208099745213985	-0.0133424662053585	-0.00100484199356288	NaN	52.205680847168
707	104.411361694336	-5.00452995300293	-6.04510593414307	0.00451462110504508	-0.00977104809135199	-0.0149658378213644	-0.00977104809135199	NaN	52.205680847168
708	104.411361694336	-5.32920408248901	-6.30484533309937	-0.00100484199356288	-0.000680167751852423	-0.00717365415766835	0.00743668992072344	NaN	52.205680847168
709	104.411361694336	-4.67985534667969	-6.62951993942261	0.01100810803473	-0.00847235135734081	-0.0117190945893526	0.0103587592020631	NaN	52.205680847168
710	105.06071472168	-5.00452995300293	-6.43471527099609	0.00970941036939621	0.00256657530553639	-0.0130177913233638	-0.00490093370899558	NaN	52.5303573608398
711	107.008758544922	-5.65387868881226	-6.36978054046631	-0.0100957229733467	-0.00425158534198999	-0.000355493422830477	0.00386527273803949	NaN	53.5043792724609
712	107.008758544922	-5.65387868881226	-6.17497587203979	0.00776136433705688	0.00808603875339031	-0.00165419070981443	0.00873538758605719	NaN	53.5043792724609
713	105.710060119629	-5.65387868881226	-6.23991060256958	0.00678734155371785	-3.08191010844894e-05	0.00451462110504508	0.00646266713738441	NaN	52.8550300598145
714	105.06071472168	-5.00452995300293	-6.56458520889282	0.0100340843200684	-3.08191010844894e-05	0.00483929552137852	-0.00684897974133492	NaN	52.5303573608398
715	106.359405517578	-5.65387868881226	-6.56458520889282	0.0022419011220336	-0.00295288790948689	0.00613799272105098	0.000293855206109583	NaN	53.1797027587891
716	107.658103942871	-6.95257568359375	-6.56458520889282	-0.0139918150380254	0.00418994715437293	0.011982130818069	0.00159255252219737	NaN	53.8290519714355
717	105.710060119629	-6.62790155410767	-6.43471527099609	-0.00555028254166245	0.00354059832170606	0.0226963832974434	0.012956153601408	NaN	52.8550300598145
718	106.359405517578	-6.95257568359375	-6.17497587203979	-0.00814767740666866	0.0123068047687411	0.00970941036939621	0.00386527273803949	NaN	53.1797027587891
719	106.359405517578	-5.00452995300293	-6.23991060256958	0.00418994715437293	0.00841071270406246	-0.00230353930965066	-0.00295288790948689	NaN	53.1797027587891
720	105.710060119629	-5.00452995300293	-7.21393346786499	0.0103587592020631	0.00451462110504508	-0.000680167751852423	-0.00392691092565656	NaN	52.8550300598145
721	105.06071472168	-4.03050708770752	-7.14899873733521	0.0178262684494257	-3.08191010844894e-05	-0.00100484199356288	0.0022419011220336	NaN	52.5303573608398
722	107.008758544922	-4.67985534667969	-7.01912927627563	0.00581331877037883	0.00516396993771195	0.00256657530553639	0.000293855206109583	NaN	53.5043792724609
723	106.359405517578	-4.67985534667969	-6.62951993942261	0.013930176384747	0.00678734155371785	0.0100340843200684	0.00126787810586393	NaN	53.1797027587891
724	108.956802368164	-5.65387868881226	-6.43471527099609	0.0158782228827477	-0.00392691092565656	-0.00684897974133492	-0.00165419070981443	NaN	54.478401184082
725	105.710060119629	-5.65387868881226	-6.17497587203979	0.00938473641872406	-0.00165419070981443	-0.0143164889886975	-0.0117190945893526	NaN	52.8550300598145
726	107.008758544922	-4.67985534667969	-6.62951993942261	0.0171769186854362	-0.017887907102704	-0.0243813935667276	-0.00457625929266214	NaN	53.5043792724609
727	106.359405517578	-5.32920408248901	-6.95419406890869	0.0165275707840919	-0.0230826959013939	-0.0165892094373703	-0.00490093370899558	NaN	53.1797027587891
728	105.710060119629	-5.32920408248901	-7.34380340576172	0.0168522447347641	-0.00360223650932312	-0.0152905117720366	-0.0026282137259841	NaN	52.8550300598145
729	107.008758544922	-5.65387868881226	-6.30484533309937	0.0239950809627771	-0.00230353930965066	-0.0113944197073579	0.00548864435404539	NaN	53.5043792724609
730	108.307456970215	-4.67985534667969	-6.56458520889282	0.00613799272105098	-0.00587495695799589	-0.00522560812532902	-0.0120437685400248	NaN	54.1537284851074
731	105.06071472168	-4.3551812171936	-6.11004114151001	0.00483929552137852	0.00126787810586393	-0.00425158534198999	-0.00684897974133492	NaN	52.5303573608398
732	105.06071472168	-3.70583271980286	-7.21393346786499	0.000943203864153475	-0.00295288790948689	-0.00522560812532902	-0.00197886489331722	NaN	52.5303573608398
733	105.710060119629	-4.67985534667969	-6.69445466995239	-0.00425158534198999	0.00841071270406246	0.00548864435404539	0.00289124972186983	NaN	52.8550300598145
734	105.710060119629	-5.00452995300293	-6.36978054046631	-0.00100484199356288	0.00516396993771195	-0.00230353930965066	-0.00847235135734081	NaN	52.8550300598145
735	105.710060119629	-5.65387868881226	-6.30484533309937	-0.0204853005707264	0.00808603875339031	-0.00912170019000769	-0.00295288790948689	NaN	52.8550300598145
736	102.463317871094	-4.3551812171936	-6.43471527099609	-0.0221086721867323	0.0207483377307653	0.00970941036939621	0.00191722682211548	NaN	51.2316589355469
737	105.06071472168	-4.67985534667969	-6.30484533309937	-0.0182125810533762	0.0103587592020631	0.0132808275520802	0.00581331877037883	NaN	52.5303573608398
738	103.762016296387	-4.3551812171936	-6.49965000152588	-0.0198359526693821	0.0165275707840919	0.00678734155371785	0.00289124972186983	NaN	51.8810081481934
739	107.008758544922	-5.32920408248901	-6.49965000152588	-0.00814767740666866	0.00776136433705688	0.00646266713738441	-3.08191010844894e-05	NaN	53.5043792724609
740	106.359405517578	-5.32920408248901	-6.88925933837891	0.00354059832170606	0.00159255252219737	-0.00360223650932312	0.000293855206109583	NaN	53.1797027587891
741	107.008758544922	-5.32920408248901	-6.88925933837891	0.00289124972186983	0.00191722682211548	-0.00457625929266214	-0.00555028254166245	NaN	53.5043792724609
742	107.658103942871	-5.97855281829834	-6.36978054046631	-0.0107450718060136	-0.00295288790948689	0.000618529506027699	0.00191722682211548	NaN	53.8290519714355
743	105.710060119629	-5.32920408248901	-6.04510593414307	-0.00587495695799589	-0.00425158534198999	0.000618529506027699	0.00126787810586393	NaN	52.8550300598145
744	105.06071472168	-5.65387868881226	-6.49965000152588	0.00841071270406246	-0.00619963090866804	-0.00652430532500148	0.00386527273803949	NaN	52.5303573608398
745	104.411361694336	-5.32920408248901	-6.75938940048218	0.0175015944987535	-0.00944637414067984	-0.00977104809135199	-0.00977104809135199	NaN	52.205680847168
746	106.359405517578	-5.32920408248901	-6.56458520889282	0.0220470335334539	-0.0318489037454128	-0.0221086721867323	-0.00847235135734081	NaN	53.1797027587891
747	106.359405517578	-6.30322694778442	-6.17497587203979	0.0162028968334198	-0.0188619289547205	-0.0159398596733809	-0.0107450718060136	NaN	53.1797027587891
748	106.359405517578	-5.00452995300293	-6.36978054046631	0.0181509424000978	-0.0263294391334057	-0.0123684434220195	-0.00392691092565656	NaN	53.1797027587891
749	105.710060119629	-4.3551812171936	-6.82432460784912	0.0152288740500808	0.000293855206109583	-3.08191010844894e-05	-0.00977104809135199	NaN	52.8550300598145
750	107.658103942871	-5.97855281829834	-6.75938940048218	0.0106834331527352	-0.0123684434220195	-0.00782300252467394	-0.00457625929266214	NaN	53.8290519714355
751	107.008758544922	-5.32920408248901	-6.49965000152588	0.0116574559360743	-0.00490093370899558	0.000293855206109583	-0.00587495695799589	NaN	53.5043792724609
752	108.307456970215	-5.65387868881226	-6.56458520889282	0.00126787810586393	-0.00197886489331722	-0.00879702530801296	0.00581331877037883	NaN	54.1537284851074
753	107.658103942871	-5.00452995300293	-6.49965000152588	0.00548864435404539	-0.00295288790948689	0.00711201597005129	0.00256657530553639	NaN	53.8290519714355
754	107.658103942871	-5.32920408248901	-6.36978054046631	0.01100810803473	0.01100810803473	-0.00619963090866804	-0.00100484199356288	NaN	53.8290519714355
755	105.710060119629	-4.03050708770752	-6.49965000152588	-0.00782300252467394	0.00159255252219737	0.00126787810586393	-0.00295288790948689	NaN	52.8550300598145
756	108.956802368164	-4.67985534667969	-7.14899873733521	-0.00977104809135199	0.0142548503354192	0.00711201597005129	0.00711201597005129	NaN	54.478401184082
757	107.008758544922	-5.00452995300293	-7.14899873733521	-0.0126931173726916	0.013930176384747	0.012956153601408	0.00678734155371785	NaN	53.5043792724609
758	107.008758544922	-5.32920408248901	-7.14899873733521	-0.0146411629393697	0.013930176384747	0.0142548503354192	0.00613799272105098	NaN	53.5043792724609
759	105.06071472168	-4.3551812171936	-7.14899873733521	-0.000355493422830477	0.00321592413820326	0.00581331877037883	0.00678734155371785	NaN	52.5303573608398
760	105.710060119629	-4.3551812171936	-7.01912927627563	-0.0026282137259841	0.00613799272105098	0.0022419011220336	-0.00360223650932312	NaN	52.8550300598145
761	105.06071472168	-4.03050708770752	-7.01912927627563	-0.00749832857400179	-0.00295288790948689	-0.00619963090866804	0.0113327819854021	NaN	52.5303573608398
762	105.06071472168	-4.03050708770752	-6.82432460784912	-0.00197886489331722	0.00646266713738441	0.00938473641872406	0.00256657530553639	NaN	52.5303573608398
763	105.710060119629	-5.32920408248901	-6.43471527099609	0.0155535480007529	0.00483929552137852	-0.000680167751852423	0.00873538758605719	NaN	52.8550300598145
764	105.06071472168	-5.00452995300293	-6.49965000152588	-3.08191010844894e-05	0.00418994715437293	0.00451462110504508	0.00354059832170606	NaN	52.5303573608398
765	105.06071472168	-5.65387868881226	-6.43471527099609	0.00289124972186983	-0.00587495695799589	-0.0185372550040483	-0.00457625929266214	NaN	52.5303573608398
766	104.411361694336	-5.00452995300293	-6.30484533309937	0.00321592413820326	-0.0139918150380254	-0.0117190945893526	0.00548864435404539	NaN	52.205680847168
767	105.06071472168	-4.03050708770752	-6.43471527099609	0.00873538758605719	-0.0117190945893526	-0.0185372550040483	0.00256657530553639	NaN	52.5303573608398
768	105.06071472168	-5.00452995300293	-6.62951993942261	0.00256657530553639	-0.017887907102704	-0.00977104809135199	-0.00295288790948689	NaN	52.5303573608398
769	107.008758544922	-4.67985534667969	-7.14899873733521	0.0113327819854021	-0.00360223650932312	0.0022419011220336	0.00354059832170606	NaN	53.5043792724609
770	104.411361694336	-4.03050708770752	-6.75938940048218	0.00126787810586393	-0.00457625929266214	-0.0172385573387146	-0.00522560812532902	NaN	52.205680847168
771	105.710060119629	-4.67985534667969	-6.36978054046631	0.000943203864153475	-0.00327756232582033	-0.00977104809135199	-0.000680167751852423	NaN	52.8550300598145
772	105.710060119629	-4.67985534667969	-6.49965000152588	0.00548864435404539	-0.00327756232582033	0.000943203864153475	0.00354059832170606	NaN	52.8550300598145
773	105.06071472168	-4.67985534667969	-6.43471527099609	0.0106834331527352	-0.00847235135734081	-0.0026282137259841	0.000618529506027699	NaN	52.5303573608398
774	105.06071472168	-5.32920408248901	-6.23991060256958	0.0136055024340749	-0.00100484199356288	0.00711201597005129	0.0022419011220336	NaN	52.5303573608398
775	107.008758544922	-5.97855281829834	-6.62951993942261	-0.00327756232582033	-0.00165419070981443	0.00256657530553639	-0.0100957229733467	NaN	53.5043792724609
776	105.710060119629	-6.30322694778442	-6.30484533309937	-0.0123684434220195	0.0155535480007529	0.0126314787194133	0.000943203864153475	NaN	52.8550300598145
777	105.06071472168	-4.67985534667969	-6.69445466995239	-0.0120437685400248	0.00938473641872406	0.0175015944987535	0.00581331877037883	NaN	52.5303573608398
778	105.06071472168	-5.00452995300293	-7.01912927627563	-0.00814767740666866	0.0142548503354192	0.0123068047687411	0.00483929552137852	NaN	52.5303573608398
779	106.359405517578	-5.32920408248901	-6.62951993942261	-0.00619963090866804	0.00646266713738441	0.00386527273803949	0.00581331877037883	NaN	53.1797027587891
780	107.658103942871	-5.32920408248901	-6.49965000152588	-0.0159398596733809	0.00126787810586393	-0.00425158534198999	-0.00425158534198999	NaN	53.8290519714355
781	107.008758544922	-4.67985534667969	-6.88925933837891	-0.00457625929266214	-0.00522560812532902	0.00548864435404539	-0.00522560812532902	NaN	53.5043792724609
782	107.658103942871	-5.32920408248901	-6.49965000152588	-0.00425158534198999	0.0126314787194133	-0.00230353930965066	0.00906006153672934	NaN	53.8290519714355
783	105.710060119629	-4.03050708770752	-6.75938940048218	-0.00879702530801296	-0.00295288790948689	0.0103587592020631	-0.00782300252467394	NaN	52.8550300598145
784	107.008758544922	-4.03050708770752	-6.88925933837891	-0.00165419070981443	0.00906006153672934	-0.00652430532500148	0.00678734155371785	NaN	53.5043792724609
785	105.710060119629	-4.03050708770752	-6.62951993942261	-0.00457625929266214	-0.00555028254166245	-0.0136671401560307	-0.00360223650932312	NaN	52.8550300598145
786	105.710060119629	-4.67985534667969	-7.01912927627563	0.0162028968334198	-0.017887907102704	-0.0282774847000837	-0.00360223650932312	NaN	52.8550300598145
787	106.359405517578	-5.00452995300293	-6.62951993942261	0.0178262684494257	-0.00749832857400179	-0.00977104809135199	0.00321592413820326	NaN	53.1797027587891
788	106.359405517578	-4.3551812171936	-6.88925933837891	0.0236704051494598	-0.00197886489331722	-0.00944637414067984	-0.00392691092565656	NaN	53.1797027587891
789	107.658103942871	-5.32920408248901	-6.36978054046631	0.0282158460468054	-0.00425158534198999	-0.0156151866540313	0.000293855206109583	NaN	53.8290519714355
790	107.658103942871	-4.67985534667969	-6.56458520889282	0.0197743140161037	0.0022419011220336	-0.0136671401560307	0.00159255252219737	NaN	53.8290519714355
791	105.710060119629	-4.03050708770752	-6.43471527099609	0.0230210572481155	-0.00165419070981443	-0.0117190945893526	-0.00684897974133492	NaN	52.8550300598145
792	105.710060119629	-4.3551812171936	-6.11004114151001	0.0113327819854021	0.00159255252219737	-0.00555028254166245	0.00451462110504508	NaN	52.8550300598145
793	105.06071472168	-4.3551812171936	-6.43471527099609	0.0123068047687411	0.00159255252219737	-0.00100484199356288	0.00711201597005129	NaN	52.5303573608398
794	103.112663269043	-3.70583271980286	-6.75938940048218	0.0116574559360743	0.00386527273803949	0.00386527273803949	-0.000355493422830477	NaN	51.5563316345215
795	105.06071472168	-5.00452995300293	-6.30484533309937	-0.00425158534198999	0.00191722682211548	-0.00392691092565656	0.00289124972186983	NaN	52.5303573608398
796	104.411361694336	-5.00452995300293	-6.56458520889282	-0.00425158534198999	0.0136055024340749	0.0230210572481155	0.00483929552137852	NaN	52.205680847168
797	103.762016296387	-4.3551812171936	-6.30484533309937	-0.0120437685400248	0.0132808275520802	0.00743668992072344	0.0106834331527352	NaN	51.8810081481934
798	106.359405517578	-5.32920408248901	-6.17497587203979	-0.00944637414067984	0.0152288740500808	0.0197743140161037	0.0113327819854021	NaN	53.1797027587891
799	107.008758544922	-5.65387868881226	-7.01912927627563	-0.0100957229733467	0.00678734155371785	0.00354059832170606	0.00743668992072344	NaN	53.5043792724609
800	107.008758544922	-4.67985534667969	-6.36978054046631	0.000943203864153475	0.00256657530553639	-0.00230353930965066	0.00483929552137852	NaN	53.5043792724609
801	107.658103942871	-5.32920408248901	-6.36978054046631	0.00159255252219737	0.00256657530553639	0.00678734155371785	0.00321592413820326	NaN	53.8290519714355
802	107.008758544922	-5.32920408248901	-6.30484533309937	-0.0136671401560307	-0.000355493422830477	0.00646266713738441	0.00321592413820326	NaN	53.5043792724609
803	106.359405517578	-5.00452995300293	-6.82432460784912	0.0022419011220336	-0.00197886489331722	0.00159255252219737	0.00516396993771195	NaN	53.1797027587891
804	105.06071472168	-5.65387868881226	-6.30484533309937	-0.00230353930965066	-0.00717365415766835	0.00581331877037883	0.00938473641872406	NaN	52.5303573608398
805	105.710060119629	-5.32920408248901	-6.69445466995239	0.00256657530553639	-0.0198359526693821	-0.00912170019000769	-0.00684897974133492	NaN	52.8550300598145
806	107.008758544922	-6.62790155410767	-6.30484533309937	0.0145795252174139	-0.017887907102704	-0.00749832857400179	-0.0117190945893526	NaN	53.5043792724609
807	105.710060119629	-4.3551812171936	-6.62951993942261	0.00906006153672934	-0.0311995539814234	-0.00717365415766835	-0.00684897974133492	NaN	52.8550300598145
808	106.359405517578	-5.97855281829834	-6.23991060256958	0.00678734155371785	-0.0100957229733467	-0.00717365415766835	0.00289124972186983	NaN	53.1797027587891
809	105.710060119629	-5.00452995300293	-6.36978054046631	0.0132808275520802	-0.00100484199356288	-0.00197886489331722	-0.00977104809135199	NaN	52.8550300598145
810	105.06071472168	-4.3551812171936	-6.23991060256958	0.00354059832170606	-0.00230353930965066	-0.0162645354866982	-0.00425158534198999	NaN	52.5303573608398
811	105.710060119629	-3.70583271980286	-6.69445466995239	0.00581331877037883	-0.00587495695799589	-0.00392691092565656	-0.00425158534198999	NaN	52.8550300598145
812	105.06071472168	-4.3551812171936	-6.82432460784912	0.00873538758605719	-0.00457625929266214	0.00581331877037883	0.000618529506027699	NaN	52.5303573608398
813	105.710060119629	-4.03050708770752	-6.75938940048218	-0.000355493422830477	0.00613799272105098	-0.00295288790948689	0.000943203864153475	NaN	52.8550300598145
814	107.658103942871	-5.32920408248901	-6.56458520889282	-0.00197886489331722	0.00191722682211548	-0.00295288790948689	-0.00360223650932312	NaN	53.8290519714355
815	105.710060119629	-3.70583271980286	-6.75938940048218	-0.0126931173726916	0.00808603875339031	0.00386527273803949	0.00418994715437293	NaN	52.8550300598145
816	107.658103942871	-4.67985534667969	-6.43471527099609	-0.0156151866540313	0.0233457311987877	0.0168522447347641	0.00516396993771195	NaN	53.8290519714355
817	104.411361694336	-5.00452995300293	-6.49965000152588	-0.0169138833880424	0.0142548503354192	0.01847561635077	0.0100340843200684	NaN	52.205680847168
818	108.307456970215	-5.32920408248901	-6.49965000152588	-0.0152905117720366	0.0162028968334198	0.0220470335334539	0.00548864435404539	NaN	54.1537284851074
819	105.710060119629	-4.3551812171936	-7.01912927627563	-0.00555028254166245	0.0136055024340749	0.013930176384747	0.00191722682211548	NaN	52.8550300598145
820	105.06071472168	-4.3551812171936	-6.62951993942261	-0.00944637414067984	0.00321592413820326	-0.000680167751852423	-0.00782300252467394	NaN	52.5303573608398
821	103.112663269043	-4.03050708770752	-6.23991060256958	-0.0198359526693821	0.00516396993771195	-0.00425158534198999	0.00938473641872406	NaN	51.5563316345215
822	102.463317871094	-3.70583271980286	-6.17497587203979	-0.0139918150380254	0.00191722682211548	0.00256657530553639	-3.08191010844894e-05	NaN	51.2316589355469
823	102.463317871094	-4.03050708770752	-6.49965000152588	0.00938473641872406	0.000293855206109583	0.00711201597005129	0.00581331877037883	NaN	51.2316589355469
824	103.762016296387	-4.03050708770752	-6.69445466995239	0.00386527273803949	0.00613799272105098	0.000618529506027699	-0.00360223650932312	NaN	51.8810081481934
825	105.06071472168	-4.3551812171936	-6.62951993942261	0.0116574559360743	-0.00327756232582033	-0.017887907102704	-0.00327756232582033	NaN	52.5303573608398
826	104.411361694336	-3.70583271980286	-6.56458520889282	0.0301638916134834	-0.0120437685400248	-0.0169138833880424	-0.00457625929266214	NaN	52.205680847168
827	107.658103942871	-5.65387868881226	-6.17497587203979	0.0272418223321438	-0.017887907102704	-0.0130177913233638	0.00321592413820326	NaN	53.8290519714355
828	105.710060119629	-4.3551812171936	-6.43471527099609	0.0304885655641556	-0.02697878703475	-0.0130177913233638	-0.00652430532500148	NaN	52.8550300598145
829	105.710060119629	-4.67985534667969	-6.49965000152588	0.0230210572481155	-0.00132951640989631	-0.0100957229733467	-0.00977104809135199	NaN	52.8550300598145
830	107.008758544922	-5.97855281829834	-6.30484533309937	0.0223717093467712	-0.0110697457566857	-0.00847235135734081	-0.00197886489331722	NaN	53.5043792724609
831	107.008758544922	-6.30322694778442	-6.43471527099609	0.011982130818069	-0.00457625929266214	-0.00490093370899558	0.000618529506027699	NaN	53.5043792724609
832	107.658103942871	-6.62790155410767	-6.30484533309937	0.0230210572481155	-0.00619963090866804	0.00386527273803949	0.00159255252219737	NaN	53.8290519714355
833	106.359405517578	-6.62790155410767	-6.17497587203979	0.0155535480007529	-0.000680167751852423	-0.00100484199356288	-0.00717365415766835	NaN	53.1797027587891
834	104.411361694336	-5.32920408248901	-6.17497587203979	0.0100340843200684	0.00126787810586393	-0.00165419070981443	-0.00100484199356288	NaN	52.205680847168
835	106.359405517578	-5.97855281829834	-6.49965000152588	0.00126787810586393	0.00386527273803949	0.000943203864153475	-0.00587495695799589	NaN	53.1797027587891
836	105.710060119629	-4.67985534667969	-6.56458520889282	-0.0188619289547205	0.00808603875339031	0.0106834331527352	0.00451462110504508	NaN	52.8550300598145
837	107.008758544922	-5.00452995300293	-6.30484533309937	-0.0188619289547205	0.00906006153672934	0.0188002903014421	0.00581331877037883	NaN	53.5043792724609
838	105.710060119629	-4.3551812171936	-6.49965000152588	-0.0292515084147453	0.0200989879667759	-3.08191010844894e-05	0.00711201597005129	NaN	52.8550300598145
839	106.359405517578	-4.67985534667969	-6.36978054046631	-0.0146411629393697	0.00548864435404539	0.00386527273803949	0.00289124972186983	NaN	53.1797027587891
840	107.658103942871	-5.65387868881226	-6.30484533309937	-0.00652430532500148	0.00386527273803949	-0.00295288790948689	-0.000355493422830477	NaN	53.8290519714355
841	106.359405517578	-5.00452995300293	-6.56458520889282	-0.0110697457566857	0.00938473641872406	-0.00684897974133492	0.00354059832170606	NaN	53.1797027587891
842	107.658103942871	-5.65387868881226	-6.75938940048218	-0.0162645354866982	0.00256657530553639	-0.00165419070981443	0.00711201597005129	NaN	53.8290519714355
843	107.008758544922	-5.32920408248901	-6.62951993942261	-0.00587495695799589	0.00483929552137852	-0.00327756232582033	-0.00132951640989631	NaN	53.5043792724609
844	105.710060119629	-5.00452995300293	-6.56458520889282	0.000293855206109583	-0.00230353930965066	-0.00879702530801296	0.00191722682211548	NaN	52.8550300598145
845	107.658103942871	-5.97855281829834	-6.23991060256958	0.00451462110504508	-0.0110697457566857	-0.0117190945893526	-0.00879702530801296	NaN	53.8290519714355
846	108.956802368164	-5.32920408248901	-6.04510593414307	0.0152288740500808	-0.021459324285388	-0.0217839982360601	-0.00684897974133492	NaN	54.478401184082
847	105.710060119629	-4.3551812171936	-6.43471527099609	0.013930176384747	-0.00652430532500148	-0.00814767740666866	-0.00197886489331722	NaN	52.8550300598145
848	105.710060119629	-5.00452995300293	-6.49965000152588	0.00970941036939621	-0.0104203969240189	-0.0146411629393697	0.000293855206109583	NaN	52.8550300598145
849	105.06071472168	-5.32920408248901	-6.04510593414307	0.0165275707840919	-0.00197886489331722	-0.00814767740666866	-0.00944637414067984	NaN	52.5303573608398
850	105.710060119629	-4.67985534667969	-6.56458520889282	0.000943203864153475	-0.00425158534198999	-0.0130177913233638	-0.00619963090866804	NaN	52.8550300598145
851	103.112663269043	-4.3551812171936	-6.56458520889282	0.000293855206109583	0.0022419011220336	-0.00977104809135199	-0.00360223650932312	NaN	51.5563316345215
852	103.112663269043	-4.03050708770752	-6.82432460784912	-0.0126931173726916	0.00126787810586393	0.000618529506027699	-0.000355493422830477	NaN	51.5563316345215
853	105.710060119629	-5.32920408248901	-6.17497587203979	0.00841071270406246	0.00678734155371785	-0.00360223650932312	-0.000355493422830477	NaN	52.8550300598145
854	105.710060119629	-5.65387868881226	-7.08406400680542	0.0152288740500808	0.00289124972186983	-0.00360223650932312	-0.000355493422830477	NaN	52.8550300598145
855	108.307456970215	-5.65387868881226	-7.14899873733521	0.013930176384747	0.0132808275520802	0.00418994715437293	0.00451462110504508	NaN	54.1537284851074
856	106.359405517578	-5.00452995300293	-6.23991060256958	0.000293855206109583	0.0200989879667759	0.0178262684494257	0.00159255252219737	NaN	53.1797027587891
857	106.359405517578	-5.32920408248901	-6.56458520889282	-0.00912170019000769	0.0162028968334198	0.0220470335334539	0.00646266713738441	NaN	53.1797027587891
858	107.008758544922	-5.65387868881226	-6.23991060256958	-0.00912170019000769	0.0168522447347641	0.00711201597005129	0.00386527273803949	NaN	53.5043792724609
859	107.658103942871	-6.62790155410767	-6.30484533309937	0.000293855206109583	0.0103587592020631	0.0113327819854021	-0.00100484199356288	NaN	53.8290519714355
860	104.411361694336	-5.97855281829834	-6.69445466995239	-0.00879702530801296	0.00256657530553639	-0.0100957229733467	-0.00782300252467394	NaN	52.205680847168
861	106.359405517578	-5.65387868881226	-6.69445466995239	-0.00457625929266214	-0.00555028254166245	0.00646266713738441	0.0022419011220336	NaN	53.1797027587891
862	105.710060119629	-5.65387868881226	-6.56458520889282	-0.00814767740666866	0.0022419011220336	0.00191722682211548	0.00906006153672934	NaN	52.8550300598145
863	105.710060119629	-5.00452995300293	-6.49965000152588	-0.00912170019000769	-0.00230353930965066	0.00678734155371785	0.00938473641872406	NaN	52.8550300598145
864	107.008758544922	-6.30322694778442	-6.04510593414307	-0.0026282137259841	-0.000355493422830477	0.00873538758605719	0.00646266713738441	NaN	53.5043792724609
865	105.06071472168	-4.03050708770752	-6.43471527099609	0.0132808275520802	-0.00360223650932312	-0.000680167751852423	-0.00749832857400179	NaN	52.5303573608398
866	107.658103942871	-5.32920408248901	-6.62951993942261	0.00743668992072344	-0.0182125810533762	-0.0165892094373703	-0.00295288790948689	NaN	53.8290519714355
867	106.359405517578	-5.00452995300293	-6.56458520889282	-0.00782300252467394	-0.00879702530801296	-0.00132951640989631	-0.00814767740666866	NaN	53.1797027587891
868	107.658103942871	-6.30322694778442	-6.43471527099609	0.00743668992072344	-0.00392691092565656	-0.0123684434220195	0.00126787810586393	NaN	53.8290519714355
869	105.06071472168	-4.03050708770752	-6.49965000152588	0.00841071270406246	-0.0113944197073579	0.00256657530553639	-0.00165419070981443	NaN	52.5303573608398
870	107.008758544922	-5.00452995300293	-6.69445466995239	0.00581331877037883	-0.00457625929266214	-0.0107450718060136	-0.00912170019000769	NaN	53.5043792724609
871	107.008758544922	-5.00452995300293	-6.43471527099609	0.00678734155371785	0.00191722682211548	-0.00327756232582033	-0.0100957229733467	NaN	53.5043792724609
872	106.359405517578	-5.00452995300293	-6.75938940048218	0.00711201597005129	-0.000680167751852423	0.00581331877037883	0.000943203864153475	NaN	53.1797027587891
873	105.06071472168	-5.00452995300293	-6.75938940048218	0.00451462110504508	0.00159255252219737	0.00873538758605719	0.00126787810586393	NaN	52.5303573608398
874	107.008758544922	-4.3551812171936	-6.82432460784912	0.00808603875339031	0.00256657530553639	0.0123068047687411	-3.08191010844894e-05	NaN	53.5043792724609
875	106.359405517578	-4.67985534667969	-6.56458520889282	0.012956153601408	0.00581331877037883	0.00841071270406246	-0.00392691092565656	NaN	53.1797027587891
876	106.359405517578	-5.00452995300293	-6.36978054046631	-0.0143164889886975	0.00970941036939621	0.0116574559360743	-3.08191010844894e-05	NaN	53.1797027587891
877	107.658103942871	-5.97855281829834	-6.49965000152588	-0.00879702530801296	0.020423661917448	0.0288651939481497	0.0116574559360743	NaN	53.8290519714355
878	105.710060119629	-5.00452995300293	-7.08406400680542	-0.0130177913233638	0.0168522447347641	0.0106834331527352	0.00646266713738441	NaN	52.8550300598145
879	103.762016296387	-5.32920408248901	-7.01912927627563	-0.0133424662053585	0.00548864435404539	0.01100810803473	0.00483929552137852	NaN	51.8810081481934
880	105.710060119629	-5.97855281829834	-6.43471527099609	0.000618529506027699	0.00451462110504508	0.00516396993771195	-0.00944637414067984	NaN	52.8550300598145
881	106.359405517578	-5.97855281829834	-6.23991060256958	-0.0162645354866982	0.00159255252219737	0.00126787810586393	0.000618529506027699	NaN	53.1797027587891
882	105.710060119629	-5.65387868881226	-6.11004114151001	-0.0136671401560307	0.00841071270406246	0.00613799272105098	0.00321592413820326	NaN	52.8550300598145
883	105.710060119629	-5.65387868881226	-6.82432460784912	0.00159255252219737	0.0022419011220336	0.00743668992072344	0.00743668992072344	NaN	52.8550300598145
884	103.762016296387	-4.03050708770752	-7.21393346786499	-0.00132951640989631	-0.00490093370899558	0.00548864435404539	0.00256657530553639	NaN	51.8810081481934
885	107.008758544922	-6.30322694778442	-6.75938940048218	0.00613799272105098	0.000943203864153475	-0.0185372550040483	-0.00684897974133492	NaN	53.5043792724609
886	105.710060119629	-4.3551812171936	-6.56458520889282	0.011982130818069	-0.0217839982360601	-0.0159398596733809	-0.00912170019000769	NaN	52.8550300598145
887	109.606155395508	-6.30322694778442	-6.36978054046631	0.00678734155371785	-0.00197886489331722	-0.00847235135734081	-3.08191010844894e-05	NaN	54.8030776977539
888	106.359405517578	-5.00452995300293	-6.43471527099609	0.01100810803473	0.00516396993771195	-0.0133424662053585	0.00451462110504508	NaN	53.1797027587891
889	108.956802368164	-6.95257568359375	-6.17497587203979	0.0116574559360743	-0.0143164889886975	0.00354059832170606	0.000293855206109583	NaN	54.478401184082
890	108.307456970215	-7.27725028991699	-7.01912927627563	0.00418994715437293	-0.0110697457566857	-0.0113944197073579	-0.00165419070981443	NaN	54.1537284851074
891	107.658103942871	-7.60192441940308	-6.88925933837891	-0.00879702530801296	-0.017887907102704	-0.00652430532500148	-0.00619963090866804	NaN	53.8290519714355
892	108.307456970215	-7.27725028991699	-6.82432460784912	0.0103587592020631	-0.00717365415766835	-0.000680167751852423	0.00483929552137852	NaN	54.1537284851074
893	107.658103942871	-6.62790155410767	-6.43471527099609	-0.0169138833880424	-0.00749832857400179	0.00354059832170606	0.00386527273803949	NaN	53.8290519714355
894	106.359405517578	-6.30322694778442	-5.9152364730835	-0.00425158534198999	0.00191722682211548	-0.000680167751852423	-0.00587495695799589	NaN	53.1797027587891
895	108.307456970215	-5.97855281829834	-6.04510593414307	-0.00814767740666866	0.0022419011220336	-0.00165419070981443	-0.00652430532500148	NaN	54.1537284851074
896	107.658103942871	-6.30322694778442	-6.43471527099609	-0.0146411629393697	0.012956153601408	-0.00197886489331722	-0.000680167751852423	NaN	53.8290519714355
897	106.359405517578	-4.67985534667969	-6.75938940048218	-0.0253554154187441	0.00938473641872406	-0.00132951640989631	0.00191722682211548	NaN	53.1797027587891
898	107.658103942871	-6.30322694778442	-6.36978054046631	-0.0149658378213644	0.0178262684494257	0.00386527273803949	0.0113327819854021	NaN	53.8290519714355
899	107.658103942871	-5.65387868881226	-7.21393346786499	-0.00295288790948689	0.0100340843200684	-0.00782300252467394	0.000943203864153475	NaN	53.8290519714355
900	108.307456970215	-5.97855281829834	-6.62951993942261	-0.00619963090866804	-0.000355493422830477	-0.0175632312893867	0.00906006153672934	NaN	54.1537284851074
901	106.359405517578	-4.67985534667969	-6.62951993942261	-0.00100484199356288	-0.00555028254166245	-0.0227580219507217	-0.00295288790948689	NaN	53.1797027587891
902	107.008758544922	-5.32920408248901	-7.34380340576172	0.00159255252219737	0.00808603875339031	-0.00879702530801296	0.00581331877037883	NaN	53.5043792724609
903	107.008758544922	-5.65387868881226	-6.69445466995239	0.00581331877037883	0.00613799272105098	-0.00782300252467394	0.00548864435404539	NaN	53.5043792724609
904	108.307456970215	-5.97855281829834	-6.36978054046631	0.00776136433705688	0.00646266713738441	-0.0130177913233638	-0.00327756232582033	NaN	54.1537284851074
905	107.658103942871	-5.00452995300293	-6.62951993942261	0.0116574559360743	-0.000680167751852423	-0.0230826959013939	-0.00327756232582033	NaN	53.8290519714355
906	106.359405517578	-5.97855281829834	-6.23991060256958	0.0226963832974434	-0.0139918150380254	-0.0324982516467571	-0.00360223650932312	NaN	53.1797027587891
907	106.359405517578	-4.67985534667969	-6.30484533309937	0.0162028968334198	-0.00847235135734081	-0.0224333461374044	-0.00360223650932312	NaN	53.1797027587891
908	105.710060119629	-5.97855281829834	-6.56458520889282	0.0103587592020631	-0.0149658378213644	-0.0126931173726916	0.00451462110504508	NaN	52.8550300598145
909	103.762016296387	-5.32920408248901	-6.56458520889282	-0.00132951640989631	-0.000355493422830477	-0.0126931173726916	-0.00132951640989631	NaN	51.8810081481934
910	103.762016296387	-4.67985534667969	-6.11004114151001	0.00776136433705688	-0.00392691092565656	-0.0195112787187099	-0.00490093370899558	NaN	51.8810081481934
911	104.411361694336	-5.32920408248901	-6.43471527099609	0.00451462110504508	-0.00100484199356288	-0.0143164889886975	-0.00425158534198999	NaN	52.205680847168
912	104.411361694336	-4.3551812171936	-6.49965000152588	-0.00295288790948689	0.00191722682211548	-0.00197886489331722	0.00289124972186983	NaN	52.205680847168
913	105.710060119629	-4.67985534667969	-6.43471527099609	0.00938473641872406	0.00581331877037883	-0.0107450718060136	0.00678734155371785	NaN	52.8550300598145
914	107.008758544922	-5.32920408248901	-6.69445466995239	0.00711201597005129	0.00808603875339031	-0.00652430532500148	0.00256657530553639	NaN	53.5043792724609
915	106.359405517578	-5.00452995300293	-6.62951993942261	0.00646266713738441	0.01100810803473	-0.00749832857400179	-0.00197886489331722	NaN	53.1797027587891
916	108.307456970215	-6.30322694778442	-6.56458520889282	-0.0123684434220195	0.0181509424000978	0.0100340843200684	0.00386527273803949	NaN	54.1537284851074
917	107.008758544922	-5.97855281829834	-6.43471527099609	-0.0117190945893526	0.0155535480007529	0.0191249661147594	0.0106834331527352	NaN	53.5043792724609
918	108.307456970215	-6.62790155410767	-6.11004114151001	-0.0139918150380254	0.0022419011220336	0.0106834331527352	0.00613799272105098	NaN	54.1537284851074
919	107.008758544922	-5.97855281829834	-6.30484533309937	-0.0162645354866982	0.00483929552137852	0.00743668992072344	0.00354059832170606	NaN	53.5043792724609
920	107.008758544922	-6.30322694778442	-6.36978054046631	-0.00587495695799589	-0.00392691092565656	-0.000355493422830477	-0.00847235135734081	NaN	53.5043792724609
921	107.658103942871	-6.62790155410767	-6.36978054046631	0.00873538758605719	-0.00717365415766835	-0.00717365415766835	-0.00230353930965066	NaN	53.8290519714355
922	107.008758544922	-6.30322694778442	-6.23991060256958	-0.00295288790948689	-3.08191010844894e-05	-0.00230353930965066	-0.00490093370899558	NaN	53.5043792724609
923	106.359405517578	-5.65387868881226	-6.23991060256958	0.00743668992072344	0.00321592413820326	-0.00100484199356288	-0.00100484199356288	NaN	53.1797027587891
924	105.710060119629	-5.00452995300293	-6.36978054046631	0.00321592413820326	0.00354059832170606	-0.00749832857400179	-0.00295288790948689	NaN	52.8550300598145
925	105.710060119629	-4.3551812171936	-6.49965000152588	0.0145795252174139	-0.0146411629393697	-0.0165892094373703	-0.0133424662053585	NaN	52.8550300598145
926	108.956802368164	-5.32920408248901	-6.49965000152588	0.020423661917448	-0.0123684434220195	-0.0393164120614529	-0.00295288790948689	NaN	54.478401184082
927	105.710060119629	-4.03050708770752	-6.62951993942261	0.0126314787194133	-0.0113944197073579	-0.0123684434220195	0.00483929552137852	NaN	52.8550300598145
928	108.307456970215	-5.97855281829834	-6.23991060256958	0.00418994715437293	-0.0208099745213985	-0.0191866029053926	0.000293855206109583	NaN	54.1537284851074
929	107.658103942871	-4.3551812171936	-6.82432460784912	-0.00652430532500148	-0.0104203969240189	-0.00457625929266214	0.00159255252219737	NaN	53.8290519714355
930	107.658103942871	-4.67985534667969	-6.23991060256958	0.00191722682211548	0.000293855206109583	-0.0100957229733467	-0.00684897974133492	NaN	53.8290519714355
931	105.710060119629	-4.67985534667969	-6.62951993942261	-0.0182125810533762	0.00191722682211548	-0.0136671401560307	-0.00684897974133492	NaN	52.8550300598145
932	107.008758544922	-4.67985534667969	-6.75938940048218	-0.00977104809135199	0.00191722682211548	0.00613799272105098	0.00256657530553639	NaN	53.5043792724609
933	107.658103942871	-5.97855281829834	-6.69445466995239	-3.08191010844894e-05	0.00289124972186983	-0.00587495695799589	0.00483929552137852	NaN	53.8290519714355
934	108.307456970215	-5.65387868881226	-6.43471527099609	0.0113327819854021	0.00386527273803949	0.00191722682211548	0.000293855206109583	NaN	54.1537284851074
935	107.008758544922	-5.65387868881226	-6.11004114151001	-0.0100957229733467	0.0123068047687411	0.000293855206109583	0.00354059832170606	NaN	53.5043792724609
936	103.762016296387	-4.3551812171936	-6.30484533309937	-0.0110697457566857	0.0123068047687411	0.0100340843200684	0.013930176384747	NaN	51.8810081481934
937	105.06071472168	-5.65387868881226	-6.23991060256958	-0.0201606266200542	0.0181509424000978	0.01847561635077	0.0145795252174139	NaN	52.5303573608398
938	103.762016296387	-4.3551812171936	-6.56458520889282	-0.0120437685400248	0.0136055024340749	0.0149041991680861	0.00873538758605719	NaN	51.8810081481934
939	105.06071472168	-5.97855281829834	-6.36978054046631	0.00776136433705688	0.0123068047687411	0.0022419011220336	0.00451462110504508	NaN	52.5303573608398
940	105.06071472168	-5.32920408248901	-6.49965000152588	0.000943203864153475	0.00451462110504508	0.00256657530553639	-0.00360223650932312	NaN	52.5303573608398
941	106.359405517578	-5.65387868881226	-7.01912927627563	-0.0100957229733467	0.00159255252219737	-0.00490093370899558	-0.000355493422830477	NaN	53.1797027587891
942	107.658103942871	-5.00452995300293	-6.69445466995239	-0.00977104809135199	0.00289124972186983	0.00159255252219737	0.0022419011220336	NaN	53.8290519714355
943	107.008758544922	-5.65387868881226	-6.43471527099609	-0.0113944197073579	0.00873538758605719	-0.00652430532500148	0.00678734155371785	NaN	53.5043792724609
944	107.658103942871	-5.65387868881226	-6.49965000152588	0.0022419011220336	-0.00457625929266214	0.00289124972186983	0.00418994715437293	NaN	53.8290519714355
945	107.658103942871	-6.62790155410767	-6.30484533309937	0.00613799272105098	-0.0227580219507217	-0.00814767740666866	-0.00457625929266214	NaN	53.8290519714355
946	105.710060119629	-6.30322694778442	-6.49965000152588	0.0236704051494598	-0.0302255302667618	-0.0198359526693821	-0.00652430532500148	NaN	52.8550300598145
947	108.307456970215	-6.95257568359375	-6.23991060256958	0.0132808275520802	-0.0185372550040483	-0.00782300252467394	-0.00619963090866804	NaN	54.1537284851074
948	106.359405517578	-5.32920408248901	-6.17497587203979	0.0194496400654316	0.00808603875339031	-0.00652430532500148	-0.000355493422830477	NaN	53.1797027587891
949	107.008758544922	-6.30322694778442	-6.36978054046631	0.011982130818069	-0.00619963090866804	-0.00847235135734081	-0.00392691092565656	NaN	53.5043792724609
950	107.008758544922	-5.97855281829834	-6.88925933837891	0.00678734155371785	-0.000355493422830477	-0.0113944197073579	-0.00197886489331722	NaN	53.5043792724609
951	106.359405517578	-5.97855281829834	-6.75938940048218	-0.00522560812532902	0.00126787810586393	-0.00814767740666866	-0.00879702530801296	NaN	53.1797027587891
952	107.658103942871	-5.65387868881226	-6.23991060256958	-0.00619963090866804	-0.00327756232582033	-0.000680167751852423	-3.08191010844894e-05	NaN	53.8290519714355
953	105.710060119629	-5.00452995300293	-6.36978054046631	-0.0113944197073579	0.0100340843200684	-0.00814767740666866	-0.00197886489331722	NaN	52.8550300598145
954	105.06071472168	-4.67985534667969	-6.23991060256958	-0.00327756232582033	-0.00684897974133492	-0.0026282137259841	0.00483929552137852	NaN	52.5303573608398
955	107.008758544922	-5.32920408248901	-6.82432460784912	-0.00295288790948689	0.0136055024340749	-0.00197886489331722	-0.0133424662053585	NaN	53.5043792724609
956	107.008758544922	-5.32920408248901	-6.75938940048218	-0.00619963090866804	0.012956153601408	0.0103587592020631	0.00711201597005129	NaN	53.5043792724609
957	105.06071472168	-4.03050708770752	-7.34380340576172	-0.0136671401560307	0.0236704051494598	0.00808603875339031	0.00678734155371785	NaN	52.5303573608398
958	108.307456970215	-5.65387868881226	-6.82432460784912	-0.00814767740666866	0.012956153601408	0.00970941036939621	0.00938473641872406	NaN	54.1537284851074
959	107.008758544922	-4.3551812171936	-6.56458520889282	0.00418994715437293	0.00873538758605719	-0.000355493422830477	0.00678734155371785	NaN	53.5043792724609
960	107.008758544922	-4.67985534667969	-6.23991060256958	0.0106834331527352	0.00256657530553639	0.00256657530553639	-0.00652430532500148	NaN	53.5043792724609
961	105.710060119629	-4.67985534667969	-6.69445466995239	0.00776136433705688	0.000943203864153475	-0.00782300252467394	0.00451462110504508	NaN	52.8550300598145
962	107.008758544922	-4.67985534667969	-6.69445466995239	0.012956153601408	0.0022419011220336	-3.08191010844894e-05	0.00906006153672934	NaN	53.5043792724609
963	104.411361694336	-4.67985534667969	-6.69445466995239	0.0142548503354192	0.00906006153672934	0.00191722682211548	-0.00132951640989631	NaN	52.205680847168
964	105.710060119629	-4.67985534667969	-6.56458520889282	0.0116574559360743	0.01100810803473	-0.00457625929266214	0.000618529506027699	NaN	52.8550300598145
965	103.762016296387	-4.67985534667969	-6.43471527099609	0.0149041991680861	-0.00782300252467394	-0.0143164889886975	-0.000680167751852423	NaN	51.8810081481934
966	105.06071472168	-5.00452995300293	-6.04510593414307	0.0191249661147594	-0.0208099745213985	-0.0237320438027382	-0.00814767740666866	NaN	52.5303573608398
967	103.112663269043	-4.67985534667969	-6.49965000152588	0.0165275707840919	-0.0172385573387146	-0.00197886489331722	0.00354059832170606	NaN	51.5563316345215
968	105.710060119629	-5.32920408248901	-6.43471527099609	0.0178262684494257	-0.00652430532500148	-0.0100957229733467	-0.00587495695799589	NaN	52.8550300598145
969	107.008758544922	-5.00452995300293	-6.56458520889282	0.0152288740500808	0.00159255252219737	-0.0165892094373703	-0.00879702530801296	NaN	53.5043792724609
970	105.710060119629	-4.03050708770752	-6.62951993942261	0.00418994715437293	-0.00912170019000769	-0.00749832857400179	-0.00717365415766835	NaN	52.8550300598145
971	106.359405517578	-4.67985534667969	-6.30484533309937	0.00873538758605719	-0.00295288790948689	-0.0120437685400248	-0.000355493422830477	NaN	53.1797027587891
972	105.710060119629	-4.3551812171936	-6.49965000152588	0.000943203864153475	-0.00457625929266214	-0.00132951640989631	0.00191722682211548	NaN	52.8550300598145
973	106.359405517578	-5.97855281829834	-6.62951993942261	0.00743668992072344	0.000943203864153475	-0.00425158534198999	-0.00490093370899558	NaN	53.1797027587891
974	107.658103942871	-6.95257568359375	-6.30484533309937	0.00354059832170606	0.00451462110504508	-0.0026282137259841	-0.00457625929266214	NaN	53.8290519714355
975	107.658103942871	-6.30322694778442	-6.56458520889282	0.00873538758605719	0.00418994715437293	0.00743668992072344	-0.00327756232582033	NaN	53.8290519714355
976	105.710060119629	-5.65387868881226	-6.56458520889282	-0.0139918150380254	0.00970941036939621	0.01100810803473	0.011982130818069	NaN	52.8550300598145
977	108.956802368164	-6.30322694778442	-6.23991060256958	-0.0143164889886975	0.012956153601408	0.025618452578783	0.0106834331527352	NaN	54.478401184082
978	106.359405517578	-5.00452995300293	-6.56458520889282	-0.00977104809135199	0.0213976856321096	0.0155535480007529	0.00451462110504508	NaN	53.1797027587891
979	105.710060119629	-5.00452995300293	-7.14899873733521	0.00646266713738441	0.00841071270406246	0.00970941036939621	0.000293855206109583	NaN	52.8550300598145
980	107.008758544922	-5.65387868881226	-6.82432460784912	0.0100340843200684	0.00483929552137852	0.00483929552137852	-0.00587495695799589	NaN	53.5043792724609
981	107.008758544922	-5.65387868881226	-6.56458520889282	-0.00457625929266214	0.00126787810586393	-3.08191010844894e-05	0.00256657530553639	NaN	53.5043792724609
982	107.658103942871	-5.65387868881226	-6.36978054046631	-0.00327756232582033	0.00159255252219737	-0.00100484199356288	0.00743668992072344	NaN	53.8290519714355
983	107.008758544922	-5.32920408248901	-6.75938940048218	-0.0104203969240189	0.00841071270406246	-0.00652430532500148	0.00418994715437293	NaN	53.5043792724609
984	105.710060119629	-5.00452995300293	-7.08406400680542	0.000293855206109583	-0.00132951640989631	-0.00522560812532902	-0.00295288790948689	NaN	52.8550300598145
985	106.359405517578	-5.32920408248901	-6.69445466995239	0.0188002903014421	-0.00944637414067984	-0.0104203969240189	-0.00684897974133492	NaN	53.1797027587891
986	107.008758544922	-4.3551812171936	-6.62951993942261	0.0152288740500808	-0.0386670641601086	-0.0221086721867323	-0.00327756232582033	NaN	53.5043792724609
987	107.658103942871	-5.00452995300293	-6.36978054046631	0.0116574559360743	-0.0331475995481014	-0.0159398596733809	0.0100340843200684	NaN	53.8290519714355
988	106.359405517578	-5.00452995300293	-6.75938940048218	0.00191722682211548	-0.0201606266200542	-0.0195112787187099	-0.00522560812532902	NaN	53.1797027587891
989	106.359405517578	-5.65387868881226	-6.11004114151001	0.00841071270406246	0.00451462110504508	-0.0143164889886975	-0.00425158534198999	NaN	53.1797027587891
990	108.307456970215	-5.97855281829834	-6.56458520889282	-0.0026282137259841	-0.00425158534198999	-0.00457625929266214	-0.00197886489331722	NaN	54.1537284851074
991	107.008758544922	-5.65387868881226	-6.95419406890869	-0.0172385573387146	-0.00555028254166245	0.000943203864153475	0.000293855206109583	NaN	53.5043792724609
992	106.359405517578	-5.97855281829834	-6.43471527099609	-0.0162645354866982	0.00159255252219737	-0.00197886489331722	-0.00100484199356288	NaN	53.1797027587891
993	105.06071472168	-5.97855281829834	-6.36978054046631	-0.0221086721867323	0.00548864435404539	0.00841071270406246	0.00581331877037883	NaN	52.5303573608398
994	104.411361694336	-5.00452995300293	-6.56458520889282	-0.0165892094373703	0.00256657530553639	-0.00327756232582033	0.000293855206109583	NaN	52.205680847168
995	106.359405517578	-5.65387868881226	-6.17497587203979	-0.0263294391334057	0.0178262684494257	0.00938473641872406	-0.00327756232582033	NaN	53.1797027587891
996	106.359405517578	-6.30322694778442	-6.17497587203979	-0.0292515084147453	0.01847561635077	0.00548864435404539	-0.000355493422830477	NaN	53.1797027587891
997	105.710060119629	-5.00452995300293	-6.56458520889282	-0.0263294391334057	0.0152288740500808	0.0178262684494257	0.00906006153672934	NaN	52.8550300598145
998	107.658103942871	-6.30322694778442	-6.49965000152588	-0.0139918150380254	0.0171769186854362	0.012956153601408	0.00354059832170606	NaN	53.8290519714355
999	107.008758544922	-6.30322694778442	-6.30484533309937	-0.0152905117720366	0.0106834331527352	0.00418994715437293	0.000943203864153475	NaN	53.5043792724609
1000	105.710060119629	-5.00452995300293	-6.56458520889282	0.00256657530553639	0.000943203864153475	0.00159255252219737	-0.00749832857400179	NaN	52.8550300598145
1001	107.008758544922	-6.62790155410767	-6.36978054046631	0.0103587592020631	-0.00652430532500148	-0.00392691092565656	-0.00165419070981443	NaN	53.5043792724609
1002	107.008758544922	-5.97855281829834	-6.62951993942261	-0.00165419070981443	-0.00847235135734081	0.00483929552137852	0.000293855206109583	NaN	53.5043792724609
1003	107.658103942871	-6.30322694778442	-6.69445466995239	0.00873538758605719	-0.00522560812532902	0.00191722682211548	0.00938473641872406	NaN	53.8290519714355
1004	108.956802368164	-6.95257568359375	-6.17497587203979	0.0175015944987535	0.00548864435404539	0.00191722682211548	0.000293855206109583	NaN	54.478401184082
1005	108.307456970215	-6.62790155410767	-6.56458520889282	0.012956153601408	-0.00782300252467394	-0.0113944197073579	-0.000355493422830477	NaN	54.1537284851074
1006	108.956802368164	-5.97855281829834	-6.30484533309937	0.0132808275520802	-0.0227580219507217	-0.0159398596733809	-0.00457625929266214	NaN	54.478401184082
1007	107.008758544922	-5.32920408248901	-6.36978054046631	0.0149041991680861	-0.0305502042174339	-0.00944637414067984	-0.000680167751852423	NaN	53.5043792724609
1008	107.658103942871	-6.62790155410767	-6.17497587203979	0.0191249661147594	0.00321592413820326	-0.000355493422830477	0.00256657530553639	NaN	53.8290519714355
1009	108.307456970215	-6.30322694778442	-6.82432460784912	0.00841071270406246	-0.00425158534198999	-0.00684897974133492	0.00483929552137852	NaN	54.1537284851074
1010	106.359405517578	-5.32920408248901	-6.82432460784912	0.00451462110504508	-0.00197886489331722	-0.00879702530801296	-0.00360223650932312	NaN	53.1797027587891
1011	107.008758544922	-5.65387868881226	-6.69445466995239	0.00646266713738441	-0.00425158534198999	-0.00652430532500148	-0.00100484199356288	NaN	53.5043792724609
1012	107.008758544922	-5.32920408248901	-6.69445466995239	0.00126787810586393	-0.00652430532500148	-0.000355493422830477	0.00321592413820326	NaN	53.5043792724609
1013	107.658103942871	-5.32920408248901	-6.56458520889282	-0.0169138833880424	0.00646266713738441	-0.000680167751852423	-0.00555028254166245	NaN	53.8290519714355
1014	108.307456970215	-5.97855281829834	-6.49965000152588	0.00711201597005129	0.00354059832170606	-0.00619963090866804	0.00743668992072344	NaN	54.1537284851074
1015	107.658103942871	-5.32920408248901	-6.75938940048218	-0.0120437685400248	0.00873538758605719	0.00256657530553639	-0.00912170019000769	NaN	53.8290519714355
1016	106.359405517578	-5.32920408248901	-6.62951993942261	-0.0104203969240189	0.0194496400654316	0.00418994715437293	0.0106834331527352	NaN	53.1797027587891
1017	107.658103942871	-6.30322694778442	-6.23991060256958	-0.0139918150380254	0.0113327819854021	0.00483929552137852	0.00191722682211548	NaN	53.8290519714355
1018	108.956802368164	-6.30322694778442	-6.95419406890869	-0.0104203969240189	0.0142548503354192	0.0145795252174139	0.00938473641872406	NaN	54.478401184082
1019	106.359405517578	-5.00452995300293	-6.88925933837891	-0.00684897974133492	0.0132808275520802	0.00451462110504508	0.0223717093467712	NaN	53.1797027587891
1020	107.008758544922	-6.30322694778442	-6.88925933837891	-0.00782300252467394	0.0103587592020631	0.00386527273803949	0.00126787810586393	NaN	53.5043792724609
1021	105.710060119629	-6.62790155410767	-6.62951993942261	-0.00977104809135199	0.00191722682211548	-0.00197886489331722	0.00354059832170606	NaN	52.8550300598145
1022	106.359405517578	-6.62790155410767	-6.36978054046631	-0.0149658378213644	0.00678734155371785	0.00581331877037883	0.00906006153672934	NaN	53.1797027587891
1023	104.411361694336	-5.65387868881226	-6.36978054046631	-0.00879702530801296	0.00321592413820326	-3.08191010844894e-05	0.00516396993771195	NaN	52.205680847168
1024	105.710060119629	-5.65387868881226	-6.62951993942261	-0.00327756232582033	0.00646266713738441	-0.00782300252467394	0.0022419011220336	NaN	52.8550300598145
1025	107.008758544922	-5.65387868881226	-6.04510593414307	0.00516396993771195	-0.00490093370899558	-0.0104203969240189	-0.00587495695799589	NaN	53.5043792724609
1026	106.359405517578	-5.97855281829834	-6.69445466995239	0.0106834331527352	-0.0146411629393697	-0.0221086721867323	-0.00912170019000769	NaN	53.1797027587891
1027	108.956802368164	-7.27725028991699	-6.43471527099609	0.0126314787194133	-0.00522560812532902	-0.0152905117720366	-0.00555028254166245	NaN	54.478401184082
1028	106.359405517578	-5.97855281829834	-6.69445466995239	0.00841071270406246	-0.0100957229733467	-0.0110697457566857	-0.00100484199356288	NaN	53.1797027587891
1029	106.359405517578	-7.60192441940308	-6.17497587203979	0.00613799272105098	-0.0113944197073579	-0.0175632312893867	-0.00425158534198999	NaN	53.1797027587891
1030	108.956802368164	-7.92659854888916	-6.23991060256958	0.0136055024340749	-0.0126931173726916	-0.00814767740666866	0.000618529506027699	NaN	54.478401184082
1031	108.956802368164	-8.2512731552124	-5.98017120361328	0.00321592413820326	-0.0113944197073579	-0.0156151866540313	-0.00652430532500148	NaN	54.478401184082
1032	109.606155395508	-7.60192441940308	-6.43471527099609	0.00386527273803949	-0.0133424662053585	0.00159255252219737	-0.00879702530801296	NaN	54.8030776977539
1033	108.956802368164	-7.92659854888916	-6.49965000152588	0.00970941036939621	-0.00457625929266214	0.00126787810586393	0.00483929552137852	NaN	54.478401184082
1034	106.359405517578	-5.97855281829834	-6.69445466995239	0.020423661917448	0.00418994715437293	-0.00652430532500148	0.00159255252219737	NaN	53.1797027587891
1035	109.606155395508	-6.95257568359375	-6.49965000152588	0.00841071270406246	0.00256657530553639	0.00646266713738441	0.00159255252219737	NaN	54.8030776977539
1036	106.359405517578	-6.95257568359375	-6.17497587203979	-0.00230353930965066	0.0165275707840919	0.0100340843200684	0.0022419011220336	NaN	53.1797027587891
1037	109.606155395508	-6.30322694778442	-6.23991060256958	-0.0104203969240189	0.0155535480007529	0.0155535480007529	0.0103587592020631	NaN	54.8030776977539
1038	106.359405517578	-6.62790155410767	-6.75938940048218	-0.00717365415766835	0.0145795252174139	0.0191249661147594	0.00581331877037883	NaN	53.1797027587891
1039	108.956802368164	-6.95257568359375	-6.69445466995239	0.01100810803473	0.0103587592020631	-0.00457625929266214	-0.00360223650932312	NaN	54.478401184082
1040	108.307456970215	-7.27725028991699	-6.56458520889282	0.0113327819854021	-3.08191010844894e-05	-0.00132951640989631	-0.00587495695799589	NaN	54.1537284851074
1041	108.956802368164	-6.95257568359375	-6.75938940048218	0.0158782228827477	0.00613799272105098	-0.00360223650932312	-0.00197886489331722	NaN	54.478401184082
1042	107.658103942871	-6.95257568359375	-6.43471527099609	0.0207483377307653	0.0103587592020631	-0.00165419070981443	0.0106834331527352	NaN	53.8290519714355
1043	108.307456970215	-7.27725028991699	-6.23991060256958	0.0194496400654316	0.00613799272105098	0.0113327819854021	0.00256657530553639	NaN	54.1537284851074
1044	108.307456970215	-7.27725028991699	-6.23991060256958	0.0285405199974775	0.00451462110504508	-0.00619963090866804	-0.000680167751852423	NaN	54.1537284851074
1045	107.658103942871	-6.62790155410767	-6.56458520889282	0.0233457311987877	-0.0191866029053926	-0.00555028254166245	-0.0117190945893526	NaN	53.8290519714355
1046	108.956802368164	-6.95257568359375	-6.17497587203979	0.0314625911414623	-0.0152905117720366	-0.0172385573387146	-0.00425158534198999	NaN	54.478401184082
1047	107.008758544922	-5.65387868881226	-6.62951993942261	0.0113327819854021	-0.0149658378213644	-0.0107450718060136	-0.0113944197073579	NaN	53.5043792724609
1048	108.307456970215	-6.95257568359375	-6.23991060256958	0.00451462110504508	-0.00457625929266214	-0.00912170019000769	0.00256657530553639	NaN	54.1537284851074
1049	105.710060119629	-5.32920408248901	-6.30484533309937	0.00354059832170606	-0.00360223650932312	-0.00490093370899558	-0.00295288790948689	NaN	52.8550300598145
1050	105.710060119629	-5.97855281829834	-6.62951993942261	0.000293855206109583	-0.00327756232582033	-0.00847235135734081	-0.00490093370899558	NaN	52.8550300598145
1051	104.411361694336	-5.97855281829834	-6.69445466995239	-0.017887907102704	0.00321592413820326	0.00646266713738441	-0.00197886489331722	NaN	52.205680847168
1052	105.710060119629	-5.97855281829834	-6.62951993942261	-0.0149658378213644	-0.00425158534198999	0.00516396993771195	0.00159255252219737	NaN	52.8550300598145
1053	104.411361694336	-5.97855281829834	-6.62951993942261	0.00483929552137852	0.0142548503354192	0.00613799272105098	-0.00230353930965066	NaN	52.205680847168
1054	107.658103942871	-5.97855281829834	-6.43471527099609	-0.00522560812532902	0.00678734155371785	0.00970941036939621	-0.00522560812532902	NaN	53.8290519714355
1055	107.008758544922	-5.65387868881226	-6.23991060256958	-0.0237320438027382	0.00354059832170606	0.00808603875339031	0.000618529506027699	NaN	53.5043792724609
1056	108.307456970215	-6.95257568359375	-6.56458520889282	-0.0172385573387146	0.0158782228827477	0.0149041991680861	-0.00717365415766835	NaN	54.1537284851074
1057	107.008758544922	-6.30322694778442	-6.36978054046631	-0.0201606266200542	0.0103587592020631	0.0116574559360743	0.00906006153672934	NaN	53.5043792724609
1058	108.956802368164	-7.92659854888916	-6.43471527099609	-0.00717365415766835	0.00808603875339031	0.0136055024340749	0.0022419011220336	NaN	54.478401184082
1059	107.008758544922	-7.92659854888916	-6.49965000152588	-0.00457625929266214	-0.00457625929266214	0.00483929552137852	0.00548864435404539	NaN	53.5043792724609
1060	106.359405517578	-6.62790155410767	-6.56458520889282	-0.00327756232582033	-0.00295288790948689	0.00354059832170606	-0.00555028254166245	NaN	53.1797027587891
1061	107.008758544922	-6.95257568359375	-6.17497587203979	-0.0146411629393697	-0.00717365415766835	-0.00197886489331722	-0.00749832857400179	NaN	53.5043792724609
1062	106.359405517578	-5.97855281829834	-7.14899873733521	0.00613799272105098	-0.00100484199356288	0.0123068047687411	0.00516396993771195	NaN	53.1797027587891
1063	108.307456970215	-6.30322694778442	-7.14899873733521	-0.0211346503347158	0.00906006153672934	0.00289124972186983	0.00289124972186983	NaN	54.1537284851074
1064	108.307456970215	-6.95257568359375	-6.95419406890869	-0.0026282137259841	0.00256657530553639	-0.000680167751852423	-0.00619963090866804	NaN	54.1537284851074
1065	107.658103942871	-5.97855281829834	-6.43471527099609	0.00873538758605719	-0.00944637414067984	-0.0136671401560307	-0.00522560812532902	NaN	53.8290519714355
1066	107.008758544922	-5.65387868881226	-6.36978054046631	0.00646266713738441	-0.0208099745213985	-0.0191866029053926	-0.0100957229733467	NaN	53.5043792724609
1067	108.956802368164	-7.27725028991699	-6.36978054046631	0.01100810803473	0.00938473641872406	-0.0133424662053585	-0.00717365415766835	NaN	54.478401184082
1068	107.658103942871	-5.65387868881226	-6.88925933837891	0.00289124972186983	-0.0276281367987394	-0.0172385573387146	-0.00132951640989631	NaN	53.8290519714355
1069	107.658103942871	-6.62790155410767	-6.62951993942261	0.00841071270406246	-0.000355493422830477	-0.0100957229733467	-0.00814767740666866	NaN	53.8290519714355
1070	108.307456970215	-6.95257568359375	-6.56458520889282	0.00646266713738441	-0.00684897974133492	-0.0185372550040483	-0.00132951640989631	NaN	54.1537284851074
1071	108.307456970215	-6.95257568359375	-6.62951993942261	0.00548864435404539	0.00126787810586393	-0.00847235135734081	-0.00717365415766835	NaN	54.1537284851074
1072	107.008758544922	-6.30322694778442	-6.82432460784912	0.00906006153672934	0.00354059832170606	-0.00555028254166245	-0.00230353930965066	NaN	53.5043792724609
1073	108.307456970215	-6.95257568359375	-6.43471527099609	0.00159255252219737	0.00289124972186983	0.000293855206109583	0.00126787810586393	NaN	54.1537284851074
1074	108.956802368164	-6.95257568359375	-6.36978054046631	0.013930176384747	0.00970941036939621	-0.00912170019000769	-0.000680167751852423	NaN	54.478401184082
1075	107.658103942871	-6.62790155410767	-6.43471527099609	0.00776136433705688	0.00743668992072344	-0.000680167751852423	-0.00490093370899558	NaN	53.8290519714355
1076	108.956802368164	-6.95257568359375	-6.62951993942261	-0.00165419070981443	0.0165275707840919	0.00613799272105098	0.00451462110504508	NaN	54.478401184082
1077	106.359405517578	-6.30322694778442	-6.23991060256958	-0.0110697457566857	0.0126314787194133	0.0165275707840919	0.00159255252219737	NaN	53.1797027587891
1078	107.658103942871	-6.62790155410767	-6.04510593414307	-0.0152905117720366	0.0165275707840919	0.01100810803473	0.00191722682211548	NaN	53.8290519714355
1079	105.06071472168	-5.97855281829834	-6.56458520889282	-0.00295288790948689	0.0142548503354192	0.00483929552137852	0.00678734155371785	NaN	52.5303573608398
1080	105.710060119629	-5.00452995300293	-6.56458520889282	-0.0230826959013939	0.00776136433705688	-0.00619963090866804	0.0022419011220336	NaN	52.8550300598145
1081	105.06071472168	-5.32920408248901	-6.62951993942261	-0.0224333461374044	0.000943203864153475	-0.0026282137259841	0.00711201597005129	NaN	52.5303573608398
1082	108.307456970215	-6.30322694778442	-6.56458520889282	-0.0139918150380254	0.00256657530553639	0.00808603875339031	0.00516396993771195	NaN	54.1537284851074
1083	107.008758544922	-6.30322694778442	-6.75938940048218	0.000943203864153475	0.00776136433705688	0.00256657530553639	0.00289124972186983	NaN	53.5043792724609
1084	108.956802368164	-6.62790155410767	-6.04510593414307	0.00483929552137852	-0.00197886489331722	0.000293855206109583	0.00646266713738441	NaN	54.478401184082
1085	107.658103942871	-6.30322694778442	-6.56458520889282	0.0022419011220336	0.000943203864153475	-0.0126931173726916	-0.00457625929266214	NaN	53.8290519714355
1086	107.658103942871	-6.95257568359375	-6.49965000152588	0.0145795252174139	-0.0175632312893867	-0.0211346503347158	-0.00912170019000769	NaN	53.8290519714355
1087	105.710060119629	-6.30322694778442	-6.43471527099609	0.0194496400654316	-0.0237320438027382	-0.00847235135734081	-0.00522560812532902	NaN	52.8550300598145
1088	107.658103942871	-7.60192441940308	-6.36978054046631	0.0116574559360743	-0.00587495695799589	-0.00749832857400179	-0.00555028254166245	NaN	53.8290519714355
1089	106.359405517578	-6.62790155410767	-6.43471527099609	0.0181509424000978	-0.0120437685400248	-0.0117190945893526	-3.08191010844894e-05	NaN	53.1797027587891
1090	108.307456970215	-7.27725028991699	-6.11004114151001	0.00711201597005129	-0.0107450718060136	-0.00944637414067984	-0.00684897974133492	NaN	54.1537284851074
1091	108.956802368164	-7.27725028991699	-6.43471527099609	0.0100340843200684	-0.00619963090866804	-0.00327756232582033	-0.00230353930965066	NaN	54.478401184082
1092	108.307456970215	-5.97855281829834	-6.82432460784912	0.0022419011220336	0.000618529506027699	-0.00652430532500148	-0.00684897974133492	NaN	54.1537284851074
1093	109.606155395508	-6.62790155410767	-6.62951993942261	0.00256657530553639	-0.00555028254166245	-0.00684897974133492	-0.00197886489331722	NaN	54.8030776977539
1094	108.307456970215	-5.65387868881226	-6.69445466995239	0.0103587592020631	0.0100340843200684	0.00646266713738441	0.0022419011220336	NaN	54.1537284851074
1095	108.956802368164	-6.30322694778442	-6.23991060256958	0.00548864435404539	0.00646266713738441	-0.00522560812532902	-0.0123684434220195	NaN	54.478401184082
1096	107.008758544922	-6.95257568359375	-6.17497587203979	-0.0130177913233638	0.0123068047687411	0.00841071270406246	0.00548864435404539	NaN	53.5043792724609
1097	108.307456970215	-5.32920408248901	-6.75938940048218	-0.0123684434220195	0.0171769186854362	0.00581331877037883	0.00354059832170606	NaN	54.1537284851074
1098	105.710060119629	-5.00452995300293	-6.88925933837891	-0.0146411629393697	0.0165275707840919	0.0126314787194133	-0.000355493422830477	NaN	52.8550300598145
1099	106.359405517578	-6.30322694778442	-6.82432460784912	0.000293855206109583	0.00938473641872406	-0.00132951640989631	0.000293855206109583	NaN	53.1797027587891
1100	108.307456970215	-6.30322694778442	-6.49965000152588	0.0022419011220336	-0.00197886489331722	-0.00522560812532902	-0.00457625929266214	NaN	54.1537284851074
1101	107.008758544922	-5.00452995300293	-6.30484533309937	0.00776136433705688	0.00159255252219737	0.00354059832170606	-0.00295288790948689	NaN	53.5043792724609
1102	105.710060119629	-5.32920408248901	-6.30484533309937	0.00451462110504508	0.00159255252219737	0.00354059832170606	0.00321592413820326	NaN	52.8550300598145
1103	105.710060119629	-5.00452995300293	-6.82432460784912	0.00483929552137852	0.00548864435404539	0.00970941036939621	0.000618529506027699	NaN	52.8550300598145
1104	107.658103942871	-5.65387868881226	-6.30484533309937	0.0149041991680861	0.0022419011220336	-0.00522560812532902	0.00418994715437293	NaN	53.8290519714355
1105	108.956802368164	-5.65387868881226	-6.36978054046631	0.00970941036939621	-0.00684897974133492	-0.0172385573387146	-0.00782300252467394	NaN	54.478401184082
1106	107.008758544922	-5.32920408248901	-6.69445466995239	0.013930176384747	-0.0146411629393697	-0.0224333461374044	-0.00295288790948689	NaN	53.5043792724609
1107	106.359405517578	-5.97855281829834	-6.23991060256958	0.00776136433705688	-0.00490093370899558	-0.00879702530801296	-0.00619963090866804	NaN	53.1797027587891
1108	105.06071472168	-5.00452995300293	-6.17497587203979	0.00256657530553639	-0.00587495695799589	-0.0110697457566857	0.00418994715437293	NaN	52.5303573608398
1109	104.411361694336	-5.00452995300293	-6.56458520889282	-0.00587495695799589	-0.00555028254166245	-0.00684897974133492	-0.00977104809135199	NaN	52.205680847168
1110	105.06071472168	-5.97855281829834	-6.49965000152588	0.00451462110504508	-0.00749832857400179	-0.00684897974133492	-0.0026282137259841	NaN	52.5303573608398
1111	105.06071472168	-5.65387868881226	-6.82432460784912	-0.0227580219507217	-0.000680167751852423	-0.00522560812532902	-0.00522560812532902	NaN	52.5303573608398
1112	106.359405517578	-5.32920408248901	-6.82432460784912	0.00191722682211548	-0.000680167751852423	0.00516396993771195	0.000293855206109583	NaN	53.1797027587891
1113	107.008758544922	-5.65387868881226	-6.23991060256958	0.00581331877037883	0.00386527273803949	0.00159255252219737	-0.000680167751852423	NaN	53.5043792724609
1114	105.710060119629	-5.00452995300293	-6.30484533309937	0.0158782228827477	0.00451462110504508	0.00321592413820326	-0.000680167751852423	NaN	52.8550300598145
1115	108.307456970215	-5.32920408248901	-6.56458520889282	0.00678734155371785	0.013930176384747	0.00841071270406246	-0.00230353930965066	NaN	54.1537284851074
1116	107.658103942871	-5.65387868881226	-6.49965000152588	-0.0107450718060136	0.01847561635077	0.0113327819854021	-3.08191010844894e-05	NaN	53.8290519714355
1117	106.359405517578	-5.32920408248901	-6.49965000152588	-0.00295288790948689	0.011982130818069	0.0132808275520802	0.00711201597005129	NaN	53.1797027587891
1118	107.008758544922	-6.95257568359375	-6.82432460784912	0.00613799272105098	0.011982130818069	0.0197743140161037	0.00191722682211548	NaN	53.5043792724609
1119	107.658103942871	-6.62790155410767	-6.30484533309937	0.0116574559360743	0.00354059832170606	0.00451462110504508	0.00418994715437293	NaN	53.8290519714355
1120	105.710060119629	-5.65387868881226	-6.56458520889282	-0.00944637414067984	-0.0100957229733467	-0.00327756232582033	-0.00490093370899558	NaN	52.8550300598145
1121	105.710060119629	-5.32920408248901	-6.62951993942261	-0.00749832857400179	0.000618529506027699	-0.0100957229733467	0.000943203864153475	NaN	52.8550300598145
1122	105.710060119629	-4.3551812171936	-6.56458520889282	-0.0107450718060136	0.00386527273803949	0.00678734155371785	0.00418994715437293	NaN	52.8550300598145
1123	106.359405517578	-5.00452995300293	-6.56458520889282	0.00354059832170606	0.00451462110504508	-0.00165419070981443	0.011982130818069	NaN	53.1797027587891
1124	107.658103942871	-5.97855281829834	-6.49965000152588	-0.00165419070981443	0.01100810803473	-3.08191010844894e-05	-0.000680167751852423	NaN	53.8290519714355
1125	107.008758544922	-5.00452995300293	-6.36978054046631	0.00321592413820326	-0.00652430532500148	-0.0123684434220195	-0.00717365415766835	NaN	53.5043792724609
1126	107.658103942871	-5.65387868881226	-6.23991060256958	0.00938473641872406	-0.00587495695799589	-0.0204853005707264	-0.00847235135734081	NaN	53.8290519714355
1127	107.008758544922	-4.67985534667969	-6.88925933837891	0.0181509424000978	-0.0104203969240189	-0.0188619289547205	0.00581331877037883	NaN	53.5043792724609
1128	107.658103942871	-5.65387868881226	-6.62951993942261	0.000293855206109583	-0.00490093370899558	-0.0152905117720366	-0.00295288790948689	NaN	53.8290519714355
1129	107.008758544922	-4.3551812171936	-7.21393346786499	0.0158782228827477	-0.00619963090866804	-0.00814767740666866	-0.00165419070981443	NaN	53.5043792724609
1130	106.359405517578	-4.3551812171936	-7.21393346786499	0.00776136433705688	-0.00327756232582033	-0.0191866029053926	-0.00619963090866804	NaN	53.1797027587891
1131	106.359405517578	-4.67985534667969	-6.56458520889282	0.0194496400654316	-0.00230353930965066	-0.00165419070981443	0.000293855206109583	NaN	53.1797027587891
1132	105.06071472168	-4.03050708770752	-6.30484533309937	0.012956153601408	0.0116574559360743	-0.00100484199356288	0.00256657530553639	NaN	52.5303573608398
1133	105.06071472168	-4.03050708770752	-6.75938940048218	0.0158782228827477	0.00711201597005129	-0.0130177913233638	0.00743668992072344	NaN	52.5303573608398
1134	107.008758544922	-5.32920408248901	-6.49965000152588	0.0162028968334198	0.00906006153672934	-0.00619963090866804	0.00646266713738441	NaN	53.5043792724609
1135	105.710060119629	-4.03050708770752	-6.75938940048218	0.00711201597005129	0.00354059832170606	-0.00652430532500148	-0.00230353930965066	NaN	52.8550300598145
1136	106.359405517578	-4.03050708770752	-6.30484533309937	-0.00425158534198999	0.0217223595827818	0.00613799272105098	0.00646266713738441	NaN	53.1797027587891
1137	105.710060119629	-4.67985534667969	-6.04510593414307	-0.0188619289547205	0.0171769186854362	0.00646266713738441	0.0142548503354192	NaN	52.8550300598145
1138	103.112663269043	-4.03050708770752	-6.82432460784912	-0.0286021586507559	0.0226963832974434	0.00873538758605719	0.0116574559360743	NaN	51.5563316345215
1139	103.762016296387	-4.03050708770752	-6.56458520889282	-0.0182125810533762	0.00873538758605719	0.01847561635077	0.00841071270406246	NaN	51.8810081481934
1140	105.710060119629	-5.32920408248901	-6.49965000152588	-0.0224333461374044	0.00386527273803949	0.00451462110504508	0.00126787810586393	NaN	52.8550300598145
1141	105.710060119629	-5.32920408248901	-6.36978054046631	-0.0201606266200542	0.0126314787194133	0.00418994715437293	-0.00100484199356288	NaN	52.8550300598145
1142	106.359405517578	-5.32920408248901	-6.36978054046631	-0.0217839982360601	0.011982130818069	0.013930176384747	0.00808603875339031	NaN	53.1797027587891
1143	106.359405517578	-5.00452995300293	-5.98017120361328	-0.0126931173726916	0.00841071270406246	0.00938473641872406	0.00516396993771195	NaN	53.1797027587891
1144	104.411361694336	-4.3551812171936	-6.43471527099609	0.000293855206109583	0.00646266713738441	-0.000680167751852423	-0.00100484199356288	NaN	52.205680847168
1145	107.008758544922	-5.32920408248901	-6.23991060256958	0.00613799272105098	-0.00717365415766835	-0.0130177913233638	-0.00327756232582033	NaN	53.5043792724609
1146	105.710060119629	-4.03050708770752	-6.69445466995239	0.012956153601408	-0.0324982516467571	-0.0308748781681061	-0.0117190945893526	NaN	52.8550300598145
1147	107.008758544922	-5.65387868881226	-6.36978054046631	0.00808603875339031	-0.00327756232582033	-0.0120437685400248	-0.00457625929266214	NaN	53.5043792724609
1148	105.710060119629	-4.67985534667969	-6.56458520889282	0.011982130818069	-0.0182125810533762	-0.0247060675173998	-0.00814767740666866	NaN	52.8550300598145
1149	106.359405517578	-6.30322694778442	-5.9152364730835	0.00418994715437293	-0.0107450718060136	-0.0149658378213644	-0.000355493422830477	NaN	53.1797027587891
1150	107.658103942871	-6.30322694778442	-6.11004114151001	0.00321592413820326	-0.0139918150380254	-0.0117190945893526	-0.0117190945893526	NaN	53.8290519714355
1151	107.658103942871	-5.65387868881226	-6.49965000152588	-0.0126931173726916	-0.0130177913233638	-0.00912170019000769	-0.00165419070981443	NaN	53.8290519714355
1152	107.008758544922	-5.32920408248901	-6.36978054046631	-0.00360223650932312	-0.0136671401560307	0.00386527273803949	0.00386527273803949	NaN	53.5043792724609
1153	108.307456970215	-5.65387868881226	-6.88925933837891	-0.00165419070981443	-0.00652430532500148	-0.00132951640989631	0.000943203864153475	NaN	54.1537284851074
1154	106.359405517578	-3.38115835189819	-6.23991060256958	0.000943203864153475	0.00581331877037883	0.00483929552137852	0.00581331877037883	NaN	53.1797027587891
1155	108.956802368164	-4.3551812171936	-6.30484533309937	0.00581331877037883	-0.000680167751852423	-0.00100484199356288	0.00126787810586393	NaN	54.478401184082
1156	107.658103942871	-4.67985534667969	-6.11004114151001	-0.0204853005707264	0.0145795252174139	0.00938473641872406	0.00256657530553639	NaN	53.8290519714355
1157	106.359405517578	-3.70583271980286	-6.82432460784912	-0.0195112787187099	0.0194496400654316	0.0149041991680861	-0.000355493422830477	NaN	53.1797027587891
1158	105.710060119629	-4.3551812171936	-6.62951993942261	-0.00652430532500148	0.01100810803473	-0.00327756232582033	0.000943203864153475	NaN	52.8550300598145
1159	107.658103942871	-4.67985534667969	-6.62951993942261	-0.00295288790948689	0.00808603875339031	-0.00165419070981443	-0.00425158534198999	NaN	53.8290519714355
1160	105.06071472168	-3.70583271980286	-6.82432460784912	-0.00165419070981443	0.00776136433705688	-0.00879702530801296	-0.000680167751852423	NaN	52.5303573608398
1161	106.359405517578	-3.38115835189819	-6.56458520889282	-0.00360223650932312	0.00289124972186983	-0.00619963090866804	-0.00555028254166245	NaN	53.1797027587891
1162	105.06071472168	-3.38115835189819	-6.56458520889282	0.0178262684494257	0.00646266713738441	-0.00100484199356288	0.00906006153672934	NaN	52.5303573608398
1163	108.307456970215	-3.70583271980286	-6.69445466995239	0.0022419011220336	0.00191722682211548	-0.00555028254166245	-0.0026282137259841	NaN	54.1537284851074
1164	107.008758544922	-4.67985534667969	-6.30484533309937	-0.00652430532500148	0.00776136433705688	-0.00717365415766835	0.00418994715437293	NaN	53.5043792724609
1165	107.008758544922	-3.05648398399353	-6.62951993942261	-0.00295288790948689	-0.0169138833880424	-0.0152905117720366	0.000943203864153475	NaN	53.5043792724609
1166	107.008758544922	-4.3551812171936	-5.98017120361328	0.0113327819854021	-0.0139918150380254	-0.021459324285388	-0.0026282137259841	NaN	53.5043792724609
1167	104.411361694336	-3.05648398399353	-6.43471527099609	0.0103587592020631	-0.00847235135734081	-0.00327756232582033	0.00451462110504508	NaN	52.205680847168
1168	107.008758544922	-4.67985534667969	-6.17497587203979	0.00191722682211548	-0.00652430532500148	-0.0110697457566857	-0.000680167751852423	NaN	53.5043792724609
1169	103.762016296387	-3.05648398399353	-6.82432460784912	0.00678734155371785	0.0022419011220336	0.00386527273803949	-0.00295288790948689	NaN	51.8810081481934
1170	103.112663269043	-3.70583271980286	-6.62951993942261	0.00873538758605719	-0.00197886489331722	0.000293855206109583	0.00386527273803949	NaN	51.5563316345215
1171	103.112663269043	-3.05648398399353	-6.62951993942261	-0.00197886489331722	0.000943203864153475	-0.000680167751852423	0.00289124972186983	NaN	51.5563316345215
1172	104.411361694336	-3.38115835189819	-6.56458520889282	0.00613799272105098	0.00191722682211548	0.00418994715437293	0.00841071270406246	NaN	52.205680847168
1173	105.710060119629	-3.38115835189819	-6.36978054046631	0.00613799272105098	0.00483929552137852	-0.00197886489331722	0.00841071270406246	NaN	52.8550300598145
1174	105.710060119629	-4.3551812171936	-6.43471527099609	0.0100340843200684	0.00159255252219737	0.00678734155371785	-0.00100484199356288	NaN	52.8550300598145
1175	105.710060119629	-3.38115835189819	-6.62951993942261	0.00191722682211548	0.0149041991680861	0.00873538758605719	0.000293855206109583	NaN	52.8550300598145
1176	105.710060119629	-3.05648398399353	-6.69445466995239	-0.0146411629393697	0.0116574559360743	0.013930176384747	0.00289124972186983	NaN	52.8550300598145
1177	106.359405517578	-4.67985534667969	-6.30484533309937	-0.0156151866540313	0.00776136433705688	0.0191249661147594	0.00321592413820326	NaN	53.1797027587891
1178	106.359405517578	-4.3551812171936	-6.36978054046631	-0.0204853005707264	0.00808603875339031	0.0142548503354192	0.00646266713738441	NaN	53.1797027587891
1179	105.710060119629	-4.3551812171936	-6.17497587203979	-0.00100484199356288	0.00646266713738441	0.00289124972186983	-0.00360223650932312	NaN	52.8550300598145
1180	105.06071472168	-4.67985534667969	-6.43471527099609	-0.000355493422830477	-0.000680167751852423	-0.0110697457566857	-0.00684897974133492	NaN	52.5303573608398
1181	107.658103942871	-4.67985534667969	-6.43471527099609	0.00776136433705688	0.00256657530553639	-0.00587495695799589	-0.00392691092565656	NaN	53.8290519714355
1182	107.658103942871	-4.03050708770752	-6.49965000152588	0.00776136433705688	0.00354059832170606	0.00483929552137852	0.00451462110504508	NaN	53.8290519714355
1183	107.008758544922	-3.05648398399353	-6.43471527099609	-0.00360223650932312	0.00841071270406246	0.00483929552137852	0.000618529506027699	NaN	53.5043792724609
1184	105.06071472168	-2.73180961608887	-6.43471527099609	0.0116574559360743	0.0100340843200684	0.00970941036939621	-0.0026282137259841	NaN	52.5303573608398
1185	106.359405517578	-3.38115835189819	-6.23991060256958	0.0152288740500808	-0.00717365415766835	0.0152288740500808	-0.00392691092565656	NaN	53.1797027587891
1186	104.411361694336	-3.05648398399353	-6.75938940048218	0.0213976856321096	-0.0130177913233638	0.00386527273803949	-0.00879702530801296	NaN	52.205680847168
1187	107.008758544922	-3.70583271980286	-6.69445466995239	0.0145795252174139	-0.0026282137259841	0.00970941036939621	-3.08191010844894e-05	NaN	53.5043792724609
1188	103.762016296387	-2.73180961608887	-6.82432460784912	0.0226963832974434	0.00354059832170606	-0.00392691092565656	-0.00230353930965066	NaN	51.8810081481934
1189	107.008758544922	-3.70583271980286	-6.69445466995239	0.0223717093467712	-0.00522560812532902	0.00678734155371785	-0.00717365415766835	NaN	53.5043792724609
1190	106.359405517578	-3.70583271980286	-6.36978054046631	0.01100810803473	-0.00522560812532902	0.00126787810586393	0.00159255252219737	NaN	53.1797027587891
1191	107.008758544922	-3.70583271980286	-6.23991060256958	0.00841071270406246	-0.00619963090866804	0.00808603875339031	-0.00782300252467394	NaN	53.5043792724609
1192	105.710060119629	-3.70583271980286	-6.56458520889282	-0.00490093370899558	0.00548864435404539	0.00581331877037883	0.000618529506027699	NaN	52.8550300598145
1193	105.710060119629	-3.05648398399353	-6.43471527099609	0.00678734155371785	0.00418994715437293	0.00873538758605719	-0.00165419070981443	NaN	52.8550300598145
1194	106.359405517578	-2.73180961608887	-6.30484533309937	0.00256657530553639	0.00646266713738441	0.013930176384747	-0.00132951640989631	NaN	53.1797027587891
1195	105.710060119629	-3.05648398399353	-6.30484533309937	-0.00197886489331722	0.011982130818069	0.00808603875339031	-0.00425158534198999	NaN	52.8550300598145
1196	105.06071472168	-4.03050708770752	-6.11004114151001	-0.0175632312893867	0.0194496400654316	0.0113327819854021	0.00776136433705688	NaN	52.5303573608398
1197	102.463317871094	-1.75778675079346	-6.17497587203979	-0.0263294391334057	0.0106834331527352	0.0262678004801273	0.0126314787194133	NaN	51.2316589355469
1198	103.112663269043	-3.38115835189819	-6.49965000152588	-0.0227580219507217	0.0213976856321096	0.00678734155371785	0.00906006153672934	NaN	51.5563316345215
1199	105.06071472168	-2.73180961608887	-6.49965000152588	0.00613799272105098	0.0113327819854021	0.0113327819854021	0.00354059832170606	NaN	52.5303573608398
1200	105.06071472168	-3.05648398399353	-6.56458520889282	0.0022419011220336	0.00126787810586393	0.000943203864153475	0.0022419011220336	NaN	52.5303573608398
1201	103.762016296387	-2.08246111869812	-6.49965000152588	-0.0100957229733467	0.00841071270406246	-0.00717365415766835	-0.00522560812532902	NaN	51.8810081481934
1202	104.411361694336	-2.08246111869812	-6.36978054046631	-0.00392691092565656	0.00191722682211548	0.00581331877037883	-0.00100484199356288	NaN	52.205680847168
1203	106.359405517578	-3.05648398399353	-6.49965000152588	0.01100810803473	-0.000680167751852423	0.00678734155371785	0.00808603875339031	NaN	53.1797027587891
1204	107.658103942871	-3.38115835189819	-6.43471527099609	0.011982130818069	0.00354059832170606	-0.00197886489331722	-0.00230353930965066	NaN	53.8290519714355
1205	106.359405517578	-3.05648398399353	-6.56458520889282	0.0298392176628113	-0.00749832857400179	-0.0152905117720366	-0.00912170019000769	NaN	53.1797027587891
1206	105.710060119629	-4.3551812171936	-6.43471527099609	0.0171769186854362	-0.0260047651827335	-0.0146411629393697	-0.00425158534198999	NaN	52.8550300598145
1207	104.411361694336	-3.70583271980286	-6.49965000152588	0.0194496400654316	-0.0169138833880424	-0.0126931173726916	0.00256657530553639	NaN	52.205680847168
1208	105.710060119629	-4.03050708770752	-6.23991060256958	0.0152288740500808	-0.0172385573387146	-0.0169138833880424	-0.00327756232582033	NaN	52.8550300598145
1209	104.411361694336	-3.38115835189819	-6.56458520889282	0.00970941036939621	-0.00814767740666866	-0.0133424662053585	0.00321592413820326	NaN	52.205680847168
1210	104.411361694336	-2.73180961608887	-6.56458520889282	0.000618529506027699	-0.0107450718060136	-0.0130177913233638	-0.00847235135734081	NaN	52.205680847168
1211	104.411361694336	-2.40713548660278	-6.56458520889282	-0.0149658378213644	-0.00490093370899558	-0.0198359526693821	0.000293855206109583	NaN	52.205680847168
1212	103.762016296387	-2.08246111869812	-6.56458520889282	-0.00652430532500148	-0.00100484199356288	-0.00457625929266214	0.0103587592020631	NaN	51.8810081481934
1213	105.06071472168	-2.08246111869812	-6.43471527099609	-0.0133424662053585	-0.00360223650932312	-0.0110697457566857	0.000943203864153475	NaN	52.5303573608398
1214	105.710060119629	-2.40713548660278	-6.36978054046631	-0.0130177913233638	0.00354059832170606	-0.00555028254166245	0.00159255252219737	NaN	52.8550300598145
1215	105.06071472168	-2.08246111869812	-6.88925933837891	-0.0152905117720366	0.013930176384747	-0.00165419070981443	0.00873538758605719	NaN	52.5303573608398
1216	104.411361694336	-1.75778675079346	-6.82432460784912	-0.0347709693014622	0.0126314787194133	0.00418994715437293	0.00386527273803949	NaN	52.205680847168
1217	107.008758544922	-2.73180961608887	-7.01912927627563	-0.0227580219507217	0.0145795252174139	-0.000680167751852423	0.0126314787194133	NaN	53.5043792724609
1218	105.06071472168	-2.08246111869812	-7.27886867523193	-0.0260047651827335	0.0178262684494257	0.0123068047687411	0.00678734155371785	NaN	52.5303573608398
1219	103.762016296387	-2.40713548660278	-7.08406400680542	-0.0110697457566857	0.0132808275520802	-0.00295288790948689	0.00289124972186983	NaN	51.8810081481934
1220	103.112663269043	-2.40713548660278	-6.04510593414307	-0.00717365415766835	0.00906006153672934	-0.00749832857400179	-0.00425158534198999	NaN	51.5563316345215
1221	105.710060119629	-3.05648398399353	-6.49965000152588	-0.0126931173726916	0.00581331877037883	-0.00132951640989631	-0.00197886489331722	NaN	52.8550300598145
1222	105.06071472168	-2.73180961608887	-6.49965000152588	-0.00555028254166245	-0.00360223650932312	-0.000680167751852423	-0.00197886489331722	NaN	52.5303573608398
1223	103.762016296387	-1.75778675079346	-6.49965000152588	-0.00295288790948689	0.00743668992072344	0.00321592413820326	-0.0026282137259841	NaN	51.8810081481934
1224	104.411361694336	-1.75778675079346	-6.30484533309937	0.011982130818069	0.00613799272105098	-0.0198359526693821	-0.00295288790948689	NaN	52.205680847168
1225	104.411361694336	-2.40713548660278	-6.04510593414307	0.0158782228827477	-0.0152905117720366	-0.0110697457566857	0.0022419011220336	NaN	52.205680847168
1226	103.112663269043	-1.75778675079346	-6.17497587203979	0.0249691028147936	0.00159255252219737	-0.0253554154187441	-0.00684897974133492	NaN	51.5563316345215
1227	102.463317871094	-1.75778675079346	-6.75938940048218	0.0200989879667759	-0.0282774847000837	-0.0026282137259841	0.00321592413820326	NaN	51.2316589355469
1228	102.463317871094	-1.75778675079346	-6.62951993942261	0.0191249661147594	-0.0208099745213985	-0.0204853005707264	0.00711201597005129	NaN	51.2316589355469
1229	103.112663269043	-3.05648398399353	-6.62951993942261	0.00906006153672934	-3.08191010844894e-05	-0.00944637414067984	-0.00392691092565656	NaN	51.5563316345215
1230	105.06071472168	-2.73180961608887	-6.36978054046631	0.0136055024340749	-0.00490093370899558	-0.0113944197073579	-3.08191010844894e-05	NaN	52.5303573608398
1231	103.762016296387	-1.43311238288879	-6.69445466995239	0.00191722682211548	-0.000355493422830477	-0.0159398596733809	-0.00132951640989631	NaN	51.8810081481934
1232	104.411361694336	-1.75778675079346	-6.88925933837891	-0.0113944197073579	-0.00132951640989631	-0.00100484199356288	0.00256657530553639	NaN	52.205680847168
1233	105.06071472168	-2.40713548660278	-7.01912927627563	-0.00619963090866804	0.00321592413820326	-0.0026282137259841	0.00581331877037883	NaN	52.5303573608398
1234	105.06071472168	-2.73180961608887	-6.43471527099609	-0.00360223650932312	0.00256657530553639	-0.00977104809135199	0.00451462110504508	NaN	52.5303573608398
1235	104.411361694336	-3.38115835189819	-6.23991060256958	0.000943203864153475	0.00289124972186983	-0.00165419070981443	0.000618529506027699	NaN	52.205680847168
1236	105.06071472168	-3.05648398399353	-6.88925933837891	-0.00944637414067984	0.00906006153672934	0.01100810803473	0.00126787810586393	NaN	52.5303573608398
1237	103.762016296387	-2.73180961608887	-6.75938940048218	-0.0143164889886975	0.00483929552137852	0.00581331877037883	0.0217223595827818	NaN	51.8810081481934
1238	104.411361694336	-3.38115835189819	-6.69445466995239	-0.00295288790948689	0.00743668992072344	0.00678734155371785	0.00321592413820326	NaN	52.205680847168
1239	105.06071472168	-3.70583271980286	-6.88925933837891	-0.00652430532500148	0.00191722682211548	-0.00197886489331722	0.000618529506027699	NaN	52.5303573608398
1240	105.710060119629	-3.05648398399353	-7.14899873733521	0.0168522447347641	-0.0100957229733467	0.00418994715437293	-0.00392691092565656	NaN	52.8550300598145
1241	105.06071472168	-2.08246111869812	-6.62951993942261	0.013930176384747	0.00354059832170606	-0.0110697457566857	0.00386527273803949	NaN	52.5303573608398
1242	105.710060119629	-2.08246111869812	-6.30484533309937	0.0123068047687411	-0.00197886489331722	0.00256657530553639	-0.000355493422830477	NaN	52.8550300598145
1243	106.359405517578	-2.73180961608887	-6.11004114151001	0.0191249661147594	-0.00295288790948689	-3.08191010844894e-05	0.00743668992072344	NaN	53.1797027587891
1244	105.710060119629	-3.05648398399353	-6.36978054046631	0.0188002903014421	0.0022419011220336	-0.0143164889886975	0.00159255252219737	NaN	52.8550300598145
1245	105.06071472168	-2.08246111869812	-6.62951993942261	0.0197743140161037	-0.00522560812532902	-0.00944637414067984	-0.00619963090866804	NaN	52.5303573608398
1246	105.710060119629	-1.75778675079346	-6.75938940048218	0.029189869761467	-0.0110697457566857	-0.0227580219507217	-0.00684897974133492	NaN	52.8550300598145
1247	104.411361694336	-2.73180961608887	-6.56458520889282	0.0103587592020631	-0.00944637414067984	-0.0136671401560307	-0.00100484199356288	NaN	52.205680847168
1248	105.06071472168	-2.73180961608887	-6.56458520889282	0.00646266713738441	-0.00652430532500148	-0.0100957229733467	-0.000680167751852423	NaN	52.5303573608398
1249	103.762016296387	-1.43311238288879	-6.49965000152588	-0.00295288790948689	-0.00132951640989631	-0.0182125810533762	0.00711201597005129	NaN	51.8810081481934
1250	103.112663269043	-2.40713548660278	-6.56458520889282	-0.00132951640989631	-0.00100484199356288	-0.0117190945893526	-0.00197886489331722	NaN	51.5563316345215
1251	104.411361694336	-2.08246111869812	-6.49965000152588	-0.00749832857400179	-0.0100957229733467	-0.0113944197073579	-0.00392691092565656	NaN	52.205680847168
1252	105.06071472168	-2.73180961608887	-6.11004114151001	-0.0107450718060136	-0.00555028254166245	-0.00619963090866804	0.00418994715437293	NaN	52.5303573608398
1253	103.762016296387	-1.43311238288879	-6.30484533309937	0.00256657530553639	-0.00555028254166245	-0.00425158534198999	-0.00360223650932312	NaN	51.8810081481934
1254	103.762016296387	-1.75778675079346	-6.49965000152588	-0.00977104809135199	-3.08191010844894e-05	-0.0165892094373703	0.00126787810586393	NaN	51.8810081481934
1255	102.463317871094	-1.43311238288879	-6.43471527099609	-0.00165419070981443	0.00613799272105098	-0.00360223650932312	0.00191722682211548	NaN	51.2316589355469
1256	101.81396484375	-1.43311238288879	-7.21393346786499	-0.0188619289547205	0.0142548503354192	0.00808603875339031	0.00191722682211548	NaN	50.906982421875
1257	101.81396484375	-2.40713548660278	-6.49965000152588	-0.0120437685400248	0.0158782228827477	0.013930176384747	0.00581331877037883	NaN	50.906982421875
1258	101.81396484375	-1.43311238288879	-6.49965000152588	-0.0139918150380254	0.0168522447347641	0.00256657530553639	0.0100340843200684	NaN	50.906982421875
1259	100.515274047852	-1.43311238288879	-7.08406400680542	-0.0143164889886975	0.00711201597005129	-0.000680167751852423	-0.000680167751852423	NaN	50.2576370239258
1260	101.81396484375	-2.40713548660278	-6.49965000152588	-0.00587495695799589	0.00256657530553639	-0.00555028254166245	0.00354059832170606	NaN	50.906982421875
1261	104.411361694336	-3.05648398399353	-6.75938940048218	-0.00327756232582033	0.00386527273803949	0.00451462110504508	-0.00230353930965066	NaN	52.205680847168
1262	105.06071472168	-2.73180961608887	-6.49965000152588	0.000293855206109583	0.0100340843200684	0.012956153601408	0.00256657530553639	NaN	52.5303573608398
1263	103.762016296387	-2.08246111869812	-6.36978054046631	0.000943203864153475	0.00451462110504508	0.00873538758605719	0.000943203864153475	NaN	51.8810081481934
1264	103.762016296387	-1.43311238288879	-6.69445466995239	0.00841071270406246	0.00743668992072344	0.00386527273803949	0.0022419011220336	NaN	51.8810081481934
1265	104.411361694336	-3.38115835189819	-6.17497587203979	0.00191722682211548	-0.00717365415766835	-0.00944637414067984	-0.00132951640989631	NaN	52.205680847168
1266	103.762016296387	-3.05648398399353	-6.43471527099609	0.00678734155371785	-0.0292515084147453	-0.0211346503347158	-0.0104203969240189	NaN	51.8810081481934
1267	104.411361694336	-2.40713548660278	-6.88925933837891	0.00581331877037883	-0.0266541130840778	-0.00814767740666866	-0.00230353930965066	NaN	52.205680847168
1268	103.112663269043	-2.73180961608887	-7.08406400680542	0.0100340843200684	-0.0136671401560307	-0.00230353930965066	0.00483929552137852	NaN	51.5563316345215
1269	105.710060119629	-4.3551812171936	-6.36978054046631	0.0136055024340749	-0.00425158534198999	-0.0110697457566857	0.00191722682211548	NaN	52.8550300598145
1270	105.06071472168	-2.73180961608887	-6.62951993942261	0.0106834331527352	-0.00327756232582033	-0.00814767740666866	-0.00522560812532902	NaN	52.5303573608398
1271	104.411361694336	-2.40713548660278	-6.49965000152588	-0.00587495695799589	0.000943203864153475	-0.00360223650932312	-0.000680167751852423	NaN	52.205680847168
1272	103.762016296387	-1.43311238288879	-6.23991060256958	-0.00912170019000769	0.00613799272105098	-0.00165419070981443	0.00483929552137852	NaN	51.8810081481934
1273	107.008758544922	-2.40713548660278	-7.08406400680542	0.00451462110504508	0.00354059832170606	0.000943203864153475	0.00678734155371785	NaN	53.5043792724609
1274	105.710060119629	-2.40713548660278	-6.62951993942261	-0.000680167751852423	0.00970941036939621	0.00711201597005129	-0.00197886489331722	NaN	52.8550300598145
1275	105.06071472168	-3.05648398399353	-6.56458520889282	-0.00457625929266214	0.0200989879667759	0.00289124972186983	-0.000355493422830477	NaN	52.5303573608398
1276	105.710060119629	-3.38115835189819	-6.43471527099609	-0.00587495695799589	0.0210730116814375	0.00873538758605719	0.00159255252219737	NaN	52.8550300598145
1277	104.411361694336	-2.08246111869812	-6.69445466995239	0.00776136433705688	0.01847561635077	0.0165275707840919	0.00906006153672934	NaN	52.205680847168
1278	105.710060119629	-2.73180961608887	-6.30484533309937	0.00581331877037883	0.0171769186854362	0.00613799272105098	0.00646266713738441	NaN	52.8550300598145
1279	105.710060119629	-2.73180961608887	-6.43471527099609	0.0226963832974434	0.00906006153672934	0.00159255252219737	-0.00132951640989631	NaN	52.8550300598145
1280	104.411361694336	-2.08246111869812	-6.30484533309937	0.0223717093467712	0.0142548503354192	-0.00555028254166245	0.00321592413820326	NaN	52.205680847168
1281	103.112663269043	-2.08246111869812	-6.43471527099609	0.0100340843200684	-0.0026282137259841	-0.000680167751852423	-0.000680167751852423	NaN	51.5563316345215
1282	104.411361694336	-2.08246111869812	-6.49965000152588	0.0100340843200684	0.000293855206109583	0.00776136433705688	-3.08191010844894e-05	NaN	52.205680847168
1283	105.06071472168	-2.40713548660278	-6.30484533309937	-0.00327756232582033	0.000293855206109583	-0.00360223650932312	-0.00295288790948689	NaN	52.5303573608398
1284	106.359405517578	-3.38115835189819	-6.11004114151001	-0.00392691092565656	-0.00555028254166245	-0.00457625929266214	-0.00132951640989631	NaN	53.1797027587891
1285	101.81396484375	-1.43311238288879	-7.27886867523193	0.00613799272105098	-0.00295288790948689	-0.0149658378213644	-0.000355493422830477	NaN	50.906982421875
1286	103.762016296387	-2.08246111869812	-6.56458520889282	-0.00587495695799589	-0.0230826959013939	-0.0253554154187441	0.000943203864153475	NaN	51.8810081481934
1287	101.164619445801	-3.05648398399353	-6.43471527099609	-0.00132951640989631	0.00354059832170606	-0.00847235135734081	0.0022419011220336	NaN	50.5823097229004
1288	104.411361694336	-3.70583271980286	-6.49965000152588	-0.00197886489331722	-0.0169138833880424	-0.0120437685400248	-0.00197886489331722	NaN	52.205680847168
1289	102.463317871094	-2.40713548660278	-6.17497587203979	0.00386527273803949	0.00126787810586393	-0.0204853005707264	-0.000355493422830477	NaN	51.2316589355469
1290	104.411361694336	-2.40713548660278	-6.30484533309937	-0.00522560812532902	-0.0107450718060136	-0.00652430532500148	-0.00197886489331722	NaN	52.205680847168
1291	105.06071472168	-3.38115835189819	-6.49965000152588	-0.00522560812532902	0.00126787810586393	-0.00490093370899558	-0.00814767740666866	NaN	52.5303573608398
1292	105.06071472168	-3.38115835189819	-7.01912927627563	-0.00230353930965066	-0.00684897974133492	0.00289124972186983	0.00386527273803949	NaN	52.5303573608398
1293	104.411361694336	-2.73180961608887	-6.56458520889282	0.0123068047687411	0.0022419011220336	-0.00879702530801296	-0.00132951640989631	NaN	52.205680847168
1294	104.411361694336	-3.05648398399353	-6.69445466995239	0.01847561635077	0.00516396993771195	-0.00522560812532902	-0.00360223650932312	NaN	52.205680847168
1295	103.762016296387	-3.38115835189819	-5.98017120361328	0.00873538758605719	0.00354059832170606	-0.00100484199356288	-0.0026282137259841	NaN	51.8810081481934
1296	104.411361694336	-3.38115835189819	-6.56458520889282	0.00321592413820326	0.00386527273803949	0.00873538758605719	0.00678734155371785	NaN	52.205680847168
1297	106.359405517578	-4.3551812171936	-6.43471527099609	-0.00295288790948689	0.00873538758605719	0.0123068047687411	0.00126787810586393	NaN	53.1797027587891
1298	104.411361694336	-3.05648398399353	-6.69445466995239	0.00938473641872406	0.011982130818069	0.012956153601408	0.00970941036939621	NaN	52.205680847168
1299	104.411361694336	-3.05648398399353	-6.82432460784912	-0.00814767740666866	0.00159255252219737	0.00678734155371785	0.0022419011220336	NaN	52.205680847168
1300	105.710060119629	-3.70583271980286	-6.17497587203979	0.00678734155371785	0.0116574559360743	-0.00197886489331722	-0.00912170019000769	NaN	52.8550300598145
1301	107.008758544922	-3.70583271980286	-5.98017120361328	0.00841071270406246	-0.00814767740666866	-0.00717365415766835	-3.08191010844894e-05	NaN	53.5043792724609
1302	105.06071472168	-3.38115835189819	-6.43471527099609	-0.00490093370899558	0.00159255252219737	0.00808603875339031	-0.00100484199356288	NaN	52.5303573608398
1303	106.359405517578	-3.38115835189819	-6.49965000152588	-0.00847235135734081	-0.000680167751852423	-0.00100484199356288	0.00159255252219737	NaN	53.1797027587891
1304	104.411361694336	-2.73180961608887	-6.82432460784912	0.0100340843200684	0.00483929552137852	-0.00684897974133492	-0.00555028254166245	NaN	52.205680847168
1305	106.359405517578	-3.70583271980286	-6.62951993942261	-0.00684897974133492	0.00191722682211548	-0.000355493422830477	-0.00619963090866804	NaN	53.1797027587891
1306	105.06071472168	-3.70583271980286	-6.36978054046631	0.0181509424000978	-0.021459324285388	-0.0204853005707264	-0.00814767740666866	NaN	52.5303573608398
1307	104.411361694336	-3.05648398399353	-6.69445466995239	0.00808603875339031	-0.0126931173726916	-0.00457625929266214	0.000618529506027699	NaN	52.205680847168
1308	103.762016296387	-3.38115835189819	-6.49965000152588	0.0126314787194133	0.00483929552137852	-0.0123684434220195	-0.0026282137259841	NaN	51.8810081481934
1309	105.710060119629	-3.70583271980286	-6.49965000152588	0.0132808275520802	0.00321592413820326	-0.00457625929266214	-0.00912170019000769	NaN	52.8550300598145
1310	103.762016296387	-2.73180961608887	-6.56458520889282	0.0100340843200684	0.00256657530553639	-0.00912170019000769	-0.000680167751852423	NaN	51.8810081481934
1311	105.06071472168	-2.73180961608887	-7.01912927627563	0.00256657530553639	0.00678734155371785	-0.00555028254166245	-0.00944637414067984	NaN	52.5303573608398
1312	104.411361694336	-3.05648398399353	-6.23991060256958	0.00938473641872406	0.00581331877037883	0.000943203864153475	0.00256657530553639	NaN	52.205680847168
1313	103.762016296387	-2.40713548660278	-6.49965000152588	0.00256657530553639	0.00678734155371785	0.00646266713738441	0.01100810803473	NaN	51.8810081481934
1314	104.411361694336	-3.70583271980286	-6.36978054046631	0.0022419011220336	0.00289124972186983	0.00516396993771195	0.00711201597005129	NaN	52.205680847168
1315	103.112663269043	-4.03050708770752	-6.56458520889282	-0.0136671401560307	0.00289124972186983	0.00516396993771195	0.00126787810586393	NaN	51.5563316345215
1316	105.06071472168	-4.03050708770752	-6.23991060256958	-0.0182125810533762	0.00841071270406246	0.00906006153672934	0.00354059832170606	NaN	52.5303573608398
1317	101.81396484375	-2.08246111869812	-6.56458520889282	-0.0123684434220195	0.0022419011220336	0.011982130818069	0.00678734155371785	NaN	50.906982421875
1318	106.359405517578	-4.03050708770752	-5.9152364730835	-0.0139918150380254	0.00354059832170606	0.00808603875339031	0.00483929552137852	NaN	53.1797027587891
1319	105.06071472168	-3.70583271980286	-6.36978054046631	-0.00100484199356288	0.00191722682211548	0.00256657530553639	0.000943203864153475	NaN	52.5303573608398
1320	104.411361694336	-2.73180961608887	-6.69445466995239	0.00906006153672934	-0.00327756232582033	0.000618529506027699	-0.00490093370899558	NaN	52.205680847168
1321	104.411361694336	-2.73180961608887	-6.56458520889282	0.00159255252219737	-0.00327756232582033	0.0022419011220336	0.00516396993771195	NaN	52.205680847168
1322	104.411361694336	-3.05648398399353	-6.56458520889282	0.01100810803473	-0.00100484199356288	-3.08191010844894e-05	0.00451462110504508	NaN	52.205680847168
1323	106.359405517578	-4.3551812171936	-6.36978054046631	0.0171769186854362	-0.000355493422830477	0.00159255252219737	0.00711201597005129	NaN	53.1797027587891
1324	106.359405517578	-4.3551812171936	-6.17497587203979	0.0223717093467712	-3.08191010844894e-05	-0.00425158534198999	-0.00165419070981443	NaN	53.1797027587891
1325	104.411361694336	-3.70583271980286	-6.62951993942261	0.0301638916134834	-0.0130177913233638	-0.00522560812532902	-0.00619963090866804	NaN	52.205680847168
1326	105.06071472168	-3.70583271980286	-6.82432460784912	0.0324366129934788	-0.0305502042174339	-0.0211346503347158	-0.00977104809135199	NaN	52.5303573608398
1327	105.06071472168	-4.67985534667969	-6.23991060256958	0.0207483377307653	-0.0208099745213985	-0.0110697457566857	0.00678734155371785	NaN	52.5303573608398
1328	105.06071472168	-4.3551812171936	-6.43471527099609	0.0233457311987877	0.00613799272105098	-0.00684897974133492	-0.00619963090866804	NaN	52.5303573608398
1329	104.411361694336	-3.05648398399353	-6.30484533309937	0.0116574559360743	-0.00684897974133492	-0.00555028254166245	0.000293855206109583	NaN	52.205680847168
1330	103.112663269043	-3.05648398399353	-6.23991060256958	0.00483929552137852	0.00256657530553639	-0.00944637414067984	-0.00490093370899558	NaN	51.5563316345215
1331	107.008758544922	-4.03050708770752	-6.49965000152588	0.00289124972186983	-0.00392691092565656	-0.0143164889886975	-0.00619963090866804	NaN	53.5043792724609
1332	106.359405517578	-3.70583271980286	-6.95419406890869	-0.0191866029053926	-0.00327756232582033	-0.00555028254166245	0.00126787810586393	NaN	53.1797027587891
1333	105.06071472168	-3.05648398399353	-7.08406400680542	-0.0143164889886975	0.00191722682211548	-0.00132951640989631	-0.00132951640989631	NaN	52.5303573608398
1334	104.411361694336	-3.05648398399353	-7.21393346786499	-0.00782300252467394	0.000943203864153475	0.000293855206109583	0.00386527273803949	NaN	52.205680847168
1335	104.411361694336	-2.73180961608887	-6.49965000152588	-0.0156151866540313	0.0145795252174139	-3.08191010844894e-05	-0.00392691092565656	NaN	52.205680847168
1336	104.411361694336	-2.73180961608887	-6.75938940048218	-0.021459324285388	0.0136055024340749	0.00386527273803949	0.00418994715437293	NaN	52.205680847168
1337	106.359405517578	-4.03050708770752	-6.69445466995239	-0.0247060675173998	0.0116574559360743	0.00289124972186983	0.00581331877037883	NaN	53.1797027587891
1338	104.411361694336	-2.73180961608887	-6.62951993942261	-0.021459324285388	0.0155535480007529	0.0142548503354192	-0.00100484199356288	NaN	52.205680847168
1339	104.411361694336	-3.38115835189819	-7.08406400680542	-0.00749832857400179	0.0145795252174139	-0.00425158534198999	0.00483929552137852	NaN	52.205680847168
1340	105.06071472168	-4.03050708770752	-6.69445466995239	-0.00555028254166245	0.00289124972186983	-0.00555028254166245	-3.08191010844894e-05	NaN	52.5303573608398
1341	106.359405517578	-4.03050708770752	-6.11004114151001	-0.0107450718060136	0.00548864435404539	-0.000355493422830477	-0.00230353930965066	NaN	53.1797027587891
1342	105.06071472168	-3.70583271980286	-6.36978054046631	-0.00684897974133492	0.00256657530553639	-0.00132951640989631	0.00548864435404539	NaN	52.5303573608398
1343	103.112663269043	-2.40713548660278	-7.01912927627563	0.00191722682211548	0.00581331877037883	0.00386527273803949	0.00548864435404539	NaN	51.5563316345215
1344	102.463317871094	-2.73180961608887	-7.08406400680542	0.000293855206109583	0.000293855206109583	-0.00652430532500148	-0.00197886489331722	NaN	51.2316589355469
1345	103.112663269043	-3.05648398399353	-6.23991060256958	0.00906006153672934	-0.00425158534198999	-0.0130177913233638	-0.00522560812532902	NaN	51.5563316345215
1346	101.81396484375	-3.70583271980286	-6.11004114151001	0.0207483377307653	-0.0165892094373703	-0.0263294391334057	-0.0113944197073579	NaN	50.906982421875
1347	103.762016296387	-2.73180961608887	-6.95419406890869	0.0175015944987535	0.0100340843200684	-0.00912170019000769	-0.00619963090866804	NaN	51.8810081481934
1348	105.06071472168	-3.05648398399353	-6.49965000152588	0.0265924744307995	-0.00327756232582033	-0.00912170019000769	-0.00392691092565656	NaN	52.5303573608398
1349	105.710060119629	-3.70583271980286	-6.62951993942261	0.0171769186854362	-0.00652430532500148	-0.00619963090866804	0.00159255252219737	NaN	52.8550300598145
1350	105.710060119629	-3.05648398399353	-6.62951993942261	0.0149041991680861	-0.00457625929266214	-0.0126931173726916	-0.0110697457566857	NaN	52.8550300598145
1351	104.411361694336	-2.73180961608887	-6.43471527099609	0.0175015944987535	0.000293855206109583	-0.00295288790948689	-0.00749832857400179	NaN	52.205680847168
1352	104.411361694336	-3.05648398399353	-6.23991060256958	0.00613799272105098	-0.00619963090866804	-0.00684897974133492	-0.00814767740666866	NaN	52.205680847168
1353	105.710060119629	-4.03050708770752	-7.01912927627563	0.00418994715437293	-0.00425158534198999	-3.08191010844894e-05	-0.000680167751852423	NaN	52.8550300598145
1354	105.06071472168	-5.00452995300293	-6.43471527099609	0.00548864435404539	-0.00165419070981443	0.00548864435404539	-0.00717365415766835	NaN	52.5303573608398
1355	105.710060119629	-4.67985534667969	-6.36978054046631	-0.0120437685400248	0.00646266713738441	0.000618529506027699	-0.00977104809135199	NaN	52.8550300598145
1356	105.06071472168	-4.3551812171936	-6.43471527099609	-0.0191866029053926	0.0123068047687411	0.0171769186854362	0.00191722682211548	NaN	52.5303573608398
1357	104.411361694336	-3.70583271980286	-6.43471527099609	-0.0256800893694162	0.011982130818069	0.011982130818069	0.00256657530553639	NaN	52.205680847168
1358	105.06071472168	-3.38115835189819	-6.04510593414307	-0.0201606266200542	0.0145795252174139	0.0152288740500808	-0.00425158534198999	NaN	52.5303573608398
1359	106.359405517578	-4.03050708770752	-6.82432460784912	-0.0175632312893867	0.00711201597005129	0.000943203864153475	0.0106834331527352	NaN	53.1797027587891
1360	106.359405517578	-3.05648398399353	-7.14899873733521	-0.0100957229733467	0.00159255252219737	0.000293855206109583	-0.00392691092565656	NaN	53.1797027587891
1361	105.06071472168	-2.40713548660278	-6.56458520889282	-0.0026282137259841	0.00451462110504508	-0.00197886489331722	0.00126787810586393	NaN	52.5303573608398
1362	105.710060119629	-2.73180961608887	-6.62951993942261	-0.00132951640989631	-0.00230353930965066	0.00289124972186983	0.00418994715437293	NaN	52.8550300598145
1363	106.359405517578	-3.38115835189819	-6.11004114151001	-0.0100957229733467	0.00808603875339031	0.00289124972186983	0.00126787810586393	NaN	53.1797027587891
1364	104.411361694336	-3.70583271980286	-6.43471527099609	0.00483929552137852	0.00386527273803949	0.00159255252219737	0.0103587592020631	NaN	52.205680847168
1365	106.359405517578	-3.05648398399353	-7.08406400680542	0.012956153601408	-0.00912170019000769	-0.0130177913233638	-0.000355493422830477	NaN	53.1797027587891
1366	105.710060119629	-3.05648398399353	-6.75938940048218	0.0213976856321096	-0.0162645354866982	-0.0156151866540313	-0.00717365415766835	NaN	52.8550300598145
1367	105.06071472168	-3.38115835189819	-6.17497587203979	0.0217223595827818	-0.0117190945893526	-0.0136671401560307	-0.000680167751852423	NaN	52.5303573608398
1368	105.710060119629	-3.05648398399353	-6.30484533309937	0.0152288740500808	-0.0126931173726916	-0.00230353930965066	0.00191722682211548	NaN	52.8550300598145
1369	104.411361694336	-2.73180961608887	-6.36978054046631	0.0239950809627771	0.000943203864153475	-0.0110697457566857	0.00126787810586393	NaN	52.205680847168
1370	105.710060119629	-3.70583271980286	-6.36978054046631	0.0168522447347641	0.00126787810586393	-0.00425158534198999	-0.00847235135734081	NaN	52.8550300598145
1371	106.359405517578	-3.38115835189819	-6.56458520889282	0.00808603875339031	-0.000680167751852423	-0.00295288790948689	-0.00197886489331722	NaN	53.1797027587891
1372	105.710060119629	-3.38115835189819	-6.23991060256958	0.00516396993771195	-0.0026282137259841	-0.00782300252467394	0.00126787810586393	NaN	52.8550300598145
1373	105.710060119629	-3.38115835189819	-6.30484533309937	0.00451462110504508	-0.000680167751852423	0.00451462110504508	0.00321592413820326	NaN	52.8550300598145
1374	105.06071472168	-3.05648398399353	-6.04510593414307	0.0116574559360743	-0.00165419070981443	0.00191722682211548	0.00256657530553639	NaN	52.5303573608398
1375	102.463317871094	-1.75778675079346	-6.30484533309937	-0.00782300252467394	0.0123068047687411	0.00321592413820326	-0.00912170019000769	NaN	51.2316589355469
1376	103.762016296387	-3.70583271980286	-7.01912927627563	-0.0175632312893867	0.0181509424000978	0.0123068047687411	0.00808603875339031	NaN	51.8810081481934
1377	101.81396484375	-2.08246111869812	-6.62951993942261	-0.0185372550040483	0.012956153601408	0.00970941036939621	0.00613799272105098	NaN	50.906982421875
1378	104.411361694336	-3.70583271980286	-6.36978054046631	-0.00165419070981443	0.0155535480007529	0.012956153601408	0.00678734155371785	NaN	52.205680847168
1379	104.411361694336	-3.38115835189819	-6.36978054046631	-0.0126931173726916	0.013930176384747	0.00126787810586393	0.000293855206109583	NaN	52.205680847168
1380	105.710060119629	-3.70583271980286	-6.17497587203979	0.00418994715437293	0.00159255252219737	-0.00587495695799589	-0.0107450718060136	NaN	52.8550300598145
1381	105.710060119629	-3.05648398399353	-6.23991060256958	-0.00360223650932312	-0.00619963090866804	-0.00132951640989631	-0.00132951640989631	NaN	52.8550300598145
1382	106.359405517578	-3.70583271980286	-6.43471527099609	-0.00197886489331722	-0.00490093370899558	0.000618529506027699	0.0103587592020631	NaN	53.1797027587891
1383	104.411361694336	-3.05648398399353	-6.43471527099609	0.0123068047687411	0.00678734155371785	0.00483929552137852	0.00191722682211548	NaN	52.205680847168
1384	105.710060119629	-4.03050708770752	-6.17497587203979	0.0152288740500808	0.00191722682211548	-0.0026282137259841	-0.00230353930965066	NaN	52.8550300598145
1385	106.359405517578	-4.03050708770752	-6.11004114151001	0.013930176384747	-0.0110697457566857	-0.0152905117720366	-0.00165419070981443	NaN	53.1797027587891
1386	104.411361694336	-3.70583271980286	-6.62951993942261	0.0178262684494257	-0.0282774847000837	-0.0133424662053585	-0.0113944197073579	NaN	52.205680847168
1387	105.710060119629	-4.03050708770752	-6.49965000152588	0.011982130818069	-0.0367190167307854	-0.00749832857400179	0.00191722682211548	NaN	52.8550300598145
1388	104.411361694336	-3.38115835189819	-6.56458520889282	0.00191722682211548	-0.00814767740666866	-0.00847235135734081	-0.00425158534198999	NaN	52.205680847168
1389	105.710060119629	-4.67985534667969	-5.98017120361328	0.00386527273803949	-0.0146411629393697	-0.00717365415766835	-0.00100484199356288	NaN	52.8550300598145
1390	105.06071472168	-3.05648398399353	-6.43471527099609	-0.0130177913233638	-0.00717365415766835	-0.0126931173726916	-0.00587495695799589	NaN	52.5303573608398
1391	103.762016296387	-2.73180961608887	-6.43471527099609	-0.0156151866540313	-0.000680167751852423	0.0022419011220336	-0.00457625929266214	NaN	51.8810081481934
1392	105.06071472168	-2.40713548660278	-6.30484533309937	-0.0243813935667276	0.00418994715437293	0.00289124972186983	0.00159255252219737	NaN	52.5303573608398
1393	104.411361694336	-2.73180961608887	-6.62951993942261	-0.00652430532500148	-0.00132951640989631	-0.00132951640989631	0.00646266713738441	NaN	52.205680847168
1394	105.710060119629	-3.70583271980286	-6.49965000152588	0.000618529506027699	0.00808603875339031	-0.00165419070981443	0.0022419011220336	NaN	52.8550300598145
1395	107.658103942871	-4.03050708770752	-6.56458520889282	-0.00425158534198999	0.00873538758605719	-0.00490093370899558	0.000618529506027699	NaN	53.8290519714355
1396	104.411361694336	-3.70583271980286	-6.49965000152588	-0.0130177913233638	0.0158782228827477	0.012956153601408	0.00711201597005129	NaN	52.205680847168
1397	105.710060119629	-3.05648398399353	-6.56458520889282	0.00126787810586393	0.0152288740500808	0.0116574559360743	0.00841071270406246	NaN	52.8550300598145
1398	103.762016296387	-3.05648398399353	-6.43471527099609	0.00159255252219737	0.0210730116814375	0.0197743140161037	0.00841071270406246	NaN	51.8810081481934
1399	106.359405517578	-4.03050708770752	-6.88925933837891	0.00581331877037883	0.00776136433705688	0.00613799272105098	0.00256657530553639	NaN	53.1797027587891
1400	105.710060119629	-4.03050708770752	-6.69445466995239	0.00970941036939621	0.000293855206109583	-0.00749832857400179	-0.00392691092565656	NaN	52.8550300598145
1401	107.008758544922	-3.70583271980286	-6.43471527099609	-0.00165419070981443	0.000293855206109583	0.00256657530553639	0.000293855206109583	NaN	53.5043792724609
1402	105.710060119629	-3.38115835189819	-6.36978054046631	-0.00814767740666866	0.00126787810586393	0.0175015944987535	0.00289124972186983	NaN	52.8550300598145
1403	106.359405517578	-4.03050708770752	-6.17497587203979	-0.00879702530801296	-0.00100484199356288	0.000618529506027699	0.00191722682211548	NaN	53.1797027587891
1404	105.06071472168	-2.73180961608887	-6.23991060256958	-0.00327756232582033	-0.00197886489331722	0.00418994715437293	0.00191722682211548	NaN	52.5303573608398
1405	104.411361694336	-3.05648398399353	-6.82432460784912	0.000293855206109583	-0.0107450718060136	-0.0159398596733809	-0.00847235135734081	NaN	52.205680847168
1406	104.411361694336	-2.73180961608887	-6.49965000152588	0.00906006153672934	-0.0195112787187099	-0.0133424662053585	-0.0133424662053585	NaN	52.205680847168
1407	104.411361694336	-3.38115835189819	-6.30484533309937	-0.00619963090866804	-0.0156151866540313	-0.00912170019000769	-0.00587495695799589	NaN	52.205680847168
1408	103.112663269043	-3.05648398399353	-6.49965000152588	0.00159255252219737	-0.000680167751852423	-0.00555028254166245	-3.08191010844894e-05	NaN	51.5563316345215
1409	101.164619445801	-2.08246111869812	-6.95419406890869	0.00289124972186983	0.00289124972186983	-0.0113944197073579	0.000293855206109583	NaN	50.5823097229004
1410	104.411361694336	-3.70583271980286	-6.23991060256958	0.000293855206109583	-0.0123684434220195	-0.0126931173726916	-0.00749832857400179	NaN	52.205680847168
1411	104.411361694336	-3.70583271980286	-6.36978054046631	-3.08191010844894e-05	-0.0201606266200542	-0.00425158534198999	-0.0026282137259841	NaN	52.205680847168
1412	105.710060119629	-4.03050708770752	-6.36978054046631	-0.0117190945893526	0.00678734155371785	-0.00165419070981443	-0.00749832857400179	NaN	52.8550300598145
1413	105.06071472168	-3.70583271980286	-6.30484533309937	-0.0195112787187099	0.00191722682211548	0.0022419011220336	0.000293855206109583	NaN	52.5303573608398
1414	105.710060119629	-3.38115835189819	-6.30484533309937	-0.00230353930965066	0.00483929552137852	0.00451462110504508	0.000618529506027699	NaN	52.8550300598145
1415	105.06071472168	-3.05648398399353	-6.82432460784912	-0.0159398596733809	0.00126787810586393	-0.000355493422830477	-0.00100484199356288	NaN	52.5303573608398
1416	105.06071472168	-3.38115835189819	-7.27886867523193	-0.0253554154187441	0.011982130818069	0.0132808275520802	-0.00132951640989631	NaN	52.5303573608398
1417	106.359405517578	-4.3551812171936	-6.30484533309937	-0.0305502042174339	0.00711201597005129	0.0152288740500808	0.00354059832170606	NaN	53.1797027587891
1418	106.359405517578	-5.00452995300293	-6.56458520889282	-0.021459324285388	0.00646266713738441	0.0188002903014421	0.00159255252219737	NaN	53.1797027587891
1419	103.762016296387	-4.3551812171936	-7.01912927627563	-0.00360223650932312	0.0022419011220336	0.00191722682211548	0.013930176384747	NaN	51.8810081481934
1420	104.411361694336	-4.03050708770752	-7.08406400680542	0.00386527273803949	-3.08191010844894e-05	-0.00327756232582033	-0.00944637414067984	NaN	52.205680847168
1421	103.762016296387	-3.38115835189819	-6.23991060256958	0.00256657530553639	-0.00619963090866804	-0.00100484199356288	0.000943203864153475	NaN	51.8810081481934
1422	105.06071472168	-3.05648398399353	-6.75938940048218	0.0152288740500808	0.000293855206109583	0.00386527273803949	-0.00197886489331722	NaN	52.5303573608398
1423	104.411361694336	-2.73180961608887	-6.69445466995239	0.0022419011220336	0.00581331877037883	0.00126787810586393	0.00483929552137852	NaN	52.205680847168
1424	105.06071472168	-3.70583271980286	-6.62951993942261	0.0149041991680861	-0.00327756232582033	-0.00522560812532902	0.00354059832170606	NaN	52.5303573608398
1425	106.359405517578	-3.70583271980286	-6.36978054046631	0.01100810803473	-0.00944637414067984	-0.0120437685400248	0.00126787810586393	NaN	53.1797027587891
1426	105.06071472168	-3.38115835189819	-6.30484533309937	0.0233457311987877	-0.00782300252467394	-0.0107450718060136	-0.00327756232582033	NaN	52.5303573608398
1427	105.710060119629	-2.73180961608887	-6.49965000152588	0.013930176384747	-0.0139918150380254	-0.017887907102704	0.000618529506027699	NaN	52.8550300598145
1428	105.06071472168	-3.38115835189819	-6.75938940048218	0.0145795252174139	-0.00132951640989631	-0.0182125810533762	-0.00619963090866804	NaN	52.5303573608398
1429	107.658103942871	-4.03050708770752	-7.34380340576172	0.012956153601408	0.00321592413820326	-0.0120437685400248	0.000293855206109583	NaN	53.8290519714355
1430	103.762016296387	-2.73180961608887	-6.75938940048218	0.0233457311987877	-0.00457625929266214	-0.00847235135734081	-0.00555028254166245	NaN	51.8810081481934
1431	105.06071472168	-2.73180961608887	-6.62951993942261	0.00548864435404539	0.00386527273803949	-0.0123684434220195	-0.00912170019000769	NaN	52.5303573608398
1432	105.06071472168	-2.73180961608887	-6.56458520889282	0.00613799272105098	-0.00360223650932312	-0.00619963090866804	0.00873538758605719	NaN	52.5303573608398
1433	104.411361694336	-2.73180961608887	-6.43471527099609	0.00451462110504508	0.00678734155371785	0.00126787810586393	0.00418994715437293	NaN	52.205680847168
1434	105.710060119629	-3.05648398399353	-6.62951993942261	0.0116574559360743	0.00548864435404539	0.00418994715437293	-0.00490093370899558	NaN	52.8550300598145
1435	106.359405517578	-3.38115835189819	-6.62951993942261	-0.0100957229733467	0.00581331877037883	0.00321592413820326	-0.00425158534198999	NaN	53.1797027587891
1436	105.06071472168	-4.3551812171936	-6.17497587203979	-0.00847235135734081	0.0171769186854362	0.00808603875339031	0.00126787810586393	NaN	52.5303573608398
1437	102.463317871094	-2.40713548660278	-6.62951993942261	-0.0201606266200542	0.013930176384747	0.00873538758605719	0.00451462110504508	NaN	51.2316589355469
1438	102.463317871094	-4.03050708770752	-6.04510593414307	-0.00717365415766835	0.0152288740500808	0.000618529506027699	0.00743668992072344	NaN	51.2316589355469
1439	103.112663269043	-3.70583271980286	-6.17497587203979	-0.00814767740666866	0.01100810803473	0.00841071270406246	0.0022419011220336	NaN	51.5563316345215
1440	103.112663269043	-4.03050708770752	-6.56458520889282	0.00483929552137852	-0.00522560812532902	-0.0133424662053585	-3.08191010844894e-05	NaN	51.5563316345215
1441	105.06071472168	-3.70583271980286	-6.82432460784912	0.000618529506027699	0.000943203864153475	0.000293855206109583	-0.00652430532500148	NaN	52.5303573608398
1442	105.06071472168	-4.67985534667969	-6.23991060256958	-0.00100484199356288	0.00321592413820326	-0.00295288790948689	0.0022419011220336	NaN	52.5303573608398
1443	105.06071472168	-4.03050708770752	-6.11004114151001	0.00289124972186983	-0.00392691092565656	0.00646266713738441	0.00386527273803949	NaN	52.5303573608398
1444	105.06071472168	-3.70583271980286	-5.98017120361328	0.0126314787194133	-0.00100484199356288	-0.00295288790948689	0.00711201597005129	NaN	52.5303573608398
1445	104.411361694336	-3.05648398399353	-6.56458520889282	0.011982130818069	-0.0113944197073579	-0.0169138833880424	-0.00522560812532902	NaN	52.205680847168
1446	104.411361694336	-3.70583271980286	-6.62951993942261	0.0217223595827818	-0.0152905117720366	-0.023407369852066	-0.00392691092565656	NaN	52.205680847168
1447	105.06071472168	-5.00452995300293	-6.88925933837891	0.0155535480007529	-0.00847235135734081	-0.00977104809135199	-0.00425158534198999	NaN	52.5303573608398
1448	105.06071472168	-4.67985534667969	-7.21393346786499	0.0217223595827818	-0.017887907102704	-0.00847235135734081	-0.00197886489331722	NaN	52.5303573608398
1449	105.06071472168	-5.00452995300293	-6.82432460784912	0.0162028968334198	-0.00490093370899558	-0.00619963090866804	-0.00197886489331722	NaN	52.5303573608398
1450	106.359405517578	-5.97855281829834	-6.43471527099609	0.00873538758605719	-0.0110697457566857	-0.00944637414067984	-0.00912170019000769	NaN	53.1797027587891
1451	105.06071472168	-5.65387868881226	-6.88925933837891	0.0126314787194133	-0.00132951640989631	-0.00392691092565656	-0.0100957229733467	NaN	52.5303573608398
1452	105.710060119629	-5.32920408248901	-6.95419406890869	-0.00555028254166245	-0.00327756232582033	0.00418994715437293	0.00159255252219737	NaN	52.8550300598145
1453	105.06071472168	-4.67985534667969	-6.75938940048218	-0.00977104809135199	-0.00717365415766835	0.00841071270406246	0.0022419011220336	NaN	52.5303573608398
1454	105.06071472168	-4.3551812171936	-6.30484533309937	-0.00165419070981443	0.00548864435404539	0.00808603875339031	-0.00425158534198999	NaN	52.5303573608398
1455	103.762016296387	-3.38115835189819	-6.23991060256958	-0.0159398596733809	0.00938473641872406	-0.000355493422830477	-0.000680167751852423	NaN	51.8810081481934
1456	104.411361694336	-3.38115835189819	-6.30484533309937	-0.0305502042174339	0.0178262684494257	0.0191249661147594	0.00191722682211548	NaN	52.205680847168
1457	105.710060119629	-4.03050708770752	-6.88925933837891	-0.0230826959013939	0.0145795252174139	0.00841071270406246	0.00548864435404539	NaN	52.8550300598145
1458	104.411361694336	-2.40713548660278	-7.4087381362915	-0.0227580219507217	0.0194496400654316	0.00678734155371785	0.0106834331527352	NaN	52.205680847168
1459	105.06071472168	-3.38115835189819	-7.47367286682129	-0.0117190945893526	0.0175015944987535	-0.00522560812532902	0.00191722682211548	NaN	52.5303573608398
1460	104.411361694336	-4.3551812171936	-6.56458520889282	-0.00555028254166245	0.0103587592020631	-0.00132951640989631	-0.000680167751852423	NaN	52.205680847168
1461	107.008758544922	-4.67985534667969	-6.36978054046631	-0.00457625929266214	0.0022419011220336	-0.00392691092565656	-0.00392691092565656	NaN	53.5043792724609
1462	104.411361694336	-3.38115835189819	-6.30484533309937	-0.000355493422830477	-0.000680167751852423	0.00483929552137852	-0.000355493422830477	NaN	52.205680847168
1463	105.710060119629	-3.38115835189819	-6.75938940048218	0.0191249661147594	0.00938473641872406	-0.00100484199356288	-0.00327756232582033	NaN	52.8550300598145
1464	105.06071472168	-3.38115835189819	-6.49965000152588	0.00581331877037883	0.000293855206109583	-0.00132951640989631	0.00451462110504508	NaN	52.5303573608398
1465	106.359405517578	-4.67985534667969	-6.88925933837891	0.0217223595827818	-0.00749832857400179	-0.0130177913233638	-0.00295288790948689	NaN	53.1797027587891
1466	105.710060119629	-4.3551812171936	-6.23991060256958	0.0136055024340749	0.00418994715437293	-0.0204853005707264	-0.000680167751852423	NaN	52.8550300598145
1467	103.112663269043	-3.38115835189819	-6.30484533309937	0.01847561635077	0.00711201597005129	-0.00847235135734081	-0.00327756232582033	NaN	51.5563316345215
1468	103.762016296387	-5.00452995300293	-6.17497587203979	0.0194496400654316	-0.0169138833880424	-0.0165892094373703	-0.00197886489331722	NaN	51.8810081481934
1469	103.112663269043	-3.70583271980286	-6.82432460784912	0.0123068047687411	0.00418994715437293	-0.00944637414067984	-0.00132951640989631	NaN	51.5563316345215
1470	102.463317871094	-4.03050708770752	-6.49965000152588	0.00548864435404539	-0.00684897974133492	-0.00490093370899558	-0.000355493422830477	NaN	51.2316589355469
1471	101.81396484375	-3.05648398399353	-6.43471527099609	0.00256657530553639	-0.0026282137259841	-0.00457625929266214	-0.00490093370899558	NaN	50.906982421875
1472	103.762016296387	-3.05648398399353	-6.88925933837891	0.000293855206109583	-0.000355493422830477	-0.00197886489331722	-0.00100484199356288	NaN	51.8810081481934
1473	103.762016296387	-3.05648398399353	-6.36978054046631	-0.00425158534198999	0.00418994715437293	-0.00749832857400179	0.00256657530553639	NaN	51.8810081481934
1474	105.06071472168	-3.05648398399353	-6.56458520889282	0.00548864435404539	0.00841071270406246	-3.08191010844894e-05	-0.00555028254166245	NaN	52.5303573608398
1475	105.06071472168	-3.05648398399353	-6.75938940048218	-0.00912170019000769	0.0113327819854021	0.00191722682211548	0.000618529506027699	NaN	52.5303573608398
1476	107.008758544922	-4.3551812171936	-6.43471527099609	-0.0230826959013939	0.0152288740500808	0.0213976856321096	0.00354059832170606	NaN	53.5043792724609
1477	104.411361694336	-4.03050708770752	-6.43471527099609	-0.028926832601428	0.0103587592020631	0.0100340843200684	0.000293855206109583	NaN	52.205680847168
1478	106.359405517578	-5.65387868881226	-6.23991060256958	-0.0152905117720366	0.00841071270406246	0.0162028968334198	0.0116574559360743	NaN	53.1797027587891
1479	105.06071472168	-5.00452995300293	-6.04510593414307	-0.0107450718060136	0.00646266713738441	0.00678734155371785	0.00418994715437293	NaN	52.5303573608398
1480	105.06071472168	-4.03050708770752	-6.69445466995239	-0.00360223650932312	-0.00425158534198999	-0.00652430532500148	-0.00295288790948689	NaN	52.5303573608398
1481	103.762016296387	-3.70583271980286	-7.14899873733521	-0.00165419070981443	-0.00587495695799589	-0.00230353930965066	-0.00230353930965066	NaN	51.8810081481934
1482	104.411361694336	-3.70583271980286	-6.69445466995239	-3.08191010844894e-05	-0.00425158534198999	0.000943203864153475	0.00386527273803949	NaN	52.205680847168
1483	105.710060119629	-4.03050708770752	-6.43471527099609	0.01100810803473	-0.000680167751852423	0.00418994715437293	0.00613799272105098	NaN	52.8550300598145
1484	105.710060119629	-3.70583271980286	-6.23991060256958	0.00711201597005129	-0.00230353930965066	-0.000680167751852423	-0.00230353930965066	NaN	52.8550300598145
1485	104.411361694336	-3.38115835189819	-6.17497587203979	0.00808603875339031	-0.0247060675173998	-0.0182125810533762	-3.08191010844894e-05	NaN	52.205680847168
1486	104.411361694336	-2.73180961608887	-6.75938940048218	0.0178262684494257	-0.0165892094373703	-0.0363943427801132	-0.0110697457566857	NaN	52.205680847168
1487	106.359405517578	-4.3551812171936	-6.62951993942261	0.0106834331527352	-0.0136671401560307	-0.0198359526693821	-0.00490093370899558	NaN	53.1797027587891
1488	103.762016296387	-2.73180961608887	-7.4087381362915	0.0168522447347641	-0.00490093370899558	-0.0175632312893867	0.00289124972186983	NaN	51.8810081481934
1489	105.710060119629	-4.03050708770752	-6.49965000152588	0.00743668992072344	-0.00295288790948689	-0.00977104809135199	-0.00587495695799589	NaN	52.8550300598145
1490	105.710060119629	-3.70583271980286	-6.36978054046631	-0.00619963090866804	0.00321592413820326	-0.00295288790948689	-0.00944637414067984	NaN	52.8550300598145
1491	107.008758544922	-4.3551812171936	-6.49965000152588	-0.00490093370899558	-0.00457625929266214	-0.00230353930965066	-0.00132951640989631	NaN	53.5043792724609
1492	106.359405517578	-3.70583271980286	-6.62951993942261	-0.00814767740666866	0.00581331877037883	-0.00457625929266214	0.01100810803473	NaN	53.1797027587891
1493	106.359405517578	-4.3551812171936	-6.36978054046631	-0.00522560812532902	0.000943203864153475	0.00191722682211548	0.00386527273803949	NaN	53.1797027587891
1494	106.359405517578	-4.3551812171936	-6.36978054046631	0.00808603875339031	0.00776136433705688	0.00354059832170606	0.00126787810586393	NaN	53.1797027587891
1495	105.710060119629	-4.03050708770752	-6.23991060256958	0.00191722682211548	0.0022419011220336	0.0100340843200684	0.00548864435404539	NaN	52.8550300598145
1496	103.762016296387	-3.05648398399353	-6.23991060256958	-0.00425158534198999	0.020423661917448	0.0123068047687411	0.00126787810586393	NaN	51.8810081481934
1497	105.710060119629	-4.03050708770752	-6.36978054046631	-0.0136671401560307	0.0210730116814375	0.020423661917448	0.00938473641872406	NaN	52.8550300598145
1498	102.463317871094	-3.05648398399353	-7.08406400680542	-0.0107450718060136	0.0230210572481155	0.0113327819854021	0.00581331877037883	NaN	51.2316589355469
1499	102.463317871094	-3.38115835189819	-6.75938940048218	-0.00555028254166245	0.012956153601408	0.0106834331527352	0.00743668992072344	NaN	51.2316589355469
1500	103.762016296387	-4.03050708770752	-6.23991060256958	-0.00912170019000769	0.00678734155371785	-0.0026282137259841	-3.08191010844894e-05	NaN	51.8810081481934
1501	104.411361694336	-4.03050708770752	-6.11004114151001	-0.00327756232582033	0.0022419011220336	-0.00327756232582033	-0.00165419070981443	NaN	52.205680847168
1502	105.06071472168	-4.3551812171936	-5.98017120361328	0.00873538758605719	0.00483929552137852	0.000943203864153475	0.00743668992072344	NaN	52.5303573608398
1503	104.411361694336	-2.73180961608887	-6.62951993942261	-0.0185372550040483	0.00743668992072344	0.00289124972186983	0.00970941036939621	NaN	52.205680847168
1504	105.06071472168	-3.05648398399353	-6.69445466995239	-0.00197886489331722	0.00743668992072344	0.00548864435404539	0.00354059832170606	NaN	52.5303573608398
1505	106.359405517578	-4.3551812171936	-6.43471527099609	0.0126314787194133	-0.00782300252467394	-0.0100957229733467	-3.08191010844894e-05	NaN	53.1797027587891
1506	107.008758544922	-4.03050708770752	-6.43471527099609	0.0123068047687411	-0.00912170019000769	-0.0247060675173998	-0.00749832857400179	NaN	53.5043792724609
1507	103.762016296387	-3.70583271980286	-6.49965000152588	0.0191249661147594	-0.0201606266200542	-0.0026282137259841	0.00256657530553639	NaN	51.8810081481934
1508	107.658103942871	-5.97855281829834	-6.04510593414307	0.0262678004801273	-0.0120437685400248	-0.0100957229733467	0.00386527273803949	NaN	53.8290519714355
1509	104.411361694336	-5.00452995300293	-6.75938940048218	0.0220470335334539	-0.0165892094373703	-0.00587495695799589	0.00418994715437293	NaN	52.205680847168
1510	106.359405517578	-4.67985534667969	-6.56458520889282	0.0123068047687411	-0.00587495695799589	-0.00749832857400179	-0.00652430532500148	NaN	53.1797027587891
1511	105.06071472168	-5.65387868881226	-6.04510593414307	0.0132808275520802	-0.00814767740666866	-0.00295288790948689	-3.08191010844894e-05	NaN	52.5303573608398
1512	107.008758544922	-5.32920408248901	-6.30484533309937	0.011982130818069	-0.00295288790948689	0.00289124972186983	0.00548864435404539	NaN	53.5043792724609
1513	106.359405517578	-4.67985534667969	-5.98017120361328	0.012956153601408	0.00159255252219737	0.0123068047687411	0.00678734155371785	NaN	53.1797027587891
1514	104.411361694336	-3.38115835189819	-6.36978054046631	0.00938473641872406	0.01100810803473	0.00191722682211548	0.00191722682211548	NaN	52.205680847168
1515	103.762016296387	-3.38115835189819	-6.69445466995239	0.0142548503354192	0.012956153601408	-0.00555028254166245	0.00613799272105098	NaN	51.8810081481934
1516	104.411361694336	-3.05648398399353	-6.43471527099609	-0.0139918150380254	0.00970941036939621	0.00191722682211548	-3.08191010844894e-05	NaN	52.205680847168
1517	107.008758544922	-3.70583271980286	-6.56458520889282	-0.00944637414067984	0.00678734155371785	0.00678734155371785	0.00613799272105098	NaN	53.5043792724609
1518	105.06071472168	-2.73180961608887	-6.88925933837891	-0.00327756232582033	0.0220470335334539	0.000618529506027699	0.00646266713738441	NaN	52.5303573608398
1519	105.710060119629	-3.70583271980286	-6.36978054046631	0.00126787810586393	0.0116574559360743	-0.00782300252467394	0.00191722682211548	NaN	52.8550300598145
1520	104.411361694336	-4.03050708770752	-6.56458520889282	0.00354059832170606	0.00126787810586393	0.000943203864153475	0.000293855206109583	NaN	52.205680847168
1521	105.06071472168	-4.03050708770752	-6.69445466995239	-0.00879702530801296	-0.00360223650932312	-0.00100484199356288	-0.00944637414067984	NaN	52.5303573608398
1522	104.411361694336	-3.38115835189819	-6.88925933837891	0.00776136433705688	0.00418994715437293	0.00646266713738441	0.00483929552137852	NaN	52.205680847168
1523	105.710060119629	-3.38115835189819	-6.62951993942261	0.00386527273803949	0.00418994715437293	0.000293855206109583	0.00354059832170606	NaN	52.8550300598145
1524	106.359405517578	-4.67985534667969	-6.11004114151001	0.00516396993771195	0.00548864435404539	-0.00197886489331722	0.00256657530553639	NaN	53.1797027587891
1525	105.710060119629	-4.3551812171936	-6.04510593414307	0.0103587592020631	-0.00717365415766835	-0.0123684434220195	-0.00684897974133492	NaN	52.8550300598145
1526	103.762016296387	-3.70583271980286	-6.62951993942261	0.0116574559360743	-0.0253554154187441	-0.0224333461374044	-0.00457625929266214	NaN	51.8810081481934
1527	105.710060119629	-4.67985534667969	-6.56458520889282	0.012956153601408	-0.00197886489331722	-0.0100957229733467	0.000293855206109583	NaN	52.8550300598145
1528	103.112663269043	-3.38115835189819	-6.62951993942261	0.00354059832170606	-0.0143164889886975	-0.00879702530801296	0.00678734155371785	NaN	51.5563316345215
1529	103.112663269043	-4.3551812171936	-6.36978054046631	0.00126787810586393	0.00321592413820326	-0.00717365415766835	-0.00782300252467394	NaN	51.5563316345215
1530	103.112663269043	-5.00452995300293	-6.17497587203979	-0.0133424662053585	-0.00555028254166245	-0.0149658378213644	-0.00555028254166245	NaN	51.5563316345215
1531	104.411361694336	-3.70583271980286	-6.36978054046631	-0.00327756232582033	0.00354059832170606	-0.0130177913233638	-0.00522560812532902	NaN	52.205680847168
1532	103.762016296387	-4.67985534667969	-6.62951993942261	-0.021459324285388	-0.00490093370899558	0.00451462110504508	-0.00132951640989631	NaN	51.8810081481934
1533	106.359405517578	-4.67985534667969	-6.49965000152588	-0.000355493422830477	-3.08191010844894e-05	0.00159255252219737	-0.000680167751852423	NaN	53.1797027587891
1534	106.359405517578	-5.00452995300293	-6.30484533309937	-0.00814767740666866	0.00289124972186983	-0.00327756232582033	-0.00490093370899558	NaN	53.1797027587891
1535	106.359405517578	-5.00452995300293	-6.23991060256958	-0.0152905117720366	0.0152288740500808	-0.00457625929266214	0.00711201597005129	NaN	53.1797027587891
1536	105.06071472168	-4.3551812171936	-6.43471527099609	-0.0224333461374044	0.0116574559360743	0.00516396993771195	0.00191722682211548	NaN	52.5303573608398
1537	105.710060119629	-5.32920408248901	-6.11004114151001	-0.0217839982360601	0.00678734155371785	0.0226963832974434	0.00289124972186983	NaN	52.8550300598145
1538	104.411361694336	-5.00452995300293	-6.82432460784912	-0.0117190945893526	0.00678734155371785	0.0103587592020631	0.00808603875339031	NaN	52.205680847168
1539	103.762016296387	-5.32920408248901	-7.01912927627563	-0.00847235135734081	0.00906006153672934	0.0168522447347641	0.000943203864153475	NaN	51.8810081481934
1540	107.008758544922	-6.30322694778442	-6.62951993942261	-0.00327756232582033	-0.00814767740666866	-0.00327756232582033	-0.00490093370899558	NaN	53.5043792724609
1541	106.359405517578	-6.62790155410767	-6.62951993942261	0.0106834331527352	-0.00652430532500148	0.0022419011220336	-0.00230353930965066	NaN	53.1797027587891
1542	105.06071472168	-5.65387868881226	-6.69445466995239	0.00354059832170606	0.00191722682211548	0.0106834331527352	-0.00392691092565656	NaN	52.5303573608398
1543	103.762016296387	-4.3551812171936	-6.95419406890869	0.00354059832170606	-0.00327756232582033	0.00321592413820326	-0.00230353930965066	NaN	51.8810081481934
1544	105.710060119629	-4.67985534667969	-6.75938940048218	0.0142548503354192	0.00613799272105098	0.011982130818069	-0.00555028254166245	NaN	52.8550300598145
1545	105.06071472168	-4.03050708770752	-6.69445466995239	0.012956153601408	-0.00457625929266214	-0.00360223650932312	-0.00782300252467394	NaN	52.5303573608398
1546	107.008758544922	-5.00452995300293	-6.30484533309937	0.0194496400654316	-0.0243813935667276	-0.0130177913233638	-0.0110697457566857	NaN	53.5043792724609
1547	105.06071472168	-4.67985534667969	-7.08406400680542	0.0171769186854362	-0.0188619289547205	-0.0107450718060136	-0.00230353930965066	NaN	52.5303573608398
1548	107.008758544922	-4.67985534667969	-6.62951993942261	0.0145795252174139	-0.000355493422830477	-0.00100484199356288	0.00191722682211548	NaN	53.5043792724609
1549	105.710060119629	-4.03050708770752	-6.56458520889282	0.0132808275520802	0.000618529506027699	-0.0126931173726916	-0.00327756232582033	NaN	52.8550300598145
1550	104.411361694336	-4.67985534667969	-6.75938940048218	0.00581331877037883	-0.00619963090866804	-0.0133424662053585	-0.00717365415766835	NaN	52.205680847168
1551	107.658103942871	-5.65387868881226	-6.82432460784912	0.00159255252219737	-0.00457625929266214	-0.0110697457566857	0.000943203864153475	NaN	53.8290519714355
1552	105.710060119629	-5.00452995300293	-6.62951993942261	-0.00197886489331722	0.000618529506027699	-0.00522560812532902	0.00678734155371785	NaN	52.8550300598145
1553	107.658103942871	-5.65387868881226	-6.49965000152588	0.000618529506027699	0.00808603875339031	-0.0139918150380254	0.00906006153672934	NaN	53.8290519714355
1554	103.762016296387	-4.3551812171936	-6.49965000152588	0.00678734155371785	0.00418994715437293	-0.00132951640989631	-0.00132951640989631	NaN	51.8810081481934
1555	103.762016296387	-4.03050708770752	-6.56458520889282	0.00191722682211548	0.0142548503354192	-0.00977104809135199	-0.00522560812532902	NaN	51.8810081481934
1556	107.008758544922	-5.32920408248901	-6.43471527099609	-0.0113944197073579	0.013930176384747	0.0152288740500808	0.00256657530553639	NaN	53.5043792724609
1557	104.411361694336	-4.03050708770752	-6.49965000152588	-0.0165892094373703	0.0165275707840919	0.0132808275520802	0.00548864435404539	NaN	52.205680847168
1558	106.359405517578	-5.32920408248901	-6.75938940048218	-0.0201606266200542	0.0230210572481155	0.0191249661147594	-0.00100484199356288	NaN	53.1797027587891
1559	105.710060119629	-4.67985534667969	-6.56458520889282	-0.0182125810533762	0.01100810803473	0.0126314787194133	0.000293855206109583	NaN	52.8550300598145
1560	104.411361694336	-4.67985534667969	-6.30484533309937	-0.0182125810533762	0.00159255252219737	-0.0113944197073579	0.00321592413820326	NaN	52.205680847168
1561	102.463317871094	-3.38115835189819	-6.69445466995239	-0.0149658378213644	0.0022419011220336	0.00126787810586393	0.000618529506027699	NaN	51.2316589355469
1562	103.762016296387	-4.67985534667969	-7.21393346786499	-0.0230826959013939	0.0100340843200684	0.000293855206109583	0.00646266713738441	NaN	51.8810081481934
1563	103.762016296387	-5.00452995300293	-6.56458520889282	-0.00457625929266214	0.00711201597005129	0.000293855206109583	0.0142548503354192	NaN	51.8810081481934
1564	105.710060119629	-5.32920408248901	-6.36978054046631	0.0236704051494598	0.00126787810586393	-0.00100484199356288	-0.000680167751852423	NaN	52.8550300598145
1565	105.06071472168	-5.32920408248901	-6.04510593414307	0.0145795252174139	-0.00684897974133492	-0.0162645354866982	-3.08191010844894e-05	NaN	52.5303573608398
1566	105.710060119629	-5.65387868881226	-5.98017120361328	0.0259431265294552	-0.028926832601428	-0.0188619289547205	-0.00360223650932312	NaN	52.8550300598145
1567	105.06071472168	-4.67985534667969	-6.82432460784912	0.0210730116814375	-0.0104203969240189	-0.0113944197073579	-0.00490093370899558	NaN	52.5303573608398
1568	106.359405517578	-5.65387868881226	-6.95419406890869	0.0285405199974775	-0.0367190167307854	-0.00912170019000769	0.00159255252219737	NaN	53.1797027587891
1569	106.359405517578	-5.97855281829834	-6.30484533309937	0.0236704051494598	-3.08191010844894e-05	-0.0198359526693821	-0.00132951640989631	NaN	53.1797027587891
1570	103.762016296387	-5.00452995300293	-6.69445466995239	0.0165275707840919	-0.00490093370899558	-0.00197886489331722	-0.00457625929266214	NaN	51.8810081481934
1571	103.762016296387	-5.65387868881226	-6.82432460784912	-0.000355493422830477	-0.0126931173726916	-0.00555028254166245	-0.000680167751852423	NaN	51.8810081481934
1572	105.06071472168	-5.97855281829834	-6.75938940048218	0.00451462110504508	-0.00782300252467394	0.00126787810586393	0.00159255252219737	NaN	52.5303573608398
1573	104.411361694336	-5.65387868881226	-6.56458520889282	0.00386527273803949	-0.00555028254166245	0.00581331877037883	0.00483929552137852	NaN	52.205680847168
1574	105.06071472168	-5.32920408248901	-7.14899873733521	0.013930176384747	-0.000355493422830477	-0.00132951640989631	0.000943203864153475	NaN	52.5303573608398
1575	107.008758544922	-6.62790155410767	-6.88925933837891	-0.00944637414067984	0.00418994715437293	0.00516396993771195	0.00451462110504508	NaN	53.5043792724609
1576	105.06071472168	-4.67985534667969	-6.30484533309937	-0.0156151866540313	0.0106834331527352	0.01100810803473	-0.00619963090866804	NaN	52.5303573608398
1577	106.359405517578	-5.00452995300293	-6.43471527099609	-0.00684897974133492	0.01847561635077	0.00841071270406246	0.00873538758605719	NaN	53.1797027587891
1578	105.06071472168	-4.3551812171936	-6.30484533309937	0.00451462110504508	0.0210730116814375	0.0213976856321096	0.0136055024340749	NaN	52.5303573608398
1579	105.710060119629	-5.65387868881226	-6.88925933837891	0.00386527273803949	0.00711201597005129	0.00581331877037883	0.00418994715437293	NaN	52.8550300598145
1580	107.008758544922	-5.32920408248901	-6.88925933837891	0.0178262684494257	0.00646266713738441	0.00678734155371785	-0.00457625929266214	NaN	53.5043792724609
1581	107.008758544922	-5.32920408248901	-6.36978054046631	0.0132808275520802	0.00386527273803949	-0.000355493422830477	-0.00360223650932312	NaN	53.5043792724609
1582	106.359405517578	-5.32920408248901	-6.56458520889282	0.00970941036939621	0.00354059832170606	0.00256657530553639	0.00646266713738441	NaN	53.1797027587891
1583	106.359405517578	-5.00452995300293	-7.08406400680542	0.00321592413820326	0.00646266713738441	-3.08191010844894e-05	0.00386527273803949	NaN	53.1797027587891
1584	105.06071472168	-4.3551812171936	-6.69445466995239	0.00581331877037883	0.000943203864153475	-0.00490093370899558	0.00581331877037883	NaN	52.5303573608398
1585	105.06071472168	-4.3551812171936	-6.95419406890869	0.00483929552137852	-3.08191010844894e-05	-0.0130177913233638	-0.00782300252467394	NaN	52.5303573608398
1586	105.710060119629	-4.3551812171936	-6.75938940048218	0.00354059832170606	-0.0198359526693821	-0.0237320438027382	-0.00425158534198999	NaN	52.8550300598145
1587	107.008758544922	-5.97855281829834	-6.30484533309937	0.00776136433705688	-0.0139918150380254	-0.0120437685400248	-3.08191010844894e-05	NaN	53.5043792724609
1588	104.411361694336	-4.67985534667969	-6.43471527099609	0.00646266713738441	0.000618529506027699	-0.00782300252467394	-0.00132951640989631	NaN	52.205680847168
1589	107.008758544922	-5.65387868881226	-6.04510593414307	0.00646266713738441	-0.00490093370899558	-0.00814767740666866	-0.00360223650932312	NaN	53.5043792724609
1590	105.710060119629	-5.65387868881226	-6.56458520889282	-0.00295288790948689	0.00386527273803949	-0.00490093370899558	0.00159255252219737	NaN	52.8550300598145
1591	103.762016296387	-4.03050708770752	-6.69445466995239	-0.00814767740666866	0.00711201597005129	-0.00230353930965066	-0.00782300252467394	NaN	51.8810081481934
1592	103.762016296387	-5.00452995300293	-6.56458520889282	-0.00587495695799589	0.012956153601408	-3.08191010844894e-05	0.000618529506027699	NaN	51.8810081481934
1593	102.463317871094	-4.03050708770752	-6.56458520889282	0.00873538758605719	0.0116574559360743	0.0103587592020631	0.00126787810586393	NaN	51.2316589355469
1594	103.112663269043	-5.00452995300293	-6.43471527099609	-0.00944637414067984	0.0126314787194133	-0.0156151866540313	0.000943203864153475	NaN	51.5563316345215
1595	104.411361694336	-5.00452995300293	-6.23991060256958	-0.0185372550040483	0.0116574559360743	-0.00132951640989631	-0.00295288790948689	NaN	52.205680847168
1596	103.762016296387	-5.65387868881226	-6.56458520889282	-0.0120437685400248	0.0249691028147936	0.0207483377307653	0.00191722682211548	NaN	51.8810081481934
1597	103.762016296387	-4.3551812171936	-7.27886867523193	-0.0240567177534103	0.01847561635077	0.0194496400654316	0.0106834331527352	NaN	51.8810081481934
1598	106.359405517578	-5.97855281829834	-6.36978054046631	-0.0126931173726916	0.0217223595827818	0.0236704051494598	0.011982130818069	NaN	53.1797027587891
1599	105.710060119629	-5.65387868881226	-6.30484533309937	0.0116574559360743	0.00970941036939621	0.00483929552137852	0.00678734155371785	NaN	52.8550300598145
1600	107.008758544922	-5.65387868881226	-6.23991060256958	0.0103587592020631	0.00289124972186983	0.00256657530553639	-0.00425158534198999	NaN	53.5043792724609
1601	107.008758544922	-5.65387868881226	-5.85030126571655	0.013930176384747	-0.00944637414067984	-0.00392691092565656	0.00808603875339031	NaN	53.5043792724609
1602	107.008758544922	-6.62790155410767	-6.30484533309937	0.00191722682211548	-0.00749832857400179	0.00841071270406246	0.0100340843200684	NaN	53.5043792724609
1603	104.411361694336	-5.97855281829834	-6.56458520889282	0.00321592413820326	-0.00814767740666866	0.00613799272105098	0.00873538758605719	NaN	52.205680847168
1604	106.359405517578	-5.97855281829834	-6.69445466995239	0.00548864435404539	-0.00912170019000769	-0.00360223650932312	-0.00425158534198999	NaN	53.1797027587891
1605	104.411361694336	-5.97855281829834	-6.49965000152588	0.0168522447347641	-0.0208099745213985	-0.0117190945893526	-0.00522560812532902	NaN	52.205680847168
1606	107.008758544922	-6.62790155410767	-6.23991060256958	0.00906006153672934	-0.0159398596733809	-0.0221086721867323	-0.00944637414067984	NaN	53.5043792724609
1607	105.06071472168	-5.32920408248901	-6.30484533309937	0.0142548503354192	0.00126787810586393	-0.0152905117720366	-0.00392691092565656	NaN	52.5303573608398
1608	107.008758544922	-5.32920408248901	-6.43471527099609	0.00841071270406246	-0.0133424662053585	0.0022419011220336	-0.00295288790948689	NaN	53.5043792724609
1609	105.06071472168	-4.67985534667969	-6.49965000152588	0.00776136433705688	0.0194496400654316	-0.0136671401560307	0.000293855206109583	NaN	52.5303573608398
1610	105.710060119629	-5.65387868881226	-6.36978054046631	0.000618529506027699	-0.00587495695799589	-0.00814767740666866	-0.00749832857400179	NaN	52.8550300598145
1611	108.307456970215	-5.32920408248901	-6.30484533309937	0.0022419011220336	-0.00165419070981443	-0.0113944197073579	-0.00197886489331722	NaN	54.1537284851074
1612	107.008758544922	-5.32920408248901	-6.82432460784912	-0.0165892094373703	-0.00392691092565656	-3.08191010844894e-05	-0.00684897974133492	NaN	53.5043792724609
1613	107.658103942871	-5.65387868881226	-6.95419406890869	0.00678734155371785	0.00289124972186983	-0.00522560812532902	0.00256657530553639	NaN	53.8290519714355
1614	107.008758544922	-5.32920408248901	-7.27886867523193	0.0100340843200684	0.00678734155371785	0.00386527273803949	-0.00197886489331722	NaN	53.5043792724609
1615	105.710060119629	-5.00452995300293	-6.69445466995239	0.012956153601408	0.01100810803473	-0.00392691092565656	-0.00814767740666866	NaN	52.8550300598145
1616	106.359405517578	-5.97855281829834	-6.43471527099609	0.00289124972186983	0.011982130818069	0.0165275707840919	-0.00165419070981443	NaN	53.1797027587891
1617	105.06071472168	-4.67985534667969	-6.69445466995239	-0.00457625929266214	0.0217223595827818	0.0136055024340749	0.00613799272105098	NaN	52.5303573608398
1618	105.710060119629	-4.67985534667969	-6.04510593414307	-0.00522560812532902	0.0171769186854362	0.00776136433705688	0.00613799272105098	NaN	52.8550300598145
1619	106.359405517578	-5.32920408248901	-6.36978054046631	0.00126787810586393	0.00711201597005129	0.000943203864153475	0.00451462110504508	NaN	53.1797027587891
1620	105.710060119629	-5.97855281829834	-6.36978054046631	-0.0113944197073579	0.00678734155371785	0.00354059832170606	-0.00327756232582033	NaN	52.8550300598145
1621	107.008758544922	-5.65387868881226	-6.49965000152588	-0.000680167751852423	-0.00197886489331722	0.00159255252219737	0.000943203864153475	NaN	53.5043792724609
1622	103.762016296387	-5.32920408248901	-5.98017120361328	-0.00619963090866804	0.00938473641872406	0.0171769186854362	0.00581331877037883	NaN	51.8810081481934
1623	103.112663269043	-4.03050708770752	-6.36978054046631	-0.0146411629393697	0.00581331877037883	0.00678734155371785	0.00841071270406246	NaN	51.5563316345215
1624	105.06071472168	-5.65387868881226	-5.98017120361328	-0.00717365415766835	0.00354059832170606	-0.00490093370899558	0.00613799272105098	NaN	52.5303573608398
1625	105.710060119629	-5.32920408248901	-6.36978054046631	-0.00327756232582033	-0.00425158534198999	-0.0139918150380254	-0.00587495695799589	NaN	52.8550300598145
1626	104.411361694336	-5.97855281829834	-6.95419406890869	0.0022419011220336	-0.00717365415766835	-0.0198359526693821	0.000293855206109583	NaN	52.205680847168
1627	102.463317871094	-4.3551812171936	-6.56458520889282	0.0022419011220336	-0.00782300252467394	-0.0117190945893526	0.00191722682211548	NaN	51.2316589355469
1628	105.710060119629	-5.65387868881226	-6.30484533309937	0.00516396993771195	0.000293855206109583	-0.00197886489331722	0.00191722682211548	NaN	52.8550300598145
1629	103.762016296387	-4.3551812171936	-6.43471527099609	0.00354059832170606	-0.00132951640989631	-0.0130177913233638	-0.000355493422830477	NaN	51.8810081481934
1630	105.06071472168	-5.00452995300293	-5.98017120361328	0.00354059832170606	0.0022419011220336	-3.08191010844894e-05	-0.0107450718060136	NaN	52.5303573608398
1631	105.710060119629	-5.65387868881226	-6.36978054046631	0.00646266713738441	-0.00619963090866804	0.00613799272105098	-0.00295288790948689	NaN	52.8550300598145
1632	107.658103942871	-5.97855281829834	-6.49965000152588	-0.00425158534198999	-0.00425158534198999	-0.00490093370899558	-0.00717365415766835	NaN	53.8290519714355
1633	106.359405517578	-6.30322694778442	-6.30484533309937	0.00678734155371785	0.00743668992072344	-0.00619963090866804	0.000618529506027699	NaN	53.1797027587891
1634	106.359405517578	-6.30322694778442	-6.43471527099609	0.00191722682211548	-0.00132951640989631	-0.00197886489331722	-0.00749832857400179	NaN	53.1797027587891
1635	105.06071472168	-6.62790155410767	-6.17497587203979	-0.0107450718060136	0.00321592413820326	0.00418994715437293	0.000943203864153475	NaN	52.5303573608398
1636	105.710060119629	-6.62790155410767	-6.30484533309937	-0.0172385573387146	0.0142548503354192	0.0155535480007529	-0.00879702530801296	NaN	52.8550300598145
1637	107.658103942871	-6.62790155410767	-6.49965000152588	-0.0217839982360601	0.00483929552137852	0.00938473641872406	0.00841071270406246	NaN	53.8290519714355
1638	104.411361694336	-4.3551812171936	-6.69445466995239	-0.0104203969240189	0.0123068047687411	0.0136055024340749	0.00483929552137852	NaN	52.205680847168
1639	105.710060119629	-4.67985534667969	-7.14899873733521	-0.00197886489331722	0.00873538758605719	0.00354059832170606	0.00483929552137852	NaN	52.8550300598145
1640	105.06071472168	-4.3551812171936	-6.43471527099609	0.00354059832170606	0.00906006153672934	-0.000355493422830477	-0.00165419070981443	NaN	52.5303573608398
1641	105.710060119629	-4.67985534667969	-6.30484533309937	0.0168522447347641	0.00256657530553639	-0.00717365415766835	0.00483929552137852	NaN	52.8550300598145
1642	105.06071472168	-4.67985534667969	-6.75938940048218	-0.00100484199356288	0.00548864435404539	-0.00522560812532902	0.00613799272105098	NaN	52.5303573608398
1643	107.008758544922	-6.30322694778442	-6.82432460784912	-0.00132951640989631	0.000618529506027699	-0.00327756232582033	0.000943203864153475	NaN	53.5043792724609
1644	107.008758544922	-5.97855281829834	-6.56458520889282	0.00776136433705688	0.00743668992072344	-0.00912170019000769	0.00354059832170606	NaN	53.5043792724609
1645	106.359405517578	-5.65387868881226	-6.62951993942261	0.00841071270406246	-0.00295288790948689	-0.0185372550040483	-0.00587495695799589	NaN	53.1797027587891
1646	105.710060119629	-4.3551812171936	-6.69445466995239	0.0132808275520802	-0.00295288790948689	-0.0250307414680719	-0.0123684434220195	NaN	52.8550300598145
1647	107.658103942871	-6.30322694778442	-6.82432460784912	0.00938473641872406	-0.0139918150380254	-0.0188619289547205	-0.00749832857400179	NaN	53.8290519714355
1648	105.710060119629	-5.32920408248901	-6.69445466995239	0.0165275707840919	-0.00392691092565656	-0.0100957229733467	-0.00619963090866804	NaN	52.8550300598145
1649	106.359405517578	-5.65387868881226	-6.62951993942261	0.0171769186854362	0.000618529506027699	-0.0169138833880424	-0.00230353930965066	NaN	53.1797027587891
1650	107.008758544922	-5.97855281829834	-6.36978054046631	-0.000355493422830477	-0.000355493422830477	-0.00879702530801296	-0.0126931173726916	NaN	53.5043792724609
1651	106.359405517578	-5.65387868881226	-6.36978054046631	0.0168522447347641	-0.00684897974133492	-0.00522560812532902	-0.00684897974133492	NaN	53.1797027587891
1652	106.359405517578	-5.97855281829834	-6.11004114151001	0.00451462110504508	0.00743668992072344	0.00711201597005129	0.00159255252219737	NaN	53.1797027587891
1653	106.359405517578	-5.97855281829834	-6.62951993942261	0.000618529506027699	0.00548864435404539	0.00613799272105098	-0.00684897974133492	NaN	53.1797027587891
1654	104.411361694336	-5.00452995300293	-6.43471527099609	0.00743668992072344	0.00321592413820326	0.00126787810586393	0.00354059832170606	NaN	52.205680847168
1655	105.06071472168	-5.65387868881226	-6.49965000152588	0.00711201597005129	0.0123068047687411	0.0022419011220336	-0.00587495695799589	NaN	52.5303573608398
1656	105.710060119629	-5.97855281829834	-6.56458520889282	-0.00912170019000769	0.0158782228827477	0.0103587592020631	0.00191722682211548	NaN	52.8550300598145
1657	103.112663269043	-4.3551812171936	-6.56458520889282	-0.0185372550040483	0.0149041991680861	0.00743668992072344	0.00354059832170606	NaN	51.5563316345215
1658	105.710060119629	-6.30322694778442	-6.04510593414307	0.00516396993771195	0.0200989879667759	0.0158782228827477	0.0126314787194133	NaN	52.8550300598145
1659	105.710060119629	-5.97855281829834	-6.30484533309937	0.0152288740500808	0.00938473641872406	0.00711201597005129	0.00483929552137852	NaN	52.8550300598145
1660	106.359405517578	-4.67985534667969	-6.82432460784912	0.00906006153672934	0.00613799272105098	-0.00555028254166245	0.00126787810586393	NaN	53.1797027587891
1661	105.06071472168	-5.00452995300293	-6.62951993942261	0.00808603875339031	-0.00230353930965066	-0.00360223650932312	-0.00717365415766835	NaN	52.5303573608398
1662	106.359405517578	-5.32920408248901	-6.56458520889282	0.00126787810586393	-0.0110697457566857	0.00126787810586393	0.00906006153672934	NaN	53.1797027587891
1663	105.06071472168	-5.32920408248901	-6.36978054046631	-0.00392691092565656	-0.00327756232582033	0.00126787810586393	0.00516396993771195	NaN	52.5303573608398
1664	105.710060119629	-6.30322694778442	-6.11004114151001	0.00970941036939621	-0.00490093370899558	-0.0113944197073579	0.00581331877037883	NaN	52.8550300598145
1665	107.008758544922	-5.97855281829834	-6.56458520889282	-0.00327756232582033	-0.0113944197073579	-0.0152905117720366	-0.000680167751852423	NaN	53.5043792724609
1666	107.658103942871	-6.95257568359375	-6.43471527099609	0.00386527273803949	-0.0204853005707264	-0.0185372550040483	-0.00652430532500148	NaN	53.8290519714355
1667	106.359405517578	-6.95257568359375	-6.56458520889282	-0.00360223650932312	-0.0224333461374044	-0.0117190945893526	0.000943203864153475	NaN	53.1797027587891
1668	107.008758544922	-6.95257568359375	-6.36978054046631	0.00191722682211548	-0.0165892094373703	-0.00230353930965066	-0.00165419070981443	NaN	53.5043792724609
1669	107.008758544922	-6.62790155410767	-6.36978054046631	-0.00619963090866804	-0.00814767740666866	-0.0139918150380254	-3.08191010844894e-05	NaN	53.5043792724609
1670	105.06071472168	-5.00452995300293	-6.23991060256958	-0.00717365415766835	-0.00717365415766835	-0.00684897974133492	-0.00652430532500148	NaN	52.5303573608398
1671	105.710060119629	-5.32920408248901	-6.62951993942261	0.000293855206109583	-0.00327756232582033	-0.00555028254166245	-0.000680167751852423	NaN	52.8550300598145
1672	105.710060119629	-5.65387868881226	-6.69445466995239	0.00321592413820326	-0.00457625929266214	0.00581331877037883	0.00483929552137852	NaN	52.8550300598145
1673	106.359405517578	-5.32920408248901	-6.62951993942261	0.00873538758605719	0.000293855206109583	-0.00587495695799589	0.00743668992072344	NaN	53.1797027587891
1674	107.008758544922	-6.62790155410767	-6.36978054046631	0.0165275707840919	0.00159255252219737	0.00126787810586393	0.00159255252219737	NaN	53.5043792724609
1675	106.359405517578	-5.65387868881226	-6.56458520889282	0.00841071270406246	0.0100340843200684	-0.00684897974133492	-0.00230353930965066	NaN	53.1797027587891
1676	105.710060119629	-5.32920408248901	-6.56458520889282	-0.00879702530801296	0.0132808275520802	0.0123068047687411	0.00776136433705688	NaN	52.8550300598145
1677	108.307456970215	-6.30322694778442	-6.82432460784912	-0.0136671401560307	0.0149041991680861	0.00516396993771195	0.00841071270406246	NaN	54.1537284851074
1678	105.710060119629	-5.00452995300293	-6.75938940048218	0.00516396993771195	0.0100340843200684	0.0126314787194133	0.000293855206109583	NaN	52.8550300598145
1679	105.710060119629	-5.32920408248901	-6.56458520889282	0.00516396993771195	0.0100340843200684	0.00711201597005129	0.0103587592020631	NaN	52.8550300598145
1680	107.008758544922	-6.30322694778442	-6.23991060256958	0.00711201597005129	0.00451462110504508	0.00354059832170606	-0.00327756232582033	NaN	53.5043792724609
1681	107.658103942871	-6.30322694778442	-6.11004114151001	-3.08191010844894e-05	0.0022419011220336	-0.00327756232582033	-0.00490093370899558	NaN	53.8290519714355
1682	107.008758544922	-5.97855281829834	-6.17497587203979	0.00354059832170606	0.00418994715437293	0.000293855206109583	0.00483929552137852	NaN	53.5043792724609
1683	107.658103942871	-5.65387868881226	-6.56458520889282	0.00386527273803949	0.00126787810586393	0.000293855206109583	-0.00230353930965066	NaN	53.8290519714355
1684	106.359405517578	-5.32920408248901	-6.62951993942261	0.00808603875339031	0.00873538758605719	-0.0130177913233638	0.00516396993771195	NaN	53.1797027587891
1685	105.710060119629	-5.65387868881226	-6.43471527099609	0.0188002903014421	-0.00100484199356288	-0.0175632312893867	-0.00360223650932312	NaN	52.8550300598145
1686	105.06071472168	-5.32920408248901	-6.30484533309937	-0.00490093370899558	-0.00944637414067984	-0.0208099745213985	-0.00230353930965066	NaN	52.5303573608398
1687	104.411361694336	-6.30322694778442	-6.04510593414307	-0.0295761823654175	-0.0188619289547205	-0.0133424662053585	0.00548864435404539	NaN	52.205680847168
1688	103.762016296387	-5.65387868881226	-6.62951993942261	-0.0165892094373703	-0.0182125810533762	-0.0123684434220195	-0.000680167751852423	NaN	51.8810081481934
1689	103.762016296387	-5.65387868881226	-6.43471527099609	-0.0130177913233638	-0.00782300252467394	-0.0130177913233638	-0.00165419070981443	NaN	51.8810081481934
1690	105.710060119629	-6.62790155410767	-6.36978054046631	-0.00879702530801296	-0.00230353930965066	-0.0146411629393697	-0.00360223650932312	NaN	52.8550300598145
1691	106.359405517578	-6.30322694778442	-6.56458520889282	0.00613799272105098	-0.00457625929266214	-0.00392691092565656	-0.00587495695799589	NaN	53.1797027587891
1692	107.658103942871	-6.30322694778442	-6.23991060256958	0.000618529506027699	0.00126787810586393	-0.00749832857400179	0.00321592413820326	NaN	53.8290519714355
1693	107.008758544922	-6.30322694778442	-5.98017120361328	0.000293855206109583	-0.00360223650932312	0.000293855206109583	0.00451462110504508	NaN	53.5043792724609
1694	105.710060119629	-5.65387868881226	-6.36978054046631	0.0100340843200684	-0.00197886489331722	-3.08191010844894e-05	0.00354059832170606	NaN	52.8550300598145
1695	107.008758544922	-6.30322694778442	-6.88925933837891	-0.0146411629393697	0.00711201597005129	-0.000680167751852423	-0.000355493422830477	NaN	53.5043792724609
1696	107.008758544922	-6.30322694778442	-6.49965000152588	0.0200989879667759	0.01847561635077	0.0145795252174139	-0.00327756232582033	NaN	53.5043792724609
1697	106.359405517578	-5.97855281829834	-6.36978054046631	-0.0120437685400248	0.0103587592020631	0.0152288740500808	0.00873538758605719	NaN	53.1797027587891
1698	107.658103942871	-7.27725028991699	-6.30484533309937	-0.0162645354866982	0.00841071270406246	0.0142548503354192	0.00646266713738441	NaN	53.8290519714355
1699	107.008758544922	-7.27725028991699	-6.30484533309937	0.00354059832170606	0.00841071270406246	0.00386527273803949	0.00289124972186983	NaN	53.5043792724609
1700	105.06071472168	-5.65387868881226	-6.43471527099609	-0.00587495695799589	-0.00392691092565656	-0.00879702530801296	-0.0026282137259841	NaN	52.5303573608398
1701	105.710060119629	-5.97855281829834	-6.62951993942261	0.00581331877037883	-0.00197886489331722	-0.0104203969240189	-0.000680167751852423	NaN	52.8550300598145
1702	105.06071472168	-4.3551812171936	-7.01912927627563	-0.00457625929266214	0.00126787810586393	0.000943203864153475	0.00841071270406246	NaN	52.5303573608398
1703	105.710060119629	-4.3551812171936	-7.01912927627563	-0.0224333461374044	0.00126787810586393	-0.000355493422830477	0.00451462110504508	NaN	52.8550300598145
1704	107.008758544922	-5.32920408248901	-5.98017120361328	0.00516396993771195	0.00354059832170606	-0.00457625929266214	-0.00457625929266214	NaN	53.5043792724609
1705	105.710060119629	-4.67985534667969	-6.43471527099609	-0.0126931173726916	-0.00879702530801296	-0.0136671401560307	-0.00652430532500148	NaN	52.8550300598145
1706	106.359405517578	-5.65387868881226	-6.56458520889282	0.0220470335334539	-0.00944637414067984	-0.0191866029053926	-0.00717365415766835	NaN	53.1797027587891
1707	106.359405517578	-4.67985534667969	-6.75938940048218	0.011982130818069	-0.00295288790948689	-0.0152905117720366	0.00354059832170606	NaN	53.1797027587891
1708	107.008758544922	-5.65387868881226	-6.56458520889282	0.0149041991680861	-0.00132951640989631	-0.0159398596733809	0.000943203864153475	NaN	53.5043792724609
1709	106.359405517578	-4.67985534667969	-6.88925933837891	0.0116574559360743	-0.00425158534198999	-0.0107450718060136	-0.00619963090866804	NaN	53.1797027587891
1710	104.411361694336	-4.67985534667969	-7.08406400680542	0.011982130818069	0.00256657530553639	-0.0175632312893867	-0.00944637414067984	NaN	52.205680847168
1711	105.06071472168	-4.67985534667969	-7.08406400680542	0.00970941036939621	-0.00392691092565656	-0.00490093370899558	-0.00457625929266214	NaN	52.5303573608398
1712	104.411361694336	-4.67985534667969	-6.69445466995239	-3.08191010844894e-05	-0.00555028254166245	-0.00555028254166245	0.00191722682211548	NaN	52.205680847168
1713	105.710060119629	-4.3551812171936	-6.62951993942261	-0.00587495695799589	0.000618529506027699	-0.00912170019000769	-0.00782300252467394	NaN	52.8550300598145
1714	107.008758544922	-5.97855281829834	-6.43471527099609	0.00776136433705688	-0.000355493422830477	0.000293855206109583	0.00256657530553639	NaN	53.5043792724609
1715	105.710060119629	-4.03050708770752	-6.36978054046631	0.00483929552137852	0.00581331877037883	-0.0026282137259841	-0.0110697457566857	NaN	52.8550300598145
1716	106.359405517578	-4.3551812171936	-6.23991060256958	-0.0240567177534103	0.01847561635077	0.00938473641872406	-0.00165419070981443	NaN	53.1797027587891
1717	105.710060119629	-5.00452995300293	-6.43471527099609	-0.0133424662053585	0.0106834331527352	0.01100810803473	0.00678734155371785	NaN	52.8550300598145
1718	104.411361694336	-4.3551812171936	-6.69445466995239	-0.00977104809135199	0.0252937767654657	0.0168522447347641	0.000618529506027699	NaN	52.205680847168
1719	103.112663269043	-4.03050708770752	-6.49965000152588	-0.0139918150380254	0.00906006153672934	0.00938473641872406	0.00548864435404539	NaN	51.5563316345215
1720	104.411361694336	-5.32920408248901	-6.23991060256958	0.000943203864153475	0.00613799272105098	-0.0026282137259841	0.00418994715437293	NaN	52.205680847168
1721	105.06071472168	-5.32920408248901	-6.36978054046631	-0.000680167751852423	0.00126787810586393	-0.00132951640989631	-0.00230353930965066	NaN	52.5303573608398
1722	106.359405517578	-5.00452995300293	-6.56458520889282	0.00938473641872406	0.00776136433705688	0.00386527273803949	0.00386527273803949	NaN	53.1797027587891
1723	105.710060119629	-5.00452995300293	-6.88925933837891	0.00938473641872406	0.00646266713738441	-0.00392691092565656	0.000618529506027699	NaN	52.8550300598145
1724	105.710060119629	-4.03050708770752	-6.75938940048218	0.01847561635077	0.00646266713738441	-0.000355493422830477	-0.00230353930965066	NaN	52.8550300598145
1725	105.06071472168	-4.67985534667969	-6.11004114151001	0.0188002903014421	-0.00782300252467394	-0.00977104809135199	-0.00295288790948689	NaN	52.5303573608398
1726	105.710060119629	-3.70583271980286	-6.23991060256958	0.0230210572481155	-0.00782300252467394	-0.02697878703475	-0.0130177913233638	NaN	52.8550300598145
1727	106.359405517578	-5.97855281829834	-6.17497587203979	0.0103587592020631	-0.0237320438027382	-0.00587495695799589	0.00548864435404539	NaN	53.1797027587891
1728	105.06071472168	-4.67985534667969	-6.30484533309937	0.000618529506027699	-0.0211346503347158	-0.0104203969240189	-0.00814767740666866	NaN	52.5303573608398
1729	105.06071472168	-5.97855281829834	-6.43471527099609	0.0103587592020631	-0.00977104809135199	-0.0113944197073579	-0.00392691092565656	NaN	52.5303573608398
1730	107.008758544922	-5.65387868881226	-6.56458520889282	-0.0026282137259841	-0.0191866029053926	-0.0126931173726916	-0.00782300252467394	NaN	53.5043792724609
1731	107.008758544922	-6.30322694778442	-6.23991060256958	-0.00879702530801296	-0.00814767740666866	-0.0104203969240189	0.00191722682211548	NaN	53.5043792724609
1732	106.359405517578	-5.97855281829834	-6.30484533309937	-0.0211346503347158	-0.00360223650932312	-0.000680167751852423	0.000943203864153475	NaN	53.1797027587891
1733	106.359405517578	-5.65387868881226	-6.11004114151001	-0.0240567177534103	0.0022419011220336	0.00321592413820326	-0.00100484199356288	NaN	53.1797027587891
1734	105.06071472168	-3.38115835189819	-6.43471527099609	-0.0211346503347158	0.00418994715437293	0.00841071270406246	-0.00425158534198999	NaN	52.5303573608398
1735	108.307456970215	-5.32920408248901	-6.56458520889282	-0.023407369852066	0.00516396993771195	0.000943203864153475	-0.00230353930965066	NaN	54.1537284851074
1736	107.008758544922	-4.67985534667969	-7.01912927627563	-0.0363943427801132	0.0155535480007529	0.0145795252174139	-0.00360223650932312	NaN	53.5043792724609
1737	105.710060119629	-4.03050708770752	-6.56458520889282	-0.0292515084147453	0.00970941036939621	0.0213976856321096	0.00808603875339031	NaN	52.8550300598145
1738	105.710060119629	-5.00452995300293	-6.30484533309937	-0.023407369852066	0.0142548503354192	0.0126314787194133	0.00548864435404539	NaN	52.8550300598145
1739	107.658103942871	-5.00452995300293	-6.30484533309937	-0.0130177913233638	0.0132808275520802	0.0149041991680861	0.00386527273803949	NaN	53.8290519714355
1740	106.359405517578	-3.05648398399353	-6.75938940048218	-0.00165419070981443	0.00548864435404539	0.00191722682211548	0.0022419011220336	NaN	53.1797027587891
1741	104.411361694336	-3.70583271980286	-7.53860807418823	0.000293855206109583	0.00776136433705688	0.00354059832170606	-0.00490093370899558	NaN	52.205680847168
1742	105.06071472168	-3.70583271980286	-6.75938940048218	-0.00197886489331722	0.00970941036939621	0.00354059832170606	0.00451462110504508	NaN	52.5303573608398
1743	105.06071472168	-3.70583271980286	-6.82432460784912	-0.00619963090866804	0.0123068047687411	0.00483929552137852	-0.00327756232582033	NaN	52.5303573608398
1744	106.359405517578	-5.00452995300293	-6.17497587203979	0.0155535480007529	0.0123068047687411	-0.00165419070981443	0.00191722682211548	NaN	53.1797027587891
1745	107.008758544922	-4.3551812171936	-6.23991060256958	0.013930176384747	-0.00327756232582033	-0.0104203969240189	-0.00944637414067984	NaN	53.5043792724609
1746	107.008758544922	-5.00452995300293	-6.23991060256958	0.0168522447347641	-0.0136671401560307	-0.0185372550040483	-0.00717365415766835	NaN	53.5043792724609
1747	105.06071472168	-3.70583271980286	-6.69445466995239	0.0116574559360743	-0.0107450718060136	-0.0126931173726916	0.00256657530553639	NaN	52.5303573608398
1748	104.411361694336	-5.00452995300293	-6.36978054046631	0.0136055024340749	-0.0159398596733809	-0.00879702530801296	-0.00327756232582033	NaN	52.205680847168
1749	104.411361694336	-4.3551812171936	-6.56458520889282	0.00711201597005129	-0.00717365415766835	-0.00749832857400179	0.00354059832170606	NaN	52.205680847168
1750	103.112663269043	-3.70583271980286	-6.43471527099609	-0.000355493422830477	-0.0292515084147453	-0.0188619289547205	0.00159255252219737	NaN	51.5563316345215
1751	103.112663269043	-4.03050708770752	-6.23991060256958	0.0022419011220336	-0.0354203209280968	-0.00587495695799589	0.00191722682211548	NaN	51.5563316345215
1752	105.06071472168	-4.3551812171936	-6.49965000152588	-0.00717365415766835	-0.0146411629393697	-0.00197886489331722	0.00548864435404539	NaN	52.5303573608398
1753	105.710060119629	-4.03050708770752	-6.69445466995239	0.00646266713738441	-0.00522560812532902	-0.00522560812532902	0.00873538758605719	NaN	52.8550300598145
1754	107.008758544922	-4.67985534667969	-6.88925933837891	0.0116574559360743	-0.00555028254166245	0.00646266713738441	0.00191722682211548	NaN	53.5043792724609
1755	104.411361694336	-4.03050708770752	-6.49965000152588	-0.000355493422830477	0.0106834331527352	0.0022419011220336	-0.00230353930965066	NaN	52.205680847168
1756	104.411361694336	-3.38115835189819	-6.36978054046631	-0.0146411629393697	0.0100340843200684	0.0113327819854021	-0.00392691092565656	NaN	52.205680847168
1757	106.359405517578	-5.00452995300293	-5.98017120361328	-0.0146411629393697	0.00906006153672934	0.0165275707840919	0.00873538758605719	NaN	53.1797027587891
1758	105.710060119629	-4.67985534667969	-6.69445466995239	-0.0230826959013939	0.00938473641872406	0.0136055024340749	-0.00132951640989631	NaN	52.8550300598145
1759	104.411361694336	-5.32920408248901	-6.69445466995239	-0.0117190945893526	0.00354059832170606	0.00581331877037883	0.00613799272105098	NaN	52.205680847168
1760	106.359405517578	-5.97855281829834	-6.36978054046631	0.00256657530553639	-0.00132951640989631	-0.00360223650932312	-0.00619963090866804	NaN	53.1797027587891
1761	106.359405517578	-6.62790155410767	-6.11004114151001	-0.0110697457566857	-0.00814767740666866	-0.00814767740666866	-0.00457625929266214	NaN	53.1797027587891
1762	106.359405517578	-5.97855281829834	-6.17497587203979	-0.00814767740666866	-0.00457625929266214	0.00126787810586393	0.00126787810586393	NaN	53.1797027587891
1763	106.359405517578	-5.65387868881226	-6.11004114151001	0.00256657530553639	0.00289124972186983	0.00321592413820326	0.012956153601408	NaN	53.1797027587891
1764	105.06071472168	-3.70583271980286	-6.56458520889282	-0.0123684434220195	0.00873538758605719	-0.00684897974133492	0.00386527273803949	NaN	52.5303573608398
1765	106.359405517578	-4.3551812171936	-6.56458520889282	0.00386527273803949	-0.00522560812532902	-0.00944637414067984	-0.00555028254166245	NaN	53.1797027587891
1766	105.06071472168	-3.70583271980286	-6.62951993942261	0.000618529506027699	-0.00944637414067984	-0.0172385573387146	-0.00977104809135199	NaN	52.5303573608398
1767	108.307456970215	-5.32920408248901	-6.30484533309937	0.00159255252219737	-0.00425158534198999	-0.00132951640989631	0.00126787810586393	NaN	54.1537284851074
1768	105.710060119629	-4.03050708770752	-6.49965000152588	0.00808603875339031	-0.00165419070981443	0.00191722682211548	0.000943203864153475	NaN	52.8550300598145
1769	105.06071472168	-4.3551812171936	-7.01912927627563	0.0152288740500808	0.00256657530553639	-0.00360223650932312	-0.00652430532500148	NaN	52.5303573608398
1770	106.359405517578	-5.65387868881226	-7.08406400680542	0.00743668992072344	0.000943203864153475	-0.0100957229733467	-0.0026282137259841	NaN	53.1797027587891
1771	107.008758544922	-5.65387868881226	-6.69445466995239	0.0136055024340749	0.000293855206109583	-0.00555028254166245	-0.00977104809135199	NaN	53.5043792724609
1772	107.658103942871	-5.32920408248901	-6.62951993942261	0.00354059832170606	-0.00490093370899558	-0.00230353930965066	0.00646266713738441	NaN	53.8290519714355
1773	105.710060119629	-5.00452995300293	-6.30484533309937	0.0116574559360743	0.00548864435404539	0.0022419011220336	0.00289124972186983	NaN	52.8550300598145
1774	105.06071472168	-4.3551812171936	-6.23991060256958	0.0155535480007529	0.00483929552137852	0.00646266713738441	-0.00717365415766835	NaN	52.5303573608398
1775	106.359405517578	-5.32920408248901	-6.56458520889282	0.011982130818069	0.00776136433705688	-3.08191010844894e-05	-0.00555028254166245	NaN	53.1797027587891
1776	105.710060119629	-5.32920408248901	-6.43471527099609	-0.00652430532500148	0.0168522447347641	0.012956153601408	-0.00555028254166245	NaN	52.8550300598145
1777	107.008758544922	-4.3551812171936	-6.62951993942261	-0.00847235135734081	0.0113327819854021	0.0220470335334539	0.00906006153672934	NaN	53.5043792724609
1778	105.06071472168	-4.3551812171936	-6.56458520889282	-0.0117190945893526	0.0149041991680861	0.0145795252174139	0.011982130818069	NaN	52.5303573608398
1779	104.411361694336	-5.32920408248901	-6.23991060256958	-0.0139918150380254	0.0106834331527352	0.00808603875339031	0.00678734155371785	NaN	52.205680847168
1780	103.762016296387	-5.65387868881226	-6.11004114151001	-0.00425158534198999	0.000618529506027699	-0.00425158534198999	-0.00230353930965066	NaN	51.8810081481934
1781	104.411361694336	-5.32920408248901	-7.14899873733521	-0.00977104809135199	0.00256657530553639	0.00191722682211548	-0.00522560812532902	NaN	52.205680847168
1782	105.710060119629	-5.32920408248901	-6.88925933837891	-0.00749832857400179	-0.000355493422830477	0.00386527273803949	0.00646266713738441	NaN	52.8550300598145
1783	105.06071472168	-5.32920408248901	-6.36978054046631	-0.0175632312893867	0.00418994715437293	0.0022419011220336	0.011982130818069	NaN	52.5303573608398
1784	105.710060119629	-5.65387868881226	-6.69445466995239	0.0106834331527352	0.00906006153672934	-0.000355493422830477	-0.00132951640989631	NaN	52.8550300598145
1785	106.359405517578	-5.32920408248901	-6.69445466995239	0.00906006153672934	-0.00100484199356288	-0.00327756232582033	-0.000355493422830477	NaN	53.1797027587891
1786	107.658103942871	-5.97855281829834	-6.04510593414307	0.011982130818069	-0.0165892094373703	-0.0143164889886975	-0.00327756232582033	NaN	53.8290519714355
1787	104.411361694336	-4.67985534667969	-6.69445466995239	0.0158782228827477	-0.0295761823654175	-0.000355493422830477	0.00321592413820326	NaN	52.205680847168
1788	107.658103942871	-6.30322694778442	-6.36978054046631	0.012956153601408	0.00906006153672934	-0.0123684434220195	-0.00912170019000769	NaN	53.8290519714355
1789	107.658103942871	-5.97855281829834	-6.56458520889282	0.0178262684494257	-0.0130177913233638	-0.00814767740666866	-0.00132951640989631	NaN	53.8290519714355
1790	105.06071472168	-5.65387868881226	-6.49965000152588	0.0223717093467712	-0.00619963090866804	-0.00425158534198999	-0.00555028254166245	NaN	52.5303573608398
1791	105.06071472168	-5.97855281829834	-6.17497587203979	0.0132808275520802	-0.0100957229733467	-0.00587495695799589	-0.00230353930965066	NaN	52.5303573608398
1792	105.06071472168	-5.65387868881226	-6.49965000152588	0.00646266713738441	-0.00912170019000769	-0.00230353930965066	0.00126787810586393	NaN	52.5303573608398
1793	105.710060119629	-6.30322694778442	-6.62951993942261	0.0126314787194133	-0.00717365415766835	0.00159255252219737	0.0142548503354192	NaN	52.8550300598145
1794	107.008758544922	-6.30322694778442	-6.75938940048218	0.0126314787194133	-0.00295288790948689	0.00516396993771195	0.000943203864153475	NaN	53.5043792724609
1795	106.359405517578	-5.65387868881226	-6.62951993942261	-0.00132951640989631	0.00191722682211548	0.00906006153672934	0.00418994715437293	NaN	53.1797027587891
1796	107.008758544922	-5.97855281829834	-6.56458520889282	-0.02697878703475	0.0194496400654316	0.0175015944987535	-0.000680167751852423	NaN	53.5043792724609
1797	107.008758544922	-5.97855281829834	-6.04510593414307	-0.0136671401560307	0.00938473641872406	0.0230210572481155	0.000618529506027699	NaN	53.5043792724609
1798	106.359405517578	-5.97855281829834	-6.56458520889282	-0.0172385573387146	0.0207483377307653	0.01100810803473	0.0162028968334198	NaN	53.1797027587891
1799	106.359405517578	-5.65387868881226	-7.34380340576172	-0.00522560812532902	0.0162028968334198	0.0171769186854362	-0.00132951640989631	NaN	53.1797027587891
1800	105.710060119629	-5.00452995300293	-7.21393346786499	-0.00555028254166245	0.00613799272105098	0.00126787810586393	-0.00360223650932312	NaN	52.8550300598145
1801	105.06071472168	-5.00452995300293	-6.82432460784912	-0.00165419070981443	0.0106834331527352	0.000293855206109583	0.00418994715437293	NaN	52.5303573608398
1802	105.710060119629	-5.32920408248901	-6.75938940048218	0.00289124972186983	-0.00165419070981443	-0.00197886489331722	0.00678734155371785	NaN	52.8550300598145
1803	105.06071472168	-4.67985534667969	-7.08406400680542	0.00418994715437293	0.00418994715437293	-3.08191010844894e-05	0.00711201597005129	NaN	52.5303573608398
1804	107.008758544922	-6.30322694778442	-6.75938940048218	0.0171769186854362	0.00906006153672934	-0.000680167751852423	-3.08191010844894e-05	NaN	53.5043792724609
1805	105.06071472168	-5.32920408248901	-6.82432460784912	0.0158782228827477	-0.00457625929266214	-0.00944637414067984	-0.00749832857400179	NaN	52.5303573608398
1806	105.710060119629	-5.32920408248901	-6.23991060256958	0.0178262684494257	-0.0156151866540313	-0.0237320438027382	-0.00684897974133492	NaN	52.8550300598145
1807	107.008758544922	-5.97855281829834	-6.30484533309937	0.013930176384747	0.00386527273803949	-0.0136671401560307	-0.00457625929266214	NaN	53.5043792724609
1808	105.710060119629	-5.00452995300293	-6.36978054046631	0.0149041991680861	-0.00360223650932312	-0.0117190945893526	0.00159255252219737	NaN	52.8550300598145
1809	106.359405517578	-5.65387868881226	-6.17497587203979	0.00711201597005129	-0.00814767740666866	-0.00879702530801296	-0.00295288790948689	NaN	53.1797027587891
1810	106.359405517578	-6.95257568359375	-6.43471527099609	0.00321592413820326	-0.00717365415766835	-0.00977104809135199	0.00970941036939621	NaN	53.1797027587891
1811	105.710060119629	-6.62790155410767	-6.43471527099609	-0.0217839982360601	-0.00165419070981443	-0.00360223650932312	-0.00230353930965066	NaN	52.8550300598145
1812	105.710060119629	-6.95257568359375	-6.56458520889282	0.0113327819854021	0.000293855206109583	-0.00165419070981443	0.00873538758605719	NaN	52.8550300598145
1813	105.06071472168	-6.30322694778442	-6.36978054046631	-0.0279528107494116	0.00613799272105098	-0.00327756232582033	0.00970941036939621	NaN	52.5303573608398
1814	104.411361694336	-6.62790155410767	-6.04510593414307	-0.00295288790948689	0.00678734155371785	0.000618529506027699	0.000943203864153475	NaN	52.205680847168
1815	104.411361694336	-6.62790155410767	-6.04510593414307	-0.0123684434220195	0.00776136433705688	0.00386527273803949	0.0022419011220336	NaN	52.205680847168
1816	104.411361694336	-5.65387868881226	-6.69445466995239	-0.0169138833880424	0.0197743140161037	0.00548864435404539	0.00321592413820326	NaN	52.205680847168
1817	107.008758544922	-6.62790155410767	-6.36978054046631	-0.0172385573387146	0.0145795252174139	0.0191249661147594	0.00776136433705688	NaN	53.5043792724609
1818	105.06071472168	-5.65387868881226	-6.62951993942261	-0.0136671401560307	0.0123068047687411	0.00938473641872406	0.00483929552137852	NaN	52.5303573608398
1819	106.359405517578	-6.62790155410767	-6.30484533309937	-0.00425158534198999	0.0132808275520802	0.00776136433705688	0.00256657530553639	NaN	53.1797027587891
1820	106.359405517578	-7.27725028991699	-6.11004114151001	-0.00165419070981443	0.00678734155371785	0.00126787810586393	-0.00295288790948689	NaN	53.1797027587891
1821	105.710060119629	-7.92659854888916	-5.6554970741272	0.00516396993771195	-0.00132951640989631	-0.00782300252467394	-0.00425158534198999	NaN	52.8550300598145
1822	107.658103942871	-7.92659854888916	-6.17497587203979	0.00906006153672934	-0.00749832857400179	0.0022419011220336	-0.00100484199356288	NaN	53.8290519714355
1823	107.008758544922	-8.2512731552124	-6.36978054046631	0.00516396993771195	-0.00457625929266214	-0.0026282137259841	0.01100810803473	NaN	53.5043792724609
1824	106.359405517578	-6.62790155410767	-6.56458520889282	0.00581331877037883	0.000943203864153475	0.00418994715437293	-3.08191010844894e-05	NaN	53.1797027587891
1825	108.307456970215	-7.60192441940308	-6.23991060256958	0.0200989879667759	-0.0113944197073579	-0.00684897974133492	-0.00522560812532902	NaN	54.1537284851074
1826	108.307456970215	-6.95257568359375	-6.11004114151001	0.00743668992072344	-0.0113944197073579	-0.0198359526693821	0.000943203864153475	NaN	54.1537284851074
1827	106.359405517578	-5.65387868881226	-6.17497587203979	0.0200989879667759	-0.00295288790948689	-0.0175632312893867	-0.0026282137259841	NaN	53.1797027587891
1828	107.008758544922	-6.95257568359375	-6.43471527099609	0.0155535480007529	-0.0152905117720366	-0.0136671401560307	0.00159255252219737	NaN	53.5043792724609
1829	107.008758544922	-6.62790155410767	-6.69445466995239	0.00613799272105098	-0.00197886489331722	-0.00684897974133492	0.00191722682211548	NaN	53.5043792724609
1830	104.411361694336	-5.32920408248901	-6.62951993942261	0.00646266713738441	-0.00197886489331722	-0.0126931173726916	-0.0182125810533762	NaN	52.205680847168
1831	105.710060119629	-5.32920408248901	-6.62951993942261	0.00678734155371785	-0.00652430532500148	-0.0185372550040483	-0.000680167751852423	NaN	52.8550300598145
1832	105.06071472168	-5.00452995300293	-6.43471527099609	-0.00814767740666866	-0.000680167751852423	-0.000680167751852423	0.00191722682211548	NaN	52.5303573608398
1833	105.06071472168	-5.00452995300293	-6.82432460784912	-0.00587495695799589	0.0022419011220336	-0.0110697457566857	0.000943203864153475	NaN	52.5303573608398
1834	106.359405517578	-6.30322694778442	-6.75938940048218	-0.00749832857400179	0.000943203864153475	-0.00555028254166245	-0.00295288790948689	NaN	53.1797027587891
1835	107.008758544922	-5.00452995300293	-6.82432460784912	-0.0133424662053585	0.00451462110504508	-0.000680167751852423	0.00386527273803949	NaN	53.5043792724609
1836	107.658103942871	-6.62790155410767	-6.36978054046631	-0.0149658378213644	0.0100340843200684	0.00354059832170606	0.00873538758605719	NaN	53.8290519714355
1837	105.710060119629	-4.67985534667969	-6.49965000152588	-0.0123684434220195	0.0223717093467712	0.0162028968334198	0.00711201597005129	NaN	52.8550300598145
1838	108.307456970215	-5.97855281829834	-5.98017120361328	-0.0182125810533762	0.01847561635077	0.00256657530553639	0.00906006153672934	NaN	54.1537284851074
1839	107.008758544922	-5.32920408248901	-6.62951993942261	-0.00230353930965066	0.00743668992072344	-0.00457625929266214	0.00646266713738441	NaN	53.5043792724609
1840	105.710060119629	-5.32920408248901	-6.88925933837891	-0.00327756232582033	0.00808603875339031	-0.0123684434220195	0.000943203864153475	NaN	52.8550300598145
1841	103.112663269043	-5.00452995300293	-6.56458520889282	0.00126787810586393	0.00418994715437293	-0.000355493422830477	-0.00652430532500148	NaN	51.5563316345215
1842	103.762016296387	-5.32920408248901	-7.01912927627563	-0.00717365415766835	-0.00197886489331722	0.00126787810586393	0.000618529506027699	NaN	51.8810081481934
1843	102.463317871094	-5.00452995300293	-6.88925933837891	-0.000355493422830477	-0.00165419070981443	0.00256657530553639	0.00418994715437293	NaN	51.2316589355469
1844	104.411361694336	-5.97855281829834	-6.11004114151001	0.00613799272105098	0.0113327819854021	-3.08191010844894e-05	0.000943203864153475	NaN	52.205680847168
1845	102.463317871094	-5.00452995300293	-6.56458520889282	0.00516396993771195	-0.00327756232582033	-0.0156151866540313	-0.0026282137259841	NaN	51.2316589355469
1846	104.411361694336	-5.32920408248901	-6.82432460784912	0.0116574559360743	-0.00425158534198999	-0.0201606266200542	-0.00879702530801296	NaN	52.205680847168
1847	106.359405517578	-6.30322694778442	-6.36978054046631	0.0223717093467712	-0.0133424662053585	-0.00717365415766835	-0.00230353930965066	NaN	53.1797027587891
1848	105.06071472168	-5.65387868881226	-6.69445466995239	0.0236704051494598	-0.0276281367987394	-0.00912170019000769	-0.00230353930965066	NaN	52.5303573608398
1849	104.411361694336	-5.00452995300293	-6.17497587203979	0.0162028968334198	-0.000355493422830477	-0.00944637414067984	-0.000355493422830477	NaN	52.205680847168
1850	106.359405517578	-5.65387868881226	-5.85030126571655	0.0197743140161037	-0.00100484199356288	-0.00457625929266214	-0.00587495695799589	NaN	53.1797027587891
1851	107.658103942871	-6.62790155410767	-6.43471527099609	0.0126314787194133	-0.00392691092565656	-0.00814767740666866	-0.00100484199356288	NaN	53.8290519714355
1852	107.008758544922	-6.30322694778442	-6.36978054046631	0.000943203864153475	-0.00749832857400179	0.0022419011220336	0.0022419011220336	NaN	53.5043792724609
1853	107.658103942871	-7.27725028991699	-6.36978054046631	0.00970941036939621	-0.00717365415766835	-0.00457625929266214	0.000943203864153475	NaN	53.8290519714355
1854	104.411361694336	-6.30322694778442	-6.62951993942261	0.00581331877037883	-0.00587495695799589	0.000943203864153475	0.000618529506027699	NaN	52.205680847168
1855	105.710060119629	-5.97855281829834	-6.17497587203979	-0.00100484199356288	-0.00295288790948689	-0.00295288790948689	0.000293855206109583	NaN	52.8550300598145
1856	104.411361694336	-5.65387868881226	-6.62951993942261	-0.0182125810533762	0.0181509424000978	0.00581331877037883	0.00256657530553639	NaN	52.205680847168
1857	107.008758544922	-5.65387868881226	-6.43471527099609	-0.0182125810533762	0.0181509424000978	0.0175015944987535	0.0100340843200684	NaN	53.5043792724609
1858	104.411361694336	-4.67985534667969	-6.56458520889282	-0.0198359526693821	0.0142548503354192	0.0126314787194133	0.00354059832170606	NaN	52.205680847168
1859	105.710060119629	-4.67985534667969	-6.30484533309937	-0.00652430532500148	0.0188002903014421	0.00386527273803949	0.00354059832170606	NaN	52.8550300598145
1860	105.710060119629	-6.30322694778442	-5.98017120361328	0.0100340843200684	0.00191722682211548	0.000943203864153475	0.00256657530553639	NaN	52.8550300598145
1861	107.658103942871	-5.65387868881226	-6.17497587203979	0.00386527273803949	0.00159255252219737	-0.00684897974133492	-0.00717365415766835	NaN	53.8290519714355
1862	107.008758544922	-5.97855281829834	-6.56458520889282	-0.0110697457566857	0.00191722682211548	0.0142548503354192	-0.00457625929266214	NaN	53.5043792724609
1863	105.710060119629	-4.3551812171936	-6.75938940048218	-0.00847235135734081	0.00451462110504508	0.00386527273803949	-0.00392691092565656	NaN	52.8550300598145
1864	105.710060119629	-4.67985534667969	-6.82432460784912	0.00646266713738441	0.00581331877037883	-0.00814767740666866	-0.00457625929266214	NaN	52.8550300598145
1865	107.008758544922	-5.32920408248901	-6.56458520889282	0.0123068047687411	-0.00100484199356288	-0.0107450718060136	-0.00392691092565656	NaN	53.5043792724609
1866	106.359405517578	-5.65387868881226	-6.43471527099609	0.00873538758605719	-0.0123684434220195	-0.0169138833880424	-0.0126931173726916	NaN	53.1797027587891
1867	105.06071472168	-4.3551812171936	-6.69445466995239	0.0113327819854021	-0.00944637414067984	-0.00360223650932312	-0.00555028254166245	NaN	52.5303573608398
1868	105.710060119629	-5.32920408248901	-6.23991060256958	0.00970941036939621	-0.00749832857400179	-0.0110697457566857	-0.000680167751852423	NaN	52.8550300598145
1869	107.658103942871	-5.00452995300293	-6.43471527099609	0.00386527273803949	-0.00814767740666866	-0.00425158534198999	0.00321592413820326	NaN	53.8290519714355
1870	107.008758544922	-4.67985534667969	-6.82432460784912	0.00873538758605719	-0.00295288790948689	-0.0130177913233638	-0.0026282137259841	NaN	53.5043792724609
1871	105.710060119629	-4.3551812171936	-6.62951993942261	0.00516396993771195	-0.00100484199356288	-0.0113944197073579	-0.00587495695799589	NaN	52.8550300598145
1872	107.008758544922	-4.3551812171936	-6.36978054046631	-0.000680167751852423	0.00548864435404539	-0.00197886489331722	0.000943203864153475	NaN	53.5043792724609
1873	104.411361694336	-4.67985534667969	-6.43471527099609	-0.0175632312893867	0.0181509424000978	0.00906006153672934	0.00646266713738441	NaN	52.205680847168
1874	105.06071472168	-5.65387868881226	-6.17497587203979	0.00256657530553639	0.0142548503354192	0.00126787810586393	-0.0026282137259841	NaN	52.5303573608398
1875	105.06071472168	-5.32920408248901	-6.43471527099609	-0.00295288790948689	0.0188002903014421	-0.0026282137259841	0.00191722682211548	NaN	52.5303573608398
1876	105.06071472168	-5.97855281829834	-6.49965000152588	-0.021459324285388	0.0226963832974434	0.00841071270406246	-0.00197886489331722	NaN	52.5303573608398
1877	101.81396484375	-4.67985534667969	-6.62951993942261	-0.0247060675173998	0.0210730116814375	0.0168522447347641	0.00711201597005129	NaN	50.906982421875
1878	103.762016296387	-5.65387868881226	-6.23991060256958	-0.0172385573387146	0.0181509424000978	0.0100340843200684	0.00613799272105098	NaN	51.8810081481934
1879	105.710060119629	-5.97855281829834	-6.04510593414307	-0.00132951640989631	0.0158782228827477	0.00451462110504508	0.0022419011220336	NaN	52.8550300598145
1880	106.359405517578	-4.3551812171936	-6.43471527099609	-0.00392691092565656	0.000943203864153475	-0.00132951640989631	-0.00717365415766835	NaN	53.1797027587891
1881	105.06071472168	-4.67985534667969	-7.08406400680542	0.0116574559360743	-0.00197886489331722	-0.00132951640989631	-0.00490093370899558	NaN	52.5303573608398
1882	105.06071472168	-4.3551812171936	-6.75938940048218	-0.00587495695799589	-0.00392691092565656	0.000943203864153475	0.00581331877037883	NaN	52.5303573608398
1883	107.658103942871	-5.97855281829834	-6.30484533309937	-0.0110697457566857	-0.00814767740666866	-0.00295288790948689	0.00483929552137852	NaN	53.8290519714355
1884	106.359405517578	-5.65387868881226	-6.36978054046631	0.00451462110504508	-0.0185372550040483	-0.00847235135734081	-0.00619963090866804	NaN	53.1797027587891
1885	105.710060119629	-5.97855281829834	-6.75938940048218	-0.000355493422830477	-0.0334722734987736	-0.017887907102704	0.000943203864153475	NaN	52.8550300598145
1886	106.359405517578	-5.32920408248901	-7.08406400680542	0.0100340843200684	-0.0292515084147453	-0.0282774847000837	-0.00879702530801296	NaN	53.1797027587891
1887	105.710060119629	-6.95257568359375	-6.95419406890869	0.00938473641872406	-0.0221086721867323	-0.0165892094373703	0.00321592413820326	NaN	52.8550300598145
1888	107.008758544922	-6.30322694778442	-6.56458520889282	0.00646266713738441	-0.0120437685400248	-0.0152905117720366	-0.00360223650932312	NaN	53.5043792724609
1889	106.359405517578	-5.32920408248901	-6.56458520889282	0.01100810803473	-0.0162645354866982	-0.0188619289547205	-0.0026282137259841	NaN	53.1797027587891
1890	105.710060119629	-5.97855281829834	-6.82432460784912	0.0136055024340749	-0.00327756232582033	-0.00392691092565656	-0.00684897974133492	NaN	52.8550300598145
1891	107.008758544922	-5.97855281829834	-6.56458520889282	0.00613799272105098	-3.08191010844894e-05	-0.00879702530801296	-0.00619963090866804	NaN	53.5043792724609
1892	106.359405517578	-5.97855281829834	-6.17497587203979	0.00354059832170606	-0.000680167751852423	-0.0026282137259841	-0.00425158534198999	NaN	53.1797027587891
1893	105.710060119629	-5.65387868881226	-6.56458520889282	0.00808603875339031	0.00159255252219737	0.000618529506027699	0.000618529506027699	NaN	52.8550300598145
1894	105.710060119629	-5.00452995300293	-6.56458520889282	0.00906006153672934	-0.00230353930965066	-0.00684897974133492	-0.00230353930965066	NaN	52.8550300598145
1895	106.359405517578	-5.00452995300293	-6.62951993942261	0.00938473641872406	0.00776136433705688	-0.00392691092565656	-0.0113944197073579	NaN	53.1797027587891
1896	105.06071472168	-4.3551812171936	-6.62951993942261	-0.0123684434220195	0.0142548503354192	-3.08191010844894e-05	-0.00100484199356288	NaN	52.5303573608398
1897	107.658103942871	-5.00452995300293	-6.36978054046631	-0.0104203969240189	0.0165275707840919	0.00906006153672934	0.000618529506027699	NaN	53.8290519714355
1898	105.710060119629	-4.67985534667969	-6.82432460784912	-0.00749832857400179	0.0113327819854021	0.00191722682211548	0.00646266713738441	NaN	52.8550300598145
1899	105.710060119629	-4.03050708770752	-6.88925933837891	0.0103587592020631	0.00776136433705688	-0.00132951640989631	0.000618529506027699	NaN	52.8550300598145
1900	105.06071472168	-5.00452995300293	-6.75938940048218	0.00906006153672934	0.00581331877037883	0.00289124972186983	-0.00457625929266214	NaN	52.5303573608398
1901	105.710060119629	-5.00452995300293	-6.23991060256958	0.00743668992072344	0.00126787810586393	-0.00360223650932312	0.00613799272105098	NaN	52.8550300598145
1902	106.359405517578	-5.97855281829834	-6.17497587203979	-0.00100484199356288	0.00873538758605719	0.00321592413820326	-0.00132951640989631	NaN	53.1797027587891
1903	105.710060119629	-4.3551812171936	-6.36978054046631	0.00159255252219737	0.000618529506027699	0.00354059832170606	-0.00230353930965066	NaN	52.8550300598145
1904	105.06071472168	-4.67985534667969	-6.75938940048218	0.00970941036939621	-0.00652430532500148	0.00581331877037883	0.00451462110504508	NaN	52.5303573608398
1905	105.710060119629	-5.65387868881226	-6.56458520889282	0.00581331877037883	-0.00425158534198999	-0.00912170019000769	-0.000680167751852423	NaN	52.8550300598145
1906	103.762016296387	-5.65387868881226	-6.49965000152588	0.01100810803473	-0.0162645354866982	-0.02697878703475	-0.00977104809135199	NaN	51.8810081481934
1907	103.762016296387	-4.67985534667969	-6.69445466995239	-0.00132951640989631	0.00516396993771195	-0.0110697457566857	-0.00392691092565656	NaN	51.8810081481934
1908	103.112663269043	-4.67985534667969	-6.82432460784912	0.00256657530553639	-0.00977104809135199	-0.0143164889886975	0.000618529506027699	NaN	51.5563316345215
1909	105.710060119629	-5.65387868881226	-5.9152364730835	0.00776136433705688	-0.00360223650932312	-0.00555028254166245	-0.00100484199356288	NaN	52.8550300598145
1910	105.710060119629	-5.00452995300293	-7.21393346786499	0.00354059832170606	-0.00587495695799589	-0.0136671401560307	-0.00847235135734081	NaN	52.8550300598145
1911	105.06071472168	-4.3551812171936	-7.08406400680542	-0.00392691092565656	-0.00555028254166245	-0.00230353930965066	0.000618529506027699	NaN	52.5303573608398
1912	105.06071472168	-4.3551812171936	-7.08406400680542	-0.00555028254166245	0.00678734155371785	-0.000680167751852423	0.00159255252219737	NaN	52.5303573608398
1913	107.008758544922	-5.65387868881226	-6.43471527099609	0.00289124972186983	0.000943203864153475	0.00354059832170606	0.00256657530553639	NaN	53.5043792724609
1914	107.008758544922	-5.65387868881226	-6.75938940048218	0.00808603875339031	0.00126787810586393	-0.00132951640989631	0.00191722682211548	NaN	53.5043792724609
1915	107.008758544922	-7.27725028991699	-6.49965000152588	0.00873538758605719	0.0100340843200684	0.00873538758605719	-3.08191010844894e-05	NaN	53.5043792724609
1916	105.710060119629	-6.62790155410767	-6.36978054046631	0.00451462110504508	0.00873538758605719	0.0275664981454611	-0.0026282137259841	NaN	52.8550300598145
1917	106.359405517578	-6.30322694778442	-6.62951993942261	-0.0026282137259841	0.013930176384747	0.01847561635077	0.00678734155371785	NaN	53.1797027587891
1918	105.06071472168	-5.97855281829834	-6.88925933837891	0.00743668992072344	0.00906006153672934	0.0194496400654316	0.00808603875339031	NaN	52.5303573608398
1919	107.008758544922	-6.62790155410767	-6.82432460784912	0.012956153601408	0.00126787810586393	0.00613799272105098	0.00126787810586393	NaN	53.5043792724609
1920	106.359405517578	-6.62790155410767	-6.82432460784912	0.0165275707840919	0.00418994715437293	-0.00165419070981443	-0.000680167751852423	NaN	53.1797027587891
1921	107.658103942871	-5.97855281829834	-6.95419406890869	0.0132808275520802	0.000943203864153475	-3.08191010844894e-05	-0.00100484199356288	NaN	53.8290519714355
1922	105.710060119629	-6.95257568359375	-6.49965000152588	0.00776136433705688	0.00126787810586393	0.000293855206109583	-0.000680167751852423	NaN	52.8550300598145
1923	107.008758544922	-6.62790155410767	-6.30484533309937	0.00354059832170606	0.00451462110504508	-0.00457625929266214	-0.00100484199356288	NaN	53.5043792724609
1924	106.359405517578	-6.30322694778442	-6.30484533309937	0.000943203864153475	0.00548864435404539	0.00321592413820326	-0.000680167751852423	NaN	53.1797027587891
1925	107.008758544922	-5.65387868881226	-6.75938940048218	-0.000355493422830477	-0.0169138833880424	-0.0169138833880424	-0.0100957229733467	NaN	53.5043792724609
1926	106.359405517578	-6.30322694778442	-6.23991060256958	0.00841071270406246	-0.0165892094373703	-0.0243813935667276	-0.0162645354866982	NaN	53.1797027587891
1927	105.06071472168	-5.00452995300293	-6.56458520889282	-0.0120437685400248	-0.00619963090866804	-0.0136671401560307	-0.00912170019000769	NaN	52.5303573608398
1928	106.359405517578	-6.30322694778442	-6.75938940048218	0.0100340843200684	0.00191722682211548	-0.0120437685400248	-0.00782300252467394	NaN	53.1797027587891
1929	105.06071472168	-4.67985534667969	-6.82432460784912	-0.00555028254166245	-0.00230353930965066	-0.0146411629393697	-0.00684897974133492	NaN	52.5303573608398
1930	105.710060119629	-5.65387868881226	-6.62951993942261	-0.00619963090866804	-0.00132951640989631	-0.0104203969240189	-0.00100484199356288	NaN	52.8550300598145
1931	105.06071472168	-5.00452995300293	-6.36978054046631	-0.00782300252467394	-0.00619963090866804	-0.00652430532500148	-0.00197886489331722	NaN	52.5303573608398
1932	105.710060119629	-5.32920408248901	-6.30484533309937	-0.00879702530801296	-0.00132951640989631	0.00191722682211548	0.0022419011220336	NaN	52.8550300598145
1933	103.762016296387	-5.00452995300293	-6.43471527099609	-0.00587495695799589	0.00451462110504508	-0.0026282137259841	0.00386527273803949	NaN	51.8810081481934
1934	106.359405517578	-5.32920408248901	-6.82432460784912	-0.00457625929266214	-0.00132951640989631	0.000618529506027699	-0.00587495695799589	NaN	53.1797027587891
1935	104.411361694336	-5.32920408248901	-6.82432460784912	-0.00879702530801296	0.0116574559360743	0.00483929552137852	0.00548864435404539	NaN	52.205680847168
1936	107.008758544922	-5.00452995300293	-6.62951993942261	-0.00912170019000769	0.0168522447347641	0.01847561635077	0.00516396993771195	NaN	53.5043792724609
1937	105.710060119629	-6.30322694778442	-6.17497587203979	-0.0172385573387146	0.0175015944987535	0.0165275707840919	0.00646266713738441	NaN	52.8550300598145
1938	105.710060119629	-6.30322694778442	-6.30484533309937	-0.0159398596733809	0.0168522447347641	0.0226963832974434	0.0123068047687411	NaN	52.8550300598145
1939	103.112663269043	-5.32920408248901	-6.49965000152588	-0.00814767740666866	0.011982130818069	0.0162028968334198	0.0165275707840919	NaN	51.5563316345215
1940	104.411361694336	-5.32920408248901	-6.62951993942261	0.000293855206109583	-0.000680167751852423	-0.000680167751852423	-0.00132951640989631	NaN	52.205680847168
1941	105.06071472168	-5.97855281829834	-6.82432460784912	-0.0156151866540313	0.00451462110504508	0.00483929552137852	-0.00295288790948689	NaN	52.5303573608398
1942	105.710060119629	-5.97855281829834	-6.62951993942261	-0.0110697457566857	0.00613799272105098	0.00386527273803949	0.00386527273803949	NaN	52.8550300598145
1943	104.411361694336	-5.65387868881226	-6.43471527099609	0.0103587592020631	0.00191722682211548	0.00418994715437293	0.00743668992072344	NaN	52.205680847168
1944	107.008758544922	-5.97855281829834	-6.17497587203979	0.00613799272105098	0.000293855206109583	0.00418994715437293	-0.0026282137259841	NaN	53.5043792724609
1945	106.359405517578	-6.95257568359375	-6.30484533309937	0.00906006153672934	-0.0143164889886975	-0.0169138833880424	-0.00814767740666866	NaN	53.1797027587891
1946	105.710060119629	-6.95257568359375	-6.69445466995239	0.0126314787194133	-0.0302255302667618	-0.021459324285388	-0.00749832857400179	NaN	52.8550300598145
1947	108.956802368164	-8.2512731552124	-6.36978054046631	0.0194496400654316	-0.0276281367987394	-0.0172385573387146	-0.00392691092565656	NaN	54.478401184082
1948	107.008758544922	-6.95257568359375	-6.62951993942261	0.0123068047687411	-0.0104203969240189	-0.0159398596733809	-0.00100484199356288	NaN	53.5043792724609
1949	108.307456970215	-7.60192441940308	-6.30484533309937	0.012956153601408	-0.0100957229733467	-0.00684897974133492	0.00646266713738441	NaN	54.1537284851074
1950	107.658103942871	-7.60192441940308	-6.04510593414307	0.00289124972186983	-0.0117190945893526	-0.0113944197073579	-0.00490093370899558	NaN	53.8290519714355
1951	108.307456970215	-6.95257568359375	-6.62951993942261	0.00873538758605719	-0.00782300252467394	-0.00814767740666866	-0.00619963090866804	NaN	54.1537284851074
1952	107.008758544922	-6.95257568359375	-6.49965000152588	0.00354059832170606	0.000943203864153475	-0.00197886489331722	0.00516396993771195	NaN	53.5043792724609
1953	107.658103942871	-7.27725028991699	-6.36978054046631	0.00873538758605719	0.01100810803473	0.00321592413820326	0.00354059832170606	NaN	53.8290519714355
1954	107.008758544922	-7.27725028991699	-6.17497587203979	0.000618529506027699	0.00191722682211548	-0.00555028254166245	0.00516396993771195	NaN	53.5043792724609
1955	107.658103942871	-7.27725028991699	-6.30484533309937	0.00906006153672934	0.0103587592020631	-0.000355493422830477	-0.00814767740666866	NaN	53.8290519714355
1956	105.710060119629	-5.65387868881226	-6.36978054046631	-0.00652430532500148	0.0217223595827818	0.0123068047687411	-0.00100484199356288	NaN	52.8550300598145
1957	107.008758544922	-6.30322694778442	-6.95419406890869	-0.00782300252467394	0.00711201597005129	0.0158782228827477	0.00483929552137852	NaN	53.5043792724609
1958	106.359405517578	-5.65387868881226	-6.88925933837891	-0.00717365415766835	0.0162028968334198	0.00906006153672934	0.0113327819854021	NaN	53.1797027587891
1959	107.008758544922	-6.30322694778442	-6.56458520889282	-0.00490093370899558	0.00386527273803949	0.00743668992072344	-0.00392691092565656	NaN	53.5043792724609
1960	107.658103942871	-7.60192441940308	-6.23991060256958	0.000293855206109583	0.00516396993771195	-0.00327756232582033	-0.00490093370899558	NaN	53.8290519714355
1961	107.008758544922	-6.95257568359375	-6.11004114151001	-0.0117190945893526	0.0022419011220336	0.00451462110504508	-0.000355493422830477	NaN	53.5043792724609
1962	108.307456970215	-7.27725028991699	-6.23991060256958	-0.0143164889886975	0.00126787810586393	0.0103587592020631	0.00191722682211548	NaN	54.1537284851074
1963	107.008758544922	-6.95257568359375	-6.88925933837891	-3.08191010844894e-05	0.00743668992072344	0.00159255252219737	-0.00327756232582033	NaN	53.5043792724609
1964	106.359405517578	-6.30322694778442	-6.36978054046631	-0.00555028254166245	0.00548864435404539	0.00289124972186983	0.00970941036939621	NaN	53.1797027587891
1965	105.710060119629	-6.95257568359375	-6.43471527099609	-0.0152905117720366	-0.00230353930965066	-0.00652430532500148	-0.00555028254166245	NaN	52.8550300598145
1966	105.710060119629	-7.27725028991699	-6.69445466995239	-0.00425158534198999	-0.00197886489331722	-0.0117190945893526	0.00354059832170606	NaN	52.8550300598145
1967	103.762016296387	-5.97855281829834	-6.69445466995239	-0.00684897974133492	-0.0208099745213985	-0.0104203969240189	0.00256657530553639	NaN	51.8810081481934
1968	105.710060119629	-6.95257568359375	-6.23991060256958	0.00159255252219737	-0.00717365415766835	-0.0156151866540313	0.00159255252219737	NaN	52.8550300598145
1969	105.710060119629	-6.62790155410767	-6.49965000152588	0.00808603875339031	-0.0117190945893526	-0.0100957229733467	0.00126787810586393	NaN	52.8550300598145
1970	106.359405517578	-6.30322694778442	-6.56458520889282	0.00906006153672934	-0.00197886489331722	-0.00684897974133492	-0.00457625929266214	NaN	53.1797027587891
1971	106.359405517578	-6.30322694778442	-6.30484533309937	0.000943203864153475	-0.0117190945893526	-0.0100957229733467	0.000618529506027699	NaN	53.1797027587891
1972	106.359405517578	-5.97855281829834	-6.23991060256958	0.00289124972186983	-0.00555028254166245	-0.00132951640989631	0.00354059832170606	NaN	53.1797027587891
1973	106.359405517578	-6.62790155410767	-6.69445466995239	0.00613799272105098	-3.08191010844894e-05	-0.00295288790948689	0.000943203864153475	NaN	53.1797027587891
1974	107.008758544922	-6.30322694778442	-6.69445466995239	0.00873538758605719	0.00581331877037883	-0.00197886489331722	0.00613799272105098	NaN	53.5043792724609
1975	107.658103942871	-7.60192441940308	-6.62951993942261	0.00418994715437293	0.00451462110504508	-0.000680167751852423	-0.00977104809135199	NaN	53.8290519714355
1976	107.008758544922	-7.60192441940308	-6.30484533309937	-0.0221086721867323	0.00581331877037883	0.0106834331527352	0.000943203864153475	NaN	53.5043792724609
1977	107.658103942871	-7.27725028991699	-6.56458520889282	-0.00977104809135199	0.00516396993771195	0.0116574559360743	0.00906006153672934	NaN	53.8290519714355
1978	106.359405517578	-6.62790155410767	-6.49965000152588	-0.0149658378213644	0.012956153601408	0.0103587592020631	0.00938473641872406	NaN	53.1797027587891
1979	108.956802368164	-7.60192441940308	-6.04510593414307	-0.00360223650932312	0.00548864435404539	0.000943203864153475	0.00970941036939621	NaN	54.478401184082
1980	108.956802368164	-6.95257568359375	-6.43471527099609	0.012956153601408	-3.08191010844894e-05	-0.00295288790948689	-0.00197886489331722	NaN	54.478401184082
1981	108.956802368164	-6.95257568359375	-6.49965000152588	0.0113327819854021	0.0022419011220336	0.00418994715437293	-0.00587495695799589	NaN	54.478401184082
1982	107.658103942871	-6.95257568359375	-6.30484533309937	-0.00100484199356288	0.00126787810586393	-0.00360223650932312	0.00776136433705688	NaN	53.8290519714355
1983	105.710060119629	-5.97855281829834	-6.56458520889282	0.0022419011220336	0.00289124972186983	0.00646266713738441	-0.000680167751852423	NaN	52.8550300598145
1984	105.710060119629	-6.30322694778442	-6.17497587203979	0.011982130818069	0.00321592413820326	0.00354059832170606	0.00159255252219737	NaN	52.8550300598145
1985	105.710060119629	-6.62790155410767	-6.23991060256958	0.0116574559360743	-0.0026282137259841	-0.0188619289547205	-0.00717365415766835	NaN	52.8550300598145
1986	105.710060119629	-5.65387868881226	-6.82432460784912	0.0200989879667759	-0.017887907102704	-0.0334722734987736	-0.0146411629393697	NaN	52.8550300598145
1987	108.956802368164	-6.95257568359375	-7.14899873733521	0.0233457311987877	-0.00684897974133492	-0.00814767740666866	-0.00749832857400179	NaN	54.478401184082
1988	105.06071472168	-5.32920408248901	-7.34380340576172	0.012956153601408	-0.0026282137259841	-0.0182125810533762	0.00126787810586393	NaN	52.5303573608398
1989	106.359405517578	-6.95257568359375	-6.36978054046631	0.0171769186854362	0.00354059832170606	-0.00782300252467394	-0.00847235135734081	NaN	53.1797027587891
1990	108.307456970215	-6.62790155410767	-6.36978054046631	-3.08191010844894e-05	0.000618529506027699	-0.0113944197073579	-0.00652430532500148	NaN	54.1537284851074
1991	107.658103942871	-5.65387868881226	-6.36978054046631	0.012956153601408	0.00321592413820326	-0.0026282137259841	0.00159255252219737	NaN	53.8290519714355
1992	108.307456970215	-5.32920408248901	-6.56458520889282	0.012956153601408	0.00516396993771195	-0.00717365415766835	0.000293855206109583	NaN	54.1537284851074
1993	107.008758544922	-6.30322694778442	-6.62951993942261	0.00906006153672934	0.00386527273803949	-0.00100484199356288	0.00646266713738441	NaN	53.5043792724609
1994	107.658103942871	-6.62790155410767	-6.36978054046631	0.00516396993771195	0.000943203864153475	0.00126787810586393	0.00743668992072344	NaN	53.8290519714355
1995	105.06071472168	-6.62790155410767	-6.36978054046631	0.00126787810586393	0.00873538758605719	-0.000355493422830477	0.00646266713738441	NaN	52.5303573608398
1996	104.411361694336	-5.32920408248901	-6.36978054046631	-0.0211346503347158	0.00516396993771195	0.00938473641872406	0.00841071270406246	NaN	52.205680847168
1997	104.411361694336	-6.95257568359375	-6.23991060256958	-0.0208099745213985	0.00841071270406246	0.00646266713738441	0.00256657530553639	NaN	52.205680847168
1998	103.762016296387	-5.65387868881226	-6.49965000152588	-0.0266541130840778	0.00841071270406246	0.00126787810586393	0.00548864435404539	NaN	51.8810081481934
1999	103.762016296387	-5.32920408248901	-6.62951993942261	-0.0165892094373703	0.00483929552137852	-0.00490093370899558	0.00613799272105098	NaN	51.8810081481934
2000	104.411361694336	-5.00452995300293	-6.62951993942261	-0.0110697457566857	-0.00295288790948689	-0.00782300252467394	-0.00392691092565656	NaN	52.205680847168
[truncated: 7,360 more rows]
