# Supplementary material for: Precise instruction and consideration of the vertical and horizontal force component increases validity and reliability of the 90:20 Isometric Posterior Chain Test
Source: PLoS One. 2024 Oct 28;19(10):e0312843. doi: 10.1371/journal.pone.0312843 (PMC11515970; doi:10.1371/journal.pone.0312843)
Supplement: S1 File — (ZIP) [file pone.0312843.s001.zip › S1_Raw_Data/M1_P03_v_3.csv]

1	118.69702911377	-8.90062141418457	-6.49965000152588	-0.00847235135734081	0.000943203864153475	-3.08191010844894e-05	0.00126787810586393	NaN	59.3485145568848
2	118.04768371582	-9.22529602050781	-6.04510593414307	-0.0123684434220195	-0.00425158534198999	-0.00457625929266214	-0.00392691092565656	NaN	59.0238418579102
3	118.69702911377	-9.87464427947998	-6.43471527099609	-0.0110697457566857	-0.00652430532500148	-0.00132951640989631	-0.00165419070981443	NaN	59.3485145568848
4	118.69702911377	-10.1993188858032	-6.62951993942261	-0.000680167751852423	-3.08191010844894e-05	0.0162028968334198	0.00743668992072344	NaN	59.3485145568848
5	117.398338317871	-10.5239934921265	-6.43471527099609	-0.0191866029053926	0.0155535480007529	0.0142548503354192	0.0113327819854021	NaN	58.6991691589355
6	116.099639892578	-8.57594776153564	-6.43471527099609	-0.0152905117720366	0.0149041991680861	0.0178262684494257	-0.00360223650932312	NaN	58.0498199462891
7	118.04768371582	-8.90062141418457	-6.30484533309937	-0.00749832857400179	0.00386527273803949	0.0142548503354192	0.00581331877037883	NaN	59.0238418579102
8	118.04768371582	-8.57594776153564	-6.17497587203979	-0.00749832857400179	0.00678734155371785	0.00581331877037883	0.000618529506027699	NaN	59.0238418579102
9	117.398338317871	-7.60192441940308	-6.62951993942261	-0.00587495695799589	-0.00100484199356288	0.00646266713738441	0.000618529506027699	NaN	58.6991691589355
10	116.748985290527	-7.92659854888916	-6.62951993942261	-3.08191010844894e-05	0.00191722682211548	-0.00132951640989631	0.00970941036939621	NaN	58.3744926452637
11	116.099639892578	-7.27725028991699	-6.62951993942261	-0.00132951640989631	-0.00132951640989631	0.00418994715437293	-0.00197886489331722	NaN	58.0498199462891
12	116.748985290527	-7.60192441940308	-6.62951993942261	-0.00782300252467394	0.000943203864153475	-0.000680167751852423	0.00159255252219737	NaN	58.3744926452637
13	116.748985290527	-6.95257568359375	-6.69445466995239	-0.00912170019000769	0.00289124972186983	-0.00360223650932312	0.000293855206109583	NaN	58.3744926452637
14	118.04768371582	-7.60192441940308	-6.56458520889282	0.012956153601408	-0.00132951640989631	-0.00230353930965066	0.00159255252219737	NaN	59.0238418579102
15	116.748985290527	-6.95257568359375	-6.43471527099609	0.0213976856321096	-0.00295288790948689	-0.0120437685400248	-0.00132951640989631	NaN	58.3744926452637
16	117.398338317871	-7.27725028991699	-6.82432460784912	0.0265924744307995	-0.0026282137259841	-0.0130177913233638	-3.08191010844894e-05	NaN	58.6991691589355
17	116.748985290527	-7.60192441940308	-6.69445466995239	0.00256657530553639	-0.0126931173726916	-0.0100957229733467	-0.00522560812532902	NaN	58.3744926452637
18	119.346382141113	-8.57594776153564	-6.43471527099609	0.0142548503354192	-0.00912170019000769	-0.0146411629393697	-0.00782300252467394	NaN	59.6731910705566
19	118.04768371582	-8.57594776153564	-6.75938940048218	0.00581331877037883	0.000618529506027699	-0.00522560812532902	0.00516396993771195	NaN	59.0238418579102
20	118.69702911377	-8.2512731552124	-6.62951993942261	0.00808603875339031	0.00191722682211548	0.0022419011220336	0.00126787810586393	NaN	59.3485145568848
21	117.398338317871	-8.2512731552124	-6.75938940048218	0.00646266713738441	0.01100810803473	0.000943203864153475	-0.00619963090866804	NaN	58.6991691589355
22	116.748985290527	-8.57594776153564	-6.82432460784912	-0.00522560812532902	-0.00392691092565656	-0.00782300252467394	-0.0113944197073579	NaN	58.3744926452637
23	114.800941467285	-7.27725028991699	-7.01912927627563	-0.0133424662053585	0.000618529506027699	-0.00717365415766835	0.00451462110504508	NaN	57.4004707336426
24	114.800941467285	-7.60192441940308	-6.56458520889282	0.00776136433705688	0.000293855206109583	0.00678734155371785	0.00581331877037883	NaN	57.4004707336426
25	114.151596069336	-7.60192441940308	-6.49965000152588	-0.0156151866540313	0.0155535480007529	0.0175015944987535	0.00873538758605719	NaN	57.075798034668
26	116.748985290527	-8.57594776153564	-6.04510593414307	-0.00717365415766835	0.0145795252174139	0.00711201597005129	0.000943203864153475	NaN	58.3744926452637
27	116.099639892578	-7.27725028991699	-7.08406400680542	-0.0169138833880424	0.00678734155371785	0.000943203864153475	-0.00100484199356288	NaN	58.0498199462891
28	117.398338317871	-7.92659854888916	-6.49965000152588	-0.00912170019000769	0.0132808275520802	-0.000680167751852423	-0.00457625929266214	NaN	58.6991691589355
29	118.69702911377	-8.2512731552124	-6.23991060256958	0.0123068047687411	0.0103587592020631	-0.00132951640989631	0.00581331877037883	NaN	59.3485145568848
30	118.04768371582	-7.60192441940308	-6.30484533309937	0.0022419011220336	0.0165275707840919	0.000293855206109583	-0.00425158534198999	NaN	59.0238418579102
31	118.69702911377	-9.22529602050781	-6.30484533309937	0.011982130818069	0.0136055024340749	-0.00392691092565656	0.000943203864153475	NaN	59.3485145568848
32	118.04768371582	-8.57594776153564	-6.04510593414307	0.000943203864153475	-0.0026282137259841	-0.00782300252467394	0.000293855206109583	NaN	59.0238418579102
33	119.995727539063	-9.22529602050781	-6.23991060256958	0.00191722682211548	-0.00717365415766835	-0.00684897974133492	0.00126787810586393	NaN	59.9978637695313
34	117.398338317871	-9.22529602050781	-7.01912927627563	0.0155535480007529	-0.0120437685400248	-0.00977104809135199	0.00548864435404539	NaN	58.6991691589355
35	117.398338317871	-8.57594776153564	-7.08406400680542	0.0158782228827477	-0.0139918150380254	-0.0165892094373703	0.00321592413820326	NaN	58.6991691589355
36	119.346382141113	-9.22529602050781	-6.95419406890869	0.012956153601408	-0.0110697457566857	-0.00457625929266214	-0.00619963090866804	NaN	59.6731910705566
37	118.04768371582	-7.92659854888916	-6.95419406890869	0.00841071270406246	-0.0117190945893526	-0.0227580219507217	-0.00782300252467394	NaN	59.0238418579102
38	116.748985290527	-7.60192441940308	-6.17497587203979	0.00386527273803949	-0.0263294391334057	-0.0139918150380254	-0.00457625929266214	NaN	58.3744926452637
39	118.69702911377	-8.57594776153564	-6.23991060256958	0.00646266713738441	-0.000355493422830477	-0.00230353930965066	0.00938473641872406	NaN	59.3485145568848
40	118.69702911377	-8.2512731552124	-6.30484533309937	-0.00522560812532902	0.000618529506027699	-0.00717365415766835	0.00418994715437293	NaN	59.3485145568848
41	117.398338317871	-8.57594776153564	-6.43471527099609	-0.000355493422830477	-0.00360223650932312	0.00483929552137852	-0.00522560812532902	NaN	58.6991691589355
42	116.748985290527	-7.60192441940308	-6.49965000152588	-0.0100957229733467	-0.00847235135734081	-0.00587495695799589	-0.00392691092565656	NaN	58.3744926452637
43	115.450286865234	-6.95257568359375	-7.01912927627563	-0.0139918150380254	-0.00587495695799589	-0.00717365415766835	-0.00132951640989631	NaN	57.7251434326172
44	118.69702911377	-8.2512731552124	-6.75938940048218	-0.00490093370899558	-0.00165419070981443	0.00256657530553639	0.0116574559360743	NaN	59.3485145568848
45	117.398338317871	-7.60192441940308	-7.01912927627563	-0.0130177913233638	0.00354059832170606	0.0165275707840919	0.00678734155371785	NaN	58.6991691589355
46	116.748985290527	-7.27725028991699	-6.88925933837891	-0.0162645354866982	-0.00165419070981443	0.01100810803473	0.00938473641872406	NaN	58.3744926452637
47	118.69702911377	-7.92659854888916	-6.49965000152588	-0.00782300252467394	-0.00587495695799589	-0.000355493422830477	-0.00684897974133492	NaN	59.3485145568848
48	117.398338317871	-6.95257568359375	-7.08406400680542	-0.0175632312893867	-0.00457625929266214	-0.00847235135734081	0.00386527273803949	NaN	58.6991691589355
49	117.398338317871	-6.62790155410767	-6.56458520889282	-0.00652430532500148	0.000618529506027699	0.0149041991680861	0.00354059832170606	NaN	58.6991691589355
50	118.04768371582	-7.27725028991699	-6.23991060256958	-0.00749832857400179	0.00256657530553639	0.00776136433705688	0.00938473641872406	NaN	59.0238418579102
51	116.748985290527	-7.27725028991699	-6.11004114151001	0.0223717093467712	0.00548864435404539	-0.000355493422830477	-0.00327756232582033	NaN	58.3744926452637
52	116.748985290527	-7.27725028991699	-7.14899873733521	-0.00619963090866804	-0.00717365415766835	-0.00132951640989631	0.00126787810586393	NaN	58.3744926452637
53	116.099639892578	-7.27725028991699	-7.08406400680542	0.0165275707840919	-0.0026282137259841	-0.00555028254166245	0.00386527273803949	NaN	58.0498199462891
54	115.450286865234	-6.95257568359375	-7.14899873733521	0.00321592413820326	-0.00165419070981443	-0.00522560812532902	0.00386527273803949	NaN	57.7251434326172
55	115.450286865234	-7.60192441940308	-6.17497587203979	0.0239950809627771	0.00548864435404539	-0.00847235135734081	-0.00360223650932312	NaN	57.7251434326172
56	114.151596069336	-6.62790155410767	-6.43471527099609	0.0288651939481497	-0.0149658378213644	-0.0152905117720366	-0.00912170019000769	NaN	57.075798034668
57	114.800941467285	-7.92659854888916	-5.9152364730835	0.0246444288641214	0.00451462110504508	-0.0191866029053926	-0.00132951640989631	NaN	57.4004707336426
58	116.748985290527	-8.57594776153564	-7.14899873733521	0.0239950809627771	-0.0266541130840778	-0.0123684434220195	-0.00782300252467394	NaN	58.3744926452637
59	116.099639892578	-7.60192441940308	-7.01912927627563	0.01847561635077	0.00483929552137852	0.00418994715437293	0.00646266713738441	NaN	58.0498199462891
60	115.450286865234	-7.27725028991699	-7.14899873733521	0.0278911720961332	0.012956153601408	-0.000680167751852423	-0.000680167751852423	NaN	57.7251434326172
61	115.450286865234	-6.95257568359375	-7.08406400680542	0.00873538758605719	0.000943203864153475	-0.00100484199356288	-0.00230353930965066	NaN	57.7251434326172
62	116.748985290527	-6.95257568359375	-6.43471527099609	-0.0136671401560307	0.00548864435404539	-0.00912170019000769	-0.00295288790948689	NaN	58.3744926452637
63	117.398338317871	-7.60192441940308	-5.85030126571655	-0.0126931173726916	-0.0026282137259841	-0.00522560812532902	-0.00912170019000769	NaN	58.6991691589355
64	116.099639892578	-6.95257568359375	-6.56458520889282	-0.0191866029053926	0.00516396993771195	0.00906006153672934	0.00191722682211548	NaN	58.0498199462891
65	117.398338317871	-8.2512731552124	-6.62951993942261	-0.0334722734987736	0.0103587592020631	0.00776136433705688	0.00906006153672934	NaN	58.6991691589355
66	118.04768371582	-8.90062141418457	-6.36978054046631	-0.0393164120614529	0.01847561635077	0.00159255252219737	0.00126787810586393	NaN	59.0238418579102
67	117.398338317871	-8.2512731552124	-6.69445466995239	-0.0331475995481014	0.00191722682211548	0.00906006153672934	-0.00749832857400179	NaN	58.6991691589355
68	116.099639892578	-9.22529602050781	-6.30484533309937	-0.0279528107494116	0.00873538758605719	0.00256657530553639	0.00418994715437293	NaN	58.0498199462891
69	118.69702911377	-9.22529602050781	-5.98017120361328	-0.0195112787187099	-0.00360223650932312	0.0100340843200684	0.00451462110504508	NaN	59.3485145568848
70	117.398338317871	-8.2512731552124	-6.56458520889282	-0.00879702530801296	0.00613799272105098	-0.00230353930965066	0.00970941036939621	NaN	58.6991691589355
71	118.04768371582	-8.57594776153564	-6.62951993942261	-0.00555028254166245	0.00451462110504508	0.000943203864153475	0.00126787810586393	NaN	59.0238418579102
72	117.398338317871	-7.92659854888916	-6.30484533309937	-0.00490093370899558	0.00581331877037883	-0.00425158534198999	-0.00392691092565656	NaN	58.6991691589355
73	118.69702911377	-8.57594776153564	-6.23991060256958	-0.00749832857400179	0.00386527273803949	-0.00847235135734081	-0.00814767740666866	NaN	59.3485145568848
74	117.398338317871	-8.57594776153564	-6.17497587203979	-0.0107450718060136	-0.00197886489331722	-0.00814767740666866	0.00289124972186983	NaN	58.6991691589355
75	116.748985290527	-6.30322694778442	-6.43471527099609	0.0194496400654316	-0.0201606266200542	-0.0136671401560307	-0.00392691092565656	NaN	58.3744926452637
76	118.69702911377	-8.57594776153564	-6.43471527099609	0.0149041991680861	-0.00652430532500148	-0.0240567177534103	-0.00100484199356288	NaN	59.3485145568848
77	117.398338317871	-7.27725028991699	-7.47367286682129	0.00873538758605719	-0.0117190945893526	-0.0191866029053926	-0.0152905117720366	NaN	58.6991691589355
78	116.748985290527	-8.57594776153564	-7.08406400680542	0.00776136433705688	-0.00230353930965066	-0.017887907102704	-0.00457625929266214	NaN	58.3744926452637
79	118.04768371582	-7.92659854888916	-6.69445466995239	0.0142548503354192	0.00354059832170606	0.000618529506027699	-0.00100484199356288	NaN	59.0238418579102
80	119.346382141113	-7.92659854888916	-6.36978054046631	0.0142548503354192	0.0123068047687411	-0.00230353930965066	-0.00230353930965066	NaN	59.6731910705566
81	118.69702911377	-7.60192441940308	-6.11004114151001	-0.00230353930965066	0.00159255252219737	-0.00619963090866804	-0.00912170019000769	NaN	59.3485145568848
82	119.346382141113	-8.2512731552124	-6.30484533309937	0.0116574559360743	0.00256657530553639	-0.0139918150380254	-0.00782300252467394	NaN	59.6731910705566
83	116.748985290527	-6.30322694778442	-6.62951993942261	0.00776136433705688	0.000943203864153475	-0.00327756232582033	-0.0026282137259841	NaN	58.3744926452637
84	119.346382141113	-8.2512731552124	-6.43471527099609	-0.0113944197073579	0.00776136433705688	0.0106834331527352	0.00321592413820326	NaN	59.6731910705566
85	118.69702911377	-8.2512731552124	-6.82432460784912	0.00548864435404539	0.0152288740500808	0.0282158460468054	0.00191722682211548	NaN	59.3485145568848
86	115.450286865234	-7.27725028991699	-6.69445466995239	-0.0100957229733467	0.0162028968334198	0.0178262684494257	0.00386527273803949	NaN	57.7251434326172
87	115.450286865234	-8.2512731552124	-6.04510593414307	-0.0139918150380254	0.011982130818069	0.00873538758605719	0.00191722682211548	NaN	57.7251434326172
88	116.748985290527	-7.60192441940308	-6.36978054046631	-0.00392691092565656	0.00548864435404539	0.00938473641872406	-0.00197886489331722	NaN	58.3744926452637
89	114.800941467285	-7.27725028991699	-6.62951993942261	-0.0026282137259841	0.00711201597005129	0.0191249661147594	0.00906006153672934	NaN	57.4004707336426
90	115.450286865234	-7.92659854888916	-6.62951993942261	-0.0113944197073579	0.00678734155371785	0.013930176384747	0.00256657530553639	NaN	57.7251434326172
91	115.450286865234	-7.60192441940308	-6.43471527099609	0.00386527273803949	0.00646266713738441	0.0158782228827477	0.00841071270406246	NaN	57.7251434326172
92	116.748985290527	-7.60192441940308	-6.56458520889282	0.00743668992072344	0.00613799272105098	-0.00230353930965066	-0.000355493422830477	NaN	58.3744926452637
93	116.099639892578	-7.27725028991699	-6.75938940048218	-0.00327756232582033	-3.08191010844894e-05	0.00354059832170606	-0.0120437685400248	NaN	58.0498199462891
94	117.398338317871	-7.60192441940308	-6.56458520889282	0.0145795252174139	0.0022419011220336	0.00516396993771195	-0.00132951640989631	NaN	58.6991691589355
95	118.04768371582	-8.2512731552124	-6.56458520889282	0.00613799272105098	0.00126787810586393	-0.00295288790948689	0.00289124972186983	NaN	59.0238418579102
96	116.748985290527	-7.92659854888916	-6.62951993942261	0.00906006153672934	-0.00295288790948689	-0.00782300252467394	-0.00587495695799589	NaN	58.3744926452637
97	118.69702911377	-9.22529602050781	-6.17497587203979	0.00386527273803949	-0.00879702530801296	-0.00879702530801296	-0.00684897974133492	NaN	59.3485145568848
98	116.748985290527	-8.2512731552124	-7.01912927627563	-0.00912170019000769	-0.00847235135734081	-0.000355493422830477	-0.00490093370899558	NaN	58.3744926452637
99	118.04768371582	-9.22529602050781	-6.88925933837891	-0.00165419070981443	-0.00977104809135199	-0.00295288790948689	0.0022419011220336	NaN	59.0238418579102
100	115.450286865234	-7.60192441940308	-7.01912927627563	0.00289124972186983	-0.00490093370899558	-0.00782300252467394	0.00126787810586393	NaN	57.7251434326172
101	117.398338317871	-8.2512731552124	-7.21393346786499	0.0142548503354192	0.0022419011220336	-0.0143164889886975	-0.000355493422830477	NaN	58.6991691589355
102	116.748985290527	-7.60192441940308	-6.62951993942261	0.0158782228827477	-0.00100484199356288	-0.0169138833880424	-0.00100484199356288	NaN	58.3744926452637
103	117.398338317871	-8.2512731552124	-6.56458520889282	-0.0165892094373703	-0.00360223650932312	-0.0107450718060136	-0.00132951640989631	NaN	58.6991691589355
104	116.748985290527	-7.27725028991699	-6.56458520889282	-0.00912170019000769	0.00354059832170606	-0.00230353930965066	0.00516396993771195	NaN	58.3744926452637
105	116.748985290527	-7.60192441940308	-6.95419406890869	-0.00132951640989631	0.000293855206109583	0.00516396993771195	0.0136055024340749	NaN	58.3744926452637
106	118.04768371582	-8.90062141418457	-6.23991060256958	-0.00392691092565656	0.00451462110504508	-0.0026282137259841	0.00581331877037883	NaN	59.0238418579102
107	117.398338317871	-7.60192441940308	-6.88925933837891	-0.0156151866540313	0.00126787810586393	0.000293855206109583	-0.00295288790948689	NaN	58.6991691589355
108	116.748985290527	-7.60192441940308	-6.69445466995239	-0.00522560812532902	0.00483929552137852	-0.00425158534198999	0.000618529506027699	NaN	58.3744926452637
109	119.346382141113	-8.57594776153564	-6.43471527099609	0.0132808275520802	-0.000680167751852423	0.000618529506027699	0.000618529506027699	NaN	59.6731910705566
110	117.398338317871	-9.22529602050781	-6.43471527099609	0.0181509424000978	0.00516396993771195	-0.00392691092565656	0.00159255252219737	NaN	58.6991691589355
111	119.346382141113	-8.90062141418457	-6.23991060256958	0.0106834331527352	0.00646266713738441	-0.00749832857400179	-0.00100484199356288	NaN	59.6731910705566
112	118.04768371582	-8.90062141418457	-6.11004114151001	-0.0123684434220195	0.00191722682211548	-0.0143164889886975	-0.00295288790948689	NaN	59.0238418579102
113	118.04768371582	-8.57594776153564	-6.43471527099609	-0.00360223650932312	0.0022419011220336	-0.00782300252467394	-0.00522560812532902	NaN	59.0238418579102
114	116.099639892578	-8.2512731552124	-6.36978054046631	-3.08191010844894e-05	-0.00490093370899558	-0.00295288790948689	0.00711201597005129	NaN	58.0498199462891
115	114.800941467285	-7.92659854888916	-7.14899873733521	-0.00165419070981443	-0.0139918150380254	-0.00977104809135199	-0.000680167751852423	NaN	57.4004707336426
116	117.398338317871	-9.22529602050781	-6.75938940048218	0.000943203864153475	-0.0100957229733467	-0.0295761823654175	-0.00165419070981443	NaN	58.6991691589355
117	113.502243041992	-7.92659854888916	-7.01912927627563	-0.0133424662053585	0.000618529506027699	-0.0182125810533762	-0.00522560812532902	NaN	56.7511215209961
118	116.748985290527	-9.22529602050781	-6.17497587203979	-0.0208099745213985	-0.0126931173726916	-0.0162645354866982	0.00191722682211548	NaN	58.3744926452637
119	116.748985290527	-8.90062141418457	-6.43471527099609	-0.0026282137259841	0.00126787810586393	-3.08191010844894e-05	0.00418994715437293	NaN	58.3744926452637
120	117.398338317871	-8.57594776153564	-6.49965000152588	-0.000355493422830477	-0.00619963090866804	-0.00944637414067984	0.00516396993771195	NaN	58.6991691589355
121	117.398338317871	-8.90062141418457	-6.56458520889282	-0.00749832857400179	-0.000680167751852423	-0.00392691092565656	0.00483929552137852	NaN	58.6991691589355
122	119.346382141113	-9.22529602050781	-6.43471527099609	-0.0107450718060136	-0.00912170019000769	-0.0136671401560307	-0.00100484199356288	NaN	59.6731910705566
123	118.69702911377	-8.90062141418457	-6.11004114151001	0.00256657530553639	0.00418994715437293	-0.00977104809135199	0.00159255252219737	NaN	59.3485145568848
124	119.346382141113	-9.54997062683105	-6.04510593414307	-0.0110697457566857	0.00678734155371785	0.00483929552137852	0.00711201597005129	NaN	59.6731910705566
125	116.748985290527	-9.54997062683105	-6.56458520889282	-0.00814767740666866	0.0103587592020631	0.00841071270406246	0.00289124972186983	NaN	58.3744926452637
126	117.398338317871	-9.22529602050781	-7.14899873733521	-0.0110697457566857	0.0106834331527352	0.0113327819854021	0.00321592413820326	NaN	58.6991691589355
127	116.099639892578	-10.1993188858032	-6.23991060256958	-0.00230353930965066	0.00646266713738441	0.00159255252219737	-0.00425158534198999	NaN	58.0498199462891
128	118.04768371582	-9.87464427947998	-6.36978054046631	-0.000680167751852423	0.0022419011220336	0.00191722682211548	-0.00327756232582033	NaN	59.0238418579102
129	116.748985290527	-9.54997062683105	-6.43471527099609	-0.00619963090866804	0.00678734155371785	0.00613799272105098	0.00841071270406246	NaN	58.3744926452637
130	116.099639892578	-9.22529602050781	-6.82432460784912	0.00906006153672934	0.00548864435404539	0.00613799272105098	-0.00100484199356288	NaN	58.0498199462891
131	117.398338317871	-8.90062141418457	-6.62951993942261	-0.000355493422830477	0.00841071270406246	-0.00425158534198999	-0.0107450718060136	NaN	58.6991691589355
132	117.398338317871	-8.2512731552124	-6.69445466995239	0.00841071270406246	0.00678734155371785	-0.00587495695799589	-0.000355493422830477	NaN	58.6991691589355
133	119.346382141113	-9.54997062683105	-6.36978054046631	-0.00392691092565656	0.0100340843200684	-0.00977104809135199	-0.0130177913233638	NaN	59.6731910705566
134	119.346382141113	-8.90062141418457	-6.95419406890869	0.0236704051494598	0.0123068047687411	-0.00717365415766835	0.00321592413820326	NaN	59.6731910705566
135	120.645080566406	-9.22529602050781	-6.82432460784912	0.0278911720961332	0.0103587592020631	-0.0182125810533762	0.00191722682211548	NaN	60.3225402832031
136	116.748985290527	-7.92659854888916	-6.95419406890869	0.0181509424000978	0.013930176384747	-0.0217839982360601	-0.00425158534198999	NaN	58.3744926452637
137	119.995727539063	-9.22529602050781	-6.75938940048218	0.0217223595827818	0.00711201597005129	-0.0260047651827335	-0.00684897974133492	NaN	59.9978637695313
138	116.748985290527	-8.2512731552124	-6.95419406890869	0.0158782228827477	0.00808603875339031	-0.0149658378213644	-0.00327756232582033	NaN	58.3744926452637
139	118.04768371582	-8.2512731552124	-6.82432460784912	0.00743668992072344	0.0123068047687411	-0.00360223650932312	0.000293855206109583	NaN	59.0238418579102
140	117.398338317871	-9.22529602050781	-6.56458520889282	0.0145795252174139	0.0132808275520802	-0.00165419070981443	0.00159255252219737	NaN	58.6991691589355
141	118.69702911377	-9.22529602050781	-6.23991060256958	-3.08191010844894e-05	0.0136055024340749	-0.00100484199356288	-0.00684897974133492	NaN	59.3485145568848
142	117.398338317871	-8.57594776153564	-6.17497587203979	-0.0113944197073579	0.0100340843200684	-0.00197886489331722	0.000293855206109583	NaN	58.6991691589355
143	117.398338317871	-7.92659854888916	-6.75938940048218	-0.0136671401560307	0.00743668992072344	-0.00197886489331722	-0.00847235135734081	NaN	58.6991691589355
144	116.748985290527	-7.92659854888916	-6.69445466995239	-0.0120437685400248	0.0132808275520802	0.00678734155371785	0.011982130818069	NaN	58.3744926452637
145	118.04768371582	-8.57594776153564	-6.62951993942261	-0.0159398596733809	0.012956153601408	0.013930176384747	0.0149041991680861	NaN	59.0238418579102
146	117.398338317871	-9.22529602050781	-6.36978054046631	-0.0221086721867323	0.00970941036939621	0.01100810803473	0.00841071270406246	NaN	58.6991691589355
147	116.099639892578	-8.2512731552124	-6.49965000152588	-0.028926832601428	0.00808603875339031	0.01100810803473	0.00159255252219737	NaN	58.0498199462891
148	114.800941467285	-8.90062141418457	-6.11004114151001	-0.0165892094373703	0.00743668992072344	-0.00587495695799589	0.0152288740500808	NaN	57.4004707336426
149	114.800941467285	-8.57594776153564	-6.49965000152588	-0.0026282137259841	0.0103587592020631	0.00483929552137852	0.00321592413820326	NaN	57.4004707336426
150	116.748985290527	-9.87464427947998	-6.36978054046631	0.0194496400654316	0.0126314787194133	0.00321592413820326	0.00808603875339031	NaN	58.3744926452637
151	116.748985290527	-9.22529602050781	-6.49965000152588	-0.00197886489331722	0.00970941036939621	0.000943203864153475	0.00126787810586393	NaN	58.3744926452637
152	117.398338317871	-9.54997062683105	-6.30484533309937	0.00938473641872406	0.00386527273803949	-0.00749832857400179	-0.00684897974133492	NaN	58.6991691589355
153	116.748985290527	-8.2512731552124	-6.62951993942261	0.00483929552137852	0.00906006153672934	0.000618529506027699	-0.00295288790948689	NaN	58.3744926452637
154	118.04768371582	-8.2512731552124	-6.75938940048218	0.0171769186854362	0.00906006153672934	-0.00295288790948689	0.00646266713738441	NaN	59.0238418579102
155	118.69702911377	-8.57594776153564	-7.01912927627563	0.0233457311987877	0.0100340843200684	-0.00782300252467394	-0.00555028254166245	NaN	59.3485145568848
156	118.69702911377	-10.5239934921265	-6.36978054046631	0.025618452578783	0.00548864435404539	-0.0139918150380254	-0.00652430532500148	NaN	59.3485145568848
157	117.398338317871	-9.54997062683105	-6.62951993942261	0.0223717093467712	-0.00717365415766835	-0.00847235135734081	-0.00879702530801296	NaN	58.6991691589355
158	118.69702911377	-10.5239934921265	-6.23991060256958	0.0200989879667759	-0.00392691092565656	-0.00912170019000769	-0.0123684434220195	NaN	59.3485145568848
159	118.04768371582	-11.1733417510986	-6.23991060256958	0.0155535480007529	0.00191722682211548	-0.0026282137259841	0.0103587592020631	NaN	59.0238418579102
160	118.04768371582	-8.90062141418457	-6.82432460784912	0.01847561635077	0.00159255252219737	-0.0026282137259841	-0.00197886489331722	NaN	59.0238418579102
161	116.748985290527	-9.22529602050781	-7.08406400680542	0.00451462110504508	0.00483929552137852	0.00483929552137852	-0.00652430532500148	NaN	58.3744926452637
162	118.69702911377	-8.57594776153564	-7.34380340576172	0.00386527273803949	0.000293855206109583	-0.00392691092565656	-0.00360223650932312	NaN	59.3485145568848
163	118.04768371582	-9.87464427947998	-6.75938940048218	-0.00295288790948689	0.00451462110504508	0.00321592413820326	-0.00457625929266214	NaN	59.0238418579102
164	118.69702911377	-9.22529602050781	-6.75938940048218	-0.00619963090866804	0.00970941036939621	0.00483929552137852	-0.00100484199356288	NaN	59.3485145568848
165	119.346382141113	-9.87464427947998	-6.11004114151001	-0.0107450718060136	0.00678734155371785	0.0100340843200684	0.00159255252219737	NaN	59.6731910705566
166	117.398338317871	-9.22529602050781	-6.23991060256958	-0.0221086721867323	0.00808603875339031	0.00516396993771195	0.00159255252219737	NaN	58.6991691589355
167	118.69702911377	-8.90062141418457	-6.49965000152588	-0.0191866029053926	0.00126787810586393	0.0022419011220336	-0.00425158534198999	NaN	59.3485145568848
168	116.748985290527	-7.60192441940308	-6.95419406890869	-0.0172385573387146	0.00126787810586393	-0.00132951640989631	-3.08191010844894e-05	NaN	58.3744926452637
169	117.398338317871	-8.2512731552124	-6.88925933837891	-0.0100957229733467	0.00938473641872406	-0.00652430532500148	0.00678734155371785	NaN	58.6991691589355
170	116.099639892578	-7.92659854888916	-6.75938940048218	0.00191722682211548	0.0100340843200684	0.00354059832170606	0.00678734155371785	NaN	58.0498199462891
171	118.04768371582	-8.2512731552124	-6.49965000152588	-0.0026282137259841	0.00483929552137852	-0.00457625929266214	-0.00132951640989631	NaN	59.0238418579102
172	116.099639892578	-7.60192441940308	-6.11004114151001	-0.0113944197073579	0.00646266713738441	0.00256657530553639	-0.00912170019000769	NaN	58.0498199462891
173	119.995727539063	-9.54997062683105	-6.62951993942261	0.000293855206109583	-0.000680167751852423	-0.00490093370899558	-0.00652430532500148	NaN	59.9978637695313
174	116.748985290527	-7.92659854888916	-6.69445466995239	0.00873538758605719	0.00743668992072344	0.0022419011220336	0.00613799272105098	NaN	58.3744926452637
175	117.398338317871	-8.57594776153564	-6.62951993942261	0.0188002903014421	0.00581331877037883	-0.00457625929266214	-3.08191010844894e-05	NaN	58.6991691589355
176	117.398338317871	-8.90062141418457	-6.56458520889282	0.0149041991680861	0.00354059832170606	-0.0182125810533762	-0.00782300252467394	NaN	58.6991691589355
177	114.800941467285	-8.90062141418457	-6.30484533309937	0.01100810803473	-0.00100484199356288	-0.0123684434220195	-0.00652430532500148	NaN	57.4004707336426
178	116.099639892578	-8.90062141418457	-6.11004114151001	0.0162028968334198	-0.000355493422830477	-0.00977104809135199	-0.00912170019000769	NaN	58.0498199462891
179	112.852897644043	-7.60192441940308	-7.01912927627563	0.0158782228827477	0.00808603875339031	-0.000355493422830477	-0.00230353930965066	NaN	56.4264488220215
180	114.151596069336	-8.2512731552124	-6.23991060256958	0.00678734155371785	0.00483929552137852	0.00483929552137852	-0.0026282137259841	NaN	57.075798034668
181	116.099639892578	-8.90062141418457	-6.36978054046631	0.00678734155371785	0.00548864435404539	0.000943203864153475	-0.00425158534198999	NaN	58.0498199462891
182	118.69702911377	-9.22529602050781	-6.30484533309937	0.00613799272105098	0.00126787810586393	-0.00425158534198999	-0.00522560812532902	NaN	59.3485145568848
183	116.099639892578	-7.92659854888916	-6.82432460784912	0.0106834331527352	0.000943203864153475	0.00256657530553639	-0.0113944197073579	NaN	58.0498199462891
184	116.099639892578	-7.92659854888916	-6.75938940048218	-0.0026282137259841	0.0022419011220336	-0.00684897974133492	0.000293855206109583	NaN	58.0498199462891
185	116.748985290527	-6.95257568359375	-6.56458520889282	-0.00684897974133492	0.00386527273803949	0.0194496400654316	0.00678734155371785	NaN	58.3744926452637
186	119.346382141113	-9.54997062683105	-6.82432460784912	-0.00717365415766835	-0.000355493422830477	0.00808603875339031	0.00159255252219737	NaN	59.6731910705566
187	116.099639892578	-8.2512731552124	-7.14899873733521	-0.0152905117720366	-0.00684897974133492	0.00873538758605719	0.000943203864153475	NaN	58.0498199462891
188	116.748985290527	-9.22529602050781	-7.01912927627563	-0.0110697457566857	-0.00490093370899558	0.000943203864153475	-0.0026282137259841	NaN	58.3744926452637
189	117.398338317871	-9.54997062683105	-7.01912927627563	-0.00782300252467394	-0.00230353930965066	0.011982130818069	-3.08191010844894e-05	NaN	58.6991691589355
190	117.398338317871	-8.90062141418457	-6.36978054046631	-0.00197886489331722	-0.00555028254166245	0.00873538758605719	0.00256657530553639	NaN	58.6991691589355
191	117.398338317871	-8.57594776153564	-6.43471527099609	-0.00944637414067984	0.0022419011220336	0.00191722682211548	0.000618529506027699	NaN	58.6991691589355
192	117.398338317871	-7.92659854888916	-6.82432460784912	-0.00327756232582033	0.000618529506027699	0.00418994715437293	-0.00749832857400179	NaN	58.6991691589355
193	116.748985290527	-7.92659854888916	-6.62951993942261	-0.00782300252467394	0.000943203864153475	-0.0026282137259841	-0.000355493422830477	NaN	58.3744926452637
194	116.748985290527	-7.92659854888916	-6.43471527099609	-0.00230353930965066	0.00321592413820326	0.00126787810586393	-3.08191010844894e-05	NaN	58.3744926452637
195	116.748985290527	-7.92659854888916	-6.95419406890869	0.00873538758605719	0.00548864435404539	-0.00944637414067984	-0.00619963090866804	NaN	58.3744926452637
196	118.69702911377	-8.57594776153564	-6.69445466995239	0.013930176384747	0.00548864435404539	-0.0146411629393697	-0.0100957229733467	NaN	59.3485145568848
197	116.748985290527	-7.60192441940308	-6.49965000152588	0.00841071270406246	-0.000355493422830477	-0.0149658378213644	-0.00425158534198999	NaN	58.3744926452637
198	118.04768371582	-8.57594776153564	-6.62951993942261	0.0106834331527352	0.00256657530553639	-0.0133424662053585	-0.00425158534198999	NaN	59.0238418579102
199	117.398338317871	-7.60192441940308	-7.08406400680542	0.0181509424000978	0.00418994715437293	-0.00717365415766835	0.00159255252219737	NaN	58.6991691589355
200	116.099639892578	-7.27725028991699	-6.95419406890869	0.0168522447347641	0.00386527273803949	-0.00522560812532902	0.00646266713738441	NaN	58.0498199462891
201	118.69702911377	-8.90062141418457	-6.36978054046631	0.00970941036939621	-0.000355493422830477	-0.00717365415766835	-0.00100484199356288	NaN	59.3485145568848
202	116.748985290527	-8.57594776153564	-6.30484533309937	0.00516396993771195	0.00451462110504508	-0.00684897974133492	-0.00684897974133492	NaN	58.3744926452637
203	118.69702911377	-8.90062141418457	-6.36978054046631	0.00483929552137852	-0.00100484199356288	-0.00782300252467394	-0.00782300252467394	NaN	59.3485145568848
204	115.450286865234	-7.27725028991699	-7.21393346786499	-0.0126931173726916	0.000943203864153475	0.000293855206109583	0.00289124972186983	NaN	57.7251434326172
205	116.748985290527	-7.92659854888916	-7.27886867523193	-0.00944637414067984	0.00516396993771195	0.0191249661147594	0.00808603875339031	NaN	58.3744926452637
206	117.398338317871	-8.57594776153564	-6.43471527099609	-0.0026282137259841	0.00159255252219737	0.00646266713738441	0.00451462110504508	NaN	58.6991691589355
207	118.04768371582	-9.22529602050781	-6.62951993942261	-0.00490093370899558	0.000943203864153475	0.00613799272105098	-0.00327756232582033	NaN	59.0238418579102
208	114.151596069336	-7.92659854888916	-6.36978054046631	-0.00684897974133492	0.000618529506027699	0.00451462110504508	-0.000680167751852423	NaN	57.075798034668
209	114.800941467285	-7.27725028991699	-6.43471527099609	-0.00457625929266214	0.00321592413820326	0.01100810803473	0.0100340843200684	NaN	57.4004707336426
210	114.800941467285	-7.60192441940308	-6.43471527099609	0.00126787810586393	0.00289124972186983	-0.00749832857400179	0.00873538758605719	NaN	57.4004707336426
211	114.800941467285	-7.92659854888916	-7.14899873733521	-0.000355493422830477	0.00289124972186983	-0.00555028254166245	0.00841071270406246	NaN	57.4004707336426
212	116.099639892578	-8.57594776153564	-6.36978054046631	-0.00327756232582033	0.00159255252219737	-0.00879702530801296	0.00159255252219737	NaN	58.0498199462891
213	116.748985290527	-7.92659854888916	-7.01912927627563	0.0142548503354192	0.00159255252219737	-0.00749832857400179	0.000618529506027699	NaN	58.3744926452637
214	115.450286865234	-7.92659854888916	-6.88925933837891	-0.0100957229733467	0.00386527273803949	-0.00912170019000769	-3.08191010844894e-05	NaN	57.7251434326172
215	118.04768371582	-7.60192441940308	-6.43471527099609	0.0165275707840919	0.00646266713738441	-0.0156151866540313	-0.00457625929266214	NaN	59.0238418579102
216	118.04768371582	-8.57594776153564	-6.43471527099609	0.00548864435404539	0.00191722682211548	-0.0237320438027382	-0.00587495695799589	NaN	59.0238418579102
217	116.748985290527	-7.27725028991699	-6.69445466995239	0.012956153601408	0.00418994715437293	-0.0133424662053585	-0.00814767740666866	NaN	58.3744926452637
218	119.346382141113	-9.22529602050781	-6.82432460784912	0.00711201597005129	-0.00295288790948689	-0.0182125810533762	0.000618529506027699	NaN	59.6731910705566
219	118.04768371582	-9.54997062683105	-6.43471527099609	0.00386527273803949	-0.00392691092565656	0.00386527273803949	0.00256657530553639	NaN	59.0238418579102
220	117.398338317871	-9.22529602050781	-6.43471527099609	0.00938473641872406	-0.00327756232582033	0.00451462110504508	0.00581331877037883	NaN	58.6991691589355
221	117.398338317871	-9.54997062683105	-6.23991060256958	0.00418994715437293	-0.00717365415766835	-0.00522560812532902	-0.00132951640989631	NaN	58.6991691589355
222	116.748985290527	-8.90062141418457	-6.62951993942261	0.00451462110504508	-0.00652430532500148	-0.00425158534198999	-0.00555028254166245	NaN	58.3744926452637
223	116.099639892578	-8.57594776153564	-6.62951993942261	-0.00782300252467394	-0.00197886489331722	-0.00165419070981443	0.00451462110504508	NaN	58.0498199462891
224	117.398338317871	-8.2512731552124	-7.21393346786499	-0.00425158534198999	0.00289124972186983	0.00646266713738441	0.00354059832170606	NaN	58.6991691589355
225	118.04768371582	-8.90062141418457	-6.30484533309937	-0.00717365415766835	0.00386527273803949	0.0145795252174139	-0.00555028254166245	NaN	59.0238418579102
226	117.398338317871	-7.92659854888916	-6.62951993942261	-0.0120437685400248	0.00386527273803949	0.0158782228827477	-3.08191010844894e-05	NaN	58.6991691589355
227	117.398338317871	-8.90062141418457	-6.49965000152588	-0.0117190945893526	-0.0026282137259841	-0.000355493422830477	-0.00100484199356288	NaN	58.6991691589355
228	117.398338317871	-7.27725028991699	-6.75938940048218	-0.00944637414067984	0.00256657530553639	0.0145795252174139	-0.000355493422830477	NaN	58.6991691589355
229	116.748985290527	-7.60192441940308	-7.34380340576172	0.00808603875339031	-0.00197886489331722	-0.000355493422830477	0.00646266713738441	NaN	58.3744926452637
230	116.099639892578	-7.60192441940308	-7.34380340576172	0.0022419011220336	0.000943203864153475	0.00386527273803949	0.000618529506027699	NaN	58.0498199462891
231	118.04768371582	-8.2512731552124	-7.34380340576172	0.00289124972186983	0.00808603875339031	-0.0136671401560307	-0.00230353930965066	NaN	59.0238418579102
232	118.04768371582	-8.90062141418457	-6.43471527099609	-0.00132951640989631	0.00191722682211548	-0.00295288790948689	-3.08191010844894e-05	NaN	59.0238418579102
233	119.346382141113	-9.22529602050781	-6.30484533309937	-0.0110697457566857	0.000293855206109583	-0.0130177913233638	-0.00490093370899558	NaN	59.6731910705566
234	117.398338317871	-7.92659854888916	-6.75938940048218	0.013930176384747	0.00386527273803949	-0.0026282137259841	0.000618529506027699	NaN	58.6991691589355
235	119.346382141113	-9.22529602050781	-6.43471527099609	0.0178262684494257	0.00126787810586393	-0.0117190945893526	-0.000355493422830477	NaN	59.6731910705566
236	116.099639892578	-7.60192441940308	-6.56458520889282	0.0194496400654316	0.00289124972186983	-0.0172385573387146	-0.00165419070981443	NaN	58.0498199462891
237	118.69702911377	-9.22529602050781	-6.36978054046631	0.00970941036939621	-0.000680167751852423	-0.0172385573387146	-0.00392691092565656	NaN	59.3485145568848
238	115.450286865234	-7.92659854888916	-7.08406400680542	0.00256657530553639	0.00126787810586393	-0.0139918150380254	-0.00100484199356288	NaN	57.7251434326172
239	116.099639892578	-8.57594776153564	-6.82432460784912	0.00646266713738441	0.00581331877037883	-0.00165419070981443	-0.0026282137259841	NaN	58.0498199462891
240	114.151596069336	-9.22529602050781	-6.36978054046631	-0.00555028254166245	-3.08191010844894e-05	0.000943203864153475	0.00548864435404539	NaN	57.075798034668
241	115.450286865234	-9.22529602050781	-6.43471527099609	-0.000355493422830477	0.00321592413820326	-0.00555028254166245	0.0022419011220336	NaN	57.7251434326172
242	114.151596069336	-8.90062141418457	-6.17497587203979	-0.0182125810533762	0.00354059832170606	-0.00944637414067984	0.00354059832170606	NaN	57.075798034668
243	115.450286865234	-7.92659854888916	-6.49965000152588	0.0220470335334539	0.00159255252219737	-0.00587495695799589	0.000943203864153475	NaN	57.7251434326172
244	118.04768371582	-8.2512731552124	-6.49965000152588	-0.00717365415766835	0.00386527273803949	0.000618529506027699	0.00386527273803949	NaN	59.0238418579102
245	118.04768371582	-9.22529602050781	-6.11004114151001	-3.08191010844894e-05	0.00451462110504508	0.0149041991680861	-0.00295288790948689	NaN	59.0238418579102
246	117.398338317871	-9.22529602050781	-6.88925933837891	-0.000680167751852423	0.00256657530553639	0.00678734155371785	-0.00165419070981443	NaN	58.6991691589355
247	117.398338317871	-9.22529602050781	-6.82432460784912	-0.0104203969240189	-0.000680167751852423	0.00418994715437293	-0.00360223650932312	NaN	58.6991691589355
248	116.748985290527	-8.90062141418457	-6.56458520889282	0.00808603875339031	-0.00327756232582033	0.00126787810586393	0.00256657530553639	NaN	58.3744926452637
249	118.69702911377	-8.90062141418457	-6.36978054046631	0.0152288740500808	-0.00684897974133492	0.00970941036939621	0.000293855206109583	NaN	59.3485145568848
250	118.69702911377	-10.5239934921265	-6.23991060256958	0.0165275707840919	-0.00749832857400179	-0.00847235135734081	0.00159255252219737	NaN	59.3485145568848
251	119.346382141113	-10.1993188858032	-6.56458520889282	0.0239950809627771	-0.00132951640989631	-0.00230353930965066	-0.00392691092565656	NaN	59.6731910705566
252	117.398338317871	-9.87464427947998	-6.30484533309937	0.0142548503354192	-0.000355493422830477	-0.0133424662053585	-0.0026282137259841	NaN	58.6991691589355
253	116.748985290527	-8.2512731552124	-6.69445466995239	0.0181509424000978	-0.00327756232582033	-0.00977104809135199	-0.000355493422830477	NaN	58.3744926452637
254	117.398338317871	-8.2512731552124	-6.69445466995239	0.0252937767654657	-0.000680167751852423	-0.00132951640989631	0.00289124972186983	NaN	58.6991691589355
255	116.748985290527	-8.2512731552124	-6.56458520889282	0.020423661917448	-3.08191010844894e-05	-0.00717365415766835	-3.08191010844894e-05	NaN	58.3744926452637
256	119.995727539063	-9.54997062683105	-6.43471527099609	0.0145795252174139	0.000293855206109583	-0.00944637414067984	-0.00522560812532902	NaN	59.9978637695313
257	117.398338317871	-7.92659854888916	-6.17497587203979	0.00646266713738441	0.00386527273803949	-0.0149658378213644	0.00386527273803949	NaN	58.6991691589355
258	119.346382141113	-9.22529602050781	-6.23991060256958	0.000293855206109583	-0.00360223650932312	-0.0152905117720366	-0.00847235135734081	NaN	59.6731910705566
259	118.04768371582	-9.54997062683105	-7.34380340576172	-0.00619963090866804	-0.000355493422830477	-0.00457625929266214	-0.00132951640989631	NaN	59.0238418579102
260	118.04768371582	-8.2512731552124	-6.95419406890869	-0.00197886489331722	0.000293855206109583	-0.00490093370899558	0.0022419011220336	NaN	59.0238418579102
261	117.398338317871	-8.57594776153564	-6.69445466995239	-0.00360223650932312	0.00873538758605719	-0.00360223650932312	0.000618529506027699	NaN	58.6991691589355
262	118.69702911377	-7.92659854888916	-6.69445466995239	-0.0204853005707264	0.00386527273803949	-0.00555028254166245	-0.00100484199356288	NaN	59.3485145568848
263	118.04768371582	-9.54997062683105	-6.23991060256958	-0.00879702530801296	-0.00165419070981443	-0.00295288790948689	-0.00197886489331722	NaN	59.0238418579102
264	119.346382141113	-8.90062141418457	-6.17497587203979	-3.08191010844894e-05	0.0022419011220336	0.00126787810586393	0.00451462110504508	NaN	59.6731910705566
265	118.04768371582	-8.2512731552124	-7.01912927627563	-0.0117190945893526	-0.000680167751852423	0.0152288740500808	0.00581331877037883	NaN	59.0238418579102
266	116.748985290527	-7.60192441940308	-6.69445466995239	-0.0117190945893526	0.00418994715437293	0.0103587592020631	0.00159255252219737	NaN	58.3744926452637
267	118.04768371582	-9.54997062683105	-6.49965000152588	-0.0123684434220195	0.00354059832170606	0.00386527273803949	0.00418994715437293	NaN	59.0238418579102
268	117.398338317871	-8.90062141418457	-6.30484533309937	-0.0159398596733809	-0.00132951640989631	0.00289124972186983	0.00516396993771195	NaN	58.6991691589355
269	116.099639892578	-8.57594776153564	-6.43471527099609	-0.0146411629393697	-0.0026282137259841	-0.000355493422830477	0.00289124972186983	NaN	58.0498199462891
270	113.502243041992	-7.60192441940308	-6.36978054046631	-0.00619963090866804	0.00418994715437293	0.00483929552137852	0.00808603875339031	NaN	56.7511215209961
271	114.800941467285	-8.57594776153564	-6.69445466995239	-0.0169138833880424	0.00451462110504508	-0.000680167751852423	0.00483929552137852	NaN	57.4004707336426
272	114.800941467285	-8.2512731552124	-6.82432460784912	-0.0136671401560307	0.00451462110504508	0.00613799272105098	-0.00165419070981443	NaN	57.4004707336426
273	116.748985290527	-9.22529602050781	-6.43471527099609	0.00841071270406246	-0.00100484199356288	-0.00327756232582033	-0.00522560812532902	NaN	58.3744926452637
274	117.398338317871	-9.54997062683105	-6.17497587203979	0.00873538758605719	0.000293855206109583	-0.00230353930965066	0.00873538758605719	NaN	58.6991691589355
275	118.04768371582	-9.22529602050781	-6.69445466995239	0.0175015944987535	0.000293855206109583	-0.00879702530801296	0.00386527273803949	NaN	59.0238418579102
276	117.398338317871	-8.2512731552124	-6.69445466995239	0.0259431265294552	0.000618529506027699	-0.0130177913233638	-0.00100484199356288	NaN	58.6991691589355
277	119.346382141113	-9.22529602050781	-6.43471527099609	0.0145795252174139	0.00256657530553639	-0.0133424662053585	-0.00295288790948689	NaN	59.6731910705566
278	116.099639892578	-9.22529602050781	-6.49965000152588	0.020423661917448	-0.00522560812532902	-0.0107450718060136	-0.00327756232582033	NaN	58.0498199462891
279	116.748985290527	-9.22529602050781	-6.56458520889282	0.0136055024340749	-0.00749832857400179	-0.00295288790948689	0.00548864435404539	NaN	58.3744926452637
280	118.69702911377	-10.8486671447754	-6.23991060256958	0.020423661917448	-0.00619963090866804	-0.000680167751852423	0.00386527273803949	NaN	59.3485145568848
281	118.69702911377	-9.87464427947998	-6.11004114151001	0.0191249661147594	-0.00425158534198999	-0.00295288790948689	-0.00165419070981443	NaN	59.3485145568848
282	118.69702911377	-9.87464427947998	-6.04510593414307	0.0132808275520802	0.00289124972186983	-0.0120437685400248	-0.00327756232582033	NaN	59.3485145568848
283	117.398338317871	-8.90062141418457	-6.49965000152588	0.00613799272105098	-0.00490093370899558	-0.0126931173726916	0.000943203864153475	NaN	58.6991691589355
284	118.69702911377	-7.92659854888916	-6.69445466995239	0.0178262684494257	0.0022419011220336	-0.00490093370899558	0.00938473641872406	NaN	59.3485145568848
285	118.04768371582	-8.90062141418457	-6.36978054046631	-0.00879702530801296	-0.000680167751852423	0.00906006153672934	0.0100340843200684	NaN	59.0238418579102
286	117.398338317871	-8.2512731552124	-6.69445466995239	-0.00749832857400179	0.00159255252219737	0.00938473641872406	0.000618529506027699	NaN	58.6991691589355
287	118.04768371582	-9.54997062683105	-6.36978054046631	-0.0100957229733467	0.00516396993771195	0.00386527273803949	0.000293855206109583	NaN	59.0238418579102
288	119.346382141113	-9.22529602050781	-6.30484533309937	-0.00814767740666866	-0.00425158534198999	0.00516396993771195	0.000293855206109583	NaN	59.6731910705566
289	117.398338317871	-8.2512731552124	-6.95419406890869	-0.00295288790948689	0.00289124972186983	0.00354059832170606	0.01100810803473	NaN	58.6991691589355
290	117.398338317871	-8.2512731552124	-7.4087381362915	-3.08191010844894e-05	-0.00392691092565656	-0.00652430532500148	0.0022419011220336	NaN	58.6991691589355
291	118.04768371582	-8.2512731552124	-6.69445466995239	0.0155535480007529	0.00451462110504508	0.00418994715437293	0.00711201597005129	NaN	59.0238418579102
292	118.04768371582	-9.22529602050781	-6.49965000152588	-0.00619963090866804	0.00354059832170606	-0.00457625929266214	-0.0026282137259841	NaN	59.0238418579102
293	118.69702911377	-9.22529602050781	-6.17497587203979	0.00938473641872406	-3.08191010844894e-05	-0.00197886489331722	-0.000355493422830477	NaN	59.3485145568848
294	116.748985290527	-7.92659854888916	-6.23991060256958	0.00354059832170606	0.00354059832170606	-0.000680167751852423	-0.00165419070981443	NaN	58.3744926452637
295	116.748985290527	-7.60192441940308	-6.69445466995239	-0.0026282137259841	0.00256657530553639	-0.00912170019000769	0.00938473641872406	NaN	58.3744926452637
296	118.04768371582	-8.57594776153564	-6.49965000152588	0.013930176384747	0.00159255252219737	-0.0136671401560307	-0.00230353930965066	NaN	59.0238418579102
297	116.099639892578	-7.92659854888916	-6.56458520889282	0.00451462110504508	0.00386527273803949	-0.0208099745213985	0.000618529506027699	NaN	58.0498199462891
298	116.099639892578	-8.57594776153564	-6.82432460784912	0.00256657530553639	-0.00360223650932312	-0.00717365415766835	-0.00392691092565656	NaN	58.0498199462891
299	116.748985290527	-8.2512731552124	-6.95419406890869	-0.00717365415766835	0.00451462110504508	-0.00197886489331722	0.00451462110504508	NaN	58.3744926452637
300	114.151596069336	-7.27725028991699	-6.23991060256958	0.0113327819854021	0.00321592413820326	-0.00100484199356288	0.00776136433705688	NaN	57.075798034668
301	114.800941467285	-8.2512731552124	-6.62951993942261	-0.00197886489331722	0.00159255252219737	-0.00360223650932312	0.00321592413820326	NaN	57.4004707336426
302	115.450286865234	-7.60192441940308	-6.75938940048218	-0.0104203969240189	0.00776136433705688	-0.00197886489331722	-0.00295288790948689	NaN	57.7251434326172
303	118.69702911377	-8.2512731552124	-6.69445466995239	-0.00197886489331722	-0.0026282137259841	-0.00619963090866804	-0.00555028254166245	NaN	59.3485145568848
304	116.748985290527	-9.22529602050781	-6.36978054046631	0.00646266713738441	-0.00100484199356288	0.0152288740500808	0.00159255252219737	NaN	58.3744926452637
305	116.748985290527	-7.60192441940308	-6.49965000152588	0.00483929552137852	0.0022419011220336	0.0116574559360743	-0.00230353930965066	NaN	58.3744926452637
306	117.398338317871	-8.90062141418457	-6.23991060256958	-0.00749832857400179	-0.000680167751852423	0.00970941036939621	0.000943203864153475	NaN	58.6991691589355
307	116.748985290527	-8.2512731552124	-7.01912927627563	-0.00977104809135199	-0.000355493422830477	0.00906006153672934	-0.00587495695799589	NaN	58.3744926452637
308	118.04768371582	-9.54997062683105	-6.49965000152588	-0.00100484199356288	-0.00847235135734081	0.00711201597005129	-0.00392691092565656	NaN	59.0238418579102
309	118.69702911377	-9.87464427947998	-6.43471527099609	-0.0156151866540313	-0.00457625929266214	0.00516396993771195	-0.00100484199356288	NaN	59.3485145568848
310	118.69702911377	-9.54997062683105	-6.17497587203979	-0.0204853005707264	-0.00684897974133492	0.00418994715437293	0.00354059832170606	NaN	59.3485145568848
311	117.398338317871	-9.22529602050781	-6.49965000152588	-0.00977104809135199	-0.00490093370899558	0.00613799272105098	-0.00100484199356288	NaN	58.6991691589355
312	118.69702911377	-9.54997062683105	-5.98017120361328	-0.0026282137259841	-0.000680167751852423	-0.00457625929266214	-0.00457625929266214	NaN	59.3485145568848
313	117.398338317871	-8.57594776153564	-6.36978054046631	-0.0133424662053585	-0.00230353930965066	-0.00425158534198999	-0.00100484199356288	NaN	58.6991691589355
314	118.04768371582	-8.90062141418457	-6.36978054046631	0.00321592413820326	-0.000680167751852423	0.00159255252219737	0.00321592413820326	NaN	59.0238418579102
315	118.04768371582	-8.57594776153564	-6.30484533309937	0.0181509424000978	0.00159255252219737	-0.0143164889886975	-0.00522560812532902	NaN	59.0238418579102
316	118.04768371582	-7.60192441940308	-6.36978054046631	0.020423661917448	0.00354059832170606	-0.0130177913233638	-0.00425158534198999	NaN	59.0238418579102
317	118.69702911377	-7.60192441940308	-6.49965000152588	0.00516396993771195	0.00581331877037883	-0.00490093370899558	-0.00327756232582033	NaN	59.3485145568848
318	117.398338317871	-7.92659854888916	-6.49965000152588	0.00256657530553639	0.00159255252219737	-0.0182125810533762	-0.00879702530801296	NaN	58.6991691589355
319	118.69702911377	-8.2512731552124	-6.43471527099609	0.0116574559360743	0.00126787810586393	-0.0126931173726916	-0.00165419070981443	NaN	59.3485145568848
320	120.645080566406	-8.2512731552124	-7.4087381362915	0.00808603875339031	0.00646266713738441	-0.0130177913233638	-0.00197886489331722	NaN	60.3225402832031
321	118.69702911377	-8.57594776153564	-6.75938940048218	0.00516396993771195	0.000618529506027699	-0.00522560812532902	0.00126787810586393	NaN	59.3485145568848
322	118.69702911377	-8.57594776153564	-6.43471527099609	0.00451462110504508	0.00418994715437293	-0.00457625929266214	-0.00879702530801296	NaN	59.3485145568848
323	118.69702911377	-8.57594776153564	-6.43471527099609	0.00743668992072344	0.00159255252219737	-0.0026282137259841	-0.00912170019000769	NaN	59.3485145568848
324	118.04768371582	-7.27725028991699	-6.30484533309937	-0.00197886489331722	0.000618529506027699	0.00613799272105098	0.00354059832170606	NaN	59.0238418579102
325	118.69702911377	-7.92659854888916	-6.11004114151001	-0.00425158534198999	0.00386527273803949	0.0100340843200684	0.00841071270406246	NaN	59.3485145568848
326	117.398338317871	-7.92659854888916	-6.30484533309937	0.000943203864153475	0.000618529506027699	0.0158782228827477	0.00159255252219737	NaN	58.6991691589355
327	117.398338317871	-8.57594776153564	-6.43471527099609	-0.0123684434220195	0.00191722682211548	0.00548864435404539	0.00256657530553639	NaN	58.6991691589355
328	114.800941467285	-7.60192441940308	-6.62951993942261	-0.0107450718060136	0.000618529506027699	-0.00295288790948689	-0.00327756232582033	NaN	57.4004707336426
329	113.502243041992	-7.27725028991699	-7.08406400680542	-0.00425158534198999	-0.00327756232582033	0.00354059832170606	0.013930176384747	NaN	56.7511215209961
330	114.151596069336	-7.27725028991699	-6.30484533309937	-0.0104203969240189	0.00418994715437293	0.0022419011220336	0.00289124972186983	NaN	57.075798034668
331	114.800941467285	-7.60192441940308	-6.17497587203979	0.00841071270406246	-3.08191010844894e-05	0.00451462110504508	0.00451462110504508	NaN	57.4004707336426
332	115.450286865234	-7.27725028991699	-6.75938940048218	-0.0104203969240189	0.00321592413820326	-0.0117190945893526	-0.00132951640989631	NaN	57.7251434326172
333	118.04768371582	-8.57594776153564	-6.95419406890869	-0.00912170019000769	0.00191722682211548	-0.0026282137259841	0.00126787810586393	NaN	59.0238418579102
334	115.450286865234	-7.27725028991699	-6.62951993942261	-0.00782300252467394	-0.000355493422830477	-0.00555028254166245	0.00646266713738441	NaN	57.7251434326172
335	118.04768371582	-7.60192441940308	-6.56458520889282	0.0123068047687411	0.00191722682211548	-0.00944637414067984	-0.00295288790948689	NaN	59.0238418579102
336	118.04768371582	-7.60192441940308	-6.43471527099609	0.0145795252174139	0.00386527273803949	-0.0136671401560307	-0.00425158534198999	NaN	59.0238418579102
337	117.398338317871	-8.57594776153564	-6.62951993942261	0.00938473641872406	0.000293855206109583	-0.0165892094373703	-0.00652430532500148	NaN	58.6991691589355
338	118.04768371582	-8.90062141418457	-7.4087381362915	0.00354059832170606	0.000618529506027699	-0.00684897974133492	-0.00100484199356288	NaN	59.0238418579102
339	116.748985290527	-8.57594776153564	-7.14899873733521	0.0142548503354192	-0.00490093370899558	-0.00522560812532902	-0.0026282137259841	NaN	58.3744926452637
340	118.04768371582	-9.87464427947998	-6.75938940048218	0.00711201597005129	-0.00295288790948689	-0.000680167751852423	0.00126787810586393	NaN	59.0238418579102
341	118.04768371582	-9.87464427947998	-6.30484533309937	0.00776136433705688	-0.0117190945893526	-0.00684897974133492	0.00743668992072344	NaN	59.0238418579102
342	118.69702911377	-9.87464427947998	-6.11004114151001	-0.00132951640989631	-0.00295288790948689	-0.00717365415766835	-0.00230353930965066	NaN	59.3485145568848
343	118.69702911377	-9.54997062683105	-6.62951993942261	-0.00132951640989631	0.00159255252219737	-0.00230353930965066	-0.00619963090866804	NaN	59.3485145568848
344	117.398338317871	-7.92659854888916	-6.88925933837891	-0.0117190945893526	-0.00132951640989631	0.00906006153672934	0.00289124972186983	NaN	58.6991691589355
345	116.748985290527	-7.27725028991699	-7.27886867523193	-0.00912170019000769	-0.00360223650932312	0.00418994715437293	0.00191722682211548	NaN	58.3744926452637
346	118.04768371582	-8.2512731552124	-6.30484533309937	-0.00814767740666866	-3.08191010844894e-05	0.00841071270406246	0.00451462110504508	NaN	59.0238418579102
347	117.398338317871	-7.27725028991699	-6.23991060256958	-0.00814767740666866	0.00191722682211548	0.00808603875339031	-0.00197886489331722	NaN	58.6991691589355
348	116.099639892578	-7.60192441940308	-6.49965000152588	-0.00847235135734081	0.00418994715437293	0.00613799272105098	-0.000680167751852423	NaN	58.0498199462891
349	117.398338317871	-6.62790155410767	-6.95419406890869	0.00321592413820326	0.000943203864153475	-0.00100484199356288	-3.08191010844894e-05	NaN	58.6991691589355
350	118.04768371582	-7.27725028991699	-6.75938940048218	-0.000355493422830477	0.000943203864153475	-0.00749832857400179	-0.00165419070981443	NaN	59.0238418579102
351	117.398338317871	-7.27725028991699	-7.01912927627563	0.00711201597005129	0.00386527273803949	-0.00165419070981443	0.00126787810586393	NaN	58.6991691589355
352	118.04768371582	-7.60192441940308	-6.75938940048218	0.00321592413820326	0.0022419011220336	-0.00392691092565656	-0.00100484199356288	NaN	59.0238418579102
353	116.099639892578	-7.92659854888916	-7.08406400680542	0.00678734155371785	0.00743668992072344	0.0022419011220336	0.000293855206109583	NaN	58.0498199462891
354	118.69702911377	-7.27725028991699	-6.30484533309937	0.0210730116814375	-0.000355493422830477	-0.00230353930965066	0.00808603875339031	NaN	59.3485145568848
355	118.04768371582	-8.57594776153564	-6.36978054046631	0.0149041991680861	0.00451462110504508	-0.0104203969240189	-0.0026282137259841	NaN	59.0238418579102
356	116.099639892578	-8.90062141418457	-6.49965000152588	0.0210730116814375	-0.00230353930965066	-0.00522560812532902	0.00548864435404539	NaN	58.0498199462891
357	116.748985290527	-7.60192441940308	-6.69445466995239	0.0113327819854021	0.00386527273803949	-0.0188619289547205	-0.00100484199356288	NaN	58.3744926452637
358	114.151596069336	-7.92659854888916	-6.69445466995239	0.0022419011220336	0.00451462110504508	-0.00684897974133492	-0.00619963090866804	NaN	57.075798034668
359	116.099639892578	-8.90062141418457	-6.30484533309937	-0.00197886489331722	-0.00100484199356288	0.0022419011220336	0.00646266713738441	NaN	58.0498199462891
360	115.450286865234	-8.57594776153564	-6.30484533309937	-0.0130177913233638	0.00613799272105098	-0.000355493422830477	-0.00360223650932312	NaN	57.7251434326172
361	117.398338317871	-9.22529602050781	-6.04510593414307	-0.0156151866540313	-0.00100484199356288	-0.000355493422830477	-0.00197886489331722	NaN	58.6991691589355
362	118.04768371582	-8.57594776153564	-6.30484533309937	-0.0152905117720366	0.00548864435404539	-0.0133424662053585	-0.00555028254166245	NaN	59.0238418579102
363	117.398338317871	-9.22529602050781	-6.23991060256958	-0.0100957229733467	0.00289124972186983	-0.00522560812532902	0.00191722682211548	NaN	58.6991691589355
364	116.748985290527	-7.60192441940308	-6.43471527099609	-0.00912170019000769	-0.00295288790948689	-0.00392691092565656	0.00711201597005129	NaN	58.3744926452637
365	117.398338317871	-8.57594776153564	-6.62951993942261	-0.0256800893694162	0.00483929552137852	0.0162028968334198	0.0178262684494257	NaN	58.6991691589355
366	118.04768371582	-8.90062141418457	-6.23991060256958	-0.0253554154187441	0.00126787810586393	0.011982130818069	0.00516396993771195	NaN	59.0238418579102
367	118.04768371582	-8.57594776153564	-6.23991060256958	-0.0185372550040483	-0.00100484199356288	0.00321592413820326	0.00126787810586393	NaN	59.0238418579102
368	118.04768371582	-9.54997062683105	-6.49965000152588	-0.0185372550040483	-0.00457625929266214	-0.00132951640989631	-0.0026282137259841	NaN	59.0238418579102
369	119.346382141113	-10.5239934921265	-6.95419406890869	-0.00782300252467394	-0.00782300252467394	-0.00100484199356288	0.00678734155371785	NaN	59.6731910705566
370	118.04768371582	-10.1993188858032	-6.49965000152588	-0.00555028254166245	-0.00977104809135199	0.000293855206109583	0.00418994715437293	NaN	59.0238418579102
371	118.69702911377	-10.1993188858032	-6.69445466995239	-0.00197886489331722	-0.00847235135734081	-0.00457625929266214	0.00451462110504508	NaN	59.3485145568848
372	118.04768371582	-10.1993188858032	-6.23991060256958	0.00906006153672934	-0.00100484199356288	-0.00912170019000769	-0.0026282137259841	NaN	59.0238418579102
373	118.69702911377	-9.54997062683105	-6.04510593414307	0.00841071270406246	-0.00425158534198999	-0.00327756232582033	-0.00555028254166245	NaN	59.3485145568848
374	118.04768371582	-9.22529602050781	-6.69445466995239	0.0142548503354192	-0.00197886489331722	-0.00295288790948689	0.00483929552137852	NaN	59.0238418579102
375	116.748985290527	-7.92659854888916	-6.62951993942261	0.0282158460468054	0.000618529506027699	-0.0169138833880424	-0.00100484199356288	NaN	58.3744926452637
376	116.748985290527	-8.2512731552124	-6.62951993942261	0.0230210572481155	0.0022419011220336	-0.0165892094373703	-0.00652430532500148	NaN	58.3744926452637
377	117.398338317871	-8.90062141418457	-6.30484533309937	0.0162028968334198	0.00354059832170606	-0.0169138833880424	-0.00327756232582033	NaN	58.6991691589355
378	118.04768371582	-9.22529602050781	-6.30484533309937	0.0132808275520802	0.00451462110504508	-0.0211346503347158	-0.00522560812532902	NaN	59.0238418579102
379	116.748985290527	-7.60192441940308	-6.95419406890869	0.0145795252174139	0.00159255252219737	0.00354059832170606	0.000943203864153475	NaN	58.3744926452637
380	116.748985290527	-7.92659854888916	-6.88925933837891	0.0145795252174139	0.00289124972186983	-0.00392691092565656	0.000618529506027699	NaN	58.3744926452637
381	116.748985290527	-7.92659854888916	-7.08406400680542	0.012956153601408	0.00191722682211548	0.00191722682211548	-0.00165419070981443	NaN	58.3744926452637
382	117.398338317871	-8.57594776153564	-6.88925933837891	0.00678734155371785	0.00256657530553639	-0.0182125810533762	0.00126787810586393	NaN	58.6991691589355
383	116.748985290527	-7.92659854888916	-6.69445466995239	-0.00100484199356288	0.00256657530553639	-0.00912170019000769	-0.000355493422830477	NaN	58.3744926452637
384	118.69702911377	-8.90062141418457	-6.75938940048218	0.00646266713738441	-0.00132951640989631	-0.00165419070981443	0.00289124972186983	NaN	59.3485145568848
385	117.398338317871	-9.22529602050781	-6.17497587203979	0.00776136433705688	0.00126787810586393	0.00841071270406246	0.000293855206109583	NaN	58.6991691589355
386	117.398338317871	-8.2512731552124	-6.17497587203979	-0.00555028254166245	0.00516396993771195	0.00613799272105098	0.00613799272105098	NaN	58.6991691589355
387	118.04768371582	-9.22529602050781	-6.36978054046631	-0.00295288790948689	0.00483929552137852	0.00191722682211548	0.0022419011220336	NaN	59.0238418579102
388	118.04768371582	-8.57594776153564	-7.27886867523193	-0.0139918150380254	0.00386527273803949	0.000943203864153475	-0.00457625929266214	NaN	59.0238418579102
389	114.800941467285	-7.92659854888916	-7.08406400680542	-0.0126931173726916	0.00483929552137852	-0.00100484199356288	0.0100340843200684	NaN	57.4004707336426
390	113.502243041992	-8.2512731552124	-6.95419406890869	-0.00912170019000769	-0.00295288790948689	0.00678734155371785	0.00678734155371785	NaN	56.7511215209961
391	114.151596069336	-7.60192441940308	-6.49965000152588	0.00386527273803949	0.00386527273803949	-0.00457625929266214	0.00386527273803949	NaN	57.075798034668
392	114.800941467285	-8.2512731552124	-6.23991060256958	-0.00717365415766835	0.000618529506027699	-0.0120437685400248	0.00191722682211548	NaN	57.4004707336426
393	116.748985290527	-8.2512731552124	-7.08406400680542	0.0103587592020631	0.00289124972186983	-0.00555028254166245	0.00646266713738441	NaN	58.3744926452637
394	116.099639892578	-8.2512731552124	-7.14899873733521	0.0106834331527352	0.00321592413820326	0.00483929552137852	-0.00132951640989631	NaN	58.0498199462891
395	118.04768371582	-8.2512731552124	-6.49965000152588	0.0155535480007529	0.00548864435404539	-0.0110697457566857	0.00776136433705688	NaN	59.0238418579102
396	116.748985290527	-8.90062141418457	-6.36978054046631	0.0262678004801273	0.00159255252219737	-0.0113944197073579	-0.00652430532500148	NaN	58.3744926452637
397	116.099639892578	-8.2512731552124	-6.36978054046631	0.00906006153672934	-0.00100484199356288	-0.0123684434220195	-0.00425158534198999	NaN	58.0498199462891
398	116.099639892578	-8.2512731552124	-6.11004114151001	0.00873538758605719	0.000943203864153475	-0.00295288790948689	-0.00555028254166245	NaN	58.0498199462891
399	118.69702911377	-10.1993188858032	-6.43471527099609	0.013930176384747	-0.00652430532500148	0.00159255252219737	0.00808603875339031	NaN	59.3485145568848
400	118.04768371582	-10.1993188858032	-6.43471527099609	0.00483929552137852	-0.00490093370899558	-0.00132951640989631	0.00646266713738441	NaN	59.0238418579102
401	119.346382141113	-10.8486671447754	-6.56458520889282	0.00581331877037883	-0.00847235135734081	-3.08191010844894e-05	0.00516396993771195	NaN	59.6731910705566
402	118.04768371582	-10.1993188858032	-6.23991060256958	-0.00847235135734081	-0.00360223650932312	0.00159255252219737	-0.00132951640989631	NaN	59.0238418579102
403	119.995727539063	-10.5239934921265	-6.23991060256958	0.00386527273803949	-0.00165419070981443	-0.00587495695799589	0.00126787810586393	NaN	59.9978637695313
404	116.099639892578	-10.1993188858032	-6.11004114151001	-0.0120437685400248	0.00126787810586393	0.0168522447347641	0.00418994715437293	NaN	58.0498199462891
405	118.69702911377	-8.90062141418457	-6.49965000152588	-0.0120437685400248	0.00126787810586393	0.0132808275520802	0.00581331877037883	NaN	59.3485145568848
406	118.69702911377	-10.1993188858032	-6.49965000152588	-0.0221086721867323	0.00354059832170606	0.0158782228827477	0.00548864435404539	NaN	59.3485145568848
407	117.398338317871	-8.57594776153564	-6.95419406890869	-0.0224333461374044	0.00289124972186983	0.00126787810586393	0.000293855206109583	NaN	58.6991691589355
408	116.748985290527	-7.92659854888916	-6.36978054046631	-0.0117190945893526	0.00386527273803949	0.00808603875339031	-0.00814767740666866	NaN	58.3744926452637
409	119.346382141113	-9.54997062683105	-6.36978054046631	-3.08191010844894e-05	0.00191722682211548	0.00483929552137852	0.00321592413820326	NaN	59.6731910705566
410	117.398338317871	-8.90062141418457	-6.17497587203979	0.00516396993771195	0.000618529506027699	0.0123068047687411	0.000943203864153475	NaN	58.6991691589355
411	118.69702911377	-8.90062141418457	-6.56458520889282	-0.0026282137259841	0.00289124972186983	0.00451462110504508	-0.00100484199356288	NaN	59.3485145568848
412	118.04768371582	-9.54997062683105	-6.62951993942261	-0.00425158534198999	0.00906006153672934	-0.0120437685400248	-3.08191010844894e-05	NaN	59.0238418579102
413	116.099639892578	-8.2512731552124	-6.62951993942261	-0.0123684434220195	0.00321592413820326	-0.00522560812532902	-0.00782300252467394	NaN	58.0498199462891
414	116.748985290527	-8.90062141418457	-6.95419406890869	0.0022419011220336	0.00646266713738441	-0.00782300252467394	0.000293855206109583	NaN	58.3744926452637
415	116.099639892578	-7.27725028991699	-6.88925933837891	0.0116574559360743	0.00548864435404539	-0.0100957229733467	-0.000680167751852423	NaN	58.0498199462891
416	118.04768371582	-7.92659854888916	-6.88925933837891	0.00776136433705688	0.0022419011220336	-0.0126931173726916	0.0022419011220336	NaN	59.0238418579102
417	116.748985290527	-8.57594776153564	-6.56458520889282	0.0103587592020631	-0.00295288790948689	-0.00977104809135199	-0.00295288790948689	NaN	58.3744926452637
418	119.346382141113	-8.90062141418457	-6.88925933837891	0.000618529506027699	0.00386527273803949	-0.00814767740666866	-0.0026282137259841	NaN	59.6731910705566
419	114.151596069336	-7.60192441940308	-7.14899873733521	0.00873538758605719	-3.08191010844894e-05	-0.000680167751852423	0.011982130818069	NaN	57.075798034668
420	114.800941467285	-8.2512731552124	-7.14899873733521	0.00159255252219737	0.00516396993771195	-0.000680167751852423	0.00386527273803949	NaN	57.4004707336426
421	114.800941467285	-8.2512731552124	-6.56458520889282	-3.08191010844894e-05	0.00483929552137852	0.00743668992072344	0.00289124972186983	NaN	57.4004707336426
422	116.099639892578	-7.92659854888916	-6.30484533309937	0.00289124972186983	-0.000355493422830477	-0.00619963090866804	-0.00327756232582033	NaN	58.0498199462891
423	116.748985290527	-7.92659854888916	-6.36978054046631	0.00321592413820326	0.00191722682211548	0.000618529506027699	-0.0026282137259841	NaN	58.3744926452637
424	116.099639892578	-9.54997062683105	-6.62951993942261	0.00808603875339031	0.000293855206109583	0.00613799272105098	0.0106834331527352	NaN	58.0498199462891
425	116.099639892578	-9.22529602050781	-6.62951993942261	-0.00522560812532902	-3.08191010844894e-05	0.00516396993771195	0.00418994715437293	NaN	58.0498199462891
426	116.748985290527	-8.2512731552124	-7.14899873733521	-0.00814767740666866	0.00418994715437293	0.00906006153672934	0.00418994715437293	NaN	58.3744926452637
427	118.69702911377	-9.87464427947998	-6.17497587203979	-0.00977104809135199	-0.00619963090866804	0.00548864435404539	0.0022419011220336	NaN	59.3485145568848
428	118.69702911377	-9.22529602050781	-6.49965000152588	-0.021459324285388	0.000293855206109583	0.000943203864153475	-0.00717365415766835	NaN	59.3485145568848
429	117.398338317871	-8.90062141418457	-6.23991060256958	0.00159255252219737	-0.00652430532500148	0.0113327819854021	0.00873538758605719	NaN	58.6991691589355
430	116.099639892578	-8.90062141418457	-6.82432460784912	0.0100340843200684	-0.00197886489331722	-0.00684897974133492	0.00321592413820326	NaN	58.0498199462891
431	116.748985290527	-9.54997062683105	-6.69445466995239	0.00354059832170606	-0.00392691092565656	-0.0110697457566857	0.00873538758605719	NaN	58.3744926452637
432	116.748985290527	-8.90062141418457	-6.49965000152588	-0.00749832857400179	-0.00425158534198999	-0.00717365415766835	-0.0026282137259841	NaN	58.3744926452637
433	119.346382141113	-8.90062141418457	-6.62951993942261	0.00906006153672934	0.00126787810586393	-0.00749832857400179	-0.00684897974133492	NaN	59.6731910705566
434	118.04768371582	-8.57594776153564	-6.56458520889282	0.0207483377307653	0.000943203864153475	0.00613799272105098	0.000943203864153475	NaN	59.0238418579102
435	119.346382141113	-9.22529602050781	-6.17497587203979	0.0239950809627771	0.00321592413820326	-0.00814767740666866	-0.00522560812532902	NaN	59.6731910705566
436	117.398338317871	-9.22529602050781	-6.36978054046631	0.0236704051494598	0.00613799272105098	-0.0104203969240189	-0.000680167751852423	NaN	58.6991691589355
437	118.69702911377	-8.2512731552124	-6.88925933837891	0.0158782228827477	0.00289124972186983	-0.0247060675173998	-0.00912170019000769	NaN	59.3485145568848
438	116.748985290527	-7.92659854888916	-6.75938940048218	0.00191722682211548	0.0022419011220336	-0.0152905117720366	-0.0126931173726916	NaN	58.3744926452637
439	119.346382141113	-8.90062141418457	-6.43471527099609	-0.00457625929266214	0.00321592413820326	-0.00295288790948689	0.00256657530553639	NaN	59.6731910705566
440	117.398338317871	-8.90062141418457	-6.56458520889282	-0.00587495695799589	0.00354059832170606	-0.00230353930965066	0.00418994715437293	NaN	58.6991691589355
441	118.04768371582	-9.22529602050781	-6.75938940048218	-0.00652430532500148	-0.0026282137259841	-0.0110697457566857	0.00354059832170606	NaN	59.0238418579102
442	118.04768371582	-8.90062141418457	-6.88925933837891	-0.0149658378213644	-3.08191010844894e-05	-0.0026282137259841	-0.00295288790948689	NaN	59.0238418579102
443	118.69702911377	-8.57594776153564	-6.56458520889282	-0.00652430532500148	0.00191722682211548	-0.00522560812532902	-0.00814767740666866	NaN	59.3485145568848
444	116.748985290527	-8.2512731552124	-6.36978054046631	-0.00782300252467394	0.00581331877037883	0.01100810803473	0.00386527273803949	NaN	58.3744926452637
445	118.69702911377	-7.60192441940308	-6.62951993942261	-0.0136671401560307	0.00386527273803949	0.00743668992072344	0.00483929552137852	NaN	59.3485145568848
446	118.04768371582	-8.90062141418457	-6.23991060256958	-0.0110697457566857	0.000293855206109583	0.00808603875339031	-0.00132951640989631	NaN	59.0238418579102
447	115.450286865234	-7.60192441940308	-6.36978054046631	-0.0149658378213644	-3.08191010844894e-05	0.00711201597005129	0.00159255252219737	NaN	57.7251434326172
448	116.099639892578	-8.2512731552124	-6.17497587203979	-0.0104203969240189	0.00451462110504508	0.00678734155371785	0.00451462110504508	NaN	58.0498199462891
449	116.099639892578	-8.57594776153564	-6.62951993942261	0.00516396993771195	0.00321592413820326	0.0113327819854021	0.00906006153672934	NaN	58.0498199462891
450	117.398338317871	-9.22529602050781	-6.43471527099609	0.00613799272105098	0.0022419011220336	0.0132808275520802	-0.00327756232582033	NaN	58.6991691589355
451	115.450286865234	-8.57594776153564	-6.17497587203979	-0.00749832857400179	0.00548864435404539	0.00126787810586393	0.00516396993771195	NaN	57.7251434326172
452	117.398338317871	-8.90062141418457	-6.75938940048218	0.0022419011220336	0.000618529506027699	-0.00425158534198999	0.00451462110504508	NaN	58.6991691589355
453	116.099639892578	-8.90062141418457	-6.75938940048218	0.00808603875339031	0.00321592413820326	-0.00230353930965066	-0.00490093370899558	NaN	58.0498199462891
454	117.398338317871	-8.2512731552124	-6.17497587203979	0.0142548503354192	0.00386527273803949	0.00678734155371785	0.00776136433705688	NaN	58.6991691589355
455	116.099639892578	-7.92659854888916	-7.21393346786499	0.0181509424000978	0.00516396993771195	-0.00360223650932312	0.00159255252219737	NaN	58.0498199462891
456	117.398338317871	-7.27725028991699	-6.69445466995239	0.00873538758605719	0.00451462110504508	-0.0143164889886975	0.00191722682211548	NaN	58.6991691589355
457	116.748985290527	-9.22529602050781	-6.17497587203979	0.00873538758605719	-0.00165419070981443	-0.0117190945893526	-0.0110697457566857	NaN	58.3744926452637
458	118.69702911377	-9.54997062683105	-6.17497587203979	0.0126314787194133	-0.00360223650932312	-0.00652430532500148	-0.00749832857400179	NaN	59.3485145568848
459	116.748985290527	-8.57594776153564	-6.82432460784912	0.00483929552137852	-0.0026282137259841	0.00126787810586393	-0.00132951640989631	NaN	58.3744926452637
460	116.748985290527	-8.2512731552124	-6.82432460784912	0.00873538758605719	-0.00847235135734081	0.00159255252219737	-3.08191010844894e-05	NaN	58.3744926452637
461	116.748985290527	-8.90062141418457	-7.14899873733521	0.00678734155371785	0.000293855206109583	-0.00684897974133492	-0.00392691092565656	NaN	58.3744926452637
462	116.748985290527	-8.57594776153564	-6.75938940048218	0.00418994715437293	-0.00587495695799589	-0.00425158534198999	-0.0107450718060136	NaN	58.3744926452637
463	116.748985290527	-8.2512731552124	-6.69445466995239	0.00970941036939621	-0.00457625929266214	-0.0133424662053585	-0.00457625929266214	NaN	58.3744926452637
464	118.04768371582	-7.60192441940308	-6.49965000152588	0.011982130818069	0.000293855206109583	-0.000355493422830477	-0.00165419070981443	NaN	59.0238418579102
465	117.398338317871	-7.92659854888916	-6.30484533309937	0.00841071270406246	-3.08191010844894e-05	0.0191249661147594	0.0136055024340749	NaN	58.6991691589355
466	116.748985290527	-7.27725028991699	-6.23991060256958	0.0022419011220336	0.00451462110504508	0.011982130818069	0.000293855206109583	NaN	58.3744926452637
467	120.645080566406	-8.90062141418457	-6.23991060256958	-0.00619963090866804	0.00126787810586393	0.00191722682211548	-0.00295288790948689	NaN	60.3225402832031
468	118.04768371582	-8.57594776153564	-6.36978054046631	-0.0165892094373703	0.00321592413820326	0.00743668992072344	-0.00490093370899558	NaN	59.0238418579102
469	118.04768371582	-7.60192441940308	-6.88925933837891	0.00191722682211548	0.00289124972186983	0.00581331877037883	0.00743668992072344	NaN	59.0238418579102
470	116.099639892578	-7.27725028991699	-6.82432460784912	0.00841071270406246	0.00548864435404539	0.000618529506027699	-3.08191010844894e-05	NaN	58.0498199462891
471	118.04768371582	-7.60192441940308	-6.75938940048218	0.00970941036939621	0.00354059832170606	-0.00619963090866804	0.00126787810586393	NaN	59.0238418579102
472	116.748985290527	-7.60192441940308	-6.43471527099609	-0.0130177913233638	-0.000355493422830477	-0.00197886489331722	-0.00295288790948689	NaN	58.3744926452637
473	118.04768371582	-8.57594776153564	-6.75938940048218	0.000293855206109583	0.00321592413820326	-0.00944637414067984	-0.00587495695799589	NaN	59.0238418579102
474	117.398338317871	-7.92659854888916	-6.62951993942261	-0.00295288790948689	0.00613799272105098	0.0100340843200684	0.00646266713738441	NaN	58.6991691589355
475	118.04768371582	-8.57594776153564	-6.56458520889282	0.00906006153672934	0.00159255252219737	-0.0165892094373703	-0.00490093370899558	NaN	59.0238418579102
476	118.04768371582	-8.57594776153564	-6.30484533309937	0.0100340843200684	0.00289124972186983	-0.0143164889886975	0.000943203864153475	NaN	59.0238418579102
477	118.04768371582	-7.27725028991699	-7.08406400680542	0.00418994715437293	-0.000680167751852423	-0.017887907102704	-0.00749832857400179	NaN	59.0238418579102
478	116.748985290527	-7.60192441940308	-6.75938940048218	0.00548864435404539	0.00256657530553639	-0.00977104809135199	0.000293855206109583	NaN	58.3744926452637
479	116.748985290527	-8.57594776153564	-6.36978054046631	0.000943203864153475	0.00548864435404539	-0.00587495695799589	0.00256657530553639	NaN	58.3744926452637
480	116.099639892578	-8.57594776153564	-6.49965000152588	-0.00912170019000769	-0.000355493422830477	-0.00749832857400179	-3.08191010844894e-05	NaN	58.0498199462891
481	115.450286865234	-8.2512731552124	-6.49965000152588	-0.0191866029053926	0.00581331877037883	-0.000355493422830477	-0.00132951640989631	NaN	57.7251434326172
482	116.748985290527	-8.57594776153564	-6.23991060256958	0.00613799272105098	0.000618529506027699	-0.00490093370899558	0.0022419011220336	NaN	58.3744926452637
483	116.099639892578	-8.2512731552124	-6.23991060256958	-0.00392691092565656	-3.08191010844894e-05	0.00516396993771195	-0.00100484199356288	NaN	58.0498199462891
484	116.748985290527	-7.92659854888916	-6.23991060256958	-0.00587495695799589	0.00516396993771195	-0.00360223650932312	0.00418994715437293	NaN	58.3744926452637
485	116.748985290527	-7.92659854888916	-6.43471527099609	-0.00879702530801296	-0.000355493422830477	0.0178262684494257	0.00841071270406246	NaN	58.3744926452637
486	118.04768371582	-8.57594776153564	-6.49965000152588	-0.00684897974133492	0.00354059832170606	0.0113327819854021	0.00159255252219737	NaN	59.0238418579102
487	116.748985290527	-7.60192441940308	-6.69445466995239	-0.00847235135734081	0.00418994715437293	0.00483929552137852	-0.00165419070981443	NaN	58.3744926452637
488	116.748985290527	-7.60192441940308	-6.49965000152588	0.0103587592020631	0.000618529506027699	0.00483929552137852	0.000618529506027699	NaN	58.3744926452637
489	118.04768371582	-8.90062141418457	-6.23991060256958	0.00646266713738441	-0.000680167751852423	0.00970941036939621	-0.000680167751852423	NaN	59.0238418579102
490	118.04768371582	-9.87464427947998	-6.17497587203979	0.0136055024340749	-0.000355493422830477	0.00678734155371785	0.00548864435404539	NaN	59.0238418579102
491	118.04768371582	-9.87464427947998	-6.17497587203979	0.0126314787194133	-0.00327756232582033	-0.00717365415766835	0.00126787810586393	NaN	59.0238418579102
492	118.69702911377	-9.87464427947998	-6.43471527099609	0.00938473641872406	-0.00879702530801296	0.00386527273803949	-0.00165419070981443	NaN	59.3485145568848
493	117.398338317871	-8.2512731552124	-6.49965000152588	0.0022419011220336	-0.00360223650932312	-0.00392691092565656	0.000943203864153475	NaN	58.6991691589355
494	116.748985290527	-8.2512731552124	-6.36978054046631	-3.08191010844894e-05	-0.00327756232582033	0.00256657530553639	0.00159255252219737	NaN	58.3744926452637
495	116.748985290527	-7.92659854888916	-6.30484533309937	0.0191249661147594	-0.000355493422830477	-0.00944637414067984	0.000618529506027699	NaN	58.3744926452637
496	117.398338317871	-7.27725028991699	-6.30484533309937	0.00743668992072344	0.00289124972186983	-0.00944637414067984	-0.00879702530801296	NaN	58.6991691589355
497	116.748985290527	-8.57594776153564	-6.11004114151001	0.00581331877037883	0.00548864435404539	-0.0117190945893526	-0.00132951640989631	NaN	58.3744926452637
498	117.398338317871	-8.2512731552124	-6.43471527099609	-0.00197886489331722	-0.00425158534198999	-0.0185372550040483	-0.00977104809135199	NaN	58.6991691589355
499	117.398338317871	-7.60192441940308	-6.82432460784912	0.00841071270406246	0.00126787810586393	-0.00522560812532902	0.000943203864153475	NaN	58.6991691589355
500	116.748985290527	-7.92659854888916	-6.82432460784912	-3.08191010844894e-05	0.00191722682211548	-0.00652430532500148	0.00646266713738441	NaN	58.3744926452637
501	117.398338317871	-7.92659854888916	-6.75938940048218	0.0171769186854362	0.00548864435404539	-0.00100484199356288	-0.00425158534198999	NaN	58.6991691589355
502	117.398338317871	-7.60192441940308	-6.56458520889282	-0.00132951640989631	-0.000680167751852423	-0.00912170019000769	-0.00555028254166245	NaN	58.6991691589355
503	116.748985290527	-7.60192441940308	-6.49965000152588	0.00289124972186983	0.00354059832170606	-0.0123684434220195	-0.00165419070981443	NaN	58.3744926452637
504	117.398338317871	-7.92659854888916	-6.75938940048218	0.00191722682211548	0.00646266713738441	-0.00392691092565656	0.00256657530553639	NaN	58.6991691589355
505	116.748985290527	-7.60192441940308	-6.49965000152588	-0.0126931173726916	0.00126787810586393	0.011982130818069	0.00711201597005129	NaN	58.3744926452637
506	116.748985290527	-8.2512731552124	-6.56458520889282	-0.00522560812532902	0.00451462110504508	0.00581331877037883	0.00256657530553639	NaN	58.3744926452637
507	117.398338317871	-9.22529602050781	-6.43471527099609	-0.00230353930965066	0.00126787810586393	0.00289124972186983	-0.00230353930965066	NaN	58.6991691589355
508	117.398338317871	-8.90062141418457	-6.69445466995239	-0.00555028254166245	0.00451462110504508	0.00808603875339031	0.000943203864153475	NaN	58.6991691589355
509	116.099639892578	-7.60192441940308	-6.17497587203979	-0.000355493422830477	0.00613799272105098	0.00191722682211548	0.000943203864153475	NaN	58.0498199462891
510	115.450286865234	-7.27725028991699	-6.49965000152588	0.0100340843200684	0.00451462110504508	-0.00165419070981443	0.00678734155371785	NaN	57.7251434326172
511	114.151596069336	-7.60192441940308	-6.75938940048218	-0.00165419070981443	0.00516396993771195	-0.00392691092565656	0.00516396993771195	NaN	57.075798034668
512	114.151596069336	-7.92659854888916	-6.56458520889282	-0.0195112787187099	-0.000355493422830477	-0.0120437685400248	-0.00295288790948689	NaN	57.075798034668
513	116.099639892578	-8.2512731552124	-6.36978054046631	-0.0198359526693821	0.000293855206109583	-0.00555028254166245	0.0171769186854362	NaN	58.0498199462891
514	116.748985290527	-8.2512731552124	-6.62951993942261	0.0113327819854021	0.000943203864153475	-0.000355493422830477	0.00548864435404539	NaN	58.3744926452637
515	118.69702911377	-8.2512731552124	-6.30484533309937	0.00548864435404539	0.00418994715437293	-0.0104203969240189	0.00516396993771195	NaN	59.3485145568848
516	118.04768371582	-8.90062141418457	-6.11004114151001	0.00873538758605719	0.00159255252219737	-0.0156151866540313	-0.000355493422830477	NaN	59.0238418579102
517	118.04768371582	-8.2512731552124	-6.75938940048218	0.01100810803473	0.00354059832170606	-0.00717365415766835	-0.00197886489331722	NaN	59.0238418579102
518	119.346382141113	-9.22529602050781	-6.88925933837891	0.00808603875339031	-0.00230353930965066	-0.0146411629393697	-0.00814767740666866	NaN	59.6731910705566
519	118.69702911377	-9.87464427947998	-6.95419406890869	0.00646266713738441	-0.0026282137259841	0.00289124972186983	0.00354059832170606	NaN	59.3485145568848
520	119.995727539063	-10.5239934921265	-6.82432460784912	0.01100810803473	-0.00814767740666866	-0.00392691092565656	0.00711201597005129	NaN	59.9978637695313
521	118.04768371582	-9.87464427947998	-6.75938940048218	0.0123068047687411	-0.00490093370899558	-0.00132951640989631	-0.0026282137259841	NaN	59.0238418579102
522	119.995727539063	-10.5239934921265	-6.49965000152588	0.00873538758605719	-0.00587495695799589	-0.00457625929266214	-0.000355493422830477	NaN	59.9978637695313
523	118.04768371582	-9.87464427947998	-6.56458520889282	0.00451462110504508	-0.00392691092565656	-0.00457625929266214	-0.00814767740666866	NaN	59.0238418579102
524	118.69702911377	-9.87464427947998	-6.36978054046631	0.00906006153672934	-0.00230353930965066	0.00289124972186983	0.00256657530553639	NaN	59.3485145568848
525	118.04768371582	-8.90062141418457	-6.88925933837891	-0.00555028254166245	0.00126787810586393	0.0162028968334198	0.00646266713738441	NaN	59.0238418579102
526	119.346382141113	-8.90062141418457	-6.82432460784912	-0.00490093370899558	-3.08191010844894e-05	0.0100340843200684	0.000293855206109583	NaN	59.6731910705566
527	117.398338317871	-8.57594776153564	-6.23991060256958	-0.0133424662053585	0.00159255252219737	0.00581331877037883	0.00289124972186983	NaN	58.6991691589355
528	116.099639892578	-7.92659854888916	-6.43471527099609	0.00678734155371785	-0.00295288790948689	0.00808603875339031	-0.0113944197073579	NaN	58.0498199462891
529	119.346382141113	-8.90062141418457	-6.49965000152588	-0.00717365415766835	0.00191722682211548	0.00451462110504508	-0.00749832857400179	NaN	59.6731910705566
530	118.69702911377	-8.2512731552124	-7.27886867523193	0.00321592413820326	0.000943203864153475	0.00516396993771195	0.000293855206109583	NaN	59.3485145568848
531	118.04768371582	-9.22529602050781	-6.62951993942261	0.00191722682211548	-3.08191010844894e-05	-0.0123684434220195	0.00191722682211548	NaN	59.0238418579102
532	118.69702911377	-8.90062141418457	-6.36978054046631	-0.00197886489331722	0.00386527273803949	-0.00522560812532902	0.0022419011220336	NaN	59.3485145568848
533	118.69702911377	-8.2512731552124	-6.62951993942261	0.000293855206109583	0.00354059832170606	-0.0136671401560307	-0.00587495695799589	NaN	59.3485145568848
534	116.748985290527	-8.90062141418457	-6.30484533309937	0.00159255252219737	0.00451462110504508	0.000618529506027699	0.00354059832170606	NaN	58.3744926452637
535	117.398338317871	-8.2512731552124	-6.56458520889282	0.0149041991680861	0.000618529506027699	-0.0113944197073579	0.0022419011220336	NaN	58.6991691589355
536	116.748985290527	-7.92659854888916	-6.75938940048218	0.0145795252174139	0.000293855206109583	-0.0136671401560307	-0.00327756232582033	NaN	58.3744926452637
537	118.69702911377	-8.90062141418457	-6.43471527099609	0.00808603875339031	0.0022419011220336	-0.0188619289547205	-0.00847235135734081	NaN	59.3485145568848
538	118.69702911377	-7.92659854888916	-7.01912927627563	0.0145795252174139	0.00321592413820326	-0.0152905117720366	-0.00327756232582033	NaN	59.3485145568848
539	115.450286865234	-7.92659854888916	-6.56458520889282	0.00159255252219737	0.00548864435404539	-0.00944637414067984	0.00354059832170606	NaN	57.7251434326172
540	114.151596069336	-8.57594776153564	-6.04510593414307	0.00256657530553639	0.00386527273803949	-0.00684897974133492	0.00321592413820326	NaN	57.075798034668
541	115.450286865234	-8.90062141418457	-6.82432460784912	0.00191722682211548	0.0022419011220336	0.000618529506027699	-0.00165419070981443	NaN	57.7251434326172
542	114.800941467285	-8.57594776153564	-6.82432460784912	-0.00327756232582033	0.00581331877037883	-0.00749832857400179	-0.00814767740666866	NaN	57.4004707336426
543	116.099639892578	-7.60192441940308	-6.56458520889282	-0.000680167751852423	-0.000680167751852423	-0.00684897974133492	0.000293855206109583	NaN	58.0498199462891
544	116.099639892578	-7.92659854888916	-6.56458520889282	-0.00425158534198999	0.00613799272105098	0.00451462110504508	-0.00425158534198999	NaN	58.0498199462891
545	116.748985290527	-8.57594776153564	-6.11004114151001	-0.0143164889886975	0.00483929552137852	0.020423661917448	0.000943203864153475	NaN	58.3744926452637
546	116.748985290527	-7.92659854888916	-6.49965000152588	-0.0107450718060136	-0.00100484199356288	0.00581331877037883	0.00191722682211548	NaN	58.3744926452637
547	118.69702911377	-8.57594776153564	-6.88925933837891	-0.0143164889886975	-0.000680167751852423	0.00711201597005129	0.00256657530553639	NaN	59.3485145568848
548	119.346382141113	-9.54997062683105	-7.08406400680542	-0.0201606266200542	-0.00619963090866804	0.00516396993771195	0.00126787810586393	NaN	59.6731910705566
549	115.450286865234	-8.90062141418457	-6.56458520889282	-0.00977104809135199	-0.000355493422830477	0.00581331877037883	0.00256657530553639	NaN	57.7251434326172
550	118.04768371582	-8.57594776153564	-6.49965000152588	-0.0110697457566857	-0.00684897974133492	0.00289124972186983	0.00581331877037883	NaN	59.0238418579102
551	117.398338317871	-9.54997062683105	-6.49965000152588	-0.00814767740666866	-0.00717365415766835	0.00289124972186983	0.00159255252219737	NaN	58.6991691589355
552	117.398338317871	-9.22529602050781	-6.17497587203979	-0.0172385573387146	-0.00555028254166245	-0.00977104809135199	-0.00132951640989631	NaN	58.6991691589355
553	118.69702911377	-9.22529602050781	-7.27886867523193	-0.00944637414067984	-0.00587495695799589	-0.00425158534198999	-0.0026282137259841	NaN	59.3485145568848
554	118.69702911377	-9.87464427947998	-6.36978054046631	-0.00295288790948689	-0.00197886489331722	0.00938473641872406	0.000293855206109583	NaN	59.3485145568848
555	118.69702911377	-9.22529602050781	-6.30484533309937	-0.00197886489331722	0.00386527273803949	-0.00847235135734081	0.00678734155371785	NaN	59.3485145568848
556	118.69702911377	-8.90062141418457	-6.36978054046631	0.0103587592020631	0.00159255252219737	-0.0149658378213644	-0.00522560812532902	NaN	59.3485145568848
557	116.748985290527	-7.92659854888916	-6.43471527099609	0.00776136433705688	0.000618529506027699	-0.0191866029053926	-0.00652430532500148	NaN	58.3744926452637
558	118.04768371582	-8.90062141418457	-6.04510593414307	0.00613799272105098	-0.00100484199356288	-0.0146411629393697	-0.00197886489331722	NaN	59.0238418579102
559	118.69702911377	-9.22529602050781	-7.27886867523193	0.0168522447347641	-3.08191010844894e-05	-0.0110697457566857	0.00743668992072344	NaN	59.3485145568848
560	117.398338317871	-7.92659854888916	-7.01912927627563	0.0175015944987535	0.00516396993771195	0.00613799272105098	-0.00100484199356288	NaN	58.6991691589355
561	116.748985290527	-8.2512731552124	-7.21393346786499	0.011982130818069	0.00256657530553639	-0.00230353930965066	-0.000355493422830477	NaN	58.3744926452637
562	117.398338317871	-7.27725028991699	-6.62951993942261	0.011982130818069	0.0022419011220336	-0.00652430532500148	-0.00327756232582033	NaN	58.6991691589355
563	116.748985290527	-7.92659854888916	-7.01912927627563	0.0243197549134493	-0.00879702530801296	-0.00652430532500148	-0.00425158534198999	NaN	58.3744926452637
564	116.099639892578	-7.27725028991699	-6.36978054046631	0.0123068047687411	-0.0107450718060136	0.00581331877037883	0.0100340843200684	NaN	58.0498199462891
565	118.69702911377	-8.90062141418457	-6.69445466995239	0.0103587592020631	-0.000680167751852423	0.0022419011220336	0.0126314787194133	NaN	59.3485145568848
566	116.748985290527	-7.92659854888916	-6.62951993942261	-0.00360223650932312	0.00873538758605719	0.00613799272105098	0.00743668992072344	NaN	58.3744926452637
567	119.346382141113	-8.57594776153564	-6.95419406890869	0.000618529506027699	0.00126787810586393	-0.00327756232582033	-0.000680167751852423	NaN	59.6731910705566
568	117.398338317871	-7.60192441940308	-7.08406400680542	-0.00717365415766835	-0.00490093370899558	-0.00230353930965066	0.00548864435404539	NaN	58.6991691589355
569	116.748985290527	-7.60192441940308	-6.95419406890869	-0.00814767740666866	-0.00100484199356288	0.00841071270406246	0.00321592413820326	NaN	58.3744926452637
570	114.151596069336	-7.60192441940308	-6.82432460784912	-0.0026282137259841	0.00938473641872406	0.00483929552137852	0.00516396993771195	NaN	57.075798034668
571	114.800941467285	-7.27725028991699	-7.08406400680542	0.0269171483814716	0.000943203864153475	-0.000355493422830477	0.00743668992072344	NaN	57.4004707336426
572	116.099639892578	-8.90062141418457	-6.95419406890869	-0.0308748781681061	-0.00132951640989631	-0.00327756232582033	0.00451462110504508	NaN	58.0498199462891
573	116.748985290527	-8.90062141418457	-7.08406400680542	-0.0149658378213644	-0.0152905117720366	-0.000680167751852423	-0.00912170019000769	NaN	58.3744926452637
574	116.748985290527	-8.57594776153564	-6.23991060256958	-0.00814767740666866	-0.00944637414067984	-0.00197886489331722	0.00126787810586393	NaN	58.3744926452637
575	118.69702911377	-8.90062141418457	-6.23991060256958	0.0103587592020631	-0.00879702530801296	-0.0139918150380254	-0.00522560812532902	NaN	59.3485145568848
576	116.748985290527	-7.60192441940308	-6.30484533309937	0.00483929552137852	-0.0100957229733467	-0.00814767740666866	-0.00457625929266214	NaN	58.3744926452637
577	117.398338317871	-8.2512731552124	-6.95419406890869	0.0022419011220336	-0.0110697457566857	-0.0175632312893867	-0.0156151866540313	NaN	58.6991691589355
578	117.398338317871	-7.92659854888916	-6.56458520889282	0.00354059832170606	-0.0139918150380254	-0.0198359526693821	-0.00555028254166245	NaN	58.6991691589355
579	116.099639892578	-8.2512731552124	-6.56458520889282	0.00678734155371785	-0.0117190945893526	-0.0104203969240189	-0.00587495695799589	NaN	58.0498199462891
580	118.69702911377	-9.87464427947998	-6.82432460784912	-0.00295288790948689	-0.00912170019000769	-0.00912170019000769	0.00548864435404539	NaN	59.3485145568848
581	118.04768371582	-9.87464427947998	-6.17497587203979	-0.00392691092565656	-0.00977104809135199	0.000943203864153475	-0.00230353930965066	NaN	59.0238418579102
582	119.995727539063	-10.1993188858032	-6.56458520889282	-0.00749832857400179	-0.0100957229733467	-0.0152905117720366	-0.00977104809135199	NaN	59.9978637695313
583	118.04768371582	-8.90062141418457	-6.62951993942261	-0.00814767740666866	-0.0100957229733467	0.00126787810586393	-0.00165419070981443	NaN	59.0238418579102
584	118.69702911377	-8.2512731552124	-6.62951993942261	-0.00392691092565656	-0.00425158534198999	-0.00100484199356288	0.00289124972186983	NaN	59.3485145568848
585	118.69702911377	-8.90062141418457	-6.23991060256958	-0.0117190945893526	0.00516396993771195	0.0142548503354192	-0.00165419070981443	NaN	59.3485145568848
586	116.748985290527	-7.92659854888916	-6.56458520889282	-0.0139918150380254	0.00256657530553639	0.01100810803473	0.00191722682211548	NaN	58.3744926452637
587	118.04768371582	-8.90062141418457	-6.23991060256958	-0.0143164889886975	0.00678734155371785	0.00548864435404539	0.00126787810586393	NaN	59.0238418579102
588	117.398338317871	-7.92659854888916	-6.36978054046631	-0.00717365415766835	0.00451462110504508	0.00289124972186983	0.00386527273803949	NaN	58.6991691589355
589	117.398338317871	-7.92659854888916	-6.82432460784912	-0.00879702530801296	0.00711201597005129	0.00516396993771195	0.00548864435404539	NaN	58.6991691589355
590	117.398338317871	-7.60192441940308	-7.4087381362915	-0.000680167751852423	0.0132808275520802	0.00743668992072344	0.00126787810586393	NaN	58.6991691589355
591	117.398338317871	-8.2512731552124	-7.27886867523193	-0.00522560812532902	0.00970941036939621	-0.00425158534198999	0.00451462110504508	NaN	58.6991691589355
592	117.398338317871	-7.92659854888916	-7.34380340576172	-0.00165419070981443	0.00711201597005129	-0.0110697457566857	-0.00230353930965066	NaN	58.6991691589355
593	117.398338317871	-7.92659854888916	-6.56458520889282	0.00191722682211548	0.00191722682211548	0.000618529506027699	-0.0026282137259841	NaN	58.6991691589355
594	116.748985290527	-7.60192441940308	-6.23991060256958	0.0022419011220336	-0.000680167751852423	0.00256657530553639	-0.00425158534198999	NaN	58.3744926452637
595	116.748985290527	-7.92659854888916	-7.14899873733521	0.0145795252174139	-0.0107450718060136	-0.00684897974133492	0.00191722682211548	NaN	58.3744926452637
596	118.69702911377	-8.57594776153564	-7.08406400680542	0.0136055024340749	-0.017887907102704	-0.0126931173726916	-0.00684897974133492	NaN	59.3485145568848
597	117.398338317871	-7.92659854888916	-6.56458520889282	-0.00100484199356288	-0.00457625929266214	-0.0172385573387146	-0.00814767740666866	NaN	58.6991691589355
598	118.04768371582	-8.57594776153564	-6.36978054046631	0.00613799272105098	-0.00619963090866804	-0.00912170019000769	-0.00522560812532902	NaN	59.0238418579102
599	118.04768371582	-7.60192441940308	-6.49965000152588	0.00841071270406246	-0.00879702530801296	-0.0104203969240189	0.00516396993771195	NaN	59.0238418579102
600	114.151596069336	-7.27725028991699	-6.23991060256958	0.000293855206109583	0.0022419011220336	0.00289124972186983	0.00581331877037883	NaN	57.075798034668
601	114.800941467285	-7.92659854888916	-6.56458520889282	-0.00717365415766835	-0.00652430532500148	-0.00522560812532902	0.00321592413820326	NaN	57.4004707336426
602	114.151596069336	-7.27725028991699	-7.21393346786499	0.00841071270406246	-0.00782300252467394	-0.0107450718060136	-0.00490093370899558	NaN	57.075798034668
603	115.450286865234	-8.2512731552124	-7.08406400680542	-0.00165419070981443	-0.00522560812532902	0.00321592413820326	0.00126787810586393	NaN	57.7251434326172
604	116.099639892578	-8.90062141418457	-6.95419406890869	-0.0250307414680719	0.00386527273803949	-0.0026282137259841	0.00483929552137852	NaN	58.0498199462891
605	116.099639892578	-7.92659854888916	-6.56458520889282	-0.0133424662053585	0.0168522447347641	0.00906006153672934	-3.08191010844894e-05	NaN	58.0498199462891
606	117.398338317871	-8.90062141418457	-6.04510593414307	-0.00100484199356288	0.00938473641872406	0.0162028968334198	0.00126787810586393	NaN	58.6991691589355
607	116.748985290527	-7.60192441940308	-7.14899873733521	0.00581331877037883	0.00646266713738441	0.00516396993771195	-0.00100484199356288	NaN	58.3744926452637
608	118.69702911377	-9.22529602050781	-6.82432460784912	0.00873538758605719	0.00191722682211548	0.00516396993771195	-0.00165419070981443	NaN	59.3485145568848
609	118.69702911377	-9.22529602050781	-6.36978054046631	0.0145795252174139	0.00386527273803949	0.00970941036939621	0.00678734155371785	NaN	59.3485145568848
610	118.69702911377	-9.87464427947998	-6.69445466995239	0.013930176384747	-0.00327756232582033	-0.000355493422830477	-0.00360223650932312	NaN	59.3485145568848
611	118.04768371582	-10.1993188858032	-6.75938940048218	0.012956153601408	-0.0175632312893867	-0.00295288790948689	-0.00100484199356288	NaN	59.0238418579102
612	118.69702911377	-10.1993188858032	-5.98017120361328	0.00581331877037883	-0.00749832857400179	-0.00977104809135199	-0.00555028254166245	NaN	59.3485145568848
613	116.099639892578	-9.22529602050781	-6.43471527099609	0.00418994715437293	-0.0107450718060136	-0.00782300252467394	-0.00684897974133492	NaN	58.0498199462891
614	118.04768371582	-10.5239934921265	-6.36978054046631	0.000293855206109583	-0.00360223650932312	-0.00684897974133492	0.00516396993771195	NaN	59.0238418579102
615	118.04768371582	-8.90062141418457	-6.88925933837891	0.013930176384747	0.00386527273803949	-0.00619963090866804	-0.00295288790948689	NaN	59.0238418579102
616	116.748985290527	-8.2512731552124	-6.95419406890869	0.0132808275520802	0.000293855206109583	-0.0139918150380254	-0.00295288790948689	NaN	58.3744926452637
617	118.69702911377	-8.57594776153564	-6.17497587203979	-0.00230353930965066	0.00126787810586393	-0.017887907102704	-0.0165892094373703	NaN	59.3485145568848
618	117.398338317871	-8.2512731552124	-6.88925933837891	0.0136055024340749	0.0197743140161037	-0.0133424662053585	-0.00944637414067984	NaN	58.6991691589355
619	118.04768371582	-8.57594776153564	-6.95419406890869	0.000618529506027699	-0.0113944197073579	-0.00360223650932312	-0.00327756232582033	NaN	59.0238418579102
620	118.04768371582	-8.90062141418457	-6.69445466995239	-0.00652430532500148	0.00256657530553639	-0.0026282137259841	0.00354059832170606	NaN	59.0238418579102
621	118.69702911377	-8.57594776153564	-7.14899873733521	0.00451462110504508	0.00289124972186983	0.00321592413820326	-0.00230353930965066	NaN	59.3485145568848
622	118.69702911377	-9.54997062683105	-7.27886867523193	-0.00165419070981443	-0.00944637414067984	-0.0188619289547205	-0.00457625929266214	NaN	59.3485145568848
623	118.69702911377	-9.54997062683105	-7.08406400680542	0.011982130818069	-0.000680167751852423	0.00159255252219737	0.00126787810586393	NaN	59.3485145568848
624	118.04768371582	-9.22529602050781	-6.62951993942261	-0.00490093370899558	-0.00132951640989631	-0.0026282137259841	0.00743668992072344	NaN	59.0238418579102
625	118.04768371582	-9.22529602050781	-6.36978054046631	0.00451462110504508	0.0207483377307653	0.01847561635077	0.00516396993771195	NaN	59.0238418579102
626	117.398338317871	-8.57594776153564	-7.34380340576172	-0.000680167751852423	0.0158782228827477	0.012956153601408	0.00126787810586393	NaN	58.6991691589355
627	118.04768371582	-8.90062141418457	-6.43471527099609	0.013930176384747	0.000618529506027699	0.00386527273803949	-0.00197886489331722	NaN	59.0238418579102
628	117.398338317871	-7.92659854888916	-7.14899873733521	-0.0104203969240189	0.00451462110504508	0.00418994715437293	-0.00944637414067984	NaN	58.6991691589355
629	116.099639892578	-7.92659854888916	-6.95419406890869	0.0200989879667759	-0.0026282137259841	0.00191722682211548	0.00289124972186983	NaN	58.0498199462891
630	114.800941467285	-7.60192441940308	-6.75938940048218	-0.00392691092565656	0.00451462110504508	0.00581331877037883	0.00159255252219737	NaN	57.4004707336426
631	114.800941467285	-7.60192441940308	-7.01912927627563	0.000293855206109583	0.000293855206109583	-0.00100484199356288	-0.00132951640989631	NaN	57.4004707336426
632	114.151596069336	-7.27725028991699	-7.34380340576172	-0.0130177913233638	-0.00944637414067984	-0.00360223650932312	-0.00814767740666866	NaN	57.075798034668
633	116.748985290527	-9.22529602050781	-6.43471527099609	-0.0172385573387146	-0.00132951640989631	-0.00847235135734081	-0.00360223650932312	NaN	58.3744926452637
634	115.450286865234	-7.60192441940308	-7.08406400680542	-0.00847235135734081	-0.00392691092565656	0.00126787810586393	0.0022419011220336	NaN	57.7251434326172
635	117.398338317871	-7.27725028991699	-6.43471527099609	0.000618529506027699	0.00451462110504508	-0.0149658378213644	-0.00230353930965066	NaN	58.6991691589355
636	118.69702911377	-8.57594776153564	-5.98017120361328	0.0178262684494257	0.000293855206109583	-0.0149658378213644	-0.00327756232582033	NaN	59.3485145568848
637	118.69702911377	-8.2512731552124	-6.43471527099609	0.00808603875339031	-0.0104203969240189	-0.0146411629393697	-0.00749832857400179	NaN	59.3485145568848
638	118.04768371582	-8.57594776153564	-6.36978054046631	0.0162028968334198	-0.000680167751852423	-0.017887907102704	-0.00944637414067984	NaN	59.0238418579102
639	118.04768371582	-8.90062141418457	-6.30484533309937	0.0132808275520802	-0.0110697457566857	0.00711201597005129	-0.00165419070981443	NaN	59.0238418579102
640	118.04768371582	-9.54997062683105	-6.23991060256958	0.0197743140161037	-0.00522560812532902	0.00418994715437293	0.00126787810586393	NaN	59.0238418579102
641	119.346382141113	-10.5239934921265	-6.23991060256958	0.0200989879667759	-0.0120437685400248	0.00159255252219737	0.000293855206109583	NaN	59.6731910705566
642	118.69702911377	-10.5239934921265	-5.98017120361328	0.00776136433705688	-0.0120437685400248	-0.00912170019000769	-0.000680167751852423	NaN	59.3485145568848
643	118.69702911377	-9.87464427947998	-6.30484533309937	0.00743668992072344	-0.0201606266200542	-0.00619963090866804	-0.00295288790948689	NaN	59.3485145568848
644	117.398338317871	-9.87464427947998	-6.88925933837891	0.01100810803473	-0.00327756232582033	0.00841071270406246	0.00646266713738441	NaN	58.6991691589355
645	116.748985290527	-7.92659854888916	-6.69445466995239	-0.00327756232582033	0.0188002903014421	0.013930176384747	0.00386527273803949	NaN	58.3744926452637
646	118.69702911377	-8.90062141418457	-6.17497587203979	-0.00295288790948689	0.013930176384747	0.00516396993771195	0.00711201597005129	NaN	59.3485145568848
647	117.398338317871	-7.60192441940308	-6.36978054046631	-0.00457625929266214	0.0022419011220336	0.0106834331527352	-0.00132951640989631	NaN	58.6991691589355
648	118.04768371582	-8.57594776153564	-6.36978054046631	-0.0195112787187099	0.00386527273803949	-0.000355493422830477	0.00256657530553639	NaN	59.0238418579102
649	116.748985290527	-7.60192441940308	-6.69445466995239	-0.00814767740666866	-0.00327756232582033	0.00548864435404539	0.012956153601408	NaN	58.3744926452637
650	116.099639892578	-7.92659854888916	-6.82432460784912	-0.0133424662053585	0.000943203864153475	0.00256657530553639	0.00191722682211548	NaN	58.0498199462891
651	116.099639892578	-7.60192441940308	-6.56458520889282	-0.00652430532500148	-0.00944637414067984	-0.00977104809135199	-0.00814767740666866	NaN	58.0498199462891
652	117.398338317871	-7.60192441940308	-6.69445466995239	-0.0169138833880424	0.0022419011220336	-0.0130177913233638	-0.0104203969240189	NaN	58.6991691589355
653	117.398338317871	-7.27725028991699	-6.75938940048218	-0.0107450718060136	-0.00782300252467394	-0.00490093370899558	0.00289124972186983	NaN	58.6991691589355
654	118.04768371582	-7.92659854888916	-6.82432460784912	-0.00295288790948689	-0.00165419070981443	-0.00944637414067984	0.00289124972186983	NaN	59.0238418579102
655	118.04768371582	-8.90062141418457	-6.88925933837891	0.00678734155371785	-3.08191010844894e-05	-0.0175632312893867	0.00548864435404539	NaN	59.0238418579102
656	118.04768371582	-8.2512731552124	-6.62951993942261	0.00808603875339031	0.00256657530553639	-0.00944637414067984	0.00516396993771195	NaN	59.0238418579102
657	118.04768371582	-9.22529602050781	-6.43471527099609	-0.00197886489331722	0.000943203864153475	-0.0211346503347158	-0.00165419070981443	NaN	59.0238418579102
658	117.398338317871	-8.57594776153564	-7.08406400680542	0.0171769186854362	-0.00587495695799589	-0.0133424662053585	-0.0026282137259841	NaN	58.6991691589355
659	116.748985290527	-9.22529602050781	-7.34380340576172	0.000293855206109583	-0.00457625929266214	-0.00425158534198999	0.00418994715437293	NaN	58.3744926452637
660	116.748985290527	-9.22529602050781	-6.69445466995239	0.000943203864153475	-0.0026282137259841	0.00418994715437293	0.00776136433705688	NaN	58.3744926452637
661	118.04768371582	-9.22529602050781	-6.11004114151001	-0.00132951640989631	0.00354059832170606	-0.00392691092565656	0.00191722682211548	NaN	59.0238418579102
662	116.099639892578	-9.22529602050781	-6.95419406890869	0.000943203864153475	0.000293855206109583	0.00256657530553639	-0.00814767740666866	NaN	58.0498199462891
663	116.099639892578	-9.54997062683105	-6.82432460784912	-0.00652430532500148	0.00191722682211548	-0.00295288790948689	-0.00295288790948689	NaN	58.0498199462891
664	114.151596069336	-7.92659854888916	-7.08406400680542	0.0022419011220336	0.00451462110504508	0.00256657530553639	0.00386527273803949	NaN	57.075798034668
665	117.398338317871	-9.54997062683105	-6.95419406890869	-0.00782300252467394	0.0197743140161037	0.00451462110504508	0.00808603875339031	NaN	58.6991691589355
666	117.398338317871	-8.57594776153564	-6.56458520889282	-0.0120437685400248	0.0132808275520802	0.00289124972186983	0.000293855206109583	NaN	58.6991691589355
667	116.748985290527	-8.2512731552124	-6.49965000152588	-0.00457625929266214	0.00743668992072344	-0.0026282137259841	-0.00100484199356288	NaN	58.3744926452637
668	116.099639892578	-8.57594776153564	-6.43471527099609	-0.00652430532500148	0.00126787810586393	0.00938473641872406	-3.08191010844894e-05	NaN	58.0498199462891
669	118.69702911377	-9.54997062683105	-6.36978054046631	0.0210730116814375	0.00418994715437293	0.00256657530553639	0.00126787810586393	NaN	59.3485145568848
670	118.69702911377	-8.90062141418457	-6.43471527099609	0.0100340843200684	-0.00749832857400179	-0.00295288790948689	0.00451462110504508	NaN	59.3485145568848
671	119.346382141113	-10.1993188858032	-6.49965000152588	0.00711201597005129	-0.0107450718060136	-0.00327756232582033	0.00321592413820326	NaN	59.6731910705566
672	118.69702911377	-9.87464427947998	-6.11004114151001	0.00289124972186983	-0.0133424662053585	-3.08191010844894e-05	0.00159255252219737	NaN	59.3485145568848
673	118.69702911377	-10.1993188858032	-6.36978054046631	0.00516396993771195	-0.00490093370899558	-0.00490093370899558	0.00289124972186983	NaN	59.3485145568848
674	116.099639892578	-9.54997062683105	-6.49965000152588	0.00289124972186983	-0.000355493422830477	-0.00360223650932312	-0.00490093370899558	NaN	58.0498199462891
675	118.04768371582	-8.90062141418457	-6.75938940048218	0.0236704051494598	-0.00457625929266214	-0.0123684434220195	-0.00197886489331722	NaN	59.0238418579102
676	118.69702911377	-8.90062141418457	-6.95419406890869	0.0282158460468054	0.00678734155371785	-0.0133424662053585	-0.0026282137259841	NaN	59.3485145568848
677	117.398338317871	-7.60192441940308	-6.36978054046631	0.0155535480007529	-0.00457625929266214	-0.0123684434220195	-0.00327756232582033	NaN	58.6991691589355
678	118.04768371582	-8.90062141418457	-5.98017120361328	0.0181509424000978	-0.0198359526693821	-0.00684897974133492	-0.00295288790948689	NaN	59.0238418579102
679	117.398338317871	-7.92659854888916	-6.75938940048218	0.013930176384747	0.000618529506027699	0.00581331877037883	-0.00327756232582033	NaN	58.6991691589355
680	116.748985290527	-7.92659854888916	-7.4087381362915	0.00159255252219737	-0.00392691092565656	0.00191722682211548	0.00321592413820326	NaN	58.3744926452637
681	116.748985290527	-7.92659854888916	-7.47367286682129	0.00418994715437293	0.00418994715437293	-0.00457625929266214	-0.00555028254166245	NaN	58.3744926452637
682	116.748985290527	-7.92659854888916	-7.34380340576172	-0.000680167751852423	-0.00847235135734081	-0.00619963090866804	-0.00684897974133492	NaN	58.3744926452637
683	118.04768371582	-7.60192441940308	-6.69445466995239	-0.000680167751852423	0.00256657530553639	-0.00847235135734081	-0.00587495695799589	NaN	59.0238418579102
684	118.69702911377	-9.22529602050781	-6.49965000152588	0.013930176384747	0.00873538758605719	0.000943203864153475	0.00678734155371785	NaN	59.3485145568848
685	116.099639892578	-7.27725028991699	-6.56458520889282	0.00289124972186983	0.0200989879667759	0.0116574559360743	0.00646266713738441	NaN	58.0498199462891
686	116.099639892578	-7.92659854888916	-6.69445466995239	-0.00197886489331722	0.0123068047687411	0.00776136433705688	0.00451462110504508	NaN	58.0498199462891
687	117.398338317871	-7.92659854888916	-6.43471527099609	0.000618529506027699	0.00483929552137852	0.00776136433705688	-0.000355493422830477	NaN	58.6991691589355
688	117.398338317871	-9.22529602050781	-6.30484533309937	-0.00652430532500148	0.00354059832170606	0.0103587592020631	0.00808603875339031	NaN	58.6991691589355
689	114.800941467285	-7.27725028991699	-6.62951993942261	-0.0130177913233638	0.00613799272105098	-3.08191010844894e-05	0.0022419011220336	NaN	57.4004707336426
690	115.450286865234	-7.92659854888916	-6.23991060256958	-0.00814767740666866	0.00548864435404539	0.00354059832170606	0.00386527273803949	NaN	57.7251434326172
691	113.502243041992	-7.92659854888916	-6.56458520889282	-0.0156151866540313	0.00776136433705688	0.000293855206109583	-0.00295288790948689	NaN	56.7511215209961
692	115.450286865234	-7.60192441940308	-7.21393346786499	-0.0169138833880424	0.0022419011220336	0.000293855206109583	0.00126787810586393	NaN	57.7251434326172
693	116.099639892578	-7.92659854888916	-6.95419406890869	-0.0185372550040483	0.000618529506027699	-0.0143164889886975	0.000943203864153475	NaN	58.0498199462891
694	117.398338317871	-8.2512731552124	-7.01912927627563	-0.00944637414067984	-0.00132951640989631	0.00906006153672934	0.00418994715437293	NaN	58.6991691589355
695	118.69702911377	-8.90062141418457	-6.75938940048218	0.0126314787194133	-0.0126931173726916	-0.0162645354866982	-0.00490093370899558	NaN	59.3485145568848
696	116.099639892578	-7.92659854888916	-6.75938940048218	0.0152288740500808	-0.0172385573387146	-0.0156151866540313	0.00126787810586393	NaN	58.0498199462891
697	118.69702911377	-9.22529602050781	-6.82432460784912	0.0113327819854021	-0.0165892094373703	-0.0201606266200542	-0.00587495695799589	NaN	59.3485145568848
698	116.748985290527	-8.57594776153564	-7.4087381362915	0.0123068047687411	-0.00717365415766835	-0.0156151866540313	-0.0126931173726916	NaN	58.3744926452637
699	116.748985290527	-9.22529602050781	-6.30484533309937	0.013930176384747	-0.0139918150380254	-0.00360223650932312	-0.00425158534198999	NaN	58.3744926452637
700	118.69702911377	-9.87464427947998	-6.75938940048218	0.0132808275520802	-0.0152905117720366	0.00711201597005129	-0.000680167751852423	NaN	59.3485145568848
701	118.69702911377	-9.87464427947998	-6.56458520889282	0.00581331877037883	-0.0126931173726916	-0.00749832857400179	-0.00230353930965066	NaN	59.3485145568848
702	118.69702911377	-8.90062141418457	-6.56458520889282	0.0126314787194133	-0.00490093370899558	-0.00587495695799589	-0.00587495695799589	NaN	59.3485145568848
703	117.398338317871	-7.92659854888916	-6.75938940048218	-0.0104203969240189	-0.00392691092565656	-0.00360223650932312	0.00451462110504508	NaN	58.6991691589355
704	116.099639892578	-7.27725028991699	-6.82432460784912	-0.00652430532500148	0.00289124972186983	0.00191722682211548	0.00873538758605719	NaN	58.0498199462891
705	119.346382141113	-8.57594776153564	-6.43471527099609	-0.0123684434220195	0.0207483377307653	0.00808603875339031	0.00646266713738441	NaN	59.6731910705566
706	117.398338317871	-8.2512731552124	-6.36978054046631	-0.0146411629393697	0.0210730116814375	0.0116574559360743	0.00191722682211548	NaN	58.6991691589355
707	118.69702911377	-8.2512731552124	-6.75938940048218	-0.0110697457566857	0.00938473641872406	0.00646266713738441	0.00548864435404539	NaN	59.3485145568848
708	116.099639892578	-7.92659854888916	-6.95419406890869	-0.00944637414067984	0.0171769186854362	-0.000355493422830477	0.000618529506027699	NaN	58.0498199462891
709	118.04768371582	-8.57594776153564	-7.01912927627563	0.00483929552137852	0.00483929552137852	0.00483929552137852	0.000618529506027699	NaN	59.0238418579102
710	118.69702911377	-8.2512731552124	-6.62951993942261	-0.00684897974133492	0.00646266713738441	0.0022419011220336	0.00451462110504508	NaN	59.3485145568848
711	118.69702911377	-8.57594776153564	-6.56458520889282	0.000293855206109583	0.00776136433705688	0.00613799272105098	-0.00490093370899558	NaN	59.3485145568848
712	117.398338317871	-8.57594776153564	-6.36978054046631	0.000943203864153475	0.00289124972186983	0.000943203864153475	-0.00230353930965066	NaN	58.6991691589355
713	116.748985290527	-7.92659854888916	-6.30484533309937	0.000943203864153475	-0.00295288790948689	-0.00457625929266214	-0.00587495695799589	NaN	58.3744926452637
714	116.748985290527	-7.27725028991699	-6.23991060256958	-0.00295288790948689	0.00321592413820326	0.00548864435404539	0.00711201597005129	NaN	58.3744926452637
715	117.398338317871	-7.27725028991699	-6.62951993942261	0.00581331877037883	-0.00295288790948689	-0.00717365415766835	-0.00165419070981443	NaN	58.6991691589355
716	118.04768371582	-8.2512731552124	-7.08406400680542	0.00776136433705688	-0.00360223650932312	-0.0182125810533762	0.00970941036939621	NaN	59.0238418579102
717	115.450286865234	-7.27725028991699	-7.21393346786499	-3.08191010844894e-05	-0.0152905117720366	-0.0130177913233638	-0.00717365415766835	NaN	57.7251434326172
718	117.398338317871	-8.2512731552124	-6.11004114151001	-0.00295288790948689	-0.00392691092565656	-0.0182125810533762	-0.00295288790948689	NaN	58.6991691589355
719	114.800941467285	-7.60192441940308	-6.56458520889282	-0.00100484199356288	0.00126787810586393	0.00711201597005129	0.00548864435404539	NaN	57.4004707336426
720	115.450286865234	-7.60192441940308	-6.43471527099609	-0.00522560812532902	-0.000680167751852423	0.00256657530553639	0.00581331877037883	NaN	57.7251434326172
721	114.800941467285	-6.62790155410767	-7.14899873733521	-0.00944637414067984	0.00678734155371785	-0.00360223650932312	0.0113327819854021	NaN	57.4004707336426
722	117.398338317871	-7.60192441940308	-6.75938940048218	0.00418994715437293	0.00126787810586393	-0.0126931173726916	0.000618529506027699	NaN	58.6991691589355
723	116.748985290527	-7.27725028991699	-6.75938940048218	-0.00132951640989631	-0.00619963090866804	0.00159255252219737	-0.00360223650932312	NaN	58.3744926452637
724	118.69702911377	-8.2512731552124	-6.36978054046631	0.00711201597005129	0.000943203864153475	0.00711201597005129	0.00354059832170606	NaN	59.3485145568848
725	116.099639892578	-7.27725028991699	-7.01912927627563	-0.0130177913233638	0.011982130818069	0.00808603875339031	0.00906006153672934	NaN	58.0498199462891
726	118.69702911377	-7.92659854888916	-6.75938940048218	-0.0133424662053585	0.0142548503354192	0.0103587592020631	0.00256657530553639	NaN	59.3485145568848
727	116.099639892578	-7.60192441940308	-6.30484533309937	-0.0143164889886975	0.00451462110504508	0.0123068047687411	0.00776136433705688	NaN	58.0498199462891
728	118.04768371582	-9.22529602050781	-6.49965000152588	-0.0136671401560307	0.00581331877037883	0.00841071270406246	-3.08191010844894e-05	NaN	59.0238418579102
729	118.69702911377	-9.22529602050781	-6.56458520889282	0.000943203864153475	0.00191722682211548	0.0145795252174139	0.00970941036939621	NaN	59.3485145568848
730	117.398338317871	-7.92659854888916	-6.56458520889282	0.000293855206109583	0.00386527273803949	0.00483929552137852	-0.00100484199356288	NaN	58.6991691589355
731	115.450286865234	-8.2512731552124	-6.36978054046631	-0.00360223650932312	-0.00230353930965066	0.00191722682211548	0.00808603875339031	NaN	57.7251434326172
732	116.748985290527	-6.95257568359375	-6.49965000152588	0.00548864435404539	0.00126787810586393	-0.00652430532500148	-0.00425158534198999	NaN	58.3744926452637
733	117.398338317871	-8.90062141418457	-6.30484533309937	-0.000355493422830477	0.000293855206109583	-0.0026282137259841	-0.00360223650932312	NaN	58.6991691589355
734	118.04768371582	-8.57594776153564	-6.36978054046631	0.00808603875339031	0.00548864435404539	0.00743668992072344	0.00711201597005129	NaN	59.0238418579102
735	117.398338317871	-8.2512731552124	-6.88925933837891	0.0132808275520802	-0.00132951640989631	-0.00782300252467394	0.00548864435404539	NaN	58.6991691589355
736	116.099639892578	-6.95257568359375	-7.27886867523193	0.0149041991680861	-0.00100484199356288	-0.0165892094373703	-0.0026282137259841	NaN	58.0498199462891
737	118.04768371582	-8.57594776153564	-7.08406400680542	0.0168522447347641	-0.00944637414067984	-0.0198359526693821	-0.00132951640989631	NaN	59.0238418579102
738	116.099639892578	-7.27725028991699	-6.49965000152588	0.011982130818069	-0.00814767740666866	-0.00814767740666866	-0.00912170019000769	NaN	58.0498199462891
739	117.398338317871	-7.60192441940308	-6.62951993942261	0.0149041991680861	-0.00295288790948689	-0.00814767740666866	0.00548864435404539	NaN	58.6991691589355
740	118.04768371582	-8.57594776153564	-6.69445466995239	0.0178262684494257	0.00938473641872406	0.00126787810586393	-3.08191010844894e-05	NaN	59.0238418579102
741	118.69702911377	-8.57594776153564	-6.36978054046631	0.01100810803473	0.000943203864153475	-0.00490093370899558	0.00386527273803949	NaN	59.3485145568848
742	116.748985290527	-8.57594776153564	-6.23991060256958	0.00126787810586393	-3.08191010844894e-05	-0.00132951640989631	-0.00684897974133492	NaN	58.3744926452637
743	117.398338317871	-8.2512731552124	-6.30484533309937	-0.000355493422830477	0.000618529506027699	-0.00814767740666866	-0.00814767740666866	NaN	58.6991691589355
744	115.450286865234	-7.27725028991699	-6.62951993942261	0.000293855206109583	0.00354059832170606	0.00743668992072344	0.00646266713738441	NaN	57.7251434326172
745	118.69702911377	-8.57594776153564	-6.95419406890869	-0.000355493422830477	0.0136055024340749	0.00841071270406246	0.00256657530553639	NaN	59.3485145568848
746	116.099639892578	-7.27725028991699	-6.88925933837891	-0.0100957229733467	0.0200989879667759	0.0116574559360743	0.0165275707840919	NaN	58.0498199462891
747	116.748985290527	-8.2512731552124	-7.01912927627563	-0.00847235135734081	0.0106834331527352	0.0123068047687411	-0.00132951640989631	NaN	58.3744926452637
748	113.502243041992	-6.95257568359375	-6.56458520889282	-0.0156151866540313	0.00711201597005129	-0.00425158534198999	0.00873538758605719	NaN	56.7511215209961
749	114.151596069336	-6.62790155410767	-6.82432460784912	-0.0149658378213644	0.00808603875339031	0.0158782228827477	0.00548864435404539	NaN	57.075798034668
750	117.398338317871	-8.57594776153564	-6.49965000152588	0.00321592413820326	0.00581331877037883	-0.00587495695799589	0.00451462110504508	NaN	58.6991691589355
751	116.099639892578	-7.92659854888916	-6.75938940048218	0.0113327819854021	0.00808603875339031	-0.00100484199356288	0.0022419011220336	NaN	58.0498199462891
752	118.04768371582	-7.92659854888916	-6.49965000152588	-0.00652430532500148	-0.00360223650932312	0.00159255252219737	-0.00392691092565656	NaN	59.0238418579102
753	116.099639892578	-6.62790155410767	-6.69445466995239	0.00256657530553639	0.000293855206109583	-0.00684897974133492	-0.00165419070981443	NaN	58.0498199462891
754	118.69702911377	-7.60192441940308	-7.14899873733521	0.00808603875339031	-0.00230353930965066	-0.00132951640989631	-0.000680167751852423	NaN	59.3485145568848
755	117.398338317871	-7.92659854888916	-7.08406400680542	0.0136055024340749	0.000293855206109583	-0.0117190945893526	0.000618529506027699	NaN	58.6991691589355
756	119.346382141113	-9.54997062683105	-6.56458520889282	0.0213976856321096	-0.0201606266200542	-0.0198359526693821	-0.00717365415766835	NaN	59.6731910705566
757	117.398338317871	-8.57594776153564	-6.43471527099609	0.0213976856321096	-0.0295761823654175	-0.00814767740666866	-0.00619963090866804	NaN	58.6991691589355
758	118.69702911377	-9.87464427947998	-6.23991060256958	0.0178262684494257	-0.0422384813427925	-0.0159398596733809	-0.00652430532500148	NaN	59.3485145568848
759	119.346382141113	-9.87464427947998	-6.49965000152588	0.0200989879667759	-0.00555028254166245	-0.00619963090866804	-0.00652430532500148	NaN	59.6731910705566
760	116.748985290527	-7.92659854888916	-7.01912927627563	0.0233457311987877	0.000943203864153475	0.00386527273803949	-0.00132951640989631	NaN	58.3744926452637
761	117.398338317871	-8.2512731552124	-6.95419406890869	0.0145795252174139	0.00256657530553639	-0.00230353930965066	-0.00425158534198999	NaN	58.6991691589355
762	116.748985290527	-7.60192441940308	-6.43471527099609	0.00906006153672934	-0.00100484199356288	-0.00782300252467394	-0.00587495695799589	NaN	58.3744926452637
763	118.69702911377	-8.57594776153564	-6.88925933837891	0.00581331877037883	-3.08191010844894e-05	0.00256657530553639	-0.00555028254166245	NaN	59.3485145568848
764	118.04768371582	-8.57594776153564	-6.43471527099609	-0.00327756232582033	0.00321592413820326	0.00873538758605719	0.00483929552137852	NaN	59.0238418579102
765	116.748985290527	-7.27725028991699	-6.56458520889282	0.00808603875339031	0.011982130818069	0.0123068047687411	0.00289124972186983	NaN	58.3744926452637
766	118.04768371582	-8.57594776153564	-6.49965000152588	-0.0279528107494116	0.0230210572481155	0.00970941036939621	-0.000680167751852423	NaN	59.0238418579102
767	116.099639892578	-7.60192441940308	-6.69445466995239	-0.0182125810533762	0.0116574559360743	0.00483929552137852	0.00289124972186983	NaN	58.0498199462891
768	118.04768371582	-8.57594776153564	-6.36978054046631	-0.0156151866540313	0.00613799272105098	0.0022419011220336	-0.00360223650932312	NaN	59.0238418579102
769	118.69702911377	-8.2512731552124	-6.56458520889282	-0.0104203969240189	0.00743668992072344	0.00418994715437293	0.00451462110504508	NaN	59.3485145568848
770	117.398338317871	-6.95257568359375	-6.88925933837891	-0.00555028254166245	0.00646266713738441	0.00581331877037883	-0.00100484199356288	NaN	58.6991691589355
771	118.04768371582	-7.60192441940308	-6.75938940048218	-0.00490093370899558	0.00256657530553639	-0.00814767740666866	0.00483929552137852	NaN	59.0238418579102
772	118.69702911377	-7.92659854888916	-6.62951993942261	-0.00912170019000769	-0.00230353930965066	-0.0136671401560307	-0.00652430532500148	NaN	59.3485145568848
773	118.69702911377	-8.57594776153564	-6.17497587203979	-0.0110697457566857	-0.00425158534198999	-0.00360223650932312	-0.00555028254166245	NaN	59.3485145568848
774	118.04768371582	-7.92659854888916	-6.69445466995239	0.012956153601408	0.00289124972186983	0.0022419011220336	0.00191722682211548	NaN	59.0238418579102
775	116.748985290527	-8.2512731552124	-6.36978054046631	0.00548864435404539	-0.00522560812532902	-0.00847235135734081	0.00516396993771195	NaN	58.3744926452637
776	114.151596069336	-7.60192441940308	-6.82432460784912	0.00906006153672934	0.00548864435404539	-0.0113944197073579	0.00159255252219737	NaN	57.075798034668
777	116.748985290527	-8.57594776153564	-6.49965000152588	-0.00132951640989631	-0.0139918150380254	-0.00814767740666866	-0.00327756232582033	NaN	58.3744926452637
778	113.502243041992	-7.60192441940308	-6.49965000152588	0.00126787810586393	-0.0104203969240189	-0.0117190945893526	-0.00360223650932312	NaN	56.7511215209961
779	114.151596069336	-7.60192441940308	-6.36978054046631	-0.00555028254166245	0.000943203864153475	0.00808603875339031	0.0100340843200684	NaN	57.075798034668
780	117.398338317871	-8.57594776153564	-5.98017120361328	0.00126787810586393	-3.08191010844894e-05	-0.00879702530801296	0.00126787810586393	NaN	58.6991691589355
781	118.04768371582	-8.57594776153564	-6.23991060256958	0.000293855206109583	-0.00100484199356288	0.0022419011220336	0.000293855206109583	NaN	59.0238418579102
782	116.748985290527	-8.57594776153564	-6.43471527099609	0.00126787810586393	0.00418994715437293	-0.00912170019000769	-0.00587495695799589	NaN	58.3744926452637
783	117.398338317871	-8.2512731552124	-6.56458520889282	0.0116574559360743	-0.00197886489331722	-0.00392691092565656	-0.00814767740666866	NaN	58.6991691589355
784	116.099639892578	-6.95257568359375	-6.49965000152588	0.00743668992072344	0.00321592413820326	-3.08191010844894e-05	0.00483929552137852	NaN	58.0498199462891
785	116.748985290527	-8.2512731552124	-6.23991060256958	0.00776136433705688	0.00548864435404539	0.0165275707840919	-0.000680167751852423	NaN	58.3744926452637
786	117.398338317871	-8.2512731552124	-6.23991060256958	-0.0247060675173998	0.0136055024340749	0.0106834331527352	0.00159255252219737	NaN	58.6991691589355
787	118.69702911377	-9.22529602050781	-6.23991060256958	0.0168522447347641	0.00581331877037883	-0.000680167751852423	-0.00587495695799589	NaN	59.3485145568848
788	117.398338317871	-8.90062141418457	-6.75938940048218	-0.00684897974133492	0.00386527273803949	0.00354059832170606	-0.00360223650932312	NaN	58.6991691589355
789	115.450286865234	-8.90062141418457	-6.43471527099609	-0.00912170019000769	0.00613799272105098	0.00970941036939621	-0.00457625929266214	NaN	57.7251434326172
790	117.398338317871	-8.57594776153564	-6.56458520889282	0.00126787810586393	0.00678734155371785	0.000618529506027699	0.00743668992072344	NaN	58.6991691589355
791	117.398338317871	-7.92659854888916	-6.49965000152588	-0.0139918150380254	-0.00230353930965066	0.00841071270406246	-0.00522560812532902	NaN	58.6991691589355
792	116.748985290527	-8.2512731552124	-6.75938940048218	-0.00814767740666866	0.00191722682211548	-0.00457625929266214	-0.00132951640989631	NaN	58.3744926452637
793	115.450286865234	-7.27725028991699	-6.36978054046631	-0.0117190945893526	-0.0026282137259841	-0.0100957229733467	-0.00425158534198999	NaN	57.7251434326172
794	118.04768371582	-7.27725028991699	-6.82432460784912	0.00548864435404539	0.00711201597005129	-0.00132951640989631	0.00191722682211548	NaN	59.0238418579102
795	118.04768371582	-7.60192441940308	-6.62951993942261	0.00581331877037883	0.00191722682211548	-0.00327756232582033	-0.00197886489331722	NaN	59.0238418579102
796	118.69702911377	-8.57594776153564	-6.62951993942261	0.0178262684494257	-0.00749832857400179	-0.0217839982360601	-0.00522560812532902	NaN	59.3485145568848
797	116.748985290527	-7.60192441940308	-7.27886867523193	-0.00782300252467394	-0.00879702530801296	-0.00457625929266214	-0.0026282137259841	NaN	58.3744926452637
798	118.04768371582	-8.90062141418457	-6.95419406890869	0.0022419011220336	-0.00912170019000769	-0.0152905117720366	-0.00392691092565656	NaN	59.0238418579102
799	117.398338317871	-8.57594776153564	-6.95419406890869	-0.000355493422830477	-0.00522560812532902	-0.00132951640989631	0.000293855206109583	NaN	58.6991691589355
800	115.450286865234	-7.27725028991699	-6.88925933837891	0.000618529506027699	0.00743668992072344	-0.00230353930965066	-0.00165419070981443	NaN	57.7251434326172
801	116.748985290527	-7.27725028991699	-7.27886867523193	-0.00522560812532902	0.00646266713738441	-0.00717365415766835	-0.00360223650932312	NaN	58.3744926452637
802	116.099639892578	-6.95257568359375	-6.69445466995239	0.01100810803473	-0.00847235135734081	-0.00295288790948689	-0.00522560812532902	NaN	58.0498199462891
803	117.398338317871	-7.92659854888916	-6.62951993942261	0.00321592413820326	-0.00100484199356288	-0.00782300252467394	-0.00587495695799589	NaN	58.6991691589355
804	118.04768371582	-8.2512731552124	-6.23991060256958	0.00354059832170606	-0.00457625929266214	-0.00100484199356288	-0.00295288790948689	NaN	59.0238418579102
805	118.04768371582	-7.92659854888916	-6.36978054046631	-0.00749832857400179	0.012956153601408	0.00483929552137852	-3.08191010844894e-05	NaN	59.0238418579102
806	116.748985290527	-8.2512731552124	-6.49965000152588	-0.017887907102704	0.0178262684494257	0.0168522447347641	0.00321592413820326	NaN	58.3744926452637
807	116.099639892578	-7.60192441940308	-6.62951993942261	-0.0117190945893526	0.0116574559360743	0.00483929552137852	-3.08191010844894e-05	NaN	58.0498199462891
808	115.450286865234	-8.2512731552124	-6.36978054046631	-0.0107450718060136	0.000943203864153475	0.00483929552137852	-0.00132951640989631	NaN	57.7251434326172
809	116.099639892578	-8.2512731552124	-6.82432460784912	-0.0130177913233638	0.00354059832170606	0.00191722682211548	0.0145795252174139	NaN	58.0498199462891
810	114.800941467285	-8.57594776153564	-6.69445466995239	0.00841071270406246	0.00126787810586393	0.00321592413820326	0.00418994715437293	NaN	57.4004707336426
811	116.099639892578	-8.90062141418457	-6.11004114151001	0.00841071270406246	0.00354059832170606	-3.08191010844894e-05	-0.00100484199356288	NaN	58.0498199462891
812	116.748985290527	-8.2512731552124	-6.49965000152588	0.00256657530553639	-0.00197886489331722	-0.00327756232582033	-0.00555028254166245	NaN	58.3744926452637
813	117.398338317871	-8.57594776153564	-6.49965000152588	0.00386527273803949	-0.00749832857400179	-0.00360223650932312	0.00548864435404539	NaN	58.6991691589355
814	117.398338317871	-8.90062141418457	-6.30484533309937	0.00418994715437293	0.00256657530553639	-0.00555028254166245	0.00970941036939621	NaN	58.6991691589355
815	116.099639892578	-7.60192441940308	-6.82432460784912	0.0145795252174139	-0.00814767740666866	-0.00522560812532902	-3.08191010844894e-05	NaN	58.0498199462891
816	116.099639892578	-6.95257568359375	-6.43471527099609	0.0152288740500808	-0.0126931173726916	-0.0172385573387146	0.00159255252219737	NaN	58.0498199462891
817	117.398338317871	-8.57594776153564	-6.04510593414307	0.00646266713738441	-0.0172385573387146	-0.0159398596733809	-0.00619963090866804	NaN	58.6991691589355
818	116.748985290527	-8.2512731552124	-6.95419406890869	0.012956153601408	-0.0110697457566857	-0.0136671401560307	-0.00814767740666866	NaN	58.3744926452637
819	116.099639892578	-7.92659854888916	-7.27886867523193	0.00354059832170606	-0.00490093370899558	-0.00814767740666866	-0.00652430532500148	NaN	58.0498199462891
820	118.04768371582	-9.87464427947998	-6.43471527099609	0.00711201597005129	-0.00457625929266214	-0.00197886489331722	0.00451462110504508	NaN	59.0238418579102
821	117.398338317871	-9.54997062683105	-6.36978054046631	0.000293855206109583	-0.00555028254166245	-0.00295288790948689	-0.00847235135734081	NaN	58.6991691589355
822	118.69702911377	-9.54997062683105	-6.23991060256958	-0.000680167751852423	-0.0136671401560307	-0.00392691092565656	-0.00295288790948689	NaN	59.3485145568848
823	116.748985290527	-8.90062141418457	-6.36978054046631	-0.00619963090866804	-0.00327756232582033	-0.00327756232582033	-0.00392691092565656	NaN	58.3744926452637
824	116.748985290527	-8.2512731552124	-6.49965000152588	0.0136055024340749	0.00451462110504508	-0.000355493422830477	0.00841071270406246	NaN	58.3744926452637
825	116.748985290527	-7.92659854888916	-6.95419406890869	-0.00490093370899558	0.0197743140161037	0.0230210572481155	0.00873538758605719	NaN	58.3744926452637
826	116.748985290527	-7.92659854888916	-6.56458520889282	-0.0117190945893526	0.013930176384747	0.0168522447347641	-0.00197886489331722	NaN	58.3744926452637
827	118.04768371582	-8.90062141418457	-6.30484533309937	-0.0221086721867323	0.013930176384747	0.0210730116814375	0.00970941036939621	NaN	59.0238418579102
828	118.04768371582	-7.60192441940308	-6.56458520889282	-0.00977104809135199	0.00548864435404539	0.00256657530553639	0.00159255252219737	NaN	59.0238418579102
829	116.748985290527	-7.27725028991699	-6.30484533309937	-0.0152905117720366	0.0171769186854362	0.0149041991680861	0.000618529506027699	NaN	58.3744926452637
830	116.748985290527	-7.27725028991699	-6.95419406890869	-0.0026282137259841	0.00386527273803949	0.00386527273803949	0.00516396993771195	NaN	58.3744926452637
831	116.099639892578	-7.27725028991699	-6.88925933837891	-0.00717365415766835	-0.00132951640989631	-0.00392691092565656	0.00126787810586393	NaN	58.0498199462891
832	116.748985290527	-7.27725028991699	-6.75938940048218	-0.00782300252467394	0.00548864435404539	-0.0026282137259841	0.00289124972186983	NaN	58.3744926452637
833	115.450286865234	-6.95257568359375	-6.69445466995239	-0.00652430532500148	-0.00165419070981443	-0.00717365415766835	-0.000355493422830477	NaN	57.7251434326172
834	117.398338317871	-7.27725028991699	-6.69445466995239	0.0132808275520802	0.00873538758605719	-0.00360223650932312	0.00581331877037883	NaN	58.6991691589355
835	118.04768371582	-8.2512731552124	-6.75938940048218	0.013930176384747	-0.000680167751852423	-0.0026282137259841	0.0022419011220336	NaN	59.0238418579102
836	118.69702911377	-7.92659854888916	-6.82432460784912	0.020423661917448	-0.0146411629393697	-0.00912170019000769	-0.00814767740666866	NaN	59.3485145568848
837	116.099639892578	-7.60192441940308	-7.27886867523193	0.0136055024340749	-0.00327756232582033	-0.0104203969240189	-0.00944637414067984	NaN	58.0498199462891
838	117.398338317871	-8.2512731552124	-6.88925933837891	0.0171769186854362	-0.00587495695799589	-0.0191866029053926	-0.00717365415766835	NaN	58.6991691589355
839	117.398338317871	-8.90062141418457	-6.88925933837891	0.0126314787194133	-0.00457625929266214	-0.00555028254166245	0.00159255252219737	NaN	58.6991691589355
840	114.151596069336	-7.27725028991699	-6.56458520889282	0.00321592413820326	0.000943203864153475	-0.00360223650932312	-0.00392691092565656	NaN	57.075798034668
841	114.800941467285	-7.60192441940308	-6.30484533309937	-0.00295288790948689	0.00386527273803949	-0.00100484199356288	0.00678734155371785	NaN	57.4004707336426
842	112.852897644043	-6.95257568359375	-6.95419406890869	-0.00522560812532902	0.00451462110504508	-0.00977104809135199	-0.00197886489331722	NaN	56.4264488220215
843	114.800941467285	-7.27725028991699	-6.75938940048218	0.00289124972186983	-0.00392691092565656	-0.00327756232582033	0.00289124972186983	NaN	57.4004707336426
844	115.450286865234	-8.2512731552124	-6.56458520889282	0.00289124972186983	0.00289124972186983	0.00938473641872406	0.000293855206109583	NaN	57.7251434326172
845	118.04768371582	-7.60192441940308	-7.14899873733521	0.0171769186854362	0.0145795252174139	0.0132808275520802	0.00906006153672934	NaN	59.0238418579102
846	117.398338317871	-8.2512731552124	-6.69445466995239	0.000293855206109583	0.0197743140161037	0.011982130818069	0.00548864435404539	NaN	58.6991691589355
847	116.099639892578	-7.60192441940308	-6.82432460784912	0.00256657530553639	0.00808603875339031	0.00743668992072344	0.00321592413820326	NaN	58.0498199462891
848	116.099639892578	-8.2512731552124	-6.62951993942261	0.00613799272105098	0.00906006153672934	0.00646266713738441	-0.00295288790948689	NaN	58.0498199462891
849	116.748985290527	-7.92659854888916	-6.56458520889282	0.00483929552137852	0.00289124972186983	0.00289124972186983	0.000293855206109583	NaN	58.3744926452637
850	118.04768371582	-8.90062141418457	-6.43471527099609	0.0123068047687411	0.00613799272105098	0.00873538758605719	0.00711201597005129	NaN	59.0238418579102
851	117.398338317871	-8.90062141418457	-6.49965000152588	0.00841071270406246	-0.00197886489331722	-0.000680167751852423	-3.08191010844894e-05	NaN	58.6991691589355
852	117.398338317871	-9.54997062683105	-6.17497587203979	-0.00165419070981443	-0.00684897974133492	-0.0100957229733467	-0.00132951640989631	NaN	58.6991691589355
853	116.748985290527	-9.22529602050781	-6.17497587203979	0.00711201597005129	-0.00327756232582033	-0.00360223650932312	-0.00652430532500148	NaN	58.3744926452637
854	117.398338317871	-9.54997062683105	-6.11004114151001	-0.00360223650932312	-0.00814767740666866	-0.00684897974133492	0.00159255252219737	NaN	58.6991691589355
855	118.04768371582	-9.22529602050781	-6.49965000152588	-0.00392691092565656	-0.00944637414067984	-0.00490093370899558	-3.08191010844894e-05	NaN	59.0238418579102
856	115.450286865234	-7.60192441940308	-6.56458520889282	0.00516396993771195	-0.0169138833880424	-0.0195112787187099	-0.000680167751852423	NaN	57.7251434326172
857	118.69702911377	-7.92659854888916	-6.49965000152588	-3.08191010844894e-05	-0.0276281367987394	-0.0113944197073579	-0.00425158534198999	NaN	59.3485145568848
858	115.450286865234	-7.27725028991699	-6.62951993942261	-0.0139918150380254	-0.00619963090866804	-0.00944637414067984	-0.00944637414067984	NaN	57.7251434326172
859	117.398338317871	-7.60192441940308	-6.62951993942261	-0.00782300252467394	-0.00100484199356288	-0.0026282137259841	0.000943203864153475	NaN	58.6991691589355
860	118.69702911377	-8.57594776153564	-6.56458520889282	-0.00684897974133492	0.00418994715437293	0.00289124972186983	0.00548864435404539	NaN	59.3485145568848
861	117.398338317871	-8.2512731552124	-7.14899873733521	-0.00912170019000769	0.00516396993771195	-3.08191010844894e-05	0.00126787810586393	NaN	58.6991691589355
862	118.04768371582	-8.2512731552124	-6.62951993942261	-0.0136671401560307	0.00354059832170606	-0.0136671401560307	0.00516396993771195	NaN	59.0238418579102
863	117.398338317871	-8.2512731552124	-7.14899873733521	-0.00555028254166245	0.00256657530553639	-0.00555028254166245	-0.00522560812532902	NaN	58.6991691589355
864	116.748985290527	-7.92659854888916	-7.14899873733521	-0.000680167751852423	0.00483929552137852	0.00743668992072344	0.00159255252219737	NaN	58.3744926452637
865	117.398338317871	-8.2512731552124	-6.95419406890869	-0.0104203969240189	0.0165275707840919	0.00808603875339031	0.00776136433705688	NaN	58.6991691589355
866	116.099639892578	-7.27725028991699	-6.82432460784912	-0.0123684434220195	0.0213976856321096	0.00581331877037883	0.00256657530553639	NaN	58.0498199462891
867	117.398338317871	-8.57594776153564	-6.75938940048218	-0.0247060675173998	0.00711201597005129	-3.08191010844894e-05	-0.00295288790948689	NaN	58.6991691589355
868	116.748985290527	-6.62790155410767	-7.21393346786499	-0.00717365415766835	0.0113327819854021	0.000943203864153475	-0.00619963090866804	NaN	58.3744926452637
869	116.748985290527	-6.95257568359375	-7.01912927627563	-0.00360223650932312	-0.00100484199356288	0.00256657530553639	0.00451462110504508	NaN	58.3744926452637
870	114.151596069336	-6.30322694778442	-6.56458520889282	0.0123068047687411	0.00743668992072344	0.00256657530553639	0.00321592413820326	NaN	57.075798034668
871	114.151596069336	-7.27725028991699	-6.30484533309937	-0.00392691092565656	0.0022419011220336	-0.00490093370899558	0.00483929552137852	NaN	57.075798034668
872	113.502243041992	-6.30322694778442	-6.36978054046631	-0.00555028254166245	-0.00425158534198999	-0.00555028254166245	-0.00425158534198999	NaN	56.7511215209961
873	114.151596069336	-7.60192441940308	-6.62951993942261	-0.0256800893694162	-0.00847235135734081	0.00126787810586393	0.00873538758605719	NaN	57.075798034668
874	113.502243041992	-6.30322694778442	-6.88925933837891	-0.00847235135734081	-0.00684897974133492	-0.00425158534198999	-0.00360223650932312	NaN	56.7511215209961
875	115.450286865234	-7.27725028991699	-6.49965000152588	0.0188002903014421	-0.00327756232582033	-0.00749832857400179	0.00126787810586393	NaN	57.7251434326172
876	116.748985290527	-7.92659854888916	-6.23991060256958	0.0220470335334539	-0.0120437685400248	-0.0110697457566857	-0.00652430532500148	NaN	58.3744926452637
877	116.099639892578	-6.62790155410767	-6.49965000152588	0.01100810803473	0.00256657530553639	-0.023407369852066	-0.00457625929266214	NaN	58.0498199462891
878	117.398338317871	-7.92659854888916	-6.04510593414307	0.0191249661147594	-0.00652430532500148	-0.0152905117720366	-0.00555028254166245	NaN	58.6991691589355
879	116.099639892578	-7.27725028991699	-6.62951993942261	0.0126314787194133	-0.00100484199356288	-0.00944637414067984	0.000618529506027699	NaN	58.0498199462891
880	115.450286865234	-7.27725028991699	-6.62951993942261	0.0194496400654316	0.000943203864153475	0.00256657530553639	0.00646266713738441	NaN	57.7251434326172
881	116.099639892578	-7.92659854888916	-6.17497587203979	0.0142548503354192	0.00191722682211548	-0.00100484199356288	0.000618529506027699	NaN	58.0498199462891
882	115.450286865234	-8.2512731552124	-5.9152364730835	-0.00522560812532902	-0.0026282137259841	-0.0126931173726916	0.00516396993771195	NaN	57.7251434326172
883	116.099639892578	-7.92659854888916	-6.36978054046631	0.00711201597005129	-0.00490093370899558	-0.00522560812532902	-0.00327756232582033	NaN	58.0498199462891
884	115.450286865234	-7.92659854888916	-6.17497587203979	0.00581331877037883	-0.00652430532500148	0.00613799272105098	0.00776136433705688	NaN	57.7251434326172
885	115.450286865234	-7.92659854888916	-6.56458520889282	0.000293855206109583	0.0106834331527352	0.0188002903014421	0.00321592413820326	NaN	57.7251434326172
886	117.398338317871	-9.22529602050781	-6.43471527099609	-0.00879702530801296	0.00938473641872406	0.0116574559360743	0.0285405199974775	NaN	58.6991691589355
887	116.099639892578	-7.27725028991699	-6.62951993942261	-0.00619963090866804	0.00581331877037883	0.00678734155371785	-0.00587495695799589	NaN	58.0498199462891
888	118.04768371582	-8.57594776153564	-6.75938940048218	-0.0100957229733467	0.00386527273803949	0.00451462110504508	-0.000355493422830477	NaN	59.0238418579102
889	116.748985290527	-7.92659854888916	-6.69445466995239	-0.00522560812532902	0.00970941036939621	-0.0026282137259841	0.00354059832170606	NaN	58.3744926452637
890	118.04768371582	-8.2512731552124	-6.69445466995239	0.0123068047687411	0.0132808275520802	0.00581331877037883	0.00776136433705688	NaN	59.0238418579102
891	117.398338317871	-7.27725028991699	-6.88925933837891	-0.00392691092565656	0.00516396993771195	-0.000355493422830477	0.00386527273803949	NaN	58.6991691589355
892	119.346382141113	-7.92659854888916	-6.43471527099609	-0.00814767740666866	0.00386527273803949	-0.00425158534198999	-0.00749832857400179	NaN	59.6731910705566
893	116.748985290527	-7.60192441940308	-6.62951993942261	-0.00295288790948689	-0.00392691092565656	-0.00749832857400179	0.00289124972186983	NaN	58.3744926452637
894	118.69702911377	-8.57594776153564	-7.21393346786499	-0.00847235135734081	0.000943203864153475	0.00678734155371785	-3.08191010844894e-05	NaN	59.3485145568848
895	118.04768371582	-7.92659854888916	-7.01912927627563	-0.00717365415766835	-0.00100484199356288	-0.0152905117720366	-0.000355493422830477	NaN	59.0238418579102
896	116.748985290527	-7.27725028991699	-6.88925933837891	0.0233457311987877	-0.0139918150380254	-0.0204853005707264	0.00386527273803949	NaN	58.3744926452637
897	116.748985290527	-8.2512731552124	-7.27886867523193	0.00289124972186983	-0.00230353930965066	-0.0152905117720366	-0.00490093370899558	NaN	58.3744926452637
898	116.099639892578	-7.27725028991699	-7.27886867523193	0.0123068047687411	-0.0026282137259841	-0.0110697457566857	-0.00652430532500148	NaN	58.0498199462891
899	118.04768371582	-8.2512731552124	-6.82432460784912	0.0149041991680861	-0.00100484199356288	-0.00425158534198999	-0.00619963090866804	NaN	59.0238418579102
900	117.398338317871	-7.92659854888916	-7.14899873733521	0.0162028968334198	0.0100340843200684	0.00386527273803949	-0.00165419070981443	NaN	58.6991691589355
901	115.450286865234	-6.95257568359375	-7.01912927627563	0.0100340843200684	0.00970941036939621	-0.00197886489331722	0.00126787810586393	NaN	57.7251434326172
902	116.099639892578	-6.62790155410767	-6.36978054046631	0.00711201597005129	0.0022419011220336	-0.0130177913233638	-0.00555028254166245	NaN	58.0498199462891
903	116.748985290527	-7.27725028991699	-6.36978054046631	0.00483929552137852	0.00289124972186983	-0.00684897974133492	-0.00360223650932312	NaN	58.3744926452637
904	115.450286865234	-7.60192441940308	-6.56458520889282	-0.00360223650932312	-3.08191010844894e-05	-0.00555028254166245	-0.0026282137259841	NaN	57.7251434326172
905	115.450286865234	-8.2512731552124	-6.30484533309937	0.00289124972186983	0.0188002903014421	0.00386527273803949	0.00516396993771195	NaN	57.7251434326172
906	113.502243041992	-6.62790155410767	-6.88925933837891	-0.00912170019000769	0.0171769186854362	0.00743668992072344	0.00354059832170606	NaN	56.7511215209961
907	115.450286865234	-7.92659854888916	-6.36978054046631	-0.0130177913233638	0.0100340843200684	0.00678734155371785	0.0181509424000978	NaN	57.7251434326172
908	114.800941467285	-6.62790155410767	-6.36978054046631	-0.0146411629393697	0.0155535480007529	0.00613799272105098	-0.00132951640989631	NaN	57.4004707336426
909	116.099639892578	-7.60192441940308	-6.88925933837891	-0.00425158534198999	0.0103587592020631	0.00126787810586393	0.000943203864153475	NaN	58.0498199462891
910	115.450286865234	-7.60192441940308	-6.49965000152588	-0.00457625929266214	0.00613799272105098	-0.00197886489331722	0.00289124972186983	NaN	57.7251434326172
911	117.398338317871	-7.60192441940308	-6.43471527099609	-0.00944637414067984	0.00386527273803949	-0.0026282137259841	0.00289124972186983	NaN	58.6991691589355
912	115.450286865234	-7.27725028991699	-6.56458520889282	-0.00912170019000769	-0.00457625929266214	-0.00652430532500148	-0.00392691092565656	NaN	57.7251434326172
913	117.398338317871	-7.92659854888916	-6.43471527099609	-0.0149658378213644	-0.00619963090866804	-3.08191010844894e-05	0.00321592413820326	NaN	58.6991691589355
914	115.450286865234	-8.2512731552124	-6.30484533309937	-0.0104203969240189	-0.00619963090866804	0.00126787810586393	0.00613799272105098	NaN	57.7251434326172
915	114.800941467285	-8.57594776153564	-6.36978054046631	-0.00425158534198999	-0.00847235135734081	-0.00132951640989631	-0.000355493422830477	NaN	57.4004707336426
916	116.748985290527	-7.92659854888916	-6.69445466995239	0.0181509424000978	-0.00197886489331722	-0.0139918150380254	0.00386527273803949	NaN	58.3744926452637
917	116.099639892578	-8.90062141418457	-6.43471527099609	0.00970941036939621	-0.0120437685400248	-0.0195112787187099	-0.00360223650932312	NaN	58.0498199462891
918	116.748985290527	-8.2512731552124	-6.56458520889282	0.00613799272105098	-0.00879702530801296	-0.0130177913233638	0.000618529506027699	NaN	58.3744926452637
919	116.099639892578	-6.95257568359375	-6.49965000152588	0.0168522447347641	-3.08191010844894e-05	-0.00652430532500148	-0.00652430532500148	NaN	58.0498199462891
920	116.099639892578	-8.57594776153564	-5.9152364730835	0.00873538758605719	0.00743668992072344	-0.0143164889886975	0.00548864435404539	NaN	58.0498199462891
921	116.748985290527	-7.60192441940308	-6.11004114151001	0.00289124972186983	0.00483929552137852	0.00548864435404539	-0.0100957229733467	NaN	58.3744926452637
922	118.04768371582	-8.2512731552124	-6.36978054046631	0.000943203864153475	-0.00132951640989631	-0.0120437685400248	-0.00490093370899558	NaN	59.0238418579102
923	117.398338317871	-7.60192441940308	-6.88925933837891	-0.0195112787187099	-0.00295288790948689	-0.00230353930965066	-0.00457625929266214	NaN	58.6991691589355
924	116.748985290527	-7.27725028991699	-6.75938940048218	-0.00684897974133492	0.00159255252219737	-3.08191010844894e-05	0.0022419011220336	NaN	58.3744926452637
925	116.748985290527	-6.62790155410767	-6.82432460784912	0.000293855206109583	0.00906006153672934	0.00386527273803949	0.00906006153672934	NaN	58.3744926452637
926	116.748985290527	-6.95257568359375	-6.75938940048218	-0.0113944197073579	0.01847561635077	0.00613799272105098	-0.000355493422830477	NaN	58.3744926452637
927	116.099639892578	-8.2512731552124	-6.56458520889282	-0.0143164889886975	0.00386527273803949	0.000618529506027699	0.00451462110504508	NaN	58.0498199462891
928	118.69702911377	-8.2512731552124	-6.62951993942261	-0.0100957229733467	0.00581331877037883	-0.0026282137259841	0.00321592413820326	NaN	59.3485145568848
929	116.748985290527	-7.27725028991699	-7.34380340576172	0.00159255252219737	0.00483929552137852	0.00126787810586393	0.00256657530553639	NaN	58.3744926452637
930	116.099639892578	-7.60192441940308	-7.21393346786499	-0.00230353930965066	0.0155535480007529	-0.000355493422830477	-0.00132951640989631	NaN	58.0498199462891
931	114.800941467285	-6.95257568359375	-6.49965000152588	0.020423661917448	0.00126787810586393	0.000943203864153475	0.00386527273803949	NaN	57.4004707336426
932	115.450286865234	-7.60192441940308	-6.49965000152588	-0.0146411629393697	-0.00230353930965066	-0.00782300252467394	-0.00197886489331722	NaN	57.7251434326172
933	118.04768371582	-8.90062141418457	-5.98017120361328	-0.00814767740666866	0.00418994715437293	-0.00295288790948689	-0.0120437685400248	NaN	59.0238418579102
934	117.398338317871	-7.92659854888916	-6.62951993942261	0.00646266713738441	-0.00230353930965066	-0.00684897974133492	-3.08191010844894e-05	NaN	58.6991691589355
935	115.450286865234	-8.2512731552124	-6.30484533309937	0.0113327819854021	-0.00490093370899558	-0.00944637414067984	0.0123068047687411	NaN	57.7251434326172
936	115.450286865234	-7.92659854888916	-6.30484533309937	0.0113327819854021	-0.0156151866540313	-0.0146411629393697	-0.00490093370899558	NaN	57.7251434326172
937	113.502243041992	-6.95257568359375	-6.56458520889282	0.00418994715437293	-0.0123684434220195	-0.0185372550040483	0.00418994715437293	NaN	56.7511215209961
938	115.450286865234	-7.60192441940308	-6.23991060256958	0.0106834331527352	-0.0201606266200542	-0.0123684434220195	-0.00522560812532902	NaN	57.7251434326172
939	115.450286865234	-7.60192441940308	-6.36978054046631	0.00873538758605719	-0.00100484199356288	-0.00912170019000769	0.00938473641872406	NaN	57.7251434326172
940	114.800941467285	-6.95257568359375	-6.62951993942261	0.00418994715437293	-0.00165419070981443	-0.00165419070981443	0.00581331877037883	NaN	57.4004707336426
941	116.099639892578	-7.92659854888916	-6.62951993942261	-0.00490093370899558	0.00159255252219737	-0.00327756232582033	-0.00327756232582033	NaN	58.0498199462891
942	117.398338317871	-7.92659854888916	-6.36978054046631	-0.00684897974133492	-0.00197886489331722	-0.00652430532500148	-0.00392691092565656	NaN	58.6991691589355
943	116.748985290527	-8.57594776153564	-6.17497587203979	-0.0146411629393697	-0.00327756232582033	-0.00977104809135199	-0.00197886489331722	NaN	58.3744926452637
944	114.151596069336	-7.60192441940308	-6.36978054046631	-0.00619963090866804	-0.00879702530801296	0.000943203864153475	0.0022419011220336	NaN	57.075798034668
945	116.099639892578	-7.60192441940308	-6.43471527099609	0.00159255252219737	0.00841071270406246	0.0132808275520802	0.00451462110504508	NaN	58.0498199462891
946	114.800941467285	-7.92659854888916	-6.62951993942261	-0.0107450718060136	0.0126314787194133	0.0178262684494257	0.00354059832170606	NaN	57.4004707336426
947	117.398338317871	-9.22529602050781	-6.49965000152588	-0.0169138833880424	-3.08191010844894e-05	0.00678734155371785	-0.00717365415766835	NaN	58.6991691589355
948	114.800941467285	-8.2512731552124	-6.56458520889282	-0.00814767740666866	-0.0026282137259841	0.00906006153672934	-0.00392691092565656	NaN	57.4004707336426
949	115.450286865234	-8.57594776153564	-6.62951993942261	0.0295145437121391	-0.00230353930965066	0.00938473641872406	-0.00619963090866804	NaN	57.7251434326172
950	115.450286865234	-7.60192441940308	-6.43471527099609	-0.00360223650932312	0.00418994715437293	-0.00425158534198999	0.00483929552137852	NaN	57.7251434326172
951	116.099639892578	-7.27725028991699	-6.30484533309937	0.011982130818069	-3.08191010844894e-05	0.00743668992072344	-0.00912170019000769	NaN	58.0498199462891
952	117.398338317871	-7.60192441940308	-6.49965000152588	0.00321592413820326	-0.00457625929266214	-0.00327756232582033	-0.00587495695799589	NaN	58.6991691589355
953	116.748985290527	-7.92659854888916	-6.49965000152588	0.00776136433705688	0.00321592413820326	-0.00197886489331722	-0.00814767740666866	NaN	58.3744926452637
954	116.748985290527	-8.2512731552124	-6.43471527099609	0.0175015944987535	0.000293855206109583	-0.00392691092565656	-0.00165419070981443	NaN	58.3744926452637
955	116.748985290527	-7.92659854888916	-6.36978054046631	0.012956153601408	0.00159255252219737	-0.00425158534198999	-0.0026282137259841	NaN	58.3744926452637
956	116.748985290527	-7.27725028991699	-6.69445466995239	0.0188002903014421	-0.0195112787187099	-0.0204853005707264	-0.00619963090866804	NaN	58.3744926452637
957	117.398338317871	-7.60192441940308	-6.30484533309937	0.0155535480007529	0.00126787810586393	-0.0237320438027382	-0.00847235135734081	NaN	58.6991691589355
958	116.748985290527	-6.95257568359375	-6.95419406890869	0.00711201597005129	-0.0195112787187099	-0.0227580219507217	-0.00684897974133492	NaN	58.3744926452637
959	116.099639892578	-6.95257568359375	-7.01912927627563	0.0132808275520802	-0.00132951640989631	-0.00587495695799589	0.00126787810586393	NaN	58.0498199462891
960	118.04768371582	-8.2512731552124	-7.01912927627563	-0.00197886489331722	0.000618529506027699	-0.000355493422830477	0.00159255252219737	NaN	59.0238418579102
961	117.398338317871	-7.92659854888916	-6.43471527099609	-3.08191010844894e-05	0.000943203864153475	0.00191722682211548	0.00548864435404539	NaN	58.6991691589355
962	117.398338317871	-8.2512731552124	-6.23991060256958	-0.0169138833880424	0.00418994715437293	-0.00814767740666866	-0.00522560812532902	NaN	58.6991691589355
963	117.398338317871	-7.60192441940308	-6.04510593414307	-0.00587495695799589	-0.00360223650932312	-0.00230353930965066	-0.00165419070981443	NaN	58.6991691589355
964	116.099639892578	-7.27725028991699	-7.14899873733521	0.0123068047687411	-0.00132951640989631	0.00321592413820326	0.00191722682211548	NaN	58.0498199462891
965	116.748985290527	-8.2512731552124	-6.43471527099609	-0.00652430532500148	0.00938473641872406	0.0136055024340749	0.00256657530553639	NaN	58.3744926452637
966	113.502243041992	-7.60192441940308	-6.88925933837891	-0.0221086721867323	0.0278911720961332	0.0142548503354192	0.0210730116814375	NaN	56.7511215209961
967	115.450286865234	-7.92659854888916	-6.95419406890869	-0.0123684434220195	0.00873538758605719	0.00646266713738441	-0.00814767740666866	NaN	57.7251434326172
968	112.852897644043	-6.30322694778442	-6.69445466995239	-0.023407369852066	0.00938473641872406	0.00386527273803949	-0.00425158534198999	NaN	56.4264488220215
969	114.151596069336	-8.2512731552124	-5.9152364730835	-0.00684897974133492	0.00678734155371785	0.0126314787194133	0.0113327819854021	NaN	57.075798034668
970	116.099639892578	-7.27725028991699	-6.17497587203979	-0.00717365415766835	0.00808603875339031	-0.00132951640989631	0.00386527273803949	NaN	58.0498199462891
971	116.748985290527	-7.92659854888916	-6.36978054046631	-0.00295288790948689	-3.08191010844894e-05	-0.00132951640989631	0.00613799272105098	NaN	58.3744926452637
972	117.398338317871	-7.27725028991699	-6.49965000152588	-0.0152905117720366	-0.00327756232582033	0.00159255252219737	-0.00652430532500148	NaN	58.6991691589355
973	118.04768371582	-7.92659854888916	-6.30484533309937	-0.00652430532500148	-0.00360223650932312	-0.00684897974133492	0.000943203864153475	NaN	59.0238418579102
974	115.450286865234	-6.62790155410767	-6.43471527099609	0.00678734155371785	-0.00100484199356288	0.00841071270406246	0.00159255252219737	NaN	57.7251434326172
975	118.04768371582	-8.2512731552124	-7.01912927627563	0.0155535480007529	-0.00197886489331722	-0.00912170019000769	-0.00100484199356288	NaN	59.0238418579102
976	118.04768371582	-8.57594776153564	-6.69445466995239	0.0262678004801273	-0.0107450718060136	-0.0100957229733467	-0.00230353930965066	NaN	59.0238418579102
977	116.748985290527	-8.2512731552124	-6.69445466995239	0.0210730116814375	-0.0337969474494457	-0.0159398596733809	-0.00944637414067984	NaN	58.3744926452637
978	117.398338317871	-9.54997062683105	-6.36978054046631	0.0158782228827477	-0.00165419070981443	-0.0156151866540313	-0.00197886489331722	NaN	58.6991691589355
979	119.346382141113	-8.57594776153564	-6.43471527099609	0.0145795252174139	-0.00457625929266214	-0.00197886489331722	0.00483929552137852	NaN	59.6731910705566
980	115.450286865234	-7.60192441940308	-7.01912927627563	0.00776136433705688	-0.00327756232582033	0.00776136433705688	-0.00132951640989631	NaN	57.7251434326172
981	116.099639892578	-6.95257568359375	-6.95419406890869	-0.00360223650932312	-3.08191010844894e-05	-3.08191010844894e-05	-0.00100484199356288	NaN	58.0498199462891
982	115.450286865234	-7.27725028991699	-6.23991060256958	0.000943203864153475	-0.00425158534198999	-0.0175632312893867	-0.00295288790948689	NaN	57.7251434326172
983	115.450286865234	-6.95257568359375	-6.75938940048218	0.00354059832170606	0.000943203864153475	-0.0026282137259841	-0.0026282137259841	NaN	57.7251434326172
984	117.398338317871	-7.92659854888916	-6.43471527099609	0.0022419011220336	-0.00230353930965066	-0.00555028254166245	0.000943203864153475	NaN	58.6991691589355
985	116.099639892578	-6.62790155410767	-6.56458520889282	-0.00814767740666866	0.0103587592020631	0.0116574559360743	-0.00197886489331722	NaN	58.0498199462891
986	116.099639892578	-7.92659854888916	-6.43471527099609	-0.0104203969240189	0.0178262684494257	0.011982130818069	0.00483929552137852	NaN	58.0498199462891
987	116.748985290527	-6.62790155410767	-6.36978054046631	-0.00522560812532902	0.0022419011220336	0.0022419011220336	-0.00132951640989631	NaN	58.3744926452637
988	117.398338317871	-7.60192441940308	-6.17497587203979	-0.0126931173726916	0.00646266713738441	-0.0026282137259841	-0.000355493422830477	NaN	58.6991691589355
989	114.800941467285	-5.97855281829834	-6.95419406890869	-0.000355493422830477	0.0113327819854021	0.00191722682211548	0.00613799272105098	NaN	57.4004707336426
990	116.748985290527	-6.95257568359375	-6.95419406890869	-0.00197886489331722	0.0103587592020631	-0.000355493422830477	0.0022419011220336	NaN	58.3744926452637
991	115.450286865234	-6.30322694778442	-6.75938940048218	-0.00847235135734081	0.00938473641872406	0.00483929552137852	0.00126787810586393	NaN	57.7251434326172
992	116.099639892578	-6.95257568359375	-6.69445466995239	-0.000355493422830477	0.00776136433705688	-0.00912170019000769	0.00386527273803949	NaN	58.0498199462891
993	116.099639892578	-6.30322694778442	-6.62951993942261	-0.00619963090866804	0.00256657530553639	-0.00100484199356288	-0.00327756232582033	NaN	58.0498199462891
994	118.69702911377	-7.92659854888916	-6.11004114151001	0.00191722682211548	-0.00425158534198999	-0.00684897974133492	0.0103587592020631	NaN	59.3485145568848
995	116.099639892578	-6.62790155410767	-6.56458520889282	-0.00100484199356288	-0.000680167751852423	-0.00392691092565656	0.00483929552137852	NaN	58.0498199462891
996	115.450286865234	-6.62790155410767	-7.21393346786499	0.013930176384747	-0.0208099745213985	-0.0185372550040483	0.00321592413820326	NaN	57.7251434326172
997	117.398338317871	-7.92659854888916	-6.88925933837891	-3.08191010844894e-05	-0.00197886489331722	-0.0107450718060136	0.00159255252219737	NaN	58.6991691589355
998	115.450286865234	-6.30322694778442	-6.56458520889282	0.00354059832170606	-0.00782300252467394	-0.0126931173726916	-0.00132951640989631	NaN	57.7251434326172
999	112.852897644043	-6.62790155410767	-6.36978054046631	0.0165275707840919	-0.00230353930965066	-0.00814767740666866	0.00256657530553639	NaN	56.4264488220215
1000	114.151596069336	-7.60192441940308	-6.23991060256958	0.0126314787194133	0.00581331877037883	-0.00327756232582033	0.00191722682211548	NaN	57.075798034668
1001	114.151596069336	-7.92659854888916	-6.82432460784912	0.0132808275520802	0.00256657530553639	-0.00295288790948689	0.00159255252219737	NaN	57.075798034668
1002	115.450286865234	-7.60192441940308	-6.88925933837891	0.00613799272105098	-0.00197886489331722	-0.00879702530801296	-0.0123684434220195	NaN	57.7251434326172
1003	113.502243041992	-7.92659854888916	-6.30484533309937	-0.00490093370899558	0.00711201597005129	0.000618529506027699	0.00451462110504508	NaN	56.7511215209961
1004	115.450286865234	-5.97855281829834	-6.49965000152588	0.00808603875339031	0.00256657530553639	0.00678734155371785	0.000293855206109583	NaN	57.7251434326172
1005	116.748985290527	-7.60192441940308	-6.17497587203979	-0.0026282137259841	0.00711201597005129	0.00386527273803949	-0.0026282137259841	NaN	58.3744926452637
1006	115.450286865234	-5.97855281829834	-6.88925933837891	-0.0104203969240189	0.0152288740500808	0.0165275707840919	-0.00100484199356288	NaN	57.7251434326172
1007	116.748985290527	-7.92659854888916	-6.43471527099609	-0.0230826959013939	0.00970941036939621	-0.0104203969240189	0.000293855206109583	NaN	58.3744926452637
1008	115.450286865234	-6.30322694778442	-6.75938940048218	-0.0256800893694162	0.0100340843200684	0.00483929552137852	-0.00327756232582033	NaN	57.7251434326172
1009	115.450286865234	-7.27725028991699	-6.95419406890869	-0.0211346503347158	0.00418994715437293	-0.00230353930965066	0.00386527273803949	NaN	57.7251434326172
1010	115.450286865234	-8.2512731552124	-6.36978054046631	-0.00912170019000769	0.00743668992072344	-0.000680167751852423	0.00191722682211548	NaN	57.7251434326172
1011	118.04768371582	-8.90062141418457	-5.98017120361328	-0.0143164889886975	0.00256657530553639	0.00711201597005129	-0.00782300252467394	NaN	59.0238418579102
1012	116.099639892578	-8.57594776153564	-6.56458520889282	-0.0133424662053585	0.00418994715437293	-0.00619963090866804	-0.000355493422830477	NaN	58.0498199462891
1013	116.099639892578	-7.27725028991699	-6.49965000152588	-0.0159398596733809	0.00516396993771195	-0.00587495695799589	0.000943203864153475	NaN	58.0498199462891
1014	113.502243041992	-6.30322694778442	-6.75938940048218	-0.00457625929266214	0.00743668992072344	0.00451462110504508	-3.08191010844894e-05	NaN	56.7511215209961
1015	117.398338317871	-7.27725028991699	-6.43471527099609	0.0022419011220336	0.0106834331527352	-0.00717365415766835	0.00126787810586393	NaN	58.6991691589355
1016	116.748985290527	-7.27725028991699	-6.30484533309937	0.0116574559360743	0.0113327819854021	-0.0136671401560307	-0.00619963090866804	NaN	58.3744926452637
1017	114.800941467285	-6.62790155410767	-6.43471527099609	0.0142548503354192	0.01100810803473	-0.0133424662053585	-0.00327756232582033	NaN	57.4004707336426
1018	116.099639892578	-7.27725028991699	-6.11004114151001	0.0168522447347641	-0.00879702530801296	-0.0159398596733809	-0.00555028254166245	NaN	58.0498199462891
1019	116.099639892578	-7.27725028991699	-6.75938940048218	0.0149041991680861	-0.0126931173726916	0.00126787810586393	-0.000680167751852423	NaN	58.0498199462891
1020	115.450286865234	-6.30322694778442	-7.27886867523193	0.0210730116814375	-0.00100484199356288	-0.00977104809135199	-0.00522560812532902	NaN	57.7251434326172
1021	114.800941467285	-5.65387868881226	-7.4087381362915	0.020423661917448	0.00289124972186983	-0.00944637414067984	-0.00425158534198999	NaN	57.4004707336426
1022	114.800941467285	-5.97855281829834	-6.82432460784912	0.00873538758605719	-0.00814767740666866	-0.0130177913233638	-0.00782300252467394	NaN	57.4004707336426
1023	114.800941467285	-5.00452995300293	-6.62951993942261	0.00516396993771195	-0.0133424662053585	-0.00555028254166245	-0.00425158534198999	NaN	57.4004707336426
1024	116.748985290527	-7.60192441940308	-6.11004114151001	0.0123068047687411	0.00581331877037883	-3.08191010844894e-05	0.00516396993771195	NaN	58.3744926452637
1025	116.099639892578	-5.32920408248901	-6.62951993942261	0.0162028968334198	0.00159255252219737	0.00906006153672934	0.0132808275520802	NaN	58.0498199462891
1026	117.398338317871	-7.60192441940308	-6.56458520889282	-0.0133424662053585	0.0132808275520802	0.00841071270406246	0.0175015944987535	NaN	58.6991691589355
1027	115.450286865234	-5.97855281829834	-6.75938940048218	-0.00847235135734081	0.00841071270406246	0.000618529506027699	0.00159255252219737	NaN	57.7251434326172
1028	116.748985290527	-7.60192441940308	-6.82432460784912	-0.0169138833880424	0.00354059832170606	0.00354059832170606	0.00354059832170606	NaN	58.3744926452637
1029	114.800941467285	-7.27725028991699	-6.56458520889282	-0.0198359526693821	0.00970941036939621	0.00418994715437293	0.00808603875339031	NaN	57.4004707336426
1030	114.800941467285	-6.62790155410767	-6.43471527099609	-0.0152905117720366	-3.08191010844894e-05	0.00678734155371785	0.00548864435404539	NaN	57.4004707336426
1031	112.852897644043	-6.30322694778442	-6.56458520889282	-0.0113944197073579	0.00581331877037883	0.00516396993771195	0.00581331877037883	NaN	56.4264488220215
1032	114.800941467285	-7.27725028991699	-6.69445466995239	-0.0120437685400248	0.0022419011220336	-0.00230353930965066	0.00126787810586393	NaN	57.4004707336426
1033	114.151596069336	-6.95257568359375	-6.95419406890869	-0.0152905117720366	-0.00684897974133492	-0.00360223650932312	0.00321592413820326	NaN	57.075798034668
1034	114.151596069336	-7.27725028991699	-6.95419406890869	-0.00457625929266214	-0.00165419070981443	0.00938473641872406	0.00743668992072344	NaN	57.075798034668
1035	113.502243041992	-6.62790155410767	-6.95419406890869	-0.0110697457566857	-0.00522560812532902	-0.00912170019000769	0.00256657530553639	NaN	56.7511215209961
1036	114.800941467285	-6.30322694778442	-6.88925933837891	0.00970941036939621	-0.0159398596733809	-0.0143164889886975	-0.00392691092565656	NaN	57.4004707336426
1037	115.450286865234	-7.27725028991699	-6.82432460784912	0.00418994715437293	-0.0324982516467571	-0.0136671401560307	-0.00782300252467394	NaN	57.7251434326172
1038	114.151596069336	-6.95257568359375	-7.14899873733521	0.00321592413820326	-0.0100957229733467	-0.0159398596733809	-0.00165419070981443	NaN	57.075798034668
1039	115.450286865234	-7.92659854888916	-6.30484533309937	0.012956153601408	-0.0185372550040483	-0.00555028254166245	0.00776136433705688	NaN	57.7251434326172
1040	117.398338317871	-8.57594776153564	-6.43471527099609	0.0136055024340749	-0.0143164889886975	-0.00392691092565656	-0.00847235135734081	NaN	58.6991691589355
1041	116.099639892578	-8.57594776153564	-6.36978054046631	0.0158782228827477	-0.0182125810533762	-0.00295288790948689	0.00451462110504508	NaN	58.0498199462891
1042	116.748985290527	-7.27725028991699	-6.36978054046631	0.0142548503354192	-0.0221086721867323	-0.000680167751852423	-0.00977104809135199	NaN	58.3744926452637
1043	117.398338317871	-7.60192441940308	-7.14899873733521	0.0106834331527352	-0.0120437685400248	-0.0107450718060136	-0.00230353930965066	NaN	58.6991691589355
1044	116.099639892578	-7.60192441940308	-6.43471527099609	0.011982130818069	0.00256657530553639	0.0103587592020631	0.000618529506027699	NaN	58.0498199462891
1045	117.398338317871	-7.27725028991699	-6.49965000152588	0.00970941036939621	0.00321592413820326	-3.08191010844894e-05	0.00256657530553639	NaN	58.6991691589355
1046	115.450286865234	-7.60192441940308	-6.56458520889282	-0.0104203969240189	0.0194496400654316	0.012956153601408	0.00646266713738441	NaN	57.7251434326172
1047	116.099639892578	-6.62790155410767	-6.17497587203979	-0.0130177913233638	0.0100340843200684	0.00191722682211548	-0.00555028254166245	NaN	58.0498199462891
1048	114.800941467285	-7.27725028991699	-6.69445466995239	-0.0143164889886975	0.00743668992072344	0.00451462110504508	-0.00392691092565656	NaN	57.4004707336426
1049	116.748985290527	-7.60192441940308	-7.01912927627563	0.00841071270406246	0.00191722682211548	0.00321592413820326	0.00776136433705688	NaN	58.3744926452637
1050	115.450286865234	-6.95257568359375	-6.88925933837891	0.00808603875339031	0.00354059832170606	-0.00132951640989631	0.00418994715437293	NaN	57.7251434326172
1051	116.099639892578	-7.60192441940308	-6.56458520889282	-0.00684897974133492	0.00581331877037883	-0.00457625929266214	0.000293855206109583	NaN	58.0498199462891
1052	116.099639892578	-7.27725028991699	-6.69445466995239	0.00938473641872406	-0.00197886489331722	-0.00555028254166245	-0.00100484199356288	NaN	58.0498199462891
1053	114.800941467285	-6.95257568359375	-6.36978054046631	-0.000680167751852423	-0.00587495695799589	-0.000680167751852423	-0.00360223650932312	NaN	57.4004707336426
1054	116.748985290527	-6.62790155410767	-5.98017120361328	-0.00782300252467394	0.000618529506027699	-0.00132951640989631	0.00386527273803949	NaN	58.3744926452637
1055	114.151596069336	-5.97855281829834	-6.49965000152588	0.0178262684494257	-0.00197886489331722	-0.0165892094373703	0.00159255252219737	NaN	57.075798034668
1056	116.099639892578	-7.27725028991699	-6.56458520889282	0.00841071270406246	-0.0217839982360601	-0.023407369852066	-0.00425158534198999	NaN	58.0498199462891
1057	113.502243041992	-5.65387868881226	-7.14899873733521	0.00776136433705688	-0.00847235135734081	-0.00587495695799589	-0.00977104809135199	NaN	56.7511215209961
1058	116.099639892578	-6.95257568359375	-6.82432460784912	0.00191722682211548	-0.0169138833880424	-0.0201606266200542	-0.00619963090866804	NaN	58.0498199462891
1059	112.852897644043	-5.65387868881226	-7.21393346786499	0.00321592413820326	-0.00327756232582033	-0.00165419070981443	-0.00132951640989631	NaN	56.4264488220215
1060	114.800941467285	-7.27725028991699	-6.11004114151001	0.0022419011220336	0.00159255252219737	-0.00587495695799589	-0.000355493422830477	NaN	57.4004707336426
1061	112.852897644043	-6.62790155410767	-5.98017120361328	0.00159255252219737	-0.0026282137259841	0.0022419011220336	0.00581331877037883	NaN	56.4264488220215
1062	114.151596069336	-6.95257568359375	-6.43471527099609	-0.00652430532500148	-0.00425158534198999	-0.0139918150380254	-0.00360223650932312	NaN	57.075798034668
1063	113.502243041992	-7.27725028991699	-7.01912927627563	-0.00717365415766835	0.00256657530553639	-0.00425158534198999	0.00191722682211548	NaN	56.7511215209961
1064	115.450286865234	-6.95257568359375	-6.43471527099609	0.000943203864153475	-3.08191010844894e-05	0.00354059832170606	0.00581331877037883	NaN	57.7251434326172
1065	114.800941467285	-6.95257568359375	-6.30484533309937	-0.0117190945893526	0.0022419011220336	0.0113327819854021	0.00354059832170606	NaN	57.4004707336426
1066	117.398338317871	-6.95257568359375	-6.17497587203979	-0.0152905117720366	-0.00165419070981443	0.011982130818069	0.00938473641872406	NaN	58.6991691589355
1067	115.450286865234	-5.65387868881226	-6.30484533309937	-0.0182125810533762	-0.00165419070981443	-3.08191010844894e-05	0.000943203864153475	NaN	57.7251434326172
1068	115.450286865234	-6.62790155410767	-6.69445466995239	-0.0295761823654175	-3.08191010844894e-05	0.013930176384747	0.000293855206109583	NaN	57.7251434326172
1069	114.151596069336	-7.92659854888916	-6.23991060256958	-0.0198359526693821	-0.00457625929266214	0.00483929552137852	0.00483929552137852	NaN	57.075798034668
1070	115.450286865234	-8.90062141418457	-6.43471527099609	-0.0126931173726916	-0.00295288790948689	0.00970941036939621	-0.00165419070981443	NaN	57.7251434326172
1071	113.502243041992	-7.60192441940308	-5.9152364730835	-0.0133424662053585	-0.00912170019000769	0.00711201597005129	-0.000355493422830477	NaN	56.7511215209961
1072	114.151596069336	-6.62790155410767	-6.49965000152588	-0.0139918150380254	-0.00652430532500148	0.00256657530553639	0.00321592413820326	NaN	57.075798034668
1073	116.099639892578	-5.97855281829834	-6.23991060256958	-0.0143164889886975	-0.00197886489331722	-0.00197886489331722	-0.00327756232582033	NaN	58.0498199462891
1074	115.450286865234	-6.62790155410767	-6.95419406890869	-0.00652430532500148	0.00126787810586393	-0.00684897974133492	0.00451462110504508	NaN	57.7251434326172
1075	116.099639892578	-6.95257568359375	-7.08406400680542	-0.00457625929266214	-0.00132951640989631	-0.0110697457566857	-0.00619963090866804	NaN	58.0498199462891
1076	116.099639892578	-6.62790155410767	-6.43471527099609	0.0106834331527352	-0.000355493422830477	-0.0123684434220195	-0.00392691092565656	NaN	58.0498199462891
1077	116.099639892578	-5.32920408248901	-6.49965000152588	0.00386527273803949	0.00321592413820326	-0.0221086721867323	-0.00522560812532902	NaN	58.0498199462891
1078	116.099639892578	-6.95257568359375	-6.82432460784912	0.00516396993771195	0.00289124972186983	-0.0146411629393697	-0.00814767740666866	NaN	58.0498199462891
1079	116.748985290527	-5.97855281829834	-7.01912927627563	0.012956153601408	0.00159255252219737	-0.00360223650932312	0.00321592413820326	NaN	58.3744926452637
1080	115.450286865234	-5.97855281829834	-6.69445466995239	0.00516396993771195	0.000943203864153475	-0.000680167751852423	-0.00230353930965066	NaN	57.7251434326172
1081	117.398338317871	-6.30322694778442	-7.14899873733521	0.0103587592020631	-0.00230353930965066	-0.0120437685400248	-3.08191010844894e-05	NaN	58.6991691589355
1082	116.099639892578	-6.62790155410767	-7.27886867523193	0.00873538758605719	0.000293855206109583	-0.00295288790948689	-0.00652430532500148	NaN	58.0498199462891
1083	117.398338317871	-6.62790155410767	-7.01912927627563	0.0171769186854362	0.00191722682211548	-0.0100957229733467	-0.00652430532500148	NaN	58.6991691589355
1084	115.450286865234	-6.62790155410767	-6.69445466995239	0.0175015944987535	0.000618529506027699	-0.00165419070981443	0.00678734155371785	NaN	57.7251434326172
1085	114.800941467285	-5.97855281829834	-6.30484533309937	0.0113327819854021	0.00418994715437293	0.00516396993771195	0.00418994715437293	NaN	57.4004707336426
1086	114.151596069336	-6.30322694778442	-6.36978054046631	-0.0143164889886975	0.00289124972186983	0.0142548503354192	0.0100340843200684	NaN	57.075798034668
1087	116.099639892578	-5.97855281829834	-6.69445466995239	-0.0026282137259841	0.00159255252219737	0.0116574559360743	0.00191722682211548	NaN	58.0498199462891
1088	114.800941467285	-5.65387868881226	-6.62951993942261	-0.0113944197073579	0.00938473641872406	0.00418994715437293	0.000618529506027699	NaN	57.4004707336426
1089	114.151596069336	-5.32920408248901	-6.62951993942261	0.00548864435404539	0.0100340843200684	0.00418994715437293	-0.00100484199356288	NaN	57.075798034668
1090	112.852897644043	-5.32920408248901	-6.49965000152588	-0.00360223650932312	0.00548864435404539	0.01100810803473	0.00938473641872406	NaN	56.4264488220215
1091	112.203544616699	-5.00452995300293	-6.04510593414307	-0.0149658378213644	-0.00100484199356288	-3.08191010844894e-05	0.00354059832170606	NaN	56.1017723083496
1092	112.203544616699	-5.65387868881226	-6.49965000152588	-0.0126931173726916	0.000618529506027699	0.00289124972186983	-0.00360223650932312	NaN	56.1017723083496
1093	113.502243041992	-5.65387868881226	-6.62951993942261	-0.0130177913233638	-0.00425158534198999	-0.00425158534198999	-3.08191010844894e-05	NaN	56.7511215209961
1094	115.450286865234	-6.95257568359375	-6.43471527099609	-0.00587495695799589	0.00126787810586393	0.00613799272105098	0.00159255252219737	NaN	57.7251434326172
1095	115.450286865234	-6.62790155410767	-6.43471527099609	0.000618529506027699	-0.00132951640989631	0.00451462110504508	0.000943203864153475	NaN	57.7251434326172
1096	114.800941467285	-5.65387868881226	-6.69445466995239	0.0165275707840919	-3.08191010844894e-05	-0.0107450718060136	-0.0026282137259841	NaN	57.4004707336426
1097	115.450286865234	-6.95257568359375	-6.11004114151001	0.020423661917448	-0.000355493422830477	-0.0104203969240189	-0.00327756232582033	NaN	57.7251434326172
1098	114.800941467285	-5.65387868881226	-6.30484533309937	0.0116574559360743	-0.00132951640989631	-0.00587495695799589	-0.00100484199356288	NaN	57.4004707336426
1099	114.800941467285	-5.97855281829834	-6.49965000152588	0.020423661917448	0.00321592413820326	-0.00230353930965066	0.000618529506027699	NaN	57.4004707336426
1100	117.398338317871	-7.27725028991699	-6.49965000152588	0.0210730116814375	0.000618529506027699	0.00613799272105098	0.00354059832170606	NaN	58.6991691589355
1101	116.099639892578	-7.60192441940308	-6.75938940048218	0.0165275707840919	-0.00879702530801296	0.00354059832170606	-0.00197886489331722	NaN	58.0498199462891
1102	116.748985290527	-7.92659854888916	-6.82432460784912	0.0194496400654316	-0.0113944197073579	-0.0143164889886975	-0.00230353930965066	NaN	58.3744926452637
1103	115.450286865234	-7.92659854888916	-6.23991060256958	0.0165275707840919	-0.00912170019000769	-0.00944637414067984	-0.00392691092565656	NaN	57.7251434326172
1104	114.800941467285	-6.95257568359375	-6.36978054046631	0.0158782228827477	0.00159255252219737	-0.00360223650932312	0.00776136433705688	NaN	57.4004707336426
1105	116.099639892578	-7.27725028991699	-6.75938940048218	0.00418994715437293	-0.00522560812532902	0.00418994715437293	0.00776136433705688	NaN	58.0498199462891
1106	114.151596069336	-6.30322694778442	-6.43471527099609	-0.0100957229733467	0.00321592413820326	0.0152288740500808	0.00808603875339031	NaN	57.075798034668
1107	116.099639892578	-6.30322694778442	-6.62951993942261	-0.00490093370899558	-0.00879702530801296	0.00938473641872406	-0.00100484199356288	NaN	58.0498199462891
1108	114.151596069336	-5.32920408248901	-7.08406400680542	-0.00684897974133492	-0.0026282137259841	0.00256657530553639	-0.00814767740666866	NaN	57.075798034668
1109	117.398338317871	-7.27725028991699	-6.69445466995239	-0.0117190945893526	0.00191722682211548	-0.00132951640989631	0.013930176384747	NaN	58.6991691589355
1110	115.450286865234	-6.30322694778442	-6.43471527099609	-0.00165419070981443	0.00159255252219737	0.000943203864153475	0.00126787810586393	NaN	57.7251434326172
1111	117.398338317871	-6.95257568359375	-7.21393346786499	0.00938473641872406	-0.00132951640989631	-0.00425158534198999	0.00711201597005129	NaN	58.6991691589355
1112	115.450286865234	-6.62790155410767	-7.14899873733521	0.00516396993771195	-0.00295288790948689	-0.000355493422830477	-0.00555028254166245	NaN	57.7251434326172
1113	116.748985290527	-6.30322694778442	-6.69445466995239	0.0142548503354192	-0.00490093370899558	-0.00619963090866804	0.00613799272105098	NaN	58.3744926452637
1114	114.800941467285	-5.97855281829834	-6.62951993942261	0.0171769186854362	0.00321592413820326	-0.00230353930965066	0.000293855206109583	NaN	57.4004707336426
1115	116.748985290527	-6.62790155410767	-6.43471527099609	0.0210730116814375	0.000618529506027699	-0.00814767740666866	0.00256657530553639	NaN	58.3744926452637
1116	116.099639892578	-6.62790155410767	-6.56458520889282	0.0217223595827818	0.00191722682211548	-0.0195112787187099	-0.00295288790948689	NaN	58.0498199462891
1117	113.502243041992	-5.97855281829834	-6.82432460784912	0.00873538758605719	-0.00197886489331722	-0.0188619289547205	-0.00749832857400179	NaN	56.7511215209961
1118	115.450286865234	-6.95257568359375	-6.36978054046631	0.00776136433705688	-0.000680167751852423	-0.0211346503347158	-0.00977104809135199	NaN	57.7251434326172
1119	115.450286865234	-5.97855281829834	-6.62951993942261	0.00159255252219737	0.00483929552137852	-0.000355493422830477	-0.000680167751852423	NaN	57.7251434326172
1120	112.203544616699	-5.32920408248901	-6.49965000152588	-0.00165419070981443	0.00418994715437293	-0.00360223650932312	0.00321592413820326	NaN	56.1017723083496
1121	112.852897644043	-5.00452995300293	-6.95419406890869	-0.00814767740666866	-0.000680167751852423	-0.00912170019000769	-0.00457625929266214	NaN	56.4264488220215
1122	112.203544616699	-5.32920408248901	-6.30484533309937	-0.0165892094373703	-0.00197886489331722	-0.00457625929266214	-0.000680167751852423	NaN	56.1017723083496
1123	111.55419921875	-5.00452995300293	-6.82432460784912	0.0106834331527352	-0.00522560812532902	-0.00944637414067984	-0.00392691092565656	NaN	55.777099609375
1124	114.151596069336	-6.30322694778442	-6.62951993942261	-0.02697878703475	0.0103587592020631	-0.00100484199356288	0.00483929552137852	NaN	57.075798034668
1125	114.151596069336	-5.00452995300293	-6.62951993942261	-0.000680167751852423	0.00451462110504508	0.00483929552137852	0.00386527273803949	NaN	57.075798034668
1126	116.099639892578	-6.62790155410767	-6.43471527099609	-0.0247060675173998	0.00354059832170606	0.013930176384747	0.000618529506027699	NaN	58.0498199462891
1127	114.151596069336	-5.65387868881226	-6.23991060256958	-0.021459324285388	0.00289124972186983	0.00938473641872406	0.00126787810586393	NaN	57.075798034668
1128	116.748985290527	-6.30322694778442	-6.04510593414307	-0.021459324285388	-0.00425158534198999	0.00808603875339031	-0.00619963090866804	NaN	58.3744926452637
1129	114.800941467285	-5.32920408248901	-6.69445466995239	-0.0198359526693821	0.00906006153672934	0.00970941036939621	0.00451462110504508	NaN	57.4004707336426
1130	114.800941467285	-5.97855281829834	-6.69445466995239	-0.00555028254166245	0.00321592413820326	-0.000680167751852423	-0.000355493422830477	NaN	57.4004707336426
1131	113.502243041992	-5.97855281829834	-7.14899873733521	-0.00652430532500148	-0.00490093370899558	0.000293855206109583	-0.00132951640989631	NaN	56.7511215209961
1132	114.151596069336	-6.95257568359375	-7.08406400680542	-0.0100957229733467	-0.00425158534198999	0.00321592413820326	-3.08191010844894e-05	NaN	57.075798034668
1133	114.800941467285	-6.95257568359375	-6.82432460784912	-0.0107450718060136	-0.00814767740666866	0.000943203864153475	0.00126787810586393	NaN	57.4004707336426
1134	116.099639892578	-8.2512731552124	-6.62951993942261	-0.00295288790948689	-0.00490093370899558	-3.08191010844894e-05	-0.00295288790948689	NaN	58.0498199462891
1135	114.800941467285	-6.95257568359375	-7.08406400680542	0.00808603875339031	-0.00587495695799589	-0.00327756232582033	-0.000355493422830477	NaN	57.4004707336426
1136	114.151596069336	-6.30322694778442	-7.21393346786499	0.025618452578783	-0.00100484199356288	-0.0104203969240189	-0.00782300252467394	NaN	57.075798034668
1137	116.748985290527	-7.27725028991699	-6.82432460784912	0.00776136433705688	0.00289124972186983	-0.0221086721867323	-0.00522560812532902	NaN	58.3744926452637
1138	114.800941467285	-5.32920408248901	-6.69445466995239	0.0126314787194133	-0.00522560812532902	-0.0149658378213644	-0.0143164889886975	NaN	57.4004707336426
1139	115.450286865234	-5.32920408248901	-6.36978054046631	0.0152288740500808	0.00938473641872406	-0.0120437685400248	0.00256657530553639	NaN	57.7251434326172
1140	115.450286865234	-6.62790155410767	-5.9152364730835	0.01100810803473	0.00386527273803949	-0.00132951640989631	-0.00652430532500148	NaN	57.7251434326172
1141	116.748985290527	-6.62790155410767	-6.95419406890869	0.0103587592020631	-0.000680167751852423	-0.00425158534198999	-0.00197886489331722	NaN	58.3744926452637
1142	115.450286865234	-6.30322694778442	-7.21393346786499	0.00354059832170606	-0.00295288790948689	-3.08191010844894e-05	-0.00230353930965066	NaN	57.7251434326172
1143	116.748985290527	-6.62790155410767	-7.14899873733521	0.00970941036939621	-0.00425158534198999	-0.00912170019000769	-0.00327756232582033	NaN	58.3744926452637
1144	114.800941467285	-5.65387868881226	-7.4087381362915	0.00711201597005129	0.00776136433705688	0.000293855206109583	0.00289124972186983	NaN	57.4004707336426
1145	116.099639892578	-6.95257568359375	-7.08406400680542	-0.00392691092565656	0.0022419011220336	-0.00100484199356288	0.00678734155371785	NaN	58.0498199462891
1146	114.800941467285	-5.65387868881226	-7.01912927627563	-0.00684897974133492	0.0022419011220336	0.0132808275520802	0.00841071270406246	NaN	57.4004707336426
1147	115.450286865234	-6.30322694778442	-6.43471527099609	-0.0126931173726916	-3.08191010844894e-05	0.00516396993771195	-0.00100484199356288	NaN	57.7251434326172
1148	114.151596069336	-5.65387868881226	-6.69445466995239	-0.0139918150380254	-0.00490093370899558	0.00808603875339031	-0.00490093370899558	NaN	57.075798034668
1149	116.099639892578	-6.62790155410767	-6.36978054046631	-0.00782300252467394	0.00483929552137852	-0.00295288790948689	0.00451462110504508	NaN	58.0498199462891
1150	116.099639892578	-7.27725028991699	-6.82432460784912	0.00873538758605719	0.00548864435404539	0.00159255252219737	-0.00295288790948689	NaN	58.0498199462891
1151	116.099639892578	-6.95257568359375	-6.30484533309937	-0.0152905117720366	0.00126787810586393	-0.00490093370899558	0.00256657530553639	NaN	58.0498199462891
1152	114.800941467285	-6.95257568359375	-6.04510593414307	-0.00782300252467394	0.00354059832170606	-0.0120437685400248	-0.00132951640989631	NaN	57.4004707336426
1153	114.151596069336	-6.62790155410767	-6.82432460784912	-0.0126931173726916	-0.00165419070981443	-0.00100484199356288	0.0022419011220336	NaN	57.075798034668
1154	112.203544616699	-5.97855281829834	-7.21393346786499	-0.0169138833880424	0.00841071270406246	-0.00295288790948689	0.0022419011220336	NaN	56.1017723083496
1155	114.151596069336	-6.30322694778442	-6.49965000152588	-0.00944637414067984	0.00191722682211548	0.00321592413820326	0.00841071270406246	NaN	57.075798034668
1156	114.151596069336	-6.95257568359375	-6.30484533309937	0.00711201597005129	0.00418994715437293	-0.0237320438027382	0.000293855206109583	NaN	57.075798034668
1157	112.203544616699	-5.32920408248901	-6.49965000152588	-0.00392691092565656	0.00483929552137852	-0.00944637414067984	-0.00652430532500148	NaN	56.1017723083496
1158	116.099639892578	-6.95257568359375	-6.17497587203979	0.0145795252174139	0.0022419011220336	-0.0146411629393697	-0.00197886489331722	NaN	58.0498199462891
1159	114.800941467285	-6.30322694778442	-6.75938940048218	0.00483929552137852	0.00256657530553639	-0.00522560812532902	0.00418994715437293	NaN	57.4004707336426
1160	115.450286865234	-5.65387868881226	-7.21393346786499	0.00743668992072344	0.00613799272105098	0.00418994715437293	0.000943203864153475	NaN	57.7251434326172
1161	114.800941467285	-5.65387868881226	-6.75938940048218	0.0022419011220336	-0.00132951640989631	-0.00944637414067984	-0.0026282137259841	NaN	57.4004707336426
1162	114.800941467285	-6.30322694778442	-6.62951993942261	0.0116574559360743	0.000618529506027699	-0.00879702530801296	-0.00360223650932312	NaN	57.4004707336426
1163	114.800941467285	-6.95257568359375	-6.43471527099609	0.00581331877037883	-0.0110697457566857	0.00256657530553639	-0.00100484199356288	NaN	57.4004707336426
1164	115.450286865234	-8.2512731552124	-6.69445466995239	0.0162028968334198	-0.00230353930965066	0.000618529506027699	-0.000680167751852423	NaN	57.7251434326172
1165	114.800941467285	-7.27725028991699	-6.82432460784912	0.00354059832170606	-0.00619963090866804	0.0136055024340749	0.0132808275520802	NaN	57.4004707336426
1166	116.099639892578	-8.2512731552124	-6.95419406890869	-0.00684897974133492	-0.00717365415766835	0.0145795252174139	-3.08191010844894e-05	NaN	58.0498199462891
1167	114.151596069336	-6.95257568359375	-7.01912927627563	-0.00490093370899558	-0.00587495695799589	0.00483929552137852	-0.00165419070981443	NaN	57.075798034668
1168	115.450286865234	-6.95257568359375	-6.95419406890869	-0.0113944197073579	-0.00327756232582033	0.00906006153672934	0.000943203864153475	NaN	57.7251434326172
1169	115.450286865234	-6.62790155410767	-6.49965000152588	-0.00165419070981443	0.00581331877037883	0.00516396993771195	0.00678734155371785	NaN	57.7251434326172
1170	115.450286865234	-5.32920408248901	-6.30484533309937	0.00418994715437293	0.0022419011220336	0.00711201597005129	0.00159255252219737	NaN	57.7251434326172
1171	114.800941467285	-5.32920408248901	-6.69445466995239	-0.00230353930965066	-0.0026282137259841	0.000618529506027699	-3.08191010844894e-05	NaN	57.4004707336426
1172	114.800941467285	-5.32920408248901	-6.69445466995239	0.00581331877037883	0.00516396993771195	-0.00132951640989631	-0.00814767740666866	NaN	57.4004707336426
1173	114.800941467285	-5.97855281829834	-6.88925933837891	-0.0217839982360601	0.00126787810586393	-0.00522560812532902	-0.00457625929266214	NaN	57.4004707336426
1174	114.800941467285	-5.97855281829834	-6.56458520889282	0.00516396993771195	0.00581331877037883	-0.00100484199356288	0.00548864435404539	NaN	57.4004707336426
1175	115.450286865234	-5.97855281829834	-6.82432460784912	0.00191722682211548	0.00126787810586393	-0.00490093370899558	0.000618529506027699	NaN	57.7251434326172
1176	114.151596069336	-5.97855281829834	-6.69445466995239	0.0149041991680861	0.00678734155371785	-0.0110697457566857	-0.00230353930965066	NaN	57.075798034668
1177	117.398338317871	-6.95257568359375	-6.30484533309937	0.00711201597005129	0.00354059832170606	-0.0198359526693821	-0.0107450718060136	NaN	58.6991691589355
1178	114.151596069336	-5.65387868881226	-6.88925933837891	0.011982130818069	0.00159255252219737	-0.0139918150380254	-0.00782300252467394	NaN	57.075798034668
1179	114.800941467285	-5.65387868881226	-6.75938940048218	0.0217223595827818	0.00418994715437293	-0.00782300252467394	-0.0026282137259841	NaN	57.4004707336426
1180	114.800941467285	-7.27725028991699	-6.43471527099609	0.0197743140161037	0.00126787810586393	-0.00425158534198999	-0.000355493422830477	NaN	57.4004707336426
1181	116.099639892578	-7.27725028991699	-6.43471527099609	0.0178262684494257	0.00321592413820326	-0.00197886489331722	0.00289124972186983	NaN	58.0498199462891
1182	115.450286865234	-7.27725028991699	-6.23991060256958	0.00841071270406246	0.00159255252219737	-0.00522560812532902	-0.00327756232582033	NaN	57.7251434326172
1183	115.450286865234	-7.27725028991699	-6.04510593414307	0.00678734155371785	-0.00132951640989631	-0.00457625929266214	-0.00522560812532902	NaN	57.7251434326172
1184	113.502243041992	-5.97855281829834	-6.69445466995239	0.00354059832170606	0.00841071270406246	0.00841071270406246	0.000293855206109583	NaN	56.7511215209961
1185	112.203544616699	-6.30322694778442	-6.49965000152588	-0.0117190945893526	0.00289124972186983	-0.00165419070981443	0.000618529506027699	NaN	56.1017723083496
1186	113.502243041992	-5.97855281829834	-6.88925933837891	-0.00977104809135199	0.000618529506027699	0.0132808275520802	0.00256657530553639	NaN	56.7511215209961
1187	112.852897644043	-6.30322694778442	-6.88925933837891	-0.023407369852066	0.000293855206109583	0.00159255252219737	0.000943203864153475	NaN	56.4264488220215
1188	111.55419921875	-5.97855281829834	-6.49965000152588	-0.0247060675173998	-0.00100484199356288	0.00873538758605719	0.000618529506027699	NaN	55.777099609375
1189	112.203544616699	-5.00452995300293	-6.11004114151001	-0.0152905117720366	0.00386527273803949	-0.00295288790948689	0.00256657530553639	NaN	56.1017723083496
1190	114.800941467285	-6.95257568359375	-6.43471527099609	-0.00555028254166245	0.00516396993771195	0.00191722682211548	0.00126787810586393	NaN	57.4004707336426
1191	115.450286865234	-5.97855281829834	-6.56458520889282	-0.00619963090866804	-0.00230353930965066	-0.00230353930965066	-0.00327756232582033	NaN	57.7251434326172
1192	116.099639892578	-6.62790155410767	-6.43471527099609	-0.00652430532500148	0.00289124972186983	-0.000680167751852423	-0.00457625929266214	NaN	58.0498199462891
1193	114.151596069336	-6.30322694778442	-6.23991060256958	-0.00814767740666866	0.000943203864153475	-0.00165419070981443	-0.00457625929266214	NaN	57.075798034668
1194	114.800941467285	-5.65387868881226	-6.88925933837891	-3.08191010844894e-05	0.00289124972186983	-0.000355493422830477	-0.00360223650932312	NaN	57.4004707336426
1195	116.748985290527	-6.95257568359375	-6.56458520889282	0.0116574559360743	0.00386527273803949	-0.00749832857400179	-0.00100484199356288	NaN	58.3744926452637
1196	115.450286865234	-7.92659854888916	-6.43471527099609	0.011982130818069	-0.00230353930965066	-0.0139918150380254	0.000293855206109583	NaN	57.7251434326172
1197	114.151596069336	-6.62790155410767	-6.75938940048218	0.00418994715437293	-0.0026282137259841	-0.0263294391334057	-0.00879702530801296	NaN	57.075798034668
1198	115.450286865234	-8.2512731552124	-6.49965000152588	0.00191722682211548	-0.0123684434220195	-0.00684897974133492	-0.00197886489331722	NaN	57.7251434326172
1199	116.748985290527	-7.92659854888916	-6.23991060256958	0.0158782228827477	-0.00490093370899558	-0.00360223650932312	0.00646266713738441	NaN	58.3744926452637
1200	114.800941467285	-6.30322694778442	-6.56458520889282	-0.00587495695799589	0.0022419011220336	-0.00100484199356288	0.00548864435404539	NaN	57.4004707336426
1201	112.852897644043	-6.30322694778442	-6.11004114151001	-0.00132951640989631	-0.00132951640989631	-0.00847235135734081	0.00256657530553639	NaN	56.4264488220215
1202	114.151596069336	-5.32920408248901	-6.62951993942261	-0.0130177913233638	0.000618529506027699	-0.00749832857400179	-0.0107450718060136	NaN	57.075798034668
1203	114.151596069336	-5.65387868881226	-6.62951993942261	-0.00587495695799589	-0.00327756232582033	-0.00132951640989631	0.00321592413820326	NaN	57.075798034668
1204	116.748985290527	-6.30322694778442	-6.95419406890869	0.0152288740500808	0.00386527273803949	0.00548864435404539	-0.00425158534198999	NaN	58.3744926452637
1205	116.099639892578	-6.62790155410767	-6.49965000152588	-0.00522560812532902	0.00354059832170606	0.000293855206109583	0.00321592413820326	NaN	58.0498199462891
1206	116.099639892578	-6.30322694778442	-6.43471527099609	-0.00230353930965066	0.00159255252219737	0.0175015944987535	0.00483929552137852	NaN	58.0498199462891
1207	114.800941467285	-5.32920408248901	-7.08406400680542	-0.00912170019000769	0.00354059832170606	0.00191722682211548	-0.00295288790948689	NaN	57.4004707336426
1208	115.450286865234	-6.30322694778442	-7.14899873733521	-0.00457625929266214	-0.000680167751852423	0.00418994715437293	0.000943203864153475	NaN	57.7251434326172
1209	117.398338317871	-6.30322694778442	-7.34380340576172	0.00548864435404539	0.00321592413820326	-0.00197886489331722	0.00516396993771195	NaN	58.6991691589355
1210	113.502243041992	-5.65387868881226	-6.82432460784912	-0.00165419070981443	0.00873538758605719	0.00289124972186983	0.00256657530553639	NaN	56.7511215209961
1211	115.450286865234	-5.97855281829834	-6.69445466995239	-0.0143164889886975	0.00418994715437293	0.00289124972186983	-3.08191010844894e-05	NaN	57.7251434326172
1212	114.151596069336	-5.00452995300293	-6.62951993942261	-0.00879702530801296	0.00386527273803949	-0.00360223650932312	0.000618529506027699	NaN	57.075798034668
1213	116.748985290527	-5.65387868881226	-6.95419406890869	0.0142548503354192	-0.000680167751852423	0.00191722682211548	-0.00360223650932312	NaN	58.3744926452637
1214	116.748985290527	-6.62790155410767	-6.30484533309937	0.0116574559360743	0.00386527273803949	0.0113327819854021	0.00191722682211548	NaN	58.3744926452637
1215	114.151596069336	-5.65387868881226	-6.82432460784912	0.0191249661147594	0.00386527273803949	-0.00782300252467394	0.00548864435404539	NaN	57.075798034668
1216	114.800941467285	-5.32920408248901	-6.62951993942261	0.0269171483814716	0.00191722682211548	-0.0165892094373703	-0.00165419070981443	NaN	57.4004707336426
1217	114.800941467285	-6.62790155410767	-6.36978054046631	0.0207483377307653	0.00516396993771195	-0.017887907102704	-0.0169138833880424	NaN	57.4004707336426
1218	113.502243041992	-6.62790155410767	-6.30484533309937	0.00548864435404539	0.000943203864153475	-0.0227580219507217	0.00289124972186983	NaN	56.7511215209961
1219	110.904846191406	-5.32920408248901	-6.36978054046631	0.00776136433705688	-0.00132951640989631	-0.0026282137259841	-0.00327756232582033	NaN	55.4524230957031
1220	112.203544616699	-7.27725028991699	-6.11004114151001	-0.00425158534198999	0.00418994715437293	-0.00425158534198999	0.00613799272105098	NaN	56.1017723083496
1221	114.151596069336	-6.30322694778442	-7.01912927627563	-0.0026282137259841	0.00191722682211548	0.000943203864153475	-0.00100484199356288	NaN	57.075798034668
1222	114.800941467285	-6.95257568359375	-6.88925933837891	-0.0139918150380254	0.000293855206109583	-0.0191866029053926	-0.00587495695799589	NaN	57.4004707336426
1223	113.502243041992	-5.97855281829834	-6.43471527099609	-0.0113944197073579	0.00256657530553639	-0.00360223650932312	0.00256657530553639	NaN	56.7511215209961
1224	114.151596069336	-5.97855281829834	-7.01912927627563	0.00191722682211548	-0.000355493422830477	-0.00457625929266214	0.00386527273803949	NaN	57.075798034668
1225	114.151596069336	-5.32920408248901	-6.82432460784912	-0.00652430532500148	0.0106834331527352	0.00613799272105098	0.00418994715437293	NaN	57.075798034668
1226	114.800941467285	-5.97855281829834	-6.95419406890869	-0.0195112787187099	0.000618529506027699	0.00776136433705688	0.00289124972186983	NaN	57.4004707336426
1227	116.099639892578	-6.95257568359375	-7.01912927627563	-0.0188619289547205	0.00159255252219737	0.00548864435404539	0.00581331877037883	NaN	58.0498199462891
1228	115.450286865234	-6.62790155410767	-7.21393346786499	-0.0188619289547205	-0.00522560812532902	0.00386527273803949	0.00354059832170606	NaN	57.7251434326172
1229	114.151596069336	-6.62790155410767	-7.14899873733521	-0.0136671401560307	-0.00717365415766835	0.0106834331527352	-0.000680167751852423	NaN	57.075798034668
1230	114.800941467285	-7.27725028991699	-6.36978054046631	-0.00555028254166245	-0.00295288790948689	-0.00295288790948689	0.00613799272105098	NaN	57.4004707336426
1231	115.450286865234	-7.60192441940308	-5.98017120361328	-0.00652430532500148	-0.0026282137259841	0.00321592413820326	0.00516396993771195	NaN	57.7251434326172
1232	114.800941467285	-6.95257568359375	-6.11004114151001	0.00808603875339031	-3.08191010844894e-05	-0.0104203969240189	-0.0123684434220195	NaN	57.4004707336426
1233	114.151596069336	-5.65387868881226	-6.56458520889282	-0.00522560812532902	-0.000680167751852423	0.00516396993771195	0.000943203864153475	NaN	57.075798034668
1234	114.800941467285	-5.65387868881226	-7.21393346786499	-0.000680167751852423	-0.00944637414067984	0.00256657530553639	-0.00392691092565656	NaN	57.4004707336426
1235	116.099639892578	-6.62790155410767	-6.30484533309937	0.00873538758605719	0.00938473641872406	-0.0110697457566857	0.0022419011220336	NaN	58.0498199462891
1236	116.099639892578	-5.97855281829834	-6.30484533309937	0.0285405199974775	0.0022419011220336	-0.0156151866540313	-0.00425158534198999	NaN	58.0498199462891
1237	114.151596069336	-5.65387868881226	-6.43471527099609	0.0132808275520802	-3.08191010844894e-05	-0.021459324285388	-0.00360223650932312	NaN	57.075798034668
1238	114.800941467285	-6.95257568359375	-6.30484533309937	0.020423661917448	-0.00197886489331722	-0.00230353930965066	-0.00522560812532902	NaN	57.4004707336426
1239	116.748985290527	-6.95257568359375	-6.82432460784912	0.01847561635077	-3.08191010844894e-05	-0.0107450718060136	-0.00100484199356288	NaN	58.3744926452637
1240	114.800941467285	-4.67985534667969	-6.82432460784912	0.0207483377307653	0.00646266713738441	-0.0026282137259841	0.000293855206109583	NaN	57.4004707336426
1241	115.450286865234	-5.32920408248901	-6.88925933837891	0.0207483377307653	0.0022419011220336	-0.00749832857400179	0.00159255252219737	NaN	57.7251434326172
1242	114.800941467285	-5.32920408248901	-6.69445466995239	0.0210730116814375	0.00451462110504508	-0.000355493422830477	-0.00392691092565656	NaN	57.4004707336426
1243	115.450286865234	-5.00452995300293	-6.62951993942261	0.0165275707840919	0.000943203864153475	0.00126787810586393	-0.00360223650932312	NaN	57.7251434326172
1244	115.450286865234	-6.30322694778442	-6.75938940048218	0.0152288740500808	0.00256657530553639	0.0113327819854021	0.00906006153672934	NaN	57.7251434326172
1245	116.748985290527	-6.30322694778442	-6.49965000152588	0.00321592413820326	0.00711201597005129	0.0239950809627771	0.00906006153672934	NaN	58.3744926452637
1246	115.450286865234	-5.97855281829834	-6.49965000152588	0.00516396993771195	0.00678734155371785	0.0308132413774729	0.00321592413820326	NaN	57.7251434326172
1247	114.151596069336	-5.00452995300293	-6.56458520889282	-0.0143164889886975	0.00191722682211548	0.00191722682211548	0.00289124972186983	NaN	57.075798034668
1248	114.151596069336	-6.30322694778442	-6.75938940048218	-0.0123684434220195	0.00321592413820326	0.00938473641872406	0.00483929552137852	NaN	57.075798034668
1249	114.151596069336	-5.97855281829834	-6.62951993942261	-0.0139918150380254	-0.00230353930965066	0.00841071270406246	0.00711201597005129	NaN	57.075798034668
1250	113.502243041992	-5.97855281829834	-6.75938940048218	-0.0260047651827335	0.00938473641872406	0.00483929552137852	0.00906006153672934	NaN	56.7511215209961
1251	112.203544616699	-4.3551812171936	-7.34380340576172	-0.0152905117720366	0.000943203864153475	0.0103587592020631	-0.00295288790948689	NaN	56.1017723083496
1252	113.502243041992	-5.97855281829834	-6.56458520889282	-3.08191010844894e-05	-0.000680167751852423	-0.0123684434220195	0.00321592413820326	NaN	56.7511215209961
1253	115.450286865234	-5.97855281829834	-6.95419406890869	-0.0113944197073579	0.00451462110504508	-0.00652430532500148	-0.000680167751852423	NaN	57.7251434326172
1254	115.450286865234	-6.62790155410767	-6.75938940048218	-0.00587495695799589	-0.00457625929266214	-0.00879702530801296	0.00386527273803949	NaN	57.7251434326172
1255	114.151596069336	-4.67985534667969	-6.36978054046631	0.00126787810586393	0.00938473641872406	-0.00295288790948689	0.00548864435404539	NaN	57.075798034668
1256	115.450286865234	-5.32920408248901	-6.36978054046631	0.00743668992072344	-0.00295288790948689	-0.0162645354866982	-0.00165419070981443	NaN	57.7251434326172
1257	115.450286865234	-6.30322694778442	-6.43471527099609	-0.00100484199356288	0.00126787810586393	-0.0185372550040483	-0.00652430532500148	NaN	57.7251434326172
1258	116.099639892578	-6.95257568359375	-6.69445466995239	0.00938473641872406	-0.00425158534198999	-0.0126931173726916	-0.00165419070981443	NaN	58.0498199462891
1259	114.151596069336	-6.62790155410767	-6.62951993942261	0.0132808275520802	-0.00522560812532902	-0.00490093370899558	0.00516396993771195	NaN	57.075798034668
1260	116.099639892578	-7.60192441940308	-6.88925933837891	0.00678734155371785	-0.00425158534198999	-0.0100957229733467	0.00386527273803949	NaN	58.0498199462891
1261	116.099639892578	-7.27725028991699	-6.17497587203979	0.0116574559360743	-0.00295288790948689	-0.00425158534198999	0.00548864435404539	NaN	58.0498199462891
1262	116.099639892578	-7.27725028991699	-5.98017120361328	0.00743668992072344	-0.00522560812532902	-0.00392691092565656	-0.000680167751852423	NaN	58.0498199462891
1263	115.450286865234	-6.62790155410767	-6.95419406890869	-0.00684897974133492	-0.00100484199356288	-0.00425158534198999	0.00548864435404539	NaN	57.7251434326172
1264	114.800941467285	-5.97855281829834	-6.62951993942261	0.0149041991680861	-0.00652430532500148	-0.0026282137259841	0.000293855206109583	NaN	57.4004707336426
1265	113.502243041992	-5.00452995300293	-6.56458520889282	-0.00100484199356288	0.00386527273803949	0.00256657530553639	0.00581331877037883	NaN	56.7511215209961
1266	115.450286865234	-5.32920408248901	-6.56458520889282	-0.0143164889886975	0.0022419011220336	0.0113327819854021	0.00191722682211548	NaN	57.7251434326172
1267	116.099639892578	-6.30322694778442	-6.23991060256958	-0.00782300252467394	0.00191722682211548	0.000293855206109583	-0.00977104809135199	NaN	58.0498199462891
1268	114.151596069336	-5.00452995300293	-6.88925933837891	-0.00847235135734081	0.00418994715437293	0.00743668992072344	0.00548864435404539	NaN	57.075798034668
1269	114.800941467285	-5.00452995300293	-6.75938940048218	-0.00684897974133492	0.000293855206109583	-0.00392691092565656	-3.08191010844894e-05	NaN	57.4004707336426
1270	114.151596069336	-5.32920408248901	-6.69445466995239	-0.00132951640989631	0.00906006153672934	-0.0133424662053585	0.000618529506027699	NaN	57.075798034668
1271	116.099639892578	-6.30322694778442	-6.62951993942261	-0.00327756232582033	0.00418994715437293	0.000293855206109583	0.00970941036939621	NaN	58.0498199462891
1272	114.800941467285	-5.97855281829834	-6.56458520889282	0.00159255252219737	-0.000355493422830477	-0.00132951640989631	-0.00425158534198999	NaN	57.4004707336426
1273	116.099639892578	-5.32920408248901	-6.69445466995239	-0.000680167751852423	0.00678734155371785	-0.0133424662053585	-0.00555028254166245	NaN	58.0498199462891
1274	114.151596069336	-5.32920408248901	-6.43471527099609	-0.0113944197073579	0.00159255252219737	0.00451462110504508	0.00808603875339031	NaN	57.075798034668
1275	116.748985290527	-6.30322694778442	-6.36978054046631	0.0158782228827477	0.00678734155371785	-0.00197886489331722	0.00678734155371785	NaN	58.3744926452637
1276	114.151596069336	-5.97855281829834	-6.43471527099609	0.0230210572481155	-0.000355493422830477	-0.0182125810533762	0.00159255252219737	NaN	57.075798034668
1277	116.748985290527	-5.32920408248901	-6.62951993942261	0.00743668992072344	0.0022419011220336	-0.0159398596733809	0.0022419011220336	NaN	58.3744926452637
1278	113.502243041992	-4.67985534667969	-6.49965000152588	0.0132808275520802	0.00354059832170606	-0.0182125810533762	0.00776136433705688	NaN	56.7511215209961
1279	114.800941467285	-6.30322694778442	-6.23991060256958	0.00646266713738441	-0.00100484199356288	-0.00457625929266214	0.000293855206109583	NaN	57.4004707336426
1280	113.502243041992	-5.97855281829834	-6.11004114151001	-0.00132951640989631	0.00646266713738441	0.000618529506027699	0.0103587592020631	NaN	56.7511215209961
1281	111.55419921875	-5.65387868881226	-6.82432460784912	-0.00555028254166245	-0.000355493422830477	-0.00555028254166245	-0.00392691092565656	NaN	55.777099609375
1282	112.203544616699	-5.32920408248901	-7.08406400680542	-0.021459324285388	0.000293855206109583	-0.00587495695799589	-0.0026282137259841	NaN	56.1017723083496
1283	114.151596069336	-5.65387868881226	-7.14899873733521	-0.0104203969240189	0.00451462110504508	0.00126787810586393	-0.00555028254166245	NaN	57.075798034668
1284	114.151596069336	-5.97855281829834	-6.23991060256958	-0.00912170019000769	0.00126787810586393	-0.000680167751852423	-0.00165419070981443	NaN	57.075798034668
1285	114.800941467285	-5.65387868881226	-6.17497587203979	-0.00912170019000769	0.00321592413820326	0.00776136433705688	-0.000355493422830477	NaN	57.4004707336426
1286	116.099639892578	-6.30322694778442	-5.98017120361328	-0.0201606266200542	0.00321592413820326	0.011982130818069	0.0116574559360743	NaN	58.0498199462891
1287	114.800941467285	-5.32920408248901	-6.62951993942261	-0.0195112787187099	-0.00490093370899558	0.0103587592020631	-0.00490093370899558	NaN	57.4004707336426
1288	114.800941467285	-6.95257568359375	-6.43471527099609	-0.0165892094373703	0.000943203864153475	0.00451462110504508	0.00516396993771195	NaN	57.4004707336426
1289	115.450286865234	-6.95257568359375	-6.43471527099609	-0.00555028254166245	-0.00522560812532902	0.0145795252174139	0.00126787810586393	NaN	57.7251434326172
1290	116.748985290527	-7.60192441940308	-7.14899873733521	-0.00327756232582033	-0.00132951640989631	-0.00490093370899558	0.00159255252219737	NaN	58.3744926452637
1291	115.450286865234	-6.62790155410767	-6.49965000152588	0.00159255252219737	-0.00457625929266214	0.00970941036939621	0.000618529506027699	NaN	57.7251434326172
1292	116.748985290527	-6.95257568359375	-6.11004114151001	0.00354059832170606	-0.00652430532500148	-0.0026282137259841	-0.00197886489331722	NaN	58.3744926452637
1293	116.099639892578	-7.27725028991699	-6.43471527099609	0.0155535480007529	-0.00230353930965066	0.0155535480007529	-0.00522560812532902	NaN	58.0498199462891
1294	116.099639892578	-7.92659854888916	-6.95419406890869	0.00646266713738441	-0.00197886489331722	0.00126787810586393	0.00159255252219737	NaN	58.0498199462891
1295	113.502243041992	-5.65387868881226	-7.01912927627563	0.00256657530553639	0.00581331877037883	-0.000355493422830477	-0.00165419070981443	NaN	56.7511215209961
1296	116.099639892578	-6.95257568359375	-7.01912927627563	0.0282158460468054	0.00321592413820326	-0.00977104809135199	-0.00100484199356288	NaN	58.0498199462891
1297	114.800941467285	-5.32920408248901	-6.30484533309937	0.020423661917448	0.000943203864153475	-0.00977104809135199	-0.00944637414067984	NaN	57.4004707336426
1298	115.450286865234	-5.97855281829834	-6.04510593414307	0.0194496400654316	0.00483929552137852	-0.0152905117720366	-0.0130177913233638	NaN	57.7251434326172
1299	114.800941467285	-5.65387868881226	-6.43471527099609	0.0142548503354192	-0.000355493422830477	-0.00165419070981443	-0.0026282137259841	NaN	57.4004707336426
1300	114.800941467285	-5.00452995300293	-6.62951993942261	0.0116574559360743	0.00516396993771195	0.0022419011220336	-0.000680167751852423	NaN	57.4004707336426
1301	116.099639892578	-6.62790155410767	-6.69445466995239	0.00938473641872406	0.00354059832170606	-0.00587495695799589	0.00354059832170606	NaN	58.0498199462891
1302	115.450286865234	-5.97855281829834	-6.56458520889282	0.00548864435404539	0.0022419011220336	-0.00165419070981443	-0.00425158534198999	NaN	57.7251434326172
1303	115.450286865234	-5.32920408248901	-6.49965000152588	0.00711201597005129	0.00483929552137852	-0.00944637414067984	0.000293855206109583	NaN	57.7251434326172
1304	114.800941467285	-4.67985534667969	-6.62951993942261	0.0022419011220336	-3.08191010844894e-05	0.0132808275520802	-3.08191010844894e-05	NaN	57.4004707336426
1305	114.151596069336	-5.32920408248901	-6.56458520889282	0.000618529506027699	0.00191722682211548	0.00646266713738441	-0.00392691092565656	NaN	57.075798034668
1306	115.450286865234	-5.00452995300293	-6.62951993942261	-0.00749832857400179	0.00354059832170606	0.0226963832974434	-0.000355493422830477	NaN	57.7251434326172
1307	116.748985290527	-5.97855281829834	-6.43471527099609	-0.00425158534198999	-0.00230353930965066	0.00386527273803949	0.00256657530553639	NaN	58.3744926452637
1308	115.450286865234	-6.30322694778442	-6.62951993942261	-0.00717365415766835	0.00451462110504508	0.00841071270406246	0.00678734155371785	NaN	57.7251434326172
1309	113.502243041992	-5.32920408248901	-6.56458520889282	-0.00555028254166245	-0.000680167751852423	0.00970941036939621	0.00418994715437293	NaN	56.7511215209961
1310	112.203544616699	-5.65387868881226	-6.36978054046631	-0.00749832857400179	0.000293855206109583	0.00354059832170606	-0.000680167751852423	NaN	56.1017723083496
1311	112.203544616699	-5.65387868881226	-6.75938940048218	-0.00490093370899558	0.00418994715437293	-0.000680167751852423	0.0022419011220336	NaN	56.1017723083496
1312	112.203544616699	-5.65387868881226	-7.01912927627563	-0.0139918150380254	-0.00132951640989631	-0.00522560812532902	0.000293855206109583	NaN	56.1017723083496
1313	111.55419921875	-5.32920408248901	-6.62951993942261	-0.0195112787187099	0.00516396993771195	-0.00684897974133492	-0.000355493422830477	NaN	55.777099609375
1314	112.203544616699	-5.32920408248901	-6.43471527099609	-0.00977104809135199	-3.08191010844894e-05	0.00354059832170606	0.00711201597005129	NaN	56.1017723083496
1315	113.502243041992	-5.97855281829834	-6.17497587203979	-0.0172385573387146	0.0022419011220336	-0.00197886489331722	0.00191722682211548	NaN	56.7511215209961
1316	113.502243041992	-5.65387868881226	-6.69445466995239	0.00386527273803949	0.00321592413820326	-0.0139918150380254	-0.00457625929266214	NaN	56.7511215209961
1317	116.099639892578	-5.65387868881226	-6.75938940048218	0.00159255252219737	-3.08191010844894e-05	-0.0169138833880424	-0.00327756232582033	NaN	58.0498199462891
1318	114.800941467285	-5.00452995300293	-7.08406400680542	0.00646266713738441	0.00191722682211548	-0.0198359526693821	-0.00392691092565656	NaN	57.4004707336426
1319	115.450286865234	-6.62790155410767	-6.95419406890869	0.00321592413820326	-0.00295288790948689	-0.0026282137259841	0.000943203864153475	NaN	57.7251434326172
1320	115.450286865234	-7.27725028991699	-6.49965000152588	0.0116574559360743	-0.00327756232582033	-0.00165419070981443	0.000293855206109583	NaN	57.7251434326172
1321	114.800941467285	-6.30322694778442	-6.62951993942261	0.0239950809627771	-0.00522560812532902	0.00483929552137852	-0.0026282137259841	NaN	57.4004707336426
1322	116.748985290527	-6.62790155410767	-6.23991060256958	0.00354059832170606	-0.00587495695799589	-0.0152905117720366	0.00159255252219737	NaN	58.3744926452637
1323	115.450286865234	-7.60192441940308	-6.82432460784912	0.0136055024340749	-0.0104203969240189	-0.00879702530801296	-0.00717365415766835	NaN	57.7251434326172
1324	117.398338317871	-6.95257568359375	-6.49965000152588	0.013930176384747	-0.00457625929266214	0.000943203864153475	0.00646266713738441	NaN	58.6991691589355
1325	114.800941467285	-7.27725028991699	-6.43471527099609	0.00808603875339031	0.00126787810586393	0.0022419011220336	0.00418994715437293	NaN	57.4004707336426
1326	114.800941467285	-6.62790155410767	-6.36978054046631	-0.00295288790948689	-0.00295288790948689	0.00808603875339031	0.0100340843200684	NaN	57.4004707336426
1327	114.800941467285	-5.32920408248901	-6.62951993942261	-0.00327756232582033	0.00418994715437293	0.01847561635077	-0.00132951640989631	NaN	57.4004707336426
1328	114.800941467285	-5.97855281829834	-6.17497587203979	-0.00652430532500148	0.00354059832170606	0.00321592413820326	-0.00327756232582033	NaN	57.4004707336426
1329	116.099639892578	-6.62790155410767	-6.56458520889282	0.00548864435404539	0.00126787810586393	0.0123068047687411	0.00841071270406246	NaN	58.0498199462891
1330	115.450286865234	-6.30322694778442	-6.56458520889282	0.00321592413820326	0.00159255252219737	0.0106834331527352	-0.00684897974133492	NaN	57.7251434326172
1331	116.099639892578	-6.30322694778442	-6.75938940048218	-0.00392691092565656	0.00386527273803949	0.00289124972186983	0.00743668992072344	NaN	58.0498199462891
1332	115.450286865234	-5.97855281829834	-7.34380340576172	0.00191722682211548	-0.00360223650932312	-0.00944637414067984	-0.00717365415766835	NaN	57.7251434326172
1333	115.450286865234	-6.30322694778442	-7.08406400680542	-0.0159398596733809	0.00386527273803949	-0.0123684434220195	0.000618529506027699	NaN	57.7251434326172
1334	115.450286865234	-5.97855281829834	-6.30484533309937	-0.00230353930965066	0.00159255252219737	-0.00132951640989631	0.000943203864153475	NaN	57.7251434326172
1335	116.099639892578	-5.65387868881226	-6.62951993942261	0.00873538758605719	0.00386527273803949	-0.0107450718060136	0.00354059832170606	NaN	58.0498199462891
1336	115.450286865234	-5.65387868881226	-7.21393346786499	0.0152288740500808	0.00646266713738441	-0.0143164889886975	0.00256657530553639	NaN	57.7251434326172
1337	114.151596069336	-5.32920408248901	-6.56458520889282	0.0142548503354192	-0.00132951640989631	-0.0149658378213644	-0.00717365415766835	NaN	57.075798034668
1338	115.450286865234	-5.97855281829834	-6.30484533309937	0.0136055024340749	0.00191722682211548	-0.017887907102704	-0.000355493422830477	NaN	57.7251434326172
1339	114.800941467285	-5.00452995300293	-6.49965000152588	0.0207483377307653	0.00159255252219737	-0.00879702530801296	0.00256657530553639	NaN	57.4004707336426
1340	114.800941467285	-5.32920408248901	-7.01912927627563	0.0210730116814375	-0.00360223650932312	-0.00457625929266214	0.00613799272105098	NaN	57.4004707336426
1341	113.502243041992	-6.62790155410767	-6.62951993942261	0.00711201597005129	0.00711201597005129	-0.00392691092565656	-0.00360223650932312	NaN	56.7511215209961
1342	111.55419921875	-6.30322694778442	-7.01912927627563	0.0022419011220336	0.00191722682211548	-0.00652430532500148	-0.00132951640989631	NaN	55.777099609375
1343	111.55419921875	-5.32920408248901	-7.21393346786499	0.000943203864153475	0.00516396993771195	0.000618529506027699	0.00159255252219737	NaN	55.777099609375
1344	111.55419921875	-5.32920408248901	-7.08406400680542	-0.00165419070981443	-0.00100484199356288	-3.08191010844894e-05	0.00256657530553639	NaN	55.777099609375
1345	111.55419921875	-5.65387868881226	-6.88925933837891	-0.00132951640989631	0.00289124972186983	0.0022419011220336	0.0022419011220336	NaN	55.777099609375
1346	113.502243041992	-5.65387868881226	-6.75938940048218	-0.0279528107494116	0.00256657530553639	0.0171769186854362	0.00516396993771195	NaN	56.7511215209961
1347	114.800941467285	-6.30322694778442	-6.36978054046631	-0.0165892094373703	-0.000355493422830477	0.00159255252219737	0.00159255252219737	NaN	57.4004707336426
1348	114.800941467285	-5.00452995300293	-6.62951993942261	-0.0182125810533762	0.000943203864153475	0.0106834331527352	-3.08191010844894e-05	NaN	57.4004707336426
1349	114.151596069336	-5.00452995300293	-6.62951993942261	-0.0152905117720366	0.000943203864153475	0.011982130818069	0.00613799272105098	NaN	57.075798034668
1350	113.502243041992	-6.30322694778442	-6.43471527099609	-0.00555028254166245	-3.08191010844894e-05	-0.00392691092565656	0.00451462110504508	NaN	56.7511215209961
1351	114.800941467285	-6.62790155410767	-6.75938940048218	-0.00457625929266214	0.00321592413820326	0.01100810803473	-0.00619963090866804	NaN	57.4004707336426
1352	116.099639892578	-6.95257568359375	-5.9152364730835	-0.00327756232582033	-0.00684897974133492	-0.0117190945893526	0.000943203864153475	NaN	58.0498199462891
1353	114.151596069336	-5.97855281829834	-6.36978054046631	-0.00165419070981443	-0.00327756232582033	-0.0107450718060136	-0.00425158534198999	NaN	57.075798034668
1354	114.151596069336	-6.62790155410767	-6.69445466995239	0.0132808275520802	-0.00392691092565656	0.00256657530553639	0.00808603875339031	NaN	57.075798034668
1355	114.151596069336	-6.95257568359375	-6.49965000152588	-0.00100484199356288	-0.00587495695799589	-0.0026282137259841	0.00159255252219737	NaN	57.075798034668
1356	115.450286865234	-6.62790155410767	-6.43471527099609	0.0145795252174139	0.000943203864153475	-0.0113944197073579	0.000943203864153475	NaN	57.7251434326172
1357	115.450286865234	-6.62790155410767	-7.08406400680542	0.0132808275520802	-0.0026282137259841	-0.00782300252467394	-0.00457625929266214	NaN	57.7251434326172
1358	116.099639892578	-5.97855281829834	-6.30484533309937	0.0103587592020631	-0.00100484199356288	-0.0152905117720366	-0.00847235135734081	NaN	58.0498199462891
1359	114.800941467285	-5.65387868881226	-6.11004114151001	0.00646266713738441	0.00321592413820326	0.00418994715437293	0.00159255252219737	NaN	57.4004707336426
1360	115.450286865234	-6.62790155410767	-6.62951993942261	0.00516396993771195	-0.00132951640989631	-0.00100484199356288	0.00126787810586393	NaN	57.7251434326172
1361	113.502243041992	-5.32920408248901	-6.23991060256958	0.00451462110504508	0.00483929552137852	-0.00717365415766835	0.0022419011220336	NaN	56.7511215209961
1362	114.800941467285	-5.65387868881226	-6.62951993942261	0.00516396993771195	-0.00425158534198999	-0.0113944197073579	-0.00912170019000769	NaN	57.4004707336426
1363	116.099639892578	-6.62790155410767	-6.56458520889282	-0.00879702530801296	0.00483929552137852	-0.00749832857400179	-0.00327756232582033	NaN	58.0498199462891
1364	116.099639892578	-6.30322694778442	-6.43471527099609	-0.0211346503347158	0.00386527273803949	-0.00327756232582033	0.00418994715437293	NaN	58.0498199462891
1365	115.450286865234	-6.30322694778442	-6.23991060256958	0.00516396993771195	0.00516396993771195	0.00289124972186983	0.00289124972186983	NaN	57.7251434326172
1366	115.450286865234	-5.97855281829834	-6.56458520889282	-0.0152905117720366	0.00711201597005129	0.000943203864153475	-0.00879702530801296	NaN	57.7251434326172
1367	114.800941467285	-5.00452995300293	-6.62951993942261	-0.00977104809135199	-0.00100484199356288	0.00581331877037883	0.00159255252219737	NaN	57.4004707336426
1368	115.450286865234	-5.65387868881226	-6.56458520889282	-0.0162645354866982	0.00386527273803949	0.00613799272105098	-0.00782300252467394	NaN	57.7251434326172
1369	116.099639892578	-6.30322694778442	-6.30484533309937	-0.0026282137259841	0.00386527273803949	-0.000680167751852423	-0.00327756232582033	NaN	58.0498199462891
1370	114.800941467285	-5.00452995300293	-6.82432460784912	0.00873538758605719	-0.00100484199356288	0.000618529506027699	0.00743668992072344	NaN	57.4004707336426
1371	114.800941467285	-5.65387868881226	-6.36978054046631	0.00483929552137852	0.00581331877037883	-0.00749832857400179	0.00386527273803949	NaN	57.4004707336426
1372	112.852897644043	-4.67985534667969	-6.62951993942261	0.0022419011220336	0.000293855206109583	0.000618529506027699	0.00646266713738441	NaN	56.4264488220215
1373	114.151596069336	-5.97855281829834	-7.21393346786499	0.00841071270406246	-0.00230353930965066	-0.0165892094373703	0.000943203864153475	NaN	57.075798034668
1374	114.151596069336	-5.97855281829834	-6.88925933837891	0.00289124972186983	0.00451462110504508	0.00289124972186983	-0.000355493422830477	NaN	57.075798034668
1375	112.852897644043	-5.65387868881226	-7.21393346786499	0.00646266713738441	-0.00360223650932312	-0.00425158534198999	0.00386527273803949	NaN	56.4264488220215
1376	114.151596069336	-6.62790155410767	-6.88925933837891	0.0100340843200684	0.00841071270406246	-0.0198359526693821	-0.00132951640989631	NaN	57.075798034668
1377	113.502243041992	-6.30322694778442	-6.17497587203979	0.00386527273803949	0.00126787810586393	-0.00944637414067984	-0.00555028254166245	NaN	56.7511215209961
1378	115.450286865234	-6.62790155410767	-6.23991060256958	0.00386527273803949	-0.00100484199356288	-0.0149658378213644	-0.00132951640989631	NaN	57.7251434326172
1379	114.800941467285	-5.65387868881226	-7.08406400680542	0.00808603875339031	-0.000355493422830477	-0.00165419070981443	0.000293855206109583	NaN	57.4004707336426
1380	113.502243041992	-5.65387868881226	-6.82432460784912	0.00321592413820326	0.0022419011220336	-0.00717365415766835	0.00451462110504508	NaN	56.7511215209961
1381	116.099639892578	-6.95257568359375	-6.43471527099609	-0.00652430532500148	0.00256657530553639	-0.00555028254166245	-0.00392691092565656	NaN	58.0498199462891
1382	116.099639892578	-7.60192441940308	-6.17497587203979	0.00483929552137852	-0.00782300252467394	-0.00197886489331722	-3.08191010844894e-05	NaN	58.0498199462891
1383	114.151596069336	-6.95257568359375	-6.11004114151001	-0.00879702530801296	-0.0107450718060136	0.00191722682211548	-0.00912170019000769	NaN	57.075798034668
1384	114.151596069336	-6.62790155410767	-7.01912927627563	-0.00230353930965066	-0.00230353930965066	0.00418994715437293	-3.08191010844894e-05	NaN	57.075798034668
1385	114.800941467285	-6.62790155410767	-6.75938940048218	0.00581331877037883	-0.00879702530801296	0.0155535480007529	-0.00132951640989631	NaN	57.4004707336426
1386	115.450286865234	-6.30322694778442	-6.49965000152588	-0.00555028254166245	0.00289124972186983	0.0126314787194133	0.00159255252219737	NaN	57.7251434326172
1387	115.450286865234	-6.62790155410767	-6.43471527099609	-0.00327756232582033	-0.00360223650932312	0.00678734155371785	-0.00360223650932312	NaN	57.7251434326172
1388	116.099639892578	-5.65387868881226	-6.56458520889282	-0.0120437685400248	0.00321592413820326	0.00613799272105098	-0.00197886489331722	NaN	58.0498199462891
1389	114.151596069336	-5.32920408248901	-6.23991060256958	-0.0139918150380254	0.00256657530553639	0.012956153601408	0.00159255252219737	NaN	57.075798034668
1390	114.800941467285	-6.62790155410767	-6.23991060256958	-0.0117190945893526	-0.000355493422830477	0.00191722682211548	0.00581331877037883	NaN	57.4004707336426
1391	116.099639892578	-6.62790155410767	-7.14899873733521	-0.00555028254166245	0.00743668992072344	0.00678734155371785	0.00321592413820326	NaN	58.0498199462891
1392	116.099639892578	-6.62790155410767	-7.01912927627563	-0.0100957229733467	-0.00197886489331722	0.000943203864153475	0.00646266713738441	NaN	58.0498199462891
1393	114.800941467285	-5.97855281829834	-6.88925933837891	-0.00457625929266214	0.00191722682211548	0.000293855206109583	-0.00717365415766835	NaN	57.4004707336426
1394	114.151596069336	-5.32920408248901	-6.69445466995239	-0.00197886489331722	0.00808603875339031	0.0149041991680861	0.00483929552137852	NaN	57.075798034668
1395	113.502243041992	-6.95257568359375	-6.30484533309937	0.00711201597005129	0.000293855206109583	-0.00879702530801296	0.00289124972186983	NaN	56.7511215209961
1396	115.450286865234	-5.65387868881226	-6.56458520889282	0.0149041991680861	0.00483929552137852	-0.0162645354866982	0.000618529506027699	NaN	57.7251434326172
1397	116.099639892578	-6.95257568359375	-6.82432460784912	0.0145795252174139	0.000618529506027699	-0.0182125810533762	-0.00944637414067984	NaN	58.0498199462891
1398	114.151596069336	-5.97855281829834	-6.69445466995239	0.0168522447347641	-0.0026282137259841	-0.0169138833880424	-0.00879702530801296	NaN	57.075798034668
1399	115.450286865234	-6.95257568359375	-6.23991060256958	0.0162028968334198	0.00126787810586393	-0.00717365415766835	-0.00295288790948689	NaN	57.7251434326172
1400	116.099639892578	-5.97855281829834	-6.56458520889282	0.012956153601408	-0.00132951640989631	0.000293855206109583	0.0106834331527352	NaN	58.0498199462891
1401	113.502243041992	-5.97855281829834	-6.75938940048218	0.00613799272105098	0.00613799272105098	-0.0126931173726916	0.00451462110504508	NaN	56.7511215209961
1402	112.852897644043	-5.32920408248901	-6.95419406890869	0.00906006153672934	-3.08191010844894e-05	-0.0139918150380254	0.00191722682211548	NaN	56.4264488220215
1403	114.151596069336	-6.62790155410767	-6.75938940048218	0.00418994715437293	-0.000355493422830477	-0.0133424662053585	0.000618529506027699	NaN	57.075798034668
1404	113.502243041992	-6.95257568359375	-6.49965000152588	0.00581331877037883	0.00191722682211548	-0.00230353930965066	-0.0026282137259841	NaN	56.7511215209961
1405	114.151596069336	-7.60192441940308	-6.75938940048218	0.0106834331527352	-0.000355493422830477	-0.00944637414067984	0.00418994715437293	NaN	57.075798034668
1406	112.852897644043	-6.95257568359375	-6.23991060256958	0.00613799272105098	0.00386527273803949	0.013930176384747	0.00418994715437293	NaN	56.4264488220215
1407	114.151596069336	-6.30322694778442	-6.43471527099609	-0.00230353930965066	0.00126787810586393	-0.000680167751852423	0.0022419011220336	NaN	57.075798034668
1408	114.151596069336	-6.95257568359375	-6.75938940048218	0.00516396993771195	0.00126787810586393	0.00613799272105098	0.0022419011220336	NaN	57.075798034668
1409	116.748985290527	-7.27725028991699	-6.88925933837891	0.00191722682211548	0.00159255252219737	0.00581331877037883	0.00808603875339031	NaN	58.3744926452637
1410	115.450286865234	-5.97855281829834	-7.14899873733521	0.0123068047687411	0.000943203864153475	-0.00132951640989631	-0.000355493422830477	NaN	57.7251434326172
1411	114.151596069336	-6.95257568359375	-6.69445466995239	0.00646266713738441	0.00418994715437293	0.00418994715437293	0.00126787810586393	NaN	57.075798034668
1412	114.800941467285	-6.95257568359375	-6.49965000152588	0.000618529506027699	-0.00392691092565656	-0.00457625929266214	-0.000680167751852423	NaN	57.4004707336426
1413	116.099639892578	-8.57594776153564	-6.82432460784912	-0.00425158534198999	-0.00360223650932312	-0.00782300252467394	-3.08191010844894e-05	NaN	58.0498199462891
1414	117.398338317871	-8.57594776153564	-6.69445466995239	0.000943203864153475	0.0022419011220336	-0.00555028254166245	0.00678734155371785	NaN	58.6991691589355
1415	114.800941467285	-7.27725028991699	-6.75938940048218	-0.00879702530801296	-0.00977104809135199	-0.00879702530801296	-3.08191010844894e-05	NaN	57.4004707336426
1416	116.099639892578	-7.27725028991699	-6.75938940048218	0.00289124972186983	-0.00327756232582033	-0.0165892094373703	-3.08191010844894e-05	NaN	58.0498199462891
1417	115.450286865234	-6.95257568359375	-6.30484533309937	-0.0026282137259841	0.00159255252219737	-0.0211346503347158	-0.00230353930965066	NaN	57.7251434326172
1418	116.099639892578	-7.60192441940308	-6.75938940048218	0.00354059832170606	0.000293855206109583	-0.0198359526693821	-0.00425158534198999	NaN	58.0498199462891
1419	113.502243041992	-5.65387868881226	-6.36978054046631	-0.00879702530801296	0.00126787810586393	-3.08191010844894e-05	0.00159255252219737	NaN	56.7511215209961
1420	116.099639892578	-7.60192441940308	-6.23991060256958	0.000293855206109583	-0.00295288790948689	-0.00587495695799589	0.00678734155371785	NaN	58.0498199462891
1421	116.748985290527	-6.62790155410767	-6.62951993942261	0.011982130818069	0.0022419011220336	-0.00197886489331722	-3.08191010844894e-05	NaN	58.3744926452637
1422	116.748985290527	-7.60192441940308	-6.62951993942261	-0.00814767740666866	-0.00165419070981443	-0.0120437685400248	-0.0113944197073579	NaN	58.3744926452637
1423	115.450286865234	-6.95257568359375	-6.69445466995239	-0.00522560812532902	-0.00230353930965066	-0.0136671401560307	-0.00295288790948689	NaN	57.7251434326172
1424	115.450286865234	-6.30322694778442	-6.82432460784912	-0.00652430532500148	0.00516396993771195	-0.00684897974133492	0.00646266713738441	NaN	57.7251434326172
1425	115.450286865234	-6.62790155410767	-6.36978054046631	0.00646266713738441	0.000293855206109583	0.01100810803473	0.00906006153672934	NaN	57.7251434326172
1426	114.800941467285	-6.62790155410767	-6.56458520889282	-0.0182125810533762	0.00483929552137852	0.000293855206109583	0.00483929552137852	NaN	57.4004707336426
1427	116.099639892578	-7.27725028991699	-6.88925933837891	-0.0139918150380254	-0.000680167751852423	-0.00425158534198999	0.00581331877037883	NaN	58.0498199462891
1428	114.800941467285	-6.30322694778442	-7.27886867523193	-0.0113944197073579	-0.00295288790948689	-0.0026282137259841	0.00191722682211548	NaN	57.4004707336426
1429	114.800941467285	-6.30322694778442	-6.36978054046631	-0.0026282137259841	0.00776136433705688	0.00548864435404539	0.01847561635077	NaN	57.4004707336426
1430	115.450286865234	-6.95257568359375	-6.30484533309937	0.00970941036939621	0.000618529506027699	0.00581331877037883	0.0123068047687411	NaN	57.7251434326172
1431	114.800941467285	-7.27725028991699	-5.9152364730835	0.00256657530553639	0.00289124972186983	-0.00912170019000769	-0.00327756232582033	NaN	57.4004707336426
1432	114.151596069336	-6.95257568359375	-6.36978054046631	0.00159255252219737	-0.000680167751852423	-0.00684897974133492	-0.00847235135734081	NaN	57.075798034668
1433	112.852897644043	-7.60192441940308	-6.36978054046631	0.0116574559360743	0.000618529506027699	-0.000680167751852423	-0.00392691092565656	NaN	56.4264488220215
1434	112.852897644043	-5.97855281829834	-6.62951993942261	0.0171769186854362	0.00289124972186983	-0.00197886489331722	-0.000355493422830477	NaN	56.4264488220215
1435	114.151596069336	-7.27725028991699	-6.75938940048218	0.0259431265294552	0.000943203864153475	-0.0107450718060136	-0.000355493422830477	NaN	57.075798034668
1436	113.502243041992	-5.65387868881226	-6.88925933837891	0.0324366129934788	0.00321592413820326	-0.0152905117720366	-0.00749832857400179	NaN	56.7511215209961
1437	116.748985290527	-6.62790155410767	-6.30484533309937	0.0249691028147936	0.00289124972186983	-0.017887907102704	-0.00425158534198999	NaN	58.3744926452637
1438	114.800941467285	-6.62790155410767	-6.56458520889282	0.0223717093467712	0.000618529506027699	-0.0113944197073579	-0.00619963090866804	NaN	57.4004707336426
1439	116.748985290527	-7.60192441940308	-7.01912927627563	0.00418994715437293	0.00354059832170606	-0.0149658378213644	0.00289124972186983	NaN	58.3744926452637
1440	114.800941467285	-6.95257568359375	-7.21393346786499	-0.00749832857400179	0.000618529506027699	0.000943203864153475	0.00743668992072344	NaN	57.4004707336426
1441	115.450286865234	-6.62790155410767	-7.01912927627563	-0.00425158534198999	0.000618529506027699	-0.00652430532500148	-0.00230353930965066	NaN	57.7251434326172
1442	114.151596069336	-6.62790155410767	-6.95419406890869	-0.0113944197073579	-0.00165419070981443	-0.00782300252467394	0.00159255252219737	NaN	57.075798034668
1443	116.748985290527	-8.2512731552124	-6.23991060256958	-0.0100957229733467	-0.0104203969240189	-0.0120437685400248	-0.00977104809135199	NaN	58.3744926452637
1444	115.450286865234	-8.2512731552124	-6.30484533309937	-0.017887907102704	-0.00132951640989631	-0.00132951640989631	0.0022419011220336	NaN	57.7251434326172
1445	116.748985290527	-8.2512731552124	-6.56458520889282	-0.00425158534198999	-0.00360223650932312	0.00906006153672934	0.00483929552137852	NaN	58.3744926452637
1446	116.748985290527	-8.2512731552124	-6.43471527099609	-0.0237320438027382	-0.00457625929266214	0.0116574559360743	0.00418994715437293	NaN	58.3744926452637
1447	114.800941467285	-6.62790155410767	-7.08406400680542	-0.0175632312893867	0.000943203864153475	0.00970941036939621	0.00386527273803949	NaN	57.4004707336426
1448	115.450286865234	-7.27725028991699	-5.98017120361328	-0.000355493422830477	0.00126787810586393	0.00418994715437293	0.00256657530553639	NaN	57.7251434326172
1449	115.450286865234	-6.95257568359375	-6.11004114151001	0.000618529506027699	0.00483929552137852	0.0106834331527352	0.00321592413820326	NaN	57.7251434326172
1450	114.800941467285	-6.30322694778442	-6.69445466995239	0.00386527273803949	-0.00230353930965066	0.000293855206109583	-3.08191010844894e-05	NaN	57.4004707336426
1451	114.151596069336	-5.97855281829834	-6.82432460784912	-0.00295288790948689	0.00289124972186983	0.00678734155371785	0.00386527273803949	NaN	57.075798034668
1452	114.151596069336	-6.62790155410767	-7.27886867523193	0.00646266713738441	0.00321592413820326	-0.0133424662053585	0.000943203864153475	NaN	57.075798034668
1453	115.450286865234	-5.97855281829834	-7.4087381362915	0.020423661917448	0.00256657530553639	0.00613799272105098	-0.00684897974133492	NaN	57.7251434326172
1454	117.398338317871	-7.27725028991699	-7.08406400680542	0.00418994715437293	0.00516396993771195	-0.00782300252467394	0.00386527273803949	NaN	58.6991691589355
1455	116.099639892578	-6.62790155410767	-6.43471527099609	0.0142548503354192	0.0022419011220336	-0.00717365415766835	0.00386527273803949	NaN	58.0498199462891
1456	116.099639892578	-7.27725028991699	-7.08406400680542	0.0168522447347641	0.00126787810586393	-0.0191866029053926	-0.00197886489331722	NaN	58.0498199462891
1457	114.800941467285	-5.97855281829834	-7.08406400680542	0.00613799272105098	0.00256657530553639	-0.0204853005707264	-0.00425158534198999	NaN	57.4004707336426
1458	116.099639892578	-7.27725028991699	-6.30484533309937	0.0162028968334198	0.000618529506027699	-0.0110697457566857	-0.0026282137259841	NaN	58.0498199462891
1459	114.151596069336	-6.62790155410767	-6.56458520889282	0.00776136433705688	0.00321592413820326	-0.00782300252467394	-0.00327756232582033	NaN	57.075798034668
1460	114.151596069336	-6.62790155410767	-6.30484533309937	0.0191249661147594	-0.00327756232582033	0.00646266713738441	0.00354059832170606	NaN	57.075798034668
1461	113.502243041992	-7.27725028991699	-5.9152364730835	0.00873538758605719	0.00159255252219737	-0.00944637414067984	-0.00587495695799589	NaN	56.7511215209961
1462	114.151596069336	-6.95257568359375	-6.56458520889282	-0.0201606266200542	0.00451462110504508	-0.00230353930965066	-0.00912170019000769	NaN	57.075798034668
1463	112.203544616699	-6.30322694778442	-6.88925933837891	-0.00457625929266214	-0.0026282137259841	-0.00555028254166245	-0.000355493422830477	NaN	56.1017723083496
1464	112.203544616699	-5.32920408248901	-6.49965000152588	-0.00782300252467394	0.00289124972186983	0.00256657530553639	0.00126787810586393	NaN	56.1017723083496
1465	112.203544616699	-6.30322694778442	-6.49965000152588	0.00548864435404539	-0.00100484199356288	0.00711201597005129	0.00743668992072344	NaN	56.1017723083496
1466	114.151596069336	-6.62790155410767	-6.82432460784912	-0.0169138833880424	0.000618529506027699	0.00808603875339031	0.0022419011220336	NaN	57.075798034668
1467	114.151596069336	-6.62790155410767	-6.56458520889282	-0.00425158534198999	0.00483929552137852	0.00548864435404539	-0.00360223650932312	NaN	57.075798034668
1468	116.099639892578	-7.27725028991699	-6.95419406890869	-0.00684897974133492	-0.00230353930965066	0.012956153601408	0.00191722682211548	NaN	58.0498199462891
1469	114.800941467285	-5.65387868881226	-6.75938940048218	-0.00327756232582033	0.00678734155371785	0.00613799272105098	0.00678734155371785	NaN	57.4004707336426
1470	114.800941467285	-6.30322694778442	-6.49965000152588	0.00126787810586393	0.0022419011220336	0.0100340843200684	0.00970941036939621	NaN	57.4004707336426
1471	116.099639892578	-7.27725028991699	-6.62951993942261	0.0113327819854021	-0.00360223650932312	0.00126787810586393	0.00483929552137852	NaN	58.0498199462891
1472	115.450286865234	-8.2512731552124	-6.62951993942261	0.00354059832170606	0.00159255252219737	-0.00295288790948689	-0.00490093370899558	NaN	57.7251434326172
1473	114.800941467285	-7.92659854888916	-6.30484533309937	0.00678734155371785	-0.0110697457566857	0.00581331877037883	-0.0100957229733467	NaN	57.4004707336426
1474	114.151596069336	-7.27725028991699	-7.21393346786499	-0.00847235135734081	0.00191722682211548	0.0171769186854362	0.00613799272105098	NaN	57.075798034668
1475	114.151596069336	-7.27725028991699	-6.62951993942261	0.00321592413820326	-0.00230353930965066	0.0165275707840919	0.00256657530553639	NaN	57.075798034668
1476	116.099639892578	-7.27725028991699	-7.14899873733521	0.012956153601408	-0.00457625929266214	0.0022419011220336	-0.00197886489331722	NaN	58.0498199462891
1477	116.099639892578	-7.60192441940308	-6.82432460784912	0.0145795252174139	0.00776136433705688	-0.00490093370899558	-0.00490093370899558	NaN	58.0498199462891
1478	115.450286865234	-7.27725028991699	-6.36978054046631	0.0113327819854021	-3.08191010844894e-05	0.000943203864153475	-0.00944637414067984	NaN	57.7251434326172
1479	114.151596069336	-5.97855281829834	-6.82432460784912	0.011982130818069	0.00126787810586393	0.00289124972186983	-0.00717365415766835	NaN	57.075798034668
1480	114.151596069336	-6.62790155410767	-6.36978054046631	0.0213976856321096	0.00354059832170606	0.0162028968334198	-0.00100484199356288	NaN	57.075798034668
1481	115.450286865234	-6.62790155410767	-6.49965000152588	0.011982130818069	0.00289124972186983	0.0145795252174139	0.00354059832170606	NaN	57.7251434326172
1482	115.450286865234	-7.27725028991699	-6.62951993942261	0.00386527273803949	0.00581331877037883	0.000943203864153475	-0.00457625929266214	NaN	57.7251434326172
1483	113.502243041992	-5.32920408248901	-6.75938940048218	0.0136055024340749	-0.000355493422830477	0.00581331877037883	-0.00555028254166245	NaN	56.7511215209961
1484	115.450286865234	-6.62790155410767	-7.14899873733521	0.00516396993771195	0.00483929552137852	0.00289124972186983	-0.000680167751852423	NaN	57.7251434326172
1485	114.151596069336	-5.65387868881226	-6.62951993942261	-0.00587495695799589	0.00548864435404539	0.00581331877037883	-0.00165419070981443	NaN	57.075798034668
1486	115.450286865234	-5.97855281829834	-6.75938940048218	-0.0211346503347158	0.00354059832170606	0.00159255252219737	-0.000355493422830477	NaN	57.7251434326172
1487	116.099639892578	-6.95257568359375	-6.88925933837891	-0.0253554154187441	0.00906006153672934	0.00548864435404539	0.00256657530553639	NaN	58.0498199462891
1488	116.099639892578	-6.30322694778442	-7.08406400680542	-0.0230826959013939	-0.00132951640989631	-0.000355493422830477	0.000293855206109583	NaN	58.0498199462891
1489	116.099639892578	-7.27725028991699	-6.75938940048218	-0.0198359526693821	0.00354059832170606	-0.00132951640989631	0.0022419011220336	NaN	58.0498199462891
1490	116.748985290527	-7.27725028991699	-6.11004114151001	-0.00847235135734081	0.00256657530553639	-0.00132951640989631	0.00386527273803949	NaN	58.3744926452637
1491	114.800941467285	-7.60192441940308	-6.49965000152588	-0.00555028254166245	-0.000680167751852423	-0.00100484199356288	0.00159255252219737	NaN	57.4004707336426
1492	114.151596069336	-6.95257568359375	-6.75938940048218	-0.023407369852066	0.00451462110504508	-0.0133424662053585	-0.00490093370899558	NaN	57.075798034668
1493	114.151596069336	-6.95257568359375	-6.30484533309937	0.0022419011220336	-0.00132951640989631	-0.000680167751852423	-0.00652430532500148	NaN	57.075798034668
1494	114.151596069336	-7.27725028991699	-6.36978054046631	-0.00327756232582033	0.000618529506027699	-0.0113944197073579	-0.00327756232582033	NaN	57.075798034668
1495	114.800941467285	-7.60192441940308	-6.17497587203979	0.00483929552137852	0.00483929552137852	-0.0130177913233638	0.00159255252219737	NaN	57.4004707336426
1496	114.151596069336	-6.95257568359375	-5.98017120361328	0.00841071270406246	-0.00392691092565656	-0.0143164889886975	-0.00944637414067984	NaN	57.075798034668
1497	114.151596069336	-6.30322694778442	-6.49965000152588	0.00516396993771195	0.00386527273803949	-0.0195112787187099	-0.00847235135734081	NaN	57.075798034668
1498	114.151596069336	-6.30322694778442	-7.01912927627563	0.011982130818069	0.00159255252219737	-0.0204853005707264	-0.00782300252467394	NaN	57.075798034668
1499	116.099639892578	-6.95257568359375	-6.82432460784912	0.00743668992072344	0.00483929552137852	-0.0139918150380254	-0.00490093370899558	NaN	58.0498199462891
1500	115.450286865234	-5.97855281829834	-7.08406400680542	0.00126787810586393	0.00808603875339031	-0.00457625929266214	0.00386527273803949	NaN	57.7251434326172
1501	116.099639892578	-6.62790155410767	-7.08406400680542	0.00386527273803949	-0.00392691092565656	-0.00977104809135199	0.00126787810586393	NaN	58.0498199462891
1502	114.151596069336	-6.62790155410767	-6.75938940048218	0.00418994715437293	0.00386527273803949	-0.00749832857400179	-0.00879702530801296	NaN	57.075798034668
1503	116.748985290527	-7.27725028991699	-6.30484533309937	0.0100340843200684	-0.00555028254166245	-0.00392691092565656	-0.00814767740666866	NaN	58.3744926452637
1504	116.099639892578	-8.2512731552124	-6.62951993942261	0.00289124972186983	-0.00749832857400179	-0.00295288790948689	-0.00100484199356288	NaN	58.0498199462891
1505	117.398338317871	-8.57594776153564	-6.43471527099609	-0.00100484199356288	0.00159255252219737	0.000618529506027699	0.0100340843200684	NaN	58.6991691589355
1506	116.099639892578	-8.2512731552124	-6.30484533309937	-0.00619963090866804	-0.00977104809135199	0.0168522447347641	0.01100810803473	NaN	58.0498199462891
1507	115.450286865234	-7.27725028991699	-6.43471527099609	-0.0104203969240189	0.00256657530553639	0.00256657530553639	0.000943203864153475	NaN	57.7251434326172
1508	115.450286865234	-8.2512731552124	-6.11004114151001	-0.0149658378213644	0.013930176384747	0.000943203864153475	0.00289124972186983	NaN	57.7251434326172
1509	114.800941467285	-6.62790155410767	-7.01912927627563	0.0136055024340749	0.0197743140161037	0.00938473641872406	0.000293855206109583	NaN	57.4004707336426
1510	114.151596069336	-5.97855281829834	-6.95419406890869	0.0123068047687411	0.00678734155371785	0.00646266713738441	0.00776136433705688	NaN	57.075798034668
1511	114.151596069336	-5.97855281829834	-6.56458520889282	0.0103587592020631	0.00646266713738441	0.00613799272105098	0.0022419011220336	NaN	57.075798034668
1512	114.151596069336	-6.62790155410767	-6.56458520889282	-0.00425158534198999	0.000618529506027699	-0.00717365415766835	-0.00392691092565656	NaN	57.075798034668
1513	114.151596069336	-5.65387868881226	-6.62951993942261	0.0113327819854021	0.00289124972186983	-0.0026282137259841	-0.00619963090866804	NaN	57.075798034668
1514	114.800941467285	-6.30322694778442	-6.49965000152588	-0.00100484199356288	0.00581331877037883	-0.00912170019000769	0.00678734155371785	NaN	57.4004707336426
1515	114.800941467285	-6.30322694778442	-7.34380340576172	0.000943203864153475	0.00256657530553639	-0.00619963090866804	0.00418994715437293	NaN	57.4004707336426
1516	117.398338317871	-7.60192441940308	-7.34380340576172	0.00808603875339031	-0.00392691092565656	-0.0204853005707264	-0.00587495695799589	NaN	58.6991691589355
1517	115.450286865234	-6.62790155410767	-6.62951993942261	0.00873538758605719	-0.00360223650932312	-0.0130177913233638	-0.00847235135734081	NaN	57.7251434326172
1518	116.099639892578	-7.27725028991699	-6.69445466995239	0.00970941036939621	-0.0217839982360601	-0.017887907102704	0.000293855206109583	NaN	58.0498199462891
1519	114.151596069336	-6.30322694778442	-6.95419406890869	0.020423661917448	-0.0136671401560307	-0.0126931173726916	0.00256657530553639	NaN	57.075798034668
1520	115.450286865234	-6.95257568359375	-6.62951993942261	0.0207483377307653	-0.0107450718060136	-0.00457625929266214	0.00678734155371785	NaN	57.7251434326172
1521	116.099639892578	-7.60192441940308	-6.30484533309937	0.0152288740500808	-0.0133424662053585	-0.00522560812532902	-0.000355493422830477	NaN	58.0498199462891
1522	116.748985290527	-6.95257568359375	-6.49965000152588	0.00808603875339031	-0.0185372550040483	-0.00457625929266214	-0.00295288790948689	NaN	58.3744926452637
1523	112.852897644043	-6.95257568359375	-6.43471527099609	0.00873538758605719	0.00159255252219737	-0.00425158534198999	-0.00360223650932312	NaN	56.4264488220215
1524	112.852897644043	-6.30322694778442	-7.21393346786499	0.00256657530553639	0.00776136433705688	0.00354059832170606	0.00321592413820326	NaN	56.4264488220215
1525	111.55419921875	-6.30322694778442	-6.88925933837891	-0.00425158534198999	0.013930176384747	0.0113327819854021	0.00516396993771195	NaN	55.777099609375
1526	111.55419921875	-6.30322694778442	-6.11004114151001	-0.0185372550040483	0.0194496400654316	0.0136055024340749	0.00581331877037883	NaN	55.777099609375
1527	113.502243041992	-7.27725028991699	-6.17497587203979	-0.0211346503347158	0.0142548503354192	0.00776136433705688	0.00126787810586393	NaN	56.7511215209961
1528	112.203544616699	-6.30322694778442	-7.27886867523193	-0.00879702530801296	0.012956153601408	0.00321592413820326	-0.00457625929266214	NaN	56.1017723083496
1529	114.151596069336	-6.95257568359375	-6.82432460784912	-0.00490093370899558	0.00970941036939621	-0.00360223650932312	-0.000355493422830477	NaN	57.075798034668
1530	116.099639892578	-6.95257568359375	-6.82432460784912	-0.0026282137259841	0.0155535480007529	0.0145795252174139	0.00548864435404539	NaN	58.0498199462891
1531	116.099639892578	-7.27725028991699	-6.75938940048218	-0.00879702530801296	0.0132808275520802	-0.0110697457566857	-0.00230353930965066	NaN	58.0498199462891
1532	115.450286865234	-7.27725028991699	-6.62951993942261	-0.00619963090866804	0.0116574559360743	-0.00295288790948689	-0.00295288790948689	NaN	57.7251434326172
1533	116.748985290527	-7.92659854888916	-6.56458520889282	-0.00100484199356288	0.00938473641872406	-0.0026282137259841	-0.00749832857400179	NaN	58.3744926452637
1534	115.450286865234	-7.92659854888916	-6.43471527099609	-0.00360223650932312	0.00613799272105098	-0.00230353930965066	0.00386527273803949	NaN	57.7251434326172
1535	118.04768371582	-8.57594776153564	-6.43471527099609	-0.00230353930965066	0.00646266713738441	-0.00197886489331722	0.000943203864153475	NaN	59.0238418579102
1536	114.151596069336	-8.57594776153564	-6.30484533309937	0.00386527273803949	0.00483929552137852	-0.00522560812532902	-0.00392691092565656	NaN	57.075798034668
1537	116.099639892578	-7.60192441940308	-6.49965000152588	0.00548864435404539	0.00354059832170606	-0.0143164889886975	-0.0107450718060136	NaN	58.0498199462891
1538	114.151596069336	-7.60192441940308	-6.17497587203979	0.0022419011220336	0.00516396993771195	-0.00717365415766835	-0.00295288790948689	NaN	57.075798034668
1539	116.748985290527	-8.2512731552124	-6.30484533309937	0.0126314787194133	0.00548864435404539	-0.00230353930965066	0.00451462110504508	NaN	58.3744926452637
1540	114.800941467285	-6.30322694778442	-6.56458520889282	0.00321592413820326	0.0116574559360743	0.00451462110504508	0.0171769186854362	NaN	57.4004707336426
1541	114.151596069336	-6.30322694778442	-6.56458520889282	-0.00392691092565656	0.012956153601408	0.00418994715437293	-0.00814767740666866	NaN	57.075798034668
1542	114.800941467285	-6.30322694778442	-6.49965000152588	-0.000355493422830477	0.00451462110504508	-0.0130177913233638	-0.00587495695799589	NaN	57.4004707336426
1543	114.151596069336	-5.97855281829834	-7.08406400680542	0.00289124972186983	0.00938473641872406	-0.00847235135734081	-0.00295288790948689	NaN	57.075798034668
1544	116.099639892578	-7.60192441940308	-6.23991060256958	0.00386527273803949	0.00938473641872406	-0.00457625929266214	0.00418994715437293	NaN	58.0498199462891
1545	115.450286865234	-6.62790155410767	-6.49965000152588	-0.00684897974133492	0.00970941036939621	0.00970941036939621	0.00289124972186983	NaN	57.7251434326172
1546	116.099639892578	-7.60192441940308	-7.21393346786499	-0.0146411629393697	0.013930176384747	0.00938473641872406	0.00841071270406246	NaN	58.0498199462891
1547	114.151596069336	-5.65387868881226	-7.34380340576172	-0.0107450718060136	0.00613799272105098	-0.00132951640989631	-0.00100484199356288	NaN	57.075798034668
1548	116.099639892578	-6.95257568359375	-7.01912927627563	-0.0175632312893867	0.00386527273803949	-0.00100484199356288	0.00191722682211548	NaN	58.0498199462891
1549	115.450286865234	-6.30322694778442	-7.14899873733521	-0.0120437685400248	0.00646266713738441	0.00581331877037883	0.00126787810586393	NaN	57.7251434326172
1550	114.800941467285	-6.30322694778442	-6.82432460784912	-0.00100484199356288	0.00451462110504508	0.00451462110504508	0.00938473641872406	NaN	57.4004707336426
1551	114.151596069336	-6.30322694778442	-6.49965000152588	0.00126787810586393	-3.08191010844894e-05	-0.00457625929266214	-0.0026282137259841	NaN	57.075798034668
1552	114.151596069336	-6.62790155410767	-7.27886867523193	-0.00879702530801296	-0.00327756232582033	-0.0149658378213644	0.00678734155371785	NaN	57.075798034668
1553	113.502243041992	-5.97855281829834	-6.56458520889282	-0.0117190945893526	0.000293855206109583	-0.00490093370899558	-0.00132951640989631	NaN	56.7511215209961
1554	114.151596069336	-7.27725028991699	-6.49965000152588	0.0126314787194133	-0.00132951640989631	0.00516396993771195	0.00191722682211548	NaN	57.075798034668
1555	112.203544616699	-6.30322694778442	-6.43471527099609	0.0113327819854021	0.0100340843200684	-0.00847235135734081	0.00386527273803949	NaN	56.1017723083496
1556	113.502243041992	-6.30322694778442	-6.30484533309937	0.0265924744307995	0.000943203864153475	-0.00814767740666866	-0.00100484199356288	NaN	56.7511215209961
1557	112.852897644043	-7.60192441940308	-6.69445466995239	0.020423661917448	-0.00392691092565656	-0.0159398596733809	-0.00977104809135199	NaN	56.4264488220215
1558	112.203544616699	-5.97855281829834	-7.27886867523193	0.0100340843200684	-0.0156151866540313	-0.0237320438027382	0.000943203864153475	NaN	56.1017723083496
1559	112.203544616699	-6.30322694778442	-6.62951993942261	0.0126314787194133	-0.0230826959013939	-0.00522560812532902	-0.00327756232582033	NaN	56.1017723083496
1560	116.099639892578	-7.27725028991699	-6.36978054046631	0.0113327819854021	-0.00587495695799589	-0.00100484199356288	0.000293855206109583	NaN	58.0498199462891
1561	114.800941467285	-7.27725028991699	-6.82432460784912	0.0162028968334198	-0.000680167751852423	-0.00879702530801296	0.00159255252219737	NaN	57.4004707336426
1562	115.450286865234	-6.62790155410767	-6.49965000152588	0.00418994715437293	-0.00165419070981443	-0.00652430532500148	-0.0100957229733467	NaN	57.7251434326172
1563	116.099639892578	-7.60192441940308	-6.75938940048218	-0.00457625929266214	-0.00132951640989631	0.000293855206109583	-0.00197886489331722	NaN	58.0498199462891
1564	113.502243041992	-6.95257568359375	-6.95419406890869	-0.00295288790948689	-0.00619963090866804	-3.08191010844894e-05	0.00418994715437293	NaN	56.7511215209961
1565	115.450286865234	-7.60192441940308	-6.95419406890869	-0.00197886489331722	-3.08191010844894e-05	0.00613799272105098	0.00483929552137852	NaN	57.7251434326172
1566	114.800941467285	-6.95257568359375	-6.75938940048218	-0.0110697457566857	-0.00457625929266214	0.0100340843200684	0.00808603875339031	NaN	57.4004707336426
1567	116.748985290527	-8.2512731552124	-6.30484533309937	-0.021459324285388	-0.0100957229733467	0.00743668992072344	-0.00327756232582033	NaN	58.3744926452637
1568	115.450286865234	-7.27725028991699	-6.88925933837891	-0.0195112787187099	0.0022419011220336	-0.00327756232582033	-0.00425158534198999	NaN	57.7251434326172
1569	114.800941467285	-7.27725028991699	-6.17497587203979	-0.00717365415766835	0.0103587592020631	0.0106834331527352	0.00581331877037883	NaN	57.4004707336426
1570	117.398338317871	-7.92659854888916	-6.49965000152588	0.00321592413820326	0.011982130818069	0.00321592413820326	-0.000680167751852423	NaN	58.6991691589355
1571	116.099639892578	-7.27725028991699	-6.95419406890869	0.000943203864153475	0.00354059832170606	0.00159255252219737	-0.000355493422830477	NaN	58.0498199462891
1572	116.099639892578	-7.60192441940308	-6.30484533309937	0.00678734155371785	-0.00392691092565656	-0.00944637414067984	-0.00782300252467394	NaN	58.0498199462891
1573	116.099639892578	-6.95257568359375	-6.30484533309937	-0.0104203969240189	0.00256657530553639	-0.00522560812532902	-0.0162645354866982	NaN	58.0498199462891
1574	114.151596069336	-5.97855281829834	-6.82432460784912	0.0022419011220336	-0.00100484199356288	-0.00100484199356288	0.00483929552137852	NaN	57.075798034668
1575	116.099639892578	-6.62790155410767	-7.08406400680542	0.01847561635077	0.00841071270406246	-0.00165419070981443	0.0022419011220336	NaN	58.0498199462891
1576	114.800941467285	-7.27725028991699	-7.08406400680542	0.0194496400654316	-0.0107450718060136	-0.0195112787187099	-0.00392691092565656	NaN	57.4004707336426
1577	114.800941467285	-5.97855281829834	-6.75938940048218	0.025618452578783	-0.000680167751852423	-0.0221086721867323	-0.00847235135734081	NaN	57.4004707336426
1578	114.800941467285	-5.97855281829834	-6.49965000152588	0.00451462110504508	-0.00944637414067984	-0.00977104809135199	-0.00100484199356288	NaN	57.4004707336426
1579	116.748985290527	-6.62790155410767	-6.30484533309937	0.0158782228827477	0.00126787810586393	-0.00814767740666866	-0.0026282137259841	NaN	58.3744926452637
1580	115.450286865234	-5.97855281829834	-6.88925933837891	0.011982130818069	-0.00100484199356288	-0.000355493422830477	-0.00100484199356288	NaN	57.7251434326172
1581	115.450286865234	-5.65387868881226	-7.01912927627563	0.00451462110504508	0.00776136433705688	0.00646266713738441	-0.00165419070981443	NaN	57.7251434326172
1582	114.800941467285	-6.30322694778442	-6.82432460784912	0.00289124972186983	-0.00230353930965066	0.00191722682211548	0.000618529506027699	NaN	57.4004707336426
1583	114.800941467285	-5.97855281829834	-6.62951993942261	-0.0120437685400248	0.00776136433705688	-0.000355493422830477	-3.08191010844894e-05	NaN	57.4004707336426
1584	116.099639892578	-7.60192441940308	-6.36978054046631	-0.0195112787187099	0.00516396993771195	0.00841071270406246	0.00191722682211548	NaN	58.0498199462891
1585	112.852897644043	-7.60192441940308	-6.23991060256958	-0.0156151866540313	0.00678734155371785	0.0103587592020631	0.00906006153672934	NaN	56.4264488220215
1586	114.151596069336	-7.60192441940308	-6.11004114151001	-0.0237320438027382	0.0155535480007529	0.0175015944987535	0.00678734155371785	NaN	57.075798034668
1587	110.904846191406	-5.97855281829834	-6.30484533309937	-0.0276281367987394	0.00581331877037883	0.0142548503354192	0.00581331877037883	NaN	55.4524230957031
1588	115.450286865234	-7.27725028991699	-6.62951993942261	-0.0208099745213985	0.00906006153672934	0.00321592413820326	-0.00717365415766835	NaN	57.7251434326172
1589	115.450286865234	-7.27725028991699	-6.56458520889282	-0.0152905117720366	0.0103587592020631	0.00613799272105098	0.00191722682211548	NaN	57.7251434326172
1590	114.151596069336	-6.30322694778442	-6.56458520889282	-0.0110697457566857	0.0152288740500808	-0.00327756232582033	0.00613799272105098	NaN	57.075798034668
1591	114.151596069336	-5.97855281829834	-6.49965000152588	-0.00555028254166245	0.012956153601408	0.00451462110504508	0.00191722682211548	NaN	57.075798034668
1592	113.502243041992	-5.97855281829834	-6.43471527099609	0.00548864435404539	0.0113327819854021	-0.00360223650932312	-0.00522560812532902	NaN	56.7511215209961
1593	114.800941467285	-5.65387868881226	-6.88925933837891	-0.0026282137259841	-0.00295288790948689	-0.00360223650932312	0.0022419011220336	NaN	57.4004707336426
1594	116.099639892578	-7.60192441940308	-6.49965000152588	0.0158782228827477	-0.00132951640989631	-0.00392691092565656	0.000943203864153475	NaN	58.0498199462891
1595	116.748985290527	-7.27725028991699	-6.56458520889282	0.0175015944987535	-0.0123684434220195	-0.00360223650932312	0.00289124972186983	NaN	58.3744926452637
1596	115.450286865234	-8.2512731552124	-6.49965000152588	0.0321119390428066	-0.0159398596733809	-0.00392691092565656	0.00289124972186983	NaN	57.7251434326172
1597	117.398338317871	-8.2512731552124	-6.30484533309937	0.0100340843200684	-0.0100957229733467	-0.0237320438027382	-0.00782300252467394	NaN	58.6991691589355
1598	115.450286865234	-8.2512731552124	-6.43471527099609	0.0149041991680861	-0.0243813935667276	-0.0133424662053585	-0.0026282137259841	NaN	57.7251434326172
1599	116.099639892578	-6.95257568359375	-6.43471527099609	0.0158782228827477	-0.0139918150380254	-0.0104203969240189	-0.0026282137259841	NaN	58.0498199462891
1600	116.099639892578	-7.27725028991699	-6.49965000152588	0.00776136433705688	-0.0110697457566857	-0.00230353930965066	0.00483929552137852	NaN	58.0498199462891
1601	116.099639892578	-7.60192441940308	-6.88925933837891	0.0136055024340749	-0.0117190945893526	0.00126787810586393	-0.00295288790948689	NaN	58.0498199462891
1602	116.099639892578	-7.60192441940308	-6.23991060256958	-0.00814767740666866	-0.0136671401560307	-0.00847235135734081	0.000943203864153475	NaN	58.0498199462891
1603	115.450286865234	-7.60192441940308	-6.36978054046631	-0.00555028254166245	-0.0123684434220195	-0.00165419070981443	-0.00457625929266214	NaN	57.7251434326172
1604	114.151596069336	-6.62790155410767	-5.98017120361328	-0.00165419070981443	-0.00717365415766835	-0.00132951640989631	0.000618529506027699	NaN	57.075798034668
1605	115.450286865234	-5.97855281829834	-6.62951993942261	-0.000680167751852423	-0.00652430532500148	-0.00230353930965066	0.00418994715437293	NaN	57.7251434326172
1606	114.151596069336	-5.97855281829834	-7.34380340576172	-0.0136671401560307	-0.00977104809135199	0.0145795252174139	0.0123068047687411	NaN	57.075798034668
1607	116.099639892578	-6.30322694778442	-6.82432460784912	-0.0211346503347158	-0.00619963090866804	0.00841071270406246	-0.0026282137259841	NaN	58.0498199462891
1608	114.800941467285	-6.30322694778442	-6.75938940048218	-0.0152905117720366	-0.0130177913233638	-3.08191010844894e-05	-0.000355493422830477	NaN	57.4004707336426
1609	114.800941467285	-5.65387868881226	-6.49965000152588	-0.0123684434220195	-0.00522560812532902	0.00808603875339031	0.00808603875339031	NaN	57.4004707336426
1610	116.099639892578	-7.27725028991699	-6.82432460784912	-0.00230353930965066	-0.0026282137259841	0.00386527273803949	0.00711201597005129	NaN	58.0498199462891
1611	116.748985290527	-6.95257568359375	-6.17497587203979	0.00126787810586393	-0.00879702530801296	0.00483929552137852	0.00678734155371785	NaN	58.3744926452637
1612	117.398338317871	-7.60192441940308	-6.49965000152588	0.000943203864153475	-0.0107450718060136	-0.00295288790948689	0.00126787810586393	NaN	58.6991691589355
1613	115.450286865234	-7.27725028991699	-6.49965000152588	-0.00295288790948689	-0.00814767740666866	0.00126787810586393	0.00159255252219737	NaN	57.7251434326172
1614	114.800941467285	-5.97855281829834	-7.14899873733521	-0.0113944197073579	-0.00652430532500148	0.00418994715437293	-0.00100484199356288	NaN	57.4004707336426
1615	114.800941467285	-6.95257568359375	-6.75938940048218	0.000943203864153475	-0.00100484199356288	-0.00490093370899558	-0.00425158534198999	NaN	57.4004707336426
1616	113.502243041992	-6.95257568359375	-6.62951993942261	0.00386527273803949	-0.00847235135734081	-0.0100957229733467	-0.00490093370899558	NaN	56.7511215209961
1617	113.502243041992	-5.97855281829834	-6.49965000152588	-0.00360223650932312	-0.00587495695799589	-0.0175632312893867	-0.00782300252467394	NaN	56.7511215209961
1618	112.852897644043	-6.95257568359375	-6.36978054046631	-0.00295288790948689	-0.00814767740666866	-0.0172385573387146	-0.00555028254166245	NaN	56.4264488220215
1619	112.852897644043	-6.95257568359375	-6.30484533309937	-0.000680167751852423	-0.00619963090866804	-0.00782300252467394	0.00711201597005129	NaN	56.4264488220215
1620	113.502243041992	-6.30322694778442	-6.69445466995239	-0.0126931173726916	0.0022419011220336	0.00418994715437293	-0.00100484199356288	NaN	56.7511215209961
1621	113.502243041992	-5.97855281829834	-6.88925933837891	-0.00490093370899558	-0.000680167751852423	0.000618529506027699	0.00711201597005129	NaN	56.7511215209961
1622	114.151596069336	-6.62790155410767	-6.88925933837891	-0.00522560812532902	-0.00522560812532902	-0.0133424662053585	-0.0130177913233638	NaN	57.075798034668
1623	114.800941467285	-5.97855281829834	-6.95419406890869	0.00483929552137852	0.00678734155371785	-0.0107450718060136	-3.08191010844894e-05	NaN	57.4004707336426
1624	114.800941467285	-6.30322694778442	-6.62951993942261	-0.000680167751852423	0.00808603875339031	0.00451462110504508	0.00159255252219737	NaN	57.4004707336426
1625	116.099639892578	-6.95257568359375	-6.88925933837891	0.00873538758605719	0.0162028968334198	-0.000680167751852423	0.011982130818069	NaN	58.0498199462891
1626	115.450286865234	-7.60192441940308	-6.75938940048218	-0.0104203969240189	0.0188002903014421	0.0197743140161037	0.00613799272105098	NaN	57.7251434326172
1627	115.450286865234	-7.60192441940308	-6.95419406890869	-0.0120437685400248	0.00841071270406246	-0.00100484199356288	0.00581331877037883	NaN	57.7251434326172
1628	115.450286865234	-8.57594776153564	-6.62951993942261	-0.0139918150380254	0.00354059832170606	0.00581331877037883	0.00678734155371785	NaN	57.7251434326172
1629	117.398338317871	-8.2512731552124	-6.36978054046631	0.000293855206109583	0.0103587592020631	0.00581331877037883	0.00906006153672934	NaN	58.6991691589355
1630	114.151596069336	-6.95257568359375	-6.69445466995239	0.00613799272105098	0.00548864435404539	0.00321592413820326	0.00289124972186983	NaN	57.075798034668
1631	116.099639892578	-7.60192441940308	-6.62951993942261	-0.00230353930965066	0.0022419011220336	-0.00619963090866804	0.0103587592020631	NaN	58.0498199462891
1632	114.151596069336	-6.30322694778442	-7.14899873733521	0.00841071270406246	-0.0026282137259841	-0.00165419070981443	-0.00230353930965066	NaN	57.075798034668
1633	115.450286865234	-6.30322694778442	-7.01912927627563	-0.00165419070981443	0.00548864435404539	-0.00230353930965066	-0.0026282137259841	NaN	57.7251434326172
1634	116.748985290527	-8.2512731552124	-6.49965000152588	0.00743668992072344	0.00581331877037883	0.000618529506027699	0.00483929552137852	NaN	58.3744926452637
1635	116.748985290527	-6.62790155410767	-6.62951993942261	0.0116574559360743	0.000293855206109583	0.000293855206109583	-0.00132951640989631	NaN	58.3744926452637
1636	117.398338317871	-7.60192441940308	-6.62951993942261	0.012956153601408	0.00451462110504508	-0.0107450718060136	0.00516396993771195	NaN	58.6991691589355
1637	114.151596069336	-6.95257568359375	-6.62951993942261	0.0210730116814375	-0.0149658378213644	-0.0172385573387146	-0.00782300252467394	NaN	57.075798034668
1638	115.450286865234	-7.60192441940308	-7.14899873733521	0.0123068047687411	-0.0130177913233638	-0.0195112787187099	-0.00587495695799589	NaN	57.7251434326172
1639	114.151596069336	-5.97855281829834	-7.27886867523193	0.0194496400654316	-0.0123684434220195	-0.00522560812532902	-0.00132951640989631	NaN	57.075798034668
1640	114.800941467285	-6.95257568359375	-6.62951993942261	0.0113327819854021	0.0100340843200684	-0.00879702530801296	-0.000680167751852423	NaN	57.4004707336426
1641	116.099639892578	-6.95257568359375	-6.62951993942261	0.0149041991680861	-0.00457625929266214	-0.00522560812532902	0.00256657530553639	NaN	58.0498199462891
1642	116.748985290527	-7.92659854888916	-6.88925933837891	0.00743668992072344	-0.00295288790948689	-0.0136671401560307	-0.00555028254166245	NaN	58.3744926452637
1643	116.099639892578	-7.60192441940308	-6.88925933837891	0.00938473641872406	0.000618529506027699	-0.00879702530801296	-3.08191010844894e-05	NaN	58.0498199462891
1644	115.450286865234	-6.62790155410767	-6.56458520889282	0.00970941036939621	0.00581331877037883	0.00126787810586393	0.00256657530553639	NaN	57.7251434326172
1645	114.800941467285	-6.30322694778442	-6.49965000152588	0.01100810803473	0.0145795252174139	-0.000355493422830477	0.00191722682211548	NaN	57.4004707336426
1646	116.099639892578	-6.62790155410767	-6.23991060256958	-0.00165419070981443	0.0181509424000978	0.0171769186854362	0.00516396993771195	NaN	58.0498199462891
1647	115.450286865234	-7.92659854888916	-6.88925933837891	-0.0136671401560307	0.011982130818069	0.00418994715437293	0.00126787810586393	NaN	57.7251434326172
1648	114.151596069336	-6.62790155410767	-6.82432460784912	-0.00132951640989631	0.0106834331527352	0.00289124972186983	0.00126787810586393	NaN	57.075798034668
1649	112.203544616699	-6.62790155410767	-6.56458520889282	0.012956153601408	0.0162028968334198	0.0152288740500808	0.00970941036939621	NaN	56.1017723083496
1650	113.502243041992	-7.60192441940308	-6.17497587203979	0.00191722682211548	0.0123068047687411	0.000293855206109583	0.00548864435404539	NaN	56.7511215209961
1651	114.151596069336	-7.27725028991699	-6.17497587203979	-0.0191866029053926	0.0022419011220336	0.00451462110504508	0.00613799272105098	NaN	57.075798034668
1652	114.800941467285	-8.2512731552124	-6.11004114151001	0.00191722682211548	0.000293855206109583	0.00483929552137852	-0.00425158534198999	NaN	57.4004707336426
1653	115.450286865234	-6.95257568359375	-6.82432460784912	0.000618529506027699	0.00711201597005129	-0.00425158534198999	-0.00587495695799589	NaN	57.7251434326172
1654	114.800941467285	-7.27725028991699	-7.21393346786499	0.00711201597005129	0.00938473641872406	0.0022419011220336	-0.00327756232582033	NaN	57.4004707336426
1655	114.151596069336	-7.27725028991699	-6.88925933837891	0.00711201597005129	-0.0026282137259841	0.00354059832170606	-0.00230353930965066	NaN	57.075798034668
1656	114.151596069336	-6.62790155410767	-7.14899873733521	0.0162028968334198	-0.00327756232582033	-0.00912170019000769	-0.00132951640989631	NaN	57.075798034668
1657	116.099639892578	-8.2512731552124	-6.69445466995239	0.0132808275520802	-0.00619963090866804	-0.0211346503347158	-0.00977104809135199	NaN	58.0498199462891
1658	114.151596069336	-6.95257568359375	-6.69445466995239	0.00581331877037883	-0.0204853005707264	-0.0133424662053585	-0.0100957229733467	NaN	57.075798034668
1659	117.398338317871	-8.90062141418457	-6.88925933837891	0.020423661917448	-0.0152905117720366	-0.00295288790948689	-0.00230353930965066	NaN	58.6991691589355
1660	116.099639892578	-7.92659854888916	-6.62951993942261	-0.00360223650932312	-0.0237320438027382	-0.00230353930965066	-3.08191010844894e-05	NaN	58.0498199462891
1661	116.099639892578	-7.92659854888916	-6.56458520889282	0.00418994715437293	-0.0143164889886975	-0.00425158534198999	-0.00100484199356288	NaN	58.0498199462891
1662	114.800941467285	-7.60192441940308	-6.69445466995239	0.00808603875339031	-0.017887907102704	0.000943203864153475	-0.00555028254166245	NaN	57.4004707336426
1663	116.099639892578	-7.92659854888916	-6.43471527099609	-0.00425158534198999	-0.017887907102704	-0.000680167751852423	-0.0120437685400248	NaN	58.0498199462891
1664	116.748985290527	-7.92659854888916	-6.56458520889282	0.0022419011220336	-0.00879702530801296	0.00743668992072344	0.00743668992072344	NaN	58.3744926452637
1665	116.099639892578	-7.60192441940308	-6.95419406890869	-0.00132951640989631	-0.00717365415766835	0.00743668992072344	0.00321592413820326	NaN	58.0498199462891
1666	114.800941467285	-7.60192441940308	-6.49965000152588	-0.000355493422830477	-0.0104203969240189	0.0213976856321096	0.00386527273803949	NaN	57.4004707336426
1667	114.151596069336	-6.62790155410767	-6.62951993942261	-0.00327756232582033	-0.00944637414067984	0.0106834331527352	-0.00360223650932312	NaN	57.075798034668
1668	114.800941467285	-7.92659854888916	-6.30484533309937	-0.0123684434220195	-0.0133424662053585	-0.00197886489331722	0.00159255252219737	NaN	57.4004707336426
1669	116.748985290527	-7.60192441940308	-6.49965000152588	0.0155535480007529	-0.00847235135734081	0.00808603875339031	0.00581331877037883	NaN	58.3744926452637
1670	114.800941467285	-6.95257568359375	-6.49965000152588	-0.00749832857400179	-0.00392691092565656	-0.00360223650932312	0.00613799272105098	NaN	57.4004707336426
1671	115.450286865234	-6.95257568359375	-6.88925933837891	-0.00912170019000769	-0.00327756232582033	0.000943203864153475	0.000618529506027699	NaN	57.7251434326172
1672	113.502243041992	-6.95257568359375	-6.88925933837891	0.00256657530553639	-0.00457625929266214	-0.00360223650932312	-0.00132951640989631	NaN	56.7511215209961
1673	114.151596069336	-6.62790155410767	-6.82432460784912	-0.00879702530801296	-0.00197886489331722	-0.00944637414067984	-0.00100484199356288	NaN	57.075798034668
1674	116.099639892578	-7.92659854888916	-6.49965000152588	0.00938473641872406	0.00711201597005129	0.0022419011220336	0.00354059832170606	NaN	58.0498199462891
1675	116.099639892578	-7.27725028991699	-6.36978054046631	0.00938473641872406	0.00451462110504508	-0.0026282137259841	-3.08191010844894e-05	NaN	58.0498199462891
1676	116.748985290527	-7.92659854888916	-6.30484533309937	0.012956153601408	-0.0110697457566857	-0.0208099745213985	-0.00327756232582033	NaN	58.3744926452637
1677	114.800941467285	-6.62790155410767	-6.49965000152588	0.0142548503354192	0.012956153601408	-0.0191866029053926	-0.00490093370899558	NaN	57.4004707336426
1678	116.748985290527	-7.92659854888916	-6.88925933837891	0.00289124972186983	-0.00619963090866804	-0.0162645354866982	-0.00912170019000769	NaN	58.3744926452637
1679	112.852897644043	-6.62790155410767	-6.56458520889282	0.0103587592020631	0.00354059832170606	-0.00912170019000769	0.00354059832170606	NaN	56.4264488220215
1680	114.151596069336	-7.92659854888916	-6.43471527099609	-0.00100484199356288	0.00646266713738441	-0.00717365415766835	0.00483929552137852	NaN	57.075798034668
1681	113.502243041992	-7.60192441940308	-6.17497587203979	-0.00555028254166245	0.00483929552137852	-0.00165419070981443	0.000618529506027699	NaN	56.7511215209961
1682	114.151596069336	-7.92659854888916	-5.98017120361328	-0.00457625929266214	0.00354059832170606	-0.00360223650932312	-0.000355493422830477	NaN	57.075798034668
1683	112.852897644043	-7.92659854888916	-6.49965000152588	0.00386527273803949	0.00418994715437293	-0.00555028254166245	-0.00425158534198999	NaN	56.4264488220215
1684	112.852897644043	-6.95257568359375	-6.62951993942261	0.0123068047687411	0.00906006153672934	0.00191722682211548	-3.08191010844894e-05	NaN	56.4264488220215
1685	114.151596069336	-6.30322694778442	-6.30484533309937	0.0100340843200684	0.0188002903014421	-0.00457625929266214	0.00776136433705688	NaN	57.075798034668
1686	114.800941467285	-6.95257568359375	-7.01912927627563	0.00678734155371785	0.0262678004801273	0.0165275707840919	0.00516396993771195	NaN	57.4004707336426
1687	115.450286865234	-7.92659854888916	-6.69445466995239	-0.00425158534198999	0.01847561635077	0.011982130818069	0.00159255252219737	NaN	57.7251434326172
1688	115.450286865234	-6.62790155410767	-6.23991060256958	-0.0100957229733467	0.0178262684494257	0.00743668992072344	-0.0110697457566857	NaN	57.7251434326172
1689	114.800941467285	-6.95257568359375	-6.56458520889282	-0.00555028254166245	0.01847561635077	0.00548864435404539	-0.000680167751852423	NaN	57.4004707336426
1690	114.151596069336	-7.60192441940308	-6.56458520889282	0.00386527273803949	0.011982130818069	0.00613799272105098	0.00418994715437293	NaN	57.075798034668
1691	116.748985290527	-8.90062141418457	-6.30484533309937	0.0106834331527352	0.00418994715437293	-0.00132951640989631	0.00451462110504508	NaN	58.3744926452637
1692	115.450286865234	-8.57594776153564	-6.23991060256958	-0.00847235135734081	-0.00457625929266214	-0.0100957229733467	-0.00425158534198999	NaN	57.7251434326172
1693	114.800941467285	-8.57594776153564	-6.30484533309937	-0.00652430532500148	-0.000355493422830477	-0.0113944197073579	-0.00100484199356288	NaN	57.4004707336426
1694	114.151596069336	-7.92659854888916	-6.11004114151001	-0.0026282137259841	0.00841071270406246	-0.0026282137259841	0.0103587592020631	NaN	57.075798034668
1695	115.450286865234	-6.95257568359375	-6.62951993942261	-3.08191010844894e-05	0.00841071270406246	0.0022419011220336	0.00321592413820326	NaN	57.7251434326172
1696	114.800941467285	-6.95257568359375	-6.75938940048218	0.00516396993771195	-0.000680167751852423	-0.0201606266200542	-0.00652430532500148	NaN	57.4004707336426
1697	116.099639892578	-7.92659854888916	-6.56458520889282	0.00386527273803949	-0.0130177913233638	-0.0113944197073579	-0.00555028254166245	NaN	58.0498199462891
1698	115.450286865234	-6.95257568359375	-6.49965000152588	0.00483929552137852	-0.00392691092565656	-0.0152905117720366	-0.00392691092565656	NaN	57.7251434326172
1699	116.748985290527	-7.60192441940308	-6.30484533309937	-0.000355493422830477	-0.00197886489331722	0.00483929552137852	-0.00457625929266214	NaN	58.3744926452637
1700	114.800941467285	-7.27725028991699	-6.23991060256958	0.0158782228827477	0.0113327819854021	-0.00652430532500148	0.000943203864153475	NaN	57.4004707336426
1701	114.151596069336	-6.30322694778442	-6.75938940048218	0.00970941036939621	0.00743668992072344	-0.00100484199356288	-0.00360223650932312	NaN	57.075798034668
1702	114.151596069336	-6.62790155410767	-6.69445466995239	0.00970941036939621	0.00808603875339031	-0.00652430532500148	-0.00230353930965066	NaN	57.075798034668
1703	114.800941467285	-6.62790155410767	-6.95419406890869	-0.00619963090866804	0.000943203864153475	-0.00847235135734081	-0.00977104809135199	NaN	57.4004707336426
1704	115.450286865234	-7.60192441940308	-6.56458520889282	0.00159255252219737	0.0126314787194133	-0.00360223650932312	0.000293855206109583	NaN	57.7251434326172
1705	116.099639892578	-6.30322694778442	-6.43471527099609	0.00970941036939621	0.0136055024340749	0.00483929552137852	0.00776136433705688	NaN	58.0498199462891
1706	115.450286865234	-6.62790155410767	-6.49965000152588	0.00613799272105098	0.0246444288641214	0.00873538758605719	0.0100340843200684	NaN	57.7251434326172
1707	114.800941467285	-5.97855281829834	-6.75938940048218	-0.0117190945893526	0.0106834331527352	0.01847561635077	0.00191722682211548	NaN	57.4004707336426
1708	114.800941467285	-6.30322694778442	-6.49965000152588	-0.00555028254166245	0.01847561635077	-0.00490093370899558	0.00126787810586393	NaN	57.4004707336426
1709	115.450286865234	-7.60192441940308	-6.36978054046631	-0.0139918150380254	0.0178262684494257	0.0116574559360743	0.00938473641872406	NaN	57.7251434326172
1710	117.398338317871	-7.27725028991699	-6.56458520889282	0.00159255252219737	0.00581331877037883	0.00516396993771195	0.00711201597005129	NaN	58.6991691589355
1711	114.800941467285	-6.30322694778442	-6.56458520889282	-0.00555028254166245	0.00711201597005129	0.00613799272105098	-0.00652430532500148	NaN	57.4004707336426
1712	114.151596069336	-6.95257568359375	-6.36978054046631	-0.00587495695799589	0.00548864435404539	0.000618529506027699	0.00418994715437293	NaN	57.075798034668
1713	113.502243041992	-7.27725028991699	-6.49965000152588	-0.00977104809135199	0.00159255252219737	-0.00425158534198999	-3.08191010844894e-05	NaN	56.7511215209961
1714	112.852897644043	-7.27725028991699	-6.43471527099609	-0.00879702530801296	0.00191722682211548	0.00548864435404539	0.0100340843200684	NaN	56.4264488220215
1715	112.852897644043	-7.60192441940308	-6.23991060256958	0.011982130818069	0.0152288740500808	-0.00295288790948689	0.00451462110504508	NaN	56.4264488220215
1716	113.502243041992	-7.27725028991699	-6.30484533309937	0.00678734155371785	-0.00425158534198999	-0.021459324285388	-0.00619963090866804	NaN	56.7511215209961
1717	112.203544616699	-6.30322694778442	-6.82432460784912	0.00256657530553639	-0.00360223650932312	-0.0208099745213985	-0.00944637414067984	NaN	56.1017723083496
1718	114.800941467285	-6.95257568359375	-6.62951993942261	0.00548864435404539	-0.00132951640989631	-0.0201606266200542	-0.00555028254166245	NaN	57.4004707336426
1719	114.151596069336	-6.62790155410767	-6.56458520889282	0.0106834331527352	-0.00522560812532902	-0.00749832857400179	-0.000355493422830477	NaN	57.075798034668
1720	114.800941467285	-6.62790155410767	-6.43471527099609	0.0123068047687411	0.00483929552137852	-0.00457625929266214	-0.00165419070981443	NaN	57.4004707336426
1721	116.099639892578	-7.92659854888916	-6.30484533309937	0.0103587592020631	0.00808603875339031	-0.0110697457566857	-0.00619963090866804	NaN	58.0498199462891
1722	116.099639892578	-7.60192441940308	-6.69445466995239	0.00938473641872406	-0.000680167751852423	-0.00165419070981443	-0.00425158534198999	NaN	58.0498199462891
1723	116.099639892578	-8.2512731552124	-6.56458520889282	0.00354059832170606	0.00126787810586393	-0.00230353930965066	-0.00749832857400179	NaN	58.0498199462891
1724	114.800941467285	-7.27725028991699	-6.23991060256958	0.00743668992072344	0.00776136433705688	0.00613799272105098	0.00354059832170606	NaN	57.4004707336426
1725	114.800941467285	-8.2512731552124	-7.27886867523193	0.00711201597005129	0.0162028968334198	0.00808603875339031	0.00354059832170606	NaN	57.4004707336426
1726	114.800941467285	-8.2512731552124	-6.95419406890869	-0.00944637414067984	0.0136055024340749	0.0136055024340749	-0.0026282137259841	NaN	57.4004707336426
1727	114.151596069336	-7.92659854888916	-6.49965000152588	-0.0100957229733467	0.0158782228827477	0.00256657530553639	-0.000355493422830477	NaN	57.075798034668
1728	115.450286865234	-7.92659854888916	-6.43471527099609	-0.0162645354866982	0.0175015944987535	0.00678734155371785	0.000293855206109583	NaN	57.7251434326172
1729	114.800941467285	-6.30322694778442	-6.30484533309937	-0.0156151866540313	0.0145795252174139	-0.0026282137259841	0.00938473641872406	NaN	57.4004707336426
1730	115.450286865234	-6.62790155410767	-6.36978054046631	-0.00327756232582033	0.0103587592020631	0.0113327819854021	0.00321592413820326	NaN	57.7251434326172
1731	114.151596069336	-6.30322694778442	-6.62951993942261	-0.00165419070981443	0.00386527273803949	0.00776136433705688	-0.00522560812532902	NaN	57.075798034668
1732	113.502243041992	-6.30322694778442	-6.56458520889282	0.000618529506027699	0.00126787810586393	0.00386527273803949	-0.00100484199356288	NaN	56.7511215209961
1733	112.852897644043	-5.97855281829834	-6.82432460784912	-0.00782300252467394	-0.00360223650932312	-0.00814767740666866	-0.00944637414067984	NaN	56.4264488220215
1734	114.800941467285	-6.62790155410767	-6.82432460784912	0.00548864435404539	-0.00652430532500148	-0.00717365415766835	-0.000355493422830477	NaN	57.4004707336426
1735	114.151596069336	-5.97855281829834	-6.62951993942261	0.0168522447347641	-0.00847235135734081	-0.00197886489331722	0.00678734155371785	NaN	57.075798034668
1736	114.151596069336	-6.30322694778442	-6.69445466995239	0.0132808275520802	-0.0204853005707264	-0.0224333461374044	-0.00522560812532902	NaN	57.075798034668
1737	116.099639892578	-6.62790155410767	-7.08406400680542	0.0181509424000978	-0.0273034609854221	-0.0273034609854221	-0.00652430532500148	NaN	58.0498199462891
1738	114.800941467285	-5.97855281829834	-7.08406400680542	0.00776136433705688	-0.0123684434220195	-0.0175632312893867	-0.00392691092565656	NaN	57.4004707336426
1739	116.099639892578	-6.95257568359375	-6.88925933837891	0.0126314787194133	-0.0107450718060136	-0.0146411629393697	0.00678734155371785	NaN	58.0498199462891
1740	117.398338317871	-6.62790155410767	-6.62951993942261	0.011982130818069	0.000618529506027699	-0.00652430532500148	-0.00230353930965066	NaN	58.6991691589355
1741	114.151596069336	-5.97855281829834	-6.36978054046631	0.00841071270406246	-3.08191010844894e-05	-0.0113944197073579	0.000943203864153475	NaN	57.075798034668
1742	115.450286865234	-6.30322694778442	-6.62951993942261	0.00743668992072344	-0.00392691092565656	-0.00977104809135199	-3.08191010844894e-05	NaN	57.7251434326172
1743	114.151596069336	-6.30322694778442	-6.82432460784912	-0.00165419070981443	-0.00327756232582033	-0.00230353930965066	-0.00425158534198999	NaN	57.075798034668
1744	114.151596069336	-7.27725028991699	-6.62951993942261	0.00321592413820326	0.00483929552137852	-0.00684897974133492	0.00386527273803949	NaN	57.075798034668
1745	114.151596069336	-7.60192441940308	-6.82432460784912	-0.00782300252467394	0.00743668992072344	-0.00684897974133492	0.0103587592020631	NaN	57.075798034668
1746	111.55419921875	-6.30322694778442	-7.01912927627563	-0.0188619289547205	0.013930176384747	0.0136055024340749	0.00321592413820326	NaN	55.777099609375
1747	112.203544616699	-6.30322694778442	-6.04510593414307	-0.023407369852066	0.0123068047687411	0.0106834331527352	-3.08191010844894e-05	NaN	56.1017723083496
1748	112.852897644043	-5.97855281829834	-6.56458520889282	-0.0243813935667276	0.00646266713738441	0.00906006153672934	0.000943203864153475	NaN	56.4264488220215
1749	114.800941467285	-7.27725028991699	-6.43471527099609	-0.00392691092565656	0.00938473641872406	0.00581331877037883	0.00613799272105098	NaN	57.4004707336426
1750	114.151596069336	-7.27725028991699	-6.56458520889282	-0.00100484199356288	0.00191722682211548	0.00678734155371785	-3.08191010844894e-05	NaN	57.075798034668
1751	114.800941467285	-6.62790155410767	-6.49965000152588	-0.00165419070981443	0.00321592413820326	0.00289124972186983	0.00386527273803949	NaN	57.4004707336426
1752	115.450286865234	-6.95257568359375	-6.69445466995239	0.0022419011220336	0.00289124972186983	0.00354059832170606	-0.00392691092565656	NaN	57.7251434326172
1753	117.398338317871	-7.60192441940308	-6.04510593414307	-0.0143164889886975	0.0022419011220336	0.00289124972186983	-0.00490093370899558	NaN	58.6991691589355
1754	116.099639892578	-8.2512731552124	-5.9152364730835	0.00126787810586393	0.00516396993771195	0.012956153601408	-3.08191010844894e-05	NaN	58.0498199462891
1755	116.748985290527	-9.22529602050781	-7.01912927627563	0.0136055024340749	0.00646266713738441	0.00483929552137852	0.00678734155371785	NaN	58.3744926452637
1756	116.099639892578	-8.57594776153564	-6.88925933837891	0.0197743140161037	0.0022419011220336	-0.00912170019000769	-0.00912170019000769	NaN	58.0498199462891
1757	114.151596069336	-8.2512731552124	-7.01912927627563	0.0285405199974775	-0.00425158534198999	-0.0110697457566857	-0.00555028254166245	NaN	57.075798034668
1758	114.800941467285	-8.57594776153564	-6.30484533309937	0.0106834331527352	-0.00425158534198999	-0.0136671401560307	-0.00457625929266214	NaN	57.4004707336426
1759	114.151596069336	-7.27725028991699	-6.30484533309937	0.0191249661147594	-0.00912170019000769	-0.00879702530801296	0.00256657530553639	NaN	57.075798034668
1760	115.450286865234	-7.60192441940308	-6.75938940048218	0.0152288740500808	0.00516396993771195	-0.00197886489331722	0.00159255252219737	NaN	57.7251434326172
1761	116.748985290527	-7.92659854888916	-6.62951993942261	0.000943203864153475	0.00483929552137852	-0.00132951640989631	-0.00165419070981443	NaN	58.3744926452637
1762	116.099639892578	-7.60192441940308	-6.82432460784912	0.0239950809627771	0.00418994715437293	0.00354059832170606	-0.00652430532500148	NaN	58.0498199462891
1763	116.099639892578	-7.92659854888916	-6.17497587203979	0.020423661917448	-0.00652430532500148	-0.00684897974133492	-0.00814767740666866	NaN	58.0498199462891
1764	112.852897644043	-7.60192441940308	-6.82432460784912	-0.00132951640989631	0.00159255252219737	-0.00230353930965066	-0.00457625929266214	NaN	56.4264488220215
1765	114.800941467285	-6.30322694778442	-6.56458520889282	0.0113327819854021	0.00776136433705688	0.000293855206109583	-0.00132951640989631	NaN	57.4004707336426
1766	114.800941467285	-7.60192441940308	-6.56458520889282	0.0950987562537193	0.01100810803473	0.00548864435404539	0.00516396993771195	NaN	57.4004707336426
1767	114.800941467285	-7.27725028991699	-7.27886867523193	-0.0282774847000837	0.01847561635077	0.0106834331527352	-0.000355493422830477	NaN	57.4004707336426
1768	116.099639892578	-7.92659854888916	-6.95419406890869	-0.0123684434220195	0.00581331877037883	0.00776136433705688	-3.08191010844894e-05	NaN	58.0498199462891
1769	114.151596069336	-6.30322694778442	-7.21393346786499	-0.0107450718060136	0.00841071270406246	0.0126314787194133	0.00678734155371785	NaN	57.075798034668
1770	114.151596069336	-6.95257568359375	-6.43471527099609	-0.00165419070981443	0.00938473641872406	0.00126787810586393	0.00646266713738441	NaN	57.075798034668
1771	114.151596069336	-6.62790155410767	-6.69445466995239	-0.00782300252467394	0.0106834331527352	0.00321592413820326	-0.00197886489331722	NaN	57.075798034668
1772	114.800941467285	-6.95257568359375	-6.56458520889282	-0.0139918150380254	-0.000355493422830477	-0.00684897974133492	0.00256657530553639	NaN	57.4004707336426
1773	112.852897644043	-6.62790155410767	-6.69445466995239	-0.0107450718060136	-3.08191010844894e-05	-0.0123684434220195	-0.000355493422830477	NaN	56.4264488220215
1774	113.502243041992	-7.27725028991699	-6.69445466995239	-0.00327756232582033	-0.00490093370899558	-0.00684897974133492	0.0106834331527352	NaN	56.7511215209961
1775	112.203544616699	-6.62790155410767	-6.56458520889282	-0.000680167751852423	-3.08191010844894e-05	-0.00327756232582033	0.00581331877037883	NaN	56.1017723083496
1776	112.203544616699	-6.95257568359375	-6.36978054046631	-0.00425158534198999	-0.00782300252467394	-0.00684897974133492	0.00386527273803949	NaN	56.1017723083496
1777	113.502243041992	-7.92659854888916	-6.23991060256958	0.000293855206109583	-0.00619963090866804	-0.0198359526693821	-0.00230353930965066	NaN	56.7511215209961
1778	111.55419921875	-6.95257568359375	-6.62951993942261	0.00483929552137852	-0.00879702530801296	-0.0208099745213985	-0.00522560812532902	NaN	55.777099609375
1779	114.151596069336	-8.2512731552124	-6.43471527099609	0.00451462110504508	-0.00782300252467394	-0.00912170019000769	-0.00165419070981443	NaN	57.075798034668
1780	114.151596069336	-6.30322694778442	-6.69445466995239	0.0178262684494257	0.00548864435404539	-0.00490093370899558	0.00289124972186983	NaN	57.075798034668
1781	113.502243041992	-6.95257568359375	-6.36978054046631	0.0100340843200684	-0.00555028254166245	-0.00490093370899558	0.00289124972186983	NaN	56.7511215209961
1782	114.800941467285	-6.30322694778442	-7.01912927627563	0.00548864435404539	-0.0026282137259841	-0.00847235135734081	-0.00327756232582033	NaN	57.4004707336426
1783	114.151596069336	-7.27725028991699	-6.75938940048218	0.00321592413820326	-0.000355493422830477	-0.0133424662053585	-0.00522560812532902	NaN	57.075798034668
1784	114.151596069336	-7.27725028991699	-6.62951993942261	-0.00717365415766835	-0.00197886489331722	0.00289124972186983	-0.00522560812532902	NaN	57.075798034668
1785	116.748985290527	-9.22529602050781	-7.08406400680542	-0.00587495695799589	0.00548864435404539	0.00418994715437293	0.00548864435404539	NaN	58.3744926452637
1786	114.800941467285	-7.60192441940308	-6.69445466995239	-0.0117190945893526	-3.08191010844894e-05	0.01847561635077	0.00711201597005129	NaN	57.4004707336426
1787	116.099639892578	-9.54997062683105	-6.49965000152588	-0.0110697457566857	-0.00587495695799589	0.00906006153672934	-0.0026282137259841	NaN	58.0498199462891
1788	114.151596069336	-7.60192441940308	-6.95419406890869	-0.0182125810533762	-0.00197886489331722	0.00386527273803949	0.0022419011220336	NaN	57.075798034668
1789	116.748985290527	-8.90062141418457	-6.62951993942261	-0.00327756232582033	0.00516396993771195	0.0123068047687411	0.00483929552137852	NaN	58.3744926452637
1790	115.450286865234	-8.57594776153564	-6.75938940048218	0.00191722682211548	0.0126314787194133	0.0123068047687411	0.00678734155371785	NaN	57.7251434326172
1791	118.04768371582	-8.2512731552124	-6.43471527099609	0.0175015944987535	0.0103587592020631	-0.000355493422830477	-0.00327756232582033	NaN	59.0238418579102
1792	114.151596069336	-8.57594776153564	-6.88925933837891	-0.0117190945893526	-0.00684897974133492	-0.00327756232582033	-0.00327756232582033	NaN	57.075798034668
1793	115.450286865234	-8.2512731552124	-6.88925933837891	0.00354059832170606	0.00256657530553639	-0.00165419070981443	-0.00555028254166245	NaN	57.7251434326172
1794	114.800941467285	-7.60192441940308	-6.62951993942261	0.00743668992072344	-0.00100484199356288	-0.00132951640989631	0.00483929552137852	NaN	57.4004707336426
1795	116.099639892578	-8.57594776153564	-6.36978054046631	0.0149041991680861	-0.00100484199356288	-0.00652430532500148	0.00743668992072344	NaN	58.0498199462891
1796	114.800941467285	-7.92659854888916	-6.49965000152588	0.0132808275520802	-0.00652430532500148	-0.00295288790948689	-0.00295288790948689	NaN	57.4004707336426
1797	114.800941467285	-6.95257568359375	-6.69445466995239	0.0158782228827477	-0.021459324285388	-0.0224333461374044	0.0022419011220336	NaN	57.4004707336426
1798	114.800941467285	-8.57594776153564	-6.69445466995239	0.00743668992072344	-0.0175632312893867	-0.0100957229733467	-0.00652430532500148	NaN	57.4004707336426
1799	114.151596069336	-6.62790155410767	-6.56458520889282	0.0103587592020631	-0.021459324285388	-0.00749832857400179	-0.00652430532500148	NaN	57.075798034668
1800	116.099639892578	-8.2512731552124	-6.36978054046631	-0.000355493422830477	0.000943203864153475	-0.000355493422830477	0.00581331877037883	NaN	58.0498199462891
1801	115.450286865234	-7.60192441940308	-6.62951993942261	0.0116574559360743	-0.0026282137259841	-0.00392691092565656	-0.00392691092565656	NaN	57.7251434326172
1802	116.748985290527	-7.92659854888916	-6.82432460784912	-0.023407369852066	-0.00327756232582033	-0.00717365415766835	-0.00100484199356288	NaN	58.3744926452637
1803	115.450286865234	-7.92659854888916	-7.01912927627563	0.00613799272105098	0.000293855206109583	-0.00749832857400179	0.00126787810586393	NaN	57.7251434326172
1804	114.800941467285	-8.2512731552124	-7.14899873733521	0.00354059832170606	0.000293855206109583	0.000618529506027699	0.00970941036939621	NaN	57.4004707336426
1805	112.203544616699	-7.27725028991699	-6.88925933837891	0.00743668992072344	0.0145795252174139	0.00873538758605719	0.00483929552137852	NaN	56.1017723083496
1806	115.450286865234	-7.60192441940308	-6.62951993942261	-0.00490093370899558	0.0145795252174139	0.0136055024340749	-0.00132951640989631	NaN	57.7251434326172
1807	110.904846191406	-6.62790155410767	-6.17497587203979	-0.00782300252467394	0.00808603875339031	0.00289124972186983	0.00289124972186983	NaN	55.4524230957031
1808	114.800941467285	-8.2512731552124	-6.75938940048218	-0.00392691092565656	0.00906006153672934	-0.00295288790948689	-0.000355493422830477	NaN	57.4004707336426
1809	112.852897644043	-6.62790155410767	-7.21393346786499	-0.00197886489331722	0.00613799272105098	0.00386527273803949	0.00970941036939621	NaN	56.4264488220215
1810	112.852897644043	-7.27725028991699	-7.27886867523193	0.012956153601408	0.00548864435404539	0.00451462110504508	0.00646266713738441	NaN	56.4264488220215
1811	112.852897644043	-6.95257568359375	-6.69445466995239	0.0103587592020631	-0.00360223650932312	0.00776136433705688	0.00159255252219737	NaN	56.4264488220215
1812	113.502243041992	-6.95257568359375	-6.49965000152588	0.00906006153672934	-0.00230353930965066	-0.00457625929266214	-0.0120437685400248	NaN	56.7511215209961
1813	114.151596069336	-6.95257568359375	-6.17497587203979	0.00126787810586393	-0.00944637414067984	-0.00522560812532902	0.000618529506027699	NaN	57.075798034668
1814	114.800941467285	-7.92659854888916	-6.17497587203979	-0.00392691092565656	-0.00717365415766835	0.00321592413820326	-0.00879702530801296	NaN	57.4004707336426
1815	114.151596069336	-8.2512731552124	-6.36978054046631	0.00126787810586393	-0.00782300252467394	0.00776136433705688	0.00938473641872406	NaN	57.075798034668
1816	114.151596069336	-7.60192441940308	-6.49965000152588	0.00743668992072344	-0.00944637414067984	-0.00197886489331722	-0.00782300252467394	NaN	57.075798034668
1817	116.099639892578	-8.90062141418457	-7.14899873733521	0.00483929552137852	-0.0227580219507217	-0.0182125810533762	-0.00749832857400179	NaN	58.0498199462891
1818	114.151596069336	-7.92659854888916	-6.30484533309937	0.00711201597005129	-0.00912170019000769	-0.0110697457566857	-0.00392691092565656	NaN	57.075798034668
1819	116.099639892578	-9.22529602050781	-6.56458520889282	0.00354059832170606	-0.0188619289547205	-0.0139918150380254	-0.00717365415766835	NaN	58.0498199462891
1820	113.502243041992	-6.95257568359375	-7.14899873733521	0.00451462110504508	0.00581331877037883	0.00483929552137852	-0.00230353930965066	NaN	56.7511215209961
1821	114.800941467285	-7.27725028991699	-6.69445466995239	-0.0130177913233638	-0.00100484199356288	-0.00814767740666866	0.0022419011220336	NaN	57.4004707336426
1822	114.151596069336	-6.62790155410767	-6.43471527099609	-0.0120437685400248	0.00159255252219737	-0.00555028254166245	-0.00555028254166245	NaN	57.075798034668
1823	114.151596069336	-7.27725028991699	-6.56458520889282	-0.0182125810533762	-3.08191010844894e-05	-0.0123684434220195	0.00191722682211548	NaN	57.075798034668
1824	114.800941467285	-6.95257568359375	-6.56458520889282	-0.0195112787187099	0.00159255252219737	-0.00652430532500148	-0.00230353930965066	NaN	57.4004707336426
1825	115.450286865234	-7.27725028991699	-6.62951993942261	-0.00327756232582033	0.0123068047687411	0.0022419011220336	-0.00165419070981443	NaN	57.7251434326172
1826	114.151596069336	-6.95257568359375	-6.56458520889282	-0.0100957229733467	0.01100810803473	0.00711201597005129	0.000293855206109583	NaN	57.075798034668
1827	115.450286865234	-6.95257568359375	-7.47367286682129	-0.00847235135734081	0.0168522447347641	0.00711201597005129	-0.00814767740666866	NaN	57.7251434326172
1828	113.502243041992	-6.95257568359375	-6.75938940048218	0.00386527273803949	0.00678734155371785	0.0022419011220336	-0.00425158534198999	NaN	56.7511215209961
1829	116.748985290527	-7.92659854888916	-6.56458520889282	-0.00619963090866804	0.00159255252219737	0.000293855206109583	-0.000355493422830477	NaN	58.3744926452637
1830	115.450286865234	-7.60192441940308	-6.30484533309937	0.00743668992072344	0.00808603875339031	0.00256657530553639	0.00548864435404539	NaN	57.7251434326172
1831	115.450286865234	-7.27725028991699	-6.11004114151001	0.00354059832170606	0.000293855206109583	-0.00555028254166245	-0.00555028254166245	NaN	57.7251434326172
1832	115.450286865234	-7.92659854888916	-5.85030126571655	-0.0143164889886975	-0.00165419070981443	-0.00392691092565656	0.000618529506027699	NaN	57.7251434326172
1833	115.450286865234	-7.27725028991699	-6.43471527099609	-0.00457625929266214	-0.00295288790948689	-0.00977104809135199	-0.00555028254166245	NaN	57.7251434326172
1834	113.502243041992	-6.62790155410767	-6.49965000152588	-0.00879702530801296	-0.00619963090866804	-0.0113944197073579	0.00581331877037883	NaN	56.7511215209961
1835	114.151596069336	-6.95257568359375	-6.56458520889282	-0.00555028254166245	0.00743668992072344	-0.00327756232582033	0.0116574559360743	NaN	57.075798034668
1836	113.502243041992	-6.95257568359375	-6.49965000152588	-0.00392691092565656	0.0022419011220336	-0.0188619289547205	-0.0104203969240189	NaN	56.7511215209961
1837	113.502243041992	-6.95257568359375	-6.11004114151001	0.00516396993771195	-0.017887907102704	-0.0172385573387146	-0.00490093370899558	NaN	56.7511215209961
1838	112.203544616699	-6.62790155410767	-6.23991060256958	0.00126787810586393	0.0126314787194133	-0.00457625929266214	-0.00197886489331722	NaN	56.1017723083496
1839	114.800941467285	-7.92659854888916	-6.43471527099609	0.00581331877037883	-0.00749832857400179	0.000943203864153475	0.00321592413820326	NaN	57.4004707336426
1840	114.151596069336	-6.30322694778442	-7.08406400680542	0.00613799272105098	0.000943203864153475	0.00418994715437293	-0.00457625929266214	NaN	57.075798034668
1841	114.151596069336	-6.62790155410767	-7.08406400680542	-0.0026282137259841	-0.00587495695799589	0.0100340843200684	0.00159255252219737	NaN	57.075798034668
1842	114.800941467285	-6.30322694778442	-6.95419406890869	-0.0100957229733467	0.00516396993771195	-0.00392691092565656	-0.00490093370899558	NaN	57.4004707336426
1843	113.502243041992	-7.27725028991699	-6.04510593414307	0.0100340843200684	-0.00230353930965066	0.00581331877037883	0.00191722682211548	NaN	56.7511215209961
1844	114.800941467285	-6.95257568359375	-6.36978054046631	0.00418994715437293	-0.00684897974133492	0.00743668992072344	-0.00295288790948689	NaN	57.4004707336426
1845	114.800941467285	-7.27725028991699	-6.69445466995239	0.00451462110504508	0.000943203864153475	0.0103587592020631	0.00970941036939621	NaN	57.4004707336426
1846	114.800941467285	-7.60192441940308	-7.21393346786499	-0.00490093370899558	0.0113327819854021	0.0230210572481155	0.00256657530553639	NaN	57.4004707336426
1847	112.852897644043	-7.60192441940308	-7.08406400680542	-0.0113944197073579	0.00873538758605719	0.00646266713738441	-0.00327756232582033	NaN	56.4264488220215
1848	116.099639892578	-7.92659854888916	-6.88925933837891	-0.0172385573387146	0.00613799272105098	0.00354059832170606	-0.00652430532500148	NaN	58.0498199462891
1849	116.099639892578	-7.92659854888916	-6.56458520889282	-0.00457625929266214	0.00776136433705688	0.00256657530553639	0.00483929552137852	NaN	58.0498199462891
1850	115.450286865234	-6.62790155410767	-6.43471527099609	0.00126787810586393	0.00191722682211548	0.0106834331527352	0.00321592413820326	NaN	57.7251434326172
1851	116.748985290527	-7.60192441940308	-6.69445466995239	0.020423661917448	0.00483929552137852	-0.0026282137259841	0.00938473641872406	NaN	58.3744926452637
1852	115.450286865234	-6.95257568359375	-6.95419406890869	-0.0204853005707264	0.00678734155371785	0.00126787810586393	-0.00100484199356288	NaN	57.7251434326172
1853	116.099639892578	-7.27725028991699	-6.43471527099609	-3.08191010844894e-05	0.00354059832170606	0.00418994715437293	-0.00782300252467394	NaN	58.0498199462891
1854	115.450286865234	-7.27725028991699	-6.82432460784912	-0.00392691092565656	0.00191722682211548	0.00970941036939621	0.00386527273803949	NaN	57.7251434326172
1855	116.748985290527	-6.30322694778442	-6.62951993942261	0.00354059832170606	0.00808603875339031	-0.00555028254166245	0.00548864435404539	NaN	58.3744926452637
1856	115.450286865234	-7.60192441940308	-6.30484533309937	0.00711201597005129	0.00289124972186983	-0.0104203969240189	-0.00360223650932312	NaN	57.7251434326172
1857	114.800941467285	-6.30322694778442	-6.95419406890869	0.00711201597005129	-0.0191866029053926	-0.0211346503347158	-0.0133424662053585	NaN	57.4004707336426
1858	116.099639892578	-7.27725028991699	-6.56458520889282	0.000943203864153475	-0.00977104809135199	-0.017887907102704	-0.00132951640989631	NaN	58.0498199462891
1859	115.450286865234	-6.95257568359375	-6.69445466995239	0.00516396993771195	-0.00197886489331722	-0.00944637414067984	-0.00425158534198999	NaN	57.7251434326172
1860	113.502243041992	-6.62790155410767	-6.56458520889282	-0.00684897974133492	0.00386527273803949	0.00126787810586393	0.00451462110504508	NaN	56.7511215209961
1861	113.502243041992	-6.30322694778442	-6.43471527099609	0.0171769186854362	0.00483929552137852	-0.00327756232582033	0.00191722682211548	NaN	56.7511215209961
1862	114.151596069336	-6.30322694778442	-6.23991060256958	-0.00977104809135199	-0.0026282137259841	-0.00782300252467394	-0.00814767740666866	NaN	57.075798034668
1863	112.203544616699	-5.65387868881226	-6.82432460784912	0.00191722682211548	-0.00457625929266214	-0.0120437685400248	-0.000680167751852423	NaN	56.1017723083496
1864	112.203544616699	-5.65387868881226	-6.56458520889282	0.00873538758605719	-0.00684897974133492	-0.00327756232582033	0.00126787810586393	NaN	56.1017723083496
1865	111.55419921875	-5.00452995300293	-6.43471527099609	-0.00814767740666866	-0.00230353930965066	-0.00132951640989631	0.00743668992072344	NaN	55.777099609375
1866	112.852897644043	-7.27725028991699	-6.56458520889282	-0.00295288790948689	0.0136055024340749	0.0136055024340749	0.00906006153672934	NaN	56.4264488220215
1867	112.852897644043	-6.30322694778442	-6.17497587203979	-0.0169138833880424	0.00938473641872406	0.00646266713738441	0.00256657530553639	NaN	56.4264488220215
1868	115.450286865234	-5.97855281829834	-6.30484533309937	-0.0136671401560307	0.00873538758605719	0.00841071270406246	0.00354059832170606	NaN	57.7251434326172
1869	112.852897644043	-5.00452995300293	-6.75938940048218	-0.00944637414067984	0.00516396993771195	0.000943203864153475	0.00970941036939621	NaN	56.4264488220215
1870	116.099639892578	-6.95257568359375	-6.49965000152588	-0.00555028254166245	0.0106834331527352	-0.00327756232582033	-3.08191010844894e-05	NaN	58.0498199462891
1871	115.450286865234	-7.60192441940308	-6.43471527099609	0.01100810803473	0.00646266713738441	0.00321592413820326	0.00483929552137852	NaN	57.7251434326172
1872	116.099639892578	-7.27725028991699	-6.43471527099609	0.0106834331527352	0.00581331877037883	-0.00782300252467394	0.000618529506027699	NaN	58.0498199462891
1873	115.450286865234	-7.27725028991699	-6.62951993942261	0.00776136433705688	-0.00327756232582033	0.00126787810586393	-0.00165419070981443	NaN	57.7251434326172
1874	116.099639892578	-7.27725028991699	-6.43471527099609	0.0152288740500808	-0.00490093370899558	-0.00295288790948689	0.000943203864153475	NaN	58.0498199462891
1875	114.151596069336	-6.95257568359375	-6.69445466995239	0.0149041991680861	-0.000355493422830477	-0.00100484199356288	0.00711201597005129	NaN	57.075798034668
1876	116.099639892578	-6.95257568359375	-6.75938940048218	0.0298392176628113	-0.0282774847000837	-0.00684897974133492	-0.0117190945893526	NaN	58.0498199462891
1877	116.099639892578	-8.57594776153564	-6.36978054046631	0.0142548503354192	-0.0139918150380254	-0.0191866029053926	-0.00619963090866804	NaN	58.0498199462891
1878	114.151596069336	-6.30322694778442	-6.56458520889282	0.0162028968334198	-0.0136671401560307	-0.0149658378213644	-0.0026282137259841	NaN	57.075798034668
1879	113.502243041992	-6.62790155410767	-6.17497587203979	0.0126314787194133	0.00483929552137852	-0.00847235135734081	0.00159255252219737	NaN	56.7511215209961
1880	116.099639892578	-7.27725028991699	-6.17497587203979	0.00906006153672934	-0.00165419070981443	0.00873538758605719	0.00159255252219737	NaN	58.0498199462891
1881	116.099639892578	-7.27725028991699	-6.30484533309937	-0.00230353930965066	0.00743668992072344	-0.0100957229733467	0.00289124972186983	NaN	58.0498199462891
1882	116.099639892578	-7.27725028991699	-7.01912927627563	-0.0136671401560307	0.000293855206109583	-0.00619963090866804	-0.0100957229733467	NaN	58.0498199462891
1883	116.099639892578	-6.95257568359375	-6.82432460784912	-0.0185372550040483	-0.00717365415766835	-0.000680167751852423	-0.00522560812532902	NaN	58.0498199462891
1884	114.800941467285	-6.30322694778442	-6.36978054046631	-0.00587495695799589	0.00613799272105098	0.00873538758605719	-0.0026282137259841	NaN	57.4004707336426
1885	114.800941467285	-6.30322694778442	-6.95419406890869	-0.00555028254166245	0.00776136433705688	-0.00782300252467394	0.00613799272105098	NaN	57.4004707336426
1886	114.151596069336	-5.65387868881226	-7.14899873733521	-0.000680167751852423	0.01100810803473	0.0236704051494598	0.00906006153672934	NaN	57.075798034668
1887	117.398338317871	-7.27725028991699	-6.82432460784912	-0.0263294391334057	0.0175015944987535	0.00906006153672934	-0.00327756232582033	NaN	58.6991691589355
1888	114.151596069336	-5.97855281829834	-7.34380340576172	-0.0250307414680719	0.0123068047687411	0.00451462110504508	0.00646266713738441	NaN	57.075798034668
1889	116.099639892578	-6.95257568359375	-7.14899873733521	-0.00132951640989631	0.00970941036939621	0.00548864435404539	0.00386527273803949	NaN	58.0498199462891
1890	114.800941467285	-6.30322694778442	-7.21393346786499	0.00451462110504508	0.00386527273803949	0.0113327819854021	0.00256657530553639	NaN	57.4004707336426
1891	114.800941467285	-5.65387868881226	-6.49965000152588	-0.000680167751852423	0.00321592413820326	0.00126787810586393	0.00548864435404539	NaN	57.4004707336426
1892	114.151596069336	-5.97855281829834	-6.23991060256958	0.00289124972186983	-0.000680167751852423	-0.00230353930965066	-0.00555028254166245	NaN	57.075798034668
1893	113.502243041992	-6.30322694778442	-6.75938940048218	0.00159255252219737	-0.00360223650932312	-0.00749832857400179	-0.00814767740666866	NaN	56.7511215209961
1894	114.151596069336	-5.65387868881226	-6.56458520889282	0.00613799272105098	-0.00717365415766835	0.0103587592020631	-0.00165419070981443	NaN	57.075798034668
1895	114.800941467285	-6.62790155410767	-6.23991060256958	0.00646266713738441	0.00191722682211548	-0.00197886489331722	0.00678734155371785	NaN	57.4004707336426
1896	112.203544616699	-6.30322694778442	-6.95419406890869	0.0171769186854362	-0.0113944197073579	-0.0159398596733809	0.000293855206109583	NaN	56.1017723083496
1897	114.151596069336	-6.30322694778442	-6.23991060256958	0.00646266713738441	-0.0107450718060136	-0.0172385573387146	-0.0130177913233638	NaN	57.075798034668
1898	112.203544616699	-5.65387868881226	-6.23991060256958	-0.00522560812532902	-0.0104203969240189	-0.0156151866540313	-0.00684897974133492	NaN	56.1017723083496
1899	111.55419921875	-5.97855281829834	-6.43471527099609	0.000943203864153475	-0.00230353930965066	-0.00295288790948689	-0.00392691092565656	NaN	55.777099609375
1900	113.502243041992	-7.27725028991699	-6.56458520889282	-0.00360223650932312	-0.00392691092565656	-0.00944637414067984	0.00776136433705688	NaN	56.7511215209961
1901	114.151596069336	-6.30322694778442	-6.43471527099609	-0.00230353930965066	0.00386527273803949	0.00256657530553639	0.00354059832170606	NaN	57.075798034668
1902	115.450286865234	-7.27725028991699	-6.23991060256958	-0.0175632312893867	0.00126787810586393	-0.00587495695799589	-0.00457625929266214	NaN	57.7251434326172
1903	114.151596069336	-6.95257568359375	-6.23991060256958	-0.00587495695799589	-0.00425158534198999	-0.00555028254166245	0.000943203864153475	NaN	57.075798034668
1904	115.450286865234	-6.95257568359375	-6.17497587203979	-0.00944637414067984	0.00289124972186983	0.00646266713738441	0.00906006153672934	NaN	57.7251434326172
1905	114.800941467285	-6.95257568359375	-6.43471527099609	-0.0026282137259841	0.00743668992072344	0.00548864435404539	0.00613799272105098	NaN	57.4004707336426
1906	115.450286865234	-7.60192441940308	-6.49965000152588	-0.0198359526693821	0.0145795252174139	0.0171769186854362	-0.000355493422830477	NaN	57.7251434326172
1907	113.502243041992	-7.27725028991699	-6.62951993942261	-0.0201606266200542	0.00256657530553639	0.0168522447347641	-0.00295288790948689	NaN	56.7511215209961
1908	115.450286865234	-8.57594776153564	-6.36978054046631	-0.0104203969240189	0.0022419011220336	-0.000355493422830477	-0.000355493422830477	NaN	57.7251434326172
1909	114.800941467285	-7.60192441940308	-6.95419406890869	-0.0123684434220195	-0.00392691092565656	0.012956153601408	0.0282158460468054	NaN	57.4004707336426
1910	116.099639892578	-7.92659854888916	-6.49965000152588	0.00159255252219737	0.00613799272105098	0.00581331877037883	0.00159255252219737	NaN	58.0498199462891
1911	114.800941467285	-8.2512731552124	-6.82432460784912	-0.00490093370899558	0.00289124972186983	0.00159255252219737	0.000618529506027699	NaN	57.4004707336426
1912	115.450286865234	-7.27725028991699	-6.49965000152588	-0.00555028254166245	-0.00619963090866804	0.00256657530553639	-0.00295288790948689	NaN	57.7251434326172
1913	115.450286865234	-7.60192441940308	-6.36978054046631	-0.00295288790948689	-0.00230353930965066	-0.00165419070981443	-0.00327756232582033	NaN	57.7251434326172
1914	116.099639892578	-7.27725028991699	-6.82432460784912	-0.000680167751852423	0.00289124972186983	0.00646266713738441	0.00418994715437293	NaN	58.0498199462891
1915	115.450286865234	-7.27725028991699	-6.75938940048218	0.0200989879667759	-0.00360223650932312	-0.00392691092565656	0.00613799272105098	NaN	57.7251434326172
1916	115.450286865234	-7.27725028991699	-6.56458520889282	0.00841071270406246	-0.00977104809135199	-0.00847235135734081	-0.00457625929266214	NaN	57.7251434326172
1917	115.450286865234	-6.30322694778442	-7.14899873733521	0.0249691028147936	-0.017887907102704	-0.0169138833880424	-0.017887907102704	NaN	57.7251434326172
1918	114.800941467285	-6.62790155410767	-6.88925933837891	0.0145795252174139	-0.00977104809135199	-0.0149658378213644	-0.00230353930965066	NaN	57.4004707336426
1919	117.398338317871	-6.62790155410767	-6.95419406890869	0.0200989879667759	-0.0130177913233638	-0.0100957229733467	0.000293855206109583	NaN	58.6991691589355
1920	114.151596069336	-6.30322694778442	-6.56458520889282	0.0136055024340749	-0.00555028254166245	-0.0026282137259841	-0.00197886489331722	NaN	57.075798034668
1921	114.151596069336	-6.62790155410767	-7.14899873733521	0.0126314787194133	-0.00360223650932312	-0.00457625929266214	0.00191722682211548	NaN	57.075798034668
1922	114.151596069336	-6.30322694778442	-6.36978054046631	-0.00457625929266214	-0.00327756232582033	-0.00652430532500148	-3.08191010844894e-05	NaN	57.075798034668
1923	114.800941467285	-5.97855281829834	-7.34380340576172	0.00159255252219737	-0.00165419070981443	-0.00749832857400179	-0.00490093370899558	NaN	57.4004707336426
1924	115.450286865234	-7.60192441940308	-6.43471527099609	-0.0133424662053585	0.000293855206109583	0.00159255252219737	0.00418994715437293	NaN	57.7251434326172
1925	114.151596069336	-6.62790155410767	-6.75938940048218	-0.0123684434220195	0.00548864435404539	0.00256657530553639	0.00289124972186983	NaN	57.075798034668
1926	114.151596069336	-6.30322694778442	-6.43471527099609	-0.00230353930965066	0.00516396993771195	0.0132808275520802	0.00776136433705688	NaN	57.075798034668
1927	114.151596069336	-7.27725028991699	-6.23991060256958	-0.0149658378213644	0.00256657530553639	-0.0026282137259841	-0.00360223650932312	NaN	57.075798034668
1928	111.55419921875	-6.30322694778442	-6.11004114151001	-0.0156151866540313	0.00743668992072344	0.00191722682211548	0.00256657530553639	NaN	55.777099609375
1929	112.852897644043	-7.27725028991699	-6.43471527099609	-0.00944637414067984	0.0113327819854021	0.00613799272105098	0.00613799272105098	NaN	56.4264488220215
1930	111.55419921875	-5.97855281829834	-6.69445466995239	-0.0169138833880424	0.00678734155371785	0.000943203864153475	0.000943203864153475	NaN	55.777099609375
1931	111.55419921875	-5.65387868881226	-6.69445466995239	-0.00684897974133492	0.0116574559360743	0.00321592413820326	-0.00490093370899558	NaN	55.777099609375
1932	113.502243041992	-5.97855281829834	-6.62951993942261	-0.00230353930965066	-0.00132951640989631	-0.00555028254166245	-0.00295288790948689	NaN	56.7511215209961
1933	114.151596069336	-5.97855281829834	-6.95419406890869	0.000618529506027699	0.000618529506027699	-0.00295288790948689	0.0022419011220336	NaN	57.075798034668
1934	114.800941467285	-5.97855281829834	-6.75938940048218	0.00906006153672934	0.00516396993771195	0.00776136433705688	0.00743668992072344	NaN	57.4004707336426
1935	114.800941467285	-6.95257568359375	-7.14899873733521	0.0158782228827477	0.00321592413820326	-0.00132951640989631	-0.00100484199356288	NaN	57.4004707336426
1936	114.151596069336	-6.62790155410767	-7.21393346786499	0.0304885655641556	0.00191722682211548	-0.0149658378213644	-0.00132951640989631	NaN	57.075798034668
1937	114.800941467285	-7.60192441940308	-6.69445466995239	0.0327612869441509	-0.0175632312893867	-0.0247060675173998	-0.00425158534198999	NaN	57.4004707336426
1938	114.151596069336	-6.95257568359375	-6.49965000152588	0.0207483377307653	-0.00619963090866804	-0.017887907102704	-0.00132951640989631	NaN	57.075798034668
1939	115.450286865234	-8.57594776153564	-6.17497587203979	0.0197743140161037	-0.0165892094373703	-0.0146411629393697	-0.00197886489331722	NaN	57.7251434326172
1940	116.099639892578	-8.2512731552124	-6.49965000152588	0.0175015944987535	-0.000355493422830477	-0.00879702530801296	0.000943203864153475	NaN	58.0498199462891
1941	116.099639892578	-8.2512731552124	-6.69445466995239	0.00841071270406246	-0.00522560812532902	-0.00944637414067984	-0.00522560812532902	NaN	58.0498199462891
1942	116.748985290527	-7.60192441940308	-6.43471527099609	-0.00360223650932312	-0.00295288790948689	-0.00132951640989631	-0.00782300252467394	NaN	58.3744926452637
1943	115.450286865234	-7.92659854888916	-6.36978054046631	-0.00814767740666866	0.000943203864153475	-0.00944637414067984	0.00159255252219737	NaN	57.7251434326172
1944	113.502243041992	-5.97855281829834	-6.36978054046631	0.00808603875339031	0.000293855206109583	-0.00717365415766835	0.00548864435404539	NaN	56.7511215209961
1945	116.099639892578	-7.60192441940308	-6.88925933837891	-0.00555028254166245	0.00646266713738441	0.00613799272105098	0.00743668992072344	NaN	58.0498199462891
1946	116.099639892578	-6.62790155410767	-6.75938940048218	-0.0139918150380254	0.0158782228827477	0.011982130818069	-0.00165419070981443	NaN	58.0498199462891
1947	114.151596069336	-7.27725028991699	-6.36978054046631	-0.0240567177534103	0.00970941036939621	-3.08191010844894e-05	-0.00457625929266214	NaN	57.075798034668
1948	116.099639892578	-7.27725028991699	-7.34380340576172	-0.0143164889886975	0.013930176384747	-0.00327756232582033	-0.00749832857400179	NaN	58.0498199462891
1949	114.151596069336	-6.30322694778442	-7.27886867523193	-0.0146411629393697	0.00906006153672934	0.00256657530553639	0.00776136433705688	NaN	57.075798034668
1950	115.450286865234	-7.60192441940308	-7.08406400680542	-0.00619963090866804	0.00548864435404539	-0.00327756232582033	0.00159255252219737	NaN	57.7251434326172
1951	116.748985290527	-7.27725028991699	-7.14899873733521	0.00451462110504508	0.00711201597005129	0.000943203864153475	-0.000680167751852423	NaN	58.3744926452637
1952	115.450286865234	-7.60192441940308	-6.23991060256958	-0.0185372550040483	0.00386527273803949	-0.000680167751852423	-0.00360223650932312	NaN	57.7251434326172
1953	116.099639892578	-7.27725028991699	-7.14899873733521	-0.00360223650932312	0.00354059832170606	-0.0107450718060136	-0.00912170019000769	NaN	58.0498199462891
1954	114.800941467285	-6.95257568359375	-6.43471527099609	0.00711201597005129	-0.00619963090866804	0.00191722682211548	0.0103587592020631	NaN	57.4004707336426
1955	113.502243041992	-7.27725028991699	-6.36978054046631	0.0155535480007529	0.00256657530553639	-0.00100484199356288	0.00159255252219737	NaN	56.7511215209961
1956	115.450286865234	-7.27725028991699	-6.23991060256958	0.0152288740500808	-0.0162645354866982	-0.0165892094373703	0.00483929552137852	NaN	57.7251434326172
1957	114.151596069336	-7.27725028991699	-6.82432460784912	0.0181509424000978	-0.0146411629393697	-0.0156151866540313	-0.000680167751852423	NaN	57.075798034668
1958	113.502243041992	-6.95257568359375	-5.98017120361328	0.00906006153672934	-0.00295288790948689	-0.0113944197073579	-0.000680167751852423	NaN	56.7511215209961
1959	111.55419921875	-6.30322694778442	-6.62951993942261	0.00613799272105098	0.00970941036939621	-0.00879702530801296	-0.00490093370899558	NaN	55.777099609375
1960	110.904846191406	-6.30322694778442	-6.62951993942261	-0.00165419070981443	0.00159255252219737	-0.00457625929266214	0.00256657530553639	NaN	55.4524230957031
1961	110.904846191406	-6.30322694778442	-6.43471527099609	0.00386527273803949	-0.00295288790948689	-0.00619963090866804	-0.00327756232582033	NaN	55.4524230957031
1962	112.203544616699	-6.30322694778442	-6.43471527099609	0.00354059832170606	-3.08191010844894e-05	-0.00652430532500148	-0.000355493422830477	NaN	56.1017723083496
1963	112.203544616699	-5.65387868881226	-6.23991060256958	0.000618529506027699	-0.00295288790948689	-0.00977104809135199	0.000618529506027699	NaN	56.1017723083496
1964	114.151596069336	-5.97855281829834	-6.30484533309937	0.00483929552137852	0.000293855206109583	-0.00522560812532902	0.00289124972186983	NaN	57.075798034668
1965	113.502243041992	-5.97855281829834	-7.14899873733521	-0.00425158534198999	0.00711201597005129	-0.00165419070981443	0.00289124972186983	NaN	56.7511215209961
1966	114.151596069336	-6.62790155410767	-7.14899873733521	-0.0139918150380254	0.0200989879667759	0.00873538758605719	0.0022419011220336	NaN	57.075798034668
1967	115.450286865234	-6.62790155410767	-7.27886867523193	-0.0156151866540313	0.0142548503354192	0.0123068047687411	-0.00490093370899558	NaN	57.7251434326172
1968	114.800941467285	-7.92659854888916	-6.88925933837891	-0.0185372550040483	0.00776136433705688	0.00776136433705688	0.00321592413820326	NaN	57.4004707336426
1969	116.099639892578	-7.92659854888916	-6.82432460784912	-0.0175632312893867	0.00159255252219737	0.0100340843200684	0.0100340843200684	NaN	58.0498199462891
1970	113.502243041992	-7.92659854888916	-6.82432460784912	-0.00879702530801296	-0.000680167751852423	0.00808603875339031	0.00646266713738441	NaN	56.7511215209961
1971	114.800941467285	-8.57594776153564	-6.43471527099609	-0.0146411629393697	-3.08191010844894e-05	0.00646266713738441	0.00678734155371785	NaN	57.4004707336426
1972	116.099639892578	-7.92659854888916	-6.43471527099609	-0.00425158534198999	-0.00684897974133492	-0.00555028254166245	-3.08191010844894e-05	NaN	58.0498199462891
1973	115.450286865234	-8.2512731552124	-6.82432460784912	-0.0104203969240189	-0.00425158534198999	-0.00197886489331722	-0.00392691092565656	NaN	57.7251434326172
1974	115.450286865234	-7.27725028991699	-6.30484533309937	-0.000355493422830477	-0.00132951640989631	-0.00360223650932312	-0.00132951640989631	NaN	57.7251434326172
1975	113.502243041992	-6.30322694778442	-6.36978054046631	0.00906006153672934	0.00289124972186983	-0.00587495695799589	0.00776136433705688	NaN	56.7511215209961
1976	114.151596069336	-5.32920408248901	-6.69445466995239	0.0100340843200684	-0.0146411629393697	-0.0175632312893867	-0.00132951640989631	NaN	57.075798034668
1977	116.099639892578	-7.27725028991699	-6.36978054046631	0.0220470335334539	-0.0126931173726916	-0.0191866029053926	-0.00457625929266214	NaN	58.0498199462891
1978	113.502243041992	-5.32920408248901	-6.69445466995239	0.01100810803473	-0.0146411629393697	-0.0126931173726916	-0.00717365415766835	NaN	56.7511215209961
1979	113.502243041992	-6.30322694778442	-6.82432460784912	0.0145795252174139	-0.000355493422830477	-0.0208099745213985	0.00776136433705688	NaN	56.7511215209961
1980	114.800941467285	-6.95257568359375	-6.62951993942261	0.0103587592020631	-0.00425158534198999	-0.00392691092565656	0.00613799272105098	NaN	57.4004707336426
1981	116.099639892578	-7.27725028991699	-6.95419406890869	-0.00619963090866804	0.0022419011220336	-0.00717365415766835	0.00906006153672934	NaN	58.0498199462891
1982	114.151596069336	-6.30322694778442	-6.95419406890869	-0.00652430532500148	0.00191722682211548	-0.0104203969240189	-0.000355493422830477	NaN	57.075798034668
1983	114.800941467285	-6.30322694778442	-7.21393346786499	-0.000355493422830477	0.000618529506027699	-0.00522560812532902	0.000618529506027699	NaN	57.4004707336426
1984	112.852897644043	-5.65387868881226	-7.27886867523193	-0.00327756232582033	-3.08191010844894e-05	0.0022419011220336	0.0103587592020631	NaN	56.4264488220215
1985	113.502243041992	-6.30322694778442	-6.75938940048218	-0.0026282137259841	0.00711201597005129	0.00581331877037883	0.00126787810586393	NaN	56.7511215209961
1986	115.450286865234	-6.30322694778442	-6.62951993942261	-0.0104203969240189	0.011982130818069	0.00841071270406246	0.0100340843200684	NaN	57.7251434326172
1987	114.151596069336	-7.27725028991699	-6.30484533309937	-0.0133424662053585	0.0168522447347641	0.00841071270406246	-0.00165419070981443	NaN	57.075798034668
1988	112.852897644043	-6.30322694778442	-6.23991060256958	-0.0195112787187099	0.00938473641872406	0.00256657530553639	0.00126787810586393	NaN	56.4264488220215
1989	112.852897644043	-6.30322694778442	-6.36978054046631	-0.0208099745213985	0.00743668992072344	0.00873538758605719	0.00483929552137852	NaN	56.4264488220215
1990	112.203544616699	-7.27725028991699	-6.56458520889282	-0.0100957229733467	0.00776136433705688	-0.000355493422830477	0.00386527273803949	NaN	56.1017723083496
1991	113.502243041992	-6.95257568359375	-6.43471527099609	-0.00587495695799589	0.00289124972186983	0.00418994715437293	-0.00100484199356288	NaN	56.7511215209961
1992	114.800941467285	-6.95257568359375	-6.23991060256958	-0.00100484199356288	0.000293855206109583	-0.0026282137259841	0.00483929552137852	NaN	57.4004707336426
1993	114.151596069336	-6.95257568359375	-6.30484533309937	-0.0204853005707264	-0.00457625929266214	-0.00100484199356288	-0.00749832857400179	NaN	57.075798034668
1994	116.099639892578	-7.60192441940308	-6.17497587203979	0.011982130818069	-0.00100484199356288	-0.000355493422830477	0.00418994715437293	NaN	58.0498199462891
1995	115.450286865234	-6.62790155410767	-6.36978054046631	0.0145795252174139	0.00354059832170606	-0.00327756232582033	0.000293855206109583	NaN	57.7251434326172
1996	116.099639892578	-6.95257568359375	-6.56458520889282	0.0106834331527352	-0.00879702530801296	-0.0104203969240189	-0.00619963090866804	NaN	58.0498199462891
1997	115.450286865234	-7.60192441940308	-6.56458520889282	0.0116574559360743	-0.0260047651827335	-0.0175632312893867	-0.00684897974133492	NaN	57.7251434326172
1998	114.800941467285	-6.95257568359375	-6.62951993942261	0.00743668992072344	-0.021459324285388	-0.0195112787187099	-0.0120437685400248	NaN	57.4004707336426
1999	114.151596069336	-7.60192441940308	-6.23991060256958	0.01100810803473	0.000293855206109583	-0.00879702530801296	-0.00425158534198999	NaN	57.075798034668
2000	116.748985290527	-8.57594776153564	-6.11004114151001	0.0155535480007529	0.00646266713738441	-0.00717365415766835	-0.00717365415766835	NaN	58.3744926452637
[truncated: 6,220 more rows]
