# Supplementary material for: Precise instruction and consideration of the vertical and horizontal force component increases validity and reliability of the 90:20 Isometric Posterior Chain Test
Source: PLoS One. 2024 Oct 28;19(10):e0312843. doi: 10.1371/journal.pone.0312843 (PMC11515970; doi:10.1371/journal.pone.0312843)
Supplement: S1 File — (ZIP) [file pone.0312843.s001.zip › S1_Raw_Data/M1_P04_iso_1.csv]

1	-0.0668829083442688	0.190259143710136	-23.8372592926025	0.0106834331527352	0.00159255252219737	-0.00132951640989631	-0.00425158534198999
2	-0.0668829083442688	0.839607775211334	-24.0320625305176	0.0113327819854021	0.0022419011220336	-0.00652430532500148	-0.00360223650932312
3	-0.391557216644287	0.839607775211334	-23.6424541473389	-0.0165892094373703	-0.000355493422830477	0.00418994715437293	-0.000355493422830477
4	0.25779139995575	0.839607775211334	-24.5515422821045	0.0207483377307653	0.00321592413820326	0.0106834331527352	0.00418994715437293
5	0.25779139995575	-0.134415164589882	-24.2268676757813	0.0165275707840919	0.00159255252219737	-0.00230353930965066	-0.00555028254166245
6	-0.0668829083442688	0.190259143710136	-24.1619338989258	-0.0146411629393697	0.00743668992072344	-0.00814767740666866	-0.00392691092565656
7	-0.716231524944305	0.839607775211334	-23.9671287536621	0.00808603875339031	-0.00327756232582033	-0.000680167751852423	-0.00912170019000769
8	-1.04090583324432	1.16428208351135	-23.8372592926025	-0.00684897974133492	-0.00555028254166245	0.0022419011220336	0.00256657530553639
9	-1.04090583324432	0.514933466911316	-23.3827152252197	-0.0133424662053585	0.00516396993771195	-0.00132951640989631	0.00159255252219737
10	-1.36558020114899	0.514933466911316	-23.902193069458	-0.0113944197073579	0.00808603875339031	-0.00457625929266214	0.00321592413820326
11	-1.36558020114899	0.839607775211334	-23.9671287536621	-0.00977104809135199	0.00613799272105098	-0.00782300252467394	0.000618529506027699
12	-2.01492881774902	1.16428208351135	-23.8372592926025	0.00776136433705688	0.00711201597005129	0.00386527273803949	0.00678734155371785
13	-1.04090583324432	0.514933466911316	-23.7723236083984	0.00451462110504508	0.000618529506027699	0.00938473641872406	0.00418994715437293
14	-1.04090583324432	0.514933466911316	-23.707389831543	-0.00327756232582033	0.00256657530553639	0.000293855206109583	-0.00360223650932312
15	-1.04090583324432	0.839607775211334	-23.7723236083984	0.00256657530553639	0.00191722682211548	-0.00197886489331722	-0.000355493422830477
16	0.582465708255768	0.190259143710136	-23.707389831543	0.00126787810586393	0.00776136433705688	-0.00652430532500148	-3.08191010844894e-05
17	-0.391557216644287	1.16428208351135	-24.2268676757813	0.000943203864153475	-0.00619963090866804	-0.00230353930965066	-0.00684897974133492
18	-0.716231524944305	0.514933466911316	-23.8372592926025	0.00711201597005129	-0.00522560812532902	0.000293855206109583	0.00841071270406246
19	-0.0668829083442688	0.514933466911316	-23.5775184631348	0.00289124972186983	0.0132808275520802	0.00646266713738441	-0.00100484199356288
20	0.582465708255768	-0.783763766288757	-23.3177795410156	0.00418994715437293	-0.00327756232582033	0.0230210572481155	0.0022419011220336
21	0.25779139995575	0.190259143710136	-24.0320625305176	0.00646266713738441	-0.00749832857400179	0.0142548503354192	-0.00555028254166245
22	0.25779139995575	-0.459089487791061	-23.9671287536621	0.0136055024340749	-0.00555028254166245	0.0236704051494598	0.00678734155371785
23	-0.391557216644287	-0.459089487791061	-23.902193069458	-0.00619963090866804	-0.00814767740666866	0.0421768426895142	-0.00100484199356288
24	0.582465708255768	0.190259143710136	-24.4866065979004	-0.00295288790948689	-0.00522560812532902	0.0538651160895824	0.00451462110504508
25	-0.391557216644287	0.839607775211334	-23.902193069458	0.00418994715437293	-0.000680167751852423	0.0791897103190422	0.00938473641872406
26	1.55648863315582	0.190259143710136	-23.3177795410156	-0.00230353930965066	0.000943203864153475	0.0749689489603043	-0.00100484199356288
27	-0.0668829083442688	0.514933466911316	-23.707389831543	0.00354059832170606	0.00743668992072344	0.0353586822748184	-0.00392691092565656
28	0.25779139995575	0.839607775211334	-24.0320625305176	0.00354059832170606	-0.000355493422830477	0.00841071270406246	0.00808603875339031
29	0.907140016555786	-0.134415164589882	-23.707389831543	-0.00197886489331722	0.00321592413820326	-0.0324982516467571	0.000943203864153475
30	0.25779139995575	1.16428208351135	-24.0320625305176	-0.00230353930965066	0.00548864435404539	-0.0500306636095047	0.00126787810586393
31	-0.0668829083442688	0.839607775211334	-23.902193069458	0.00256657530553639	0.00516396993771195	-0.086394190788269	-0.0026282137259841
32	0.582465708255768	-0.134415164589882	-23.5125846862793	0.011982130818069	0.0022419011220336	-0.0883422344923019	-0.0130177913233638
33	0.582465708255768	-0.134415164589882	-23.8372592926025	-0.0208099745213985	-0.00360223650932312	-0.0753552615642548	0.00289124972186983
34	0.582465708255768	0.514933466911316	-24.4216728210449	0.0022419011220336	0.00613799272105098	-0.0549007803201675	-0.000355493422830477
35	-0.0668829083442688	1.48895645141602	-24.4216728210449	-0.0175632312893867	0.00581331877037883	-0.0399657599627972	-0.00522560812532902
36	-0.0668829083442688	1.48895645141602	-24.6164779663086	0.0194496400654316	0.00256657530553639	-0.00912170019000769	-0.0139918150380254
37	1.23181438446045	0.190259143710136	-23.3827152252197	0.00418994715437293	0.000293855206109583	-0.00392691092565656	0.00678734155371785
38	0.25779139995575	1.48895645141602	-23.9671287536621	0.000293855206109583	-0.0100957229733467	0.0149041991680861	0.000293855206109583
39	0.582465708255768	-0.134415164589882	-23.707389831543	-0.0159398596733809	0.00483929552137852	-0.0026282137259841	-0.00230353930965066
40	-0.716231524944305	1.16428208351135	-24.0969982147217	-0.017887907102704	-0.00327756232582033	-3.08191010844894e-05	0.00418994715437293
41	-1.04090583324432	1.16428208351135	-23.902193069458	0.00581331877037883	0.00418994715437293	0.00938473641872406	-0.00360223650932312
42	-0.716231524944305	0.514933466911316	-23.5775184631348	-0.0195112787187099	-0.00230353930965066	0.0213976856321096	-0.00360223650932312
43	-0.391557216644287	-0.134415164589882	-23.5775184631348	-0.00100484199356288	0.00126787810586393	0.0337353087961674	0.00678734155371785
44	-0.391557216644287	0.190259143710136	-23.5125846862793	0.00483929552137852	0.00646266713738441	0.0152288740500808	0.0022419011220336
45	0.25779139995575	1.48895645141602	-23.902193069458	0.00678734155371785	-0.00425158534198999	0.012956153601408	-0.000680167751852423
46	-0.0668829083442688	1.16428208351135	-23.9671287536621	-0.00749832857400179	0.00646266713738441	-0.0117190945893526	0.000943203864153475
47	0.582465708255768	-0.134415164589882	-23.707389831543	-0.000355493422830477	-0.00782300252467394	-0.00814767740666866	-0.00619963090866804
48	0.25779139995575	0.514933466911316	-23.5775184631348	-0.00165419070981443	-0.00717365415766835	-0.00555028254166245	0.00159255252219737
49	0.582465708255768	0.190259143710136	-23.707389831543	-0.00457625929266214	-0.00490093370899558	-0.0224333461374044	-0.00327756232582033
50	-0.391557216644287	0.190259143710136	-24.2268676757813	0.000293855206109583	0.00256657530553639	-0.0243813935667276	-0.00165419070981443
51	0.582465708255768	-0.783763766288757	-23.7723236083984	-0.00230353930965066	-0.00457625929266214	-0.0334722734987736	-0.00490093370899558
52	0.582465708255768	-1.43311238288879	-23.6424541473389	-0.00230353930965066	-0.00230353930965066	-0.0156151866540313	-0.00425158534198999
53	0.907140016555786	-0.459089487791061	-23.9671287536621	0.00938473641872406	-0.00944637414067984	0.00906006153672934	0.00256657530553639
54	0.907140016555786	-1.10843813419342	-23.5125846862793	-0.00132951640989631	-0.00717365415766835	-0.00425158534198999	0.00289124972186983
55	0.907140016555786	-0.459089487791061	-23.3827152252197	0.0132808275520802	0.00126787810586393	0.00548864435404539	0.00354059832170606
56	0.25779139995575	-0.134415164589882	-23.6424541473389	0.0152288740500808	0.00516396993771195	-0.0156151866540313	-0.00327756232582033
57	0.25779139995575	0.514933466911316	-23.902193069458	0.0123068047687411	0.00483929552137852	-0.000355493422830477	-0.00132951640989631
58	1.55648863315582	-0.459089487791061	-23.7723236083984	-0.00425158534198999	0.00289124972186983	0.000293855206109583	0.00516396993771195
59	-0.391557216644287	0.839607775211334	-23.9671287536621	0.00451462110504508	0.00386527273803949	-0.00197886489331722	0.00126787810586393
60	0.582465708255768	0.514933466911316	-23.6424541473389	-0.00717365415766835	0.00808603875339031	-0.00490093370899558	-0.00327756232582033
61	0.582465708255768	0.190259143710136	-23.5125846862793	0.0113327819854021	0.000618529506027699	-0.00327756232582033	-0.00749832857400179
62	0.907140016555786	0.190259143710136	-23.9671287536621	0.00678734155371785	0.00289124972186983	0.00483929552137852	-0.00392691092565656
63	0.907140016555786	0.190259143710136	-23.9671287536621	-0.00587495695799589	-0.00457625929266214	-0.00522560812532902	-0.000355493422830477
64	0.582465708255768	0.514933466911316	-23.8372592926025	0.00970941036939621	0.00646266713738441	0.00483929552137852	-0.000680167751852423
65	0.907140016555786	-0.459089487791061	-23.8372592926025	0.0155535480007529	0.00516396993771195	0.00289124972186983	-0.00327756232582033
66	0.25779139995575	1.48895645141602	-23.9671287536621	0.00289124972186983	0.0022419011220336	-0.0100957229733467	-0.0149658378213644
67	0.582465708255768	0.190259143710136	-23.4476490020752	0.00191722682211548	0.000618529506027699	-3.08191010844894e-05	-0.00197886489331722
68	0.907140016555786	0.514933466911316	-23.8372592926025	-0.00100484199356288	0.000618529506027699	0.00516396993771195	0.00613799272105098
69	-0.391557216644287	1.48895645141602	-24.0969982147217	-0.0130177913233638	0.00321592413820326	0.00451462110504508	-0.00522560812532902
70	0.582465708255768	-0.134415164589882	-23.6424541473389	-0.0191866029053926	0.00873538758605719	-0.00100484199356288	-0.000680167751852423
71	0.582465708255768	-0.134415164589882	-23.707389831543	-0.00717365415766835	-0.00230353930965066	-0.00100484199356288	-0.00132951640989631
72	-0.716231524944305	1.81363070011139	-23.707389831543	-0.0172385573387146	-0.00327756232582033	0.00191722682211548	-0.00912170019000769
73	-0.391557216644287	1.16428208351135	-23.6424541473389	-0.0143164889886975	0.00386527273803949	-0.00457625929266214	0.000943203864153475
74	-1.04090583324432	1.16428208351135	-24.0320625305176	-0.023407369852066	0.0100340843200684	-0.000355493422830477	0.00841071270406246
75	-1.04090583324432	1.16428208351135	-23.9671287536621	-0.00165419070981443	0.00321592413820326	-0.00327756232582033	0.00386527273803949
76	-0.716231524944305	0.839607775211334	-23.707389831543	0.00970941036939621	0.00743668992072344	0.00354059832170606	0.00126787810586393
77	-0.0668829083442688	0.190259143710136	-23.707389831543	-0.00555028254166245	-0.00587495695799589	-0.00555028254166245	0.00418994715437293
78	-0.391557216644287	0.514933466911316	-23.3827152252197	0.0168522447347641	0.00386527273803949	0.00906006153672934	0.00938473641872406
79	0.25779139995575	0.514933466911316	-23.707389831543	-0.00749832857400179	0.0106834331527352	0.00516396993771195	0.00776136433705688
80	-0.0668829083442688	1.16428208351135	-23.9671287536621	0.00321592413820326	0.00938473641872406	-0.00814767740666866	0.00743668992072344
81	-0.391557216644287	0.839607775211334	-23.9671287536621	0.00451462110504508	0.00191722682211548	-0.00490093370899558	-0.00165419070981443
82	-0.391557216644287	0.514933466911316	-23.5125846862793	-0.0026282137259841	-0.000355493422830477	-0.00587495695799589	0.00841071270406246
83	-0.391557216644287	0.190259143710136	-23.6424541473389	0.0022419011220336	-0.0026282137259841	0.00126787810586393	-3.08191010844894e-05
84	-0.0668829083442688	0.190259143710136	-23.5775184631348	-0.00392691092565656	-0.00197886489331722	-0.00197886489331722	0.01100810803473
85	-0.716231524944305	0.514933466911316	-23.707389831543	0.00743668992072344	-0.00295288790948689	-3.08191010844894e-05	0.00418994715437293
86	-0.716231524944305	-0.459089487791061	-23.9671287536621	0.0136055024340749	-0.00165419070981443	-0.00717365415766835	0.00678734155371785
87	-0.391557216644287	0.190259143710136	-23.9671287536621	-0.00814767740666866	-0.00879702530801296	-0.00717365415766835	-0.0026282137259841
88	0.907140016555786	0.190259143710136	-24.0320625305176	0.00321592413820326	-0.00684897974133492	0.000943203864153475	0.00354059832170606
89	0.25779139995575	-0.134415164589882	-23.707389831543	0.0022419011220336	0.00321592413820326	-0.00132951640989631	0.0113327819854021
90	0.25779139995575	0.839607775211334	-23.4476490020752	-0.0156151866540313	-0.00132951640989631	-0.00327756232582033	0.000943203864153475
91	-0.716231524944305	0.839607775211334	-23.6424541473389	0.0425015166401863	0.00159255252219737	0.000618529506027699	-0.00425158534198999
92	1.55648863315582	0.190259143710136	-24.2918033599854	-0.00425158534198999	-0.00100484199356288	0.000943203864153475	0.0022419011220336
93	0.582465708255768	0.514933466911316	-24.4216728210449	0.00418994715437293	0.00354059832170606	0.0136055024340749	-0.00425158534198999
94	0.907140016555786	-0.134415164589882	-24.4866065979004	-0.00392691092565656	0.00321592413820326	-0.00749832857400179	0.00678734155371785
95	0.582465708255768	-0.134415164589882	-24.0969982147217	0.00613799272105098	0.00906006153672934	-0.00717365415766835	-0.00360223650932312
96	0.582465708255768	0.190259143710136	-24.0969982147217	0.00678734155371785	0.000943203864153475	-0.00587495695799589	-0.00457625929266214
97	0.582465708255768	-0.134415164589882	-24.2918033599854	-0.00100484199356288	0.00354059832170606	-0.0169138833880424	-3.08191010844894e-05
98	0.907140016555786	-0.134415164589882	-24.4866065979004	0.000293855206109583	0.00191722682211548	0.0022419011220336	0.00646266713738441
99	-0.0668829083442688	0.839607775211334	-24.5515422821045	0.012956153601408	0.00613799272105098	-0.00165419070981443	0.00938473641872406
100	-0.0668829083442688	0.839607775211334	-23.7723236083984	0.012956153601408	0.01100810803473	-0.00652430532500148	-0.00360223650932312
101	-0.391557216644287	-0.134415164589882	-23.5125846862793	0.00808603875339031	0.00289124972186983	0.0113327819854021	0.000943203864153475
102	0.25779139995575	0.190259143710136	-23.3827152252197	0.000293855206109583	0.00516396993771195	0.0217223595827818	-0.00295288790948689
103	-0.391557216644287	1.16428208351135	-23.707389831543	0.00711201597005129	0.000293855206109583	0.0434755384922028	0.00938473641872406
104	-0.391557216644287	1.16428208351135	-24.0969982147217	0.00906006153672934	0.00613799272105098	0.0265924744307995	0.00548864435404539
105	-1.04090583324432	0.839607775211334	-23.902193069458	0.00646266713738441	0.00191722682211548	-0.0026282137259841	0.00321592413820326
106	-0.391557216644287	1.48895645141602	-23.9671287536621	-0.00587495695799589	0.00354059832170606	-0.00522560812532902	-0.00230353930965066
107	-0.0668829083442688	0.190259143710136	-23.6424541473389	-0.0126931173726916	-0.00619963090866804	-0.0250307414680719	-0.0026282137259841
108	-1.36558020114899	1.81363070011139	-23.5775184631348	-0.00522560812532902	0.00548864435404539	-0.0286021586507559	0.00483929552137852
109	0.582465708255768	0.190259143710136	-23.5775184631348	-0.00977104809135199	0.00613799272105098	-0.0221086721867323	0.00581331877037883
110	-0.391557216644287	1.16428208351135	-23.9671287536621	-0.00100484199356288	0.0100340843200684	-0.0224333461374044	0.00354059832170606
111	0.25779139995575	0.514933466911316	-23.707389831543	0.000943203864153475	0.00516396993771195	-0.017887907102704	0.00548864435404539
112	0.25779139995575	0.514933466911316	-23.5775184631348	0.00548864435404539	0.00613799272105098	-0.00717365415766835	0.00289124972186983
113	0.907140016555786	0.190259143710136	-23.3827152252197	-0.00814767740666866	0.000618529506027699	-0.00132951640989631	0.000293855206109583
114	0.25779139995575	-0.134415164589882	-23.5125846862793	0.0103587592020631	-0.000680167751852423	-0.00230353930965066	0.00256657530553639
115	-1.04090583324432	0.839607775211334	-24.0320625305176	0.0022419011220336	0.00776136433705688	-0.0120437685400248	-0.00327756232582033
116	-0.391557216644287	0.514933466911316	-23.8372592926025	0.000293855206109583	-0.00684897974133492	-0.00652430532500148	-0.00197886489331722
117	0.582465708255768	-0.459089487791061	-23.902193069458	-3.08191010844894e-05	-0.000355493422830477	-0.00944637414067984	-0.00425158534198999
118	0.25779139995575	-1.75778675079346	-23.6424541473389	-0.00230353930965066	-0.0104203969240189	0.0022419011220336	0.00776136433705688
119	-0.0668829083442688	0.190259143710136	-23.7723236083984	0.00386527273803949	-0.00457625929266214	0.00808603875339031	0.00126787810586393
120	0.582465708255768	-0.783763766288757	-23.3827152252197	-0.000680167751852423	-0.00165419070981443	-0.00749832857400179	-0.00100484199356288
121	0.907140016555786	-0.459089487791061	-23.7723236083984	0.00938473641872406	-0.00782300252467394	-0.00814767740666866	-0.00490093370899558
122	0.582465708255768	0.514933466911316	-23.8372592926025	0.01100810803473	0.00191722682211548	-0.00587495695799589	0.00256657530553639
123	-0.391557216644287	1.16428208351135	-23.902193069458	0.00906006153672934	-3.08191010844894e-05	0.00581331877037883	0.00581331877037883
124	-0.391557216644287	0.839607775211334	-23.7723236083984	-0.0117190945893526	0.00354059832170606	-0.00749832857400179	0.00386527273803949
125	0.582465708255768	0.514933466911316	-23.707389831543	0.00386527273803949	0.00776136433705688	-0.00879702530801296	-0.00327756232582033
126	1.55648863315582	0.190259143710136	-23.707389831543	0.00418994715437293	0.00289124972186983	-3.08191010844894e-05	-0.00197886489331722
127	-0.0668829083442688	0.839607775211334	-24.0969982147217	-0.00197886489331722	-0.00327756232582033	-0.00425158534198999	-0.00425158534198999
128	0.907140016555786	0.190259143710136	-23.7723236083984	0.0100340843200684	-0.00360223650932312	0.00191722682211548	0.00613799272105098
129	-0.716231524944305	1.81363070011139	-24.1619338989258	-0.00522560812532902	-0.00230353930965066	-0.00392691092565656	0.00289124972186983
130	0.907140016555786	0.190259143710136	-23.902193069458	0.00743668992072344	0.00938473641872406	-0.00684897974133492	0.00906006153672934
131	0.582465708255768	0.514933466911316	-23.707389831543	-0.0100957229733467	0.00743668992072344	-0.00555028254166245	0.00256657530553639
132	0.25779139995575	0.514933466911316	-24.0969982147217	0.0239950809627771	0.00678734155371785	-0.0120437685400248	0.00873538758605719
133	-0.0668829083442688	1.16428208351135	-24.0969982147217	-0.00327756232582033	0.00191722682211548	-0.00814767740666866	0.0113327819854021
134	0.25779139995575	0.514933466911316	-24.0969982147217	0.00743668992072344	0.00418994715437293	0.00451462110504508	0.00906006153672934
135	0.582465708255768	-0.459089487791061	-23.5125846862793	0.0136055024340749	0.00678734155371785	-0.00782300252467394	-0.00100484199356288
136	0.25779139995575	0.514933466911316	-23.5775184631348	0.011982130818069	0.00483929552137852	-0.000355493422830477	0.00776136433705688
137	-0.0668829083442688	1.48895645141602	-23.5775184631348	0.00516396993771195	0.000943203864153475	-0.00684897974133492	0.000943203864153475
138	0.582465708255768	1.48895645141602	-24.0320625305176	0.00808603875339031	0.00191722682211548	-0.00457625929266214	0.00451462110504508
139	-0.716231524944305	0.190259143710136	-23.6424541473389	-0.00132951640989631	-0.000355493422830477	-0.00457625929266214	0.0100340843200684
140	-0.0668829083442688	0.514933466911316	-23.707389831543	-0.00490093370899558	0.000943203864153475	-0.0107450718060136	-0.00132951640989631
141	-1.04090583324432	0.839607775211334	-23.902193069458	-0.00425158534198999	-0.00360223650932312	-0.0143164889886975	0.00581331877037883
142	-1.69025444984436	1.48895645141602	-23.5125846862793	-0.00684897974133492	-0.000355493422830477	-0.00814767740666866	0.00646266713738441
143	-1.04090583324432	1.48895645141602	-23.5775184631348	-0.00457625929266214	-0.00197886489331722	-0.0136671401560307	0.0162028968334198
144	-0.716231524944305	0.839607775211334	-23.9671287536621	0.00126787810586393	0.0106834331527352	-0.00522560812532902	0.0149041991680861
145	-0.391557216644287	0.839607775211334	-24.1619338989258	0.0106834331527352	0.00711201597005129	-0.0100957229733467	0.00354059832170606
146	0.25779139995575	-0.459089487791061	-23.707389831543	-0.00100484199356288	0.000943203864153475	-0.0100957229733467	-3.08191010844894e-05
147	-0.716231524944305	0.514933466911316	-23.7723236083984	0.00159255252219737	0.00159255252219737	-0.0100957229733467	0.00126787810586393
148	-0.716231524944305	1.16428208351135	-23.707389831543	0.00321592413820326	0.00159255252219737	0.000943203864153475	0.00256657530553639
149	0.582465708255768	-0.783763766288757	-23.4476490020752	0.0217223595827818	-0.00360223650932312	-0.00100484199356288	0.00711201597005129
150	0.582465708255768	0.514933466911316	-24.0969982147217	0.00483929552137852	0.0022419011220336	-0.00360223650932312	-0.00490093370899558
151	-0.391557216644287	0.190259143710136	-23.8372592926025	0.0123068047687411	-0.00425158534198999	-0.00490093370899558	0.00126787810586393
152	-0.716231524944305	-1.10843813419342	-23.5125846862793	0.00451462110504508	-0.00522560812532902	-0.00912170019000769	0.00126787810586393
153	-0.0668829083442688	-1.10843813419342	-23.6424541473389	0.00613799272105098	-0.0107450718060136	-0.000680167751852423	0.00321592413820326
154	-0.0668829083442688	-0.783763766288757	-23.3827152252197	-0.00392691092565656	-0.00360223650932312	-0.00327756232582033	0.00354059832170606
155	-0.716231524944305	0.514933466911316	-23.7723236083984	0.0116574559360743	-0.00879702530801296	-0.00879702530801296	0.01100810803473
156	-0.0668829083442688	0.514933466911316	-23.9671287536621	0.00743668992072344	0.00126787810586393	-0.00749832857400179	0.0197743140161037
157	-0.391557216644287	1.16428208351135	-23.8372592926025	0.00159255252219737	-0.000680167751852423	-0.000680167751852423	-0.00522560812532902
158	-0.0668829083442688	0.839607775211334	-23.6424541473389	-0.00555028254166245	0.00451462110504508	-0.0100957229733467	0.00451462110504508
159	0.907140016555786	0.190259143710136	-23.5775184631348	0.000943203864153475	-3.08191010844894e-05	-0.0026282137259841	0.00581331877037883
160	0.582465708255768	1.16428208351135	-23.6424541473389	-0.00197886489331722	0.00873538758605719	-0.0175632312893867	-0.00360223650932312
161	-0.0668829083442688	1.48895645141602	-23.8372592926025	0.00191722682211548	0.0022419011220336	-0.00684897974133492	-0.000355493422830477
162	0.25779139995575	-0.134415164589882	-23.902193069458	0.0226963832974434	0.00289124972186983	-0.00619963090866804	-0.00132951640989631
163	0.25779139995575	0.514933466911316	-23.9671287536621	-0.0172385573387146	0.00289124972186983	0.00321592413820326	0.00451462110504508
164	0.582465708255768	0.514933466911316	-23.7723236083984	0.0126314787194133	0.000618529506027699	-3.08191010844894e-05	0.00321592413820326
165	-0.391557216644287	0.839607775211334	-24.0320625305176	0.0217223595827818	0.0145795252174139	-0.00619963090866804	-0.00100484199356288
166	0.582465708255768	0.839607775211334	-23.902193069458	0.013930176384747	0.00159255252219737	-0.000355493422830477	-0.00490093370899558
167	0.582465708255768	-0.134415164589882	-23.902193069458	0.0236704051494598	0.00386527273803949	-0.0130177913233638	-0.00879702530801296
168	0.25779139995575	0.514933466911316	-23.902193069458	-0.00619963090866804	0.00256657530553639	-0.00327756232582033	-0.00392691092565656
169	0.582465708255768	-0.134415164589882	-24.0969982147217	0.000293855206109583	0.01100810803473	-0.00230353930965066	0.00678734155371785
170	-0.0668829083442688	1.48895645141602	-23.9671287536621	0.012956153601408	0.00386527273803949	-0.00749832857400179	-0.00749832857400179
171	0.907140016555786	-0.134415164589882	-23.4476490020752	-0.00197886489331722	0.00451462110504508	-0.00360223650932312	0.000943203864153475
172	0.25779139995575	0.190259143710136	-23.4476490020752	0.000293855206109583	-0.000680167751852423	-0.00847235135734081	-0.00165419070981443
173	0.582465708255768	-0.134415164589882	-23.6424541473389	-0.0126931173726916	-0.00425158534198999	-0.00295288790948689	0.0022419011220336
174	0.25779139995575	0.514933466911316	-23.902193069458	-0.00782300252467394	-0.00132951640989631	0.00386527273803949	0.00256657530553639
175	-0.0668829083442688	-0.783763766288757	-23.6424541473389	-0.00814767740666866	0.00711201597005129	-0.00879702530801296	0.000293855206109583
176	-1.36558020114899	1.48895645141602	-23.707389831543	-0.00230353930965066	0.00386527273803949	-0.00684897974133492	0.00451462110504508
177	-0.391557216644287	0.190259143710136	-23.5125846862793	0.00678734155371785	0.000943203864153475	-0.0123684434220195	-0.00360223650932312
178	-0.716231524944305	0.190259143710136	-23.4476490020752	-0.0152905117720366	0.00613799272105098	0.0155535480007529	0.00191722682211548
179	-0.391557216644287	1.48895645141602	-24.1619338989258	-0.00392691092565656	-0.00100484199356288	-0.00230353930965066	0.00678734155371785
180	-0.716231524944305	1.48895645141602	-23.9671287536621	-0.0198359526693821	0.0132808275520802	0.000293855206109583	0.00321592413820326
181	1.23181438446045	0.190259143710136	-23.707389831543	0.0132808275520802	0.00483929552137852	-0.0107450718060136	-0.00132951640989631
182	0.907140016555786	-0.134415164589882	-23.6424541473389	-0.000355493422830477	0.00321592413820326	-0.00977104809135199	0.00289124972186983
183	1.23181438446045	0.190259143710136	-23.4476490020752	0.00678734155371785	0.00873538758605719	0.00808603875339031	0.00159255252219737
184	0.907140016555786	-0.459089487791061	-23.6424541473389	0.0149041991680861	0.0022419011220336	-0.00392691092565656	0.00354059832170606
185	1.23181438446045	-0.459089487791061	-23.8372592926025	-0.00392691092565656	0.00613799272105098	-0.00619963090866804	-0.00360223650932312
186	0.582465708255768	0.514933466911316	-23.8372592926025	-0.00717365415766835	-0.00555028254166245	-0.0117190945893526	-0.00132951640989631
187	0.907140016555786	-1.10843813419342	-23.902193069458	-0.00230353930965066	-0.00879702530801296	-0.0026282137259841	-0.00165419070981443
188	0.907140016555786	-1.43311238288879	-23.3827152252197	0.00808603875339031	-0.00879702530801296	-0.00392691092565656	0.00841071270406246
189	-0.0668829083442688	-0.134415164589882	-23.5775184631348	0.0100340843200684	-0.00457625929266214	0.00289124972186983	0.000618529506027699
190	0.582465708255768	-1.10843813419342	-23.6424541473389	0.00418994715437293	-0.00684897974133492	0.00906006153672934	-0.00132951640989631
191	0.582465708255768	-0.459089487791061	-23.902193069458	0.00451462110504508	0.000943203864153475	-0.00165419070981443	-0.00912170019000769
192	0.25779139995575	0.514933466911316	-23.902193069458	0.0103587592020631	0.00159255252219737	-0.00392691092565656	-0.00392691092565656
193	-0.0668829083442688	1.16428208351135	-23.8372592926025	0.00354059832170606	-0.00392691092565656	-0.00100484199356288	-0.00717365415766835
194	0.25779139995575	0.839607775211334	-23.707389831543	0.00646266713738441	-0.00619963090866804	-0.0110697457566857	-0.00425158534198999
195	0.907140016555786	0.514933466911316	-23.5775184631348	-0.00652430532500148	0.00418994715437293	-0.00457625929266214	-3.08191010844894e-05
196	1.55648863315582	0.190259143710136	-23.8372592926025	-0.00425158534198999	0.00256657530553639	-0.00490093370899558	-0.00425158534198999
197	-0.391557216644287	1.16428208351135	-24.1619338989258	0.00678734155371785	-0.00587495695799589	-0.00360223650932312	-0.00522560812532902
198	0.907140016555786	-0.134415164589882	-23.902193069458	-0.00197886489331722	0.00386527273803949	-0.00847235135734081	-0.00457625929266214
199	0.25779139995575	0.839607775211334	-24.1619338989258	-0.00392691092565656	-0.00295288790948689	-0.00100484199356288	0.00191722682211548
200	0.907140016555786	0.190259143710136	-23.6424541473389	-0.00749832857400179	0.00548864435404539	-0.0143164889886975	0.000293855206109583
201	0.582465708255768	1.48895645141602	-23.902193069458	-0.0113944197073579	0.00256657530553639	-0.00879702530801296	-0.00619963090866804
202	0.582465708255768	0.839607775211334	-24.1619338989258	0.0210730116814375	-0.00327756232582033	-0.00587495695799589	-0.000680167751852423
203	-0.0668829083442688	1.48895645141602	-24.0320625305176	-0.00100484199356288	-0.00132951640989631	-0.00619963090866804	-0.00587495695799589
204	0.25779139995575	0.514933466911316	-23.9671287536621	0.00743668992072344	0.00516396993771195	0.000293855206109583	-0.00197886489331722
205	0.582465708255768	1.16428208351135	-23.5775184631348	0.0152288740500808	0.00483929552137852	-0.00230353930965066	-0.00522560812532902
206	0.582465708255768	0.839607775211334	-23.5125846862793	-0.00295288790948689	0.000943203864153475	-0.00749832857400179	-0.00944637414067984
207	-0.716231524944305	1.16428208351135	-23.707389831543	-0.00555028254166245	0.00321592413820326	-0.00977104809135199	-3.08191010844894e-05
208	-0.391557216644287	1.16428208351135	-24.0969982147217	-0.00555028254166245	-0.00327756232582033	-0.00814767740666866	0.00126787810586393
209	-1.36558020114899	0.514933466911316	-23.707389831543	0.000943203864153475	0.00483929552137852	-0.00392691092565656	0.00418994715437293
210	-0.716231524944305	0.839607775211334	-23.707389831543	-0.0253554154187441	0.00678734155371785	-0.00165419070981443	-0.00652430532500148
211	-1.36558020114899	1.16428208351135	-23.7723236083984	0.0100340843200684	0.00808603875339031	-0.0143164889886975	-0.00295288790948689
212	-1.04090583324432	1.48895645141602	-23.6424541473389	0.00581331877037883	-0.00587495695799589	0.00126787810586393	-0.00392691092565656
213	-0.0668829083442688	0.839607775211334	-23.7723236083984	-0.0026282137259841	0.00418994715437293	-0.00944637414067984	-0.00490093370899558
214	-0.0668829083442688	1.16428208351135	-24.0969982147217	0.0158782228827477	0.00743668992072344	-0.00457625929266214	-0.000355493422830477
215	0.25779139995575	1.48895645141602	-24.0969982147217	0.0123068047687411	0.000618529506027699	-0.0143164889886975	-0.0117190945893526
216	0.582465708255768	0.190259143710136	-23.7723236083984	0.0217223595827818	0.00451462110504508	-0.00100484199356288	-0.00652430532500148
217	0.25779139995575	1.16428208351135	-23.6424541473389	-0.00944637414067984	-0.00100484199356288	-0.00490093370899558	-0.0126931173726916
218	0.25779139995575	0.839607775211334	-23.5775184631348	0.0171769186854362	-0.00522560812532902	-0.00100484199356288	-0.00717365415766835
219	0.582465708255768	-1.43311238288879	-23.707389831543	-0.0146411629393697	-0.00684897974133492	-0.000355493422830477	-0.00652430532500148
220	0.25779139995575	-0.134415164589882	-23.902193069458	0.00743668992072344	-0.00425158534198999	-0.00749832857400179	-0.00717365415766835
221	0.25779139995575	-0.783763766288757	-23.6424541473389	0.00548864435404539	-0.00814767740666866	-0.00749832857400179	-0.0188619289547205
222	-0.391557216644287	-0.134415164589882	-23.6424541473389	0.00191722682211548	-0.00555028254166245	-0.00230353930965066	-0.00717365415766835
223	-0.391557216644287	-0.459089487791061	-23.5775184631348	0.00548864435404539	-0.00587495695799589	-0.00555028254166245	-0.000355493422830477
224	-0.0668829083442688	-0.134415164589882	-23.3177795410156	0.00516396993771195	-0.00230353930965066	-0.00944637414067984	-0.00457625929266214
225	-0.0668829083442688	1.16428208351135	-23.8372592926025	0.00354059832170606	0.00678734155371785	-0.00522560812532902	-0.00619963090866804
226	-0.0668829083442688	1.16428208351135	-23.9671287536621	0.00451462110504508	0.00776136433705688	-0.00684897974133492	-0.0107450718060136
227	0.25779139995575	0.514933466911316	-23.8372592926025	0.00613799272105098	-0.00230353930965066	-0.00944637414067984	-0.00814767740666866
228	0.582465708255768	1.16428208351135	-23.902193069458	0.00613799272105098	-0.0026282137259841	-0.00100484199356288	0.000293855206109583
229	0.25779139995575	0.190259143710136	-23.8372592926025	-0.00425158534198999	0.000943203864153475	-0.00619963090866804	-3.08191010844894e-05
230	0.25779139995575	0.839607775211334	-23.5775184631348	-0.00587495695799589	0.00256657530553639	-0.00587495695799589	-0.00295288790948689
231	-0.0668829083442688	0.839607775211334	-23.9671287536621	0.00126787810586393	0.00613799272105098	-0.0159398596733809	-0.0136671401560307
232	1.23181438446045	-0.134415164589882	-24.0320625305176	0.00386527273803949	-0.00490093370899558	-0.0130177913233638	-0.00457625929266214
233	0.25779139995575	-0.134415164589882	-23.6424541473389	-0.00295288790948689	0.00126787810586393	-0.0104203969240189	-0.00587495695799589
234	0.907140016555786	-0.134415164589882	-23.7723236083984	0.000618529506027699	0.00386527273803949	-0.00165419070981443	-0.000355493422830477
235	-0.716231524944305	0.514933466911316	-23.5775184631348	-0.000355493422830477	0.00646266713738441	-0.0113944197073579	-0.00912170019000769
236	-0.391557216644287	1.16428208351135	-23.6424541473389	-0.0107450718060136	0.00256657530553639	-0.00522560812532902	-0.00684897974133492
237	-0.0668829083442688	0.190259143710136	-23.707389831543	0.0152288740500808	-0.00425158534198999	-0.00100484199356288	-0.00295288790948689
238	-0.0668829083442688	0.514933466911316	-23.8372592926025	-0.00652430532500148	0.00159255252219737	-0.00197886489331722	-3.08191010844894e-05
239	0.582465708255768	0.839607775211334	-23.6424541473389	-0.00814767740666866	0.000293855206109583	-0.00555028254166245	0.00613799272105098
240	-0.391557216644287	1.48895645141602	-23.707389831543	-0.00847235135734081	-0.000355493422830477	-0.00684897974133492	-0.00782300252467394
241	-0.391557216644287	0.514933466911316	-23.3177795410156	0.00548864435404539	0.00808603875339031	-0.0136671401560307	-0.00652430532500148
242	-0.391557216644287	-0.134415164589882	-23.4476490020752	-0.00684897974133492	-0.00392691092565656	-0.00555028254166245	-0.00230353930965066
243	-1.04090583324432	-0.134415164589882	-23.5775184631348	-0.0169138833880424	-0.00425158534198999	-0.00197886489331722	0.00289124972186983
244	-0.0668829083442688	0.514933466911316	-23.8372592926025	0.0175015944987535	0.00354059832170606	-0.00457625929266214	0.00743668992072344
245	0.25779139995575	-0.134415164589882	-23.6424541473389	-0.0146411629393697	-3.08191010844894e-05	-0.00847235135734081	0.00418994715437293
246	-0.716231524944305	1.81363070011139	-23.9671287536621	-0.0117190945893526	0.00906006153672934	-0.00847235135734081	-0.00295288790948689
247	1.23181438446045	-0.459089487791061	-23.5125846862793	-0.00717365415766835	-0.00197886489331722	-0.00749832857400179	-0.00132951640989631
248	0.25779139995575	0.514933466911316	-23.4476490020752	-0.00944637414067984	0.00483929552137852	-0.00230353930965066	0.00841071270406246
249	0.582465708255768	1.48895645141602	-23.9671287536621	-0.00230353930965066	0.00256657530553639	-0.00457625929266214	0.00938473641872406
250	-0.0668829083442688	0.839607775211334	-23.902193069458	0.000943203864153475	0.000943203864153475	-0.00230353930965066	0.0022419011220336
251	0.25779139995575	-0.134415164589882	-23.5775184631348	0.00808603875339031	-0.00360223650932312	-0.00490093370899558	-0.00555028254166245
252	0.582465708255768	-0.459089487791061	-23.707389831543	0.00776136433705688	-0.00295288790948689	0.00159255252219737	0.00191722682211548
253	0.582465708255768	-0.783763766288757	-23.707389831543	0.00126787810586393	-0.0165892094373703	0.0022419011220336	0.00191722682211548
254	0.582465708255768	-1.10843813419342	-23.4476490020752	0.00711201597005129	-0.00360223650932312	0.00191722682211548	-0.00230353930965066
255	0.25779139995575	-1.43311238288879	-23.8372592926025	0.01100810803473	-0.00749832857400179	-0.00197886489331722	0.00191722682211548
256	0.25779139995575	-0.459089487791061	-23.6424541473389	-0.00587495695799589	-0.0026282137259841	-0.0113944197073579	-0.00197886489331722
257	0.582465708255768	-0.134415164589882	-23.902193069458	0.00418994715437293	-0.00360223650932312	-0.00814767740666866	0.000293855206109583
258	0.907140016555786	-0.134415164589882	-23.5775184631348	0.0223717093467712	0.00678734155371785	0.0022419011220336	0.00159255252219737
259	0.25779139995575	1.48895645141602	-23.3827152252197	-0.0152905117720366	0.00386527273803949	0.00191722682211548	-0.00295288790948689
260	0.582465708255768	-0.134415164589882	-23.122974395752	0.00354059832170606	0.00873538758605719	-0.00100484199356288	0.00321592413820326
261	0.907140016555786	0.514933466911316	-23.5125846862793	-0.00490093370899558	0.0022419011220336	-0.00619963090866804	-0.0104203969240189
262	1.23181438446045	-0.134415164589882	-23.7723236083984	-0.00197886489331722	-0.00425158534198999	-0.00782300252467394	-0.00619963090866804
263	0.582465708255768	1.16428208351135	-24.0969982147217	-0.00100484199356288	0.00548864435404539	0.00159255252219737	0.00646266713738441
264	1.55648863315582	-0.134415164589882	-23.7723236083984	-0.00814767740666866	0.00613799272105098	-0.00360223650932312	0.00646266713738441
265	0.907140016555786	0.514933466911316	-23.3827152252197	-0.0107450718060136	0.00386527273803949	-0.00555028254166245	-0.00132951640989631
266	1.55648863315582	0.514933466911316	-23.5125846862793	0.00386527273803949	0.00613799272105098	-0.00652430532500148	0.00256657530553639
267	0.25779139995575	1.16428208351135	-23.8372592926025	-0.00749832857400179	0.00191722682211548	-0.00295288790948689	-0.000355493422830477
268	1.23181438446045	-0.459089487791061	-23.707389831543	0.00418994715437293	0.00159255252219737	-0.00295288790948689	0.00581331877037883
269	0.25779139995575	0.514933466911316	-23.707389831543	-0.00717365415766835	0.00516396993771195	0.00581331877037883	0.00646266713738441
270	0.582465708255768	-0.459089487791061	-23.4476490020752	0.00256657530553639	0.00581331877037883	-0.0026282137259841	-0.00230353930965066
271	-0.716231524944305	1.16428208351135	-23.3177795410156	0.0262678004801273	0.00743668992072344	-0.00717365415766835	0.0022419011220336
272	-0.716231524944305	1.16428208351135	-23.707389831543	-0.0126931173726916	0.00191722682211548	-0.00360223650932312	0.00581331877037883
273	-1.36558020114899	0.839607775211334	-23.707389831543	-0.0201606266200542	0.000943203864153475	-0.00749832857400179	0.00646266713738441
274	-1.04090583324432	0.839607775211334	-23.7723236083984	-0.00295288790948689	0.00483929552137852	0.00159255252219737	0.00289124972186983
275	-1.36558020114899	1.16428208351135	-23.8372592926025	-0.00327756232582033	0.00126787810586393	-0.000355493422830477	-0.00197886489331722
276	-0.391557216644287	0.514933466911316	-23.5775184631348	-0.00327756232582033	0.00646266713738441	-0.00490093370899558	-0.00197886489331722
277	-1.69025444984436	1.16428208351135	-23.707389831543	0.000943203864153475	-0.00684897974133492	-0.00425158534198999	-0.000355493422830477
278	-0.716231524944305	1.48895645141602	-23.9671287536621	-0.00619963090866804	-0.00555028254166245	-0.00814767740666866	-0.00132951640989631
279	-0.716231524944305	0.514933466911316	-23.707389831543	-0.00619963090866804	-0.00425158534198999	-0.00360223650932312	0.00289124972186983
280	-0.0668829083442688	0.190259143710136	-23.707389831543	-0.00749832857400179	0.0022419011220336	-0.000680167751852423	0.0022419011220336
281	0.582465708255768	1.16428208351135	-23.6424541473389	0.012956153601408	0.0136055024340749	-0.00522560812532902	-0.00100484199356288
282	-0.716231524944305	1.48895645141602	-23.5775184631348	-0.000680167751852423	-0.00132951640989631	-0.00295288790948689	-0.00392691092565656
283	0.25779139995575	0.839607775211334	-23.6424541473389	0.00776136433705688	-0.00165419070981443	0.0022419011220336	0.00256657530553639
284	-0.0668829083442688	1.16428208351135	-24.1619338989258	-0.00652430532500148	-3.08191010844894e-05	-0.00132951640989631	-0.00132951640989631
285	0.907140016555786	0.514933466911316	-24.0320625305176	-0.00230353930965066	-0.000680167751852423	0.00289124972186983	-3.08191010844894e-05
286	0.907140016555786	-0.783763766288757	-23.7723236083984	-0.00327756232582033	0.000943203864153475	-0.00490093370899558	-0.00522560812532902
287	-0.0668829083442688	-0.134415164589882	-23.5775184631348	0.0178262684494257	-0.00360223650932312	0.00581331877037883	-0.0188619289547205
288	0.25779139995575	-0.459089487791061	-23.707389831543	-0.00327756232582033	-0.00457625929266214	0.00743668992072344	0.00483929552137852
289	0.907140016555786	-1.10843813419342	-23.5125846862793	0.00256657530553639	0.00678734155371785	0.00321592413820326	-0.00392691092565656
290	0.25779139995575	-0.134415164589882	-23.6424541473389	-0.00425158534198999	0.00191722682211548	0.00386527273803949	-0.00100484199356288
291	-0.0668829083442688	0.190259143710136	-23.5775184631348	0.012956153601408	0.00516396993771195	-0.00327756232582033	-0.00912170019000769
292	-0.391557216644287	-0.134415164589882	-23.3827152252197	-0.0113944197073579	-0.00392691092565656	-0.00587495695799589	-0.00295288790948689
293	0.582465708255768	0.514933466911316	-22.8632354736328	0.000293855206109583	-0.00327756232582033	0.000943203864153475	0.00418994715437293
294	0.582465708255768	0.514933466911316	-22.6034965515137	0.00126787810586393	0.00516396993771195	-0.00295288790948689	-0.00100484199356288
295	-0.0668829083442688	1.16428208351135	-23.4476490020752	0.0194496400654316	0.00191722682211548	-0.00782300252467394	-0.00165419070981443
296	-0.0668829083442688	1.48895645141602	-23.8372592926025	-0.0104203969240189	0.000618529506027699	-0.0113944197073579	-0.000680167751852423
297	-0.391557216644287	1.16428208351135	-23.5775184631348	0.0236704051494598	0.000943203864153475	-0.00360223650932312	-0.00457625929266214
298	0.25779139995575	0.839607775211334	-23.1879100799561	-0.0026282137259841	-0.00295288790948689	-3.08191010844894e-05	-0.00490093370899558
299	0.907140016555786	0.514933466911316	-23.5775184631348	-0.0117190945893526	0.00418994715437293	0.00256657530553639	0.000943203864153475
300	1.23181438446045	0.839607775211334	-23.6424541473389	0.00354059832170606	0.00808603875339031	-0.00555028254166245	-3.08191010844894e-05
301	-0.0668829083442688	1.48895645141602	-24.0320625305176	0.0249691028147936	0.00256657530553639	-0.00814767740666866	0.000618529506027699
302	-0.391557216644287	0.514933466911316	-23.707389831543	0.00581331877037883	0.0022419011220336	0.00743668992072344	0.00256657530553639
303	0.582465708255768	0.190259143710136	-23.3827152252197	0.011982130818069	0.00321592413820326	0.00516396993771195	0.00711201597005129
304	-0.391557216644287	0.839607775211334	-23.5125846862793	0.0113327819854021	-0.00327756232582033	-3.08191010844894e-05	0.00126787810586393
305	0.25779139995575	0.839607775211334	-23.5775184631348	0.00646266713738441	0.00548864435404539	0.00126787810586393	0.00386527273803949
306	0.25779139995575	1.48895645141602	-23.3177795410156	0.00159255252219737	0.00646266713738441	0.000943203864153475	-0.00912170019000769
307	0.582465708255768	0.190259143710136	-23.707389831543	-0.0182125810533762	0.00354059832170606	0.00451462110504508	-0.00132951640989631
308	0.25779139995575	0.514933466911316	-23.902193069458	0.00873538758605719	-0.000355493422830477	0.0116574559360743	0.000618529506027699
309	-0.0668829083442688	0.839607775211334	-23.6424541473389	-0.0117190945893526	0.00743668992072344	0.0022419011220336	0.00126787810586393
310	-1.36558020114899	0.839607775211334	-23.5125846862793	-3.08191010844894e-05	-0.00652430532500148	0.00321592413820326	0.00321592413820326
311	-0.716231524944305	0.190259143710136	-23.2528457641602	0.00711201597005129	-0.00619963090866804	-0.0126931173726916	-0.00392691092565656
312	-0.391557216644287	-0.134415164589882	-23.1879100799561	0.0236704051494598	-0.00327756232582033	0.00289124972186983	-0.00327756232582033
313	0.25779139995575	1.16428208351135	-24.0969982147217	0.0178262684494257	-0.00132951640989631	-0.00165419070981443	0.00970941036939621
314	-0.0668829083442688	1.16428208351135	-23.7723236083984	-0.0026282137259841	0.00646266713738441	-0.00457625929266214	0.00711201597005129
315	0.907140016555786	0.190259143710136	-22.7983016967773	-3.08191010844894e-05	0.00289124972186983	0.00418994715437293	0.00289124972186983
316	0.582465708255768	0.190259143710136	-23.3827152252197	0.0175015944987535	0.00646266713738441	-0.00782300252467394	-0.00100484199356288
317	1.23181438446045	-0.134415164589882	-23.1879100799561	0.0162028968334198	0.00354059832170606	-0.00847235135734081	-0.00197886489331722
318	-0.391557216644287	0.514933466911316	-23.1879100799561	-0.000680167751852423	0.000618529506027699	0.00418994715437293	0.0126314787194133
319	0.907140016555786	0.190259143710136	-23.8372592926025	-0.00522560812532902	0.00776136433705688	0.00321592413820326	0.00256657530553639
320	-0.716231524944305	0.514933466911316	-23.7723236083984	0.0145795252174139	0.00159255252219737	-0.00652430532500148	0.0022419011220336
321	0.582465708255768	-1.43311238288879	-23.4476490020752	0.0171769186854362	-0.00652430532500148	0.00289124972186983	-0.00197886489331722
322	0.25779139995575	-1.75778675079346	-23.1879100799561	-0.0136671401560307	-0.00977104809135199	-0.00295288790948689	-0.00197886489331722
323	0.907140016555786	-0.783763766288757	-23.1879100799561	-0.00425158534198999	-0.0104203969240189	0.0106834331527352	0.000618529506027699
324	0.907140016555786	-1.10843813419342	-23.2528457641602	-0.00165419070981443	-0.00782300252467394	-0.000355493422830477	0.00646266713738441
325	-0.0668829083442688	0.514933466911316	-23.1879100799561	-0.0123684434220195	-0.00457625929266214	0.00906006153672934	-0.000680167751852423
326	-0.391557216644287	0.514933466911316	-23.122974395752	0.0252937767654657	0.00289124972186983	-0.0104203969240189	-0.000680167751852423
327	0.25779139995575	0.839607775211334	-22.9281711578369	0.0022419011220336	-0.00360223650932312	0.00808603875339031	-0.000355493422830477
328	0.25779139995575	0.190259143710136	-22.6684303283691	0.0113327819854021	-3.08191010844894e-05	-0.00165419070981443	0.00581331877037883
329	-0.0668829083442688	1.81363070011139	-22.9281711578369	-0.00749832857400179	0.00483929552137852	0.00159255252219737	-0.00392691092565656
330	0.582465708255768	-0.459089487791061	-22.8632354736328	-0.0113944197073579	0.00483929552137852	0.000943203864153475	0.00516396993771195
331	0.907140016555786	1.48895645141602	-23.3827152252197	0.0132808275520802	-0.000680167751852423	-0.00425158534198999	-0.00360223650932312
332	0.25779139995575	1.16428208351135	-23.8372592926025	-0.0208099745213985	-0.00782300252467394	-0.0107450718060136	0.00289124972186983
333	-0.391557216644287	0.839607775211334	-23.3827152252197	0.0178262684494257	0.000293855206109583	0.00191722682211548	0.00386527273803949
334	0.25779139995575	0.839607775211334	-23.6424541473389	-0.0175632312893867	0.00613799272105098	-0.00295288790948689	0.00776136433705688
335	-0.391557216644287	1.16428208351135	-23.5125846862793	0.000943203864153475	0.000618529506027699	0.00126787810586393	-0.00100484199356288
336	1.55648863315582	0.190259143710136	-23.8372592926025	-0.00100484199356288	0.00483929552137852	-0.00295288790948689	-0.00132951640989631
337	0.582465708255768	1.16428208351135	-23.9671287536621	-0.0149658378213644	-0.00490093370899558	-0.00165419070981443	-0.00360223650932312
338	1.23181438446045	0.190259143710136	-23.5775184631348	0.000293855206109583	-0.00132951640989631	0.00808603875339031	0.00321592413820326
339	0.25779139995575	1.16428208351135	-23.8372592926025	0.00613799272105098	0.00256657530553639	0.0022419011220336	0.0022419011220336
340	0.907140016555786	-0.134415164589882	-23.5125846862793	0.0168522447347641	0.00354059832170606	0.00126787810586393	0.00451462110504508
341	0.907140016555786	0.190259143710136	-23.1879100799561	0.0210730116814375	0.00191722682211548	0.0022419011220336	-0.00100484199356288
342	0.907140016555786	0.839607775211334	-23.7723236083984	-0.000680167751852423	0.0022419011220336	-0.00392691092565656	-0.00327756232582033
343	0.25779139995575	1.16428208351135	-23.707389831543	-0.0104203969240189	-0.000680167751852423	-3.08191010844894e-05	0.00581331877037883
344	-0.0668829083442688	0.190259143710136	-23.6424541473389	-0.0126931173726916	0.0106834331527352	0.00613799272105098	0.000618529506027699
345	-0.391557216644287	0.190259143710136	-23.2528457641602	0.0178262684494257	0.00418994715437293	-0.00587495695799589	0.00581331877037883
346	-1.04090583324432	0.190259143710136	-23.0580406188965	0.00321592413820326	0.00354059832170606	-0.00132951640989631	-0.00132951640989631
347	-1.36558020114899	0.839607775211334	-23.5775184631348	-0.00977104809135199	0.00289124972186983	0.000293855206109583	0.00126787810586393
348	-1.36558020114899	2.13830494880676	-23.8372592926025	0.0194496400654316	0.000943203864153475	0.00613799272105098	0.00808603875339031
349	-0.391557216644287	0.190259143710136	-23.3827152252197	0.00256657530553639	0.00289124972186983	-0.00814767740666866	0.00516396993771195
350	0.582465708255768	0.514933466911316	-23.707389831543	-0.00230353930965066	0.00711201597005129	0.00289124972186983	0.00191722682211548
351	0.25779139995575	0.839607775211334	-23.6424541473389	-0.00522560812532902	0.00743668992072344	-0.00392691092565656	-0.00360223650932312
352	-0.391557216644287	0.514933466911316	-23.1879100799561	-0.00587495695799589	0.00354059832170606	-3.08191010844894e-05	-0.00392691092565656
353	1.23181438446045	-0.134415164589882	-23.3827152252197	0.0113327819854021	-0.00132951640989631	0.00808603875339031	0.01100810803473
354	0.582465708255768	-0.134415164589882	-23.6424541473389	-0.00684897974133492	0.00418994715437293	0.0022419011220336	0.00451462110504508
355	0.25779139995575	0.190259143710136	-23.6424541473389	0.0123068047687411	0.0022419011220336	-0.000355493422830477	0.00548864435404539
356	-0.391557216644287	0.190259143710136	-23.707389831543	0.0197743140161037	0.00613799272105098	-0.0107450718060136	0.00256657530553639
357	-0.391557216644287	-0.134415164589882	-23.5775184631348	0.00678734155371785	-0.00457625929266214	-0.00295288790948689	-0.00132951640989631
358	-0.0668829083442688	0.190259143710136	-23.2528457641602	-0.00425158534198999	-0.00457625929266214	0.00289124972186983	0.00289124972186983
359	0.25779139995575	-0.783763766288757	-22.9281711578369	0.00289124972186983	-3.08191010844894e-05	-0.00230353930965066	0.00581331877037883
360	0.582465708255768	-0.783763766288757	-22.9931049346924	0.00743668992072344	0.00126787810586393	-0.00684897974133492	0.00581331877037883
361	0.582465708255768	1.16428208351135	-23.1879100799561	-0.00295288790948689	-0.00425158534198999	-0.0146411629393697	0.00126787810586393
362	-0.0668829083442688	1.16428208351135	-23.5125846862793	0.000943203864153475	-0.000680167751852423	-0.0100957229733467	-0.000680167751852423
363	0.25779139995575	1.16428208351135	-23.5775184631348	0.00516396993771195	-3.08191010844894e-05	0.00321592413820326	0.000943203864153475
364	-0.391557216644287	1.48895645141602	-22.9281711578369	0.00906006153672934	0.000943203864153475	-0.00425158534198999	0.00289124972186983
365	-0.0668829083442688	1.16428208351135	-23.7723236083984	0.00776136433705688	0.00451462110504508	0.00126787810586393	0.00483929552137852
366	0.582465708255768	-0.134415164589882	-23.5125846862793	0.000943203864153475	0.00841071270406246	-0.0113944197073579	0.00159255252219737
367	0.582465708255768	0.514933466911316	-23.707389831543	-0.000680167751852423	-0.00295288790948689	-0.0139918150380254	-0.00619963090866804
368	0.25779139995575	1.16428208351135	-23.902193069458	-0.0149658378213644	0.00354059832170606	-0.000680167751852423	0.00451462110504508
369	0.25779139995575	0.514933466911316	-23.3177795410156	-0.00847235135734081	0.00516396993771195	-0.00879702530801296	0.0123068047687411
370	-0.0668829083442688	1.16428208351135	-23.6424541473389	-3.08191010844894e-05	0.00711201597005129	-0.0120437685400248	0.00711201597005129
371	0.582465708255768	0.190259143710136	-23.6424541473389	0.00548864435404539	0.00516396993771195	-0.0143164889886975	-0.00327756232582033
372	0.907140016555786	0.190259143710136	-23.5775184631348	0.0022419011220336	0.00159255252219737	-0.0117190945893526	-0.00425158534198999
373	0.582465708255768	-0.134415164589882	-23.5775184631348	0.0197743140161037	0.000943203864153475	-0.00230353930965066	0.000293855206109583
374	1.23181438446045	0.514933466911316	-23.4476490020752	-0.0159398596733809	0.00581331877037883	-0.00490093370899558	0.00126787810586393
375	0.582465708255768	0.514933466911316	-23.2528457641602	0.00776136433705688	0.000943203864153475	-0.00652430532500148	0.00841071270406246
376	-0.716231524944305	0.514933466911316	-23.5125846862793	0.00808603875339031	-0.00555028254166245	-0.00944637414067984	-0.000355493422830477
377	0.25779139995575	0.514933466911316	-23.6424541473389	-0.000680167751852423	0.00516396993771195	-0.00879702530801296	0.000943203864153475
378	-1.69025444984436	0.839607775211334	-23.122974395752	0.0175015944987535	0.00126787810586393	0.00711201597005129	0.00743668992072344
379	-1.04090583324432	0.190259143710136	-22.7983016967773	0.00159255252219737	0.00646266713738441	-0.00782300252467394	0.00126787810586393
380	-1.69025444984436	0.839607775211334	-23.0580406188965	-0.0026282137259841	0.00776136433705688	-0.00977104809135199	0.000943203864153475
381	-1.36558020114899	0.839607775211334	-23.2528457641602	0.00483929552137852	0.00191722682211548	-0.0169138833880424	-0.00197886489331722
382	-0.391557216644287	0.514933466911316	-23.5125846862793	0.000293855206109583	-3.08191010844894e-05	-0.00522560812532902	-0.0026282137259841
383	0.25779139995575	-0.134415164589882	-23.5125846862793	-0.00912170019000769	-0.00165419070981443	0.000293855206109583	0.00159255252219737
384	-0.391557216644287	1.16428208351135	-23.2528457641602	0.00354059832170606	-3.08191010844894e-05	0.000943203864153475	-0.00360223650932312
385	-0.716231524944305	0.514933466911316	-23.5775184631348	-0.00944637414067984	0.00906006153672934	-0.00132951640989631	-0.00230353930965066
386	-0.0668829083442688	1.48895645141602	-22.9931049346924	0.0207483377307653	-3.08191010844894e-05	-0.0104203969240189	-0.00977104809135199
387	0.582465708255768	0.190259143710136	-22.6034965515137	0.0100340843200684	0.00354059832170606	-0.00749832857400179	-0.00457625929266214
388	0.582465708255768	-0.783763766288757	-23.5125846862793	-0.00295288790948689	-0.00717365415766835	-0.00392691092565656	-3.08191010844894e-05
389	0.25779139995575	-0.459089487791061	-23.7723236083984	0.00191722682211548	-0.00327756232582033	-0.00360223650932312	-0.00944637414067984
390	-0.0668829083442688	-0.783763766288757	-23.4476490020752	0.0165275707840919	-0.00132951640989631	-0.00230353930965066	0.00483929552137852
391	1.23181438446045	-0.783763766288757	-23.3177795410156	0.0136055024340749	-0.00587495695799589	-0.0110697457566857	-0.00457625929266214
392	-0.0668829083442688	-0.134415164589882	-23.5125846862793	0.0126314787194133	-0.00360223650932312	-0.00295288790948689	-0.00555028254166245
393	-0.391557216644287	1.16428208351135	-23.3827152252197	0.0175015944987535	-0.00457625929266214	0.0022419011220336	0.00678734155371785
394	-0.391557216644287	1.16428208351135	-23.8372592926025	-0.00425158534198999	0.00711201597005129	-0.00652430532500148	0.00159255252219737
395	0.907140016555786	0.514933466911316	-23.707389831543	-0.0139918150380254	0.00548864435404539	-0.00490093370899558	-0.000355493422830477
396	0.582465708255768	0.514933466911316	-23.5775184631348	0.0155535480007529	-3.08191010844894e-05	-0.00295288790948689	-0.00847235135734081
397	0.582465708255768	-0.134415164589882	-23.3827152252197	0.00581331877037883	-0.00132951640989631	-0.00684897974133492	-0.0107450718060136
398	0.25779139995575	0.514933466911316	-23.122974395752	-0.000355493422830477	0.00386527273803949	-0.00977104809135199	-0.00100484199356288
399	-0.716231524944305	1.16428208351135	-23.707389831543	-0.00132951640989631	0.00191722682211548	0.00386527273803949	-0.00295288790948689
400	0.25779139995575	1.48895645141602	-23.707389831543	-0.00457625929266214	0.00126787810586393	-0.000355493422830477	-0.00197886489331722
401	0.907140016555786	0.839607775211334	-23.707389831543	0.00776136433705688	0.00256657530553639	-0.00619963090866804	-0.000680167751852423
402	1.23181438446045	-0.459089487791061	-23.5125846862793	0.00159255252219737	0.00289124972186983	-0.0100957229733467	-0.0026282137259841
403	0.582465708255768	0.514933466911316	-23.5775184631348	0.00776136433705688	0.000293855206109583	0.0103587592020631	0.000618529506027699
404	1.23181438446045	-0.459089487791061	-22.7333660125732	-0.00197886489331722	0.00548864435404539	-0.00684897974133492	-0.00132951640989631
405	0.907140016555786	0.839607775211334	-23.1879100799561	0.00126787810586393	0.00743668992072344	0.00159255252219737	0.000618529506027699
406	0.582465708255768	0.514933466911316	-23.6424541473389	0.0145795252174139	0.00126787810586393	-0.00327756232582033	0.00581331877037883
407	0.25779139995575	1.48895645141602	-23.8372592926025	0.0158782228827477	0.0113327819854021	0.000618529506027699	-0.00555028254166245
408	0.907140016555786	-0.134415164589882	-23.4476490020752	0.0175015944987535	-0.00652430532500148	0.00743668992072344	0.00613799272105098
409	-0.716231524944305	0.839607775211334	-23.6424541473389	0.0022419011220336	0.000618529506027699	-0.00295288790948689	-0.00327756232582033
410	0.25779139995575	0.190259143710136	-23.2528457641602	0.00808603875339031	0.00906006153672934	0.00516396993771195	-0.00197886489331722
411	-0.716231524944305	1.48895645141602	-23.122974395752	-0.0100957229733467	0.000293855206109583	-3.08191010844894e-05	-0.00197886489331722
412	-1.04090583324432	0.514933466911316	-23.5775184631348	0.00646266713738441	-3.08191010844894e-05	-0.00197886489331722	0.00516396993771195
413	-1.36558020114899	1.48895645141602	-23.122974395752	-0.0110697457566857	0.000618529506027699	0.00646266713738441	0.00483929552137852
414	-1.36558020114899	0.839607775211334	-22.6034965515137	0.00483929552137852	0.00418994715437293	0.0106834331527352	0.000618529506027699
415	-1.04090583324432	1.16428208351135	-22.9931049346924	-0.00749832857400179	0.0113327819854021	-0.00587495695799589	0.00289124972186983
416	0.907140016555786	-0.134415164589882	-22.5385608673096	-0.00392691092565656	-0.000680167751852423	0.00418994715437293	-0.00522560812532902
417	-0.0668829083442688	1.16428208351135	-23.3827152252197	0.0175015944987535	-0.00619963090866804	-0.000680167751852423	-0.00490093370899558
418	0.907140016555786	0.190259143710136	-23.3177795410156	-0.00912170019000769	0.00483929552137852	0.00386527273803949	0.00451462110504508
419	-0.0668829083442688	0.514933466911316	-22.6684303283691	0.00321592413820326	0.00581331877037883	0.00711201597005129	0.00613799272105098
420	-0.0668829083442688	0.514933466911316	-22.9281711578369	-0.00684897974133492	0.00191722682211548	-0.00100484199356288	-0.0130177913233638
421	-0.0668829083442688	0.514933466911316	-23.0580406188965	0.00873538758605719	0.00581331877037883	-0.00977104809135199	0.00386527273803949
422	-0.0668829083442688	0.514933466911316	-22.7983016967773	0.00581331877037883	-0.00132951640989631	0.000618529506027699	-0.00132951640989631
423	0.25779139995575	-0.459089487791061	-23.2528457641602	0.000618529506027699	-0.0113944197073579	0.00483929552137852	0.00516396993771195
424	-0.0668829083442688	-0.134415164589882	-23.3177795410156	-0.00944637414067984	-0.0107450718060136	0.000618529506027699	0.00256657530553639
425	-0.0668829083442688	-0.134415164589882	-23.7723236083984	0.0103587592020631	0.00516396993771195	-0.00457625929266214	-0.00132951640989631
426	0.582465708255768	-0.134415164589882	-23.2528457641602	-0.000680167751852423	0.00289124972186983	-0.00197886489331722	0.00613799272105098
427	0.25779139995575	0.839607775211334	-23.5125846862793	-0.00782300252467394	-0.00360223650932312	0.00516396993771195	0.00321592413820326
428	-0.0668829083442688	1.16428208351135	-23.4476490020752	-0.00749832857400179	-0.00522560812532902	0.00548864435404539	0.00354059832170606
429	0.25779139995575	-0.134415164589882	-23.122974395752	0.00678734155371785	0.00354059832170606	0.00873538758605719	0.0100340843200684
430	0.907140016555786	0.514933466911316	-23.707389831543	0.000618529506027699	0.00418994715437293	-0.00327756232582033	0.00126787810586393
431	0.25779139995575	0.839607775211334	-23.707389831543	-0.0165892094373703	0.000618529506027699	0.00418994715437293	-3.08191010844894e-05
432	-0.0668829083442688	1.16428208351135	-23.4476490020752	0.0162028968334198	-0.00165419070981443	-0.0113944197073579	-0.00717365415766835
433	-0.391557216644287	0.190259143710136	-22.8632354736328	-0.0185372550040483	-0.00457625929266214	0.00776136433705688	0.00159255252219737
434	-0.391557216644287	0.190259143710136	-22.7983016967773	0.00548864435404539	0.00159255252219737	-0.00425158534198999	0.00548864435404539
435	0.25779139995575	1.48895645141602	-23.5125846862793	0.00516396993771195	0.00191722682211548	-0.00619963090866804	-0.000355493422830477
436	-0.391557216644287	0.839607775211334	-23.5775184631348	-0.00814767740666866	0.00970941036939621	-0.00490093370899558	-0.00684897974133492
437	-0.391557216644287	1.81363070011139	-23.3177795410156	0.0236704051494598	0.00126787810586393	-0.00457625929266214	0.000943203864153475
438	0.25779139995575	1.48895645141602	-23.6424541473389	-0.0143164889886975	-0.00132951640989631	-0.00392691092565656	0.0162028968334198
439	0.907140016555786	0.190259143710136	-22.6684303283691	-0.00587495695799589	0.00256657530553639	0.00418994715437293	0.00191722682211548
440	0.25779139995575	0.514933466911316	-23.1879100799561	0.00483929552137852	0.000293855206109583	-0.00132951640989631	0.00581331877037883
441	-0.0668829083442688	0.839607775211334	-23.7723236083984	-0.00327756232582033	-0.00100484199356288	-0.00360223650932312	-0.00295288790948689
442	0.25779139995575	1.16428208351135	-22.9281711578369	0.00386527273803949	0.00678734155371785	-0.00100484199356288	-0.00619963090866804
443	-0.391557216644287	0.190259143710136	-23.122974395752	0.00483929552137852	0.00483929552137852	0.00451462110504508	0.00970941036939621
444	-0.716231524944305	0.839607775211334	-22.7983016967773	-0.0100957229733467	0.00354059832170606	0.00808603875339031	0.00906006153672934
445	-1.04090583324432	1.16428208351135	-23.3177795410156	-0.00522560812532902	0.00613799272105098	0.00126787810586393	-0.00295288790948689
446	-0.716231524944305	0.839607775211334	-23.122974395752	0.00191722682211548	0.00516396993771195	0.00581331877037883	-0.00100484199356288
447	-1.04090583324432	-0.134415164589882	-22.9281711578369	0.0022419011220336	0.00581331877037883	-0.00392691092565656	0.00321592413820326
448	-1.69025444984436	1.16428208351135	-23.8372592926025	-0.00912170019000769	-0.000355493422830477	0.00776136433705688	0.00159255252219737
449	-0.391557216644287	-0.134415164589882	-22.8632354736328	-0.0026282137259841	0.00451462110504508	0.0100340843200684	0.00159255252219737
450	-0.716231524944305	1.48895645141602	-22.9281711578369	-0.0120437685400248	-0.00197886489331722	0.000618529506027699	-0.0152905117720366
451	-0.0668829083442688	0.190259143710136	-22.9281711578369	-0.00100484199356288	0.0100340843200684	-3.08191010844894e-05	-0.0120437685400248
452	1.23181438446045	0.514933466911316	-23.5125846862793	-0.0123684434220195	-0.00555028254166245	-0.00652430532500148	-0.0175632312893867
453	0.907140016555786	0.190259143710136	-23.4476490020752	0.0145795252174139	0.00159255252219737	0.00354059832170606	-3.08191010844894e-05
454	0.582465708255768	0.514933466911316	-23.4476490020752	0.000293855206109583	0.00159255252219737	0.0100340843200684	0.00516396993771195
455	1.23181438446045	-0.459089487791061	-23.3827152252197	-0.0123684434220195	-0.00360223650932312	-3.08191010844894e-05	-0.00782300252467394
456	-0.0668829083442688	0.190259143710136	-22.9281711578369	0.0262678004801273	-0.00327756232582033	-0.00100484199356288	-0.00490093370899558
457	0.582465708255768	-0.783763766288757	-23.122974395752	0.0265924744307995	-0.00847235135734081	0.00126787810586393	-0.000355493422830477
458	-0.0668829083442688	-0.134415164589882	-23.707389831543	0.00873538758605719	-0.00977104809135199	0.00841071270406246	0.00354059832170606
459	1.55648863315582	-0.783763766288757	-23.5775184631348	-0.0113944197073579	-0.00522560812532902	0.00776136433705688	0.00581331877037883
460	-0.391557216644287	0.839607775211334	-23.902193069458	0.011982130818069	0.00126787810586393	0.00418994715437293	0.000293855206109583
461	0.582465708255768	-0.459089487791061	-23.3827152252197	-0.00392691092565656	-0.00457625929266214	0.00516396993771195	0.00126787810586393
462	0.907140016555786	-0.459089487791061	-22.6034965515137	-0.00522560812532902	-0.00392691092565656	-0.00392691092565656	0.000618529506027699
463	1.23181438446045	-0.134415164589882	-22.5385608673096	-0.00457625929266214	0.00483929552137852	0.00743668992072344	0.00159255252219737
464	0.582465708255768	0.190259143710136	-22.9281711578369	-0.00327756232582033	-0.00230353930965066	-0.0100957229733467	-3.08191010844894e-05
465	0.907140016555786	-0.134415164589882	-23.1879100799561	0.00451462110504508	0.00354059832170606	0.00126787810586393	-0.000680167751852423
466	0.25779139995575	1.48895645141602	-23.122974395752	0.00776136433705688	-0.00165419070981443	-0.0100957229733467	-0.00165419070981443
467	0.582465708255768	0.514933466911316	-22.9281711578369	0.00256657530553639	0.0022419011220336	0.00354059832170606	-0.00392691092565656
468	-0.391557216644287	0.514933466911316	-23.122974395752	-0.00587495695799589	-0.00197886489331722	-0.000680167751852423	0.00548864435404539
469	0.25779139995575	0.839607775211334	-22.8632354736328	0.00354059832170606	0.00126787810586393	0.0022419011220336	-0.00814767740666866
470	-0.716231524944305	1.16428208351135	-23.3827152252197	0.00451462110504508	-0.00230353930965066	-0.00392691092565656	-0.00197886489331722
471	-0.0668829083442688	1.16428208351135	-23.8372592926025	0.00938473641872406	0.00516396993771195	-0.000355493422830477	-0.00327756232582033
472	0.907140016555786	0.514933466911316	-23.4476490020752	0.00386527273803949	0.000618529506027699	0.000293855206109583	-0.00230353930965066
473	0.907140016555786	0.514933466911316	-22.8632354736328	-0.00100484199356288	0.00743668992072344	0.0106834331527352	0.0022419011220336
474	0.582465708255768	-0.459089487791061	-22.6034965515137	0.00678734155371785	0.00451462110504508	0.00386527273803949	0.00548864435404539
475	-0.391557216644287	1.81363070011139	-22.7983016967773	-0.00782300252467394	-0.00327756232582033	0.000943203864153475	0.00191722682211548
476	0.25779139995575	1.48895645141602	-23.1879100799561	0.00191722682211548	-0.00230353930965066	0.00321592413820326	-0.00490093370899558
477	-0.391557216644287	0.190259143710136	-22.9931049346924	-0.0100957229733467	-0.00197886489331722	0.00613799272105098	0.00646266713738441
478	-0.391557216644287	-0.134415164589882	-23.3827152252197	0.00289124972186983	0.00386527273803949	0.00418994715437293	0.0126314787194133
479	-1.36558020114899	1.48895645141602	-23.5775184631348	-0.0188619289547205	0.00256657530553639	0.00483929552137852	0.00711201597005129
480	-1.04090583324432	0.514933466911316	-23.3177795410156	-0.00555028254166245	0.00906006153672934	-0.00132951640989631	0.00516396993771195
481	0.25779139995575	-0.459089487791061	-23.122974395752	-0.00555028254166245	0.00516396993771195	0.00256657530553639	-0.00360223650932312
482	0.25779139995575	0.190259143710136	-23.707389831543	0.0207483377307653	0.00191722682211548	-3.08191010844894e-05	-0.00847235135734081
483	-0.0668829083442688	0.514933466911316	-23.707389831543	-0.0117190945893526	0.0022419011220336	0.00386527273803949	0.00386527273803949
484	0.25779139995575	1.16428208351135	-23.1879100799561	-0.00327756232582033	0.000618529506027699	0.00906006153672934	-0.00522560812532902
485	0.907140016555786	-0.134415164589882	-22.8632354736328	-0.00587495695799589	0.00386527273803949	-0.00360223650932312	0.000293855206109583
486	0.907140016555786	-0.134415164589882	-22.6684303283691	0.0126314787194133	0.00126787810586393	0.00451462110504508	-0.0100957229733467
487	0.582465708255768	-0.783763766288757	-23.0580406188965	0.0126314787194133	-0.00457625929266214	-0.00295288790948689	0.0022419011220336
488	0.907140016555786	-0.459089487791061	-22.9281711578369	0.00483929552137852	-0.00717365415766835	0.00159255252219737	0.00159255252219737
489	0.25779139995575	-0.459089487791061	-23.2528457641602	-0.00847235135734081	-0.00684897974133492	-0.00165419070981443	0.00451462110504508
490	-0.391557216644287	-0.134415164589882	-23.1879100799561	0.00256657530553639	-0.0026282137259841	-0.00392691092565656	-0.000355493422830477
491	1.55648863315582	-1.10843813419342	-23.0580406188965	-0.000355493422830477	-0.00132951640989631	-0.0107450718060136	-0.00360223650932312
492	0.907140016555786	0.190259143710136	-22.7983016967773	0.00906006153672934	-0.0026282137259841	-0.00652430532500148	-0.00652430532500148
493	1.23181438446045	-0.459089487791061	-22.5385608673096	0.00548864435404539	0.00256657530553639	-0.00295288790948689	0.0022419011220336
494	0.25779139995575	-0.459089487791061	-22.9931049346924	-0.00360223650932312	0.00321592413820326	0.00613799272105098	-0.00360223650932312
495	1.23181438446045	-0.459089487791061	-23.5125846862793	0.00776136433705688	0.00451462110504508	-0.00912170019000769	-0.00425158534198999
496	-0.391557216644287	0.514933466911316	-23.6424541473389	0.0171769186854362	0.00646266713738441	-0.00360223650932312	-0.00457625929266214
497	0.25779139995575	0.514933466911316	-23.7723236083984	0.000943203864153475	0.00191722682211548	0.00678734155371785	-0.00587495695799589
498	0.25779139995575	-0.134415164589882	-23.5125846862793	-0.00652430532500148	0.00386527273803949	-0.00230353930965066	0.000943203864153475
499	-0.0668829083442688	1.48895645141602	-23.6424541473389	0.00126787810586393	0.00191722682211548	-0.00619963090866804	0.00548864435404539
500	0.907140016555786	0.514933466911316	-23.5775184631348	0.0210730116814375	0.00841071270406246	-0.00522560812532902	-0.00587495695799589
501	0.25779139995575	1.16428208351135	-23.902193069458	0.00808603875339031	0.00743668992072344	-0.00327756232582033	0.000943203864153475
502	-0.0668829083442688	0.839607775211334	-23.707389831543	0.0262678004801273	0.00321592413820326	-0.0136671401560307	0.00646266713738441
503	0.582465708255768	1.48895645141602	-23.707389831543	0.00483929552137852	-0.000680167751852423	-0.00490093370899558	0.00646266713738441
504	-0.0668829083442688	0.514933466911316	-23.2528457641602	-0.00295288790948689	0.00516396993771195	-0.00814767740666866	0.00159255252219737
505	-0.716231524944305	1.81363070011139	-23.707389831543	-0.00295288790948689	0.00581331877037883	-0.00522560812532902	-3.08191010844894e-05
506	0.582465708255768	0.190259143710136	-23.5125846862793	0.013930176384747	0.00321592413820326	-0.00879702530801296	-0.00782300252467394
507	-0.716231524944305	1.81363070011139	-23.122974395752	0.00776136433705688	-0.00425158534198999	-0.0149658378213644	0.00678734155371785
508	0.25779139995575	0.514933466911316	-23.5125846862793	-0.00944637414067984	0.00191722682211548	-0.0130177913233638	0.00256657530553639
509	-1.69025444984436	1.81363070011139	-22.8632354736328	-0.00879702530801296	-0.00197886489331722	-0.00360223650932312	0.0116574559360743
510	-0.0668829083442688	0.514933466911316	-22.6684303283691	-0.0152905117720366	0.00548864435404539	-0.00425158534198999	0.00126787810586393
511	-1.36558020114899	1.16428208351135	-23.5775184631348	-0.00749832857400179	0.00711201597005129	-0.00619963090866804	-0.00555028254166245
512	-0.391557216644287	1.48895645141602	-23.3177795410156	-0.00782300252467394	-0.00165419070981443	0.00191722682211548	-0.00100484199356288
513	-0.716231524944305	1.48895645141602	-23.0580406188965	0.00451462110504508	0.00354059832170606	-0.00879702530801296	0.00191722682211548
514	-0.391557216644287	1.48895645141602	-23.122974395752	-0.00392691092565656	0.00126787810586393	-0.00652430532500148	-0.00392691092565656
515	-0.0668829083442688	0.839607775211334	-23.5775184631348	0.00678734155371785	0.000293855206109583	-0.00555028254166245	-0.00100484199356288
516	0.582465708255768	-0.134415164589882	-23.2528457641602	0.0022419011220336	0.00354059832170606	-0.00295288790948689	-0.00749832857400179
517	-0.391557216644287	0.839607775211334	-23.6424541473389	-0.00847235135734081	-0.00457625929266214	-0.00100484199356288	-0.000680167751852423
518	-0.0668829083442688	0.514933466911316	-23.2528457641602	-0.0169138833880424	-0.00230353930965066	-0.000355493422830477	-0.0026282137259841
519	0.582465708255768	-0.459089487791061	-22.9931049346924	-0.00490093370899558	-3.08191010844894e-05	0.00289124972186983	0.00418994715437293
520	0.25779139995575	0.190259143710136	-23.1879100799561	0.00776136433705688	-0.00522560812532902	-0.000355493422830477	-0.00847235135734081
521	-0.0668829083442688	-0.134415164589882	-22.8632354736328	0.00451462110504508	0.000293855206109583	-0.00944637414067984	-0.00392691092565656
522	-0.391557216644287	-0.459089487791061	-22.6034965515137	0.0158782228827477	0.000293855206109583	-0.000680167751852423	-0.00749832857400179
523	0.582465708255768	-1.10843813419342	-22.9931049346924	-0.00165419070981443	0.00354059832170606	-0.00457625929266214	0.00776136433705688
524	0.582465708255768	0.190259143710136	-22.9281711578369	0.00354059832170606	0.00451462110504508	0.00906006153672934	0.00516396993771195
525	-0.391557216644287	0.514933466911316	-22.9931049346924	-0.00814767740666866	0.00386527273803949	-0.0113944197073579	-0.00619963090866804
526	-0.716231524944305	1.81363070011139	-23.1879100799561	0.00678734155371785	0.000618529506027699	-0.0123684434220195	-0.00814767740666866
527	0.25779139995575	1.48895645141602	-23.3177795410156	0.00581331877037883	0.000293855206109583	0.00354059832170606	-0.00749832857400179
528	-0.0668829083442688	1.48895645141602	-23.3177795410156	0.00354059832170606	0.00483929552137852	-0.000355493422830477	0.000293855206109583
529	1.23181438446045	-0.134415164589882	-23.5125846862793	-0.00587495695799589	-0.00197886489331722	-0.00587495695799589	0.00159255252219737
530	0.25779139995575	0.839607775211334	-24.0969982147217	-0.00425158534198999	0.00613799272105098	-0.00425158534198999	-0.00360223650932312
531	-0.0668829083442688	0.839607775211334	-23.9671287536621	0.00906006153672934	0.00841071270406246	-0.00457625929266214	-0.00847235135734081
532	-0.0668829083442688	0.514933466911316	-23.707389831543	-0.0172385573387146	-0.00132951640989631	-0.00944637414067984	-0.00814767740666866
533	0.907140016555786	-0.134415164589882	-22.9931049346924	-0.00490093370899558	0.00386527273803949	-0.000680167751852423	0.00159255252219737
534	-0.0668829083442688	-0.134415164589882	-22.6034965515137	-0.0139918150380254	-0.000680167751852423	-0.00392691092565656	0.00354059832170606
535	0.25779139995575	0.839607775211334	-23.707389831543	0.00386527273803949	0.00418994715437293	0.00159255252219737	-0.00522560812532902
536	-0.0668829083442688	1.16428208351135	-23.7723236083984	0.0165275707840919	0.00386527273803949	-0.00490093370899558	-0.00977104809135199
537	0.907140016555786	0.514933466911316	-23.5125846862793	-0.0100957229733467	-0.00490093370899558	0.00159255252219737	-0.00360223650932312
538	-0.391557216644287	0.839607775211334	-23.3177795410156	0.00776136433705688	0.00126787810586393	-0.00295288790948689	-0.00555028254166245
539	0.25779139995575	0.190259143710136	-23.6424541473389	-0.0110697457566857	0.00418994715437293	0.0022419011220336	-0.00165419070981443
540	-0.716231524944305	1.16428208351135	-23.1879100799561	0.0116574559360743	0.00938473641872406	-0.00522560812532902	0.00191722682211548
541	-0.391557216644287	0.514933466911316	-23.5125846862793	-0.00360223650932312	0.00678734155371785	-0.00522560812532902	0.00418994715437293
542	-0.0668829083442688	0.514933466911316	-23.4476490020752	0.000943203864153475	0.000293855206109583	-0.00197886489331722	0.000618529506027699
543	-0.716231524944305	0.839607775211334	-22.9931049346924	-0.0198359526693821	0.00321592413820326	0.00970941036939621	0.0113327819854021
544	0.25779139995575	-0.134415164589882	-23.3177795410156	-0.0110697457566857	-0.00717365415766835	0.00159255252219737	0.0103587592020631
545	-0.0668829083442688	0.190259143710136	-23.4476490020752	0.00873538758605719	0.00970941036939621	0.000293855206109583	0.0106834331527352
546	-0.0668829083442688	0.190259143710136	-23.122974395752	0.0210730116814375	0.00483929552137852	-0.00392691092565656	-0.00360223650932312
547	0.907140016555786	-0.134415164589882	-23.3827152252197	0.0171769186854362	0.00256657530553639	0.00451462110504508	0.00418994715437293
548	0.25779139995575	0.514933466911316	-23.5775184631348	-0.00392691092565656	-0.00425158534198999	0.00581331877037883	0.00613799272105098
549	0.25779139995575	1.16428208351135	-23.7723236083984	-0.00165419070981443	0.00256657530553639	0.0100340843200684	0.00646266713738441
550	-0.0668829083442688	0.839607775211334	-23.707389831543	0.0022419011220336	0.00613799272105098	0.00126787810586393	-0.0100957229733467
551	0.907140016555786	-0.783763766288757	-23.1879100799561	0.00483929552137852	-0.00490093370899558	-0.00490093370899558	0.00191722682211548
552	-0.0668829083442688	-1.10843813419342	-23.1879100799561	0.00808603875339031	-0.00977104809135199	0.00711201597005129	-0.00619963090866804
553	0.582465708255768	-1.75778675079346	-23.6424541473389	0.00938473641872406	-0.0104203969240189	0.00451462110504508	0.00289124972186983
554	-0.0668829083442688	-1.43311238288879	-23.4476490020752	-0.00847235135734081	-0.00749832857400179	0.00711201597005129	0.00354059832170606
555	0.25779139995575	-1.43311238288879	-23.3177795410156	-0.00230353930965066	0.00159255252219737	0.00289124972186983	0.00159255252219737
556	-0.391557216644287	-0.459089487791061	-23.3827152252197	-0.00132951640989631	0.00418994715437293	0.00126787810586393	-0.0175632312893867
557	-0.0668829083442688	-0.459089487791061	-23.2528457641602	-0.00457625929266214	0.00126787810586393	0.00873538758605719	-0.00555028254166245
558	0.582465708255768	0.514933466911316	-23.1879100799561	-0.00360223650932312	0.00126787810586393	-0.000680167751852423	-0.00295288790948689
559	0.25779139995575	0.839607775211334	-23.5125846862793	-0.00944637414067984	-0.00782300252467394	0.00581331877037883	0.00126787810586393
560	-0.0668829083442688	0.190259143710136	-23.5125846862793	0.00126787810586393	0.00873538758605719	0.00256657530553639	-0.00684897974133492
561	1.23181438446045	-0.459089487791061	-23.6424541473389	0.0113327819854021	0.00613799272105098	-0.00555028254166245	-0.00847235135734081
562	0.907140016555786	1.16428208351135	-23.3177795410156	0.0132808275520802	-0.00197886489331722	0.00159255252219737	-0.00295288790948689
563	0.907140016555786	0.839607775211334	-23.1879100799561	-0.00522560812532902	0.00159255252219737	-0.0026282137259841	0.000943203864153475
564	0.25779139995575	1.16428208351135	-23.3827152252197	0.00678734155371785	0.00289124972186983	0.00386527273803949	-0.00457625929266214
565	0.907140016555786	-0.134415164589882	-23.2528457641602	0.0155535480007529	0.00451462110504508	-0.0026282137259841	0.00613799272105098
566	0.582465708255768	-0.134415164589882	-22.9281711578369	-0.00684897974133492	0.00159255252219737	-0.00100484199356288	-0.00977104809135199
567	0.907140016555786	0.190259143710136	-23.2528457641602	0.00548864435404539	-0.000355493422830477	0.00191722682211548	-0.00490093370899558
568	1.23181438446045	0.190259143710136	-22.7983016967773	0.00646266713738441	0.000943203864153475	0.00743668992072344	-0.00132951640989631
569	-0.0668829083442688	1.16428208351135	-22.40869140625	0.00970941036939621	0.00256657530553639	0.0103587592020631	0.00354059832170606
570	0.582465708255768	-0.134415164589882	-22.3437576293945	-0.00749832857400179	0.00483929552137852	0.00613799272105098	-0.000355493422830477
571	0.907140016555786	0.190259143710136	-23.3177795410156	-0.00360223650932312	0.00386527273803949	0.00289124972186983	-0.00977104809135199
572	-0.716231524944305	1.16428208351135	-23.122974395752	-0.0159398596733809	-3.08191010844894e-05	0.00548864435404539	-0.00230353930965066
573	-0.391557216644287	1.48895645141602	-23.0580406188965	-0.000680167751852423	0.000293855206109583	0.00386527273803949	-0.00457625929266214
574	-1.36558020114899	1.48895645141602	-22.8632354736328	0.000943203864153475	0.00548864435404539	0.00483929552137852	0.00191722682211548
575	-1.36558020114899	1.81363070011139	-22.9281711578369	-0.0113944197073579	-0.00392691092565656	-0.000680167751852423	0.00451462110504508
576	-0.716231524944305	-0.134415164589882	-22.7983016967773	-0.00197886489331722	0.0103587592020631	-0.000680167751852423	0.000293855206109583
577	-0.391557216644287	1.48895645141602	-23.2528457641602	-0.00457625929266214	0.00613799272105098	0.00548864435404539	-0.00555028254166245
578	0.582465708255768	-0.134415164589882	-22.7983016967773	-0.00392691092565656	-0.0026282137259841	0.00354059832170606	0.000943203864153475
579	-0.391557216644287	1.16428208351135	-23.122974395752	-0.00619963090866804	-0.00230353930965066	0.000293855206109583	-0.00587495695799589
580	1.23181438446045	-0.459089487791061	-23.3177795410156	-3.08191010844894e-05	0.00451462110504508	0.00418994715437293	0.00289124972186983
581	0.25779139995575	0.514933466911316	-23.4476490020752	-0.000680167751852423	0.00711201597005129	-0.00197886489331722	-0.00587495695799589
582	0.25779139995575	1.16428208351135	-23.6424541473389	-0.000355493422830477	0.00354059832170606	-0.00197886489331722	-0.00132951640989631
583	-0.0668829083442688	1.16428208351135	-23.5125846862793	0.0162028968334198	-0.00197886489331722	0.0100340843200684	0.0022419011220336
584	-0.0668829083442688	0.514933466911316	-23.1879100799561	-0.00295288790948689	0.00126787810586393	0.0116574559360743	0.00938473641872406
585	0.25779139995575	-1.43311238288879	-22.9931049346924	-0.00425158534198999	-0.00814767740666866	0.00289124972186983	0.00289124972186983
586	1.23181438446045	-1.75778675079346	-22.6684303283691	0.00808603875339031	-0.0100957229733467	-0.00165419070981443	-0.00197886489331722
587	-0.0668829083442688	-0.459089487791061	-22.8632354736328	0.000943203864153475	-0.0126931173726916	0.00256657530553639	0.00418994715437293
588	0.25779139995575	0.190259143710136	-23.2528457641602	0.0197743140161037	-0.00717365415766835	0.00451462110504508	0.00678734155371785
589	-0.0668829083442688	-0.459089487791061	-22.8632354736328	-0.0100957229733467	-0.00295288790948689	0.00678734155371785	0.00354059832170606
590	0.582465708255768	-0.134415164589882	-23.4476490020752	0.000618529506027699	0.00776136433705688	-0.00295288790948689	-0.00132951640989631
591	-0.391557216644287	0.514933466911316	-23.6424541473389	-0.0110697457566857	0.0022419011220336	-0.00360223650932312	-0.00684897974133492
592	0.25779139995575	1.81363070011139	-23.4476490020752	0.000618529506027699	0.00159255252219737	0.00256657530553639	-0.00425158534198999
593	-0.0668829083442688	0.514933466911316	-22.9281711578369	0.00321592413820326	-0.00197886489331722	-0.00327756232582033	0.000943203864153475
594	-0.0668829083442688	1.48895645141602	-23.5125846862793	-0.017887907102704	0.00711201597005129	-3.08191010844894e-05	-0.00165419070981443
595	0.25779139995575	1.48895645141602	-24.0320625305176	0.00159255252219737	-0.00100484199356288	-0.00749832857400179	-0.0100957229733467
596	0.25779139995575	1.16428208351135	-23.4476490020752	0.00646266713738441	0.00483929552137852	-0.00360223650932312	-0.0026282137259841
597	0.582465708255768	0.839607775211334	-23.3177795410156	0.0103587592020631	-0.00360223650932312	-0.00197886489331722	0.00289124972186983
598	-0.391557216644287	1.48895645141602	-23.2528457641602	-0.00749832857400179	0.00159255252219737	0.00548864435404539	-0.00392691092565656
599	1.23181438446045	0.514933466911316	-22.7983016967773	0.0142548503354192	0.00354059832170606	0.00808603875339031	-0.00100484199356288
600	0.582465708255768	0.190259143710136	-23.3827152252197	-0.00944637414067984	0.00321592413820326	-0.00197886489331722	-0.00132951640989631
601	0.582465708255768	1.16428208351135	-23.2528457641602	0.00581331877037883	0.00386527273803949	-0.00879702530801296	-0.00684897974133492
602	-0.0668829083442688	1.16428208351135	-22.4736270904541	-0.0026282137259841	-0.00197886489331722	0.00808603875339031	0.00191722682211548
603	0.25779139995575	0.839607775211334	-22.9281711578369	-3.08191010844894e-05	0.00841071270406246	0.000293855206109583	-3.08191010844894e-05
604	-0.391557216644287	0.839607775211334	-22.7983016967773	-0.00392691092565656	0.0022419011220336	-0.00165419070981443	0.00321592413820326
605	-1.04090583324432	0.839607775211334	-22.9281711578369	-0.00944637414067984	0.000943203864153475	-0.00814767740666866	-0.00165419070981443
606	-1.04090583324432	0.514933466911316	-23.122974395752	0.0100340843200684	0.0100340843200684	-0.00782300252467394	-0.00684897974133492
607	-1.36558020114899	0.839607775211334	-23.7723236083984	-0.000680167751852423	0.00516396993771195	0.00548864435404539	-0.00425158534198999
608	-1.04090583324432	0.839607775211334	-22.9931049346924	0.00646266713738441	-0.00197886489331722	-0.00197886489331722	0.00516396993771195
609	0.25779139995575	0.190259143710136	-22.7983016967773	0.00191722682211548	0.00191722682211548	0.00386527273803949	0.00159255252219737
610	-0.716231524944305	0.839607775211334	-22.9281711578369	-0.00100484199356288	-0.00197886489331722	-0.00327756232582033	0.00516396993771195
611	0.25779139995575	0.839607775211334	-22.2138862609863	-0.00295288790948689	0.00906006153672934	-0.00879702530801296	-0.00360223650932312
612	0.907140016555786	0.190259143710136	-22.9281711578369	-0.000680167751852423	-0.00197886489331722	-0.000680167751852423	-0.000680167751852423
613	0.582465708255768	0.514933466911316	-23.122974395752	0.0155535480007529	0.000293855206109583	0.00548864435404539	0.00354059832170606
614	0.907140016555786	-0.459089487791061	-22.9931049346924	0.00321592413820326	-0.00522560812532902	0.00906006153672934	-0.00132951640989631
615	0.582465708255768	-0.459089487791061	-22.8632354736328	0.00841071270406246	0.0022419011220336	0.0022419011220336	0.000293855206109583
616	0.582465708255768	-0.134415164589882	-23.4476490020752	-0.000355493422830477	-0.00165419070981443	-0.00100484199356288	-0.00619963090866804
617	0.582465708255768	-1.10843813419342	-22.5385608673096	0.00126787810586393	-0.00652430532500148	0.00483929552137852	0.00289124972186983
618	0.25779139995575	-0.783763766288757	-23.2528457641602	0.0217223595827818	-0.00587495695799589	-0.000355493422830477	0.00711201597005129
619	0.582465708255768	-0.783763766288757	-22.6034965515137	-0.00879702530801296	-0.00100484199356288	0.00354059832170606	0.00321592413820326
620	-0.0668829083442688	0.514933466911316	-23.1879100799561	0.00646266713738441	0.000943203864153475	0.0022419011220336	0.00191722682211548
621	-0.391557216644287	0.839607775211334	-22.8632354736328	0.00743668992072344	-0.00197886489331722	-0.00782300252467394	-0.00327756232582033
622	0.582465708255768	-0.459089487791061	-22.6684303283691	-0.0156151866540313	0.00191722682211548	0.00354059832170606	0.00191722682211548
623	0.582465708255768	-0.134415164589882	-22.6034965515137	0.00678734155371785	-0.00132951640989631	0.00451462110504508	0.00581331877037883
624	0.582465708255768	0.190259143710136	-23.5125846862793	-0.00717365415766835	0.00516396993771195	-3.08191010844894e-05	-0.00295288790948689
625	-0.0668829083442688	-0.134415164589882	-23.5775184631348	-0.00360223650932312	-0.00100484199356288	-0.00295288790948689	0.00483929552137852
626	-0.391557216644287	1.16428208351135	-24.0320625305176	0.0113327819854021	0.00321592413820326	-0.00619963090866804	-0.000355493422830477
627	0.25779139995575	0.190259143710136	-23.122974395752	-0.00197886489331722	-0.00132951640989631	-0.0104203969240189	-0.00132951640989631
628	0.582465708255768	0.190259143710136	-22.8632354736328	-3.08191010844894e-05	-0.000355493422830477	0.00516396993771195	-0.00132951640989631
629	-0.0668829083442688	1.16428208351135	-23.0580406188965	-0.00295288790948689	0.00256657530553639	-0.00425158534198999	0.00451462110504508
630	0.25779139995575	1.16428208351135	-23.3827152252197	0.000943203864153475	0.00418994715437293	0.00289124972186983	-0.00230353930965066
631	0.582465708255768	0.514933466911316	-23.6424541473389	0.000618529506027699	0.00613799272105098	-0.00392691092565656	-0.00425158534198999
632	-0.0668829083442688	1.16428208351135	-23.8372592926025	0.00743668992072344	0.00289124972186983	-0.00490093370899558	-0.00100484199356288
633	0.25779139995575	0.839607775211334	-23.6424541473389	-0.00360223650932312	0.00483929552137852	-0.00392691092565656	0.00711201597005129
634	-0.391557216644287	1.16428208351135	-23.4476490020752	-0.00132951640989631	0.00386527273803949	-0.00327756232582033	0.011982130818069
635	1.23181438446045	0.190259143710136	-22.8632354736328	0.00191722682211548	0.00581331877037883	0.0100340843200684	0.000943203864153475
636	0.907140016555786	0.190259143710136	-22.9931049346924	0.00483929552137852	0.00256657530553639	0.00256657530553639	-0.000355493422830477
637	0.907140016555786	-0.459089487791061	-22.9931049346924	0.00711201597005129	-0.00165419070981443	0.00126787810586393	0.00743668992072344
638	-0.716231524944305	0.190259143710136	-22.9931049346924	0.00354059832170606	0.000618529506027699	0.00256657530553639	0.00873538758605719
639	-1.04090583324432	1.48895645141602	-23.122974395752	0.00191722682211548	0.00743668992072344	-0.00457625929266214	0.0132808275520802
640	-1.04090583324432	0.839607775211334	-22.7983016967773	-0.00684897974133492	0.000618529506027699	0.00126787810586393	0.00321592413820326
641	-0.391557216644287	0.514933466911316	-22.6684303283691	0.00159255252219737	-0.00100484199356288	-0.00684897974133492	0.00159255252219737
642	-0.391557216644287	-0.134415164589882	-22.9281711578369	0.00711201597005129	-0.00555028254166245	0.00126787810586393	0.00159255252219737
643	-0.0668829083442688	0.190259143710136	-23.5775184631348	0.00711201597005129	0.00321592413820326	-0.000680167751852423	0.00321592413820326
644	0.582465708255768	0.190259143710136	-23.3827152252197	-0.00197886489331722	0.00613799272105098	0.00321592413820326	0.00289124972186983
645	0.25779139995575	0.190259143710136	-23.122974395752	0.000618529506027699	0.00191722682211548	0.00354059832170606	0.00126787810586393
646	0.582465708255768	1.48895645141602	-22.8632354736328	0.00776136433705688	0.00483929552137852	-0.00392691092565656	-0.00100484199356288
647	0.25779139995575	1.16428208351135	-22.7983016967773	-0.00327756232582033	-0.00197886489331722	-0.000355493422830477	-0.000680167751852423
648	0.907140016555786	-0.134415164589882	-22.9931049346924	0.00646266713738441	-0.0026282137259841	0.00451462110504508	0.00451462110504508
649	-0.391557216644287	0.514933466911316	-23.1879100799561	0.00581331877037883	-3.08191010844894e-05	-0.00165419070981443	0.00711201597005129
650	0.907140016555786	-1.43311238288879	-23.3827152252197	0.00191722682211548	-0.00360223650932312	0.000618529506027699	-0.00327756232582033
651	0.907140016555786	-0.783763766288757	-23.122974395752	-0.0100957229733467	-0.00814767740666866	-0.000680167751852423	-0.00295288790948689
652	-0.0668829083442688	0.190259143710136	-22.9281711578369	0.00711201597005129	-0.0117190945893526	0.00808603875339031	0.00548864435404539
653	-0.716231524944305	-0.459089487791061	-22.9281711578369	0.00646266713738441	-0.00944637414067984	0.0113327819854021	0.00159255252219737
654	0.25779139995575	0.839607775211334	-23.1879100799561	-0.00782300252467394	0.00386527273803949	-0.00619963090866804	0.00483929552137852
655	-0.716231524944305	0.839607775211334	-23.6424541473389	0.00646266713738441	0.00451462110504508	0.00516396993771195	0.00159255252219737
656	0.907140016555786	-0.134415164589882	-23.3177795410156	-0.00490093370899558	0.00483929552137852	-0.00490093370899558	-0.00230353930965066
657	0.25779139995575	0.514933466911316	-23.4476490020752	-0.00782300252467394	0.00289124972186983	0.000943203864153475	-0.00684897974133492
658	0.907140016555786	0.190259143710136	-23.1879100799561	-0.0152905117720366	-0.0107450718060136	0.00646266713738441	-0.00165419070981443
659	0.25779139995575	1.48895645141602	-23.0580406188965	-0.00132951640989631	-0.000355493422830477	-0.000355493422830477	-0.000355493422830477
660	0.907140016555786	0.514933466911316	-23.122974395752	0.00516396993771195	-0.000680167751852423	0.00256657530553639	0.00159255252219737
661	0.907140016555786	0.190259143710136	-23.6424541473389	0.000943203864153475	0.00873538758605719	-0.0120437685400248	-0.00522560812532902
662	-0.391557216644287	1.48895645141602	-23.902193069458	-0.00132951640989631	-0.000355493422830477	-0.00652430532500148	0.00516396993771195
663	0.25779139995575	1.16428208351135	-23.902193069458	0.00743668992072344	-0.000355493422830477	0.00289124972186983	0.00646266713738441
664	-0.0668829083442688	1.16428208351135	-22.9931049346924	-0.00879702530801296	-3.08191010844894e-05	0.000943203864153475	0.00289124972186983
665	1.23181438446045	-0.134415164589882	-23.122974395752	-0.00522560812532902	0.000943203864153475	-0.00230353930965066	0.00256657530553639
666	0.907140016555786	0.190259143710136	-23.122974395752	0.000943203864153475	0.00906006153672934	-0.00555028254166245	0.00776136433705688
667	0.582465708255768	0.839607775211334	-23.1879100799561	-0.00327756232582033	0.00256657530553639	-0.000680167751852423	-0.00165419070981443
668	0.907140016555786	0.514933466911316	-22.9281711578369	-0.00490093370899558	0.00808603875339031	-0.00197886489331722	0.0142548503354192
669	-0.0668829083442688	0.190259143710136	-22.7333660125732	-3.08191010844894e-05	-0.000355493422830477	-0.000680167751852423	0.00646266713738441
670	-0.716231524944305	0.514933466911316	-22.6034965515137	-0.0162645354866982	0.00613799272105098	-0.00392691092565656	0.00451462110504508
671	-0.716231524944305	1.16428208351135	-23.1879100799561	-0.00944637414067984	0.00386527273803949	0.0022419011220336	0.00386527273803949
672	-1.69025444984436	1.16428208351135	-23.1879100799561	-0.0117190945893526	0.00451462110504508	-0.00327756232582033	0.00938473641872406
673	-1.36558020114899	0.190259143710136	-23.122974395752	-0.00165419070981443	-0.00425158534198999	0.012956153601408	0.00743668992072344
674	-1.04090583324432	0.514933466911316	-22.8632354736328	0.00386527273803949	0.00451462110504508	0.0022419011220336	0.0106834331527352
675	-1.36558020114899	1.48895645141602	-23.3827152252197	0.013930176384747	0.00516396993771195	0.00289124972186983	-0.00165419070981443
676	-0.716231524944305	0.839607775211334	-22.7333660125732	-0.00360223650932312	0.00289124972186983	-0.00814767740666866	-0.00165419070981443
677	-0.391557216644287	1.48895645141602	-23.3177795410156	0.00451462110504508	0.00159255252219737	-0.0026282137259841	-0.00197886489331722
678	0.25779139995575	-0.134415164589882	-23.5775184631348	-0.00230353930965066	-0.00522560812532902	0.00418994715437293	0.00386527273803949
679	-0.0668829083442688	0.839607775211334	-22.9931049346924	0.00743668992072344	-0.00295288790948689	0.00321592413820326	0.00678734155371785
680	0.582465708255768	-0.134415164589882	-22.9931049346924	-0.00522560812532902	-0.00197886489331722	0.00776136433705688	0.0103587592020631
681	-0.391557216644287	0.514933466911316	-22.9931049346924	-0.00100484199356288	-0.00197886489331722	-0.00295288790948689	-3.08191010844894e-05
682	0.25779139995575	-0.134415164589882	-22.6684303283691	0.00970941036939621	-0.00912170019000769	-0.00490093370899558	-0.00230353930965066
683	0.25779139995575	0.190259143710136	-23.2528457641602	0.000293855206109583	-0.00392691092565656	0.00386527273803949	-0.00100484199356288
684	0.25779139995575	-0.783763766288757	-23.8372592926025	0.0158782228827477	-0.000680167751852423	-0.00132951640989631	-0.00100484199356288
685	-0.391557216644287	0.514933466911316	-23.6424541473389	-0.0107450718060136	-0.0026282137259841	0.00191722682211548	-0.00749832857400179
686	1.23181438446045	-0.134415164589882	-22.8632354736328	0.013930176384747	0.0022419011220336	0.000943203864153475	0.00159255252219737
687	-0.0668829083442688	1.16428208351135	-22.9931049346924	0.00613799272105098	0.00451462110504508	-0.00652430532500148	0.00743668992072344
688	0.25779139995575	0.839607775211334	-22.9931049346924	0.00386527273803949	0.00646266713738441	0.00354059832170606	0.00321592413820326
689	0.907140016555786	-0.134415164589882	-22.8632354736328	-0.0107450718060136	0.00289124972186983	-0.000355493422830477	-0.00165419070981443
690	-0.0668829083442688	1.48895645141602	-23.1879100799561	0.0155535480007529	0.00678734155371785	-0.00717365415766835	0.00548864435404539
691	0.25779139995575	1.48895645141602	-23.122974395752	-0.00100484199356288	0.00483929552137852	-0.00392691092565656	-0.00327756232582033
692	0.25779139995575	0.514933466911316	-23.122974395752	0.0168522447347641	0.00483929552137852	0.000618529506027699	-0.00619963090866804
693	0.907140016555786	0.190259143710136	-23.3827152252197	0.00906006153672934	-3.08191010844894e-05	0.00191722682211548	0.000293855206109583
694	0.907140016555786	0.190259143710136	-23.902193069458	-0.0123684434220195	0.00516396993771195	0.00256657530553639	0.00938473641872406
695	0.25779139995575	-0.459089487791061	-23.6424541473389	0.0171769186854362	-0.00425158534198999	-0.0107450718060136	-0.000680167751852423
696	-0.0668829083442688	1.16428208351135	-23.1879100799561	0.0191249661147594	0.00321592413820326	0.000293855206109583	-0.00457625929266214
697	-0.716231524944305	0.839607775211334	-23.1879100799561	0.0149041991680861	0.00743668992072344	-0.0149658378213644	0.000943203864153475
698	0.25779139995575	1.16428208351135	-23.1879100799561	0.0123068047687411	-3.08191010844894e-05	0.00191722682211548	0.011982130818069
699	0.907140016555786	-0.134415164589882	-22.6684303283691	0.00841071270406246	0.00548864435404539	-0.000680167751852423	-0.00555028254166245
700	-0.391557216644287	1.16428208351135	-23.0580406188965	0.00711201597005129	0.00191722682211548	-0.00197886489331722	0.00159255252219737
701	-0.0668829083442688	0.839607775211334	-23.3827152252197	-0.000680167751852423	0.00321592413820326	-0.00457625929266214	-0.00295288790948689
702	-1.69025444984436	1.16428208351135	-23.5775184631348	-0.00392691092565656	-0.00100484199356288	0.00159255252219737	-0.00295288790948689
703	-0.716231524944305	0.190259143710136	-23.3177795410156	-0.0110697457566857	0.00516396993771195	-0.000355493422830477	0.00386527273803949
704	-1.36558020114899	1.16428208351135	-23.2528457641602	-0.0130177913233638	-0.00230353930965066	0.00613799272105098	-0.000355493422830477
705	-1.04090583324432	1.16428208351135	-23.3827152252197	0.00354059832170606	0.00711201597005129	-0.00165419070981443	-0.00360223650932312
706	-0.716231524944305	0.839607775211334	-23.4476490020752	-0.0104203969240189	0.00646266713738441	0.00418994715437293	0.00451462110504508
707	0.582465708255768	0.190259143710136	-23.5775184631348	-0.00879702530801296	-0.00100484199356288	0.00321592413820326	-0.00717365415766835
708	-0.391557216644287	1.16428208351135	-23.5775184631348	0.01847561635077	-0.00360223650932312	0.00289124972186983	0.00581331877037883
709	0.582465708255768	0.514933466911316	-22.9281711578369	0.013930176384747	-0.00327756232582033	0.00451462110504508	0.000293855206109583
710	0.25779139995575	1.16428208351135	-23.0580406188965	-0.00782300252467394	0.00126787810586393	-0.0185372550040483	0.00321592413820326
711	0.582465708255768	-0.134415164589882	-22.6034965515137	0.00646266713738441	0.00678734155371785	-0.00490093370899558	-0.0026282137259841
712	0.907140016555786	-0.783763766288757	-23.1879100799561	-0.00327756232582033	-0.00490093370899558	-0.00132951640989631	0.00548864435404539
713	0.25779139995575	-0.134415164589882	-23.5125846862793	0.00776136433705688	-0.00619963090866804	0.00354059832170606	0.00548864435404539
714	0.907140016555786	-1.75778675079346	-23.5125846862793	0.00289124972186983	-0.00132951640989631	0.00289124972186983	0.00191722682211548
715	0.582465708255768	-1.43311238288879	-22.9281711578369	0.00581331877037883	-0.00555028254166245	-0.00912170019000769	-0.00457625929266214
716	0.907140016555786	-0.783763766288757	-22.9931049346924	0.00321592413820326	-0.00392691092565656	-0.000355493422830477	-3.08191010844894e-05
717	0.907140016555786	-0.459089487791061	-22.6684303283691	0.00451462110504508	-0.00165419070981443	-0.00652430532500148	-0.00749832857400179
718	-0.0668829083442688	0.190259143710136	-22.7983016967773	-0.00132951640989631	-0.00197886489331722	-0.00425158534198999	0.00711201597005129
719	0.582465708255768	0.514933466911316	-23.1879100799561	0.00451462110504508	0.00191722682211548	-0.00327756232582033	0.00581331877037883
720	-0.391557216644287	0.839607775211334	-23.122974395752	0.00418994715437293	0.00256657530553639	-0.00360223650932312	-0.00197886489331722
721	0.25779139995575	0.514933466911316	-22.8632354736328	0.00743668992072344	-0.00230353930965066	-0.0113944197073579	-0.00490093370899558
722	0.25779139995575	0.190259143710136	-22.3437576293945	0.0103587592020631	0.00159255252219737	-0.00587495695799589	-0.00197886489331722
723	0.25779139995575	-0.134415164589882	-22.6684303283691	0.0022419011220336	0.00354059832170606	0.00451462110504508	-3.08191010844894e-05
724	0.582465708255768	0.514933466911316	-23.1879100799561	0.00289124972186983	0.00483929552137852	-0.00197886489331722	-0.000680167751852423
725	0.25779139995575	-0.134415164589882	-23.1879100799561	-0.00230353930965066	0.00646266713738441	-0.00360223650932312	-0.0026282137259841
726	0.25779139995575	0.839607775211334	-23.3177795410156	0.00970941036939621	0.00613799272105098	-0.0130177913233638	-0.00457625929266214
727	0.907140016555786	0.190259143710136	-23.122974395752	-3.08191010844894e-05	-3.08191010844894e-05	-0.00327756232582033	-0.00587495695799589
728	0.25779139995575	0.514933466911316	-23.122974395752	-0.00749832857400179	-0.00490093370899558	-0.00100484199356288	-0.00100484199356288
729	-0.0668829083442688	1.16428208351135	-22.9281711578369	0.0126314787194133	0.00516396993771195	-0.00490093370899558	-3.08191010844894e-05
730	0.25779139995575	0.514933466911316	-22.9931049346924	0.0181509424000978	-0.00327756232582033	-0.00717365415766835	0.00159255252219737
731	1.23181438446045	-0.134415164589882	-23.0580406188965	-0.000355493422830477	0.00126787810586393	-0.00360223650932312	-0.00457625929266214
732	0.25779139995575	1.48895645141602	-23.2528457641602	0.0116574559360743	-0.000355493422830477	-0.0104203969240189	0.0022419011220336
733	0.25779139995575	1.48895645141602	-23.5775184631348	-0.00100484199356288	-0.00295288790948689	-3.08191010844894e-05	0.00354059832170606
734	-0.716231524944305	1.81363070011139	-23.6424541473389	0.0200989879667759	0.00516396993771195	-0.00684897974133492	-0.00392691092565656
735	0.582465708255768	-0.134415164589882	-23.3827152252197	-0.0185372550040483	-0.00100484199356288	-0.00457625929266214	0.00808603875339031
736	-0.0668829083442688	-0.134415164589882	-23.4476490020752	-0.0227580219507217	0.00256657530553639	-0.00684897974133492	-0.0113944197073579
737	-0.0668829083442688	-0.134415164589882	-23.6424541473389	-0.0204853005707264	0.00321592413820326	-0.00165419070981443	-0.0026282137259841
738	-0.0668829083442688	0.514933466911316	-23.5125846862793	0.01847561635077	0.00613799272105098	0.00256657530553639	-0.00165419070981443
739	-1.36558020114899	1.16428208351135	-23.6424541473389	0.00581331877037883	0.00289124972186983	-0.00684897974133492	0.00256657530553639
740	-0.391557216644287	-0.134415164589882	-23.2528457641602	0.00256657530553639	0.000943203864153475	-0.00327756232582033	0.000943203864153475
741	0.25779139995575	-0.134415164589882	-23.1879100799561	0.01847561635077	0.00938473641872406	-0.00652430532500148	-0.00555028254166245
742	-0.0668829083442688	0.839607775211334	-23.0580406188965	0.00613799272105098	0.00483929552137852	-0.00360223650932312	-0.00197886489331722
743	-0.0668829083442688	1.16428208351135	-23.2528457641602	-0.0107450718060136	-3.08191010844894e-05	-0.00490093370899558	0.00613799272105098
744	-0.0668829083442688	1.16428208351135	-23.122974395752	-0.00295288790948689	0.000293855206109583	-0.00522560812532902	0.00646266713738441
745	0.25779139995575	0.190259143710136	-23.0580406188965	0.0197743140161037	0.00711201597005129	-0.0130177913233638	-0.00522560812532902
746	0.907140016555786	-0.459089487791061	-22.8632354736328	-0.00457625929266214	0.0022419011220336	-0.00652430532500148	-0.000680167751852423
747	0.25779139995575	0.514933466911316	-22.7333660125732	-0.00684897974133492	-0.00814767740666866	-0.00295288790948689	-0.00295288790948689
748	0.907140016555786	-1.10843813419342	-22.8632354736328	0.00776136433705688	-0.00814767740666866	-0.0026282137259841	0.00483929552137852
749	0.25779139995575	-0.134415164589882	-23.6424541473389	0.011982130818069	-0.00652430532500148	-0.00327756232582033	0.000943203864153475
750	1.23181438446045	-1.10843813419342	-22.9931049346924	0.0100340843200684	-0.00652430532500148	-0.00327756232582033	0.00191722682211548
751	-0.0668829083442688	0.839607775211334	-23.1879100799561	0.00743668992072344	-0.0026282137259841	-0.00587495695799589	0.00354059832170606
752	0.907140016555786	0.190259143710136	-22.9931049346924	-3.08191010844894e-05	-0.000355493422830477	0.000618529506027699	0.00159255252219737
753	-0.0668829083442688	0.839607775211334	-23.1879100799561	0.00159255252219737	0.0022419011220336	0.00159255252219737	-0.00327756232582033
754	-0.0668829083442688	0.839607775211334	-23.6424541473389	0.00646266713738441	0.00386527273803949	-0.00165419070981443	0.00191722682211548
755	-0.0668829083442688	1.48895645141602	-23.1879100799561	-0.0117190945893526	-0.00360223650932312	-3.08191010844894e-05	-0.00717365415766835
756	-0.0668829083442688	0.839607775211334	-23.3827152252197	0.00906006153672934	0.00841071270406246	-0.00912170019000769	-0.00847235135734081
757	-0.391557216644287	1.48895645141602	-23.1879100799561	0.0236704051494598	0.00321592413820326	-0.00782300252467394	-0.00360223650932312
758	0.907140016555786	-0.459089487791061	-23.3177795410156	0.000293855206109583	0.00548864435404539	-0.00197886489331722	-0.00327756232582033
759	-0.0668829083442688	0.839607775211334	-22.9931049346924	0.00873538758605719	-0.00684897974133492	-0.00327756232582033	0.000293855206109583
760	0.907140016555786	0.190259143710136	-23.2528457641602	-0.00165419070981443	-0.00295288790948689	0.00191722682211548	-0.00944637414067984
761	-0.0668829083442688	0.839607775211334	-23.2528457641602	0.00256657530553639	-0.000680167751852423	-0.0026282137259841	-0.00230353930965066
762	-0.391557216644287	1.81363070011139	-23.4476490020752	0.0152288740500808	0.00646266713738441	-0.00490093370899558	-0.00522560812532902
763	-0.391557216644287	0.839607775211334	-23.1879100799561	-0.00165419070981443	0.00321592413820326	0.00354059832170606	-0.00165419070981443
764	-0.391557216644287	1.48895645141602	-23.0580406188965	-3.08191010844894e-05	0.000293855206109583	0.00678734155371785	-0.00327756232582033
765	0.582465708255768	1.48895645141602	-22.8632354736328	-0.00847235135734081	0.00938473641872406	-0.00814767740666866	-0.00197886489331722
766	0.25779139995575	0.190259143710136	-23.7723236083984	0.00711201597005129	0.00159255252219737	-0.00522560812532902	-0.0117190945893526
767	-0.0668829083442688	0.839607775211334	-23.2528457641602	-3.08191010844894e-05	-0.0026282137259841	-0.0133424662053585	-0.00652430532500148
768	-0.716231524944305	1.48895645141602	-23.0580406188965	-0.0263294391334057	0.00256657530553639	-0.00555028254166245	-0.0026282137259841
769	-0.0668829083442688	-0.134415164589882	-22.8632354736328	0.00191722682211548	0.00354059832170606	0.0022419011220336	0.000943203864153475
770	-0.716231524944305	1.48895645141602	-23.122974395752	-0.00619963090866804	0.00354059832170606	-0.00230353930965066	-0.0026282137259841
771	-1.04090583324432	0.839607775211334	-22.7983016967773	0.00256657530553639	0.00451462110504508	-0.00425158534198999	-0.00490093370899558
772	-0.391557216644287	-0.134415164589882	-23.0580406188965	-0.0107450718060136	0.00289124972186983	0.00289124972186983	-0.00425158534198999
773	0.25779139995575	-0.134415164589882	-23.1879100799561	0.00418994715437293	0.00354059832170606	0.00354059832170606	-0.00392691092565656
774	0.25779139995575	0.190259143710136	-22.8632354736328	-0.00100484199356288	-0.00295288790948689	0.0100340843200684	-0.00295288790948689
775	-0.0668829083442688	0.190259143710136	-22.7983016967773	0.00581331877037883	0.00516396993771195	-0.000680167751852423	-0.0026282137259841
776	-1.04090583324432	0.839607775211334	-22.9281711578369	0.00646266713738441	0.00289124972186983	0.000943203864153475	-0.00295288790948689
777	-0.716231524944305	1.48895645141602	-22.9281711578369	-0.00295288790948689	-0.00230353930965066	-0.00490093370899558	-0.00360223650932312
778	-0.0668829083442688	0.514933466911316	-23.707389831543	0.00289124972186983	-0.00522560812532902	-0.000355493422830477	0.00678734155371785
779	0.907140016555786	-0.134415164589882	-23.5125846862793	-0.00587495695799589	0.00191722682211548	-0.00132951640989631	0.00646266713738441
780	0.582465708255768	-0.459089487791061	-23.7723236083984	0.00126787810586393	-0.00555028254166245	-0.00879702530801296	0.000293855206109583
781	-0.0668829083442688	0.190259143710136	-23.6424541473389	0.000618529506027699	-0.00619963090866804	-0.000680167751852423	0.00386527273803949
782	0.907140016555786	-1.10843813419342	-23.1879100799561	0.01100810803473	-0.00555028254166245	0.00159255252219737	0.000293855206109583
783	0.907140016555786	-0.134415164589882	-23.1879100799561	-0.00944637414067984	-0.00522560812532902	0.00743668992072344	-3.08191010844894e-05
784	1.23181438446045	-0.134415164589882	-23.0580406188965	-3.08191010844894e-05	-0.000680167751852423	0.00516396993771195	0.00808603875339031
785	-0.0668829083442688	0.839607775211334	-23.707389831543	0.00516396993771195	0.00743668992072344	-0.00749832857400179	0.00321592413820326
786	0.25779139995575	0.514933466911316	-23.707389831543	0.00483929552137852	0.00191722682211548	-3.08191010844894e-05	0.00126787810586393
787	-0.0668829083442688	0.514933466911316	-22.9931049346924	-0.0149658378213644	0.00354059832170606	-0.00392691092565656	0.00418994715437293
788	-0.0668829083442688	1.16428208351135	-22.9281711578369	0.00841071270406246	0.00354059832170606	0.00841071270406246	0.00906006153672934
789	0.907140016555786	0.190259143710136	-22.7983016967773	0.0145795252174139	0.00386527273803949	0.00126787810586393	0.00873538758605719
790	-0.0668829083442688	1.16428208351135	-24.0320625305176	0.000293855206109583	-0.00100484199356288	-0.0123684434220195	-0.00295288790948689
791	0.907140016555786	-0.459089487791061	-23.6424541473389	0.00289124972186983	0.00386527273803949	-0.00522560812532902	0.0022419011220336
792	0.907140016555786	0.190259143710136	-23.707389831543	0.00256657530553639	-0.000680167751852423	0.000293855206109583	-0.00814767740666866
793	-0.0668829083442688	0.190259143710136	-23.4476490020752	0.013930176384747	0.000293855206109583	0.00126787810586393	0.0022419011220336
794	-0.0668829083442688	0.514933466911316	-22.8632354736328	-0.00295288790948689	-0.0026282137259841	0.00159255252219737	0.00581331877037883
795	0.582465708255768	0.190259143710136	-23.122974395752	-0.00555028254166245	0.00841071270406246	-0.00522560812532902	0.0022419011220336
796	-0.0668829083442688	1.48895645141602	-23.5775184631348	0.00873538758605719	-0.000355493422830477	0.00516396993771195	0.0022419011220336
797	0.582465708255768	0.190259143710136	-23.4476490020752	0.0106834331527352	0.000618529506027699	-0.00847235135734081	-3.08191010844894e-05
798	-0.0668829083442688	1.48895645141602	-23.5125846862793	-0.00684897974133492	-0.00425158534198999	-3.08191010844894e-05	0.00678734155371785
799	-0.0668829083442688	0.514933466911316	-23.1879100799561	-0.0156151866540313	0.00613799272105098	-0.00684897974133492	0.00354059832170606
800	-1.69025444984436	1.16428208351135	-22.9931049346924	-0.0130177913233638	0.00581331877037883	0.00451462110504508	-0.00619963090866804
801	-0.391557216644287	0.514933466911316	-23.1879100799561	-0.0104203969240189	0.00516396993771195	0.00159255252219737	0.00256657530553639
802	-0.391557216644287	0.190259143710136	-22.9281711578369	-0.000355493422830477	-0.00295288790948689	-0.00165419070981443	-0.00230353930965066
803	0.582465708255768	-0.134415164589882	-23.5125846862793	-0.0104203969240189	0.00289124972186983	0.000293855206109583	0.00289124972186983
804	0.25779139995575	0.190259143710136	-23.5125846862793	0.00483929552137852	0.00321592413820326	0.000293855206109583	0.000618529506027699
805	0.582465708255768	0.514933466911316	-22.9281711578369	-0.00684897974133492	0.00548864435404539	-0.00814767740666866	-0.00100484199356288
806	-0.716231524944305	0.839607775211334	-23.1879100799561	0.0155535480007529	0.00126787810586393	-0.00847235135734081	-0.00295288790948689
807	0.582465708255768	-0.134415164589882	-23.3177795410156	-0.0026282137259841	-0.00100484199356288	-0.00197886489331722	-0.00100484199356288
808	0.582465708255768	-0.134415164589882	-22.7983016967773	-0.023407369852066	-0.00522560812532902	-0.00132951640989631	0.000943203864153475
809	-0.0668829083442688	0.514933466911316	-23.2528457641602	0.0106834331527352	0.00354059832170606	0.000943203864153475	0.0022419011220336
810	0.25779139995575	-1.10843813419342	-22.7983016967773	0.00191722682211548	-3.08191010844894e-05	-0.00879702530801296	0.000293855206109583
811	0.582465708255768	-0.459089487791061	-23.3827152252197	0.00289124972186983	-0.00522560812532902	0.00321592413820326	-0.00879702530801296
812	-0.0668829083442688	-0.459089487791061	-23.3177795410156	-0.00814767740666866	-0.0107450718060136	-3.08191010844894e-05	0.000618529506027699
813	0.25779139995575	0.190259143710136	-23.0580406188965	-0.00879702530801296	-0.00327756232582033	0.00483929552137852	-0.00587495695799589
814	-0.0668829083442688	-0.459089487791061	-23.1879100799561	-0.0117190945893526	0.00159255252219737	-0.00522560812532902	0.0106834331527352
815	0.582465708255768	0.839607775211334	-23.122974395752	-0.00490093370899558	-0.00230353930965066	-0.0110697457566857	0.00678734155371785
816	0.582465708255768	-0.134415164589882	-22.9931049346924	-0.00652430532500148	0.00548864435404539	-0.00197886489331722	-0.00425158534198999
817	0.582465708255768	0.190259143710136	-23.122974395752	-0.00165419070981443	-0.00132951640989631	-0.00230353930965066	-0.00749832857400179
818	0.582465708255768	0.190259143710136	-22.6684303283691	-0.00619963090866804	-0.00165419070981443	0.00418994715437293	0.00938473641872406
819	-0.391557216644287	1.16428208351135	-23.2528457641602	-0.00490093370899558	0.0022419011220336	0.000293855206109583	0.00548864435404539
820	1.23181438446045	-0.134415164589882	-23.3177795410156	0.00711201597005129	0.00386527273803949	-0.00555028254166245	-0.00490093370899558
821	0.25779139995575	0.839607775211334	-23.4476490020752	-0.00392691092565656	0.00646266713738441	-0.00944637414067984	-0.00295288790948689
822	-0.0668829083442688	1.16428208351135	-23.3177795410156	-0.0230826959013939	-0.000355493422830477	-0.00814767740666866	0.0022419011220336
823	-0.716231524944305	1.48895645141602	-23.2528457641602	0.00289124972186983	-0.00132951640989631	0.0106834331527352	0.0022419011220336
824	0.25779139995575	1.16428208351135	-22.9281711578369	0.0200989879667759	0.0126314787194133	-0.00490093370899558	0.00581331877037883
825	-0.391557216644287	0.839607775211334	-23.6424541473389	-3.08191010844894e-05	0.00873538758605719	-0.00100484199356288	0.00516396993771195
826	0.907140016555786	0.190259143710136	-23.707389831543	0.00191722682211548	0.00321592413820326	-0.0104203969240189	0.0158782228827477
827	-0.0668829083442688	0.839607775211334	-23.707389831543	0.00743668992072344	0.00159255252219737	-0.0100957229733467	0.00646266713738441
828	0.907140016555786	0.190259143710136	-23.707389831543	0.00873538758605719	0.000293855206109583	-3.08191010844894e-05	-0.00230353930965066
829	0.25779139995575	1.16428208351135	-23.2528457641602	-0.00717365415766835	-0.00132951640989631	-0.00230353930965066	0.00354059832170606
830	0.582465708255768	0.839607775211334	-23.1879100799561	0.00386527273803949	0.00483929552137852	-3.08191010844894e-05	-0.000355493422830477
831	-0.391557216644287	1.16428208351135	-23.6424541473389	-0.00522560812532902	0.00483929552137852	-0.00555028254166245	-0.000355493422830477
832	-1.04090583324432	1.81363070011139	-23.707389831543	-0.00619963090866804	-0.000355493422830477	-0.00360223650932312	0.00126787810586393
833	-1.04090583324432	1.16428208351135	-23.5125846862793	-0.0208099745213985	-0.000680167751852423	-0.00425158534198999	0.00581331877037883
834	-2.01492881774902	1.81363070011139	-23.2528457641602	0.00646266713738441	0.00711201597005129	0.00159255252219737	-3.08191010844894e-05
835	-1.04090583324432	1.16428208351135	-23.0580406188965	0.000618529506027699	-0.00230353930965066	-0.00100484199356288	-0.00165419070981443
836	-1.36558020114899	1.16428208351135	-22.9281711578369	-0.0198359526693821	0.00776136433705688	-0.00457625929266214	-0.00555028254166245
837	-0.716231524944305	0.839607775211334	-23.0580406188965	0.0223717093467712	-0.000680167751852423	0.00159255252219737	-0.00847235135734081
838	-0.716231524944305	1.16428208351135	-23.1879100799561	-0.0165892094373703	0.00516396993771195	-0.00100484199356288	-0.0026282137259841
839	0.582465708255768	-0.134415164589882	-22.9931049346924	0.00354059832170606	0.00191722682211548	0.00808603875339031	-0.000680167751852423
840	0.907140016555786	0.190259143710136	-23.1879100799561	0.0113327819854021	0.00191722682211548	-0.00100484199356288	-0.00327756232582033
841	-0.0668829083442688	0.839607775211334	-23.122974395752	-0.000680167751852423	-0.00425158534198999	-0.0107450718060136	-0.00912170019000769
842	-1.04090583324432	0.839607775211334	-22.7333660125732	0.0113327819854021	0.0022419011220336	-0.00327756232582033	-0.00295288790948689
843	-0.391557216644287	0.839607775211334	-23.4476490020752	0.00159255252219737	-0.000680167751852423	0.00354059832170606	-0.00100484199356288
844	0.25779139995575	0.190259143710136	-23.2528457641602	0.00548864435404539	-0.00425158534198999	0.00418994715437293	0.00418994715437293
845	-0.0668829083442688	-0.134415164589882	-23.122974395752	-0.00847235135734081	-0.00490093370899558	-0.00619963090866804	-0.00977104809135199
846	0.582465708255768	-0.134415164589882	-23.0580406188965	-0.0113944197073579	0.000618529506027699	-0.00879702530801296	-0.00457625929266214
847	-0.391557216644287	0.514933466911316	-23.0580406188965	0.00256657530553639	-0.00977104809135199	0.000618529506027699	-0.00619963090866804
848	-0.0668829083442688	0.839607775211334	-23.3827152252197	-0.00782300252467394	-0.00132951640989631	-0.00555028254166245	0.00321592413820326
849	0.907140016555786	0.190259143710136	-23.3177795410156	0.0022419011220336	0.00354059832170606	-0.00814767740666866	-0.00684897974133492
850	-0.0668829083442688	1.16428208351135	-23.9671287536621	-0.00165419070981443	0.01100810803473	-0.0026282137259841	-0.00197886489331722
851	-0.391557216644287	0.514933466911316	-23.5775184631348	-0.00782300252467394	0.00776136433705688	-0.00230353930965066	-0.00295288790948689
852	0.907140016555786	-0.459089487791061	-23.3177795410156	-0.00717365415766835	0.0100340843200684	-0.0133424662053585	0.00386527273803949
853	0.582465708255768	-0.134415164589882	-23.3827152252197	0.00646266713738441	-0.000355493422830477	0.00159255252219737	0.00483929552137852
854	1.55648863315582	0.190259143710136	-23.3177795410156	-0.00230353930965066	0.0116574559360743	0.00159255252219737	0.00354059832170606
855	0.582465708255768	-0.134415164589882	-23.3827152252197	-0.017887907102704	0.00483929552137852	-0.00652430532500148	-0.00197886489331722
856	0.25779139995575	0.190259143710136	-23.8372592926025	0.00516396993771195	0.00808603875339031	-0.00425158534198999	-0.00847235135734081
857	-0.0668829083442688	0.514933466911316	-23.7723236083984	0.0126314787194133	0.000618529506027699	0.000618529506027699	-0.00457625929266214
858	-0.0668829083442688	0.839607775211334	-23.902193069458	-0.00652430532500148	0.00516396993771195	-0.00230353930965066	-0.000680167751852423
859	0.907140016555786	0.190259143710136	-22.7983016967773	-0.0100957229733467	0.00386527273803949	0.00548864435404539	0.00483929552137852
860	0.25779139995575	0.839607775211334	-23.6424541473389	0.00970941036939621	0.00548864435404539	-0.00717365415766835	0.00191722682211548
861	-0.391557216644287	0.839607775211334	-23.5775184631348	0.00451462110504508	0.00743668992072344	-0.00782300252467394	0.00159255252219737
862	0.25779139995575	0.190259143710136	-23.6424541473389	-0.00327756232582033	0.0022419011220336	-0.00457625929266214	-0.00132951640989631
863	0.582465708255768	-0.134415164589882	-23.3827152252197	-0.0110697457566857	-0.00100484199356288	-0.000680167751852423	0.0022419011220336
864	0.907140016555786	-0.134415164589882	-23.5775184631348	0.00678734155371785	-0.000355493422830477	0.0022419011220336	0.00646266713738441
865	-0.0668829083442688	0.514933466911316	-23.4476490020752	0.00873538758605719	-3.08191010844894e-05	-0.00619963090866804	0.00418994715437293
866	-0.391557216644287	1.48895645141602	-23.3177795410156	-0.0113944197073579	0.00451462110504508	-0.00457625929266214	0.0126314787194133
867	0.25779139995575	0.190259143710136	-23.3177795410156	0.00516396993771195	-0.00522560812532902	-0.00457625929266214	0.00581331877037883
868	-1.04090583324432	-0.134415164589882	-23.5125846862793	-0.0100957229733467	0.00451462110504508	-0.00327756232582033	0.00256657530553639
869	-0.716231524944305	1.16428208351135	-23.7723236083984	-0.00619963090866804	0.00321592413820326	0.000943203864153475	0.00808603875339031
870	-1.69025444984436	1.16428208351135	-23.4476490020752	0.00970941036939621	0.00191722682211548	0.00386527273803949	-0.00295288790948689
871	-0.391557216644287	0.514933466911316	-23.3177795410156	-0.00457625929266214	0.000943203864153475	0.000943203864153475	0.00256657530553639
872	0.25779139995575	0.514933466911316	-23.3177795410156	0.00776136433705688	0.00289124972186983	-0.00165419070981443	-0.00360223650932312
873	-0.0668829083442688	1.16428208351135	-23.707389831543	0.00743668992072344	0.00743668992072344	0.00354059832170606	0.00711201597005129
874	-0.716231524944305	1.81363070011139	-23.6424541473389	-0.0165892094373703	0.0142548503354192	-0.00360223650932312	0.00256657530553639
875	0.907140016555786	-0.459089487791061	-22.6034965515137	0.00289124972186983	0.00581331877037883	-0.00197886489331722	-3.08191010844894e-05
876	0.907140016555786	0.190259143710136	-22.5385608673096	0.00289124972186983	0.00386527273803949	-0.0126931173726916	-0.0026282137259841
877	0.907140016555786	-0.783763766288757	-22.7333660125732	-0.00165419070981443	0.00289124972186983	-0.00197886489331722	-0.00522560812532902
878	0.25779139995575	-0.783763766288757	-22.3437576293945	0.0136055024340749	-0.00457625929266214	0.00354059832170606	-0.00425158534198999
879	-0.716231524944305	0.190259143710136	-23.1879100799561	0.00418994715437293	-0.00197886489331722	0.000293855206109583	0.00191722682211548
880	0.25779139995575	-0.134415164589882	-23.1879100799561	-0.00814767740666866	-0.00619963090866804	-0.00587495695799589	-0.00100484199356288
881	0.25779139995575	-0.783763766288757	-22.9931049346924	-0.00490093370899558	-0.0120437685400248	-0.000355493422830477	-0.00490093370899558
882	0.907140016555786	-1.10843813419342	-22.9281711578369	0.0106834331527352	-0.00619963090866804	0.00159255252219737	0.00386527273803949
883	0.907140016555786	-0.134415164589882	-22.7983016967773	0.0145795252174139	-3.08191010844894e-05	0.00483929552137852	-0.00392691092565656
884	1.23181438446045	-0.783763766288757	-22.6034965515137	0.0226963832974434	0.00159255252219737	-0.00165419070981443	0.000618529506027699
885	0.582465708255768	0.190259143710136	-22.8632354736328	-0.00847235135734081	0.00841071270406246	0.00159255252219737	-3.08191010844894e-05
886	0.25779139995575	0.839607775211334	-23.5775184631348	0.0194496400654316	0.00418994715437293	-0.00717365415766835	-0.00490093370899558
887	0.907140016555786	0.190259143710136	-23.6424541473389	0.0022419011220336	-0.000355493422830477	0.00613799272105098	-0.00100484199356288
888	1.23181438446045	0.190259143710136	-23.0580406188965	0.00776136433705688	-0.00425158534198999	0.00256657530553639	-0.0026282137259841
889	-0.0668829083442688	1.48895645141602	-23.122974395752	0.00938473641872406	0.00321592413820326	0.00808603875339031	0.00191722682211548
890	0.907140016555786	-0.134415164589882	-22.7983016967773	0.00548864435404539	-0.00197886489331722	-0.00132951640989631	0.0022419011220336
891	0.25779139995575	1.48895645141602	-23.4476490020752	0.012956153601408	-0.0026282137259841	-0.00132951640989631	-0.00360223650932312
892	0.25779139995575	0.839607775211334	-23.9671287536621	0.0022419011220336	0.00289124972186983	-0.00230353930965066	-0.00327756232582033
893	-0.0668829083442688	1.16428208351135	-23.1879100799561	0.00938473641872406	0.00289124972186983	0.00418994715437293	-0.00587495695799589
894	-0.391557216644287	1.16428208351135	-23.122974395752	0.0200989879667759	-0.00197886489331722	0.000293855206109583	-0.000680167751852423
895	0.25779139995575	1.48895645141602	-23.5125846862793	0.012956153601408	0.00321592413820326	0.00516396993771195	-0.000680167751852423
896	0.582465708255768	1.48895645141602	-23.5125846862793	-0.0123684434220195	0.00516396993771195	-0.00944637414067984	-0.00814767740666866
897	0.25779139995575	1.16428208351135	-23.5125846862793	0.0132808275520802	-0.00295288790948689	0.000943203864153475	-0.00165419070981443
898	0.907140016555786	0.190259143710136	-23.5775184631348	-0.00587495695799589	-0.0107450718060136	-0.00230353930965066	-0.000355493422830477
899	-0.391557216644287	0.839607775211334	-23.0580406188965	-0.0217839982360601	0.00483929552137852	0.011982130818069	0.00159255252219737
900	-0.0668829083442688	0.514933466911316	-22.8632354736328	-0.0175632312893867	0.00289124972186983	0.00289124972186983	-0.00295288790948689
901	-0.391557216644287	0.514933466911316	-22.8632354736328	0.00581331877037883	0.00289124972186983	0.00354059832170606	-0.00652430532500148
902	-1.36558020114899	1.81363070011139	-22.9281711578369	0.0220470335334539	0.00321592413820326	0.0100340843200684	-3.08191010844894e-05
903	-1.04090583324432	0.839607775211334	-23.122974395752	0.00938473641872406	-3.08191010844894e-05	0.00776136433705688	-0.00197886489331722
904	-2.01492881774902	1.48895645141602	-23.122974395752	-0.0133424662053585	-0.00522560812532902	-3.08191010844894e-05	0.00548864435404539
905	-1.04090583324432	1.16428208351135	-23.122974395752	-0.0162645354866982	-0.00230353930965066	0.00191722682211548	-0.00197886489331722
906	0.25779139995575	-0.134415164589882	-22.8632354736328	0.00191722682211548	0.00256657530553639	0.00159255252219737	-0.00490093370899558
907	0.25779139995575	0.514933466911316	-22.9281711578369	-0.00555028254166245	-0.000680167751852423	-0.00814767740666866	-0.00944637414067984
908	-0.0668829083442688	1.48895645141602	-22.9281711578369	0.000943203864153475	-0.0026282137259841	0.00354059832170606	0.0100340843200684
909	0.907140016555786	-0.783763766288757	-22.9281711578369	0.000943203864153475	0.00386527273803949	0.00548864435404539	-0.000355493422830477
910	0.582465708255768	0.190259143710136	-23.122974395752	0.00873538758605719	0.000293855206109583	0.00126787810586393	-0.00100484199356288
911	0.582465708255768	-0.134415164589882	-22.9931049346924	0.00646266713738441	0.00581331877037883	-0.00457625929266214	-0.00944637414067984
912	0.25779139995575	-1.10843813419342	-22.7983016967773	0.00418994715437293	-0.00522560812532902	-0.00360223650932312	0.000293855206109583
913	1.23181438446045	-1.10843813419342	-22.7983016967773	0.0136055024340749	-0.0117190945893526	-0.00230353930965066	-0.00555028254166245
914	0.25779139995575	-1.10843813419342	-22.4736270904541	-0.00879702530801296	-0.00717365415766835	0.000943203864153475	-0.00327756232582033
915	-0.0668829083442688	-0.783763766288757	-22.9931049346924	0.0136055024340749	0.0022419011220336	-0.000680167751852423	-0.00652430532500148
916	0.25779139995575	1.16428208351135	-23.2528457641602	-0.00555028254166245	0.00483929552137852	-0.0117190945893526	-0.00360223650932312
917	-0.391557216644287	1.16428208351135	-23.0580406188965	0.00418994715437293	-0.000355493422830477	-0.00165419070981443	-0.00749832857400179
918	-0.0668829083442688	0.839607775211334	-22.8632354736328	0.0285405199974775	0.00451462110504508	0.00289124972186983	0.00289124972186983
919	0.582465708255768	0.190259143710136	-22.6684303283691	-0.00879702530801296	0.00581331877037883	-0.00165419070981443	-0.0139918150380254
920	0.582465708255768	0.514933466911316	-22.9281711578369	0.000293855206109583	0.00483929552137852	-0.00100484199356288	0.000293855206109583
921	-0.391557216644287	1.48895645141602	-23.3827152252197	-0.00295288790948689	0.00646266713738441	-0.00295288790948689	-0.00619963090866804
922	0.582465708255768	0.514933466911316	-23.3177795410156	0.00906006153672934	0.00321592413820326	0.000618529506027699	-0.00522560812532902
923	-0.0668829083442688	1.16428208351135	-23.122974395752	-0.000680167751852423	-0.00392691092565656	0.000943203864153475	0.00321592413820326
924	-0.0668829083442688	1.16428208351135	-23.122974395752	0.0136055024340749	0.00613799272105098	-0.00197886489331722	0.000293855206109583
925	-0.0668829083442688	1.16428208351135	-23.1879100799561	0.000943203864153475	0.00808603875339031	-0.00522560812532902	0.000293855206109583
926	0.582465708255768	0.839607775211334	-23.2528457641602	0.0162028968334198	0.00776136433705688	-0.00944637414067984	-0.000680167751852423
927	-0.391557216644287	1.81363070011139	-22.9931049346924	-0.00684897974133492	-0.000680167751852423	-0.0026282137259841	-0.00360223650932312
928	0.582465708255768	1.16428208351135	-23.2528457641602	0.00191722682211548	0.00289124972186983	0.000943203864153475	0.00711201597005129
929	0.582465708255768	-0.134415164589882	-22.9281711578369	0.0175015944987535	0.0022419011220336	-0.00165419070981443	0.00354059832170606
930	0.25779139995575	1.81363070011139	-23.1879100799561	-0.00684897974133492	0.000943203864153475	-0.00165419070981443	-0.00360223650932312
931	0.582465708255768	0.190259143710136	-22.4736270904541	0.011982130818069	0.00808603875339031	-0.00457625929266214	-0.0146411629393697
932	0.582465708255768	-0.134415164589882	-22.9931049346924	-0.00132951640989631	0.000618529506027699	-0.00684897974133492	-0.0117190945893526
933	0.25779139995575	0.190259143710136	-22.9931049346924	-0.00490093370899558	-3.08191010844894e-05	-3.08191010844894e-05	0.00126787810586393
934	-0.0668829083442688	0.514933466911316	-23.5125846862793	-0.00425158534198999	-3.08191010844894e-05	-0.0130177913233638	-0.00360223650932312
935	-0.0668829083442688	0.190259143710136	-23.3827152252197	-0.0126931173726916	0.000618529506027699	0.00256657530553639	-0.00295288790948689
936	-0.716231524944305	0.839607775211334	-23.3177795410156	-0.0152905117720366	0.00483929552137852	-0.0100957229733467	-0.00847235135734081
937	-1.36558020114899	-0.134415164589882	-23.0580406188965	-0.023407369852066	0.00159255252219737	-0.0126931173726916	-0.000680167751852423
938	-1.36558020114899	1.48895645141602	-23.122974395752	-0.00912170019000769	-0.00425158534198999	-0.00425158534198999	0.0022419011220336
939	-0.0668829083442688	0.190259143710136	-23.0580406188965	-0.00522560812532902	0.00321592413820326	-0.00944637414067984	-0.00360223650932312
940	-1.04090583324432	1.16428208351135	-23.7723236083984	-0.00425158534198999	0.00581331877037883	-0.00100484199356288	0.000293855206109583
941	-0.391557216644287	0.190259143710136	-23.5125846862793	0.00613799272105098	0.000293855206109583	-0.00782300252467394	-0.00490093370899558
942	0.907140016555786	0.190259143710136	-23.3177795410156	-0.000680167751852423	0.00289124972186983	0.00646266713738441	-0.000355493422830477
943	1.23181438446045	-0.134415164589882	-23.2528457641602	-0.000355493422830477	-0.00360223650932312	0.000293855206109583	0.00516396993771195
944	0.25779139995575	-0.783763766288757	-23.5125846862793	-0.00782300252467394	0.000618529506027699	0.0022419011220336	0.0022419011220336
945	0.582465708255768	-0.459089487791061	-23.4476490020752	0.00938473641872406	-0.00100484199356288	-0.00132951640989631	0.000293855206109583
946	-0.716231524944305	0.190259143710136	-23.707389831543	0.0155535480007529	-0.00327756232582033	-0.00587495695799589	-0.0100957229733467
947	1.23181438446045	-0.783763766288757	-23.3177795410156	0.00354059832170606	-0.00360223650932312	-0.00327756232582033	0.0022419011220336
948	0.582465708255768	-1.10843813419342	-23.2528457641602	0.0230210572481155	-0.00782300252467394	0.000943203864153475	0.00743668992072344
949	-0.0668829083442688	-0.134415164589882	-23.3177795410156	0.00711201597005129	-0.00977104809135199	-0.00555028254166245	-0.00197886489331722
950	0.25779139995575	-0.783763766288757	-23.1879100799561	0.00548864435404539	-0.00490093370899558	-0.00230353930965066	-0.00684897974133492
951	0.582465708255768	0.190259143710136	-23.5775184631348	0.00581331877037883	0.00581331877037883	-0.0110697457566857	-0.00230353930965066
952	0.25779139995575	0.839607775211334	-23.6424541473389	0.00354059832170606	-0.00587495695799589	-0.00295288790948689	-0.00879702530801296
953	-0.0668829083442688	1.16428208351135	-23.6424541473389	0.00354059832170606	0.00386527273803949	0.00321592413820326	-0.00490093370899558
954	-0.0668829083442688	1.48895645141602	-23.3177795410156	0.00386527273803949	0.00256657530553639	-0.00230353930965066	0.00256657530553639
955	-0.0668829083442688	0.190259143710136	-23.5775184631348	-0.0123684434220195	0.00808603875339031	-0.00555028254166245	-0.00295288790948689
956	0.582465708255768	-0.459089487791061	-23.7723236083984	0.0175015944987535	0.00581331877037883	-0.0104203969240189	-0.00619963090866804
957	0.907140016555786	0.839607775211334	-23.6424541473389	0.00321592413820326	-0.000680167751852423	-0.00295288790948689	-0.00587495695799589
958	0.907140016555786	-0.134415164589882	-23.6424541473389	-0.00847235135734081	0.00321592413820326	-0.00360223650932312	-0.00100484199356288
959	-0.391557216644287	1.48895645141602	-23.3827152252197	-0.00717365415766835	0.00516396993771195	0.00256657530553639	-0.00392691092565656
960	0.907140016555786	0.190259143710136	-23.5125846862793	0.00711201597005129	0.00321592413820326	-0.00879702530801296	0.00354059832170606
961	0.582465708255768	0.190259143710136	-23.3827152252197	0.000293855206109583	-0.00132951640989631	-0.0146411629393697	0.000293855206109583
962	0.907140016555786	0.190259143710136	-23.9671287536621	0.0181509424000978	0.00418994715437293	-0.0107450718060136	-0.00360223650932312
963	0.25779139995575	1.48895645141602	-23.3177795410156	0.000293855206109583	-0.000680167751852423	0.00289124972186983	0.00581331877037883
964	0.25779139995575	0.839607775211334	-23.0580406188965	0.00581331877037883	0.00289124972186983	0.00418994715437293	0.00289124972186983
965	0.25779139995575	0.190259143710136	-22.8632354736328	-0.00749832857400179	0.00386527273803949	0.00873538758605719	0.00451462110504508
966	0.582465708255768	-0.459089487791061	-22.6684303283691	0.0100340843200684	-0.000680167751852423	-0.00749832857400179	-0.00327756232582033
967	-0.0668829083442688	1.48895645141602	-22.8632354736328	-0.00100484199356288	-0.00132951640989631	-0.00814767740666866	0.00126787810586393
968	-0.391557216644287	-0.459089487791061	-22.9931049346924	0.000618529506027699	-0.00392691092565656	-0.000355493422830477	0.00289124972186983
969	-1.04090583324432	1.16428208351135	-23.8372592926025	0.0171769186854362	0.00743668992072344	-0.00879702530801296	0.0106834331527352
970	-0.716231524944305	-0.134415164589882	-23.4476490020752	-0.0292515084147453	-0.00295288790948689	-0.00392691092565656	0.00906006153672934
971	-1.36558020114899	0.839607775211334	-23.3827152252197	0.00873538758605719	0.000618529506027699	-0.0126931173726916	0.011982130818069
972	-1.36558020114899	1.48895645141602	-22.8632354736328	-0.00392691092565656	0.00581331877037883	-0.00684897974133492	0.00386527273803949
973	-0.716231524944305	0.839607775211334	-22.7333660125732	-0.0120437685400248	0.00483929552137852	0.00386527273803949	0.0106834331527352
974	-1.04090583324432	1.48895645141602	-23.5775184631348	0.0288651939481497	0.00581331877037883	-0.00587495695799589	0.00256657530553639
975	-0.716231524944305	1.16428208351135	-23.122974395752	-0.00490093370899558	0.0022419011220336	-3.08191010844894e-05	0.00548864435404539
976	-0.716231524944305	1.81363070011139	-23.2528457641602	-0.0113944197073579	0.00776136433705688	-0.00749832857400179	0.00418994715437293
977	0.25779139995575	0.839607775211334	-23.5775184631348	0.0123068047687411	0.00191722682211548	-0.000680167751852423	0.00678734155371785
978	0.25779139995575	-0.134415164589882	-22.6684303283691	0.00126787810586393	-0.00457625929266214	0.00289124972186983	0.00451462110504508
979	0.25779139995575	0.190259143710136	-22.7983016967773	-0.00749832857400179	-0.00165419070981443	-0.00944637414067984	0.00191722682211548
980	0.582465708255768	-0.783763766288757	-23.5125846862793	0.00646266713738441	-3.08191010844894e-05	-0.00977104809135199	0.00613799272105098
981	-0.0668829083442688	0.514933466911316	-23.7723236083984	0.00646266713738441	-0.00587495695799589	-0.00457625929266214	0.00548864435404539
982	0.25779139995575	-0.783763766288757	-23.5775184631348	0.0298392176628113	-0.00100484199356288	-0.0100957229733467	-0.00295288790948689
983	0.582465708255768	-0.459089487791061	-22.9281711578369	-0.00165419070981443	-0.0123684434220195	0.00126787810586393	0.00970941036939621
984	-0.391557216644287	-0.134415164589882	-22.7983016967773	-0.0136671401560307	0.00289124972186983	-0.00977104809135199	0.00516396993771195
985	-0.0668829083442688	0.839607775211334	-23.122974395752	0.00646266713738441	-3.08191010844894e-05	0.00159255252219737	-0.00132951640989631
986	0.25779139995575	-0.134415164589882	-22.9281711578369	0.00548864435404539	0.00808603875339031	-0.00944637414067984	0.00321592413820326
987	0.25779139995575	0.839607775211334	-23.7723236083984	0.00581331877037883	0.00289124972186983	-0.0104203969240189	-0.0113944197073579
988	-0.0668829083442688	1.48895645141602	-23.122974395752	-0.00197886489331722	-0.00392691092565656	-0.00295288790948689	0.000943203864153475
989	1.23181438446045	0.190259143710136	-22.8632354736328	-0.00652430532500148	0.00743668992072344	-0.000355493422830477	0.000293855206109583
990	-0.391557216644287	0.514933466911316	-22.9281711578369	-0.00684897974133492	0.00581331877037883	-0.00587495695799589	0.000943203864153475
991	-0.716231524944305	1.48895645141602	-23.122974395752	0.00743668992072344	0.00256657530553639	-0.0126931173726916	-0.00619963090866804
992	0.582465708255768	-0.459089487791061	-23.5775184631348	0.0175015944987535	0.000943203864153475	-0.00490093370899558	0.000293855206109583
993	0.25779139995575	0.190259143710136	-23.707389831543	0.00841071270406246	-0.00132951640989631	-0.00327756232582033	0.00678734155371785
994	0.907140016555786	-0.134415164589882	-23.6424541473389	-0.0143164889886975	0.00743668992072344	-0.0146411629393697	0.00289124972186983
995	0.907140016555786	0.514933466911316	-23.5775184631348	0.0217223595827818	0.00386527273803949	-0.00749832857400179	0.00646266713738441
996	-0.0668829083442688	0.839607775211334	-22.9281711578369	-0.0117190945893526	0.0022419011220336	0.00126787810586393	0.00483929552137852
997	-0.716231524944305	1.81363070011139	-23.4476490020752	0.0191249661147594	0.00256657530553639	-0.0120437685400248	0.00321592413820326
998	0.25779139995575	0.839607775211334	-23.2528457641602	0.00970941036939621	-0.00132951640989631	0.00646266713738441	0.00418994715437293
999	0.907140016555786	-0.134415164589882	-22.9281711578369	0.0103587592020631	0.00743668992072344	-0.00522560812532902	0.00646266713738441
1000	-0.391557216644287	1.48895645141602	-23.2528457641602	0.00191722682211548	0.00256657530553639	0.00516396993771195	0.00191722682211548
1001	-0.391557216644287	1.48895645141602	-22.8632354736328	-0.00782300252467394	-0.00165419070981443	-0.00360223650932312	-0.00425158534198999
1002	-0.716231524944305	-0.134415164589882	-22.6684303283691	-0.00457625929266214	-0.00132951640989631	-0.00295288790948689	-0.00360223650932312
1003	-0.391557216644287	0.190259143710136	-23.3827152252197	-0.0126931173726916	0.0022419011220336	0.00321592413820326	0.0106834331527352
1004	-1.04090583324432	0.190259143710136	-23.0580406188965	-0.00457625929266214	-0.00295288790948689	0.00256657530553639	0.0103587592020631
1005	-1.36558020114899	1.48895645141602	-23.122974395752	-0.000355493422830477	0.00743668992072344	-0.00100484199356288	0.00548864435404539
1006	-1.36558020114899	1.16428208351135	-23.122974395752	-0.000680167751852423	0.00321592413820326	-0.00165419070981443	-0.00230353930965066
1007	-0.391557216644287	0.190259143710136	-23.2528457641602	0.000293855206109583	0.00418994715437293	-0.0152905117720366	0.00289124972186983
1008	-0.716231524944305	1.48895645141602	-23.3177795410156	0.000943203864153475	-0.0026282137259841	-0.00327756232582033	-0.00132951640989631
1009	0.582465708255768	-0.134415164589882	-23.7723236083984	-0.0156151866540313	0.00711201597005129	-0.00230353930965066	0.00483929552137852
1010	-0.391557216644287	1.16428208351135	-23.7723236083984	-0.00717365415766835	0.000293855206109583	-0.0104203969240189	0.0022419011220336
1011	1.55648863315582	-0.134415164589882	-22.7983016967773	0.00938473641872406	0.00126787810586393	-0.00555028254166245	-0.00555028254166245
1012	-0.0668829083442688	0.190259143710136	-22.8632354736328	-0.00360223650932312	0.00646266713738441	-0.00587495695799589	-0.000680167751852423
1013	0.907140016555786	-0.134415164589882	-23.5125846862793	-0.00684897974133492	0.00159255252219737	-0.00555028254166245	0.00711201597005129
1014	-0.0668829083442688	-0.134415164589882	-23.2528457641602	-0.00619963090866804	-0.00295288790948689	-0.00814767740666866	0.00808603875339031
1015	0.907140016555786	-1.43311238288879	-23.5775184631348	0.00678734155371785	-0.00360223650932312	-0.00490093370899558	-0.00327756232582033
1016	0.907140016555786	-1.10843813419342	-23.0580406188965	0.00841071270406246	-0.00652430532500148	-0.00684897974133492	-3.08191010844894e-05
1017	0.907140016555786	-1.10843813419342	-23.5125846862793	-0.00165419070981443	-0.00749832857400179	-0.0120437685400248	-0.000680167751852423
1018	0.25779139995575	0.514933466911316	-23.2528457641602	0.00743668992072344	-0.00392691092565656	-0.00100484199356288	0.000293855206109583
1019	0.907140016555786	0.514933466911316	-23.707389831543	0.00418994715437293	-0.00165419070981443	-0.00360223650932312	0.00711201597005129
1020	-0.0668829083442688	1.16428208351135	-23.4476490020752	0.00743668992072344	-0.00327756232582033	-0.00295288790948689	0.000943203864153475
1021	0.907140016555786	-0.134415164589882	-23.5775184631348	0.011982130818069	0.00386527273803949	0.00386527273803949	-0.00522560812532902
1022	0.582465708255768	-0.459089487791061	-23.5775184631348	-0.00360223650932312	0.00581331877037883	-0.00587495695799589	-0.00295288790948689
1023	0.582465708255768	0.190259143710136	-23.5775184631348	0.00483929552137852	-0.00457625929266214	0.00126787810586393	-0.00360223650932312
1024	0.582465708255768	0.190259143710136	-23.707389831543	-0.00100484199356288	-0.00360223650932312	-0.00327756232582033	0.00841071270406246
1025	1.23181438446045	-0.134415164589882	-23.4476490020752	-0.00944637414067984	0.00646266713738441	-0.00295288790948689	-0.00132951640989631
1026	-0.0668829083442688	1.16428208351135	-23.4476490020752	0.00483929552137852	0.00581331877037883	-0.00749832857400179	0.00354059832170606
1027	0.907140016555786	0.514933466911316	-23.3177795410156	-0.00132951640989631	0.00126787810586393	-0.00847235135734081	-0.00360223650932312
1028	0.582465708255768	0.190259143710136	-23.3177795410156	-0.0107450718060136	-0.00555028254166245	-0.00555028254166245	0.00418994715437293
1029	-1.04090583324432	1.48895645141602	-23.2528457641602	-0.00587495695799589	-0.000680167751852423	0.00451462110504508	0.00711201597005129
1030	1.23181438446045	-0.459089487791061	-22.7333660125732	0.00776136433705688	0.00776136433705688	-0.0026282137259841	0.00483929552137852
1031	0.582465708255768	0.839607775211334	-22.9281711578369	0.0188002903014421	-3.08191010844894e-05	-0.00490093370899558	-0.00100484199356288
1032	0.582465708255768	0.514933466911316	-23.5125846862793	0.00613799272105098	-0.0026282137259841	-0.00944637414067984	-0.00295288790948689
1033	-0.391557216644287	1.48895645141602	-23.3177795410156	-0.0026282137259841	-0.00327756232582033	0.00613799272105098	0.00678734155371785
1034	-0.716231524944305	0.514933466911316	-23.5775184631348	-0.00977104809135199	-0.00425158534198999	-0.00684897974133492	0.00646266713738441
1035	-1.69025444984436	1.16428208351135	-23.1879100799561	-0.0100957229733467	0.00321592413820326	-0.000680167751852423	0.00743668992072344
1036	-1.36558020114899	1.16428208351135	-22.5385608673096	0.00678734155371785	0.0022419011220336	-0.00684897974133492	-0.00100484199356288
1037	-0.391557216644287	0.514933466911316	-22.4736270904541	-0.00327756232582033	-0.00132951640989631	-0.00392691092565656	-0.00100484199356288
1038	-1.36558020114899	0.839607775211334	-23.122974395752	-0.0143164889886975	-0.00490093370899558	0.00386527273803949	0.00873538758605719
1039	0.25779139995575	-0.134415164589882	-23.1879100799561	-0.0159398596733809	-3.08191010844894e-05	0.00191722682211548	0.00126787810586393
1040	-0.391557216644287	1.16428208351135	-23.3827152252197	-0.00392691092565656	-0.000355493422830477	-0.00425158534198999	-0.00490093370899558
1041	-0.391557216644287	1.16428208351135	-22.7983016967773	0.00418994715437293	-0.00360223650932312	0.00159255252219737	-3.08191010844894e-05
1042	0.582465708255768	0.190259143710136	-23.2528457641602	-0.00425158534198999	0.00256657530553639	-0.0120437685400248	-0.00912170019000769
1043	0.582465708255768	-0.459089487791061	-22.40869140625	0.0239950809627771	-0.00360223650932312	0.00808603875339031	0.00321592413820326
1044	-0.391557216644287	0.190259143710136	-22.9281711578369	-0.0182125810533762	-0.00847235135734081	0.00548864435404539	0.00516396993771195
1045	-0.0668829083442688	-0.134415164589882	-23.2528457641602	0.0210730116814375	-0.00327756232582033	-0.00555028254166245	0.00451462110504508
1046	-0.716231524944305	0.190259143710136	-23.3177795410156	0.00386527273803949	-0.00749832857400179	-0.00230353930965066	-0.0133424662053585
1047	0.582465708255768	-0.459089487791061	-23.4476490020752	0.0100340843200684	-0.00392691092565656	0.000618529506027699	-0.00100484199356288
1048	0.582465708255768	-0.459089487791061	-23.3827152252197	0.00548864435404539	-0.00782300252467394	0.00938473641872406	0.000293855206109583
1049	0.582465708255768	0.190259143710136	-23.1879100799561	-0.00522560812532902	0.00418994715437293	-0.00587495695799589	0.00354059832170606
1050	0.25779139995575	0.514933466911316	-23.5125846862793	-0.00360223650932312	0.00289124972186983	0.00191722682211548	-0.00132951640989631
1051	0.25779139995575	1.16428208351135	-23.7723236083984	-0.00197886489331722	0.00126787810586393	-0.0100957229733467	-0.00392691092565656
1052	0.25779139995575	0.839607775211334	-23.5775184631348	-0.00392691092565656	0.000618529506027699	-0.00652430532500148	-0.00327756232582033
1053	1.23181438446045	0.190259143710136	-23.4476490020752	0.00808603875339031	0.00386527273803949	-0.0026282137259841	-0.000680167751852423
1054	0.582465708255768	-0.459089487791061	-23.1879100799561	0.0145795252174139	-0.00165419070981443	-0.00100484199356288	-0.00165419070981443
1055	0.25779139995575	0.190259143710136	-23.1879100799561	0.00841071270406246	-0.000355493422830477	0.000943203864153475	-0.00392691092565656
1056	-0.716231524944305	0.839607775211334	-23.9671287536621	0.0223717093467712	-0.0026282137259841	-0.00619963090866804	-3.08191010844894e-05
1057	-0.0668829083442688	1.16428208351135	-23.5775184631348	0.00418994715437293	0.00451462110504508	-0.00684897974133492	-0.0026282137259841
1058	0.907140016555786	-0.459089487791061	-23.6424541473389	0.0155535480007529	-0.00425158534198999	-0.00392691092565656	0.00970941036939621
1059	-0.391557216644287	1.16428208351135	-23.1879100799561	0.0103587592020631	0.00516396993771195	0.000618529506027699	0.00159255252219737
1060	0.582465708255768	0.839607775211334	-22.2788219451904	-0.00360223650932312	-0.00360223650932312	-0.00717365415766835	-0.00132951640989631
1061	0.25779139995575	1.16428208351135	-22.2788219451904	-0.00295288790948689	0.00646266713738441	-0.0026282137259841	-0.00457625929266214
1062	-0.0668829083442688	0.839607775211334	-22.7333660125732	-0.00295288790948689	0.000618529506027699	-0.00555028254166245	-0.00327756232582033
1063	-0.0668829083442688	1.48895645141602	-22.7333660125732	0.0022419011220336	0.000943203864153475	0.00289124972186983	-0.00392691092565656
1064	-0.716231524944305	0.839607775211334	-23.1879100799561	-0.00652430532500148	0.00581331877037883	-0.00652430532500148	0.00808603875339031
1065	0.25779139995575	1.48895645141602	-23.122974395752	0.00289124972186983	0.00386527273803949	-0.00327756232582033	-0.00165419070981443
1066	-0.0668829083442688	0.190259143710136	-22.6684303283691	0.0181509424000978	0.00451462110504508	-0.00197886489331722	0.00613799272105098
1067	-1.69025444984436	1.81363070011139	-22.7983016967773	0.00581331877037883	0.00581331877037883	0.000943203864153475	-0.00100484199356288
1068	-1.36558020114899	0.839607775211334	-23.3177795410156	0.000943203864153475	0.00126787810586393	0.00191722682211548	0.00191722682211548
1069	-1.04090583324432	0.839607775211334	-22.9281711578369	-0.00100484199356288	0.00126787810586393	0.00808603875339031	0.00159255252219737
1070	-1.04090583324432	1.16428208351135	-23.1879100799561	0.0103587592020631	0.00841071270406246	-0.00230353930965066	-0.00100484199356288
1071	-0.0668829083442688	0.514933466911316	-23.5775184631348	0.00808603875339031	0.00451462110504508	-0.0104203969240189	-0.00522560812532902
1072	0.25779139995575	-0.134415164589882	-22.9281711578369	0.00483929552137852	0.00321592413820326	0.00321592413820326	-0.00490093370899558
1073	-0.0668829083442688	1.16428208351135	-22.7983016967773	-0.00814767740666866	0.00321592413820326	-0.00425158534198999	0.00256657530553639
1074	-0.716231524944305	1.16428208351135	-23.2528457641602	0.00321592413820326	-0.00100484199356288	-0.00425158534198999	0.00841071270406246
1075	-0.391557216644287	1.16428208351135	-23.2528457641602	-0.00230353930965066	0.00743668992072344	-0.00457625929266214	-0.00717365415766835
1076	0.582465708255768	1.48895645141602	-23.3177795410156	0.0126314787194133	-0.00132951640989631	0.00386527273803949	-0.00392691092565656
1077	0.907140016555786	-0.459089487791061	-22.8632354736328	0.0155535480007529	-3.08191010844894e-05	-0.000680167751852423	-0.00360223650932312
1078	0.907140016555786	-0.459089487791061	-22.8632354736328	-0.000355493422830477	-0.00652430532500148	0.00126787810586393	0.000293855206109583
1079	-0.716231524944305	-1.75778675079346	-23.0580406188965	-0.00749832857400179	-0.00295288790948689	-0.00100484199356288	0.00873538758605719
1080	0.907140016555786	-1.43311238288879	-23.6424541473389	-0.00327756232582033	0.00191722682211548	0.00191722682211548	-0.0113944197073579
1081	-0.0668829083442688	-0.783763766288757	-23.5775184631348	0.00841071270406246	-0.00392691092565656	-0.00295288790948689	0.000618529506027699
1082	0.582465708255768	-0.134415164589882	-23.2528457641602	0.01100810803473	-0.0123684434220195	-0.00619963090866804	-0.00717365415766835
1083	0.582465708255768	0.190259143710136	-23.1879100799561	0.00776136433705688	-0.0104203969240189	0.00191722682211548	0.00386527273803949
1084	0.582465708255768	-0.134415164589882	-22.7333660125732	0.00451462110504508	0.00126787810586393	-0.00230353930965066	-0.00457625929266214
1085	0.907140016555786	-0.134415164589882	-22.4736270904541	0.00776136433705688	-0.0026282137259841	0.00256657530553639	-0.00132951640989631
1086	0.582465708255768	0.514933466911316	-23.0580406188965	0.000618529506027699	0.00970941036939621	-0.00749832857400179	-0.00360223650932312
1087	0.907140016555786	-0.134415164589882	-23.1879100799561	0.020423661917448	-0.0026282137259841	-0.0100957229733467	-0.00684897974133492
1088	0.582465708255768	0.514933466911316	-23.5125846862793	-0.0104203969240189	0.000618529506027699	-0.00977104809135199	0.00159255252219737
1089	0.582465708255768	0.839607775211334	-23.122974395752	0.000943203864153475	0.00711201597005129	-0.00295288790948689	0.00289124972186983
1090	0.25779139995575	0.190259143710136	-22.9281711578369	0.00581331877037883	0.00776136433705688	-0.00392691092565656	-0.00230353930965066
1091	1.23181438446045	0.514933466911316	-22.40869140625	-0.0100957229733467	-0.00132951640989631	-0.0110697457566857	0.00386527273803949
1092	-0.0668829083442688	0.839607775211334	-23.0580406188965	-0.00327756232582033	-0.00295288790948689	-0.00425158534198999	0.00191722682211548
1093	0.25779139995575	1.16428208351135	-23.3827152252197	-0.00814767740666866	0.00159255252219737	-0.00165419070981443	0.00418994715437293
1094	-0.0668829083442688	0.839607775211334	-23.2528457641602	-0.00132951640989631	0.00776136433705688	-0.00392691092565656	0.00354059832170606
1095	0.25779139995575	0.839607775211334	-23.8372592926025	-0.0146411629393697	0.00289124972186983	0.000943203864153475	0.00354059832170606
1096	0.582465708255768	0.514933466911316	-22.7983016967773	0.012956153601408	0.00321592413820326	-0.00132951640989631	0.00289124972186983
1097	0.582465708255768	-0.134415164589882	-22.8632354736328	-0.00165419070981443	0.00126787810586393	-0.00100484199356288	0.00516396993771195
1098	0.582465708255768	-0.134415164589882	-23.5125846862793	0.0113327819854021	0.00418994715437293	0.00191722682211548	0.00321592413820326
1099	-0.391557216644287	0.839607775211334	-23.8372592926025	-0.00847235135734081	-0.000680167751852423	0.000943203864153475	0.00483929552137852
1100	0.25779139995575	-0.134415164589882	-23.3177795410156	-0.00165419070981443	0.00321592413820326	-0.00944637414067984	0.00646266713738441
1101	-0.391557216644287	-0.459089487791061	-23.3827152252197	0.00159255252219737	-0.00165419070981443	0.000618529506027699	-0.000680167751852423
1102	-1.04090583324432	1.16428208351135	-23.4476490020752	-0.00457625929266214	0.00126787810586393	-0.00490093370899558	-3.08191010844894e-05
1103	-2.01492881774902	1.16428208351135	-23.0580406188965	-0.0217839982360601	0.0022419011220336	0.00646266713738441	0.00516396993771195
1104	-1.04090583324432	0.839607775211334	-23.5125846862793	-0.0149658378213644	0.00321592413820326	-0.00165419070981443	0.00418994715437293
1105	-0.716231524944305	0.839607775211334	-23.707389831543	-0.0237320438027382	-3.08191010844894e-05	-0.00327756232582033	0.0022419011220336
1106	-0.0668829083442688	-0.134415164589882	-23.4476490020752	-0.00197886489331722	0.00321592413820326	-0.00944637414067984	0.00159255252219737
1107	-0.0668829083442688	1.81363070011139	-23.6424541473389	0.0126314787194133	0.00256657530553639	-0.00360223650932312	-0.0100957229733467
1108	1.23181438446045	0.190259143710136	-23.2528457641602	0.00841071270406246	-0.000355493422830477	-0.0120437685400248	-0.00327756232582033
1109	-0.391557216644287	1.48895645141602	-23.3827152252197	-0.00132951640989631	0.00191722682211548	0.00483929552137852	-0.00100484199356288
1110	1.23181438446045	-0.459089487791061	-23.6424541473389	-0.0110697457566857	0.00321592413820326	-0.00912170019000769	-0.00230353930965066
1111	-0.391557216644287	0.839607775211334	-23.707389831543	0.00159255252219737	0.00451462110504508	-0.00100484199356288	0.00191722682211548
1112	0.582465708255768	-0.134415164589882	-23.5125846862793	0.0113327819854021	-0.0143164889886975	-0.0117190945893526	-0.00425158534198999
1113	0.25779139995575	-1.43311238288879	-23.3177795410156	0.00191722682211548	-0.00652430532500148	0.00354059832170606	0.00678734155371785
1114	0.907140016555786	-0.783763766288757	-23.1879100799561	-0.00684897974133492	-0.00295288790948689	-0.00132951640989631	0.00159255252219737
1115	-0.716231524944305	-0.459089487791061	-23.707389831543	0.0165275707840919	0.00126787810586393	-0.00360223650932312	-0.00197886489331722
1116	0.25779139995575	0.514933466911316	-23.0580406188965	-0.000680167751852423	-0.000680167751852423	-0.000355493422830477	-0.00782300252467394
1117	-0.716231524944305	1.16428208351135	-23.6424541473389	0.00938473641872406	0.000618529506027699	-0.0026282137259841	-0.0026282137259841
1118	1.23181438446045	0.514933466911316	-23.707389831543	0.0217223595827818	0.00581331877037883	0.00126787810586393	0.00354059832170606
1119	0.25779139995575	0.190259143710136	-23.2528457641602	-0.0113944197073579	0.00159255252219737	0.00483929552137852	0.00613799272105098
1120	0.907140016555786	-0.459089487791061	-23.3177795410156	-0.00327756232582033	0.00581331877037883	0.000943203864153475	-0.00619963090866804
1121	-0.0668829083442688	1.48895645141602	-23.8372592926025	0.00451462110504508	-0.00100484199356288	-0.00814767740666866	-0.00425158534198999
1122	-0.0668829083442688	1.16428208351135	-23.9671287536621	0.0022419011220336	-0.00360223650932312	0.000293855206109583	-0.0100957229733467
1123	-0.0668829083442688	1.16428208351135	-23.5125846862793	-0.00749832857400179	0.00256657530553639	-0.00977104809135199	0.00613799272105098
1124	-0.0668829083442688	1.81363070011139	-23.707389831543	0.0181509424000978	0.000618529506027699	-0.00782300252467394	-3.08191010844894e-05
1125	-0.0668829083442688	1.16428208351135	-23.5775184631348	-0.0100957229733467	0.00126787810586393	-0.00295288790948689	-0.00425158534198999
1126	-0.391557216644287	1.16428208351135	-23.7723236083984	0.000618529506027699	-0.00100484199356288	-0.00295288790948689	-0.00457625929266214
1127	0.25779139995575	0.839607775211334	-23.902193069458	0.0022419011220336	0.00321592413820326	-0.00684897974133492	-0.00230353930965066
1128	-0.0668829083442688	1.16428208351135	-23.707389831543	0.00743668992072344	-3.08191010844894e-05	0.00808603875339031	-0.00392691092565656
1129	0.907140016555786	-0.134415164589882	-23.3827152252197	-3.08191010844894e-05	0.000618529506027699	0.00126787810586393	0.00581331877037883
1130	-0.716231524944305	1.48895645141602	-23.6424541473389	-0.00392691092565656	-0.00295288790948689	0.000618529506027699	-0.00457625929266214
1131	-0.0668829083442688	1.16428208351135	-22.6684303283691	-0.0162645354866982	0.00873538758605719	-3.08191010844894e-05	0.00256657530553639
1132	0.582465708255768	0.514933466911316	-22.9281711578369	0.0236704051494598	-0.00295288790948689	0.000293855206109583	0.00256657530553639
1133	-0.391557216644287	0.514933466911316	-23.1879100799561	-0.00132951640989631	0.00256657530553639	0.00516396993771195	0.00548864435404539
1134	-0.391557216644287	-0.134415164589882	-22.9281711578369	-0.0104203969240189	0.00418994715437293	0.00548864435404539	0.00548864435404539
1135	0.25779139995575	-0.459089487791061	-23.2528457641602	-0.00782300252467394	0.00418994715437293	-0.00912170019000769	-3.08191010844894e-05
1136	-1.36558020114899	1.16428208351135	-23.3827152252197	-0.00425158534198999	0.00386527273803949	-0.0026282137259841	-0.00555028254166245
1137	-1.04090583324432	0.839607775211334	-23.122974395752	-0.00165419070981443	0.00159255252219737	-0.00392691092565656	-0.00555028254166245
1138	-0.716231524944305	0.839607775211334	-23.122974395752	0.00126787810586393	0.00354059832170606	0.00256657530553639	0.00159255252219737
1139	0.25779139995575	-0.134415164589882	-23.0580406188965	0.00386527273803949	0.00354059832170606	-0.00490093370899558	0.00159255252219737
1140	-0.391557216644287	1.48895645141602	-23.3827152252197	-0.00132951640989631	0.00321592413820326	-0.0026282137259841	-0.00100484199356288
1141	-0.0668829083442688	0.839607775211334	-22.9281711578369	0.0155535480007529	0.00581331877037883	-0.00360223650932312	-0.00457625929266214
1142	0.907140016555786	-0.459089487791061	-23.0580406188965	0.0113327819854021	-0.00619963090866804	-0.00100484199356288	-0.00619963090866804
1143	0.907140016555786	-0.459089487791061	-23.122974395752	0.000293855206109583	-0.00295288790948689	-0.00165419070981443	-0.000355493422830477
1144	0.582465708255768	-1.10843813419342	-23.3827152252197	-0.0143164889886975	-0.0130177913233638	-0.0107450718060136	0.00678734155371785
1145	0.907140016555786	-0.783763766288757	-23.5775184631348	0.0168522447347641	-0.00457625929266214	-0.0136671401560307	0.000618529506027699
1146	0.25779139995575	-0.134415164589882	-23.6424541473389	0.0106834331527352	0.00126787810586393	-0.00587495695799589	-0.00912170019000769
1147	0.582465708255768	-0.134415164589882	-23.5775184631348	0.00548864435404539	-0.000680167751852423	-0.00814767740666866	-0.00132951640989631
1148	0.25779139995575	-0.134415164589882	-23.1879100799561	0.00646266713738441	0.00418994715437293	-0.00360223650932312	0.00289124972186983
1149	0.582465708255768	1.16428208351135	-22.7983016967773	0.00548864435404539	0.00808603875339031	0.00776136433705688	0.00613799272105098
1150	0.582465708255768	0.514933466911316	-23.122974395752	-0.0113944197073579	-0.00392691092565656	-0.00717365415766835	-0.00360223650932312
1151	-0.0668829083442688	0.190259143710136	-22.9931049346924	0.0100340843200684	0.00483929552137852	-0.00912170019000769	-0.00100484199356288
1152	1.23181438446045	0.839607775211334	-23.2528457641602	0.00354059832170606	0.000293855206109583	-0.00457625929266214	-0.000355493422830477
1153	-0.0668829083442688	1.16428208351135	-23.7723236083984	-3.08191010844894e-05	0.00483929552137852	-0.000680167751852423	0.00418994715437293
1154	-0.0668829083442688	0.839607775211334	-23.7723236083984	-0.0149658378213644	-0.00100484199356288	-0.00522560812532902	0.00581331877037883
1155	0.25779139995575	0.839607775211334	-23.7723236083984	0.0165275707840919	0.00808603875339031	-0.0110697457566857	-0.000680167751852423
1156	1.23181438446045	-0.459089487791061	-23.1879100799561	-0.0217839982360601	0.00256657530553639	-0.0104203969240189	-0.00165419070981443
1157	0.907140016555786	0.514933466911316	-23.5125846862793	0.00711201597005129	-0.00100484199356288	0.00451462110504508	-0.00132951640989631
1158	0.25779139995575	0.514933466911316	-23.5125846862793	0.00451462110504508	0.00646266713738441	-0.00360223650932312	-0.00555028254166245
1159	0.25779139995575	0.514933466911316	-23.0580406188965	0.013930176384747	0.00386527273803949	0.00808603875339031	0.00386527273803949
1160	-0.0668829083442688	1.16428208351135	-23.3827152252197	0.0155535480007529	0.00548864435404539	-0.00425158534198999	-0.00327756232582033
1161	0.582465708255768	-0.134415164589882	-23.5775184631348	-0.00360223650932312	0.00256657530553639	-0.0026282137259841	0.00743668992072344
1162	-0.391557216644287	1.16428208351135	-23.5775184631348	-0.0100957229733467	-0.00457625929266214	0.00386527273803949	0.00418994715437293
1163	-0.0668829083442688	0.190259143710136	-22.7333660125732	0.00354059832170606	0.00776136433705688	-0.00912170019000769	0.00678734155371785
1164	-0.716231524944305	0.190259143710136	-22.8632354736328	-0.00717365415766835	0.00191722682211548	0.00483929552137852	0.0100340843200684
1165	-0.391557216644287	-0.134415164589882	-22.8632354736328	-0.00912170019000769	-0.00100484199356288	-3.08191010844894e-05	0.00548864435404539
1166	-1.36558020114899	0.839607775211334	-23.0580406188965	0.0191249661147594	0.00483929552137852	-0.00652430532500148	-0.00230353930965066
1167	-0.391557216644287	-0.459089487791061	-22.9931049346924	0.00289124972186983	-0.00165419070981443	-0.00425158534198999	0.00451462110504508
1168	-0.391557216644287	0.190259143710136	-23.122974395752	0.00581331877037883	0.00321592413820326	-0.00295288790948689	0.00418994715437293
1169	0.582465708255768	0.839607775211334	-23.122974395752	-0.00295288790948689	-0.00327756232582033	0.0022419011220336	0.00483929552137852
1170	0.25779139995575	0.190259143710136	-23.3177795410156	0.0116574559360743	0.00581331877037883	-0.00522560812532902	0.00451462110504508
1171	1.23181438446045	0.514933466911316	-23.4476490020752	-0.00555028254166245	0.00289124972186983	-0.00977104809135199	-0.000680167751852423
1172	0.25779139995575	0.190259143710136	-23.4476490020752	-0.00490093370899558	-0.00555028254166245	-0.00814767740666866	0.00451462110504508
1173	0.25779139995575	0.190259143710136	-24.0969982147217	0.00808603875339031	-0.00555028254166245	0.00289124972186983	0.00841071270406246
1174	-1.04090583324432	-0.783763766288757	-24.0320625305176	-0.00717365415766835	-0.0100957229733467	-0.00749832857400179	0.00873538758605719
1175	-0.0668829083442688	-0.459089487791061	-23.7723236083984	0.00613799272105098	-0.00555028254166245	-0.00295288790948689	-0.00132951640989631
1176	-0.391557216644287	-0.459089487791061	-23.5125846862793	0.00321592413820326	0.00159255252219737	-0.00619963090866804	-0.00295288790948689
1177	0.907140016555786	0.839607775211334	-22.8632354736328	0.00516396993771195	-0.00717365415766835	-0.00360223650932312	-0.00652430532500148
1178	0.907140016555786	-0.134415164589882	-22.6034965515137	-0.0110697457566857	-0.00165419070981443	0.00159255252219737	0.00711201597005129
1179	-0.391557216644287	1.16428208351135	-23.8372592926025	0.00548864435404539	0.00354059832170606	-0.0026282137259841	-0.00230353930965066
1180	1.23181438446045	0.190259143710136	-23.3827152252197	0.00289124972186983	-0.0026282137259841	-0.0104203969240189	0.0100340843200684
1181	0.907140016555786	0.514933466911316	-24.2268676757813	-0.00132951640989631	0.0022419011220336	-0.00132951640989631	-0.00295288790948689
1182	0.25779139995575	0.839607775211334	-23.1879100799561	-0.00457625929266214	0.000943203864153475	-0.00879702530801296	-0.000355493422830477
1183	-0.391557216644287	1.81363070011139	-23.6424541473389	-0.0107450718060136	-0.00132951640989631	0.000943203864153475	0.0213976856321096
1184	0.25779139995575	0.839607775211334	-23.4476490020752	-0.00360223650932312	0.00256657530553639	-0.0100957229733467	0.0136055024340749
1185	-0.0668829083442688	0.839607775211334	-23.5775184631348	-0.00197886489331722	0.00289124972186983	0.00256657530553639	0.00289124972186983
1186	0.907140016555786	-0.134415164589882	-23.3177795410156	-0.00132951640989631	0.00516396993771195	-0.00912170019000769	0.00678734155371785
1187	-0.0668829083442688	1.48895645141602	-23.5125846862793	-0.00327756232582033	-3.08191010844894e-05	0.00126787810586393	-0.00327756232582033
1188	-0.0668829083442688	0.839607775211334	-23.3177795410156	0.00613799272105098	0.00256657530553639	0.000943203864153475	0.00548864435404539
1189	0.582465708255768	0.190259143710136	-22.7333660125732	-0.0117190945893526	0.00516396993771195	-0.00392691092565656	0.00354059832170606
1190	0.907140016555786	0.839607775211334	-22.9931049346924	0.0155535480007529	0.00126787810586393	-0.00847235135734081	0.00873538758605719
1191	-0.0668829083442688	0.839607775211334	-23.1879100799561	0.000293855206109583	-0.00132951640989631	-0.00457625929266214	-0.000680167751852423
1192	0.907140016555786	0.190259143710136	-23.0580406188965	-0.00132951640989631	0.00873538758605719	0.00191722682211548	-0.00425158534198999
1193	0.25779139995575	-0.134415164589882	-22.9281711578369	0.0126314787194133	0.00711201597005129	0.00289124972186983	0.00256657530553639
1194	0.25779139995575	0.190259143710136	-22.8632354736328	-0.0227580219507217	-0.00132951640989631	0.000293855206109583	0.00776136433705688
1195	-0.716231524944305	-0.459089487791061	-23.0580406188965	0.00970941036939621	0.00678734155371785	0.00386527273803949	0.00321592413820326
1196	-1.69025444984436	1.16428208351135	-23.3177795410156	-0.00392691092565656	0.00743668992072344	-0.00457625929266214	-0.00100484199356288
1197	-1.04090583324432	1.48895645141602	-23.1879100799561	0.0123068047687411	0.00159255252219737	-0.00977104809135199	-0.0026282137259841
1198	-0.716231524944305	1.81363070011139	-23.5775184631348	0.00841071270406246	-0.000355493422830477	0.00159255252219737	0.00386527273803949
1199	0.25779139995575	-0.134415164589882	-23.3177795410156	0.00516396993771195	-0.0026282137259841	-0.00652430532500148	0.00418994715437293
1200	0.25779139995575	1.16428208351135	-23.5775184631348	0.0103587592020631	0.00711201597005129	-0.00100484199356288	0.00159255252219737
1201	0.25779139995575	0.839607775211334	-23.4476490020752	0.011982130818069	0.00483929552137852	-0.00814767740666866	-0.00425158534198999
1202	-0.391557216644287	1.16428208351135	-23.5125846862793	0.0022419011220336	0.00386527273803949	-0.0026282137259841	0.00256657530553639
1203	0.25779139995575	0.839607775211334	-23.707389831543	0.00873538758605719	-0.00100484199356288	0.000618529506027699	0.00516396993771195
1204	-0.391557216644287	0.839607775211334	-23.6424541473389	0.00159255252219737	0.00581331877037883	-0.00230353930965066	0.00191722682211548
1205	-0.0668829083442688	0.190259143710136	-23.6424541473389	-0.0100957229733467	-0.00619963090866804	0.00126787810586393	0.00126787810586393
1206	0.907140016555786	0.190259143710136	-23.6424541473389	-0.00197886489331722	-0.0026282137259841	-0.00197886489331722	-0.00360223650932312
1207	0.25779139995575	-0.134415164589882	-23.4476490020752	-0.0110697457566857	-0.00457625929266214	0.0022419011220336	-0.00230353930965066
1208	0.582465708255768	-0.134415164589882	-23.0580406188965	0.00873538758605719	-0.00100484199356288	0.000293855206109583	0.00646266713738441
1209	0.907140016555786	-1.10843813419342	-23.0580406188965	0.0103587592020631	-0.00652430532500148	0.00776136433705688	0.0022419011220336
1210	-0.0668829083442688	0.514933466911316	-23.707389831543	0.0022419011220336	-0.00295288790948689	-0.0156151866540313	0.0022419011220336
1211	0.907140016555786	-0.134415164589882	-22.9281711578369	0.00159255252219737	0.0022419011220336	-0.00295288790948689	-0.00619963090866804
1212	0.25779139995575	0.839607775211334	-22.9281711578369	0.000943203864153475	-0.00230353930965066	-0.0100957229733467	0.00159255252219737
1213	-0.391557216644287	1.16428208351135	-22.7983016967773	-0.0026282137259841	0.00289124972186983	0.0022419011220336	-0.00100484199356288
1214	-0.391557216644287	1.16428208351135	-23.5125846862793	-3.08191010844894e-05	-0.000680167751852423	-0.0107450718060136	0.00516396993771195
1215	-0.0668829083442688	1.16428208351135	-23.3827152252197	0.00321592413820326	0.00483929552137852	0.00386527273803949	0.00126787810586393
1216	0.25779139995575	0.839607775211334	-23.2528457641602	0.0149041991680861	0.00873538758605719	-0.00879702530801296	0.00581331877037883
1217	0.582465708255768	0.190259143710136	-23.122974395752	0.000618529506027699	-0.00295288790948689	-0.00814767740666866	-0.00522560812532902
1218	0.582465708255768	0.839607775211334	-23.122974395752	-0.0123684434220195	0.000943203864153475	-0.00425158534198999	-0.000355493422830477
1219	0.907140016555786	0.514933466911316	-22.9281711578369	0.013930176384747	0.000293855206109583	-0.00425158534198999	-0.00197886489331722
1220	0.907140016555786	0.514933466911316	-23.3827152252197	0.00938473641872406	-0.00197886489331722	-0.00457625929266214	-0.00360223650932312
1221	0.25779139995575	1.48895645141602	-23.5125846862793	-0.00230353930965066	0.0022419011220336	-0.0149658378213644	-0.00295288790948689
1222	-0.0668829083442688	0.839607775211334	-23.3177795410156	0.00808603875339031	-0.00684897974133492	-0.00555028254166245	-0.00490093370899558
1223	-0.391557216644287	0.839607775211334	-23.1879100799561	-0.00847235135734081	-0.00490093370899558	-0.000355493422830477	0.00808603875339031
1224	0.907140016555786	0.839607775211334	-22.9931049346924	-3.08191010844894e-05	0.00418994715437293	-0.00197886489331722	0.01100810803473
1225	0.582465708255768	0.190259143710136	-22.9281711578369	-0.00555028254166245	0.00678734155371785	-0.00327756232582033	-0.00230353930965066
1226	0.907140016555786	-0.134415164589882	-23.707389831543	-0.000680167751852423	0.00711201597005129	-0.00490093370899558	-0.00619963090866804
1227	0.25779139995575	0.190259143710136	-23.707389831543	-3.08191010844894e-05	0.00191722682211548	-0.00197886489331722	0.000943203864153475
1228	0.582465708255768	-0.134415164589882	-23.4476490020752	-0.0159398596733809	0.00256657530553639	0.00386527273803949	-0.00360223650932312
1229	-1.04090583324432	1.48895645141602	-23.6424541473389	-0.0208099745213985	0.00581331877037883	-0.00165419070981443	0.00483929552137852
1230	-0.716231524944305	0.514933466911316	-23.3177795410156	-0.0133424662053585	0.000618529506027699	-0.00360223650932312	0.00678734155371785
1231	-0.716231524944305	0.190259143710136	-23.122974395752	-0.00457625929266214	0.00386527273803949	-0.00944637414067984	-0.00717365415766835
1232	-1.36558020114899	1.81363070011139	-23.7723236083984	-0.0120437685400248	0.00191722682211548	-0.00555028254166245	-0.00814767740666866
1233	-1.04090583324432	0.839607775211334	-23.8372592926025	0.0116574559360743	0.00808603875339031	-0.00132951640989631	0.00451462110504508
1234	-0.391557216644287	1.81363070011139	-23.707389831543	-0.00457625929266214	0.00289124972186983	-0.00100484199356288	-0.0133424662053585
1235	0.25779139995575	0.839607775211334	-23.5775184631348	0.012956153601408	0.00386527273803949	-0.00555028254166245	-0.00132951640989631
1236	0.25779139995575	1.48895645141602	-23.5125846862793	-0.00522560812532902	0.00906006153672934	0.00159255252219737	-0.00490093370899558
1237	1.23181438446045	-0.134415164589882	-22.7983016967773	0.012956153601408	0.00159255252219737	-0.00132951640989631	-0.00717365415766835
1238	0.25779139995575	0.514933466911316	-23.4476490020752	0.0106834331527352	0.00159255252219737	0.00743668992072344	-0.00425158534198999
1239	0.25779139995575	0.514933466911316	-23.7723236083984	-0.00197886489331722	-0.00165419070981443	-0.00587495695799589	0.00159255252219737
1240	-0.0668829083442688	-0.783763766288757	-23.5125846862793	0.00613799272105098	-0.00977104809135199	-0.00522560812532902	-0.00230353930965066
1241	1.23181438446045	-1.43311238288879	-23.5125846862793	0.0126314787194133	-0.00165419070981443	-0.00327756232582033	-0.0123684434220195
1242	0.582465708255768	-0.459089487791061	-23.4476490020752	-0.00295288790948689	-0.00944637414067984	-0.00555028254166245	-0.00944637414067984
1243	0.25779139995575	-0.134415164589882	-23.0580406188965	0.00970941036939621	-0.0026282137259841	0.000293855206109583	0.00191722682211548
1244	0.25779139995575	0.190259143710136	-23.707389831543	-3.08191010844894e-05	-0.00165419070981443	0.000618529506027699	-0.00392691092565656
1245	0.582465708255768	-0.459089487791061	-23.3827152252197	-0.00132951640989631	-0.00230353930965066	-0.00132951640989631	-0.0100957229733467
1246	0.25779139995575	-0.134415164589882	-23.3177795410156	0.00191722682211548	0.000618529506027699	-0.0136671401560307	-0.0130177913233638
1247	-0.0668829083442688	0.514933466911316	-23.707389831543	0.01847561635077	0.00841071270406246	0.00483929552137852	-0.00749832857400179
1248	0.907140016555786	0.190259143710136	-23.5125846862793	-0.00847235135734081	-0.00230353930965066	-0.0172385573387146	0.00321592413820326
1249	0.25779139995575	0.514933466911316	-22.7983016967773	-0.00100484199356288	0.0022419011220336	0.000293855206109583	0.00191722682211548
1250	0.582465708255768	-0.134415164589882	-23.7723236083984	0.0103587592020631	0.00516396993771195	-0.00619963090866804	0.000293855206109583
1251	-0.0668829083442688	1.48895645141602	-24.0320625305176	-0.00295288790948689	0.00613799272105098	-0.0104203969240189	-0.00717365415766835
1252	0.582465708255768	0.190259143710136	-23.6424541473389	0.0103587592020631	0.00613799272105098	-0.00522560812532902	-0.00360223650932312
1253	0.907140016555786	0.190259143710136	-23.5775184631348	-0.00295288790948689	0.00678734155371785	-0.00587495695799589	0.000943203864153475
1254	1.23181438446045	-0.459089487791061	-23.3177795410156	0.00711201597005129	-0.000355493422830477	-0.00847235135734081	0.00418994715437293
1255	0.25779139995575	0.514933466911316	-23.707389831543	-0.0123684434220195	0.00678734155371785	0.000293855206109583	0.00483929552137852
1256	0.25779139995575	1.16428208351135	-23.7723236083984	0.0168522447347641	0.0103587592020631	-0.00425158534198999	-0.00327756232582033
1257	-0.391557216644287	1.81363070011139	-23.5775184631348	-3.08191010844894e-05	-0.00555028254166245	-0.00652430532500148	-0.00165419070981443
1258	0.907140016555786	0.190259143710136	-23.707389831543	0.00418994715437293	-0.00327756232582033	0.00256657530553639	-0.00327756232582033
1259	0.25779139995575	0.190259143710136	-23.3177795410156	-0.00652430532500148	0.00191722682211548	0.00581331877037883	-0.0026282137259841
1260	0.582465708255768	0.190259143710136	-23.1879100799561	0.00743668992072344	0.00548864435404539	-0.00360223650932312	0.000618529506027699
1261	-1.36558020114899	1.16428208351135	-23.5125846862793	-0.0133424662053585	0.00678734155371785	-0.00392691092565656	0.0022419011220336
1262	-1.04090583324432	1.16428208351135	-23.7723236083984	0.00483929552137852	-0.00295288790948689	0.000943203864153475	-0.00100484199356288
1263	-1.36558020114899	1.16428208351135	-23.6424541473389	-0.0139918150380254	-0.00392691092565656	0.00191722682211548	0.0022419011220336
1264	-1.36558020114899	1.48895645141602	-23.6424541473389	-0.0256800893694162	0.00418994715437293	-0.00587495695799589	0.00289124972186983
1265	-1.04090583324432	0.839607775211334	-22.9931049346924	-0.00425158534198999	-0.0026282137259841	-0.00197886489331722	0.011982130818069
1266	-0.0668829083442688	0.839607775211334	-22.9281711578369	-0.00327756232582033	0.00646266713738441	-0.00490093370899558	-0.00977104809135199
1267	-0.391557216644287	1.16428208351135	-23.5775184631348	0.0317872650921345	0.000618529506027699	-0.00587495695799589	0.000618529506027699
1268	-0.391557216644287	1.81363070011139	-23.707389831543	0.0262678004801273	-0.000355493422830477	0.00321592413820326	-0.00360223650932312
1269	0.907140016555786	0.190259143710136	-23.3827152252197	0.0158782228827477	0.000618529506027699	-0.00457625929266214	0.0022419011220336
1270	-0.391557216644287	1.16428208351135	-23.707389831543	-0.0159398596733809	0.0022419011220336	0.00126787810586393	0.00548864435404539
1271	-0.0668829083442688	-0.134415164589882	-23.3177795410156	-0.00425158534198999	-3.08191010844894e-05	-0.0107450718060136	-0.00457625929266214
1272	0.907140016555786	-0.783763766288757	-22.5385608673096	-0.00327756232582033	-0.0110697457566857	-0.00327756232582033	-0.00197886489331722
1273	0.907140016555786	-1.10843813419342	-22.9931049346924	-0.0130177913233638	-0.00749832857400179	0.00711201597005129	0.00256657530553639
1274	0.907140016555786	-1.10843813419342	-23.2528457641602	0.00354059832170606	-0.00197886489331722	-0.00132951640989631	-0.000355493422830477
1275	1.55648863315582	-0.783763766288757	-22.9281711578369	-0.00652430532500148	-0.00165419070981443	-3.08191010844894e-05	0.00386527273803949
1276	0.582465708255768	0.190259143710136	-23.3177795410156	-0.0117190945893526	0.000293855206109583	-0.00490093370899558	-0.0169138833880424
1277	0.25779139995575	0.514933466911316	-23.3827152252197	0.00646266713738441	-0.00457625929266214	-0.00490093370899558	-0.0110697457566857
1278	0.25779139995575	0.190259143710136	-22.6684303283691	-0.0165892094373703	-0.00100484199356288	0.00841071270406246	0.000293855206109583
1279	0.907140016555786	0.190259143710136	-23.707389831543	0.0175015944987535	0.00548864435404539	-0.00327756232582033	-0.00230353930965066
1280	-0.0668829083442688	1.16428208351135	-23.707389831543	-0.0026282137259841	-0.00132951640989631	-0.00295288790948689	0.00743668992072344
1281	0.25779139995575	0.514933466911316	-23.707389831543	0.0116574559360743	0.0100340843200684	-0.00847235135734081	-0.0110697457566857
1282	0.25779139995575	-0.134415164589882	-23.5775184631348	-0.00814767740666866	0.00321592413820326	-0.00327756232582033	-0.00684897974133492
1283	0.907140016555786	0.190259143710136	-23.3827152252197	0.00256657530553639	-3.08191010844894e-05	-0.000680167751852423	-0.00327756232582033
1284	0.25779139995575	0.190259143710136	-23.3177795410156	-0.0156151866540313	0.00646266713738441	-0.00619963090866804	-0.00490093370899558
1285	0.907140016555786	0.839607775211334	-23.707389831543	-0.00230353930965066	0.000943203864153475	-0.00425158534198999	-0.00490093370899558
1286	0.582465708255768	0.514933466911316	-23.3177795410156	0.00516396993771195	0.0022419011220336	-0.000680167751852423	-0.00295288790948689
1287	0.582465708255768	0.190259143710136	-23.4476490020752	0.0252937767654657	-0.00490093370899558	-0.0113944197073579	-0.00944637414067984
1288	0.582465708255768	0.514933466911316	-22.9931049346924	-0.00165419070981443	0.00191722682211548	-0.00522560812532902	-0.00619963090866804
1289	-0.0668829083442688	0.839607775211334	-23.5775184631348	0.01100810803473	0.00451462110504508	-0.00132951640989631	-0.00197886489331722
1290	0.25779139995575	1.16428208351135	-23.1879100799561	0.0100340843200684	-0.00197886489331722	-0.00457625929266214	0.00289124972186983
1291	0.25779139995575	0.190259143710136	-23.5775184631348	0.0259431265294552	0.00646266713738441	0.000618529506027699	-0.00165419070981443
1292	0.25779139995575	0.514933466911316	-23.7723236083984	0.00646266713738441	0.000943203864153475	-0.00749832857400179	-0.00327756232582033
1293	-1.04090583324432	0.514933466911316	-23.8372592926025	0.00289124972186983	0.00126787810586393	0.0175015944987535	0.00418994715437293
1294	-1.04090583324432	0.514933466911316	-23.6424541473389	-0.0188619289547205	0.00354059832170606	-0.00360223650932312	0.00646266713738441
1295	-0.716231524944305	1.16428208351135	-23.3177795410156	-0.0120437685400248	0.00289124972186983	0.000943203864153475	0.00191722682211548
1296	-0.0668829083442688	-0.134415164589882	-23.1879100799561	-0.00392691092565656	0.00483929552137852	-0.00684897974133492	-0.00490093370899558
1297	-0.0668829083442688	-0.459089487791061	-23.5125846862793	-0.00490093370899558	0.0022419011220336	-0.0100957229733467	-0.0026282137259841
1298	-0.0668829083442688	0.514933466911316	-23.5125846862793	-3.08191010844894e-05	-0.00132951640989631	0.00321592413820326	-0.00230353930965066
1299	-0.391557216644287	1.16428208351135	-23.6424541473389	-0.00360223650932312	-0.00327756232582033	0.00191722682211548	0.00906006153672934
1300	-0.0668829083442688	0.514933466911316	-23.3827152252197	0.00159255252219737	-0.00587495695799589	-0.00619963090866804	0.000293855206109583
1301	0.582465708255768	-0.134415164589882	-23.122974395752	-0.00879702530801296	-0.00327756232582033	-0.00360223650932312	-0.00879702530801296
1302	0.25779139995575	0.839607775211334	-23.3827152252197	0.0178262684494257	-0.00165419070981443	-0.00912170019000769	-0.00392691092565656
1303	0.25779139995575	-0.459089487791061	-23.7723236083984	-0.0104203969240189	-0.00684897974133492	-0.00619963090866804	-0.000680167751852423
1304	-0.391557216644287	0.190259143710136	-23.902193069458	-0.0143164889886975	-0.00977104809135199	-0.00879702530801296	-0.00522560812532902
1305	1.55648863315582	-0.459089487791061	-23.122974395752	-0.00912170019000769	-0.00717365415766835	-0.00717365415766835	0.00289124972186983
1306	0.582465708255768	-0.783763766288757	-22.7983016967773	-0.00327756232582033	0.000618529506027699	-0.00782300252467394	-0.00684897974133492
1307	1.55648863315582	-0.134415164589882	-22.5385608673096	-0.00295288790948689	0.000943203864153475	-0.0120437685400248	-0.00457625929266214
1308	0.582465708255768	-0.134415164589882	-22.7333660125732	0.0142548503354192	0.00191722682211548	0.000618529506027699	0.00256657530553639
1309	0.25779139995575	0.514933466911316	-23.3177795410156	-0.00717365415766835	0.00808603875339031	-0.0143164889886975	0.00873538758605719
1310	0.582465708255768	-0.134415164589882	-23.5775184631348	0.00743668992072344	0.00321592413820326	0.00159255252219737	0.00451462110504508
1311	0.25779139995575	0.514933466911316	-23.7723236083984	0.0298392176628113	-0.0026282137259841	-0.0126931173726916	-0.00392691092565656
1312	-0.716231524944305	1.16428208351135	-23.8372592926025	0.0168522447347641	0.00256657530553639	-0.0182125810533762	0.00159255252219737
1313	-0.391557216644287	0.839607775211334	-23.5775184631348	0.00354059832170606	0.00808603875339031	-0.00100484199356288	0.000618529506027699
1314	-0.0668829083442688	1.16428208351135	-23.6424541473389	-0.00912170019000769	0.00678734155371785	-0.00360223650932312	-3.08191010844894e-05
1315	-0.391557216644287	1.16428208351135	-23.5125846862793	0.000943203864153475	0.00418994715437293	0.00191722682211548	-0.00619963090866804
1316	-0.0668829083442688	0.839607775211334	-23.4476490020752	0.0113327819854021	0.00808603875339031	-0.0126931173726916	-0.00587495695799589
1317	0.25779139995575	0.514933466911316	-23.7723236083984	-0.00197886489331722	-0.00165419070981443	-0.00912170019000769	-0.00847235135734081
1318	0.907140016555786	-0.134415164589882	-23.4476490020752	0.00516396993771195	-0.00327756232582033	0.000293855206109583	0.0106834331527352
1319	-0.0668829083442688	0.839607775211334	-23.5125846862793	-0.00197886489331722	-0.00165419070981443	0.00321592413820326	0.00841071270406246
1320	0.582465708255768	-0.134415164589882	-23.4476490020752	-0.00717365415766835	0.0106834331527352	-0.0107450718060136	0.000943203864153475
1321	-0.391557216644287	1.48895645141602	-23.8372592926025	-0.00847235135734081	-0.00100484199356288	-0.00879702530801296	-0.00165419070981443
1322	0.25779139995575	1.16428208351135	-23.7723236083984	-0.0152905117720366	0.00841071270406246	-0.00814767740666866	-3.08191010844894e-05
1323	-1.04090583324432	0.514933466911316	-23.707389831543	0.000293855206109583	-0.0026282137259841	0.00289124972186983	0.0152288740500808
1324	-1.69025444984436	-0.134415164589882	-23.3827152252197	-0.0159398596733809	0.00386527273803949	0.00581331877037883	0.00743668992072344
1325	-2.01492881774902	1.48895645141602	-23.6424541473389	-0.000680167751852423	0.00613799272105098	0.000618529506027699	0.00386527273803949
1326	-1.36558020114899	1.16428208351135	-23.902193069458	-0.0117190945893526	0.00126787810586393	-0.00684897974133492	0.01100810803473
1327	-1.69025444984436	0.839607775211334	-24.0969982147217	-0.00165419070981443	0.0022419011220336	-0.00912170019000769	0.00126787810586393
1328	-0.0668829083442688	0.514933466911316	-23.3827152252197	-0.00555028254166245	0.00126787810586393	0.00613799272105098	0.00159255252219737
1329	-1.36558020114899	0.839607775211334	-23.3827152252197	-0.00847235135734081	0.00906006153672934	0.00256657530553639	0.0116574559360743
1330	0.25779139995575	-0.459089487791061	-22.7983016967773	-0.00619963090866804	0.00289124972186983	0.00808603875339031	0.000293855206109583
1331	0.582465708255768	-0.134415164589882	-23.2528457641602	-0.000355493422830477	0.00418994715437293	-0.00327756232582033	0.00386527273803949
1332	-0.391557216644287	1.16428208351135	-23.707389831543	-0.00457625929266214	0.000943203864153475	-0.00392691092565656	-0.00295288790948689
1333	-0.716231524944305	1.16428208351135	-23.122974395752	0.00970941036939621	0.000618529506027699	0.000618529506027699	0.00354059832170606
1334	-1.04090583324432	1.16428208351135	-23.3827152252197	-0.00132951640989631	-0.00814767740666866	0.00354059832170606	-0.000355493422830477
1335	0.582465708255768	-0.134415164589882	-23.0580406188965	0.0200989879667759	-0.00912170019000769	-0.00619963090866804	-0.00749832857400179
1336	0.582465708255768	-0.783763766288757	-22.7983016967773	0.00321592413820326	-0.00847235135734081	-0.00230353930965066	0.00418994715437293
1337	0.582465708255768	-0.134415164589882	-22.7333660125732	0.00256657530553639	-0.00327756232582033	-0.00619963090866804	-0.00425158534198999
1338	-0.0668829083442688	0.190259143710136	-23.1879100799561	-0.00392691092565656	-0.00847235135734081	0.0106834331527352	0.00354059832170606
1339	1.23181438446045	-0.459089487791061	-23.0580406188965	-0.0182125810533762	0.00159255252219737	-0.00490093370899558	-0.00230353930965066
1340	-0.391557216644287	0.839607775211334	-23.2528457641602	0.00483929552137852	0.0022419011220336	-0.00327756232582033	-0.00165419070981443
1341	0.25779139995575	0.514933466911316	-22.4736270904541	0.0136055024340749	0.00581331877037883	-0.00912170019000769	0.00191722682211548
1342	0.907140016555786	-0.134415164589882	-22.7983016967773	0.00873538758605719	-0.000355493422830477	-0.00197886489331722	0.000943203864153475
1343	0.907140016555786	-0.459089487791061	-22.6034965515137	0.00483929552137852	-0.00457625929266214	0.00386527273803949	0.00386527273803949
1344	0.25779139995575	0.190259143710136	-23.122974395752	0.00711201597005129	0.00841071270406246	0.00289124972186983	0.0103587592020631
1345	0.582465708255768	-0.134415164589882	-23.1879100799561	0.000293855206109583	0.00256657530553639	0.000293855206109583	0.00613799272105098
1346	-0.0668829083442688	0.190259143710136	-23.3827152252197	0.0145795252174139	0.00354059832170606	-0.00425158534198999	-0.000680167751852423
1347	-0.0668829083442688	0.839607775211334	-23.8372592926025	-0.00327756232582033	0.00126787810586393	-0.00392691092565656	-0.00652430532500148
1348	-0.391557216644287	1.16428208351135	-23.6424541473389	0.00451462110504508	-0.00814767740666866	0.00581331877037883	0.00970941036939621
1349	0.582465708255768	-0.134415164589882	-23.1879100799561	0.0022419011220336	0.000943203864153475	0.00613799272105098	-0.00425158534198999
1350	0.25779139995575	1.16428208351135	-23.8372592926025	-0.00522560812532902	-0.000680167751852423	-3.08191010844894e-05	0.00386527273803949
1351	-0.0668829083442688	1.81363070011139	-23.7723236083984	-0.00717365415766835	-0.00132951640989631	-0.00132951640989631	0.00354059832170606
1352	0.907140016555786	-0.134415164589882	-23.3827152252197	-0.00814767740666866	0.00354059832170606	-0.00360223650932312	-0.00132951640989631
1353	-0.0668829083442688	0.514933466911316	-23.5125846862793	-0.0143164889886975	-3.08191010844894e-05	0.00970941036939621	0.00906006153672934
1354	0.25779139995575	-0.134415164589882	-23.2528457641602	0.0168522447347641	0.00191722682211548	0.00743668992072344	0.011982130818069
1355	-1.36558020114899	1.16428208351135	-23.0580406188965	-0.0107450718060136	0.00776136433705688	0.00451462110504508	0.00418994715437293
1356	-1.69025444984436	0.839607775211334	-23.2528457641602	-0.0107450718060136	0.01100810803473	-0.00944637414067984	0.00159255252219737
1357	-1.36558020114899	1.16428208351135	-22.9281711578369	0.00743668992072344	-0.000680167751852423	-0.00100484199356288	0.000293855206109583
1358	-0.716231524944305	1.16428208351135	-23.1879100799561	-0.00944637414067984	-0.0026282137259841	0.000618529506027699	0.00613799272105098
1359	0.25779139995575	0.514933466911316	-23.6424541473389	-0.0026282137259841	0.00354059832170606	0.00776136433705688	0.00321592413820326
1360	0.582465708255768	0.839607775211334	-23.5125846862793	0.0181509424000978	0.00451462110504508	-0.00814767740666866	-0.00782300252467394
1361	0.25779139995575	0.190259143710136	-23.1879100799561	0.0259431265294552	0.00646266713738441	0.00743668992072344	-0.00230353930965066
1362	0.907140016555786	-0.459089487791061	-23.4476490020752	0.0207483377307653	-0.00490093370899558	-0.00425158534198999	-0.00555028254166245
1363	0.907140016555786	0.190259143710136	-23.707389831543	-0.0026282137259841	-0.00327756232582033	0.00938473641872406	0.00159255252219737
1364	0.582465708255768	-0.459089487791061	-23.2528457641602	0.00354059832170606	-0.00360223650932312	0.00321592413820326	-0.000355493422830477
1365	0.25779139995575	-1.43311238288879	-23.3827152252197	0.011982130818069	-0.00100484199356288	-0.00197886489331722	0.00321592413820326
1366	0.907140016555786	-1.10843813419342	-23.1879100799561	-0.00132951640989631	0.000293855206109583	0.00483929552137852	-0.00619963090866804
1367	0.907140016555786	-1.10843813419342	-23.122974395752	0.00678734155371785	-0.0110697457566857	-0.00392691092565656	-0.000680167751852423
1368	-0.0668829083442688	0.839607775211334	-23.1879100799561	0.00678734155371785	-0.00392691092565656	0.000293855206109583	0.00321592413820326
1369	0.25779139995575	0.514933466911316	-22.9931049346924	-0.00490093370899558	0.000293855206109583	0.00581331877037883	0.000293855206109583
1370	-0.0668829083442688	1.16428208351135	-23.1879100799561	-0.00360223650932312	0.000618529506027699	-0.000355493422830477	-0.00132951640989631
1371	0.582465708255768	-0.459089487791061	-22.7983016967773	0.0226963832974434	0.00678734155371785	-0.0113944197073579	0.0022419011220336
1372	0.582465708255768	0.514933466911316	-22.9931049346924	0.0113327819854021	0.00451462110504508	0.0022419011220336	0.00386527273803949
1373	0.25779139995575	1.16428208351135	-23.122974395752	-0.00912170019000769	-0.00555028254166245	-0.00230353930965066	0.0165275707840919
1374	0.25779139995575	1.48895645141602	-23.4476490020752	0.00451462110504508	0.00516396993771195	0.00581331877037883	0.00841071270406246
1375	1.23181438446045	-0.459089487791061	-23.2528457641602	0.00483929552137852	0.00938473641872406	-0.00327756232582033	0.0152288740500808
1376	1.23181438446045	-0.134415164589882	-23.122974395752	0.0243197549134493	0.00256657530553639	-0.00295288790948689	-0.00749832857400179
1377	0.907140016555786	-0.459089487791061	-23.5775184631348	-0.00684897974133492	0.00321592413820326	-0.0113944197073579	0.00743668992072344
1378	0.582465708255768	0.190259143710136	-23.3827152252197	-0.0159398596733809	0.00613799272105098	-0.00847235135734081	-0.00100484199356288
1379	0.25779139995575	1.48895645141602	-23.122974395752	0.00386527273803949	0.000618529506027699	-0.00490093370899558	-0.00619963090866804
1380	0.907140016555786	-0.459089487791061	-22.8632354736328	0.0168522447347641	0.00321592413820326	-0.00749832857400179	0.00354059832170606
1381	0.582465708255768	-0.134415164589882	-23.0580406188965	0.0178262684494257	0.00970941036939621	-0.00392691092565656	-0.00977104809135199
1382	0.25779139995575	1.16428208351135	-23.122974395752	0.0103587592020631	0.00159255252219737	-0.00425158534198999	-0.00587495695799589
1383	-0.391557216644287	1.48895645141602	-23.122974395752	0.00776136433705688	-0.00587495695799589	0.00743668992072344	-0.00522560812532902
1384	-1.69025444984436	0.839607775211334	-22.8632354736328	-0.0169138833880424	-0.000680167751852423	0.00808603875339031	-3.08191010844894e-05
1385	-1.36558020114899	1.48895645141602	-23.5125846862793	-0.00555028254166245	-0.00197886489331722	0.00126787810586393	-0.00327756232582033
1386	-0.716231524944305	0.190259143710136	-23.707389831543	0.00126787810586393	0.0022419011220336	0.00159255252219737	-0.00555028254166245
1387	-0.716231524944305	0.514933466911316	-23.5125846862793	-0.00814767740666866	0.00159255252219737	-0.00977104809135199	-0.00977104809135199
1388	-0.391557216644287	-0.134415164589882	-23.1879100799561	0.00321592413820326	-0.00165419070981443	0.00191722682211548	-0.00132951640989631
1389	-0.716231524944305	1.16428208351135	-23.6424541473389	0.0126314787194133	0.000943203864153475	0.0136055024340749	-0.00425158534198999
1390	0.907140016555786	-0.134415164589882	-23.2528457641602	0.00354059832170606	0.00126787810586393	-0.00457625929266214	-0.0026282137259841
1391	-0.391557216644287	1.48895645141602	-23.6424541473389	0.0100340843200684	-0.000680167751852423	0.00516396993771195	-0.00749832857400179
1392	0.25779139995575	1.16428208351135	-23.707389831543	0.0181509424000978	-0.0113944197073579	0.00159255252219737	-0.00197886489331722
1393	-0.391557216644287	1.16428208351135	-23.6424541473389	-0.00587495695799589	-0.00652430532500148	0.00418994715437293	-0.0100957229733467
1394	0.582465708255768	0.190259143710136	-23.707389831543	-0.00879702530801296	0.00354059832170606	0.00126787810586393	0.00126787810586393
1395	0.25779139995575	0.514933466911316	-23.6424541473389	-0.00522560812532902	0.000943203864153475	0.00386527273803949	-0.00132951640989631
1396	0.582465708255768	-0.459089487791061	-23.3177795410156	-0.0113944197073579	-0.00555028254166245	-0.00425158534198999	-0.0113944197073579
1397	0.25779139995575	-0.134415164589882	-23.5125846862793	-0.00295288790948689	-0.00327756232582033	-0.00392691092565656	0.000293855206109583
1398	0.582465708255768	-1.10843813419342	-23.707389831543	-0.0026282137259841	-0.00555028254166245	0.00970941036939621	-0.00360223650932312
1399	-0.391557216644287	0.190259143710136	-23.5775184631348	0.0022419011220336	-0.0026282137259841	0.00483929552137852	0.00159255252219737
1400	0.582465708255768	-0.134415164589882	-23.4476490020752	0.00386527273803949	0.00354059832170606	0.00256657530553639	-0.00555028254166245
1401	-0.0668829083442688	1.48895645141602	-23.5125846862793	0.000618529506027699	0.00516396993771195	-0.00522560812532902	0.000293855206109583
1402	0.25779139995575	0.514933466911316	-23.4476490020752	0.00938473641872406	0.000618529506027699	-0.00457625929266214	-0.00749832857400179
1403	-0.0668829083442688	1.16428208351135	-23.3827152252197	0.00451462110504508	0.000293855206109583	0.00321592413820326	0.00126787810586393
1404	-0.0668829083442688	0.514933466911316	-23.707389831543	0.00191722682211548	0.00841071270406246	0.0113327819854021	-0.00522560812532902
1405	0.25779139995575	1.48895645141602	-23.9671287536621	0.00938473641872406	0.00159255252219737	-0.00425158534198999	-0.00392691092565656
1406	-0.391557216644287	0.839607775211334	-23.8372592926025	0.00841071270406246	0.00321592413820326	-0.00457625929266214	-0.00132951640989631
1407	0.582465708255768	1.81363070011139	-23.707389831543	0.00678734155371785	0.000943203864153475	0.000293855206109583	-0.00522560812532902
1408	0.25779139995575	0.839607775211334	-23.6424541473389	0.00159255252219737	0.00386527273803949	0.00613799272105098	0.00516396993771195
1409	0.907140016555786	0.190259143710136	-23.5775184631348	-0.0169138833880424	0.00159255252219737	-0.00392691092565656	0.00743668992072344
1410	0.907140016555786	0.839607775211334	-23.902193069458	0.00159255252219737	0.01100810803473	-0.00425158534198999	-0.00360223650932312
1411	0.25779139995575	0.839607775211334	-23.7723236083984	-0.0139918150380254	0.00321592413820326	-0.0100957229733467	-0.00847235135734081
1412	-0.0668829083442688	0.839607775211334	-23.5775184631348	0.0197743140161037	-0.00327756232582033	0.00321592413820326	0.00354059832170606
1413	1.55648863315582	0.190259143710136	-23.3827152252197	0.00483929552137852	-0.000355493422830477	-0.00587495695799589	-0.00165419070981443
1414	1.23181438446045	0.190259143710136	-22.9931049346924	-0.00295288790948689	-0.000355493422830477	0.00451462110504508	0.00256657530553639
1415	-0.391557216644287	-0.134415164589882	-23.4476490020752	0.00289124972186983	0.01100810803473	-0.00392691092565656	-0.00100484199356288
1416	-1.69025444984436	0.839607775211334	-23.8372592926025	-0.00522560812532902	0.00483929552137852	-0.00555028254166245	-0.00392691092565656
1417	-0.391557216644287	0.839607775211334	-23.707389831543	-3.08191010844894e-05	0.00256657530553639	-0.00295288790948689	-0.00425158534198999
1418	-1.04090583324432	1.48895645141602	-23.707389831543	-0.0113944197073579	0.000943203864153475	0.0022419011220336	0.00841071270406246
1419	-0.391557216644287	-0.134415164589882	-23.4476490020752	-0.0123684434220195	0.00386527273803949	0.000943203864153475	0.00776136433705688
1420	-1.36558020114899	0.839607775211334	-23.3177795410156	-0.0191866029053926	0.00711201597005129	-0.00132951640989631	0.00386527273803949
1421	-0.391557216644287	0.190259143710136	-23.2528457641602	-0.0191866029053926	0.00841071270406246	0.000943203864153475	-0.000355493422830477
1422	0.582465708255768	0.190259143710136	-23.5125846862793	0.00418994715437293	-3.08191010844894e-05	-0.00100484199356288	0.00191722682211548
1423	0.907140016555786	0.190259143710136	-23.5775184631348	0.00451462110504508	-0.00165419070981443	0.00776136433705688	0.00289124972186983
1424	0.25779139995575	-0.134415164589882	-23.707389831543	-0.00457625929266214	0.000943203864153475	-0.00197886489331722	0.00711201597005129
1425	0.907140016555786	0.190259143710136	-23.3177795410156	0.00483929552137852	0.00873538758605719	-0.00392691092565656	0.00451462110504508
1426	0.25779139995575	0.190259143710136	-23.1879100799561	0.0132808275520802	-0.00392691092565656	-0.0123684434220195	-0.00360223650932312
1427	-0.0668829083442688	0.190259143710136	-23.4476490020752	0.00873538758605719	-0.00717365415766835	-0.00555028254166245	0.000618529506027699
1428	-0.391557216644287	0.514933466911316	-23.6424541473389	-0.00392691092565656	-0.00165419070981443	-0.00555028254166245	0.00354059832170606
1429	0.25779139995575	-0.459089487791061	-23.5125846862793	-0.00587495695799589	-0.000680167751852423	-0.00197886489331722	0.00613799272105098
1430	0.25779139995575	0.190259143710136	-23.5775184631348	0.00191722682211548	-0.00230353930965066	-0.00684897974133492	0.00548864435404539
1431	0.582465708255768	-0.459089487791061	-23.3177795410156	0.0100340843200684	0.000293855206109583	-0.0107450718060136	0.00483929552137852
1432	0.582465708255768	-0.134415164589882	-23.1879100799561	0.00938473641872406	-0.00457625929266214	-0.0107450718060136	0.00321592413820326
1433	0.582465708255768	0.190259143710136	-23.707389831543	-0.00944637414067984	0.00256657530553639	0.00191722682211548	0.00483929552137852
1434	0.907140016555786	0.190259143710136	-22.9931049346924	-0.00944637414067984	0.00191722682211548	0.00126787810586393	0.0123068047687411
1435	0.907140016555786	0.514933466911316	-22.8632354736328	-3.08191010844894e-05	-0.00100484199356288	-0.000355493422830477	0.0022419011220336
1436	0.907140016555786	-0.134415164589882	-22.9931049346924	0.00354059832170606	0.01100810803473	-0.00847235135734081	-0.00684897974133492
1437	0.582465708255768	-0.783763766288757	-22.9281711578369	0.00386527273803949	0.000618529506027699	-0.0026282137259841	0.00418994715437293
1438	-0.0668829083442688	0.839607775211334	-23.3827152252197	0.0171769186854362	-0.00100484199356288	0.00159255252219737	0.000618529506027699
1439	0.25779139995575	0.839607775211334	-23.9671287536621	0.0210730116814375	0.00126787810586393	0.00386527273803949	0.0116574559360743
1440	-0.391557216644287	1.48895645141602	-23.5125846862793	-0.0123684434220195	0.00321592413820326	-0.00392691092565656	-0.0026282137259841
1441	0.582465708255768	-0.134415164589882	-23.122974395752	-0.0133424662053585	0.00418994715437293	-0.00165419070981443	-0.00619963090866804
1442	0.582465708255768	0.190259143710136	-22.9931049346924	0.0113327819854021	-0.00295288790948689	-0.00392691092565656	-0.00684897974133492
1443	0.907140016555786	0.839607775211334	-23.5775184631348	-0.0120437685400248	-3.08191010844894e-05	-0.00522560812532902	0.000618529506027699
1444	0.907140016555786	1.16428208351135	-23.4476490020752	-0.0120437685400248	-0.00360223650932312	0.000618529506027699	-0.000355493422830477
1445	0.25779139995575	-0.134415164589882	-22.9281711578369	0.00516396993771195	0.00776136433705688	-0.00425158534198999	0.00938473641872406
1446	0.582465708255768	-0.134415164589882	-23.122974395752	-0.00425158534198999	0.00354059832170606	0.000293855206109583	-0.00977104809135199
1447	1.23181438446045	0.190259143710136	-23.5125846862793	-0.00230353930965066	0.000293855206109583	-0.0026282137259841	0.00191722682211548
1448	0.25779139995575	0.514933466911316	-22.9281711578369	0.00646266713738441	0.00548864435404539	0.00256657530553639	0.000943203864153475
1449	-0.716231524944305	0.839607775211334	-22.8632354736328	0.00418994715437293	-0.00522560812532902	0.00581331877037883	0.00418994715437293
1450	-0.0668829083442688	0.514933466911316	-23.122974395752	0.0541897900402546	0.0113327819854021	0.00418994715437293	0.0022419011220336
1451	-0.391557216644287	0.190259143710136	-23.7723236083984	-0.00392691092565656	0.00776136433705688	-0.00652430532500148	0.000943203864153475
1452	-1.36558020114899	1.81363070011139	-23.1879100799561	-0.0263294391334057	0.00159255252219737	-0.0107450718060136	-0.0026282137259841
1453	-1.04090583324432	1.16428208351135	-23.6424541473389	-0.0146411629393697	0.00678734155371785	-0.00522560812532902	0.000943203864153475
1454	-0.0668829083442688	0.839607775211334	-23.707389831543	0.0158782228827477	-0.00197886489331722	-0.00100484199356288	0.01100810803473
1455	-0.0668829083442688	1.16428208351135	-23.4476490020752	-0.00197886489331722	0.00776136433705688	-0.00360223650932312	-3.08191010844894e-05
1456	-0.0668829083442688	0.839607775211334	-23.3827152252197	-0.00522560812532902	0.0022419011220336	-0.00555028254166245	0.00159255252219737
1457	0.907140016555786	-0.134415164589882	-23.1879100799561	0.0022419011220336	-0.00327756232582033	-0.00490093370899558	-0.00392691092565656
1458	0.25779139995575	-0.459089487791061	-22.9931049346924	-0.00230353930965066	-0.000355493422830477	-0.00165419070981443	0.00678734155371785
1459	-0.0668829083442688	0.514933466911316	-23.1879100799561	0.00451462110504508	-0.00230353930965066	-0.00619963090866804	0.00451462110504508
1460	0.582465708255768	-1.10843813419342	-22.9931049346924	0.00289124972186983	0.000943203864153475	0.00191722682211548	-0.00392691092565656
1461	0.25779139995575	-1.10843813419342	-23.122974395752	0.00646266713738441	-0.000355493422830477	-0.00782300252467394	-0.00100484199356288
1462	-0.391557216644287	-0.459089487791061	-23.3177795410156	-3.08191010844894e-05	-0.0133424662053585	0.000293855206109583	-0.00782300252467394
1463	-0.391557216644287	0.839607775211334	-23.707389831543	0.0194496400654316	-0.00230353930965066	0.00321592413820326	-0.00425158534198999
1464	-0.716231524944305	0.839607775211334	-23.707389831543	-0.0247060675173998	-3.08191010844894e-05	0.000618529506027699	-3.08191010844894e-05
1465	-0.0668829083442688	0.839607775211334	-23.7723236083984	0.0191249661147594	0.00256657530553639	-0.0149658378213644	0.00289124972186983
1466	0.907140016555786	-0.459089487791061	-23.4476490020752	-0.0149658378213644	0.000943203864153475	0.000293855206109583	-0.00587495695799589
1467	0.25779139995575	1.48895645141602	-23.5775184631348	-0.0026282137259841	-0.00100484199356288	-0.00814767740666866	-0.00684897974133492
1468	0.907140016555786	-0.134415164589882	-23.5125846862793	-0.000680167751852423	-0.00230353930965066	-0.000680167751852423	0.00808603875339031
1469	-0.0668829083442688	0.190259143710136	-23.707389831543	-0.00425158534198999	0.00613799272105098	-0.00295288790948689	0.00678734155371785
1470	1.55648863315582	0.190259143710136	-23.7723236083984	0.000943203864153475	0.00678734155371785	-0.00782300252467394	0.00906006153672934
1471	-0.391557216644287	1.81363070011139	-23.9671287536621	0.00776136433705688	0.00581331877037883	-0.00847235135734081	-0.00490093370899558
1472	0.582465708255768	-0.134415164589882	-23.122974395752	0.0142548503354192	-0.00132951640989631	-0.0149658378213644	-0.00652430532500148
1473	-0.391557216644287	-0.134415164589882	-22.9281711578369	-0.0123684434220195	0.00776136433705688	-0.00295288790948689	0.000618529506027699
1474	0.907140016555786	-0.134415164589882	-23.3827152252197	-0.000680167751852423	0.00159255252219737	0.00126787810586393	0.00970941036939621
1475	-0.0668829083442688	-0.134415164589882	-23.5775184631348	-0.00782300252467394	0.00678734155371785	-0.00327756232582033	-0.00522560812532902
1476	0.25779139995575	1.16428208351135	-24.0320625305176	0.00289124972186983	0.00289124972186983	-0.0123684434220195	-0.00587495695799589
1477	-0.391557216644287	0.514933466911316	-23.7723236083984	-0.00490093370899558	-0.00327756232582033	-0.00425158534198999	-0.00197886489331722
1478	0.25779139995575	1.16428208351135	-23.8372592926025	0.011982130818069	-3.08191010844894e-05	0.00418994715437293	-0.00684897974133492
1479	0.25779139995575	-0.134415164589882	-23.122974395752	-0.0120437685400248	0.00126787810586393	0.00743668992072344	-0.00392691092565656
1480	-0.0668829083442688	1.48895645141602	-23.0580406188965	-0.0104203969240189	0.0126314787194133	-0.0100957229733467	-0.0100957229733467
1481	-1.69025444984436	1.16428208351135	-23.1879100799561	-0.0256800893694162	0.00646266713738441	-0.00522560812532902	-0.0139918150380254
1482	-1.04090583324432	1.16428208351135	-23.6424541473389	-0.00749832857400179	-0.00392691092565656	-0.00684897974133492	-0.00555028254166245
1483	-0.716231524944305	0.190259143710136	-23.3827152252197	-0.0208099745213985	0.00256657530553639	-0.00295288790948689	-0.00392691092565656
1484	-0.391557216644287	0.839607775211334	-23.1879100799561	-0.00392691092565656	0.00191722682211548	0.00548864435404539	-0.00327756232582033
1485	-0.391557216644287	0.190259143710136	-22.6684303283691	0.00191722682211548	0.00516396993771195	-0.00782300252467394	-0.00749832857400179
1486	-0.0668829083442688	1.48895645141602	-22.9281711578369	0.0213976856321096	0.00386527273803949	-0.00977104809135199	-0.00327756232582033
1487	0.25779139995575	1.16428208351135	-23.2528457641602	-0.00619963090866804	-0.00652430532500148	-0.00847235135734081	0.00354059832170606
1488	-0.716231524944305	1.81363070011139	-23.3177795410156	0.0162028968334198	0.00613799272105098	0.00159255252219737	0.00418994715437293
1489	0.907140016555786	-0.134415164589882	-22.9931049346924	-0.00327756232582033	0.00289124972186983	-0.00132951640989631	0.00451462110504508
1490	-0.0668829083442688	1.16428208351135	-23.122974395752	0.00938473641872406	0.00483929552137852	0.00354059832170606	-0.00587495695799589
1491	0.582465708255768	-0.783763766288757	-22.4736270904541	-0.00100484199356288	0.0022419011220336	-0.00749832857400179	-0.00684897974133492
1492	0.907140016555786	-0.783763766288757	-22.2138862609863	0.0181509424000978	-0.00457625929266214	-0.00197886489331722	-0.00425158534198999
1493	0.582465708255768	-1.10843813419342	-23.0580406188965	0.00159255252219737	-0.00132951640989631	0.00776136433705688	-0.00392691092565656
1494	0.582465708255768	-1.43311238288879	-22.9931049346924	0.0113327819854021	-0.00360223650932312	0.0022419011220336	0.00451462110504508
1495	0.582465708255768	-1.10843813419342	-22.8632354736328	0.00743668992072344	-0.00879702530801296	0.00711201597005129	-0.00684897974133492
1496	0.582465708255768	-0.783763766288757	-22.8632354736328	0.00354059832170606	0.00516396993771195	-0.00392691092565656	-0.00327756232582033
1497	-0.0668829083442688	0.190259143710136	-22.6034965515137	0.0282158460468054	0.000293855206109583	-0.00230353930965066	-0.00587495695799589
1498	-0.0668829083442688	0.839607775211334	-22.7983016967773	0.00159255252219737	-0.0026282137259841	-0.0026282137259841	-0.00717365415766835
1499	0.582465708255768	0.514933466911316	-23.2528457641602	-0.00425158534198999	0.00711201597005129	0.00516396993771195	-0.0104203969240189
1500	0.25779139995575	1.16428208351135	-23.2528457641602	0.01100810803473	0.00256657530553639	-0.00490093370899558	-0.000680167751852423
1501	0.907140016555786	0.514933466911316	-22.9281711578369	-0.000355493422830477	0.00451462110504508	-0.00619963090866804	-0.00684897974133492
1502	0.907140016555786	-0.459089487791061	-23.5125846862793	0.013930176384747	-0.00425158534198999	-0.00425158534198999	0.00256657530553639
1503	0.582465708255768	1.16428208351135	-23.7723236083984	0.00418994715437293	0.00321592413820326	-0.00457625929266214	-0.00555028254166245
1504	0.907140016555786	-0.134415164589882	-23.707389831543	-0.00977104809135199	0.00289124972186983	-0.00425158534198999	0.00321592413820326
1505	0.582465708255768	0.839607775211334	-23.6424541473389	-0.000355493422830477	0.00418994715437293	0.0022419011220336	0.00711201597005129
1506	0.907140016555786	-0.134415164589882	-23.5775184631348	-0.00100484199356288	0.00321592413820326	-0.0146411629393697	-0.00717365415766835
1507	0.25779139995575	-0.134415164589882	-23.5125846862793	0.00451462110504508	-0.00425158534198999	-0.00619963090866804	0.00678734155371785
1508	0.25779139995575	0.839607775211334	-23.3827152252197	0.0152288740500808	-0.00230353930965066	0.00711201597005129	-0.000680167751852423
1509	-0.0668829083442688	1.16428208351135	-23.4476490020752	0.00386527273803949	0.00289124972186983	-0.00100484199356288	0.00646266713738441
1510	-0.391557216644287	1.16428208351135	-23.5125846862793	-0.00360223650932312	0.00711201597005129	-0.000355493422830477	0.0022419011220336
1511	-0.391557216644287	-0.134415164589882	-23.4476490020752	-0.0146411629393697	0.00516396993771195	-0.0100957229733467	-0.00619963090866804
1512	-0.391557216644287	0.839607775211334	-23.707389831543	0.00548864435404539	-0.00132951640989631	0.000293855206109583	-0.00619963090866804
1513	-1.36558020114899	1.16428208351135	-23.5775184631348	-0.0130177913233638	-0.00165419070981443	0.00126787810586393	-0.000355493422830477
1514	-1.69025444984436	0.839607775211334	-23.5775184631348	0.00289124972186983	0.00321592413820326	0.00483929552137852	0.0022419011220336
1515	-1.04090583324432	0.839607775211334	-23.3177795410156	0.0132808275520802	-0.00295288790948689	-0.0026282137259841	0.00711201597005129
1516	-0.391557216644287	0.190259143710136	-23.4476490020752	-0.00749832857400179	0.00711201597005129	-0.00392691092565656	-0.0110697457566857
1517	-0.391557216644287	0.190259143710136	-23.6424541473389	0.01100810803473	-0.00197886489331722	-0.00749832857400179	0.00451462110504508
1518	0.582465708255768	0.514933466911316	-23.4476490020752	-0.00100484199356288	0.00613799272105098	-0.00392691092565656	-0.00295288790948689
1519	0.25779139995575	0.839607775211334	-23.5125846862793	0.00483929552137852	0.00289124972186983	-0.00100484199356288	0.00808603875339031
1520	0.907140016555786	0.190259143710136	-22.7983016967773	0.00451462110504508	0.00483929552137852	0.00548864435404539	0.0022419011220336
1521	0.582465708255768	-0.459089487791061	-22.9281711578369	-0.0113944197073579	0.00841071270406246	-0.0123684434220195	0.00321592413820326
1522	-0.0668829083442688	0.514933466911316	-23.122974395752	0.0103587592020631	0.00548864435404539	-0.00230353930965066	0.000618529506027699
1523	0.25779139995575	-0.134415164589882	-23.7723236083984	0.00776136433705688	-0.00392691092565656	-0.00619963090866804	0.011982130818069
1524	-0.391557216644287	-0.134415164589882	-23.3177795410156	0.000293855206109583	-0.00425158534198999	0.00289124972186983	0.00516396993771195
1525	0.25779139995575	-0.134415164589882	-23.1879100799561	0.000943203864153475	-0.00879702530801296	0.000943203864153475	0.00256657530553639
1526	-0.0668829083442688	-0.783763766288757	-22.2788219451904	0.00483929552137852	-0.00230353930965066	-0.00652430532500148	0.00289124972186983
1527	0.582465708255768	-1.43311238288879	-22.7983016967773	0.0113327819854021	-0.00230353930965066	0.00613799272105098	-0.00132951640989631
1528	0.582465708255768	-0.134415164589882	-22.7983016967773	-0.00100484199356288	-0.00587495695799589	-0.00132951640989631	0.00873538758605719
1529	0.25779139995575	0.839607775211334	-23.1879100799561	-0.00327756232582033	0.00483929552137852	-0.0026282137259841	-0.00587495695799589
1530	0.582465708255768	-0.459089487791061	-23.4476490020752	-0.00555028254166245	0.00678734155371785	-0.000680167751852423	0.00289124972186983
1531	-0.0668829083442688	1.48895645141602	-23.707389831543	0.0100340843200684	0.00548864435404539	0.00321592413820326	-0.00587495695799589
1532	-0.716231524944305	0.839607775211334	-23.6424541473389	-0.0100957229733467	0.00159255252219737	-0.00619963090866804	0.00516396993771195
1533	-0.0668829083442688	1.48895645141602	-23.3177795410156	0.00873538758605719	-0.00132951640989631	0.0022419011220336	0.00711201597005129
1534	-0.716231524944305	1.16428208351135	-23.4476490020752	-0.00619963090866804	0.00483929552137852	-0.00684897974133492	0.00483929552137852
1535	0.25779139995575	1.16428208351135	-23.9671287536621	-0.0156151866540313	0.00418994715437293	-0.00977104809135199	-0.00392691092565656
1536	-0.0668829083442688	0.839607775211334	-23.8372592926025	0.00289124972186983	0.00354059832170606	-0.00230353930965066	0.00126787810586393
1537	0.25779139995575	2.13830494880676	-23.707389831543	0.00354059832170606	0.00256657530553639	-0.00360223650932312	-0.000680167751852423
1538	0.907140016555786	0.190259143710136	-23.3177795410156	-0.00327756232582033	-0.00295288790948689	-0.0026282137259841	0.00548864435404539
1539	-0.391557216644287	1.16428208351135	-23.1879100799561	0.00906006153672934	0.00678734155371785	0.000943203864153475	0.00613799272105098
1540	1.23181438446045	-0.459089487791061	-23.3177795410156	0.00126787810586393	0.000293855206109583	-0.0113944197073579	-3.08191010844894e-05
1541	-0.716231524944305	1.81363070011139	-23.7723236083984	0.00386527273803949	0.011982130818069	-0.00490093370899558	-0.0100957229733467
1542	-0.716231524944305	0.839607775211334	-23.8372592926025	-0.00165419070981443	0.00386527273803949	-0.00230353930965066	-0.00360223650932312
1543	-1.69025444984436	1.16428208351135	-23.8372592926025	0.00841071270406246	0.000618529506027699	0.00646266713738441	0.0100340843200684
1544	-0.716231524944305	0.839607775211334	-23.5125846862793	0.00418994715437293	0.000943203864153475	-0.00295288790948689	0.00873538758605719
1545	-1.04090583324432	1.16428208351135	-22.6684303283691	0.00516396993771195	0.00191722682211548	-0.00327756232582033	0.00191722682211548
1546	-0.716231524944305	1.16428208351135	-23.5775184631348	-0.00457625929266214	0.00159255252219737	-0.017887907102704	-0.000680167751852423
1547	-0.391557216644287	0.839607775211334	-23.3177795410156	0.00354059832170606	-3.08191010844894e-05	-0.00132951640989631	-0.00197886489331722
1548	-0.391557216644287	1.16428208351135	-23.3177795410156	-0.00555028254166245	0.00159255252219737	0.00159255252219737	0.00321592413820326
1549	0.907140016555786	0.190259143710136	-22.7983016967773	-0.00717365415766835	0.00678734155371785	-3.08191010844894e-05	-0.00197886489331722
1550	-0.0668829083442688	0.839607775211334	-23.2528457641602	-0.00165419070981443	0.00548864435404539	-0.00619963090866804	0.00191722682211548
1551	-0.391557216644287	0.514933466911316	-22.5385608673096	0.0197743140161037	-3.08191010844894e-05	-0.00782300252467394	-0.00100484199356288
1552	0.25779139995575	-0.134415164589882	-22.7333660125732	0.00613799272105098	-0.0026282137259841	-0.00100484199356288	-0.00749832857400179
1553	0.25779139995575	-1.43311238288879	-22.9931049346924	-0.00360223650932312	-0.00490093370899558	-0.0026282137259841	0.00613799272105098
1554	1.23181438446045	-0.459089487791061	-23.0580406188965	-0.0149658378213644	-0.00457625929266214	0.000618529506027699	0.00451462110504508
1555	0.907140016555786	-1.10843813419342	-23.3827152252197	0.00191722682211548	-0.00749832857400179	0.000618529506027699	-0.00230353930965066
1556	0.25779139995575	-0.134415164589882	-23.3177795410156	0.0142548503354192	-0.0026282137259841	-0.00717365415766835	-0.00230353930965066
1557	0.25779139995575	0.839607775211334	-23.4476490020752	0.0123068047687411	0.00191722682211548	-0.00684897974133492	0.00191722682211548
1558	-0.0668829083442688	1.48895645141602	-23.5775184631348	0.0278911720961332	-0.0026282137259841	0.00321592413820326	0.00159255252219737
1559	1.23181438446045	-0.134415164589882	-23.4476490020752	0.00159255252219737	0.00516396993771195	0.00354059832170606	0.00321592413820326
1560	-0.0668829083442688	1.48895645141602	-23.9671287536621	0.000943203864153475	-0.000355493422830477	-0.0026282137259841	-0.00814767740666866
1561	0.582465708255768	1.16428208351135	-24.0320625305176	-0.00100484199356288	-0.000355493422830477	0.00126787810586393	-0.00652430532500148
1562	0.582465708255768	0.190259143710136	-23.2528457641602	0.0113327819854021	-0.000355493422830477	-0.00327756232582033	-0.00165419070981443
1563	0.907140016555786	0.190259143710136	-23.5775184631348	0.0168522447347641	0.00711201597005129	0.00256657530553639	0.00386527273803949
1564	0.907140016555786	0.514933466911316	-23.6424541473389	0.00289124972186983	0.000943203864153475	-0.00782300252467394	-0.00392691092565656
1565	0.25779139995575	0.514933466911316	-23.8372592926025	0.0022419011220336	0.0022419011220336	0.000943203864153475	0.00159255252219737
1566	-0.0668829083442688	1.16428208351135	-23.707389831543	0.00289124972186983	0.00191722682211548	-0.00587495695799589	0.00321592413820326
1567	-0.0668829083442688	0.839607775211334	-23.6424541473389	-0.00392691092565656	0.0113327819854021	0.000943203864153475	0.000943203864153475
1568	-0.0668829083442688	1.48895645141602	-23.6424541473389	-0.00132951640989631	-0.00197886489331722	0.0123068047687411	0.00808603875339031
1569	0.907140016555786	0.514933466911316	-23.3177795410156	-0.00360223650932312	0.00646266713738441	-0.0026282137259841	-0.00197886489331722
1570	-0.0668829083442688	1.16428208351135	-23.5775184631348	0.00126787810586393	0.00678734155371785	0.00418994715437293	0.00483929552137852
1571	0.582465708255768	0.514933466911316	-23.707389831543	0.0142548503354192	-0.0026282137259841	-0.00879702530801296	-0.0104203969240189
1572	0.25779139995575	0.514933466911316	-23.5125846862793	-0.00587495695799589	0.00126787810586393	-0.00197886489331722	0.00191722682211548
1573	-0.391557216644287	1.81363070011139	-23.5125846862793	0.00159255252219737	-0.00555028254166245	0.00970941036939621	0.000943203864153475
1574	-1.04090583324432	1.16428208351135	-23.0580406188965	0.00451462110504508	0.00548864435404539	-0.000680167751852423	0.0113327819854021
1575	-0.0668829083442688	0.514933466911316	-22.7983016967773	-0.0139918150380254	-0.00197886489331722	0.0022419011220336	-0.00132951640989631
1576	-0.0668829083442688	0.190259143710136	-22.7983016967773	0.00126787810586393	0.00581331877037883	-0.0026282137259841	-3.08191010844894e-05
1577	-1.04090583324432	0.190259143710136	-23.4476490020752	-0.00944637414067984	-0.00555028254166245	-0.00490093370899558	0.00289124972186983
1578	-1.36558020114899	1.48895645141602	-23.7723236083984	-0.00652430532500148	0.00354059832170606	0.00516396993771195	-0.000355493422830477
1579	-1.04090583324432	0.839607775211334	-23.2528457641602	-0.00587495695799589	0.00938473641872406	0.00354059832170606	0.00483929552137852
1580	-0.716231524944305	1.48895645141602	-22.8632354736328	-0.00652430532500148	0.00354059832170606	0.00159255252219737	-0.0026282137259841
1581	-0.391557216644287	-0.134415164589882	-22.6034965515137	0.00516396993771195	0.00256657530553639	-3.08191010844894e-05	0.00159255252219737
1582	0.582465708255768	-0.134415164589882	-23.4476490020752	-0.0026282137259841	0.00613799272105098	-0.00619963090866804	-0.00425158534198999
1583	-0.391557216644287	0.839607775211334	-23.8372592926025	0.00613799272105098	0.0022419011220336	0.00873538758605719	0.00289124972186983
1584	0.25779139995575	0.514933466911316	-23.6424541473389	-0.0107450718060136	0.00451462110504508	0.00581331877037883	0.0106834331527352
1585	0.25779139995575	-0.134415164589882	-23.4476490020752	0.0106834331527352	-0.00230353930965066	0.000293855206109583	0.0022419011220336
1586	0.25779139995575	-0.459089487791061	-23.3827152252197	-0.00100484199356288	-0.00619963090866804	-0.00392691092565656	-0.00717365415766835
1587	0.582465708255768	-0.459089487791061	-22.3437576293945	0.00451462110504508	-0.00522560812532902	-0.000680167751852423	-0.00717365415766835
1588	0.582465708255768	-0.783763766288757	-22.8632354736328	-0.0100957229733467	-0.00814767740666866	0.00354059832170606	-0.00100484199356288
1589	0.25779139995575	-0.459089487791061	-23.1879100799561	0.012956153601408	-0.0146411629393697	0.00289124972186983	-0.00197886489331722
1590	0.907140016555786	-0.459089487791061	-22.9931049346924	0.00548864435404539	-0.000680167751852423	0.000618529506027699	0.00159255252219737
1591	0.582465708255768	-0.783763766288757	-23.0580406188965	-0.00327756232582033	-0.0107450718060136	-0.0104203969240189	-0.00230353930965066
1592	-0.391557216644287	0.190259143710136	-23.5775184631348	-0.00295288790948689	-0.00197886489331722	0.00711201597005129	-0.00652430532500148
1593	-0.0668829083442688	0.190259143710136	-23.3177795410156	0.00808603875339031	-0.00360223650932312	0.00256657530553639	-0.000355493422830477
1594	-0.0668829083442688	1.16428208351135	-23.5125846862793	-0.00782300252467394	0.00451462110504508	0.00321592413820326	-0.00230353930965066
1595	-0.391557216644287	1.16428208351135	-23.707389831543	-0.0175632312893867	0.00483929552137852	0.00126787810586393	0.000618529506027699
1596	-0.716231524944305	1.16428208351135	-23.6424541473389	0.0181509424000978	0.00191722682211548	-0.00425158534198999	-0.00165419070981443
1597	0.582465708255768	1.16428208351135	-23.6424541473389	-0.0175632312893867	-0.000355493422830477	-0.00717365415766835	-0.00360223650932312
1598	0.582465708255768	0.514933466911316	-23.4476490020752	0.0103587592020631	0.000293855206109583	0.00678734155371785	-3.08191010844894e-05
1599	0.25779139995575	1.16428208351135	-23.4476490020752	-0.00490093370899558	0.00159255252219737	-0.00165419070981443	-0.000355493422830477
1600	0.582465708255768	0.190259143710136	-23.6424541473389	-0.00490093370899558	0.00906006153672934	0.00386527273803949	0.00256657530553639
1601	0.907140016555786	0.839607775211334	-23.902193069458	0.00776136433705688	-3.08191010844894e-05	-0.00197886489331722	0.000293855206109583
1602	-0.0668829083442688	1.16428208351135	-23.9671287536621	0.00711201597005129	0.00678734155371785	-0.00132951640989631	-0.00360223650932312
1603	0.25779139995575	1.16428208351135	-23.8372592926025	0.0126314787194133	-0.00230353930965066	0.00354059832170606	0.00418994715437293
1604	0.582465708255768	1.16428208351135	-23.5775184631348	0.00613799272105098	0.00321592413820326	-3.08191010844894e-05	0.00646266713738441
1605	-0.391557216644287	0.839607775211334	-22.7983016967773	-0.0149658378213644	0.000618529506027699	0.00516396993771195	-3.08191010844894e-05
1606	0.582465708255768	0.190259143710136	-22.5385608673096	0.0197743140161037	0.01100810803473	0.00191722682211548	-0.00652430532500148
1607	-0.391557216644287	0.839607775211334	-23.2528457641602	0.0123068047687411	-3.08191010844894e-05	0.0022419011220336	-0.00879702530801296
1608	0.582465708255768	0.190259143710136	-23.0580406188965	-0.00132951640989631	0.00126787810586393	0.000943203864153475	0.000618529506027699
1609	0.25779139995575	0.514933466911316	-23.3827152252197	-0.0182125810533762	0.00354059832170606	0.00548864435404539	0.00646266713738441
1610	-0.0668829083442688	0.190259143710136	-23.5775184631348	-0.0136671401560307	0.00191722682211548	-0.00360223650932312	0.00418994715437293
1611	-1.36558020114899	1.48895645141602	-23.2528457641602	-0.00684897974133492	0.00289124972186983	-0.00814767740666866	-0.00652430532500148
1612	-1.04090583324432	-0.459089487791061	-22.9281711578369	-0.00522560812532902	0.00289124972186983	-0.00717365415766835	0.000943203864153475
1613	-0.391557216644287	1.16428208351135	-23.707389831543	-0.00912170019000769	0.000293855206109583	0.00516396993771195	-3.08191010844894e-05
1614	0.25779139995575	-0.134415164589882	-23.5775184631348	-0.00132951640989631	0.00386527273803949	-0.00652430532500148	0.00191722682211548
1615	0.25779139995575	-0.134415164589882	-23.3177795410156	0.00451462110504508	0.00321592413820326	0.00548864435404539	0.00386527273803949
1616	0.25779139995575	1.48895645141602	-23.3177795410156	-0.00522560812532902	-0.00295288790948689	-0.00555028254166245	-0.00392691092565656
1617	-0.0668829083442688	0.839607775211334	-22.8632354736328	0.01100810803473	0.00321592413820326	-0.00944637414067984	-0.00652430532500148
1618	0.907140016555786	0.839607775211334	-23.2528457641602	-0.00847235135734081	0.00321592413820326	-0.00132951640989631	0.000293855206109583
1619	0.25779139995575	-0.459089487791061	-23.4476490020752	0.00418994715437293	0.00418994715437293	-0.00197886489331722	-0.00684897974133492
1620	0.25779139995575	0.190259143710136	-23.902193069458	0.00906006153672934	0.000943203864153475	-0.00619963090866804	0.00354059832170606
1621	-0.0668829083442688	0.190259143710136	-23.707389831543	0.0113327819854021	-0.0110697457566857	-0.00555028254166245	-0.000355493422830477
1622	0.582465708255768	-1.43311238288879	-23.122974395752	-0.00555028254166245	-0.00782300252467394	0.00516396993771195	-0.00652430532500148
1623	0.582465708255768	-1.10843813419342	-23.0580406188965	-0.00165419070981443	-0.00977104809135199	0.00451462110504508	0.00841071270406246
1624	0.907140016555786	-0.459089487791061	-23.5125846862793	0.00289124972186983	-0.0026282137259841	-0.00100484199356288	-0.00132951640989631
1625	-0.391557216644287	-0.134415164589882	-23.4476490020752	-0.0149658378213644	0.000293855206109583	-0.00360223650932312	0.00159255252219737
1626	-0.716231524944305	0.839607775211334	-23.6424541473389	0.0103587592020631	-0.00132951640989631	0.00451462110504508	-0.00847235135734081
1627	-0.391557216644287	1.16428208351135	-23.707389831543	0.0200989879667759	0.00418994715437293	0.000293855206109583	-0.00295288790948689
1628	-0.391557216644287	1.48895645141602	-23.6424541473389	0.000943203864153475	0.00418994715437293	0.00678734155371785	-0.00490093370899558
1629	0.582465708255768	-0.134415164589882	-23.0580406188965	-0.00717365415766835	0.00776136433705688	-0.00912170019000769	0.00581331877037883
1630	-0.0668829083442688	1.48895645141602	-23.9671287536621	0.0145795252174139	0.00678734155371785	0.00354059832170606	-0.00749832857400179
1631	0.582465708255768	-0.134415164589882	-24.0320625305176	0.0123068047687411	0.00808603875339031	-0.0130177913233638	-0.00684897974133492
1632	0.25779139995575	0.839607775211334	-23.707389831543	0.00938473641872406	0.00711201597005129	-0.00912170019000769	-0.00490093370899558
1633	1.55648863315582	-0.134415164589882	-23.902193069458	-0.00814767740666866	-0.00555028254166245	-0.000680167751852423	0.00548864435404539
1634	0.582465708255768	0.514933466911316	-23.2528457641602	-0.00360223650932312	0.0126314787194133	-0.00327756232582033	0.00126787810586393
1635	1.23181438446045	0.190259143710136	-22.5385608673096	-0.0120437685400248	0.000943203864153475	-0.00197886489331722	-0.00392691092565656
1636	0.907140016555786	-0.134415164589882	-23.5125846862793	-0.0107450718060136	0.00808603875339031	-0.00197886489331722	0.00191722682211548
1637	0.907140016555786	-0.459089487791061	-23.4476490020752	0.00354059832170606	0.000943203864153475	-0.0123684434220195	0.00289124972186983
1638	-0.0668829083442688	1.16428208351135	-23.1879100799561	-0.0126931173726916	-0.000680167751852423	0.00841071270406246	0.00191722682211548
1639	-0.0668829083442688	-0.134415164589882	-23.0580406188965	0.0126314787194133	-0.00457625929266214	0.00354059832170606	-0.000355493422830477
1640	-2.01492881774902	0.839607775211334	-22.9931049346924	-0.0113944197073579	0.00548864435404539	0.0022419011220336	0.00938473641872406
1641	-1.36558020114899	-0.134415164589882	-22.6034965515137	-0.00360223650932312	0.00159255252219737	-0.000680167751852423	-0.00782300252467394
1642	-0.391557216644287	-0.134415164589882	-22.9281711578369	-0.032173577696085	-0.00230353930965066	-0.00197886489331722	-0.00295288790948689
1643	-0.391557216644287	0.190259143710136	-23.7723236083984	-0.000680167751852423	-0.00100484199356288	-0.00132951640989631	-0.000355493422830477
1644	0.25779139995575	0.190259143710136	-23.4476490020752	0.000293855206109583	0.00418994715437293	0.00678734155371785	0.00289124972186983
1645	0.582465708255768	0.514933466911316	-23.2528457641602	-0.00132951640989631	0.00483929552137852	-0.0100957229733467	-0.00782300252467394
1646	0.25779139995575	0.190259143710136	-23.2528457641602	0.00743668992072344	0.00451462110504508	-0.00814767740666866	0.00321592413820326
1647	-0.391557216644287	0.190259143710136	-23.122974395752	0.00938473641872406	0.000618529506027699	-0.00522560812532902	-0.00814767740666866
1648	-0.391557216644287	0.839607775211334	-23.6424541473389	0.00483929552137852	-0.00295288790948689	-0.00132951640989631	0.00126787810586393
1649	-0.0668829083442688	1.16428208351135	-23.7723236083984	0.00126787810586393	-0.000355493422830477	0.00321592413820326	0.000293855206109583
1650	0.582465708255768	-1.10843813419342	-23.4476490020752	-0.00327756232582033	-0.00360223650932312	0.00321592413820326	-0.00230353930965066
1651	0.25779139995575	-0.783763766288757	-22.9281711578369	0.0123068047687411	-0.00782300252467394	-0.00327756232582033	-0.00587495695799589
1652	0.25779139995575	-0.459089487791061	-22.8632354736328	0.0100340843200684	-0.00717365415766835	-0.00100484199356288	-0.00327756232582033
1653	-0.391557216644287	0.190259143710136	-22.8632354736328	0.0152288740500808	-0.00587495695799589	-0.00100484199356288	-0.000680167751852423
1654	0.907140016555786	-0.134415164589882	-23.122974395752	-0.00717365415766835	-0.00360223650932312	0.00289124972186983	-0.0026282137259841
1655	-0.0668829083442688	0.514933466911316	-23.7723236083984	0.00613799272105098	0.00354059832170606	-0.00197886489331722	-0.00100484199356288
1656	0.582465708255768	0.514933466911316	-23.707389831543	0.00970941036939621	0.00548864435404539	-0.00717365415766835	-0.00814767740666866
1657	-0.391557216644287	0.839607775211334	-23.707389831543	0.00808603875339031	-0.00132951640989631	0.00613799272105098	-0.00132951640989631
1658	-0.0668829083442688	0.514933466911316	-23.5125846862793	-0.00522560812532902	0.00483929552137852	0.00970941036939621	-0.000680167751852423
1659	0.907140016555786	0.190259143710136	-23.0580406188965	-3.08191010844894e-05	0.00159255252219737	-0.00230353930965066	0.00581331877037883
1660	-0.391557216644287	0.839607775211334	-23.8372592926025	-0.00295288790948689	0.00841071270406246	-0.00327756232582033	-0.0143164889886975
1661	-0.0668829083442688	0.514933466911316	-23.6424541473389	-0.00457625929266214	0.00256657530553639	-0.00814767740666866	-0.00879702530801296
1662	0.582465708255768	0.190259143710136	-23.707389831543	-0.0146411629393697	0.000293855206109583	0.000293855206109583	-0.00684897974133492
1663	0.907140016555786	-0.459089487791061	-23.4476490020752	-0.00879702530801296	-3.08191010844894e-05	-0.000680167751852423	-0.00100484199356288
1664	0.582465708255768	0.514933466911316	-23.5775184631348	-0.00295288790948689	0.00516396993771195	0.00776136433705688	0.000618529506027699
1665	0.25779139995575	0.839607775211334	-23.5125846862793	-0.00879702530801296	0.00906006153672934	0.000943203864153475	-0.00132951640989631
1666	-0.716231524944305	1.48895645141602	-23.9671287536621	0.0191249661147594	0.00159255252219737	0.00451462110504508	-0.00165419070981443
1667	0.907140016555786	0.190259143710136	-23.707389831543	0.00776136433705688	0.00970941036939621	-0.0100957229733467	-0.00392691092565656
1668	0.582465708255768	0.514933466911316	-23.4476490020752	-0.0152905117720366	0.000293855206109583	0.00711201597005129	0.00906006153672934
1669	0.25779139995575	1.48895645141602	-23.6424541473389	0.00451462110504508	-3.08191010844894e-05	-0.00587495695799589	0.01100810803473
1670	0.25779139995575	-0.134415164589882	-23.2528457641602	0.000618529506027699	0.00906006153672934	-0.00197886489331722	-0.0104203969240189
1671	-0.391557216644287	1.48895645141602	-23.5125846862793	0.00126787810586393	0.00451462110504508	-0.00490093370899558	0.00191722682211548
1672	-0.391557216644287	-0.134415164589882	-23.4476490020752	-0.00165419070981443	0.00321592413820326	0.00516396993771195	0.00354059832170606
1673	-0.0668829083442688	-0.459089487791061	-23.4476490020752	0.0116574559360743	0.000943203864153475	-0.000680167751852423	0.00289124972186983
1674	-0.716231524944305	-0.134415164589882	-23.3827152252197	-0.00944637414067984	0.00581331877037883	-0.000680167751852423	0.0132808275520802
1675	-0.391557216644287	0.190259143710136	-23.3827152252197	-0.00814767740666866	0.00483929552137852	-0.00490093370899558	0.0022419011220336
1676	-0.391557216644287	-0.134415164589882	-22.5385608673096	0.0149041991680861	-0.000680167751852423	-0.00457625929266214	0.00451462110504508
1677	-0.716231524944305	1.48895645141602	-22.9281711578369	0.00776136433705688	0.00418994715437293	-0.00327756232582033	-0.00749832857400179
1678	0.582465708255768	-0.134415164589882	-23.5125846862793	-0.0126931173726916	0.00548864435404539	0.0145795252174139	0.013930176384747
1679	-0.0668829083442688	1.48895645141602	-23.7723236083984	-0.00555028254166245	0.00256657530553639	0.00354059832170606	0.00451462110504508
1680	0.907140016555786	-0.134415164589882	-23.3177795410156	-0.00392691092565656	0.00289124972186983	-0.00912170019000769	0.00321592413820326
1681	0.582465708255768	0.839607775211334	-23.6424541473389	0.01100810803473	-0.00132951640989631	-0.00457625929266214	0.0022419011220336
1682	0.582465708255768	0.514933466911316	-23.0580406188965	0.0175015944987535	-0.0026282137259841	-0.0139918150380254	0.00386527273803949
1683	-0.0668829083442688	0.514933466911316	-23.4476490020752	0.00516396993771195	-0.00814767740666866	0.00126787810586393	0.00841071270406246
1684	0.907140016555786	-0.783763766288757	-23.8372592926025	-3.08191010844894e-05	-0.00652430532500148	-0.00490093370899558	0.00841071270406246
1685	0.25779139995575	-0.134415164589882	-23.9671287536621	-0.000355493422830477	-0.00425158534198999	-0.00619963090866804	0.00516396993771195
1686	1.55648863315582	-1.10843813419342	-23.3827152252197	-0.00100484199356288	-0.000355493422830477	0.00256657530553639	0.00613799272105098
1687	-0.0668829083442688	0.839607775211334	-23.4476490020752	0.00256657530553639	-0.000355493422830477	-0.0188619289547205	-0.00197886489331722
1688	-0.391557216644287	0.839607775211334	-23.3827152252197	-0.00295288790948689	-0.0026282137259841	0.00386527273803949	0.00646266713738441
1689	0.907140016555786	0.514933466911316	-22.7333660125732	0.00159255252219737	0.00159255252219737	-0.00230353930965066	0.00418994715437293
1690	-0.0668829083442688	1.16428208351135	-23.7723236083984	-0.0195112787187099	0.00321592413820326	-0.00587495695799589	-0.00327756232582033
1691	0.25779139995575	-0.134415164589882	-23.5775184631348	0.00841071270406246	-0.00165419070981443	-0.00197886489331722	-3.08191010844894e-05
1692	0.582465708255768	0.839607775211334	-23.5125846862793	-0.00457625929266214	0.00289124972186983	-0.00814767740666866	-0.00490093370899558
1693	-0.716231524944305	1.16428208351135	-23.707389831543	-0.0130177913233638	0.00126787810586393	-0.00587495695799589	0.00321592413820326
1694	-0.0668829083442688	0.839607775211334	-23.5125846862793	0.00613799272105098	-0.00132951640989631	0.00191722682211548	0.00548864435404539
1695	-0.391557216644287	0.839607775211334	-23.8372592926025	0.00711201597005129	0.00418994715437293	-0.0123684434220195	0.00516396993771195
1696	0.582465708255768	0.839607775211334	-24.0969982147217	0.011982130818069	0.00321592413820326	-0.000680167751852423	-0.0026282137259841
1697	1.23181438446045	-0.134415164589882	-23.707389831543	0.0106834331527352	0.00321592413820326	-0.0133424662053585	0.000293855206109583
1698	-0.0668829083442688	1.48895645141602	-23.3177795410156	0.00743668992072344	0.00289124972186983	0.011982130818069	0.00548864435404539
1699	1.23181438446045	-0.134415164589882	-22.9931049346924	0.00451462110504508	0.00289124972186983	0.00678734155371785	0.00808603875339031
1700	-0.391557216644287	1.16428208351135	-22.7983016967773	-0.0107450718060136	0.00678734155371785	-0.0117190945893526	0.00321592413820326
1701	0.582465708255768	0.190259143710136	-23.3177795410156	-0.000355493422830477	0.000618529506027699	-0.00555028254166245	0.00516396993771195
1702	0.582465708255768	0.190259143710136	-23.5775184631348	-0.0156151866540313	0.00418994715437293	-0.00555028254166245	0.00516396993771195
1703	0.25779139995575	0.190259143710136	-23.4476490020752	-0.0185372550040483	0.00289124972186983	-0.00100484199356288	0.00321592413820326
1704	-0.716231524944305	-0.459089487791061	-23.5125846862793	-0.00360223650932312	0.0022419011220336	-0.00197886489331722	0.00970941036939621
1705	-1.04090583324432	-0.134415164589882	-23.3177795410156	0.00581331877037883	0.000618529506027699	-0.00327756232582033	0.00548864435404539
1706	-1.36558020114899	0.839607775211334	-23.3827152252197	-0.00782300252467394	0.000618529506027699	-0.000680167751852423	0.00841071270406246
1707	0.25779139995575	0.190259143710136	-23.4476490020752	-0.00619963090866804	0.000943203864153475	-0.00197886489331722	-0.00814767740666866
1708	0.582465708255768	-0.134415164589882	-22.9931049346924	0.012956153601408	-0.00327756232582033	0.000293855206109583	-0.00392691092565656
1709	-0.391557216644287	1.48895645141602	-23.6424541473389	0.0116574559360743	0.00289124972186983	-3.08191010844894e-05	0.00646266713738441
1710	0.25779139995575	-0.134415164589882	-23.2528457641602	-0.0026282137259841	0.00483929552137852	-0.000680167751852423	0.00646266713738441
1711	-0.716231524944305	1.16428208351135	-23.6424541473389	0.00256657530553639	0.00418994715437293	0.00516396993771195	-0.0104203969240189
1712	-0.391557216644287	0.514933466911316	-23.3177795410156	0.00711201597005129	-0.00197886489331722	-0.00717365415766835	-0.00619963090866804
1713	0.582465708255768	-0.459089487791061	-23.3827152252197	-0.00944637414067984	-0.00944637414067984	0.00256657530553639	-0.00392691092565656
1714	0.907140016555786	-1.43311238288879	-23.4476490020752	0.00483929552137852	-0.0123684434220195	0.0100340843200684	0.00646266713738441
1715	-0.0668829083442688	-0.783763766288757	-23.4476490020752	-0.000355493422830477	-0.00457625929266214	-0.00749832857400179	-0.000355493422830477
1716	-0.0668829083442688	-0.134415164589882	-23.5125846862793	-0.0026282137259841	-0.00717365415766835	-0.00230353930965066	-0.00360223650932312
1717	-0.391557216644287	0.514933466911316	-23.5775184631348	0.00289124972186983	-0.00555028254166245	-0.00132951640989631	-0.00392691092565656
1718	0.25779139995575	-0.134415164589882	-23.2528457641602	0.0113327819854021	0.000943203864153475	0.00321592413820326	0.000943203864153475
1719	-0.391557216644287	1.16428208351135	-23.7723236083984	0.00418994715437293	0.0022419011220336	0.0106834331527352	-0.00457625929266214
1720	0.907140016555786	0.190259143710136	-23.2528457641602	0.00678734155371785	0.000293855206109583	-0.00295288790948689	-0.00392691092565656
1721	0.25779139995575	-0.134415164589882	-23.5775184631348	-0.0100957229733467	0.00711201597005129	-0.00425158534198999	-0.00425158534198999
1722	0.25779139995575	0.514933466911316	-23.9671287536621	0.0178262684494257	0.00354059832170606	-0.00327756232582033	0.00418994715437293
1723	-0.0668829083442688	0.839607775211334	-23.6424541473389	0.00678734155371785	0.00451462110504508	-0.00230353930965066	-0.0026282137259841
1724	0.582465708255768	0.514933466911316	-23.7723236083984	0.00418994715437293	-0.00392691092565656	0.00906006153672934	0.00678734155371785
1725	0.25779139995575	-0.134415164589882	-23.8372592926025	-0.00490093370899558	0.00873538758605719	-0.000355493422830477	0.00126787810586393
1726	0.907140016555786	-0.459089487791061	-23.707389831543	0.0295145437121391	0.00613799272105098	-0.00814767740666866	-0.00619963090866804
1727	0.25779139995575	1.16428208351135	-23.5775184631348	-0.000355493422830477	0.011982130818069	-0.00490093370899558	0.00581331877037883
1728	0.25779139995575	1.81363070011139	-23.707389831543	0.00191722682211548	0.000943203864153475	0.00776136433705688	-0.00165419070981443
1729	0.25779139995575	-0.134415164589882	-23.2528457641602	0.0145795252174139	0.00159255252219737	0.000293855206109583	-0.00425158534198999
1730	-0.716231524944305	1.48895645141602	-23.5775184631348	0.00808603875339031	0.00516396993771195	-0.00782300252467394	0.00711201597005129
1731	-0.391557216644287	0.839607775211334	-23.4476490020752	0.0181509424000978	0.00873538758605719	-0.00944637414067984	-0.00132951640989631
1732	0.25779139995575	0.514933466911316	-23.5775184631348	-0.00944637414067984	-0.00490093370899558	-0.00327756232582033	0.0022419011220336
1733	-0.0668829083442688	0.190259143710136	-23.4476490020752	-0.0253554154187441	0.000943203864153475	-0.00100484199356288	0.00808603875339031
1734	-0.716231524944305	0.190259143710136	-23.4476490020752	-0.0172385573387146	0.000293855206109583	0.000293855206109583	0.00581331877037883
1735	-0.0668829083442688	0.190259143710136	-23.1879100799561	-0.00197886489331722	0.00938473641872406	0.0022419011220336	0.00451462110504508
1736	-0.0668829083442688	0.190259143710136	-23.3177795410156	-0.0026282137259841	0.00483929552137852	-0.00684897974133492	-0.00197886489331722
1737	-0.716231524944305	0.514933466911316	-23.6424541473389	0.0175015944987535	0.00191722682211548	-0.00360223650932312	-0.000680167751852423
1738	0.25779139995575	0.514933466911316	-23.7723236083984	-0.00490093370899558	-0.00165419070981443	0.00548864435404539	-0.00587495695799589
1739	0.907140016555786	0.190259143710136	-22.8632354736328	-0.00782300252467394	-0.00165419070981443	0.00418994715437293	0.00581331877037883
1740	0.582465708255768	0.514933466911316	-23.0580406188965	-0.00490093370899558	0.0132808275520802	-0.00555028254166245	-0.000680167751852423
1741	0.25779139995575	0.514933466911316	-23.3177795410156	0.01100810803473	0.00354059832170606	-0.00490093370899558	-0.0026282137259841
1742	0.25779139995575	0.190259143710136	-23.4476490020752	0.0155535480007529	-0.00490093370899558	-0.00360223650932312	-3.08191010844894e-05
1743	-0.0668829083442688	-0.783763766288757	-22.9931049346924	0.00581331877037883	-0.00944637414067984	-0.00425158534198999	0.00126787810586393
1744	-0.391557216644287	-0.459089487791061	-23.122974395752	0.00191722682211548	-0.00197886489331722	-3.08191010844894e-05	0.00808603875339031
1745	0.25779139995575	0.190259143710136	-23.122974395752	0.00418994715437293	-0.00555028254166245	0.00451462110504508	-0.0026282137259841
1746	0.25779139995575	0.514933466911316	-22.8632354736328	0.013930176384747	-0.00230353930965066	-0.0152905117720366	0.000943203864153475
1747	-0.391557216644287	0.190259143710136	-22.6034965515137	0.00678734155371785	0.00581331877037883	-3.08191010844894e-05	-0.00295288790948689
1748	0.25779139995575	0.514933466911316	-22.8632354736328	-0.00944637414067984	0.00354059832170606	-0.00652430532500148	-0.00652430532500148
1749	0.582465708255768	1.81363070011139	-23.8372592926025	-3.08191010844894e-05	0.00321592413820326	0.000618529506027699	0.000293855206109583
1750	-0.0668829083442688	0.190259143710136	-22.9281711578369	-3.08191010844894e-05	-0.00132951640989631	0.00126787810586393	-0.000355493422830477
1751	0.907140016555786	0.839607775211334	-23.4476490020752	0.00711201597005129	0.00548864435404539	0.00321592413820326	-0.000680167751852423
1752	0.25779139995575	1.16428208351135	-23.1879100799561	0.0175015944987535	0.00451462110504508	-0.00717365415766835	-0.00587495695799589
1753	-0.391557216644287	1.16428208351135	-23.6424541473389	-0.00555028254166245	-0.000355493422830477	-0.00652430532500148	-0.00165419070981443
1754	0.25779139995575	0.839607775211334	-23.9671287536621	-0.00165419070981443	0.00516396993771195	-0.00717365415766835	0.00354059832170606
1755	0.25779139995575	1.16428208351135	-24.0320625305176	-0.00360223650932312	0.00354059832170606	-0.00392691092565656	0.000618529506027699
1756	-0.391557216644287	0.839607775211334	-23.9671287536621	-0.00165419070981443	0.00743668992072344	-0.00230353930965066	-0.00197886489331722
1757	0.907140016555786	0.190259143710136	-23.4476490020752	-0.000355493422830477	-3.08191010844894e-05	-0.00165419070981443	-0.00652430532500148
1758	-0.0668829083442688	1.48895645141602	-23.5125846862793	0.00808603875339031	0.00321592413820326	-0.000680167751852423	-0.00652430532500148
1759	0.25779139995575	0.839607775211334	-23.3177795410156	-0.00132951640989631	0.00418994715437293	0.00873538758605719	-0.00230353930965066
1760	-0.0668829083442688	1.48895645141602	-23.7723236083984	-0.00782300252467394	0.00418994715437293	0.00581331877037883	-0.0100957229733467
1761	0.582465708255768	-0.134415164589882	-22.9281711578369	-0.00230353930965066	0.00646266713738441	-0.00912170019000769	-0.0133424662053585
1762	-0.716231524944305	0.190259143710136	-22.9281711578369	-0.00977104809135199	-0.00132951640989631	-0.00392691092565656	-0.00847235135734081
1763	-0.391557216644287	0.190259143710136	-23.3177795410156	0.00451462110504508	0.00678734155371785	-0.0026282137259841	0.000618529506027699
1764	-0.391557216644287	0.839607775211334	-23.3177795410156	-0.0162645354866982	0.00776136433705688	0.0103587592020631	0.00159255252219737
1765	-0.0668829083442688	0.190259143710136	-23.1879100799561	-0.00912170019000769	0.0100340843200684	-0.00652430532500148	-0.0026282137259841
1766	-0.716231524944305	2.13830494880676	-23.707389831543	-0.00587495695799589	0.00938473641872406	-0.00197886489331722	-0.00360223650932312
1767	0.907140016555786	-0.134415164589882	-23.5775184631348	0.00159255252219737	0.000293855206109583	0.000618529506027699	-0.00165419070981443
1768	0.25779139995575	0.839607775211334	-23.5125846862793	0.0165275707840919	0.00581331877037883	-0.00100484199356288	-0.000680167751852423
1769	-0.0668829083442688	1.16428208351135	-23.5775184631348	-0.0126931173726916	0.000293855206109583	0.00841071270406246	0.000943203864153475
1770	0.907140016555786	0.514933466911316	-22.6684303283691	0.000943203864153475	-0.000355493422830477	0.0103587592020631	0.00321592413820326
1771	0.25779139995575	0.839607775211334	-23.0580406188965	0.011982130818069	0.00711201597005129	-0.00619963090866804	-0.00100484199356288
1772	-0.0668829083442688	-0.134415164589882	-23.4476490020752	0.00159255252219737	0.000943203864153475	0.0022419011220336	0.0022419011220336
1773	0.582465708255768	-0.459089487791061	-23.707389831543	0.0142548503354192	-0.00327756232582033	0.0022419011220336	-0.00327756232582033
1774	1.23181438446045	-1.43311238288879	-22.7983016967773	-0.0126931173726916	-0.00879702530801296	0.00743668992072344	0.00289124972186983
1775	0.907140016555786	-1.10843813419342	-23.2528457641602	0.00646266713738441	-0.00944637414067984	0.000943203864153475	-0.0026282137259841
1776	0.25779139995575	-0.134415164589882	-22.9931049346924	0.00808603875339031	0.000943203864153475	-3.08191010844894e-05	-0.00360223650932312
1777	-0.0668829083442688	0.190259143710136	-23.6424541473389	0.00159255252219737	-0.00392691092565656	-0.00360223650932312	-0.000355493422830477
1778	0.582465708255768	-0.134415164589882	-23.4476490020752	0.00386527273803949	-0.00782300252467394	0.00159255252219737	-0.000355493422830477
1779	0.25779139995575	1.16428208351135	-23.5775184631348	-0.00587495695799589	0.00418994715437293	0.000618529506027699	0.00483929552137852
1780	0.907140016555786	-0.459089487791061	-23.1879100799561	-0.00327756232582033	0.00516396993771195	-0.00684897974133492	-3.08191010844894e-05
1781	-0.0668829083442688	1.48895645141602	-23.5775184631348	0.00191722682211548	-0.00100484199356288	-0.00555028254166245	-0.00100484199356288
1782	0.25779139995575	0.839607775211334	-23.4476490020752	0.011982130818069	0.000618529506027699	-0.00814767740666866	0.00256657530553639
1783	-0.0668829083442688	1.16428208351135	-23.7723236083984	0.00386527273803949	0.00418994715437293	-0.000680167751852423	0.00126787810586393
1784	0.582465708255768	0.839607775211334	-23.9671287536621	-0.00490093370899558	0.00873538758605719	0.00516396993771195	0.00386527273803949
1785	-0.716231524944305	1.81363070011139	-24.1619338989258	0.00516396993771195	0.00581331877037883	-0.00555028254166245	0.00126787810586393
1786	0.907140016555786	-0.134415164589882	-23.902193069458	0.00256657530553639	0.00289124972186983	-0.00555028254166245	-0.000680167751852423
1787	-0.391557216644287	0.839607775211334	-23.707389831543	0.00938473641872406	0.000943203864153475	0.00191722682211548	0.00289124972186983
1788	0.582465708255768	1.16428208351135	-23.5125846862793	0.011982130818069	-0.00327756232582033	-0.00132951640989631	0.00613799272105098
1789	0.582465708255768	-0.134415164589882	-23.5125846862793	-0.0133424662053585	0.00516396993771195	0.00126787810586393	0.011982130818069
1790	-0.391557216644287	1.16428208351135	-23.8372592926025	0.00581331877037883	0.00418994715437293	0.00256657530553639	-0.00165419070981443
1791	-0.391557216644287	0.190259143710136	-23.5125846862793	-0.0117190945893526	0.00938473641872406	-0.00587495695799589	-0.00392691092565656
1792	0.907140016555786	0.190259143710136	-23.4476490020752	0.00743668992072344	0.00613799272105098	-0.00490093370899558	0.00321592413820326
1793	0.907140016555786	0.514933466911316	-23.3827152252197	-0.0126931173726916	-3.08191010844894e-05	-0.00522560812532902	0.00354059832170606
1794	0.25779139995575	0.190259143710136	-23.4476490020752	-0.0143164889886975	0.00548864435404539	0.000618529506027699	0.00289124972186983
1795	-0.716231524944305	0.190259143710136	-23.5125846862793	0.00906006153672934	0.00646266713738441	-0.00555028254166245	0.00386527273803949
1796	-0.391557216644287	0.514933466911316	-23.6424541473389	-0.0136671401560307	-3.08191010844894e-05	-0.00977104809135199	-0.00684897974133492
1797	-1.69025444984436	-0.459089487791061	-22.8632354736328	-0.00587495695799589	0.000943203864153475	-0.0113944197073579	0.00321592413820326
1798	-0.391557216644287	0.839607775211334	-23.122974395752	-0.00944637414067984	0.00289124972186983	0.00289124972186983	0.00516396993771195
1799	0.582465708255768	-0.134415164589882	-22.5385608673096	0.000943203864153475	0.00321592413820326	-0.00684897974133492	0.00678734155371785
1800	-0.391557216644287	1.48895645141602	-22.9281711578369	0.0132808275520802	-0.00230353930965066	0.00808603875339031	0.00483929552137852
1801	0.25779139995575	1.16428208351135	-23.1879100799561	-0.0146411629393697	0.00354059832170606	-0.000680167751852423	0.00159255252219737
1802	-0.0668829083442688	-0.134415164589882	-22.9281711578369	-0.00230353930965066	0.00289124972186983	-0.00587495695799589	-0.00425158534198999
1803	1.55648863315582	-0.459089487791061	-22.9281711578369	-0.000680167751852423	-0.00295288790948689	0.000618529506027699	0.00386527273803949
1804	-0.0668829083442688	-0.459089487791061	-22.7983016967773	0.0022419011220336	0.00646266713738441	0.0022419011220336	0.00256657530553639
1805	0.25779139995575	-1.10843813419342	-22.7333660125732	-0.00587495695799589	-0.00392691092565656	-0.0026282137259841	0.00159255252219737
1806	-0.391557216644287	-0.134415164589882	-22.8632354736328	-0.00587495695799589	-0.00165419070981443	-0.0026282137259841	-0.0117190945893526
1807	-0.391557216644287	-0.134415164589882	-23.0580406188965	0.00678734155371785	-0.0110697457566857	-0.00132951640989631	-0.00360223650932312
1808	0.25779139995575	0.190259143710136	-23.122974395752	0.01100810803473	-0.00132951640989631	-0.00587495695799589	0.00256657530553639
1809	0.582465708255768	-0.134415164589882	-23.1879100799561	0.0132808275520802	-3.08191010844894e-05	-0.0026282137259841	-0.000355493422830477
1810	-0.0668829083442688	0.514933466911316	-22.8632354736328	0.0175015944987535	0.00321592413820326	0.00256657530553639	-0.00132951640989631
1811	0.582465708255768	0.514933466911316	-23.1879100799561	0.00808603875339031	0.000618529506027699	-0.00652430532500148	-0.00912170019000769
1812	-0.391557216644287	1.16428208351135	-23.3827152252197	0.011982130818069	-0.00490093370899558	0.00126787810586393	0.000293855206109583
1813	0.25779139995575	1.16428208351135	-23.902193069458	0.0181509424000978	-0.00197886489331722	0.00581331877037883	-0.00360223650932312
1814	-0.391557216644287	1.16428208351135	-23.6424541473389	-0.0120437685400248	-0.000680167751852423	-0.00327756232582033	0.00808603875339031
1815	-0.0668829083442688	1.16428208351135	-23.8372592926025	-0.00652430532500148	-0.00165419070981443	-0.000680167751852423	-0.00814767740666866
1816	-0.0668829083442688	1.16428208351135	-23.902193069458	0.00776136433705688	0.00256657530553639	-0.0120437685400248	-0.00132951640989631
1817	0.25779139995575	0.514933466911316	-23.4476490020752	-0.0136671401560307	-0.00132951640989631	0.000943203864153475	-0.00977104809135199
1818	-0.0668829083442688	0.839607775211334	-23.707389831543	0.00159255252219737	0.00646266713738441	-0.00392691092565656	-0.00360223650932312
1819	0.582465708255768	1.48895645141602	-23.902193069458	-0.00392691092565656	0.000943203864153475	-0.00100484199356288	0.00256657530553639
1820	-0.0668829083442688	1.16428208351135	-23.8372592926025	0.0188002903014421	0.00321592413820326	-0.00522560812532902	0.00808603875339031
1821	0.582465708255768	0.514933466911316	-23.5125846862793	0.000943203864153475	0.00256657530553639	0.00321592413820326	-0.00619963090866804
1822	1.23181438446045	0.190259143710136	-23.4476490020752	0.00678734155371785	0.00289124972186983	-0.00132951640989631	-0.00425158534198999
1823	-0.0668829083442688	0.190259143710136	-23.3177795410156	0.00581331877037883	0.00191722682211548	0.00159255252219737	0.00191722682211548
1824	0.907140016555786	-0.134415164589882	-23.3827152252197	0.000293855206109583	0.00386527273803949	-3.08191010844894e-05	0.00646266713738441
1825	0.25779139995575	-0.134415164589882	-23.5775184631348	-0.00879702530801296	0.00386527273803949	0.0022419011220336	0.00548864435404539
1826	-1.04090583324432	-0.134415164589882	-23.3827152252197	-3.08191010844894e-05	0.00678734155371785	-0.00782300252467394	-0.00587495695799589
1827	-0.391557216644287	-0.134415164589882	-23.3177795410156	-0.00555028254166245	-0.00522560812532902	-0.00392691092565656	-0.00717365415766835
1828	-1.04090583324432	0.190259143710136	-23.4476490020752	-3.08191010844894e-05	0.000293855206109583	0.00126787810586393	0.00321592413820326
1829	-2.01492881774902	1.48895645141602	-23.2528457641602	-0.0133424662053585	0.00126787810586393	0.00256657530553639	0.00451462110504508
1830	-0.0668829083442688	0.514933466911316	-22.7333660125732	0.00548864435404539	0.00483929552137852	-0.00100484199356288	0.000618529506027699
1831	-1.04090583324432	0.839607775211334	-23.5775184631348	0.0152288740500808	0.0132808275520802	-0.00619963090866804	-0.00197886489331722
1832	-0.716231524944305	1.48895645141602	-23.707389831543	-0.00490093370899558	-3.08191010844894e-05	-0.00132951640989631	-0.00197886489331722
1833	0.25779139995575	0.514933466911316	-23.3827152252197	0.0103587592020631	-0.00100484199356288	0.0022419011220336	0.00191722682211548
1834	-0.0668829083442688	0.190259143710136	-23.3177795410156	-0.00912170019000769	-0.00100484199356288	0.00808603875339031	0.00256657530553639
1835	-0.0668829083442688	-0.459089487791061	-22.6034965515137	0.0123068047687411	-0.000355493422830477	-0.00360223650932312	0.000943203864153475
1836	-0.391557216644287	1.48895645141602	-22.6684303283691	0.00126787810586393	0.00743668992072344	-0.00587495695799589	-0.00197886489331722
1837	0.25779139995575	-0.459089487791061	-22.8632354736328	-3.08191010844894e-05	-0.00847235135734081	-0.000355493422830477	-0.00912170019000769
1838	0.582465708255768	-1.43311238288879	-22.8632354736328	-0.0110697457566857	-0.00425158534198999	0.00321592413820326	0.000618529506027699
1839	0.25779139995575	-0.783763766288757	-23.0580406188965	0.00841071270406246	-0.00717365415766835	0.00938473641872406	-0.000680167751852423
1840	0.25779139995575	-1.10843813419342	-23.3827152252197	0.0132808275520802	-0.00490093370899558	-0.00392691092565656	-0.00100484199356288
1841	0.25779139995575	0.190259143710136	-23.2528457641602	0.00289124972186983	-0.0026282137259841	-0.00457625929266214	-0.00555028254166245
1842	-0.0668829083442688	0.839607775211334	-23.707389831543	0.00743668992072344	-0.00360223650932312	-0.00749832857400179	-0.00457625929266214
1843	-0.0668829083442688	1.16428208351135	-23.3177795410156	0.000618529506027699	-0.00165419070981443	-0.000355493422830477	-0.00132951640989631
1844	-1.04090583324432	0.839607775211334	-23.1879100799561	-0.00587495695799589	0.00386527273803949	0.00386527273803949	-0.000355493422830477
1845	-0.391557216644287	1.48895645141602	-23.8372592926025	0.00711201597005129	0.000618529506027699	-0.00327756232582033	-0.00684897974133492
1846	0.582465708255768	0.514933466911316	-23.4476490020752	0.0220470335334539	0.00906006153672934	-0.00230353930965066	-0.00717365415766835
1847	0.25779139995575	0.839607775211334	-23.5125846862793	0.0158782228827477	0.00126787810586393	-0.000680167751852423	-0.00490093370899558
1848	0.25779139995575	0.839607775211334	-23.8372592926025	0.00418994715437293	-0.000680167751852423	-0.00327756232582033	0.00841071270406246
1849	0.25779139995575	-0.134415164589882	-23.8372592926025	-0.0123684434220195	0.00289124972186983	-0.00619963090866804	0.00191722682211548
1850	-0.391557216644287	0.839607775211334	-23.902193069458	0.00451462110504508	0.00451462110504508	-0.0146411629393697	0.000943203864153475
1851	-0.391557216644287	1.16428208351135	-23.122974395752	0.0103587592020631	0.00386527273803949	-0.00912170019000769	-0.000680167751852423
1852	0.907140016555786	0.514933466911316	-22.6684303283691	-0.0107450718060136	0.00418994715437293	-0.0100957229733467	-0.00132951640989631
1853	-0.0668829083442688	-0.134415164589882	-23.1879100799561	0.011982130818069	0.0022419011220336	0.00483929552137852	0.00191722682211548
1854	1.23181438446045	-0.134415164589882	-23.6424541473389	0.000293855206109583	-3.08191010844894e-05	-0.00165419070981443	0.00289124972186983
1855	0.582465708255768	0.514933466911316	-23.6424541473389	-0.0143164889886975	0.00711201597005129	-0.00230353930965066	0.00126787810586393
1856	0.582465708255768	0.514933466911316	-23.4476490020752	0.00321592413820326	0.00126787810586393	-0.00684897974133492	-3.08191010844894e-05
1857	-1.04090583324432	1.16428208351135	-23.3827152252197	-0.0107450718060136	0.00191722682211548	-0.00555028254166245	-0.00230353930965066
1858	-0.0668829083442688	1.16428208351135	-23.5125846862793	-0.00327756232582033	-0.00230353930965066	-0.00230353930965066	-0.00165419070981443
1859	-1.04090583324432	-0.134415164589882	-23.2528457641602	-0.0253554154187441	0.00354059832170606	-0.00652430532500148	-0.00132951640989631
1860	-0.716231524944305	0.839607775211334	-23.3177795410156	-0.00977104809135199	0.00354059832170606	-0.00749832857400179	-3.08191010844894e-05
1861	-1.04090583324432	1.81363070011139	-23.2528457641602	-0.00165419070981443	0.00191722682211548	-0.00587495695799589	-0.0133424662053585
1862	0.25779139995575	-0.134415164589882	-23.5125846862793	-0.00847235135734081	0.000943203864153475	-0.00522560812532902	-0.00230353930965066
1863	-0.0668829083442688	0.190259143710136	-22.7333660125732	0.00743668992072344	0.00289124972186983	0.00386527273803949	-0.00879702530801296
1864	0.25779139995575	0.190259143710136	-22.5385608673096	0.00581331877037883	0.000293855206109583	-0.00490093370899558	-0.00295288790948689
1865	-0.0668829083442688	-0.134415164589882	-22.6034965515137	-0.00360223650932312	0.00126787810586393	-0.00132951640989631	-0.00295288790948689
1866	-0.391557216644287	0.839607775211334	-23.3177795410156	0.0158782228827477	-0.00587495695799589	-0.0130177913233638	-0.00717365415766835
1867	-0.0668829083442688	-0.134415164589882	-23.6424541473389	0.0259431265294552	-0.00619963090866804	-0.0172385573387146	-0.00847235135734081
1868	-0.391557216644287	0.514933466911316	-23.0580406188965	-0.00425158534198999	-0.0100957229733467	0.0100340843200684	0.00126787810586393
1869	0.907140016555786	-1.10843813419342	-23.5125846862793	0.00483929552137852	-0.00425158534198999	0.00126787810586393	0.00289124972186983
1870	-0.716231524944305	0.190259143710136	-23.3827152252197	0.00321592413820326	-0.00392691092565656	-0.00425158534198999	0.00256657530553639
1871	0.25779139995575	-0.783763766288757	-23.2528457641602	0.000943203864153475	0.00354059832170606	-0.00944637414067984	-0.0117190945893526
1872	-0.391557216644287	0.514933466911316	-23.7723236083984	-0.000680167751852423	-0.00327756232582033	0.00354059832170606	-0.00522560812532902
1873	-0.391557216644287	1.16428208351135	-23.6424541473389	0.00938473641872406	0.00126787810586393	0.00386527273803949	-0.00425158534198999
1874	-0.0668829083442688	1.81363070011139	-23.5775184631348	-0.00652430532500148	0.00516396993771195	0.000618529506027699	0.000293855206109583
1875	0.25779139995575	1.16428208351135	-23.707389831543	0.000293855206109583	0.00711201597005129	-0.00749832857400179	-0.00132951640989631
1876	0.582465708255768	1.16428208351135	-23.5125846862793	-0.00132951640989631	0.00841071270406246	-0.00522560812532902	-0.00197886489331722
1877	1.23181438446045	-0.134415164589882	-23.5775184631348	0.0175015944987535	-0.00197886489331722	-0.00327756232582033	-3.08191010844894e-05
1878	-0.0668829083442688	0.839607775211334	-23.9671287536621	0.0233457311987877	-0.0026282137259841	-0.000680167751852423	0.00743668992072344
1879	0.25779139995575	-0.134415164589882	-24.0969982147217	-0.0149658378213644	0.00126787810586393	-0.0123684434220195	0.000293855206109583
1880	-0.0668829083442688	1.16428208351135	-23.7723236083984	0.00451462110504508	0.00191722682211548	-0.000355493422830477	0.00256657530553639
1881	0.582465708255768	0.190259143710136	-23.3827152252197	0.0106834331527352	-0.00522560812532902	-0.00814767740666866	0.000293855206109583
1882	0.582465708255768	0.190259143710136	-23.122974395752	-0.0156151866540313	-0.00165419070981443	-0.0130177913233638	0.00321592413820326
1883	0.582465708255768	0.514933466911316	-23.5125846862793	0.0226963832974434	-0.00197886489331722	0.00289124972186983	0.00386527273803949
1884	1.23181438446045	0.514933466911316	-23.5775184631348	-0.0130177913233638	0.00483929552137852	0.00126787810586393	0.00711201597005129
1885	0.25779139995575	0.839607775211334	-23.5125846862793	-0.00392691092565656	0.00938473641872406	-0.00230353930965066	0.0022419011220336
1886	-0.716231524944305	0.839607775211334	-23.5125846862793	0.00938473641872406	0.00418994715437293	-0.0123684434220195	-0.000680167751852423
1887	-0.0668829083442688	0.514933466911316	-23.3177795410156	-0.00782300252467394	-0.000355493422830477	-0.00912170019000769	-0.00197886489331722
1888	0.582465708255768	-0.134415164589882	-22.6684303283691	0.00354059832170606	-0.00555028254166245	0.00938473641872406	0.00548864435404539
1889	-1.69025444984436	1.48895645141602	-23.122974395752	-0.0117190945893526	0.00159255252219737	-0.0026282137259841	0.00906006153672934
1890	-0.0668829083442688	0.190259143710136	-23.122974395752	-0.0195112787187099	-0.00100484199356288	-0.0026282137259841	0.00191722682211548
1891	-1.04090583324432	1.16428208351135	-23.2528457641602	0.0243197549134493	0.00776136433705688	-0.0130177913233638	0.00678734155371785
1892	-0.0668829083442688	1.16428208351135	-22.9931049346924	-3.08191010844894e-05	0.00841071270406246	0.000618529506027699	0.00970941036939621
1893	0.25779139995575	-0.134415164589882	-22.6684303283691	0.00256657530553639	0.00711201597005129	-0.00587495695799589	0.00483929552137852
1894	0.907140016555786	0.190259143710136	-23.122974395752	-0.00100484199356288	0.0022419011220336	0.00613799272105098	0.00678734155371785
1895	-0.391557216644287	-0.134415164589882	-23.4476490020752	-0.0149658378213644	0.00743668992072344	0.00159255252219737	0.00646266713738441
1896	0.582465708255768	0.514933466911316	-23.8372592926025	0.00354059832170606	-0.00555028254166245	-0.00944637414067984	0.00289124972186983
1897	-0.716231524944305	0.839607775211334	-23.6424541473389	-0.0113944197073579	0.000293855206109583	0.00191722682211548	0.00678734155371785
1898	0.582465708255768	-1.10843813419342	-23.3827152252197	-0.00782300252467394	-0.00652430532500148	-0.00490093370899558	0.00613799272105098
1899	-0.716231524944305	-0.459089487791061	-23.4476490020752	0.000943203864153475	-0.00327756232582033	0.000293855206109583	0.00970941036939621
1900	0.582465708255768	-1.43311238288879	-23.3177795410156	-0.00522560812532902	-0.00165419070981443	-0.000355493422830477	0.00386527273803949
1901	0.582465708255768	-1.10843813419342	-23.6424541473389	0.00191722682211548	0.00159255252219737	-0.00944637414067984	0.00386527273803949
1902	0.25779139995575	0.514933466911316	-23.7723236083984	0.00483929552137852	-0.00749832857400179	-0.00230353930965066	-0.0026282137259841
1903	0.25779139995575	0.839607775211334	-23.902193069458	-0.00847235135734081	-0.00197886489331722	0.000618529506027699	0.00841071270406246
1904	-0.0668829083442688	1.16428208351135	-23.6424541473389	-0.000680167751852423	0.00743668992072344	0.0142548503354192	0.00906006153672934
1905	0.907140016555786	0.839607775211334	-22.8632354736328	0.0022419011220336	0.00451462110504508	-0.00197886489331722	0.00289124972186983
1906	0.582465708255768	0.514933466911316	-23.122974395752	-0.00327756232582033	-0.00100484199356288	-0.00132951640989631	0.000618529506027699
1907	-0.0668829083442688	0.839607775211334	-23.8372592926025	0.00711201597005129	0.00516396993771195	-0.00977104809135199	-0.00425158534198999
1908	0.25779139995575	1.48895645141602	-24.0320625305176	0.00321592413820326	0.000618529506027699	0.00289124972186983	0.00289124972186983
1909	0.907140016555786	-0.134415164589882	-23.6424541473389	-0.00327756232582033	0.000618529506027699	-0.0123684434220195	0.00581331877037883
1910	-0.391557216644287	1.16428208351135	-23.7723236083984	-0.0113944197073579	0.00548864435404539	-0.00392691092565656	0.00354059832170606
1911	0.907140016555786	-0.134415164589882	-23.3827152252197	-0.00717365415766835	0.00289124972186983	-0.000355493422830477	0.00256657530553639
1912	0.25779139995575	0.190259143710136	-23.3177795410156	-0.00327756232582033	-0.000680167751852423	-0.0100957229733467	-0.00132951640989631
1913	-0.0668829083442688	0.839607775211334	-23.3177795410156	0.00386527273803949	0.000943203864153475	-0.00197886489331722	0.01100810803473
1914	-0.391557216644287	1.48895645141602	-23.1879100799561	-0.00457625929266214	-0.00457625929266214	0.00483929552137852	0.0022419011220336
1915	0.25779139995575	0.839607775211334	-23.3177795410156	0.00159255252219737	0.00938473641872406	0.00841071270406246	-0.00197886489331722
1916	0.582465708255768	-0.134415164589882	-22.9281711578369	0.00581331877037883	0.00354059832170606	-0.0104203969240189	-0.00717365415766835
1917	0.582465708255768	0.190259143710136	-23.3177795410156	-0.0120437685400248	0.00548864435404539	0.0022419011220336	-0.00100484199356288
1918	-0.0668829083442688	0.514933466911316	-22.7983016967773	-0.00782300252467394	-0.00165419070981443	-0.00100484199356288	0.00678734155371785
1919	-0.0668829083442688	0.190259143710136	-23.5775184631348	0.00776136433705688	0.000618529506027699	-0.00457625929266214	0.00678734155371785
1920	-1.04090583324432	1.16428208351135	-23.7723236083984	0.0168522447347641	0.00743668992072344	-0.000355493422830477	0.0022419011220336
1921	-1.04090583324432	1.81363070011139	-23.6424541473389	0.0226963832974434	-0.00132951640989631	-0.00457625929266214	-0.00132951640989631
1922	-1.04090583324432	0.839607775211334	-23.3177795410156	0.0194496400654316	-0.00425158534198999	-0.00814767740666866	-0.00360223650932312
1923	-0.716231524944305	0.514933466911316	-23.1879100799561	0.0217223595827818	-0.00749832857400179	0.00483929552137852	0.00451462110504508
1924	0.25779139995575	0.839607775211334	-23.3827152252197	0.0165275707840919	0.00548864435404539	-0.0133424662053585	0.00548864435404539
1925	-0.391557216644287	1.48895645141602	-23.2528457641602	0.00418994715437293	0.00776136433705688	0.0022419011220336	0.00776136433705688
1926	0.25779139995575	0.514933466911316	-23.7723236083984	-0.00847235135734081	0.000943203864153475	-0.00717365415766835	-0.00425158534198999
1927	-0.716231524944305	1.16428208351135	-23.707389831543	0.0386054255068302	0.00126787810586393	-0.00912170019000769	-0.00197886489331722
1928	0.25779139995575	0.514933466911316	-23.3827152252197	-0.00360223650932312	-0.000355493422830477	0.000293855206109583	-0.00295288790948689
1929	-0.0668829083442688	-0.134415164589882	-23.3177795410156	-0.00165419070981443	-0.00165419070981443	0.0022419011220336	0.00548864435404539
1930	0.582465708255768	-1.10843813419342	-23.2528457641602	-0.000355493422830477	0.000943203864153475	-0.00295288790948689	-0.000355493422830477
1931	-0.0668829083442688	-0.134415164589882	-23.8372592926025	-0.00619963090866804	0.000943203864153475	-0.00782300252467394	0.000293855206109583
1932	-0.391557216644287	-0.459089487791061	-23.6424541473389	0.00646266713738441	-0.00132951640989631	-0.00197886489331722	-0.00619963090866804
1933	0.907140016555786	-0.783763766288757	-23.3177795410156	0.000943203864153475	-0.00197886489331722	0.000943203864153475	0.00256657530553639
1934	0.582465708255768	-0.459089487791061	-23.2528457641602	0.00418994715437293	-0.00100484199356288	0.00386527273803949	-0.00100484199356288
1935	-0.0668829083442688	-0.134415164589882	-23.3177795410156	0.00354059832170606	0.000293855206109583	-0.00132951640989631	-0.000680167751852423
1936	0.907140016555786	-0.134415164589882	-23.4476490020752	0.00418994715437293	0.00581331877037883	0.00354059832170606	-0.00749832857400179
1937	-0.0668829083442688	0.190259143710136	-23.4476490020752	0.00711201597005129	0.000618529506027699	-0.0107450718060136	-0.00619963090866804
1938	-0.0668829083442688	1.81363070011139	-23.3827152252197	0.00743668992072344	0.00418994715437293	0.00548864435404539	-0.00295288790948689
1939	0.582465708255768	0.190259143710136	-23.8372592926025	-0.0133424662053585	0.0022419011220336	-0.00684897974133492	0.00159255252219737
1940	-0.0668829083442688	1.81363070011139	-23.902193069458	0.00841071270406246	0.0106834331527352	-0.00684897974133492	-0.00197886489331722
1941	-0.391557216644287	0.514933466911316	-23.3827152252197	0.00418994715437293	0.0022419011220336	-0.0133424662053585	0.00321592413820326
1942	-0.391557216644287	1.48895645141602	-23.7723236083984	-3.08191010844894e-05	0.00256657530553639	0.00451462110504508	-0.0117190945893526
1943	-0.0668829083442688	0.839607775211334	-24.0969982147217	0.00516396993771195	0.000293855206109583	0.000618529506027699	0.00483929552137852
1944	-0.391557216644287	1.48895645141602	-24.1619338989258	-0.0123684434220195	-0.000355493422830477	0.00483929552137852	-3.08191010844894e-05
1945	0.25779139995575	0.839607775211334	-23.902193069458	-0.00457625929266214	0.000943203864153475	-0.0123684434220195	-0.00197886489331722
1946	-0.716231524944305	1.48895645141602	-23.7723236083984	-0.00717365415766835	0.00711201597005129	-0.00230353930965066	-0.00490093370899558
1947	0.25779139995575	0.514933466911316	-23.5775184631348	0.0100340843200684	0.00256657530553639	-0.00555028254166245	-0.00490093370899558
1948	0.25779139995575	0.514933466911316	-23.5125846862793	0.00256657530553639	-0.00392691092565656	-0.000355493422830477	-0.00100484199356288
1949	-0.716231524944305	1.16428208351135	-23.707389831543	-0.00587495695799589	0.0106834331527352	0.00256657530553639	0.0022419011220336
1950	-1.04090583324432	-0.459089487791061	-23.3827152252197	0.000293855206109583	0.00743668992072344	-0.00490093370899558	0.00808603875339031
1951	-1.36558020114899	1.16428208351135	-23.7723236083984	-0.00652430532500148	0.00256657530553639	-0.000355493422830477	-0.00847235135734081
1952	-0.716231524944305	0.514933466911316	-23.3177795410156	-0.0120437685400248	0.00548864435404539	0.00548864435404539	-0.00100484199356288
1953	0.25779139995575	0.190259143710136	-22.9281711578369	0.000618529506027699	-0.00100484199356288	0.00289124972186983	-0.00100484199356288
1954	-0.0668829083442688	-0.459089487791061	-22.7333660125732	-0.00619963090866804	0.00581331877037883	0.000943203864153475	0.00159255252219737
1955	-0.391557216644287	0.839607775211334	-23.1879100799561	0.000618529506027699	0.00418994715437293	-0.00230353930965066	-0.00944637414067984
1956	-0.391557216644287	1.48895645141602	-23.1879100799561	0.000943203864153475	0.00970941036939621	-0.0117190945893526	0.000618529506027699
1957	-0.391557216644287	1.48895645141602	-22.9931049346924	-0.0172385573387146	0.00711201597005129	0.00126787810586393	-0.0104203969240189
1958	-0.0668829083442688	0.514933466911316	-22.9931049346924	0.00678734155371785	0.000293855206109583	-0.00555028254166245	0.0022419011220336
1959	0.907140016555786	-0.134415164589882	-22.5385608673096	0.0100340843200684	-3.08191010844894e-05	-0.00197886489331722	0.00289124972186983
1960	-0.0668829083442688	-0.134415164589882	-23.0580406188965	-0.00749832857400179	-0.00360223650932312	-0.00457625929266214	-0.00457625929266214
1961	0.25779139995575	0.190259143710136	-23.0580406188965	0.000618529506027699	-0.00230353930965066	0.00516396993771195	-0.00782300252467394
1962	1.23181438446045	-1.75778675079346	-22.8632354736328	0.0191249661147594	-0.00717365415766835	-0.0123684434220195	-0.00425158534198999
1963	0.907140016555786	-0.783763766288757	-22.9281711578369	0.00711201597005129	-0.00782300252467394	0.00548864435404539	0.000293855206109583
1964	0.907140016555786	-0.783763766288757	-22.7983016967773	0.00970941036939621	0.00743668992072344	0.00873538758605719	-0.00100484199356288
1965	0.25779139995575	0.190259143710136	-22.40869140625	-0.00230353930965066	0.00613799272105098	-0.00132951640989631	-0.0100957229733467
1966	0.907140016555786	-0.134415164589882	-22.8632354736328	0.0126314787194133	-0.00197886489331722	-0.0113944197073579	-0.00555028254166245
1967	-0.716231524944305	0.839607775211334	-22.9931049346924	-0.0266541130840778	-0.00327756232582033	-0.0026282137259841	-0.00100484199356288
1968	0.25779139995575	1.48895645141602	-23.8372592926025	-0.00197886489331722	-0.00327756232582033	0.0113327819854021	0.00126787810586393
1969	0.907140016555786	0.190259143710136	-23.5775184631348	0.0103587592020631	0.00289124972186983	0.00743668992072344	0.00126787810586393
1970	-0.0668829083442688	0.839607775211334	-23.9671287536621	-0.0247060675173998	0.00418994715437293	-0.00457625929266214	-0.00165419070981443
1971	0.582465708255768	-0.134415164589882	-23.1879100799561	-0.00619963090866804	0.00256657530553639	-0.0130177913233638	-0.00132951640989631
1972	0.907140016555786	0.514933466911316	-23.707389831543	-0.00100484199356288	0.00159255252219737	-0.00197886489331722	-0.00490093370899558
1973	0.25779139995575	0.514933466911316	-23.6424541473389	-0.00847235135734081	0.000943203864153475	0.00678734155371785	-0.00327756232582033
1974	0.582465708255768	-0.134415164589882	-23.5775184631348	0.00516396993771195	0.00483929552137852	0.00646266713738441	-0.00165419070981443
1975	0.907140016555786	-0.459089487791061	-23.4476490020752	0.00451462110504508	0.00256657530553639	-0.00165419070981443	-0.00522560812532902
1976	0.582465708255768	-0.134415164589882	-23.2528457641602	0.0226963832974434	0.00711201597005129	-0.00100484199356288	-0.00847235135734081
1977	0.25779139995575	1.16428208351135	-23.2528457641602	-0.00230353930965066	0.00126787810586393	-0.00652430532500148	0.000943203864153475
1978	-0.716231524944305	2.13830494880676	-23.8372592926025	-0.0100957229733467	-0.00197886489331722	0.00743668992072344	0.000293855206109583
1979	0.907140016555786	-0.134415164589882	-23.0580406188965	-0.00782300252467394	-0.000680167751852423	-0.00132951640989631	0.00711201597005129
1980	-1.36558020114899	1.16428208351135	-23.6424541473389	-0.0139918150380254	0.00418994715437293	-0.00230353930965066	-0.0026282137259841
1981	-0.0668829083442688	-0.134415164589882	-23.3177795410156	-0.00457625929266214	0.000293855206109583	-0.00522560812532902	0.000618529506027699
1982	-1.36558020114899	0.190259143710136	-23.4476490020752	-0.0107450718060136	-0.00100484199356288	-0.00230353930965066	-0.00684897974133492
1983	-0.716231524944305	1.16428208351135	-23.3827152252197	-0.0136671401560307	-0.00197886489331722	0.00808603875339031	0.00516396993771195
1984	-0.716231524944305	0.514933466911316	-23.7723236083984	0.0126314787194133	-0.00100484199356288	-0.0026282137259841	0.00386527273803949
1985	-0.391557216644287	1.48895645141602	-23.3177795410156	-0.00587495695799589	-0.000355493422830477	0.00386527273803949	0.00808603875339031
1986	0.582465708255768	-0.134415164589882	-23.707389831543	0.000943203864153475	0.00516396993771195	-0.00555028254166245	-0.00197886489331722
1987	0.907140016555786	0.190259143710136	-22.9281711578369	0.00906006153672934	-0.00522560812532902	0.00548864435404539	-0.00295288790948689
1988	0.25779139995575	0.839607775211334	-22.9281711578369	-0.00295288790948689	0.00516396993771195	0.000618529506027699	-0.00100484199356288
1989	0.907140016555786	0.190259143710136	-22.6684303283691	0.00613799272105098	-0.00457625929266214	0.00256657530553639	0.00613799272105098
1990	-0.391557216644287	0.190259143710136	-23.1879100799561	-0.0026282137259841	-0.00490093370899558	-0.00749832857400179	0.00126787810586393
1991	-0.0668829083442688	0.190259143710136	-23.1879100799561	0.00906006153672934	-0.00782300252467394	-0.00100484199356288	-0.000355493422830477
1992	0.907140016555786	-1.75778675079346	-22.8632354736328	-0.0110697457566857	-0.00522560812532902	-0.00717365415766835	-0.00197886489331722
1993	0.907140016555786	-0.783763766288757	-22.7983016967773	0.00516396993771195	-0.0026282137259841	-0.000680167751852423	0.00483929552137852
1994	0.582465708255768	-0.459089487791061	-23.3177795410156	-0.00944637414067984	0.00483929552137852	-0.00944637414067984	0.0106834331527352
1995	-0.0668829083442688	1.48895645141602	-23.3177795410156	0.00418994715437293	0.00516396993771195	-0.00327756232582033	-3.08191010844894e-05
1996	0.582465708255768	1.16428208351135	-23.6424541473389	-0.0107450718060136	0.00386527273803949	-0.0100957229733467	-0.00912170019000769
1997	0.582465708255768	0.514933466911316	-22.8632354736328	0.00483929552137852	-0.00100484199356288	-0.00879702530801296	-0.00165419070981443
1998	0.907140016555786	-0.459089487791061	-22.9931049346924	-0.00587495695799589	0.00126787810586393	-0.00327756232582033	0.00711201597005129
1999	-0.391557216644287	1.48895645141602	-23.707389831543	0.0022419011220336	0.00548864435404539	0.00743668992072344	0.00581331877037883
2000	0.907140016555786	-0.134415164589882	-23.3177795410156	-0.00944637414067984	0.00711201597005129	-0.00814767740666866	0.00548864435404539
[truncated: 6,100 more rows]
