# Supplementary material for: Precise instruction and consideration of the vertical and horizontal force component increases validity and reliability of the 90:20 Isometric Posterior Chain Test
Source: PLoS One. 2024 Oct 28;19(10):e0312843. doi: 10.1371/journal.pone.0312843 (PMC11515970; doi:10.1371/journal.pone.0312843)
Supplement: S1 File — (ZIP) [file pone.0312843.s001.zip › S1_Raw_Data/M1_P04_iso_2.csv]

1	-0.716231524944305	-0.134415164589882	-22.1489524841309	-0.00652430532500148	-0.0026282137259841	0.00159255252219737	-0.0026282137259841
2	-1.36558020114899	0.514933466911316	-22.0840167999268	-0.0100957229733467	0.00646266713738441	-0.00295288790948689	0.0113327819854021
3	-0.716231524944305	1.16428208351135	-22.3437576293945	-0.00132951640989631	-0.00912170019000769	0.0207483377307653	-0.00230353930965066
4	-1.04090583324432	0.839607775211334	-22.0190830230713	0.00711201597005129	0.00159255252219737	-0.00230353930965066	0.0103587592020631
5	-0.391557216644287	1.48895645141602	-21.9541473388672	-0.0123684434220195	-0.00100484199356288	0.00126787810586393	-0.00619963090866804
6	0.25779139995575	-0.459089487791061	-22.1489524841309	0.00808603875339031	0.00191722682211548	0.00581331877037883	-0.00197886489331722
7	0.25779139995575	-0.134415164589882	-22.40869140625	-0.000680167751852423	-0.00684897974133492	0.0275664981454611	-0.00522560812532902
8	0.582465708255768	-1.43311238288879	-22.0840167999268	0.00516396993771195	-0.00782300252467394	0.0522417463362217	0.00483929552137852
9	-0.391557216644287	-0.459089487791061	-21.8242778778076	0.00938473641872406	-0.00100484199356288	0.0444495603442192	0.000943203864153475
10	0.582465708255768	-1.75778675079346	-21.7593441009521	0.00548864435404539	-0.00327756232582033	0.0210730116814375	0.00646266713738441
11	-0.716231524944305	-0.134415164589882	-21.9541473388672	0.00483929552137852	-0.00522560812532902	0.00581331877037883	0.00386527273803949
12	0.582465708255768	-1.10843813419342	-21.9541473388672	0.012956153601408	-0.00652430532500148	0.00451462110504508	0.00451462110504508
13	-0.0668829083442688	-0.134415164589882	-22.2788219451904	-0.017887907102704	-0.00230353930965066	-0.0156151866540313	0.00776136433705688
14	0.582465708255768	0.190259143710136	-22.0840167999268	0.00581331877037883	0.000293855206109583	-0.0399657599627972	-0.00165419070981443
15	-0.0668829083442688	-0.459089487791061	-22.0840167999268	-0.00360223650932312	0.00646266713738441	-0.043212503194809	0.000618529506027699
16	-0.391557216644287	-0.134415164589882	-21.694408416748	0.0132808275520802	-0.00847235135734081	-0.0315242260694504	-0.00782300252467394
17	-0.391557216644287	0.514933466911316	-22.2138862609863	-0.0107450718060136	0.00581331877037883	-0.0100957229733467	-0.00197886489331722
18	0.582465708255768	0.190259143710136	-22.6034965515137	-0.00457625929266214	-0.00360223650932312	0.0142548503354192	0.00321592413820326
19	-0.716231524944305	-0.459089487791061	-22.0840167999268	-0.00490093370899558	0.00548864435404539	0.0194496400654316	-0.00425158534198999
20	0.25779139995575	-0.459089487791061	-22.2138862609863	-0.00327756232582033	0.00321592413820326	0.00256657530553639	-0.00912170019000769
21	-0.716231524944305	0.839607775211334	-22.1489524841309	-0.00879702530801296	0.0022419011220336	0.00256657530553639	-0.00587495695799589
22	-0.716231524944305	0.839607775211334	-21.9541473388672	-0.00392691092565656	-0.00100484199356288	0.00321592413820326	-0.000355493422830477
23	-0.716231524944305	0.514933466911316	-22.0190830230713	-0.0117190945893526	0.00289124972186983	-0.00392691092565656	0.00678734155371785
24	-0.716231524944305	0.514933466911316	-22.1489524841309	0.0168522447347641	0.00711201597005129	-0.00977104809135199	0.000618529506027699
25	0.25779139995575	1.16428208351135	-22.0840167999268	-0.00717365415766835	0.0022419011220336	-0.0279528107494116	0.00678734155371785
26	-0.391557216644287	1.81363070011139	-22.2138862609863	0.00451462110504508	0.00418994715437293	-0.0357449948787689	-0.00522560812532902
27	-0.716231524944305	1.16428208351135	-21.9541473388672	-0.00197886489331722	-0.000355493422830477	-0.028926832601428	-0.00165419070981443
28	-1.69025444984436	1.48895645141602	-21.9541473388672	-0.000680167751852423	0.00776136433705688	-0.0139918150380254	0.00743668992072344
29	-0.391557216644287	0.514933466911316	-22.0190830230713	-0.0110697457566857	0.00548864435404539	-0.0026282137259841	0.00418994715437293
30	-2.01492881774902	1.16428208351135	-22.1489524841309	-0.0120437685400248	0.00516396993771195	-0.000680167751852423	-0.00392691092565656
31	-0.391557216644287	0.514933466911316	-21.7593441009521	-0.00847235135734081	0.00483929552137852	-0.0120437685400248	0.00289124972186983
32	-0.716231524944305	0.190259143710136	-22.0190830230713	-0.00327756232582033	-0.0026282137259841	-0.00490093370899558	0.00126787810586393
33	-0.391557216644287	0.839607775211334	-22.2138862609863	0.00191722682211548	0.00743668992072344	0.00938473641872406	0.00548864435404539
34	-1.04090583324432	1.16428208351135	-21.8242778778076	-0.00100484199356288	0.00354059832170606	0.00483929552137852	0.0022419011220336
35	0.582465708255768	0.514933466911316	-22.2138862609863	-0.00587495695799589	0.00516396993771195	0.0106834331527352	-0.000355493422830477
36	-0.0668829083442688	-0.134415164589882	-22.0190830230713	0.00548864435404539	-0.00684897974133492	0.00743668992072344	-0.00392691092565656
37	0.582465708255768	-0.134415164589882	-22.2138862609863	0.00354059832170606	-0.00230353930965066	-0.00230353930965066	-0.00782300252467394
38	-0.716231524944305	1.16428208351135	-22.3437576293945	0.00808603875339031	0.0022419011220336	-0.00100484199356288	0.00711201597005129
39	0.582465708255768	-0.459089487791061	-22.0840167999268	0.00256657530553639	0.000618529506027699	-0.00522560812532902	-0.00457625929266214
40	-0.716231524944305	-0.134415164589882	-22.0840167999268	-0.00717365415766835	0.00613799272105098	-0.00782300252467394	-0.00295288790948689
41	-0.0668829083442688	-1.43311238288879	-22.2138862609863	0.00159255252219737	0.00321592413820326	-0.0175632312893867	-0.00555028254166245
42	0.25779139995575	-1.75778675079346	-22.2788219451904	0.0022419011220336	-0.00230353930965066	-0.00879702530801296	0.00289124972186983
43	0.25779139995575	0.839607775211334	-22.2788219451904	0.00386527273803949	-0.00490093370899558	-0.00360223650932312	0.00451462110504508
44	0.25779139995575	-0.134415164589882	-22.2138862609863	0.00126787810586393	-0.000355493422830477	-0.00847235135734081	0.00386527273803949
45	0.25779139995575	0.514933466911316	-21.4996032714844	0.0022419011220336	-0.000355493422830477	-0.00522560812532902	0.000943203864153475
46	0.25779139995575	-0.459089487791061	-22.2138862609863	0.00743668992072344	0.0022419011220336	-0.00295288790948689	-0.00684897974133492
47	0.582465708255768	0.190259143710136	-22.3437576293945	0.00191722682211548	0.00321592413820326	0.00970941036939621	-3.08191010844894e-05
48	0.25779139995575	0.190259143710136	-22.2788219451904	0.00159255252219737	-0.00197886489331722	0.00321592413820326	0.00191722682211548
49	-1.04090583324432	1.16428208351135	-22.4736270904541	0.00743668992072344	0.000943203864153475	0.0158782228827477	-0.00165419070981443
50	0.907140016555786	-0.134415164589882	-22.0840167999268	0.00418994715437293	0.00516396993771195	-0.00132951640989631	-0.00165419070981443
51	0.25779139995575	0.190259143710136	-22.3437576293945	0.00776136433705688	-0.00619963090866804	-0.00230353930965066	-0.00652430532500148
52	-0.0668829083442688	0.839607775211334	-22.6684303283691	-0.00165419070981443	0.00289124972186983	0.00386527273803949	-0.00717365415766835
53	-0.716231524944305	1.16428208351135	-22.6034965515137	-0.00619963090866804	-0.000680167751852423	0.00678734155371785	0.00646266713738441
54	-0.391557216644287	0.514933466911316	-22.3437576293945	0.00483929552137852	0.000293855206109583	-0.00197886489331722	-0.000355493422830477
55	-0.391557216644287	0.839607775211334	-22.40869140625	0.0168522447347641	0.00321592413820326	-0.00327756232582033	0.00256657530553639
56	-1.04090583324432	1.16428208351135	-22.3437576293945	-0.00652430532500148	-0.00132951640989631	-0.00197886489331722	-0.00490093370899558
57	0.582465708255768	0.190259143710136	-22.0840167999268	-0.00847235135734081	0.00256657530553639	-0.00782300252467394	-0.00197886489331722
58	-0.0668829083442688	0.514933466911316	-22.1489524841309	-0.00360223650932312	0.00678734155371785	-0.00684897974133492	0.00678734155371785
59	-0.391557216644287	1.48895645141602	-22.2138862609863	0.0308132413774729	0.00418994715437293	-0.0026282137259841	0.00191722682211548
60	-0.0668829083442688	0.190259143710136	-21.7593441009521	-0.017887907102704	0.0149041991680861	-0.00944637414067984	-0.00230353930965066
61	-0.716231524944305	0.839607775211334	-22.2788219451904	0.0155535480007529	0.0022419011220336	-0.00587495695799589	0.000943203864153475
62	-1.04090583324432	1.81363070011139	-22.0190830230713	-0.0104203969240189	0.00289124972186983	-0.00360223650932312	-0.00490093370899558
63	-1.04090583324432	1.48895645141602	-22.0190830230713	-0.00847235135734081	-0.00327756232582033	0.00354059832170606	0.00581331877037883
64	-1.69025444984436	1.16428208351135	-22.2138862609863	-0.0136671401560307	0.00516396993771195	0.00873538758605719	0.00256657530553639
65	-1.36558020114899	0.839607775211334	-22.0840167999268	-0.00165419070981443	0.0022419011220336	0.0022419011220336	0.00581331877037883
66	-1.69025444984436	0.839607775211334	-22.1489524841309	-0.00295288790948689	-0.00392691092565656	0.0175015944987535	0.000618529506027699
67	-0.391557216644287	0.839607775211334	-22.0840167999268	0.000618529506027699	-0.00327756232582033	0.0145795252174139	0.00191722682211548
68	-0.716231524944305	-0.134415164589882	-21.6294727325439	-0.0169138833880424	0.00354059832170606	0.0136055024340749	0.00483929552137852
69	-0.0668829083442688	-0.134415164589882	-21.8242778778076	0.0233457311987877	0.00354059832170606	0.00776136433705688	0.00256657530553639
70	0.582465708255768	0.190259143710136	-22.2138862609863	-0.0126931173726916	0.00548864435404539	0.00516396993771195	0.00613799272105098
71	-0.0668829083442688	1.16428208351135	-22.0840167999268	0.00386527273803949	0.00256657530553639	-0.00425158534198999	-0.00490093370899558
72	0.25779139995575	-0.134415164589882	-21.8242778778076	0.00906006153672934	-0.00197886489331722	0.0116574559360743	0.00321592413820326
73	0.25779139995575	-0.459089487791061	-21.7593441009521	0.00678734155371785	-0.00522560812532902	0.0246444288641214	0.00548864435404539
74	0.582465708255768	-1.10843813419342	-21.5645389556885	0.0152288740500808	0.000618529506027699	0.0382807515561581	0.00451462110504508
75	0.25779139995575	-0.783763766288757	-22.0840167999268	0.0123068047687411	-0.00392691092565656	0.0515923984348774	-0.00392691092565656
76	-0.716231524944305	-0.783763766288757	-21.9541473388672	0.00678734155371785	-0.00847235135734081	0.0606832765042782	-0.00295288790948689
77	-0.0668829083442688	-0.134415164589882	-22.3437576293945	0.00711201597005129	-0.00814767740666866	0.0314625911414623	-0.00652430532500148
78	-0.0668829083442688	-0.459089487791061	-22.2788219451904	0.00516396993771195	-0.00360223650932312	0.0100340843200684	0.00191722682211548
79	0.25779139995575	0.190259143710136	-21.9541473388672	0.012956153601408	0.00711201597005129	-0.00230353930965066	0.00191722682211548
80	-0.391557216644287	0.514933466911316	-22.2788219451904	0.00386527273803949	0.00354059832170606	-0.0308748781681061	0.00321592413820326
81	-0.391557216644287	1.48895645141602	-22.4736270904541	0.000618529506027699	0.00483929552137852	-0.0461345724761486	-0.00132951640989631
82	0.907140016555786	-0.134415164589882	-22.2138862609863	0.0022419011220336	-0.00197886489331722	-0.0565241500735283	0.00256657530553639
83	-0.0668829083442688	-0.134415164589882	-21.9541473388672	0.00841071270406246	-0.00100484199356288	-0.0464592464268208	0.00191722682211548
84	0.582465708255768	-0.134415164589882	-21.9541473388672	0.0123068047687411	-0.00100484199356288	-0.0370436906814575	0.00386527273803949
85	0.25779139995575	0.190259143710136	-21.8892135620117	0.00256657530553639	-0.00360223650932312	-0.0376930385828018	0.00451462110504508
86	-0.391557216644287	1.16428208351135	-22.0840167999268	0.00451462110504508	-0.00490093370899558	-0.021459324285388	-0.00490093370899558
87	-0.391557216644287	0.839607775211334	-22.1489524841309	0.00678734155371785	0.000943203864153475	-0.0208099745213985	-0.00132951640989631
88	-0.0668829083442688	0.839607775211334	-22.40869140625	0.00970941036939621	-0.00197886489331722	-0.00619963090866804	0.00678734155371785
89	0.582465708255768	0.514933466911316	-22.2788219451904	0.0116574559360743	0.00678734155371785	-0.00912170019000769	0.00321592413820326
90	-0.391557216644287	1.16428208351135	-22.5385608673096	0.00386527273803949	0.00451462110504508	-0.00717365415766835	-0.0026282137259841
91	0.25779139995575	-0.459089487791061	-21.8242778778076	-0.000680167751852423	0.00873538758605719	-0.00197886489331722	-0.00165419070981443
92	0.582465708255768	1.16428208351135	-22.2138862609863	0.00906006153672934	-0.00425158534198999	0.000293855206109583	-0.00847235135734081
93	-1.04090583324432	0.839607775211334	-22.0840167999268	0.00516396993771195	0.00548864435404539	-0.00360223650932312	0.000618529506027699
94	-0.0668829083442688	1.16428208351135	-22.2138862609863	0.01100810803473	-0.00490093370899558	-0.00652430532500148	-0.00132951640989631
95	-1.36558020114899	1.16428208351135	-22.0190830230713	0.0022419011220336	0.0113327819854021	-0.00360223650932312	-0.000680167751852423
96	-0.0668829083442688	0.514933466911316	-21.8242778778076	-0.00295288790948689	-0.00490093370899558	-0.00425158534198999	0.000943203864153475
97	0.25779139995575	-0.134415164589882	-21.6294727325439	-0.0026282137259841	0.00354059832170606	-0.00457625929266214	-0.00555028254166245
98	-2.01492881774902	1.16428208351135	-21.8892135620117	-0.000355493422830477	-0.0026282137259841	-0.00490093370899558	0.00354059832170606
99	-1.36558020114899	1.16428208351135	-22.0840167999268	0.00516396993771195	0.00841071270406246	0.00159255252219737	0.00191722682211548
100	-1.69025444984436	0.190259143710136	-21.8892135620117	-0.000355493422830477	0.0113327819854021	-0.0165892094373703	-3.08191010844894e-05
101	0.25779139995575	0.190259143710136	-22.1489524841309	0.000618529506027699	-0.0107450718060136	-0.0130177913233638	-0.00490093370899558
102	-1.04090583324432	0.839607775211334	-22.3437576293945	0.000293855206109583	0.00646266713738441	0.00126787810586393	0.00354059832170606
103	-0.391557216644287	1.48895645141602	-22.0840167999268	-0.0123684434220195	-0.00230353930965066	-0.00847235135734081	0.00516396993771195
104	-0.716231524944305	1.48895645141602	-22.2788219451904	0.00289124972186983	0.00451462110504508	-0.00457625929266214	-0.00165419070981443
105	-0.0668829083442688	1.16428208351135	-22.4736270904541	-0.0136671401560307	0.00613799272105098	0.000943203864153475	-0.000355493422830477
106	0.25779139995575	-0.459089487791061	-21.9541473388672	0.0188002903014421	0.00126787810586393	0.0210730116814375	0.00418994715437293
107	0.25779139995575	-0.783763766288757	-21.9541473388672	0.000293855206109583	0.000618529506027699	0.0480209775269032	-0.0026282137259841
108	0.25779139995575	-1.43311238288879	-21.694408416748	0.00126787810586393	-0.000680167751852423	0.0512677207589149	0.00776136433705688
109	-0.0668829083442688	-0.134415164589882	-21.9541473388672	0.00483929552137852	-0.00912170019000769	0.0499690249562263	-0.00165419070981443
110	0.25779139995575	-1.10843813419342	-22.1489524841309	0.00289124972186983	0.00841071270406246	0.0207483377307653	-0.000355493422830477
111	-0.716231524944305	0.190259143710136	-22.5385608673096	0.00159255252219737	-0.00522560812532902	0.0223717093467712	-0.00425158534198999
112	-0.716231524944305	0.190259143710136	-22.0840167999268	0.00289124972186983	-0.00132951640989631	0.0171769186854362	0.000293855206109583
113	0.25779139995575	-0.134415164589882	-22.2138862609863	0.0200989879667759	-0.00197886489331722	0.0116574559360743	0.00126787810586393
114	0.582465708255768	-0.134415164589882	-22.0190830230713	-0.0198359526693821	-0.0026282137259841	-0.00684897974133492	0.00354059832170606
115	-0.0668829083442688	0.839607775211334	-22.0190830230713	0.0103587592020631	0.00418994715437293	-0.00879702530801296	-0.00684897974133492
116	-0.0668829083442688	0.839607775211334	-22.40869140625	0.000293855206109583	0.000293855206109583	-0.0107450718060136	-0.00392691092565656
117	-0.716231524944305	1.16428208351135	-22.5385608673096	-0.00165419070981443	0.00191722682211548	0.00386527273803949	-0.00717365415766835
118	0.582465708255768	-0.134415164589882	-22.40869140625	0.00191722682211548	0.000293855206109583	0.0022419011220336	0.00581331877037883
119	-0.0668829083442688	-0.134415164589882	-22.4736270904541	0.00873538758605719	0.00581331877037883	-0.0133424662053585	-0.0026282137259841
120	0.582465708255768	0.514933466911316	-22.40869140625	0.00354059832170606	0.00451462110504508	-0.0282774847000837	-0.000355493422830477
121	-0.716231524944305	0.839607775211334	-22.3437576293945	-0.00165419070981443	0.00516396993771195	-0.0152905117720366	-0.0026282137259841
122	-0.0668829083442688	-0.134415164589882	-22.0840167999268	-0.00814767740666866	0.000618529506027699	-0.00327756232582033	0.00678734155371785
123	0.25779139995575	-0.134415164589882	-22.2138862609863	-0.00684897974133492	0.00289124972186983	-0.0143164889886975	0.00646266713738441
124	0.25779139995575	-0.134415164589882	-22.1489524841309	0.0126314787194133	0.00483929552137852	-0.0185372550040483	0.00451462110504508
125	-0.716231524944305	0.190259143710136	-21.694408416748	-0.00197886489331722	0.00548864435404539	-0.028926832601428	0.00126787810586393
126	-0.391557216644287	1.16428208351135	-21.7593441009521	0.00321592413820326	-0.00230353930965066	-0.0305502042174339	-0.00749832857400179
127	-1.04090583324432	1.48895645141602	-22.0840167999268	-0.00132951640989631	0.00256657530553639	-0.017887907102704	-0.00165419070981443
128	-1.36558020114899	0.839607775211334	-22.3437576293945	-0.0156151866540313	-0.00490093370899558	-0.0182125810533762	0.00743668992072344
129	-0.716231524944305	-0.134415164589882	-21.7593441009521	0.00126787810586393	0.0132808275520802	-0.00749832857400179	0.00906006153672934
130	-1.36558020114899	0.839607775211334	-22.0840167999268	-0.0211346503347158	-0.000355493422830477	-0.00977104809135199	-0.00749832857400179
131	-1.04090583324432	-0.459089487791061	-21.8242778778076	0.00321592413820326	0.00289124972186983	-0.00555028254166245	0.0022419011220336
132	-1.04090583324432	0.190259143710136	-21.5645389556885	-0.00555028254166245	-0.0026282137259841	-0.00749832857400179	-0.00327756232582033
133	-0.391557216644287	1.16428208351135	-21.9541473388672	-0.00652430532500148	-0.00425158534198999	-0.00100484199356288	0.00451462110504508
134	-1.04090583324432	1.48895645141602	-22.0190830230713	0.00646266713738441	0.00970941036939621	0.00321592413820326	0.00548864435404539
135	0.25779139995575	0.190259143710136	-21.8892135620117	0.00548864435404539	0.0106834331527352	0.000943203864153475	-0.00295288790948689
136	0.25779139995575	0.514933466911316	-22.0190830230713	0.00191722682211548	0.00483929552137852	-0.0126931173726916	-3.08191010844894e-05
137	0.25779139995575	-0.459089487791061	-21.7593441009521	-0.0026282137259841	-0.00100484199356288	-0.00165419070981443	0.00159255252219737
138	-0.391557216644287	0.514933466911316	-21.694408416748	0.00970941036939621	0.000293855206109583	-0.00230353930965066	0.00970941036939621
139	0.582465708255768	-0.459089487791061	-22.0840167999268	-0.00230353930965066	0.00581331877037883	-0.000680167751852423	0.00483929552137852
140	-0.0668829083442688	-0.134415164589882	-22.2138862609863	0.0152288740500808	-0.00749832857400179	0.00321592413820326	0.00548864435404539
141	0.25779139995575	-0.783763766288757	-21.9541473388672	-0.0104203969240189	-0.00912170019000769	-0.00392691092565656	-0.00847235135734081
142	0.582465708255768	-0.783763766288757	-21.694408416748	0.00321592413820326	-0.0139918150380254	0.00808603875339031	-0.00230353930965066
143	0.25779139995575	0.839607775211334	-21.8892135620117	-0.00619963090866804	0.00126787810586393	0.000293855206109583	-0.000680167751852423
144	-0.0668829083442688	0.190259143710136	-21.8242778778076	-0.00230353930965066	-0.00100484199356288	0.00256657530553639	0.00743668992072344
145	-0.0668829083442688	0.190259143710136	-22.0190830230713	-0.00295288790948689	-0.000355493422830477	0.00386527273803949	-0.00197886489331722
146	0.25779139995575	0.190259143710136	-21.8242778778076	-0.0110697457566857	-0.00100484199356288	-0.0107450718060136	-0.00457625929266214
147	0.582465708255768	-0.134415164589882	-22.0840167999268	0.00289124972186983	0.00418994715437293	0.00256657530553639	-0.0026282137259841
148	0.907140016555786	-0.134415164589882	-22.0840167999268	-0.00652430532500148	0.00386527273803949	-0.00587495695799589	0.00548864435404539
149	-0.391557216644287	1.48895645141602	-22.2788219451904	-0.00230353930965066	-0.00100484199356288	-0.00100484199356288	0.00191722682211548
150	0.907140016555786	-0.134415164589882	-22.2788219451904	-0.00360223650932312	0.00548864435404539	-0.00944637414067984	-0.00912170019000769
151	-0.391557216644287	1.16428208351135	-22.5385608673096	-0.00392691092565656	-0.00197886489331722	-0.00879702530801296	0.000943203864153475
152	-0.0668829083442688	0.839607775211334	-22.4736270904541	-0.00555028254166245	-0.00360223650932312	0.00159255252219737	0.00906006153672934
153	-0.391557216644287	0.190259143710136	-22.1489524841309	-0.00490093370899558	0.00354059832170606	-0.00327756232582033	0.00483929552137852
154	0.25779139995575	-0.134415164589882	-22.0190830230713	0.00159255252219737	0.000293855206109583	0.00191722682211548	-0.00392691092565656
155	-0.716231524944305	0.190259143710136	-22.0190830230713	0.00451462110504508	0.00581331877037883	0.0022419011220336	-0.00457625929266214
156	-0.391557216644287	1.48895645141602	-22.1489524841309	-0.00295288790948689	-0.00132951640989631	-0.00457625929266214	-0.00295288790948689
157	-0.391557216644287	1.16428208351135	-22.1489524841309	-0.00522560812532902	0.00516396993771195	0.01100810803473	-0.00490093370899558
158	0.582465708255768	0.190259143710136	-22.0190830230713	0.00159255252219737	-0.00555028254166245	0.0330859608948231	-0.00295288790948689
159	-0.716231524944305	0.839607775211334	-21.8892135620117	-0.00295288790948689	-0.00100484199356288	0.0275664981454611	0.00581331877037883
160	0.25779139995575	0.514933466911316	-21.6294727325439	0.0136055024340749	0.00159255252219737	0.0275664981454611	-0.00814767740666866
161	-1.69025444984436	1.16428208351135	-21.694408416748	-0.0113944197073579	0.00516396993771195	0.0213976856321096	-0.00522560812532902
162	-2.01492881774902	1.48895645141602	-22.2138862609863	-0.00847235135734081	-0.00425158534198999	0.013930176384747	-0.00295288790948689
163	-1.36558020114899	1.48895645141602	-22.3437576293945	0.00159255252219737	-3.08191010844894e-05	-0.00360223650932312	-0.00360223650932312
164	-2.01492881774902	1.48895645141602	-22.1489524841309	0.000293855206109583	0.00711201597005129	-0.0107450718060136	-0.00522560812532902
165	-1.36558020114899	0.514933466911316	-22.1489524841309	-0.0227580219507217	0.00321592413820326	-0.0445111989974976	-0.00392691092565656
166	-2.01492881774902	1.48895645141602	-22.0190830230713	0.000293855206109583	0.000943203864153475	-0.0399657599627972	-0.00425158534198999
167	-1.04090583324432	0.839607775211334	-21.5645389556885	-0.00555028254166245	0.00159255252219737	-0.0360696688294411	-0.00295288790948689
168	-1.04090583324432	1.16428208351135	-22.2138862609863	-0.0182125810533762	0.00289124972186983	-0.00490093370899558	0.00256657530553639
169	0.25779139995575	-0.459089487791061	-22.0190830230713	0.0116574559360743	-0.00327756232582033	-0.0188619289547205	-0.00295288790948689
170	-1.04090583324432	0.839607775211334	-22.0840167999268	-0.00327756232582033	0.00646266713738441	-0.0185372550040483	-0.00652430532500148
171	-0.0668829083442688	0.190259143710136	-21.8242778778076	-0.000355493422830477	-0.00457625929266214	-0.00782300252467394	-0.00522560812532902
172	0.582465708255768	-0.783763766288757	-21.7593441009521	0.00256657530553639	-0.00327756232582033	-0.00327756232582033	-0.00327756232582033
173	0.25779139995575	-1.10843813419342	-21.8892135620117	0.00516396993771195	-0.00490093370899558	-0.00165419070981443	0.000293855206109583
174	-0.391557216644287	-1.10843813419342	-22.4736270904541	0.0103587592020631	-0.00555028254166245	0.00451462110504508	0.00483929552137852
175	-0.0668829083442688	-1.43311238288879	-22.0840167999268	0.013930176384747	-0.00360223650932312	0.000293855206109583	-0.0126931173726916
176	0.25779139995575	-1.75778675079346	-22.1489524841309	0.00126787810586393	-0.0126931173726916	0.00418994715437293	-0.00490093370899558
177	-0.0668829083442688	-0.783763766288757	-22.2138862609863	-0.0026282137259841	-0.00977104809135199	0.011982130818069	-0.00782300252467394
178	-1.04090583324432	0.514933466911316	-21.8892135620117	-0.00327756232582033	-0.00425158534198999	0.00873538758605719	-0.00230353930965066
179	0.25779139995575	0.190259143710136	-21.7593441009521	0.0200989879667759	0.000943203864153475	0.0168522447347641	0.0022419011220336
180	-0.0668829083442688	0.839607775211334	-22.0840167999268	-0.00555028254166245	0.00159255252219737	0.00548864435404539	-0.00392691092565656
181	-0.391557216644287	0.514933466911316	-21.9541473388672	-0.00197886489331722	0.00548864435404539	0.0022419011220336	-0.000680167751852423
182	0.582465708255768	-0.459089487791061	-22.0190830230713	-0.00619963090866804	-0.000355493422830477	0.00646266713738441	-0.00749832857400179
183	-0.0668829083442688	0.514933466911316	-21.9541473388672	0.00126787810586393	-0.00100484199356288	0.0142548503354192	-0.000355493422830477
184	0.25779139995575	-0.459089487791061	-21.8892135620117	0.00159255252219737	0.0100340843200684	0.00906006153672934	0.00159255252219737
185	0.25779139995575	0.190259143710136	-21.8892135620117	-3.08191010844894e-05	0.00483929552137852	0.00321592413820326	-0.00555028254166245
186	-0.0668829083442688	0.839607775211334	-22.3437576293945	-0.00197886489331722	0.00873538758605719	-0.0026282137259841	0.0022419011220336
187	-0.391557216644287	-0.134415164589882	-21.9541473388672	-0.00165419070981443	-3.08191010844894e-05	-0.00652430532500148	-0.00457625929266214
188	-0.716231524944305	-0.459089487791061	-22.0840167999268	0.0197743140161037	0.00191722682211548	0.0126314787194133	-0.00132951640989631
189	-0.716231524944305	0.839607775211334	-22.1489524841309	-0.00230353930965066	0.01100810803473	-0.00132951640989631	0.00418994715437293
190	-0.0668829083442688	0.190259143710136	-22.0840167999268	0.00581331877037883	0.00289124972186983	-0.000680167751852423	0.00386527273803949
191	-0.0668829083442688	0.190259143710136	-22.1489524841309	0.0106834331527352	0.0022419011220336	-0.0133424662053585	-0.00522560812532902
192	-0.716231524944305	1.48895645141602	-22.5385608673096	0.00613799272105098	-0.00392691092565656	-0.00847235135734081	-0.000355493422830477
193	-0.391557216644287	0.514933466911316	-22.2788219451904	0.00126787810586393	0.00451462110504508	-0.00165419070981443	0.00678734155371785
194	-1.04090583324432	1.16428208351135	-22.40869140625	-0.0117190945893526	0.00354059832170606	0.00386527273803949	0.00873538758605719
195	-1.69025444984436	1.16428208351135	-22.2788219451904	-0.00425158534198999	0.00808603875339031	-0.00522560812532902	-0.00132951640989631
196	-1.69025444984436	1.16428208351135	-21.8892135620117	0.00289124972186983	0.000618529506027699	-0.00327756232582033	-0.000680167751852423
197	-0.716231524944305	0.190259143710136	-22.2138862609863	-0.0139918150380254	-0.00619963090866804	-0.00230353930965066	0.000618529506027699
198	-2.33960318565369	0.514933466911316	-22.2788219451904	-0.0159398596733809	0.000618529506027699	0.00126787810586393	0.0126314787194133
199	-1.36558020114899	0.839607775211334	-22.4736270904541	-0.00944637414067984	0.00256657530553639	-0.00944637414067984	0.00451462110504508
200	-0.391557216644287	0.514933466911316	-22.2138862609863	-0.00619963090866804	-0.00100484199356288	-0.00490093370899558	-0.00132951640989631
201	0.25779139995575	-0.134415164589882	-22.0190830230713	-0.00132951640989631	-3.08191010844894e-05	-0.00847235135734081	0.00646266713738441
202	-0.716231524944305	1.48895645141602	-21.9541473388672	0.00483929552137852	-0.00490093370899558	-0.00814767740666866	-0.00522560812532902
203	-0.391557216644287	0.839607775211334	-22.3437576293945	0.00711201597005129	-0.00230353930965066	-0.00295288790948689	0.0392547734081745
204	-0.391557216644287	0.514933466911316	-22.6034965515137	0.00516396993771195	0.01100810803473	-0.00717365415766835	0.00646266713738441
205	-0.391557216644287	0.839607775211334	-22.40869140625	0.01100810803473	-0.00100484199356288	-0.000680167751852423	0.00321592413820326
206	-0.0668829083442688	-1.10843813419342	-22.1489524841309	0.00743668992072344	0.00191722682211548	-0.00425158534198999	-0.00522560812532902
207	0.582465708255768	-0.134415164589882	-22.2788219451904	-0.00392691092565656	-0.0107450718060136	0.00808603875339031	0.00191722682211548
208	0.25779139995575	-1.10843813419342	-22.1489524841309	-0.00847235135734081	-0.0107450718060136	0.01100810803473	0.0100340843200684
209	-0.0668829083442688	-0.783763766288757	-22.2788219451904	-0.00977104809135199	-0.000680167751852423	0.00711201597005129	0.00321592413820326
210	-0.391557216644287	-1.10843813419342	-22.40869140625	0.0132808275520802	-0.00165419070981443	-0.00619963090866804	-0.00457625929266214
211	-0.391557216644287	0.514933466911316	-22.40869140625	-0.00522560812532902	0.00126787810586393	-0.00587495695799589	0.000293855206109583
212	-0.0668829083442688	-0.783763766288757	-22.2138862609863	-0.00425158534198999	-0.00684897974133492	-0.00522560812532902	0.00126787810586393
213	0.25779139995575	0.514933466911316	-22.0190830230713	0.000618529506027699	0.00548864435404539	-0.00165419070981443	-0.00425158534198999
214	0.582465708255768	-0.459089487791061	-21.7593441009521	0.00451462110504508	0.00126787810586393	-0.00392691092565656	0.00418994715437293
215	0.25779139995575	0.514933466911316	-22.2788219451904	0.0116574559360743	0.00970941036939621	-0.00717365415766835	-0.00944637414067984
216	0.582465708255768	-0.459089487791061	-22.2788219451904	0.00451462110504508	-0.00360223650932312	-0.0110697457566857	-0.00490093370899558
217	-0.391557216644287	1.16428208351135	-22.6034965515137	-0.00392691092565656	-0.00132951640989631	-0.00197886489331722	-0.000355493422830477
218	0.582465708255768	0.190259143710136	-22.5385608673096	-0.00295288790948689	-0.00230353930965066	0.00354059832170606	0.00354059832170606
219	-0.0668829083442688	-0.134415164589882	-22.0190830230713	-0.00814767740666866	0.011982130818069	0.00548864435404539	0.00289124972186983
220	0.25779139995575	0.839607775211334	-22.4736270904541	-0.00230353930965066	0.00646266713738441	-0.00295288790948689	-0.00360223650932312
221	-0.391557216644287	1.48895645141602	-22.7983016967773	0.00516396993771195	-0.00165419070981443	-0.00782300252467394	-0.00360223650932312
222	0.25779139995575	-0.459089487791061	-22.2138862609863	-0.00879702530801296	0.00354059832170606	-0.00749832857400179	-0.00392691092565656
223	-0.0668829083442688	-0.134415164589882	-21.9541473388672	0.0200989879667759	0.00256657530553639	0.0106834331527352	0.000618529506027699
224	0.582465708255768	-0.134415164589882	-22.0840167999268	-0.017887907102704	0.011982130818069	0.00126787810586393	0.00289124972186983
225	-0.391557216644287	-0.134415164589882	-21.4996032714844	0.0220470335334539	0.00743668992072344	0.000943203864153475	-0.00457625929266214
226	-0.391557216644287	1.48895645141602	-22.40869140625	-0.00132951640989631	0.00126787810586393	-0.00652430532500148	-0.00457625929266214
227	-1.04090583324432	0.839607775211334	-22.40869140625	-0.00490093370899558	-0.00132951640989631	0.000943203864153475	0.00159255252219737
228	-1.04090583324432	1.16428208351135	-22.5385608673096	-0.000680167751852423	0.00646266713738441	0.00386527273803949	0.00126787810586393
229	-0.0668829083442688	0.190259143710136	-22.40869140625	-0.00847235135734081	0.00841071270406246	0.00256657530553639	0.00289124972186983
230	-1.04090583324432	1.81363070011139	-22.1489524841309	0.011982130818069	0.00776136433705688	-0.00132951640989631	-0.00587495695799589
231	-0.391557216644287	-0.459089487791061	-21.5645389556885	-0.00749832857400179	0.00354059832170606	-0.0130177913233638	-0.00749832857400179
232	-1.04090583324432	1.48895645141602	-22.2138862609863	0.00776136433705688	-0.00425158534198999	-0.00457625929266214	0.000943203864153475
233	-1.36558020114899	1.16428208351135	-21.8242778778076	0.00256657530553639	-0.00165419070981443	0.00581331877037883	0.00256657530553639
234	-1.69025444984436	1.16428208351135	-22.3437576293945	0.0123068047687411	0.00191722682211548	-0.00944637414067984	0.00256657530553639
235	-0.716231524944305	0.514933466911316	-22.0840167999268	0.00321592413820326	0.00548864435404539	-0.00879702530801296	-0.00847235135734081
236	-0.0668829083442688	-0.134415164589882	-21.6294727325439	-0.00132951640989631	0.00418994715437293	-0.00944637414067984	0.00289124972186983
237	0.907140016555786	-0.134415164589882	-21.5645389556885	-0.00814767740666866	-3.08191010844894e-05	-0.00165419070981443	0.00548864435404539
238	-0.391557216644287	0.839607775211334	-22.2138862609863	0.000943203864153475	-0.00197886489331722	0.00256657530553639	0.000293855206109583
239	-0.391557216644287	0.839607775211334	-22.5385608673096	-0.0143164889886975	0.00256657530553639	0.0142548503354192	0.00451462110504508
240	-0.391557216644287	0.839607775211334	-22.2138862609863	-0.0100957229733467	-0.00555028254166245	0.00321592413820326	-0.00392691092565656
241	0.25779139995575	-1.43311238288879	-22.0840167999268	0.00418994715437293	0.00191722682211548	-0.00295288790948689	0.00516396993771195
242	0.25779139995575	-1.10843813419342	-21.8892135620117	0.0022419011220336	-0.0139918150380254	-0.00555028254166245	0.0022419011220336
243	-0.0668829083442688	-0.783763766288757	-21.8242778778076	0.00970941036939621	-0.0104203969240189	0.000943203864153475	-3.08191010844894e-05
244	-0.0668829083442688	-0.459089487791061	-22.40869140625	-0.00327756232582033	-0.00619963090866804	0.00386527273803949	-0.00555028254166245
245	0.25779139995575	-1.43311238288879	-22.2788219451904	0.0022419011220336	-0.00132951640989631	-3.08191010844894e-05	-0.00360223650932312
246	0.25779139995575	-1.10843813419342	-22.2788219451904	0.00808603875339031	-0.00132951640989631	-0.0149658378213644	-0.00619963090866804
247	0.25779139995575	-0.459089487791061	-21.9541473388672	-0.00879702530801296	-0.0026282137259841	-0.00230353930965066	-0.00425158534198999
248	0.582465708255768	-0.134415164589882	-21.694408416748	0.0252937767654657	-0.00327756232582033	-0.00782300252467394	-0.000355493422830477
249	-0.716231524944305	1.48895645141602	-22.2138862609863	-0.00522560812532902	0.00483929552137852	0.00159255252219737	-0.00165419070981443
250	0.907140016555786	-0.134415164589882	-22.0190830230713	0.0123068047687411	0.00256657530553639	-3.08191010844894e-05	-0.000680167751852423
251	-0.391557216644287	1.48895645141602	-22.5385608673096	-0.00749832857400179	0.00451462110504508	-0.0149658378213644	0.000943203864153475
252	-0.0668829083442688	0.514933466911316	-22.2788219451904	-0.0172385573387146	0.00711201597005129	-0.0026282137259841	-0.00555028254166245
253	-0.0668829083442688	0.190259143710136	-22.0840167999268	-0.0133424662053585	-0.00619963090866804	0.00808603875339031	-0.00619963090866804
254	0.582465708255768	-0.459089487791061	-22.1489524841309	-0.00847235135734081	-0.00360223650932312	0.00126787810586393	0.00289124972186983
255	-0.391557216644287	0.190259143710136	-22.4736270904541	-0.0136671401560307	0.00256657530553639	0.00743668992072344	0.00516396993771195
256	-0.716231524944305	1.16428208351135	-22.7333660125732	-0.00977104809135199	-0.00457625929266214	0.0188002903014421	-0.00619963090866804
257	-0.391557216644287	0.839607775211334	-22.3437576293945	0.0022419011220336	0.000293855206109583	0.0103587592020631	-0.00879702530801296
258	0.582465708255768	-0.134415164589882	-21.7593441009521	0.00516396993771195	0.000943203864153475	0.0168522447347641	-0.00132951640989631
259	-0.391557216644287	0.514933466911316	-21.4996032714844	-0.00847235135734081	0.012956153601408	0.0132808275520802	0.00159255252219737
260	0.582465708255768	-0.134415164589882	-21.7593441009521	-0.00132951640989631	0.00354059832170606	-3.08191010844894e-05	-0.00652430532500148
261	-0.716231524944305	1.16428208351135	-22.2788219451904	-0.00717365415766835	0.00906006153672934	-0.0130177913233638	-0.00132951640989631
262	-0.391557216644287	1.48895645141602	-22.2138862609863	-0.000355493422830477	-0.00165419070981443	-0.0117190945893526	-0.00360223650932312
263	-0.0668829083442688	0.514933466911316	-21.8242778778076	0.00321592413820326	-0.00327756232582033	-0.0149658378213644	0.00321592413820326
264	-0.391557216644287	0.839607775211334	-21.8892135620117	0.000293855206109583	0.00613799272105098	-0.0211346503347158	0.000293855206109583
265	-1.36558020114899	0.839607775211334	-21.8242778778076	-0.00327756232582033	0.00613799272105098	-0.0263294391334057	0.00191722682211548
266	-2.01492881774902	1.48895645141602	-21.8242778778076	-0.00555028254166245	0.00613799272105098	-0.0198359526693821	-0.00197886489331722
267	-1.69025444984436	0.839607775211334	-21.9541473388672	-0.0126931173726916	-0.00782300252467394	-0.00782300252467394	0.000618529506027699
268	-2.01492881774902	1.81363070011139	-22.3437576293945	-0.00814767740666866	0.00159255252219737	0.00970941036939621	0.00646266713738441
269	-0.716231524944305	-0.134415164589882	-21.8892135620117	-3.08191010844894e-05	0.00841071270406246	-0.0156151866540313	0.00548864435404539
270	-1.36558020114899	1.16428208351135	-21.9541473388672	-0.0162645354866982	0.00354059832170606	-0.00879702530801296	0.00483929552137852
271	0.582465708255768	-0.134415164589882	-21.4996032714844	0.0103587592020631	0.00743668992072344	-0.0143164889886975	-0.00782300252467394
272	-0.0668829083442688	0.190259143710136	-22.0840167999268	0.0155535480007529	0.00711201597005129	-0.0110697457566857	0.00418994715437293
273	-0.391557216644287	0.839607775211334	-22.6034965515137	0.0217223595827818	0.00191722682211548	-0.00425158534198999	-3.08191010844894e-05
274	-0.716231524944305	1.16428208351135	-22.40869140625	0.0246444288641214	-0.000680167751852423	-0.00132951640989631	0.00418994715437293
275	0.582465708255768	0.839607775211334	-22.2788219451904	0.0226963832974434	0.00776136433705688	-0.0146411629393697	-0.0026282137259841
276	-0.0668829083442688	-0.459089487791061	-21.9541473388672	0.0123068047687411	0.000618529506027699	0.00354059832170606	-0.00814767740666866
277	0.907140016555786	-1.10843813419342	-21.8242778778076	-0.00425158534198999	-0.00717365415766835	0.0246444288641214	-0.00619963090866804
278	-1.04090583324432	-0.134415164589882	-22.40869140625	0.00581331877037883	-0.00847235135734081	0.0551638156175613	0.000943203864153475
279	0.25779139995575	-1.43311238288879	-22.5385608673096	0.00970941036939621	-0.00490093370899558	0.0460729338228703	-0.00555028254166245
280	-0.391557216644287	-0.459089487791061	-22.2138862609863	0.00743668992072344	-0.00912170019000769	0.0340599827468395	-3.08191010844894e-05
281	-0.0668829083442688	-0.783763766288757	-22.0840167999268	0.0022419011220336	0.00678734155371785	0.0246444288641214	-0.0133424662053585
282	-0.0668829083442688	-0.459089487791061	-22.0840167999268	0.0126314787194133	-0.00555028254166245	0.00776136433705688	-0.00619963090866804
283	-0.391557216644287	0.514933466911316	-21.694408416748	-0.00360223650932312	0.0022419011220336	0.00711201597005129	-0.00100484199356288
284	0.25779139995575	-0.459089487791061	-22.0190830230713	-0.00100484199356288	-0.00100484199356288	-0.00879702530801296	-0.00165419070981443
285	0.25779139995575	0.190259143710136	-22.0190830230713	0.0213976856321096	0.00581331877037883	-0.039641086012125	-0.00425158534198999
286	-0.0668829083442688	-0.459089487791061	-21.8892135620117	-0.0156151866540313	0.00321592413820326	-0.0471085943281651	-0.00360223650932312
287	0.25779139995575	-0.134415164589882	-21.8242778778076	0.00646266713738441	-0.00132951640989631	-0.0383423902094364	0.00451462110504508
288	0.907140016555786	0.190259143710136	-21.694408416748	-0.00392691092565656	0.00126787810586393	-0.0266541130840778	-0.00490093370899558
289	-1.04090583324432	0.514933466911316	-22.0840167999268	0.0106834331527352	-3.08191010844894e-05	-0.0240567177534103	0.00873538758605719
290	0.907140016555786	0.190259143710136	-22.3437576293945	0.0113327819854021	0.0100340843200684	-0.0328229255974293	-0.000680167751852423
291	-0.0668829083442688	1.16428208351135	-22.4736270904541	-0.00230353930965066	0.0022419011220336	-0.0393164120614529	-0.00230353930965066
292	-0.391557216644287	0.514933466911316	-22.2788219451904	-0.00684897974133492	0.00321592413820326	-0.0159398596733809	-0.00295288790948689
293	-0.716231524944305	0.514933466911316	-21.8892135620117	-0.00684897974133492	0.00581331877037883	-0.00977104809135199	0.00256657530553639
294	0.25779139995575	-0.134415164589882	-21.694408416748	0.0022419011220336	0.000618529506027699	-0.00749832857400179	-0.00230353930965066
295	-0.391557216644287	0.514933466911316	-22.2138862609863	-0.0146411629393697	0.000618529506027699	-0.00814767740666866	0.000618529506027699
296	-0.391557216644287	1.48895645141602	-22.5385608673096	0.00191722682211548	-0.0110697457566857	-0.00619963090866804	-0.0152905117720366
297	-0.391557216644287	0.514933466911316	-22.3437576293945	-0.0113944197073579	-3.08191010844894e-05	-0.0159398596733809	0.00191722682211548
298	-0.0668829083442688	0.514933466911316	-22.1489524841309	0.0188002903014421	-0.000680167751852423	0.00678734155371785	-0.00717365415766835
299	-0.716231524944305	1.16428208351135	-22.1489524841309	-0.0169138833880424	0.01100810803473	-0.00392691092565656	0.00354059832170606
300	-0.0668829083442688	0.839607775211334	-21.694408416748	0.0142548503354192	0.00451462110504508	-0.0117190945893526	-0.00522560812532902
301	-1.36558020114899	1.16428208351135	-22.3437576293945	-0.00522560812532902	0.00354059832170606	-0.0165892094373703	-0.00360223650932312
302	-2.01492881774902	1.16428208351135	-22.2788219451904	-0.0175632312893867	-0.000680167751852423	-0.00749832857400179	-3.08191010844894e-05
303	-1.69025444984436	0.839607775211334	-22.0840167999268	0.00386527273803949	0.00548864435404539	0.00743668992072344	0.00678734155371785
304	-2.33960318565369	0.839607775211334	-22.2138862609863	0.00386527273803949	0.00289124972186983	0.0126314787194133	0.00711201597005129
305	-1.36558020114899	0.839607775211334	-22.2138862609863	0.00678734155371785	0.000943203864153475	0.0314625911414623	-0.0026282137259841
306	-0.391557216644287	1.16428208351135	-22.2138862609863	-0.00749832857400179	0.00289124972186983	0.0239950809627771	-0.00619963090866804
307	-0.716231524944305	0.839607775211334	-22.3437576293945	-0.00749832857400179	0.00159255252219737	0.0265924744307995	0.00191722682211548
308	-0.391557216644287	0.839607775211334	-22.4736270904541	0.00159255252219737	-0.00197886489331722	0.0191249661147594	-3.08191010844894e-05
309	0.907140016555786	-0.134415164589882	-22.1489524841309	0.0145795252174139	0.00970941036939621	0.00646266713738441	-0.00100484199356288
310	-1.04090583324432	0.514933466911316	-22.0190830230713	-0.00555028254166245	0.00159255252219737	-0.0165892094373703	-0.00327756232582033
311	-0.391557216644287	-0.134415164589882	-21.694408416748	-0.00327756232582033	-0.00392691092565656	-0.0221086721867323	-0.00717365415766835
312	0.25779139995575	-1.10843813419342	-21.6294727325439	0.0142548503354192	-0.0136671401560307	-0.0425631552934647	-0.0026282137259841
313	0.25779139995575	-0.783763766288757	-21.7593441009521	-0.00425158534198999	-0.00717365415766835	-0.02697878703475	0.00321592413820326
314	0.25779139995575	-1.75778675079346	-22.0190830230713	0.00256657530553639	0.000943203864153475	-0.0133424662053585	0.00711201597005129
315	0.25779139995575	-0.783763766288757	-21.9541473388672	0.0243197549134493	-0.00522560812532902	-0.00652430532500148	-0.00295288790948689
316	0.582465708255768	-1.10843813419342	-21.694408416748	0.00743668992072344	-0.00230353930965066	-0.00425158534198999	-0.00392691092565656
317	-0.391557216644287	-0.134415164589882	-21.8242778778076	0.00451462110504508	-0.00425158534198999	-0.00782300252467394	0.000618529506027699
318	-0.716231524944305	1.16428208351135	-21.8892135620117	0.00906006153672934	-0.00457625929266214	0.00256657530553639	0.00451462110504508
319	-0.0668829083442688	0.514933466911316	-22.0840167999268	0.0259431265294552	0.00581331877037883	-0.00555028254166245	0.0113327819854021
320	-0.391557216644287	0.839607775211334	-22.2138862609863	0.00646266713738441	-0.00100484199356288	-0.00132951640989631	-0.0026282137259841
321	-0.391557216644287	1.16428208351135	-21.9541473388672	0.00321592413820326	-0.00100484199356288	0.00516396993771195	-0.00132951640989631
322	0.907140016555786	-0.459089487791061	-22.0840167999268	0.00289124972186983	-0.00814767740666866	-0.00684897974133492	0.00386527273803949
323	0.25779139995575	-0.134415164589882	-21.8892135620117	0.000618529506027699	0.00289124972186983	0.00743668992072344	0.0100340843200684
324	0.25779139995575	-0.134415164589882	-22.40869140625	0.00289124972186983	0.00451462110504508	0.000618529506027699	0.00548864435404539
325	-0.0668829083442688	-0.134415164589882	-22.4736270904541	0.00548864435404539	0.00386527273803949	-0.00555028254166245	0.00289124972186983
326	-0.716231524944305	0.839607775211334	-22.3437576293945	-0.00230353930965066	0.00289124972186983	-0.00425158534198999	-0.00100484199356288
327	-0.0668829083442688	0.514933466911316	-22.1489524841309	-0.00977104809135199	-0.00100484199356288	-0.00132951640989631	0.00321592413820326
328	-0.716231524944305	0.190259143710136	-22.0840167999268	0.00354059832170606	0.00191722682211548	0.00483929552137852	0.00743668992072344
329	-0.716231524944305	0.839607775211334	-22.0190830230713	0.00938473641872406	0.00743668992072344	-0.00165419070981443	0.0022419011220336
330	-0.391557216644287	0.190259143710136	-22.0190830230713	0.00386527273803949	0.00581331877037883	-0.00100484199356288	-0.00197886489331722
331	0.25779139995575	-0.134415164589882	-22.2138862609863	-0.00100484199356288	-0.00295288790948689	0.00354059832170606	0.00386527273803949
332	-0.716231524944305	1.48895645141602	-22.4736270904541	-0.00977104809135199	-0.000680167751852423	-0.00100484199356288	-0.00522560812532902
333	-0.716231524944305	1.16428208351135	-22.2788219451904	-0.000680167751852423	-3.08191010844894e-05	-0.00230353930965066	0.0152288740500808
334	-1.04090583324432	1.81363070011139	-22.0840167999268	0.0155535480007529	0.00743668992072344	-0.0100957229733467	-0.00230353930965066
335	-1.69025444984436	1.16428208351135	-22.2138862609863	-3.08191010844894e-05	0.00483929552137852	-0.00490093370899558	-0.000680167751852423
336	-2.33960318565369	0.839607775211334	-22.4736270904541	-0.00782300252467394	0.000943203864153475	-0.00555028254166245	-0.000680167751852423
337	-0.391557216644287	0.514933466911316	-22.40869140625	-0.00652430532500148	-0.00100484199356288	-0.00717365415766835	-3.08191010844894e-05
338	-1.36558020114899	0.839607775211334	-22.1489524841309	0.000618529506027699	-0.0026282137259841	0.000293855206109583	0.00321592413820326
339	-0.716231524944305	0.839607775211334	-22.2138862609863	0.0165275707840919	0.00678734155371785	-0.000355493422830477	0.00711201597005129
340	-0.716231524944305	-0.134415164589882	-21.9541473388672	0.00646266713738441	0.00646266713738441	-0.0172385573387146	0.00516396993771195
341	-0.0668829083442688	-0.134415164589882	-22.1489524841309	-0.00457625929266214	0.00678734155371785	-0.00782300252467394	-0.0104203969240189
342	-0.716231524944305	1.16428208351135	-22.6684303283691	0.0155535480007529	-3.08191010844894e-05	-0.00782300252467394	-0.00360223650932312
343	-0.716231524944305	0.514933466911316	-22.4736270904541	-0.00522560812532902	-0.00327756232582033	0.00548864435404539	-0.00555028254166245
344	-1.04090583324432	0.839607775211334	-22.0840167999268	0.00970941036939621	0.01100810803473	0.00678734155371785	-0.000680167751852423
345	0.25779139995575	0.190259143710136	-22.2788219451904	-0.0133424662053585	0.0022419011220336	-0.00425158534198999	-0.00100484199356288
346	-0.0668829083442688	-1.43311238288879	-21.7593441009521	0.00126787810586393	-0.000355493422830477	0.00678734155371785	-0.00425158534198999
347	0.25779139995575	-1.10843813419342	-22.5385608673096	-0.0026282137259841	-0.00782300252467394	0.00646266713738441	0.00126787810586393
348	-0.0668829083442688	-1.43311238288879	-21.9541473388672	-0.000355493422830477	-0.00912170019000769	0.0113327819854021	0.00938473641872406
349	-0.716231524944305	-0.783763766288757	-21.8242778778076	0.00613799272105098	-0.00425158534198999	0.0126314787194133	0.00159255252219737
350	0.582465708255768	-1.10843813419342	-21.9541473388672	0.00321592413820326	0.00451462110504508	0.00970941036939621	0.00386527273803949
351	-0.391557216644287	1.16428208351135	-21.8892135620117	0.000618529506027699	-0.00522560812532902	0.0158782228827477	-0.00749832857400179
352	0.25779139995575	-0.134415164589882	-21.7593441009521	-0.0123684434220195	0.000618529506027699	0.00613799272105098	0.00581331877037883
353	-0.391557216644287	-0.134415164589882	-22.2788219451904	-0.00197886489331722	-0.000355493422830477	0.00613799272105098	0.00126787810586393
354	0.582465708255768	-0.783763766288757	-22.2138862609863	0.0246444288641214	0.00354059832170606	0.000293855206109583	0.00483929552137852
355	0.25779139995575	-0.134415164589882	-22.1489524841309	-0.00944637414067984	0.0106834331527352	0.000943203864153475	0.00483929552137852
356	-0.391557216644287	0.190259143710136	-22.2138862609863	-0.00847235135734081	-0.00295288790948689	0.00191722682211548	-0.000355493422830477
357	-1.04090583324432	1.16428208351135	-22.1489524841309	-0.00132951640989631	-3.08191010844894e-05	-0.00490093370899558	-0.00295288790948689
358	0.582465708255768	-0.134415164589882	-22.1489524841309	-0.000680167751852423	0.00451462110504508	0.00970941036939621	0.00808603875339031
359	0.25779139995575	-0.134415164589882	-22.3437576293945	0.0103587592020631	0.00711201597005129	-0.00327756232582033	0.00159255252219737
360	0.907140016555786	0.514933466911316	-22.40869140625	-0.00100484199356288	-0.000680167751852423	-0.00295288790948689	0.00256657530553639
361	-0.391557216644287	1.16428208351135	-22.3437576293945	0.00126787810586393	0.00386527273803949	-0.00490093370899558	0.00191722682211548
362	-0.0668829083442688	0.190259143710136	-22.1489524841309	-0.00360223650932312	0.00126787810586393	-0.00230353930965066	-0.00717365415766835
363	-0.0668829083442688	-0.134415164589882	-21.694408416748	0.00841071270406246	-0.00555028254166245	0.00418994715437293	0.00256657530553639
364	-0.0668829083442688	-0.134415164589882	-21.9541473388672	0.012956153601408	0.00256657530553639	-0.00132951640989631	0.00256657530553639
365	-0.716231524944305	0.190259143710136	-21.9541473388672	0.000943203864153475	-3.08191010844894e-05	0.0022419011220336	0.00126787810586393
366	-1.04090583324432	0.839607775211334	-22.2138862609863	-0.00619963090866804	-0.00555028254166245	-0.00457625929266214	0.00386527273803949
367	-0.716231524944305	1.16428208351135	-22.1489524841309	0.00321592413820326	-0.00652430532500148	-0.00295288790948689	0.00321592413820326
368	-1.04090583324432	1.16428208351135	-22.0840167999268	-0.00165419070981443	0.00159255252219737	0.00191722682211548	-0.00327756232582033
369	0.25779139995575	-0.134415164589882	-21.4346694946289	0.00256657530553639	0.0116574559360743	-0.00100484199356288	0.00289124972186983
370	-1.04090583324432	1.81363070011139	-22.1489524841309	0.00711201597005129	0.0022419011220336	0.00289124972186983	-0.00197886489331722
371	-0.0668829083442688	0.190259143710136	-21.9541473388672	-0.00619963090866804	-0.00230353930965066	-0.00717365415766835	0.00386527273803949
372	-1.04090583324432	0.839607775211334	-22.40869140625	-0.0276281367987394	-0.000680167751852423	-0.00327756232582033	0.00256657530553639
373	-1.36558020114899	0.839607775211334	-22.2138862609863	-0.00684897974133492	-0.00360223650932312	-0.00230353930965066	0.0162028968334198
374	-2.01492881774902	0.839607775211334	-22.2138862609863	0.00321592413820326	0.00483929552137852	0.00516396993771195	0.00354059832170606
375	-0.391557216644287	0.839607775211334	-22.0840167999268	0.00743668992072344	-3.08191010844894e-05	-0.00555028254166245	0.00613799272105098
376	-0.0668829083442688	0.514933466911316	-22.2138862609863	-0.0172385573387146	0.00256657530553639	-0.00425158534198999	0.00581331877037883
377	0.25779139995575	0.190259143710136	-22.1489524841309	0.00451462110504508	-3.08191010844894e-05	-0.00555028254166245	0.00289124972186983
378	-0.716231524944305	0.839607775211334	-22.2788219451904	-0.00749832857400179	-0.00522560812532902	0.00159255252219737	0.00483929552137852
379	0.582465708255768	0.839607775211334	-21.8892135620117	0.00613799272105098	0.00613799272105098	0.00256657530553639	-0.000680167751852423
380	-1.04090583324432	1.16428208351135	-21.8892135620117	0.00256657530553639	0.0126314787194133	-0.0110697457566857	0.00321592413820326
381	0.582465708255768	-0.459089487791061	-21.8892135620117	0.0022419011220336	-0.00100484199356288	-0.00360223650932312	-0.00879702530801296
382	-0.0668829083442688	-0.783763766288757	-22.3437576293945	0.00289124972186983	-0.00327756232582033	-0.00230353930965066	0.00159255252219737
383	0.25779139995575	-0.134415164589882	-22.2138862609863	-0.00555028254166245	-0.00912170019000769	-0.00295288790948689	0.00451462110504508
384	0.25779139995575	-0.783763766288757	-22.1489524841309	0.011982130818069	-0.00230353930965066	0.00743668992072344	0.000618529506027699
385	-0.0668829083442688	-0.459089487791061	-21.8892135620117	0.000293855206109583	-0.00619963090866804	0.000943203864153475	-0.00100484199356288
386	0.582465708255768	-1.75778675079346	-21.6294727325439	-0.00295288790948689	-0.00555028254166245	-0.00100484199356288	-0.00587495695799589
387	0.25779139995575	-0.134415164589882	-21.694408416748	-0.00425158534198999	-0.00392691092565656	-0.00327756232582033	-0.0120437685400248
388	0.25779139995575	-0.783763766288757	-22.0840167999268	0.00321592413820326	0.000618529506027699	-0.00490093370899558	0.000943203864153475
389	-0.716231524944305	1.16428208351135	-22.1489524841309	0.011982130818069	0.00386527273803949	-0.00100484199356288	0.00483929552137852
390	0.907140016555786	0.190259143710136	-21.9541473388672	0.0116574559360743	0.00711201597005129	-0.0120437685400248	-0.00490093370899558
391	0.582465708255768	1.16428208351135	-22.0840167999268	0.00126787810586393	0.00354059832170606	-0.00360223650932312	-0.00230353930965066
392	-0.0668829083442688	1.16428208351135	-22.1489524841309	-0.00717365415766835	-0.00490093370899558	0.012956153601408	0.00256657530553639
393	-0.391557216644287	1.16428208351135	-22.0840167999268	-0.0100957229733467	-0.000355493422830477	0.0272418223321438	-3.08191010844894e-05
394	-0.391557216644287	1.16428208351135	-22.0840167999268	0.00516396993771195	0.00548864435404539	0.0194496400654316	0.000293855206109583
395	-0.716231524944305	0.839607775211334	-22.1489524841309	-0.00100484199356288	0.00743668992072344	0.0171769186854362	0.00418994715437293
396	-1.04090583324432	1.16428208351135	-22.2138862609863	0.00938473641872406	0.00808603875339031	0.00548864435404539	-0.00717365415766835
397	-0.0668829083442688	1.16428208351135	-22.1489524841309	-0.00165419070981443	0.00126787810586393	-0.00327756232582033	-0.00132951640989631
398	0.582465708255768	-0.134415164589882	-21.4996032714844	-0.00165419070981443	0.00711201597005129	-0.00392691092565656	-0.00295288790948689
399	-0.716231524944305	0.839607775211334	-21.8242778778076	0.00938473641872406	0.0022419011220336	-0.00295288790948689	0.00256657530553639
400	0.25779139995575	0.190259143710136	-21.8892135620117	0.0145795252174139	0.00354059832170606	-0.0221086721867323	-0.0026282137259841
401	-0.391557216644287	0.514933466911316	-21.8242778778076	0.00646266713738441	0.00483929552137852	-0.0256800893694162	-0.00490093370899558
402	-0.391557216644287	1.48895645141602	-22.0190830230713	-0.00457625929266214	0.00256657530553639	-0.0133424662053585	-0.00944637414067984
403	-0.0668829083442688	0.839607775211334	-21.9541473388672	0.0145795252174139	0.00743668992072344	-0.00619963090866804	0.00938473641872406
404	-0.716231524944305	1.16428208351135	-21.7593441009521	0.00516396993771195	0.00354059832170606	-0.00977104809135199	-0.00684897974133492
405	-0.716231524944305	1.16428208351135	-22.2138862609863	-0.00425158534198999	0.00743668992072344	-0.0263294391334057	0.00906006153672934
406	-1.69025444984436	1.81363070011139	-22.2788219451904	-0.0204853005707264	0.0022419011220336	-0.0295761823654175	0.00418994715437293
407	-1.36558020114899	1.48895645141602	-22.5385608673096	0.00191722682211548	-0.00132951640989631	-0.0347709693014622	-0.0026282137259841
408	-1.69025444984436	1.16428208351135	-22.40869140625	-0.00684897974133492	0.00159255252219737	-0.0175632312893867	0.00646266713738441
409	-0.0668829083442688	-0.459089487791061	-21.8892135620117	0.00159255252219737	0.00191722682211548	-0.0175632312893867	0.00386527273803949
410	-1.04090583324432	0.839607775211334	-22.2138862609863	-0.00360223650932312	0.00191722682211548	-0.0156151866540313	-0.00457625929266214
411	-0.716231524944305	0.839607775211334	-22.4736270904541	0.000943203864153475	0.000618529506027699	-0.00100484199356288	0.000293855206109583
412	-0.0668829083442688	-0.134415164589882	-22.2788219451904	-0.0104203969240189	-0.00132951640989631	-0.000680167751852423	-3.08191010844894e-05
413	0.582465708255768	-0.134415164589882	-22.2788219451904	-0.00327756232582033	-0.00392691092565656	-0.00977104809135199	-0.00295288790948689
414	-0.0668829083442688	-0.134415164589882	-21.8892135620117	0.011982130818069	0.00191722682211548	0.00354059832170606	0.00548864435404539
415	0.25779139995575	-0.459089487791061	-21.9541473388672	0.00354059832170606	0.00159255252219737	0.011982130818069	-0.00652430532500148
416	0.582465708255768	-1.10843813419342	-21.9541473388672	0.00418994715437293	-0.00327756232582033	0.0113327819854021	-0.0026282137259841
417	-0.391557216644287	-0.134415164589882	-22.4736270904541	0.00678734155371785	-0.00912170019000769	0.00418994715437293	-0.00490093370899558
418	-1.04090583324432	-0.134415164589882	-22.40869140625	0.0022419011220336	-0.00782300252467394	0.00970941036939621	0.00970941036939621
419	0.25779139995575	-1.10843813419342	-21.7593441009521	0.011982130818069	-0.00295288790948689	0.00354059832170606	-0.00230353930965066
420	-0.716231524944305	-0.134415164589882	-22.0190830230713	0.00906006153672934	0.0022419011220336	-0.00132951640989631	-0.00327756232582033
421	-0.391557216644287	-0.134415164589882	-21.5645389556885	0.00711201597005129	0.00289124972186983	-0.00457625929266214	-0.00587495695799589
422	0.582465708255768	-0.459089487791061	-21.9541473388672	0.0145795252174139	-0.00749832857400179	-0.0146411629393697	-0.00100484199356288
423	0.582465708255768	0.514933466911316	-22.2138862609863	-0.00912170019000769	0.000293855206109583	-0.00814767740666866	0.00516396993771195
424	1.23181438446045	0.190259143710136	-21.8242778778076	-0.000355493422830477	0.00808603875339031	-0.0126931173726916	0.00776136433705688
425	0.582465708255768	0.190259143710136	-21.9541473388672	-0.0100957229733467	0.000618529506027699	-0.0152905117720366	-0.000680167751852423
426	-0.0668829083442688	-0.134415164589882	-21.8242778778076	0.00776136433705688	0.00256657530553639	-0.0126931173726916	-0.00295288790948689
427	0.582465708255768	0.514933466911316	-22.0840167999268	0.0103587592020631	-0.00165419070981443	-0.00814767740666866	-0.00587495695799589
428	-0.0668829083442688	0.839607775211334	-22.2788219451904	-0.00295288790948689	-0.00392691092565656	-0.00230353930965066	0.0100340843200684
429	-0.391557216644287	0.839607775211334	-22.2138862609863	-0.00684897974133492	0.0106834331527352	0.0149041991680861	0.00354059832170606
430	-0.716231524944305	0.514933466911316	-22.40869140625	0.0272418223321438	0.00354059832170606	0.00483929552137852	0.00191722682211548
431	-0.0668829083442688	-0.459089487791061	-22.2788219451904	-0.0230826959013939	-0.000355493422830477	-3.08191010844894e-05	0.00451462110504508
432	-0.716231524944305	1.16428208351135	-22.1489524841309	0.00678734155371785	0.00451462110504508	0.00646266713738441	-0.00684897974133492
433	-0.391557216644287	0.839607775211334	-21.8892135620117	0.00808603875339031	0.00191722682211548	0.00191722682211548	0.00581331877037883
434	-0.716231524944305	1.48895645141602	-22.6684303283691	0.00581331877037883	0.00483929552137852	0.00613799272105098	-0.00197886489331722
435	-0.391557216644287	0.839607775211334	-22.4736270904541	0.00678734155371785	0.00678734155371785	-0.00360223650932312	-0.00230353930965066
436	0.25779139995575	0.839607775211334	-22.2138862609863	-0.00360223650932312	0.00451462110504508	-0.00749832857400179	-0.0026282137259841
437	0.582465708255768	0.190259143710136	-22.0840167999268	-0.000680167751852423	-0.00132951640989631	0.00126787810586393	-0.00230353930965066
438	-1.04090583324432	0.514933466911316	-21.7593441009521	-0.00619963090866804	0.00126787810586393	0.00418994715437293	0.00808603875339031
439	-1.69025444984436	1.48895645141602	-22.2138862609863	0.000943203864153475	0.00159255252219737	0.00938473641872406	0.0116574559360743
440	-1.04090583324432	-0.134415164589882	-22.0190830230713	0.000943203864153475	0.00613799272105098	0.00321592413820326	0.000618529506027699
441	-0.716231524944305	-0.134415164589882	-22.1489524841309	-0.00717365415766835	-0.00327756232582033	-0.0107450718060136	0.00386527273803949
442	-1.69025444984436	0.514933466911316	-22.40869140625	-0.00522560812532902	0.00418994715437293	0.00483929552137852	0.00516396993771195
443	-0.716231524944305	0.839607775211334	-22.2788219451904	-0.0159398596733809	0.00548864435404539	0.0022419011220336	0.01100810803473
444	-1.04090583324432	1.16428208351135	-22.1489524841309	0.013930176384747	0.00483929552137852	0.00354059832170606	0.00483929552137852
445	-0.391557216644287	1.16428208351135	-22.2138862609863	0.00678734155371785	-0.0026282137259841	-0.00814767740666866	0.00516396993771195
446	0.582465708255768	0.190259143710136	-21.8242778778076	-0.00100484199356288	-0.000355493422830477	-0.00197886489331722	0.000293855206109583
447	0.25779139995575	-0.459089487791061	-22.2138862609863	0.00548864435404539	0.00159255252219737	-0.00295288790948689	0.00386527273803949
448	0.25779139995575	-0.134415164589882	-21.8892135620117	-0.00230353930965066	-0.00360223650932312	0.01847561635077	0.00678734155371785
449	-0.0668829083442688	0.839607775211334	-21.9541473388672	0.0106834331527352	0.00418994715437293	0.0330859608948231	0.00191722682211548
450	0.25779139995575	-1.10843813419342	-21.5645389556885	0.00711201597005129	0.00256657530553639	0.0171769186854362	-0.000355493422830477
451	-0.716231524944305	-0.134415164589882	-22.0840167999268	0.0022419011220336	-0.00490093370899558	0.0282158460468054	-0.00522560812532902
452	-0.716231524944305	-0.134415164589882	-21.9541473388672	-0.0026282137259841	-0.0130177913233638	0.0438002124428749	-0.00392691092565656
453	0.25779139995575	-1.10843813419342	-21.9541473388672	0.00289124972186983	-0.00912170019000769	0.0350340083241463	0.00321592413820326
454	0.25779139995575	-1.10843813419342	-21.5645389556885	0.00646266713738441	-0.00749832857400179	0.0220470335334539	-0.00522560812532902
455	-0.391557216644287	0.190259143710136	-21.4346694946289	0.00906006153672934	0.00646266713738441	0.00581331877037883	-0.000355493422830477
456	-0.391557216644287	0.514933466911316	-21.7593441009521	0.000943203864153475	0.00354059832170606	-0.0247060675173998	0.00159255252219737
457	-1.04090583324432	0.839607775211334	-22.2788219451904	-0.0120437685400248	-0.00555028254166245	-0.0263294391334057	-0.00100484199356288
458	0.582465708255768	-0.134415164589882	-22.2138862609863	-0.0120437685400248	-0.00360223650932312	-0.0357449948787689	0.01100810803473
459	0.25779139995575	-0.134415164589882	-22.0190830230713	-0.000355493422830477	0.00289124972186983	-0.0519787110388279	-0.00425158534198999
460	0.582465708255768	0.514933466911316	-22.1489524841309	-0.000355493422830477	0.00548864435404539	-0.0471085943281651	-0.00100484199356288
461	-0.391557216644287	1.16428208351135	-21.8892135620117	-0.0152905117720366	0.00418994715437293	-0.0240567177534103	0.00483929552137852
462	-0.0668829083442688	0.190259143710136	-21.8892135620117	-0.00619963090866804	0.00126787810586393	-0.0169138833880424	0.00386527273803949
463	0.582465708255768	0.190259143710136	-22.1489524841309	0.0106834331527352	0.00613799272105098	-0.00652430532500148	0.00711201597005129
464	0.25779139995575	0.190259143710136	-22.3437576293945	0.00126787810586393	0.00906006153672934	-0.0117190945893526	-0.00490093370899558
465	-0.0668829083442688	-0.134415164589882	-22.0840167999268	-0.00879702530801296	0.00808603875339031	-0.0123684434220195	-0.00295288790948689
466	-0.391557216644287	1.16428208351135	-22.4736270904541	-0.00230353930965066	0.00354059832170606	-0.0159398596733809	-0.00360223650932312
467	-1.04090583324432	1.16428208351135	-22.0190830230713	0.0103587592020631	-0.00490093370899558	-0.00782300252467394	-0.0026282137259841
468	-1.04090583324432	1.81363070011139	-22.40869140625	-0.0117190945893526	0.00938473641872406	-0.00197886489331722	-0.00100484199356288
469	0.582465708255768	-0.134415164589882	-22.0840167999268	0.00970941036939621	-3.08191010844894e-05	-0.00977104809135199	-0.00327756232582033
470	-0.391557216644287	1.16428208351135	-22.4736270904541	0.00906006153672934	0.0132808275520802	-0.000680167751852423	-0.00749832857400179
471	0.25779139995575	-0.134415164589882	-22.0190830230713	-0.00100484199356288	0.000943203864153475	-0.00782300252467394	-0.00749832857400179
472	-0.391557216644287	0.190259143710136	-21.8242778778076	-0.00165419070981443	-0.00587495695799589	-0.00555028254166245	-0.00132951640989631
473	-0.0668829083442688	0.190259143710136	-21.8242778778076	-0.0243813935667276	0.00354059832170606	-0.00392691092565656	0.00906006153672934
474	-1.04090583324432	1.16428208351135	-22.2788219451904	0.000293855206109583	0.00321592413820326	0.00548864435404539	0.00548864435404539
475	-0.391557216644287	-0.459089487791061	-22.0840167999268	-0.00132951640989631	0.00159255252219737	-0.00749832857400179	-0.000680167751852423
476	-1.04090583324432	0.190259143710136	-22.0840167999268	-0.00749832857400179	-3.08191010844894e-05	-0.00717365415766835	-0.00165419070981443
477	-0.0668829083442688	0.190259143710136	-21.8892135620117	-0.0107450718060136	-0.00327756232582033	-0.00132951640989631	-0.000355493422830477
478	-1.36558020114899	1.16428208351135	-21.8892135620117	-0.00425158534198999	0.00678734155371785	0.00354059832170606	0.000293855206109583
479	0.25779139995575	-0.459089487791061	-21.694408416748	0.00289124972186983	0.0106834331527352	0.00386527273803949	0.00289124972186983
480	-0.716231524944305	0.839607775211334	-22.1489524841309	0.00548864435404539	-0.00457625929266214	0.00256657530553639	-0.00360223650932312
481	0.25779139995575	0.190259143710136	-22.0840167999268	0.000943203864153475	0.00191722682211548	-0.00977104809135199	-0.00360223650932312
482	-0.0668829083442688	-0.134415164589882	-21.8242778778076	0.000293855206109583	-0.000680167751852423	-0.00197886489331722	0.00321592413820326
483	0.25779139995575	-0.134415164589882	-22.0190830230713	0.000618529506027699	-0.000355493422830477	-0.000680167751852423	0.00159255252219737
484	-0.391557216644287	-1.10843813419342	-21.8242778778076	0.00451462110504508	-0.00392691092565656	0.00354059832170606	0.00418994715437293
485	0.25779139995575	-1.10843813419342	-21.7593441009521	0.00483929552137852	0.00159255252219737	-0.00132951640989631	-0.00230353930965066
486	0.25779139995575	-1.43311238288879	-21.9541473388672	0.0126314787194133	-0.0026282137259841	-0.00977104809135199	0.00613799272105098
487	0.25779139995575	-1.10843813419342	-22.0190830230713	-0.00425158534198999	-0.0123684434220195	0.00354059832170606	-0.00295288790948689
488	-0.0668829083442688	-0.459089487791061	-21.694408416748	0.00418994715437293	0.000618529506027699	-0.00425158534198999	0.00256657530553639
489	-0.716231524944305	0.839607775211334	-22.0190830230713	0.0123068047687411	0.00808603875339031	0.00354059832170606	0.00386527273803949
490	0.582465708255768	0.190259143710136	-21.6294727325439	0.000293855206109583	-0.00100484199356288	0.00906006153672934	-0.00360223650932312
491	0.582465708255768	0.514933466911316	-21.9541473388672	-0.00230353930965066	0.00256657530553639	0.0152288740500808	0.00191722682211548
492	-0.716231524944305	0.839607775211334	-22.4736270904541	-0.0026282137259841	-0.000680167751852423	0.00808603875339031	0.00321592413820326
493	0.25779139995575	1.16428208351135	-22.3437576293945	0.000943203864153475	0.00743668992072344	0.00970941036939621	0.0136055024340749
494	0.25779139995575	0.839607775211334	-22.40869140625	0.0165275707840919	0.00159255252219737	0.0126314787194133	0.00613799272105098
495	-0.391557216644287	0.514933466911316	-22.40869140625	0.0022419011220336	0.00483929552137852	0.0360080301761627	-0.00619963090866804
496	-0.716231524944305	0.514933466911316	-22.0840167999268	-0.00132951640989631	0.00126787810586393	0.0334106348454952	-0.00165419070981443
497	-0.0668829083442688	-0.459089487791061	-22.3437576293945	0.00548864435404539	-0.00132951640989631	0.0431508645415306	0.00678734155371785
498	0.25779139995575	-0.134415164589882	-22.5385608673096	0.000293855206109583	-3.08191010844894e-05	0.0415274947881699	-0.000355493422830477
499	-0.716231524944305	0.514933466911316	-22.4736270904541	0.0197743140161037	0.00548864435404539	0.0554884895682335	0.00386527273803949
500	0.582465708255768	-0.459089487791061	-22.2788219451904	0.0142548503354192	0.00776136433705688	0.0369820520281792	-0.00944637414067984
501	0.25779139995575	0.514933466911316	-22.3437576293945	-0.0026282137259841	0.00321592413820326	0.00906006153672934	-0.00944637414067984
502	-1.04090583324432	1.16428208351135	-22.2138862609863	-0.00555028254166245	-0.00230353930965066	-0.0156151866540313	-0.0159398596733809
503	-0.391557216644287	1.16428208351135	-22.4736270904541	-0.00555028254166245	-0.000680167751852423	-0.0311995539814234	0.000293855206109583
504	-0.716231524944305	1.48895645141602	-22.4736270904541	0.000293855206109583	0.00548864435404539	-0.028926832601428	-0.00197886489331722
505	-0.716231524944305	0.839607775211334	-22.3437576293945	0.00191722682211548	0.00126787810586393	-0.0331475995481014	-0.00165419070981443
506	-0.391557216644287	0.839607775211334	-22.6034965515137	-0.00619963090866804	0.00191722682211548	-0.0480826161801815	-0.0026282137259841
507	-0.716231524944305	0.839607775211334	-22.5385608673096	0.000618529506027699	0.00289124972186983	-0.0607449151575565	0.00483929552137852
508	-1.36558020114899	0.839607775211334	-22.4736270904541	-0.00392691092565656	0.0022419011220336	-0.0279528107494116	0.00548864435404539
509	-0.716231524944305	-0.134415164589882	-22.3437576293945	-0.000355493422830477	0.0113327819854021	-0.0292515084147453	0.00548864435404539
510	-1.04090583324432	0.514933466911316	-22.7333660125732	-0.00522560812532902	0.000943203864153475	-0.0370436906814575	-0.00230353930965066
511	-1.04090583324432	1.16428208351135	-22.6684303283691	-0.00295288790948689	0.00873538758605719	-0.0370436906814575	0.00581331877037883
512	-0.716231524944305	-0.134415164589882	-22.40869140625	-0.000355493422830477	-0.00425158534198999	-0.0383423902094364	-0.00652430532500148
513	-0.0668829083442688	-0.459089487791061	-22.2788219451904	0.000943203864153475	0.0022419011220336	-0.0250307414680719	0.00808603875339031
514	-0.391557216644287	-0.134415164589882	-22.0840167999268	0.00808603875339031	0.00711201597005129	-0.0185372550040483	0.00938473641872406
515	0.25779139995575	-0.459089487791061	-22.5385608673096	0.0100340843200684	-0.00360223650932312	-0.0026282137259841	-0.00230353930965066
516	-0.716231524944305	0.514933466911316	-22.40869140625	0.00678734155371785	-0.000355493422830477	0.00581331877037883	0.00516396993771195
517	-0.391557216644287	0.839607775211334	-22.40869140625	0.00938473641872406	-0.00944637414067984	0.00873538758605719	-0.00327756232582033
518	-1.04090583324432	0.190259143710136	-22.2788219451904	-0.00587495695799589	-0.00522560812532902	-0.000355493422830477	0.00159255252219737
519	-0.0668829083442688	-1.43311238288879	-22.0190830230713	0.0145795252174139	-0.00327756232582033	0.00548864435404539	-0.00360223650932312
520	-0.391557216644287	-0.459089487791061	-22.1489524841309	-0.00619963090866804	-0.00522560812532902	-0.000680167751852423	0.00126787810586393
521	-0.716231524944305	-0.783763766288757	-22.2788219451904	-0.00100484199356288	-0.0120437685400248	-0.00100484199356288	-0.00100484199356288
522	0.907140016555786	-1.43311238288879	-22.2138862609863	0.00873538758605719	-0.00977104809135199	-0.00879702530801296	-0.00230353930965066
523	-0.0668829083442688	-0.134415164589882	-22.3437576293945	0.000293855206109583	-0.00457625929266214	0.0136055024340749	0.00938473641872406
524	0.582465708255768	-0.134415164589882	-21.8242778778076	0.0116574559360743	-0.00165419070981443	-0.0113944197073579	0.00483929552137852
525	-0.0668829083442688	-0.459089487791061	-21.694408416748	0.00970941036939621	0.00321592413820326	0.00418994715437293	-0.000680167751852423
526	-0.0668829083442688	-0.134415164589882	-21.6294727325439	-3.08191010844894e-05	0.00289124972186983	-0.0149658378213644	0.00321592413820326
527	0.25779139995575	-0.459089487791061	-21.9541473388672	0.00743668992072344	-0.00749832857400179	0.00321592413820326	-0.00165419070981443
528	-0.716231524944305	0.839607775211334	-22.2788219451904	0.00776136433705688	0.00126787810586393	0.0022419011220336	0.00516396993771195
529	0.25779139995575	0.839607775211334	-22.2138862609863	0.00548864435404539	0.00354059832170606	-0.00457625929266214	0.00776136433705688
530	-0.391557216644287	0.839607775211334	-21.9541473388672	0.00321592413820326	0.0022419011220336	0.000293855206109583	-0.0026282137259841
531	-0.0668829083442688	-0.134415164589882	-21.7593441009521	0.00743668992072344	0.00581331877037883	-0.00197886489331722	-0.000355493422830477
532	-0.391557216644287	0.839607775211334	-22.40869140625	-0.0110697457566857	0.00354059832170606	-0.00879702530801296	-0.00327756232582033
533	-0.391557216644287	0.514933466911316	-22.5385608673096	-0.00587495695799589	0.000293855206109583	-0.000355493422830477	0.00321592413820326
534	-0.391557216644287	1.48895645141602	-22.4736270904541	0.00418994715437293	0.0113327819854021	-0.00652430532500148	-0.00490093370899558
535	-0.391557216644287	0.514933466911316	-22.40869140625	-0.00944637414067984	-0.00360223650932312	-0.0146411629393697	-0.00197886489331722
536	0.582465708255768	0.190259143710136	-21.8892135620117	-0.00197886489331722	0.00548864435404539	-0.017887907102704	-0.0126931173726916
537	0.25779139995575	-0.459089487791061	-21.8242778778076	-0.00555028254166245	0.00386527273803949	-0.0113944197073579	-0.00360223650932312
538	-0.0668829083442688	0.514933466911316	-22.2138862609863	0.00354059832170606	0.00418994715437293	0.00126787810586393	-0.00165419070981443
539	-0.716231524944305	0.514933466911316	-22.5385608673096	0.00906006153672934	0.00256657530553639	-0.00555028254166245	-0.00132951640989631
540	-0.0668829083442688	0.839607775211334	-22.0840167999268	0.000618529506027699	0.00354059832170606	0.00321592413820326	-0.00165419070981443
541	-0.391557216644287	0.190259143710136	-22.1489524841309	-0.0133424662053585	0.00548864435404539	-0.0026282137259841	-0.0100957229733467
542	-1.04090583324432	1.16428208351135	-22.6034965515137	-0.0100957229733467	0.000618529506027699	0.00548864435404539	-0.0026282137259841
543	-1.69025444984436	1.16428208351135	-22.1489524841309	-0.000355493422830477	0.000293855206109583	0.013930176384747	0.00581331877037883
544	-2.01492881774902	0.839607775211334	-22.4736270904541	-0.000355493422830477	0.00191722682211548	0.00418994715437293	0.00516396993771195
545	-1.69025444984436	1.16428208351135	-22.6684303283691	-0.0104203969240189	0.00159255252219737	0.00613799272105098	-3.08191010844894e-05
546	-1.36558020114899	0.190259143710136	-22.2138862609863	-0.00230353930965066	0.00483929552137852	-0.00879702530801296	-0.00652430532500148
547	-0.716231524944305	-0.134415164589882	-21.8892135620117	-0.00912170019000769	-0.00490093370899558	0.00159255252219737	0.000293855206109583
548	-0.391557216644287	0.190259143710136	-22.0190830230713	0.000293855206109583	0.00126787810586393	0.00711201597005129	0.00386527273803949
549	-1.04090583324432	0.839607775211334	-22.0840167999268	0.00418994715437293	0.00548864435404539	0.00354059832170606	0.00126787810586393
550	-0.0668829083442688	-0.134415164589882	-22.2138862609863	-0.00132951640989631	-0.000680167751852423	0.00126787810586393	-0.00132951640989631
551	-1.04090583324432	1.48895645141602	-22.2138862609863	-0.000355493422830477	0.00354059832170606	-0.00327756232582033	-0.0126931173726916
552	-0.716231524944305	0.839607775211334	-21.5645389556885	0.00159255252219737	-3.08191010844894e-05	0.00256657530553639	0.00418994715437293
553	-0.391557216644287	-0.134415164589882	-21.5645389556885	0.00938473641872406	-0.00425158534198999	0.00938473641872406	0.0022419011220336
554	-0.0668829083442688	-1.10843813419342	-21.4346694946289	0.00808603875339031	-0.00132951640989631	0.00289124972186983	0.00483929552137852
555	-0.716231524944305	0.190259143710136	-21.6294727325439	0.00483929552137852	-0.0104203969240189	0.00743668992072344	0.0022419011220336
556	-0.391557216644287	-0.459089487791061	-22.0190830230713	0.00386527273803949	-0.00879702530801296	-0.00392691092565656	0.00516396993771195
557	-0.391557216644287	0.190259143710136	-21.8892135620117	0.00289124972186983	-0.0123684434220195	-0.00652430532500148	-0.00457625929266214
558	0.907140016555786	-1.10843813419342	-22.0190830230713	0.011982130818069	-0.00879702530801296	-0.000355493422830477	0.0136055024340749
559	0.25779139995575	-0.459089487791061	-21.8892135620117	0.000943203864153475	0.00516396993771195	-0.00132951640989631	0.025618452578783
560	0.582465708255768	-0.459089487791061	-21.8242778778076	-0.00327756232582033	-0.00295288790948689	0.00191722682211548	-0.00944637414067984
561	-0.391557216644287	1.16428208351135	-22.3437576293945	0.00581331877037883	-0.00100484199356288	-0.00425158534198999	0.00516396993771195
562	-0.391557216644287	0.514933466911316	-22.2788219451904	0.00483929552137852	0.00159255252219737	0.00321592413820326	0.00581331877037883
563	0.582465708255768	0.190259143710136	-21.8242778778076	0.00678734155371785	0.00126787810586393	0.0126314787194133	0.00386527273803949
564	0.25779139995575	-0.134415164589882	-21.9541473388672	0.0116574559360743	0.00548864435404539	0.0106834331527352	0.01100810803473
565	-0.391557216644287	1.16428208351135	-21.8892135620117	0.0103587592020631	0.00548864435404539	-0.000355493422830477	0.00289124972186983
566	-0.716231524944305	1.16428208351135	-22.0190830230713	0.0230210572481155	0.00581331877037883	-0.0136671401560307	-0.00749832857400179
567	-0.716231524944305	0.839607775211334	-22.5385608673096	-0.0159398596733809	0.00581331877037883	-0.0143164889886975	0.00256657530553639
568	-0.716231524944305	0.839607775211334	-22.6034965515137	0.0100340843200684	-0.000680167751852423	-0.0159398596733809	0.00354059832170606
569	0.25779139995575	-0.134415164589882	-21.8242778778076	0.00646266713738441	0.00581331877037883	-0.0136671401560307	-0.000355493422830477
570	-0.391557216644287	1.16428208351135	-22.0190830230713	-0.00977104809135199	-0.00197886489331722	-0.00587495695799589	-0.00684897974133492
571	0.25779139995575	-0.459089487791061	-21.4996032714844	0.0022419011220336	0.00191722682211548	-0.0172385573387146	-0.0100957229733467
572	-0.0668829083442688	0.514933466911316	-21.4996032714844	-0.0113944197073579	-0.00360223650932312	0.00191722682211548	0.00711201597005129
573	0.582465708255768	-0.134415164589882	-21.7593441009521	-0.00490093370899558	-0.00555028254166245	0.0246444288641214	0.00159255252219737
574	0.25779139995575	0.514933466911316	-22.2138862609863	0.01100810803473	0.00873538758605719	0.0450989119708538	0.0022419011220336
575	-0.0668829083442688	-0.459089487791061	-22.0190830230713	0.00808603875339031	0.00386527273803949	0.0467222817242146	-0.00230353930965066
576	-0.391557216644287	-0.134415164589882	-21.6294727325439	-0.00230353930965066	0.00386527273803949	0.0548391379415989	-0.00295288790948689
577	0.25779139995575	0.190259143710136	-21.8242778778076	-0.0208099745213985	-0.000355493422830477	0.0363327041268349	0.00321592413820326
578	-2.01492881774902	0.514933466911316	-21.8892135620117	-0.0152905117720366	0.00483929552137852	0.0262678004801273	0.00711201597005129
579	-0.716231524944305	-0.134415164589882	-22.0840167999268	0.00906006153672934	-0.0026282137259841	-0.00717365415766835	0.00776136433705688
580	-2.33960318565369	0.514933466911316	-21.9541473388672	-0.0185372550040483	0.0022419011220336	-0.0315242260694504	0.00126787810586393
581	-0.716231524944305	-0.134415164589882	-21.6294727325439	0.00289124972186983	-0.00392691092565656	-0.0454852245748043	-0.00652430532500148
582	-0.716231524944305	-0.134415164589882	-21.6294727325439	-0.00100484199356288	-0.00392691092565656	-0.0299008563160896	0.00581331877037883
583	-0.0668829083442688	0.190259143710136	-21.694408416748	0.00451462110504508	-0.00100484199356288	-0.0227580219507217	-0.00327756232582033
584	-0.391557216644287	0.190259143710136	-21.5645389556885	0.00126787810586393	0.00256657530553639	-0.0224333461374044	-0.00684897974133492
585	-0.0668829083442688	0.514933466911316	-21.7593441009521	0.00776136433705688	-0.000355493422830477	-0.00619963090866804	-0.00587495695799589
586	-0.0668829083442688	-0.459089487791061	-21.6294727325439	0.00321592413820326	0.000943203864153475	-0.00652430532500148	0.000293855206109583
587	-0.0668829083442688	-0.134415164589882	-21.9541473388672	-0.00425158534198999	-0.0026282137259841	-0.00425158534198999	-0.00197886489331722
588	0.25779139995575	-0.783763766288757	-21.5645389556885	0.00354059832170606	0.0022419011220336	-0.00197886489331722	0.00354059832170606
589	-0.716231524944305	0.514933466911316	-22.0190830230713	0.00418994715437293	0.00256657530553639	-0.0185372550040483	0.00516396993771195
590	0.25779139995575	-1.75778675079346	-21.7593441009521	0.000618529506027699	-0.00197886489331722	-0.0201606266200542	-0.00295288790948689
591	-0.391557216644287	-1.43311238288879	-22.1489524841309	-0.00912170019000769	-0.00684897974133492	0.00516396993771195	-0.000680167751852423
592	-0.0668829083442688	0.190259143710136	-22.0840167999268	0.0197743140161037	-0.00847235135734081	0.0217223595827818	0.00126787810586393
593	-0.391557216644287	-0.134415164589882	-22.0840167999268	0.0162028968334198	0.000943203864153475	0.0275664981454611	-0.0026282137259841
594	-0.0668829083442688	0.514933466911316	-22.0190830230713	0.0269171483814716	-0.00555028254166245	0.0103587592020631	-0.00555028254166245
595	-0.391557216644287	0.839607775211334	-21.8892135620117	0.0220470335334539	0.00418994715437293	-0.0208099745213985	-0.00587495695799589
596	-0.391557216644287	0.514933466911316	-21.8892135620117	0.0223717093467712	0.00386527273803949	-0.0324982516467571	-0.0100957229733467
597	-0.0668829083442688	0.514933466911316	-22.1489524841309	0.00841071270406246	-0.000355493422830477	-0.0425631552934647	-0.00490093370899558
598	0.25779139995575	-0.783763766288757	-22.2788219451904	-0.00165419070981443	0.000293855206109583	-0.0324982516467571	0.000618529506027699
599	-1.04090583324432	1.16428208351135	-22.3437576293945	0.0145795252174139	0.00418994715437293	-0.0363943427801132	-0.00132951640989631
600	0.25779139995575	0.514933466911316	-22.2138862609863	0.00743668992072344	0.0022419011220336	-0.0354203209280968	-0.00684897974133492
601	-0.716231524944305	0.839607775211334	-21.8242778778076	0.0136055024340749	0.00906006153672934	-0.0204853005707264	-0.00555028254166245
602	-0.391557216644287	1.81363070011139	-22.40869140625	-0.0120437685400248	-0.0143164889886975	-0.0152905117720366	-0.00457625929266214
603	-0.0668829083442688	1.48895645141602	-22.2788219451904	0.000943203864153475	-0.00360223650932312	-0.00587495695799589	-0.000355493422830477
604	-0.716231524944305	0.839607775211334	-22.7333660125732	0.00289124972186983	0.00646266713738441	-0.00847235135734081	0.00126787810586393
605	-0.391557216644287	1.16428208351135	-22.4736270904541	-0.00295288790948689	-0.00814767740666866	-0.0149658378213644	-0.00814767740666866
606	-0.716231524944305	1.16428208351135	-22.2788219451904	-0.00230353930965066	0.0022419011220336	-0.00749832857400179	-0.0100957229733467
607	0.25779139995575	1.48895645141602	-22.1489524841309	-0.0100957229733467	-0.000680167751852423	-0.0159398596733809	0.00159255252219737
608	-0.391557216644287	1.16428208351135	-22.5385608673096	0.0207483377307653	-0.00652430532500148	0.00159255252219737	-0.00230353930965066
609	0.907140016555786	-0.134415164589882	-21.9541473388672	0.011982130818069	0.00938473641872406	0.000293855206109583	-0.00457625929266214
610	-1.04090583324432	1.16428208351135	-22.1489524841309	-0.0107450718060136	0.00776136433705688	-0.00425158534198999	0.00256657530553639
611	-0.716231524944305	1.16428208351135	-22.4736270904541	0.00548864435404539	0.00970941036939621	-0.000355493422830477	-0.00165419070981443
612	-0.716231524944305	-0.134415164589882	-21.8892135620117	-0.0152905117720366	-0.00295288790948689	-0.00944637414067984	0.00126787810586393
613	-0.716231524944305	0.190259143710136	-21.8242778778076	-0.0104203969240189	0.00126787810586393	0.00386527273803949	0.000293855206109583
614	-1.36558020114899	0.190259143710136	-22.1489524841309	0.00289124972186983	0.00483929552137852	0.0123068047687411	0.000943203864153475
615	-0.716231524944305	-0.783763766288757	-22.2788219451904	0.00159255252219737	0.00808603875339031	-0.00425158534198999	-0.00392691092565656
616	-1.36558020114899	0.514933466911316	-22.0840167999268	0.00711201597005129	-0.00652430532500148	-0.0026282137259841	-0.000680167751852423
617	-0.716231524944305	1.48895645141602	-22.2138862609863	-0.0117190945893526	-0.00619963090866804	-0.000355493422830477	-0.00782300252467394
618	-1.36558020114899	0.839607775211334	-21.694408416748	-0.00197886489331722	-0.00197886489331722	0.012956153601408	0.00256657530553639
619	-0.391557216644287	0.514933466911316	-21.8892135620117	0.00938473641872406	0.00678734155371785	0.0113327819854021	-0.00197886489331722
620	-0.391557216644287	0.839607775211334	-22.5385608673096	0.013930176384747	-0.00230353930965066	0.0145795252174139	-0.000680167751852423
621	-0.391557216644287	1.16428208351135	-22.2138862609863	-0.00912170019000769	-0.00230353930965066	0.00841071270406246	-0.00230353930965066
622	0.25779139995575	-0.783763766288757	-22.1489524841309	-0.00295288790948689	-3.08191010844894e-05	0.0178262684494257	0.000618529506027699
623	0.582465708255768	-0.783763766288757	-22.0840167999268	-0.00782300252467394	-0.0110697457566857	0.0194496400654316	0.00613799272105098
624	0.907140016555786	-1.10843813419342	-21.8242778778076	0.000618529506027699	-0.00522560812532902	0.0145795252174139	0.00126787810586393
625	0.907140016555786	-1.10843813419342	-22.1489524841309	0.00516396993771195	-0.00425158534198999	0.00970941036939621	0.000618529506027699
626	-0.0668829083442688	-0.783763766288757	-22.5385608673096	-0.00619963090866804	-0.00360223650932312	0.00970941036939621	-0.00587495695799589
627	-0.716231524944305	-0.459089487791061	-22.2138862609863	-0.00814767740666866	-0.00295288790948689	0.00418994715437293	0.00159255252219737
628	-0.0668829083442688	0.190259143710136	-22.40869140625	0.00159255252219737	-0.00165419070981443	0.0136055024340749	0.00159255252219737
629	-0.0668829083442688	0.190259143710136	-22.1489524841309	0.0100340843200684	0.0106834331527352	0.00386527273803949	0.00126787810586393
630	-0.391557216644287	0.514933466911316	-22.0190830230713	0.0171769186854362	0.00321592413820326	0.00711201597005129	-0.00327756232582033
631	-0.0668829083442688	-0.459089487791061	-22.1489524841309	0.0145795252174139	0.0103587592020631	0.00289124972186983	-0.00652430532500148
632	0.25779139995575	0.839607775211334	-22.6034965515137	-0.0026282137259841	-0.000680167751852423	0.00289124972186983	-0.00555028254166245
633	-1.36558020114899	0.839607775211334	-22.4736270904541	0.00970941036939621	-0.00425158534198999	0.00548864435404539	0.000293855206109583
634	-0.716231524944305	1.16428208351135	-22.6034965515137	0.00159255252219737	0.00613799272105098	0.0152288740500808	-0.00132951640989631
635	-0.391557216644287	0.514933466911316	-22.2788219451904	0.00711201597005129	0.00386527273803949	-0.00327756232582033	-0.00490093370899558
636	-0.0668829083442688	0.839607775211334	-22.3437576293945	-0.00165419070981443	0.000618529506027699	-0.00100484199356288	-0.0107450718060136
637	0.907140016555786	0.514933466911316	-22.5385608673096	0.00873538758605719	0.00354059832170606	-0.00327756232582033	0.000293855206109583
638	-0.391557216644287	0.839607775211334	-22.40869140625	0.00321592413820326	0.000943203864153475	0.00581331877037883	-0.00100484199356288
639	-0.391557216644287	0.839607775211334	-22.7983016967773	0.00581331877037883	0.00516396993771195	-0.0143164889886975	-0.00490093370899558
640	-0.716231524944305	0.839607775211334	-22.2138862609863	-0.00782300252467394	0.0116574559360743	-0.0201606266200542	0.000293855206109583
641	0.582465708255768	-0.134415164589882	-21.8892135620117	0.00418994715437293	0.00256657530553639	-0.0113944197073579	-0.00944637414067984
642	0.25779139995575	0.839607775211334	-22.4736270904541	0.00516396993771195	-0.00230353930965066	-0.00749832857400179	-0.00490093370899558
643	-0.391557216644287	1.16428208351135	-22.7333660125732	0.00548864435404539	-0.00555028254166245	0.0022419011220336	-0.000355493422830477
644	-1.04090583324432	1.16428208351135	-22.6684303283691	0.00646266713738441	0.00808603875339031	0.0168522447347641	0.00386527273803949
645	-0.0668829083442688	0.190259143710136	-22.4736270904541	-0.00392691092565656	0.00548864435404539	0.00159255252219737	-0.00197886489331722
646	-1.69025444984436	-0.459089487791061	-22.0190830230713	0.00159255252219737	0.00386527273803949	0.0145795252174139	0.0022419011220336
647	-1.04090583324432	-0.134415164589882	-22.0190830230713	-0.00457625929266214	-0.0026282137259841	-0.00165419070981443	-3.08191010844894e-05
648	-1.04090583324432	-0.134415164589882	-22.1489524841309	-0.00100484199356288	-0.00132951640989631	0.00808603875339031	0.00548864435404539
649	-1.04090583324432	1.16428208351135	-22.40869140625	-0.0149658378213644	0.00581331877037883	0.00613799272105098	-0.00490093370899558
650	-0.0668829083442688	0.190259143710136	-22.1489524841309	-0.00100484199356288	0.00613799272105098	0.0103587592020631	0.00159255252219737
651	-1.04090583324432	1.48895645141602	-22.0840167999268	0.00354059832170606	0.00613799272105098	0.0405534692108631	-0.00684897974133492
652	-0.391557216644287	0.839607775211334	-21.6294727325439	0.0259431265294552	0.00159255252219737	0.0288651939481497	-0.00197886489331722
653	-0.391557216644287	0.514933466911316	-21.694408416748	0.0217223595827818	0.00711201597005129	0.0249691028147936	0.00841071270406246
654	0.582465708255768	-0.134415164589882	-22.0190830230713	0.0278911720961332	0.0113327819854021	0.0178262684494257	0.000618529506027699
655	-0.716231524944305	1.16428208351135	-22.0190830230713	0.0298392176628113	0.00483929552137852	-0.00425158534198999	0.000943203864153475
656	-0.0668829083442688	0.514933466911316	-22.1489524841309	0.0246444288641214	-0.000355493422830477	-0.0123684434220195	-3.08191010844894e-05
657	-1.04090583324432	0.190259143710136	-22.2138862609863	0.00126787810586393	0.000618529506027699	-0.039641086012125	-0.00197886489331722
658	1.23181438446045	-1.43311238288879	-21.8892135620117	0.0113327819854021	-0.00555028254166245	-0.0376930385828018	0.00711201597005129
659	0.25779139995575	-1.10843813419342	-22.0190830230713	0.00159255252219737	0.000293855206109583	-0.0337969474494457	0.00191722682211548
660	0.25779139995575	-1.43311238288879	-22.2138862609863	0.0171769186854362	-0.00847235135734081	-0.0250307414680719	-0.00165419070981443
661	-0.716231524944305	-0.459089487791061	-22.0840167999268	0.000293855206109583	-0.000680167751852423	-0.0182125810533762	-0.00555028254166245
662	-0.0668829083442688	-0.459089487791061	-22.1489524841309	0.00743668992072344	-0.0026282137259841	-0.00425158534198999	-0.0126931173726916
663	0.582465708255768	-0.459089487791061	-21.694408416748	0.0100340843200684	-0.00425158534198999	-0.00490093370899558	0.00613799272105098
664	0.25779139995575	0.190259143710136	-21.5645389556885	0.0178262684494257	0.0142548503354192	-0.000680167751852423	-0.0026282137259841
665	-0.716231524944305	0.190259143710136	-21.7593441009521	0.0123068047687411	0.00451462110504508	-0.017887907102704	-0.00360223650932312
666	-0.391557216644287	1.16428208351135	-22.5385608673096	0.0116574559360743	-0.00100484199356288	-0.00912170019000769	-0.00684897974133492
667	-0.0668829083442688	1.16428208351135	-22.40869140625	0.000618529506027699	0.00191722682211548	-0.00717365415766835	-0.00295288790948689
668	-1.04090583324432	1.16428208351135	-22.4736270904541	-0.00425158534198999	0.000943203864153475	-0.00392691092565656	0.00418994715437293
669	0.582465708255768	0.514933466911316	-22.2788219451904	0.00289124972186983	0.000943203864153475	-0.00977104809135199	-0.00392691092565656
670	-0.391557216644287	1.16428208351135	-22.0190830230713	-0.00814767740666866	0.0136055024340749	-0.0104203969240189	-0.000355493422830477
671	0.582465708255768	-0.459089487791061	-22.3437576293945	-0.0104203969240189	-0.00197886489331722	-0.0250307414680719	-0.0123684434220195
672	-0.0668829083442688	-0.134415164589882	-22.40869140625	-0.0188619289547205	0.00321592413820326	-0.0133424662053585	0.00483929552137852
673	0.582465708255768	-0.459089487791061	-22.6034965515137	0.0116574559360743	0.00191722682211548	-0.0100957229733467	0.0022419011220336
674	0.25779139995575	-0.134415164589882	-22.5385608673096	-0.00749832857400179	0.01100810803473	0.00548864435404539	-0.0026282137259841
675	1.23181438446045	0.190259143710136	-22.0190830230713	0.00256657530553639	-0.00100484199356288	-0.00457625929266214	0.00711201597005129
676	-0.0668829083442688	-0.134415164589882	-21.694408416748	0.00483929552137852	-0.00555028254166245	-0.00132951640989631	0.00418994715437293
677	0.25779139995575	0.190259143710136	-22.2138862609863	-0.00749832857400179	0.000943203864153475	0.00646266713738441	-0.00814767740666866
678	-0.716231524944305	0.839607775211334	-22.0190830230713	-0.00912170019000769	0.00159255252219737	0.0106834331527352	-3.08191010844894e-05
679	-1.04090583324432	0.839607775211334	-22.1489524841309	0.00743668992072344	0.00386527273803949	0.00256657530553639	-0.00100484199356288
680	-1.36558020114899	0.514933466911316	-21.8242778778076	-0.0130177913233638	0.0123068047687411	-0.00425158534198999	0.00289124972186983
681	-0.391557216644287	0.839607775211334	-21.694408416748	-0.00619963090866804	0.00906006153672934	0.00841071270406246	-0.00522560812532902
682	-1.04090583324432	-0.134415164589882	-21.9541473388672	-0.00327756232582033	-0.00522560812532902	0.0382807515561581	-0.000355493422830477
683	-1.36558020114899	1.16428208351135	-22.2138862609863	-0.00230353930965066	0.00386527273803949	0.0457482598721981	0.00841071270406246
684	-0.716231524944305	1.16428208351135	-22.4736270904541	0.0113327819854021	0.00613799272105098	0.0606832765042782	0.00354059832170606
685	-0.391557216644287	0.514933466911316	-22.40869140625	0.00970941036939621	0.00548864435404539	0.0405534692108631	-0.00327756232582033
686	0.582465708255768	0.190259143710136	-22.1489524841309	0.00483929552137852	0.000618529506027699	0.0022419011220336	-0.0026282137259841
687	-0.0668829083442688	-0.134415164589882	-21.5645389556885	0.0191249661147594	0.00386527273803949	-0.00619963090866804	-0.00814767740666866
688	0.582465708255768	-0.459089487791061	-22.0190830230713	0.00289124972186983	-0.00230353930965066	-0.0185372550040483	0.00321592413820326
689	-0.716231524944305	0.514933466911316	-22.4736270904541	-0.00100484199356288	0.00451462110504508	-0.0305502042174339	0.00418994715437293
690	0.25779139995575	-0.134415164589882	-22.2788219451904	0.00776136433705688	-0.00230353930965066	-0.0376930385828018	-0.00879702530801296
691	0.25779139995575	-0.134415164589882	-22.0840167999268	-0.017887907102704	0.000618529506027699	-0.0360696688294411	-0.00457625929266214
692	-0.716231524944305	-0.134415164589882	-22.2138862609863	0.000618529506027699	-0.00100484199356288	0.00776136433705688	-0.00522560812532902
693	-0.391557216644287	-0.459089487791061	-22.0840167999268	-0.00197886489331722	-0.00555028254166245	0.0450989119708538	0.00418994715437293
694	-0.391557216644287	0.514933466911316	-22.4736270904541	0.0142548503354192	-0.00457625929266214	0.0499690249562263	-0.00327756232582033
695	-0.391557216644287	0.514933466911316	-22.3437576293945	0.00938473641872406	0.00126787810586393	0.0347093306481838	0.000943203864153475
696	-0.391557216644287	0.839607775211334	-22.3437576293945	0.000943203864153475	-0.00360223650932312	0.0181509424000978	-0.00912170019000769
697	0.25779139995575	-0.134415164589882	-22.2788219451904	-0.00490093370899558	-0.00197886489331722	-0.0130177913233638	-3.08191010844894e-05
698	0.25779139995575	0.514933466911316	-22.0840167999268	-0.0175632312893867	-0.00879702530801296	-0.0295761823654175	0.00289124972186983
699	-0.0668829083442688	1.16428208351135	-22.1489524841309	-0.00490093370899558	0.00483929552137852	-0.0549007803201675	0.00289124972186983
700	0.582465708255768	0.514933466911316	-22.1489524841309	0.0162028968334198	0.00321592413820326	-0.0782773271203041	-0.000355493422830477
701	-0.0668829083442688	0.839607775211334	-22.6684303283691	-0.00782300252467394	0.0022419011220336	-0.068537101149559	0.00159255252219737
702	-0.716231524944305	0.839607775211334	-22.6034965515137	0.0168522447347641	0.00386527273803949	-0.0438618510961533	-0.0026282137259841
703	-0.391557216644287	0.839607775211334	-22.5385608673096	-0.0243813935667276	0.00938473641872406	-0.0198359526693821	0.0100340843200684
704	-1.04090583324432	0.514933466911316	-22.3437576293945	0.0249691028147936	0.00354059832170606	0.00548864435404539	-0.000355493422830477
705	-0.716231524944305	0.839607775211334	-22.4736270904541	-0.00425158534198999	0.00808603875339031	-0.00717365415766835	-0.00652430532500148
706	-0.391557216644287	1.16428208351135	-22.7333660125732	-0.00749832857400179	-0.00295288790948689	-0.00587495695799589	-0.00165419070981443
707	-0.391557216644287	1.16428208351135	-22.7333660125732	0.0132808275520802	-3.08191010844894e-05	0.00354059832170606	-0.00360223650932312
708	-0.0668829083442688	0.839607775211334	-22.2788219451904	-3.08191010844894e-05	-3.08191010844894e-05	0.00938473641872406	0.00483929552137852
709	0.25779139995575	-0.134415164589882	-22.1489524841309	0.012956153601408	0.00646266713738441	0.00711201597005129	0.00256657530553639
710	-0.716231524944305	0.839607775211334	-22.1489524841309	0.00256657530553639	0.00354059832170606	0.00386527273803949	-0.00652430532500148
711	-1.04090583324432	0.839607775211334	-22.4736270904541	-0.0104203969240189	0.00126787810586393	-0.00587495695799589	-0.0100957229733467
712	-0.0668829083442688	-0.134415164589882	-21.9541473388672	-0.0120437685400248	0.00711201597005129	-0.000355493422830477	-0.00295288790948689
713	-1.04090583324432	0.190259143710136	-22.2788219451904	-0.00360223650932312	0.00191722682211548	-0.00100484199356288	0.012956153601408
714	-0.716231524944305	-0.783763766288757	-22.1489524841309	0.00873538758605719	0.00841071270406246	0.000943203864153475	0.00386527273803949
715	-1.36558020114899	-0.134415164589882	-22.2788219451904	-0.00555028254166245	0.0113327819854021	-0.00327756232582033	0.00126787810586393
716	-1.04090583324432	0.839607775211334	-22.3437576293945	0.00191722682211548	-0.00197886489331722	-0.00749832857400179	-0.0026282137259841
717	-1.69025444984436	0.514933466911316	-22.7983016967773	0.00386527273803949	0.00159255252219737	-0.00165419070981443	-0.00360223650932312
718	-1.04090583324432	0.839607775211334	-22.7983016967773	-0.0133424662053585	-0.000355493422830477	0.00613799272105098	0.00483929552137852
719	-0.0668829083442688	-0.134415164589882	-22.0840167999268	-0.00392691092565656	0.00548864435404539	0.00678734155371785	-0.000680167751852423
720	-0.716231524944305	0.839607775211334	-22.3437576293945	0.00743668992072344	0.00906006153672934	-3.08191010844894e-05	-0.00587495695799589
721	-0.0668829083442688	-0.783763766288757	-21.8892135620117	0.00873538758605719	0.00386527273803949	0.00516396993771195	-0.00457625929266214
722	-0.0668829083442688	-0.783763766288757	-22.2788219451904	-0.0188619289547205	0.000943203864153475	0.0171769186854362	-0.00587495695799589
723	-0.0668829083442688	-0.783763766288757	-22.4736270904541	-0.017887907102704	-0.00619963090866804	0.011982130818069	0.00678734155371785
724	0.25779139995575	-1.10843813419342	-22.2138862609863	0.0278911720961332	-0.00165419070981443	0.00743668992072344	-0.00100484199356288
725	0.25779139995575	-1.10843813419342	-22.0840167999268	0.0158782228827477	0.00191722682211548	-0.00360223650932312	-0.00295288790948689
726	-0.0668829083442688	-0.459089487791061	-22.40869140625	0.00516396993771195	-0.00327756232582033	-0.00100484199356288	-0.00522560812532902
727	-0.0668829083442688	-0.459089487791061	-22.0190830230713	-0.00490093370899558	-0.00522560812532902	0.00354059832170606	-0.00392691092565656
728	-0.716231524944305	0.839607775211334	-22.4736270904541	0.0022419011220336	-0.00197886489331722	0.0123068047687411	-0.00652430532500148
729	0.907140016555786	1.16428208351135	-22.40869140625	0.00970941036939621	0.00646266713738441	0.00386527273803949	0.00548864435404539
730	-1.04090583324432	1.48895645141602	-22.4736270904541	0.00548864435404539	0.00938473641872406	-0.00295288790948689	-0.00425158534198999
731	0.907140016555786	-0.134415164589882	-22.40869140625	0.0168522447347641	0.000943203864153475	-0.000680167751852423	-0.00392691092565656
732	0.25779139995575	0.190259143710136	-22.6034965515137	-0.0240567177534103	0.00646266713738441	0.00321592413820326	-0.00392691092565656
733	-0.0668829083442688	0.839607775211334	-22.2788219451904	0.00970941036939621	0.00321592413820326	0.00841071270406246	0.00516396993771195
734	-0.716231524944305	0.839607775211334	-23.0580406188965	0.00256657530553639	0.00678734155371785	0.00808603875339031	-0.000680167751852423
735	0.582465708255768	0.514933466911316	-23.1879100799561	-0.00782300252467394	0.00289124972186983	-0.00295288790948689	-0.000680167751852423
736	0.25779139995575	-0.134415164589882	-22.4736270904541	0.0282158460468054	0.00321592413820326	0.00126787810586393	-0.00522560812532902
737	0.25779139995575	-0.134415164589882	-22.6034965515137	-0.00490093370899558	-0.00912170019000769	-0.00684897974133492	-0.00360223650932312
738	0.582465708255768	0.190259143710136	-21.8892135620117	0.00289124972186983	-0.00425158534198999	0.000943203864153475	0.00191722682211548
739	-0.716231524944305	0.839607775211334	-22.1489524841309	0.0171769186854362	0.00321592413820326	0.0175015944987535	-0.00100484199356288
740	0.582465708255768	0.190259143710136	-22.1489524841309	0.00906006153672934	0.00581331877037883	0.0246444288641214	0.00256657530553639
741	0.582465708255768	0.514933466911316	-22.2138862609863	0.00711201597005129	0.00126787810586393	0.0363327041268349	-0.00327756232582033
742	-1.04090583324432	1.16428208351135	-22.3437576293945	-0.0026282137259841	-0.0026282137259841	0.0373067259788513	-3.08191010844894e-05
743	-1.04090583324432	1.81363070011139	-22.3437576293945	-0.0198359526693821	0.000943203864153475	0.0178262684494257	0.00678734155371785
744	-0.716231524944305	1.48895645141602	-22.2138862609863	0.00873538758605719	0.0103587592020631	0.00516396993771195	0.00711201597005129
745	-1.36558020114899	1.16428208351135	-22.4736270904541	-0.0107450718060136	0.00354059832170606	-0.0026282137259841	0.00159255252219737
746	-0.716231524944305	-0.459089487791061	-22.2788219451904	-0.00132951640989631	0.00418994715437293	-0.0266541130840778	-0.000355493422830477
747	-1.04090583324432	0.190259143710136	-22.4736270904541	-0.00782300252467394	-0.00230353930965066	-0.0435371771454811	-0.00295288790948689
748	-0.716231524944305	-0.134415164589882	-22.0840167999268	-0.0139918150380254	0.00321592413820326	-0.0428878292441368	0.00548864435404539
749	-1.69025444984436	1.16428208351135	-22.3437576293945	0.00483929552137852	0.00970941036939621	-0.0175632312893867	0.0103587592020631
750	0.25779139995575	-0.459089487791061	-22.1489524841309	-0.0104203969240189	0.00386527273803949	-0.0130177913233638	0.000293855206109583
751	-0.716231524944305	0.839607775211334	-22.6034965515137	0.000293855206109583	-0.00165419070981443	-0.00490093370899558	-3.08191010844894e-05
752	-1.04090583324432	0.514933466911316	-22.7983016967773	-0.00490093370899558	-0.000680167751852423	-0.00944637414067984	-0.00977104809135199
753	-0.716231524944305	0.839607775211334	-22.0190830230713	-0.00100484199356288	-0.000355493422830477	-0.00684897974133492	0.000943203864153475
754	-0.716231524944305	0.190259143710136	-22.40869140625	-0.00295288790948689	0.000293855206109583	-0.00425158534198999	0.00256657530553639
755	-0.716231524944305	0.190259143710136	-22.2138862609863	-0.00132951640989631	-0.00132951640989631	-0.00814767740666866	-0.00132951640989631
756	-1.04090583324432	0.190259143710136	-22.0840167999268	-0.00717365415766835	0.00289124972186983	-0.00555028254166245	-0.00425158534198999
757	-0.0668829083442688	-0.459089487791061	-22.3437576293945	-0.00977104809135199	-0.00977104809135199	-0.00977104809135199	-0.00132951640989631
758	0.25779139995575	-0.134415164589882	-22.5385608673096	-0.00100484199356288	-0.00360223650932312	-0.00327756232582033	0.0103587592020631
759	0.25779139995575	-1.43311238288879	-22.3437576293945	0.00906006153672934	-0.00132951640989631	-0.00555028254166245	0.00548864435404539
760	0.582465708255768	0.839607775211334	-22.6684303283691	0.00289124972186983	0.00776136433705688	-0.00684897974133492	0.00386527273803949
761	-0.391557216644287	0.514933466911316	-22.4736270904541	-0.00132951640989631	-0.00619963090866804	-0.00912170019000769	-0.00295288790948689
762	-0.716231524944305	0.190259143710136	-21.8892135620117	0.0145795252174139	-0.00100484199356288	-0.00230353930965066	0.00126787810586393
763	0.25779139995575	-0.459089487791061	-22.0840167999268	-0.00457625929266214	-0.000355493422830477	-0.00295288790948689	0.00743668992072344
764	0.25779139995575	0.514933466911316	-22.3437576293945	0.0022419011220336	0.00516396993771195	0.000618529506027699	0.00321592413820326
765	-0.0668829083442688	-0.134415164589882	-22.2788219451904	0.00873538758605719	-3.08191010844894e-05	0.000618529506027699	0.00386527273803949
766	-0.391557216644287	1.48895645141602	-22.3437576293945	-0.00749832857400179	0.00483929552137852	0.00191722682211548	-0.000680167751852423
767	-0.391557216644287	0.839607775211334	-22.2788219451904	-0.00684897974133492	-0.00587495695799589	-0.000355493422830477	0.00386527273803949
768	-0.716231524944305	0.839607775211334	-22.2788219451904	0.00386527273803949	-0.00100484199356288	-0.00165419070981443	0.0136055024340749
769	0.25779139995575	0.190259143710136	-22.7983016967773	-0.000355493422830477	0.00321592413820326	0.00418994715437293	0.00808603875339031
770	-0.391557216644287	0.514933466911316	-22.9281711578369	0.00516396993771195	0.00548864435404539	-0.00619963090866804	-0.00132951640989631
771	0.25779139995575	-0.459089487791061	-22.6034965515137	-0.0133424662053585	0.00191722682211548	-0.0026282137259841	0.00386527273803949
772	0.25779139995575	-0.459089487791061	-22.3437576293945	-0.00132951640989631	-0.00490093370899558	0.00191722682211548	-0.00749832857400179
773	0.582465708255768	0.190259143710136	-22.0190830230713	-0.00490093370899558	-0.00230353930965066	0.011982130818069	-3.08191010844894e-05
774	0.582465708255768	-0.134415164589882	-21.9541473388672	0.00159255252219737	0.00321592413820326	0.0171769186854362	0.00678734155371785
775	0.582465708255768	0.514933466911316	-22.3437576293945	0.00678734155371785	0.000293855206109583	0.0116574559360743	-0.0026282137259841
776	0.907140016555786	0.190259143710136	-22.2138862609863	0.00906006153672934	-0.00295288790948689	-0.00392691092565656	-0.00327756232582033
777	-0.391557216644287	0.839607775211334	-22.2138862609863	0.00548864435404539	0.00646266713738441	0.0022419011220336	-0.00327756232582033
778	-0.716231524944305	0.839607775211334	-22.4736270904541	-0.00522560812532902	-0.000355493422830477	-0.00490093370899558	0.000293855206109583
779	-1.04090583324432	0.190259143710136	-22.1489524841309	0.00581331877037883	0.00256657530553639	-0.00425158534198999	0.00743668992072344
780	-1.36558020114899	0.839607775211334	-22.0190830230713	-0.00619963090866804	0.00191722682211548	-0.0139918150380254	-0.00360223650932312
781	-1.04090583324432	-0.134415164589882	-22.3437576293945	0.00321592413820326	0.00321592413820326	-0.0208099745213985	-3.08191010844894e-05
782	-0.716231524944305	0.190259143710136	-22.2788219451904	-0.00717365415766835	0.00191722682211548	-0.0133424662053585	-0.00197886489331722
783	-0.716231524944305	0.514933466911316	-22.1489524841309	-0.0165892094373703	0.00126787810586393	-0.0107450718060136	0.00548864435404539
784	-0.0668829083442688	0.514933466911316	-22.0190830230713	0.00970941036939621	0.00938473641872406	-0.0133424662053585	-0.00490093370899558
785	0.25779139995575	0.514933466911316	-21.3048000335693	-0.0107450718060136	0.00613799272105098	-0.0295761823654175	-0.00165419070981443
786	0.25779139995575	0.190259143710136	-22.0840167999268	-0.00132951640989631	-0.00165419070981443	-0.0263294391334057	-0.00717365415766835
787	0.582465708255768	0.190259143710136	-22.2138862609863	-0.0107450718060136	0.00289124972186983	-0.00847235135734081	0.000293855206109583
788	-0.391557216644287	0.190259143710136	-22.0190830230713	-0.00360223650932312	0.000943203864153475	0.0155535480007529	0.00548864435404539
789	-0.391557216644287	0.839607775211334	-22.0840167999268	-0.000355493422830477	0.00159255252219737	0.01847561635077	-0.0026282137259841
790	-0.0668829083442688	-0.459089487791061	-21.694408416748	0.0022419011220336	0.00321592413820326	0.01847561635077	-0.00717365415766835
791	0.25779139995575	-0.459089487791061	-21.694408416748	-0.00749832857400179	-0.00295288790948689	0.0155535480007529	0.00126787810586393
792	-0.391557216644287	0.190259143710136	-22.2788219451904	0.01847561635077	-0.0100957229733467	0.0188002903014421	-0.00295288790948689
793	-0.391557216644287	-0.459089487791061	-22.5385608673096	-0.00555028254166245	-0.00587495695799589	0.0168522447347641	0.00483929552137852
794	-0.716231524944305	-0.459089487791061	-22.40869140625	0.00613799272105098	-0.00197886489331722	0.00548864435404539	0.00126787810586393
795	-0.391557216644287	0.514933466911316	-22.2788219451904	-0.0152905117720366	-0.00555028254166245	-0.0110697457566857	-0.00619963090866804
796	0.25779139995575	0.514933466911316	-22.2138862609863	0.0175015944987535	-0.00197886489331722	-0.0182125810533762	-3.08191010844894e-05
797	0.25779139995575	0.190259143710136	-22.1489524841309	-0.00912170019000769	-0.00490093370899558	-0.0208099745213985	0.00386527273803949
798	-0.0668829083442688	-0.459089487791061	-22.40869140625	-3.08191010844894e-05	0.000293855206109583	-0.0100957229733467	0.00906006153672934
799	-0.391557216644287	0.514933466911316	-22.4736270904541	0.000943203864153475	0.00418994715437293	-0.00295288790948689	-0.00457625929266214
800	0.25779139995575	-0.134415164589882	-22.2138862609863	0.00159255252219737	0.00418994715437293	-0.00847235135734081	-0.00392691092565656
801	-1.04090583324432	1.16428208351135	-22.4736270904541	-0.00295288790948689	-0.00490093370899558	-0.0136671401560307	-0.000355493422830477
802	-0.716231524944305	1.16428208351135	-22.6034965515137	-0.0126931173726916	-0.00165419070981443	-0.00392691092565656	0.00159255252219737
803	-0.716231524944305	1.48895645141602	-22.40869140625	-3.08191010844894e-05	-0.00392691092565656	-0.00392691092565656	0.0022419011220336
804	-0.716231524944305	0.514933466911316	-22.8632354736328	-0.00457625929266214	-0.00457625929266214	-0.0113944197073579	0.00483929552137852
805	-0.391557216644287	1.48895645141602	-22.7983016967773	-0.00230353930965066	0.0022419011220336	0.00776136433705688	-0.00717365415766835
806	-0.716231524944305	1.16428208351135	-22.7983016967773	0.01100810803473	0.00451462110504508	0.0243197549134493	0.00418994715437293
807	-0.716231524944305	1.16428208351135	-22.6034965515137	-0.021459324285388	-0.00522560812532902	0.0649040415883064	-0.00425158534198999
808	0.582465708255768	0.514933466911316	-22.40869140625	-0.0208099745213985	0.0022419011220336	0.0798390582203865	0.00354059832170606
809	-0.0668829083442688	-0.134415164589882	-22.0190830230713	-0.0143164889886975	-0.00230353930965066	0.0733455792069435	-0.000355493422830477
810	0.582465708255768	-0.134415164589882	-22.6684303283691	-0.00847235135734081	0.01100810803473	0.0496443510055542	-0.00327756232582033
811	-0.391557216644287	0.514933466911316	-22.4736270904541	-0.0217839982360601	0.00418994715437293	0.0282158460468054	-0.00490093370899558
812	-0.391557216644287	-0.134415164589882	-22.3437576293945	-0.0130177913233638	-0.0117190945893526	-0.0133424662053585	-0.00197886489331722
813	-0.716231524944305	-0.134415164589882	-22.2138862609863	0.000293855206109583	0.00548864435404539	-0.0415891297161579	0.00354059832170606
814	-1.04090583324432	-0.134415164589882	-22.1489524841309	0.00516396993771195	0.00970941036939621	-0.0850954875349998	0.00418994715437293
815	-1.69025444984436	-0.134415164589882	-22.4736270904541	-0.00977104809135199	0.000293855206109583	-0.0883422344923019	0.00516396993771195
816	-1.69025444984436	1.16428208351135	-22.6684303283691	-0.00944637414067984	0.0022419011220336	-0.0591215454041958	-0.00100484199356288
817	-1.36558020114899	1.16428208351135	-22.40869140625	-0.0107450718060136	0.00289124972186983	-0.0376930385828018	0.00321592413820326
818	-1.36558020114899	1.16428208351135	-22.7333660125732	-0.00197886489331722	0.00354059832170606	-0.0402904339134693	0.00548864435404539
819	0.25779139995575	-0.134415164589882	-22.0190830230713	0.00613799272105098	0.00581331877037883	-0.0341216214001179	0.00776136433705688
820	-0.716231524944305	1.81363070011139	-22.2138862609863	0.00321592413820326	0.00873538758605719	-0.02697878703475	0.0022419011220336
821	-0.391557216644287	-0.134415164589882	-22.40869140625	-3.08191010844894e-05	0.00256657530553639	-0.0311995539814234	-0.00327756232582033
822	0.25779139995575	-0.134415164589882	-22.3437576293945	0.0103587592020631	-0.00100484199356288	-0.0149658378213644	0.000943203864153475
823	0.25779139995575	-0.459089487791061	-22.3437576293945	-0.00165419070981443	0.00483929552137852	-0.0175632312893867	0.00418994715437293
824	-0.0668829083442688	-0.134415164589882	-22.40869140625	-0.0113944197073579	0.000943203864153475	-0.0123684434220195	0.00191722682211548
825	0.25779139995575	-1.10843813419342	-22.2138862609863	-0.0026282137259841	-0.00165419070981443	-0.0120437685400248	0.00321592413820326
826	-0.391557216644287	-1.10843813419342	-22.2138862609863	-0.00327756232582033	-3.08191010844894e-05	-0.0156151866540313	-0.00132951640989631
827	0.582465708255768	-1.43311238288879	-22.40869140625	-0.00490093370899558	-0.00717365415766835	-0.00360223650932312	-0.00197886489331722
828	-0.716231524944305	-0.459089487791061	-22.5385608673096	-0.00425158534198999	-0.00814767740666866	0.00938473641872406	0.00548864435404539
829	0.25779139995575	-0.134415164589882	-22.7983016967773	-0.00425158534198999	-0.00132951640989631	0.0113327819854021	-0.00522560812532902
830	-0.716231524944305	0.514933466911316	-22.40869140625	-0.00425158534198999	0.000293855206109583	0.0123068047687411	-0.000355493422830477
831	0.582465708255768	-0.783763766288757	-21.8892135620117	0.00126787810586393	-0.00197886489331722	0.00321592413820326	-0.00555028254166245
832	0.25779139995575	0.190259143710136	-22.2138862609863	-0.00684897974133492	-0.00295288790948689	0.00256657530553639	0.00321592413820326
833	-0.716231524944305	1.16428208351135	-22.7983016967773	0.00126787810586393	-0.00457625929266214	0.00418994715437293	0.00548864435404539
834	-0.391557216644287	0.514933466911316	-22.6034965515137	-0.00425158534198999	0.00256657530553639	0.00743668992072344	-0.00132951640989631
835	0.25779139995575	0.839607775211334	-22.7983016967773	0.000943203864153475	0.00256657530553639	0.0123068047687411	-0.00652430532500148
836	0.25779139995575	-0.134415164589882	-22.40869140625	-0.00457625929266214	0.00321592413820326	-0.00165419070981443	-0.00327756232582033
837	0.25779139995575	0.514933466911316	-22.2138862609863	0.000293855206109583	-0.00749832857400179	0.0022419011220336	-0.00360223650932312
838	0.25779139995575	-0.134415164589882	-22.2138862609863	-0.00230353930965066	-0.000680167751852423	-0.00684897974133492	-0.00197886489331722
839	-0.716231524944305	1.16428208351135	-22.7333660125732	-0.00230353930965066	-0.000680167751852423	-0.00490093370899558	0.00548864435404539
840	0.907140016555786	-0.134415164589882	-22.40869140625	-0.00165419070981443	0.00354059832170606	-0.00490093370899558	-0.00230353930965066
841	-0.0668829083442688	-0.134415164589882	-22.3437576293945	-0.00652430532500148	0.00906006153672934	-0.00132951640989631	-0.00392691092565656
842	0.25779139995575	0.839607775211334	-22.2788219451904	-0.00295288790948689	0.000943203864153475	0.00970941036939621	0.00256657530553639
843	-0.716231524944305	0.839607775211334	-22.3437576293945	0.000293855206109583	0.00126787810586393	0.0217223595827818	0.00613799272105098
844	0.25779139995575	1.16428208351135	-22.7333660125732	-0.00360223650932312	-0.00100484199356288	0.0149041991680861	0.00483929552137852
845	-0.716231524944305	0.839607775211334	-22.7333660125732	-0.00197886489331722	0.00711201597005129	0.0262678004801273	0.000618529506027699
846	-0.0668829083442688	-0.134415164589882	-22.7983016967773	-0.00652430532500148	-0.000680167751852423	0.0382807515561581	-0.00295288790948689
847	-0.716231524944305	1.16428208351135	-22.6034965515137	-0.00912170019000769	-0.00782300252467394	0.0340599827468395	0.000943203864153475
848	-0.716231524944305	0.514933466911316	-22.2788219451904	-0.00522560812532902	0.000943203864153475	0.0233457311987877	0.00516396993771195
849	-2.01492881774902	0.839607775211334	-21.8892135620117	-0.00522560812532902	0.011982130818069	-0.00717365415766835	0.00678734155371785
850	-0.716231524944305	0.190259143710136	-22.4736270904541	-0.00522560812532902	0.00386527273803949	-0.0110697457566857	0.00159255252219737
851	-1.36558020114899	0.839607775211334	-22.6684303283691	-0.00555028254166245	0.00678734155371785	-0.0273034609854221	0.00256657530553639
852	-0.716231524944305	0.839607775211334	-22.6684303283691	0.000943203864153475	-0.00749832857400179	-0.0292515084147453	0.00354059832170606
853	-0.0668829083442688	-0.134415164589882	-22.2788219451904	0.0155535480007529	0.00354059832170606	-0.0406151078641415	0.00613799272105098
854	0.25779139995575	0.190259143710136	-22.0840167999268	0.0249691028147936	-0.00295288790948689	-0.0208099745213985	0.00386527273803949
855	-0.391557216644287	0.190259143710136	-22.6034965515137	-0.00977104809135199	0.00289124972186983	-0.0162645354866982	0.00354059832170606
856	-1.04090583324432	1.48895645141602	-22.7983016967773	0.0106834331527352	-0.00165419070981443	-0.0120437685400248	-0.00230353930965066
857	-0.716231524944305	0.839607775211334	-22.7983016967773	-0.00879702530801296	0.000293855206109583	-0.00360223650932312	0.00451462110504508
858	-0.0668829083442688	0.839607775211334	-22.6034965515137	0.0262678004801273	-0.00847235135734081	0.0123068047687411	0.00711201597005129
859	0.25779139995575	-1.43311238288879	-22.1489524841309	-0.00782300252467394	-0.00457625929266214	0.00191722682211548	-0.00684897974133492
860	-0.0668829083442688	-0.783763766288757	-22.6034965515137	0.020423661917448	-0.00782300252467394	-0.00360223650932312	0.00126787810586393
861	-0.391557216644287	-0.459089487791061	-22.3437576293945	0.00451462110504508	-0.00847235135734081	0.00386527273803949	-0.00360223650932312
862	-0.0668829083442688	-1.43311238288879	-22.4736270904541	-0.00230353930965066	-0.0123684434220195	0.00418994715437293	0.000943203864153475
863	0.25779139995575	-1.43311238288879	-22.3437576293945	0.00808603875339031	-0.00944637414067984	0.00289124972186983	-0.00197886489331722
864	0.25779139995575	-0.783763766288757	-22.2138862609863	0.0226963832974434	-0.00230353930965066	-0.00392691092565656	-0.00197886489331722
865	-0.391557216644287	-0.134415164589882	-22.0190830230713	0.0132808275520802	-0.00522560812532902	-0.00360223650932312	-0.00360223650932312
866	-0.716231524944305	0.839607775211334	-22.0190830230713	0.00256657530553639	0.00126787810586393	-0.00132951640989631	-0.00555028254166245
867	-0.716231524944305	2.13830494880676	-22.1489524841309	-3.08191010844894e-05	-0.00360223650932312	-0.00490093370899558	-0.00522560812532902
868	-0.391557216644287	0.839607775211334	-22.4736270904541	0.0123068047687411	-0.00619963090866804	0.00646266713738441	0.00776136433705688
869	0.25779139995575	0.514933466911316	-22.5385608673096	0.00808603875339031	0.00581331877037883	0.000293855206109583	0.000618529506027699
870	-0.716231524944305	0.839607775211334	-22.6034965515137	-0.000680167751852423	0.00548864435404539	-0.00652430532500148	0.00159255252219737
871	-0.0668829083442688	-0.134415164589882	-22.1489524841309	0.00159255252219737	0.00159255252219737	-0.0100957229733467	-0.00132951640989631
872	0.582465708255768	-0.134415164589882	-22.1489524841309	-3.08191010844894e-05	-0.00814767740666866	-0.00327756232582033	-0.00652430532500148
873	-0.391557216644287	1.16428208351135	-22.5385608673096	0.013930176384747	0.00289124972186983	0.0022419011220336	0.00613799272105098
874	-0.0668829083442688	1.48895645141602	-22.6034965515137	0.00354059832170606	0.0126314787194133	0.0113327819854021	0.00159255252219737
875	0.25779139995575	0.839607775211334	-22.5385608673096	0.00159255252219737	-0.00100484199356288	0.0103587592020631	0.000293855206109583
876	0.907140016555786	0.190259143710136	-22.2138862609863	0.00126787810586393	-0.000680167751852423	-0.00360223650932312	-0.00360223650932312
877	0.582465708255768	-0.134415164589882	-21.7593441009521	0.000293855206109583	0.00418994715437293	0.00451462110504508	0.00159255252219737
878	-0.391557216644287	1.16428208351135	-22.1489524841309	0.0116574559360743	-0.00100484199356288	0.00126787810586393	0.00321592413820326
879	0.582465708255768	-0.459089487791061	-22.0840167999268	0.011982130818069	0.00970941036939621	-0.00132951640989631	0.00808603875339031
880	-0.716231524944305	0.514933466911316	-22.5385608673096	0.00418994715437293	0.00386527273803949	0.000618529506027699	-0.00327756232582033
881	-1.04090583324432	0.839607775211334	-22.4736270904541	0.0022419011220336	0.00289124972186983	-0.00847235135734081	-0.00457625929266214
882	-1.36558020114899	1.16428208351135	-22.2138862609863	-0.000355493422830477	0.000293855206109583	-0.00360223650932312	-0.00684897974133492
883	-1.69025444984436	-0.134415164589882	-21.8242778778076	-0.00587495695799589	0.00159255252219737	0.0022419011220336	0.00646266713738441
884	-2.01492881774902	0.839607775211334	-21.9541473388672	-0.0026282137259841	-0.00425158534198999	-0.0026282137259841	0.00321592413820326
885	-2.01492881774902	0.839607775211334	-22.3437576293945	0.00256657530553639	0.00321592413820326	-0.00360223650932312	-0.00360223650932312
886	-1.04090583324432	1.48895645141602	-22.6684303283691	-0.017887907102704	0.00289124972186983	-0.00652430532500148	-0.00392691092565656
887	-0.391557216644287	-0.459089487791061	-22.2138862609863	0.012956153601408	-3.08191010844894e-05	-0.00912170019000769	-0.0120437685400248
888	-0.0668829083442688	-0.134415164589882	-22.0190830230713	-0.00912170019000769	-0.00490093370899558	-0.00327756232582033	0.000618529506027699
889	-0.0668829083442688	0.839607775211334	-22.40869140625	0.00938473641872406	0.00970941036939621	0.00354059832170606	-0.00652430532500148
890	0.25779139995575	-0.134415164589882	-21.8242778778076	0.00970941036939621	0.00678734155371785	0.000618529506027699	-0.00555028254166245
891	-0.716231524944305	0.839607775211334	-22.5385608673096	-0.0159398596733809	-3.08191010844894e-05	-0.00749832857400179	-0.00360223650932312
892	-0.716231524944305	1.16428208351135	-22.4736270904541	0.00613799272105098	-0.000355493422830477	-0.00912170019000769	0.00808603875339031
893	-0.391557216644287	-0.783763766288757	-22.0190830230713	0.0282158460468054	-0.00814767740666866	-0.000680167751852423	0.00321592413820326
894	-0.0668829083442688	-0.783763766288757	-22.0190830230713	0.0022419011220336	-0.0026282137259841	-0.00295288790948689	0.00386527273803949
895	-0.391557216644287	-1.75778675079346	-22.2138862609863	-0.000355493422830477	-0.00490093370899558	-0.00652430532500148	-0.00230353930965066
896	-0.391557216644287	-0.134415164589882	-22.2788219451904	-0.00197886489331722	-0.00295288790948689	-0.0100957229733467	-0.00327756232582033
897	-1.04090583324432	0.190259143710136	-22.6684303283691	0.0100340843200684	-0.0143164889886975	0.000293855206109583	-0.00230353930965066
898	0.25779139995575	-1.43311238288879	-22.40869140625	0.00678734155371785	-0.00847235135734081	-0.00295288790948689	0.00386527273803949
899	-0.716231524944305	0.514933466911316	-22.7333660125732	0.00516396993771195	-0.00587495695799589	-0.00879702530801296	0.000618529506027699
900	0.582465708255768	-0.459089487791061	-22.3437576293945	0.00159255252219737	0.00418994715437293	-0.00522560812532902	-0.00100484199356288
901	0.25779139995575	0.190259143710136	-22.1489524841309	0.00711201597005129	0.00581331877037883	-0.017887907102704	-0.00652430532500148
902	0.907140016555786	0.190259143710136	-22.2138862609863	-0.00814767740666866	-0.00587495695799589	0.0022419011220336	0.000943203864153475
903	0.582465708255768	1.48895645141602	-22.6684303283691	0.01100810803473	0.00191722682211548	0.00354059832170606	0.000618529506027699
904	0.582465708255768	-0.134415164589882	-22.4736270904541	-3.08191010844894e-05	0.00321592413820326	-0.00749832857400179	-0.000680167751852423
905	0.25779139995575	0.190259143710136	-22.40869140625	0.0239950809627771	0.00711201597005129	0.00191722682211548	0.00516396993771195
906	0.582465708255768	-0.134415164589882	-22.2788219451904	-0.00749832857400179	-0.00230353930965066	-0.00717365415766835	-0.00490093370899558
907	-0.716231524944305	0.839607775211334	-22.40869140625	-0.000680167751852423	0.00191722682211548	-0.0026282137259841	0.00418994715437293
908	0.25779139995575	1.16428208351135	-22.9931049346924	0.00970941036939621	-0.00392691092565656	0.0262678004801273	0.000293855206109583
909	-0.0668829083442688	-0.134415164589882	-22.40869140625	0.0149041991680861	0.0162028968334198	0.0350340083241463	0.00451462110504508
910	-0.391557216644287	0.839607775211334	-22.6034965515137	0.00906006153672934	0.00548864435404539	0.011982130818069	-0.0104203969240189
911	-0.0668829083442688	-0.134415164589882	-22.1489524841309	0.00938473641872406	0.000293855206109583	0.0100340843200684	-0.00457625929266214
912	0.25779139995575	0.190259143710136	-22.0840167999268	0.00451462110504508	-0.00132951640989631	0.000618529506027699	-0.00197886489331722
913	-0.391557216644287	0.514933466911316	-22.0190830230713	-0.00619963090866804	-0.000355493422830477	0.00451462110504508	0.00613799272105098
914	-0.391557216644287	1.48895645141602	-22.7333660125732	-0.00230353930965066	0.00516396993771195	-0.00912170019000769	0.00483929552137852
915	-0.0668829083442688	0.514933466911316	-22.5385608673096	0.0155535480007529	0.00354059832170606	-0.0182125810533762	0.00418994715437293
916	-0.391557216644287	0.514933466911316	-22.2138862609863	-0.0026282137259841	0.00256657530553639	-0.0237320438027382	0.00191722682211548
917	-0.391557216644287	-0.134415164589882	-22.0840167999268	-0.0026282137259841	-0.00879702530801296	-0.0172385573387146	0.00386527273803949
918	-2.01492881774902	1.81363070011139	-22.0190830230713	-0.00425158534198999	0.000618529506027699	-0.00295288790948689	0.0132808275520802
919	-0.391557216644287	-0.134415164589882	-21.9541473388672	-0.000680167751852423	-0.00425158534198999	-0.0104203969240189	0.00938473641872406
920	-2.01492881774902	1.48895645141602	-22.6684303283691	-0.00327756232582033	0.00906006153672934	0.0022419011220336	0.00938473641872406
921	-2.01492881774902	0.839607775211334	-22.40869140625	0.000618529506027699	-0.00165419070981443	-0.000680167751852423	0.0022419011220336
922	-1.36558020114899	-0.134415164589882	-22.4736270904541	-0.0120437685400248	-0.00425158534198999	-0.00587495695799589	0.00873538758605719
923	-0.0668829083442688	-0.134415164589882	-22.3437576293945	-0.00457625929266214	-0.00782300252467394	0.00321592413820326	0.0171769186854362
924	-0.716231524944305	-0.134415164589882	-22.1489524841309	-0.00165419070981443	0.00873538758605719	-0.000680167751852423	0.00808603875339031
925	-0.716231524944305	1.16428208351135	-22.6684303283691	0.00256657530553639	0.00516396993771195	-0.00879702530801296	0.00743668992072344
926	-0.716231524944305	0.839607775211334	-22.6684303283691	0.0126314787194133	0.0103587592020631	-0.00327756232582033	-0.00944637414067984
927	0.25779139995575	-0.134415164589882	-22.40869140625	-0.00392691092565656	0.0022419011220336	-0.00132951640989631	0.0022419011220336
928	-0.0668829083442688	-0.783763766288757	-22.2788219451904	0.000618529506027699	-3.08191010844894e-05	-3.08191010844894e-05	0.00548864435404539
929	-0.391557216644287	0.514933466911316	-22.5385608673096	0.0145795252174139	0.000293855206109583	0.00451462110504508	-0.00230353930965066
930	0.25779139995575	-1.10843813419342	-22.2138862609863	0.00289124972186983	-0.000355493422830477	-0.0117190945893526	-0.00197886489331722
931	-0.0668829083442688	-0.459089487791061	-22.5385608673096	0.00548864435404539	-0.00782300252467394	0.00516396993771195	-3.08191010844894e-05
932	-0.0668829083442688	-0.459089487791061	-22.6034965515137	-0.0159398596733809	-0.0026282137259841	-0.00457625929266214	0.00191722682211548
933	-0.0668829083442688	0.839607775211334	-22.6684303283691	-0.0133424662053585	-0.00197886489331722	0.00386527273803949	0.00451462110504508
934	-0.0668829083442688	-0.459089487791061	-22.3437576293945	0.00906006153672934	0.00483929552137852	-0.0156151866540313	-0.00165419070981443
935	-0.716231524944305	0.839607775211334	-22.5385608673096	0.00906006153672934	0.00808603875339031	-0.0110697457566857	-0.000355493422830477
936	-0.391557216644287	0.514933466911316	-22.2138862609863	-0.00522560812532902	0.00256657530553639	-0.0169138833880424	-0.00327756232582033
937	0.25779139995575	1.16428208351135	-22.6034965515137	-0.00100484199356288	0.000293855206109583	-0.0130177913233638	-0.0123684434220195
938	0.582465708255768	0.190259143710136	-22.4736270904541	0.000618529506027699	-3.08191010844894e-05	-0.00490093370899558	-0.00197886489331722
939	-0.716231524944305	0.514933466911316	-22.7333660125732	-0.00879702530801296	0.000618529506027699	-0.000355493422830477	-0.00360223650932312
940	-0.0668829083442688	0.190259143710136	-22.2788219451904	0.00126787810586393	-0.000355493422830477	0.012956153601408	-0.00425158534198999
941	0.25779139995575	-0.459089487791061	-22.1489524841309	-0.00717365415766835	0.00776136433705688	0.040228795260191	-0.0126931173726916
942	-0.0668829083442688	-0.459089487791061	-22.40869140625	-0.0149658378213644	-0.000355493422830477	0.01847561635077	-0.00717365415766835
943	0.25779139995575	0.839607775211334	-22.9281711578369	0.0191249661147594	0.0022419011220336	0.0282158460468054	0.00548864435404539
944	-0.0668829083442688	0.190259143710136	-23.0580406188965	-0.00360223650932312	0.00516396993771195	0.0275664981454611	-0.00490093370899558
945	0.25779139995575	0.190259143710136	-22.4736270904541	0.00581331877037883	0.00126787810586393	0.0022419011220336	-0.0026282137259841
946	-0.0668829083442688	-0.134415164589882	-22.40869140625	0.01100810803473	0.00126787810586393	-0.00847235135734081	-0.0146411629393697
947	-0.0668829083442688	1.48895645141602	-22.2138862609863	-0.0143164889886975	0.00289124972186983	-0.0311995539814234	0.00191722682211548
948	-0.391557216644287	1.16428208351135	-22.2138862609863	0.0239950809627771	0.00321592413820326	-0.0328229255974293	-0.000355493422830477
949	0.582465708255768	-0.459089487791061	-22.40869140625	-0.00230353930965066	0.00938473641872406	-0.0428878292441368	0.00191722682211548
950	-1.04090583324432	1.48895645141602	-22.7983016967773	0.000618529506027699	0.00711201597005129	-0.0191866029053926	-0.00749832857400179
951	-0.716231524944305	0.839607775211334	-22.5385608673096	-0.0182125810533762	0.00256657530553639	-0.00912170019000769	-0.00879702530801296
952	-1.04090583324432	0.190259143710136	-22.2138862609863	0.0123068047687411	-0.000355493422830477	0.0155535480007529	0.00516396993771195
953	-1.04090583324432	-0.134415164589882	-21.9541473388672	-0.00457625929266214	-0.00197886489331722	0.0181509424000978	-0.00165419070981443
954	-0.716231524944305	0.514933466911316	-22.2138862609863	-0.000680167751852423	0.00418994715437293	0.0116574559360743	-3.08191010844894e-05
955	-0.391557216644287	-0.134415164589882	-22.5385608673096	-0.0107450718060136	0.00678734155371785	-0.00100484199356288	-0.00295288790948689
956	-0.0668829083442688	-0.134415164589882	-22.3437576293945	0.000618529506027699	-0.00360223650932312	-0.00944637414067984	-0.0165892094373703
957	-0.391557216644287	1.16428208351135	-22.3437576293945	0.00613799272105098	0.000943203864153475	-0.00749832857400179	-0.0100957229733467
958	-0.0668829083442688	1.16428208351135	-22.2138862609863	-0.00490093370899558	0.000293855206109583	-0.0107450718060136	-3.08191010844894e-05
959	0.582465708255768	-0.134415164589882	-21.9541473388672	-0.00684897974133492	-0.00197886489331722	-0.00295288790948689	-0.00100484199356288
960	-0.391557216644287	0.514933466911316	-22.40869140625	-0.00457625929266214	-0.00100484199356288	-0.00197886489331722	-0.00295288790948689
961	-0.391557216644287	0.839607775211334	-22.7333660125732	0.0200989879667759	-0.00295288790948689	0.00938473641872406	-0.0117190945893526
962	-0.391557216644287	0.190259143710136	-22.7983016967773	0.0220470335334539	-0.0162645354866982	0.00743668992072344	-0.00392691092565656
963	-0.716231524944305	-0.783763766288757	-22.4736270904541	0.0288651939481497	-0.00717365415766835	0.0136055024340749	0.00289124972186983
964	0.25779139995575	-0.134415164589882	-22.2138862609863	0.0272418223321438	0.000293855206109583	0.000293855206109583	-0.00165419070981443
965	-0.391557216644287	0.839607775211334	-22.0840167999268	0.0246444288641214	-0.00555028254166245	-0.0227580219507217	-0.00619963090866804
966	-0.0668829083442688	-0.459089487791061	-22.6034965515137	0.0269171483814716	-0.00619963090866804	-0.0240567177534103	-0.00847235135734081
967	-0.391557216644287	0.839607775211334	-22.6684303283691	0.0226963832974434	-0.0104203969240189	-0.0182125810533762	-0.00879702530801296
968	0.25779139995575	0.514933466911316	-22.6034965515137	0.0275664981454611	-3.08191010844894e-05	-0.00100484199356288	0.00516396993771195
969	-0.0668829083442688	1.48895645141602	-22.5385608673096	0.0278911720961332	0.00159255252219737	0.0132808275520802	0.00776136433705688
970	-0.0668829083442688	-0.134415164589882	-22.2788219451904	0.0295145437121391	0.000293855206109583	0.0249691028147936	-0.000355493422830477
971	0.25779139995575	-0.459089487791061	-22.2788219451904	0.0269171483814716	-0.000680167751852423	-0.0026282137259841	0.00354059832170606
972	-1.04090583324432	1.16428208351135	-22.40869140625	0.00321592413820326	0.00159255252219737	-0.00847235135734081	-0.00457625929266214
973	-0.391557216644287	1.16428208351135	-22.5385608673096	-0.00392691092565656	0.00646266713738441	-0.0237320438027382	0.00776136433705688
974	-0.0668829083442688	-0.134415164589882	-22.4736270904541	0.0188002903014421	0.00548864435404539	-0.038017712533474	-0.00100484199356288
975	-0.716231524944305	-0.134415164589882	-22.3437576293945	0.00321592413820326	0.00451462110504508	-0.0607449151575565	0.000943203864153475
976	-0.716231524944305	1.16428208351135	-22.6034965515137	0.0155535480007529	0.00516396993771195	-0.0406151078641415	-0.00977104809135199
977	-0.716231524944305	1.16428208351135	-22.1489524841309	-0.00717365415766835	0.00581331877037883	-0.0302255302667618	-0.00230353930965066
978	-0.391557216644287	1.16428208351135	-22.6034965515137	-0.0100957229733467	-0.00360223650932312	-0.00684897974133492	-0.00132951640989631
979	0.25779139995575	-0.134415164589882	-22.3437576293945	-0.0162645354866982	0.00256657530553639	-0.0123684434220195	0.00808603875339031
980	-0.716231524944305	1.16428208351135	-22.4736270904541	0.00516396993771195	0.000293855206109583	-0.00619963090866804	-0.00360223650932312
981	-0.0668829083442688	1.16428208351135	-22.5385608673096	0.00191722682211548	0.00256657530553639	-0.00749832857400179	0.000618529506027699
982	-0.716231524944305	1.48895645141602	-22.40869140625	0.00516396993771195	-0.00132951640989631	-0.00392691092565656	-0.00555028254166245
983	-0.0668829083442688	1.48895645141602	-22.2788219451904	0.00159255252219737	-0.00327756232582033	0.00418994715437293	0.00873538758605719
984	-1.04090583324432	1.48895645141602	-22.8632354736328	0.00159255252219737	0.00418994715437293	-3.08191010844894e-05	0.000293855206109583
985	-1.04090583324432	0.839607775211334	-23.2528457641602	0.00126787810586393	0.00613799272105098	-0.0107450718060136	0.00743668992072344
986	-2.01492881774902	0.839607775211334	-23.122974395752	-0.00749832857400179	0.000293855206109583	-3.08191010844894e-05	-0.00490093370899558
987	-1.69025444984436	0.839607775211334	-23.122974395752	-0.00555028254166245	-0.00132951640989631	-0.00295288790948689	0.00289124972186983
988	-1.04090583324432	-0.134415164589882	-22.7333660125732	-0.00555028254166245	-0.00327756232582033	0.0113327819854021	0.00548864435404539
989	-1.36558020114899	1.16428208351135	-22.6684303283691	0.00418994715437293	0.0103587592020631	0.00808603875339031	0.00418994715437293
990	-0.716231524944305	-0.134415164589882	-22.40869140625	0.00678734155371785	0.00548864435404539	-0.00782300252467394	0.00841071270406246
991	-0.716231524944305	0.839607775211334	-23.1879100799561	-0.00425158534198999	0.0022419011220336	-0.00555028254166245	-0.00912170019000769
992	-0.716231524944305	1.16428208351135	-22.8632354736328	0.00159255252219737	0.00418994715437293	-0.00425158534198999	-0.00425158534198999
993	0.582465708255768	0.514933466911316	-22.2788219451904	0.0132808275520802	-0.0026282137259841	0.00256657530553639	0.00646266713738441
994	0.25779139995575	-0.783763766288757	-22.1489524841309	-0.000355493422830477	-0.00327756232582033	0.00678734155371785	0.00646266713738441
995	-0.716231524944305	-0.134415164589882	-22.40869140625	0.00841071270406246	0.00548864435404539	-0.00165419070981443	-0.00100484199356288
996	0.25779139995575	-0.134415164589882	-22.6034965515137	0.00126787810586393	-0.00587495695799589	-0.0100957229733467	-0.000355493422830477
997	-0.716231524944305	0.190259143710136	-22.6684303283691	0.00906006153672934	-0.00944637414067984	-0.00782300252467394	-0.000680167751852423
998	1.23181438446045	-0.459089487791061	-22.6684303283691	-0.00912170019000769	-0.0113944197073579	-0.00522560812532902	0.00970941036939621
999	-0.0668829083442688	-1.43311238288879	-22.3437576293945	-0.00782300252467394	-0.00457625929266214	0.0155535480007529	0.00613799272105098
1000	0.582465708255768	-0.134415164589882	-22.7983016967773	-0.00295288790948689	0.0022419011220336	0.00159255252219737	-0.00165419070981443
1001	-0.391557216644287	1.16428208351135	-23.122974395752	0.0022419011220336	-0.00425158534198999	-0.00555028254166245	0.00321592413820326
1002	-0.391557216644287	1.16428208351135	-22.5385608673096	-0.00555028254166245	0.00126787810586393	-0.00165419070981443	-0.00392691092565656
1003	-0.391557216644287	-0.134415164589882	-22.2788219451904	-0.00132951640989631	-0.00522560812532902	0.00418994715437293	0.0113327819854021
1004	-0.0668829083442688	-0.134415164589882	-22.5385608673096	-0.00230353930965066	0.00646266713738441	0.0106834331527352	0.00159255252219737
1005	-0.716231524944305	0.839607775211334	-22.8632354736328	-0.00360223650932312	0.000943203864153475	0.00289124972186983	0.00451462110504508
1006	-0.716231524944305	1.16428208351135	-22.9931049346924	-0.00295288790948689	-0.00360223650932312	0.00159255252219737	-0.00555028254166245
1007	-0.716231524944305	0.839607775211334	-22.6034965515137	-0.00619963090866804	-0.00782300252467394	-0.00392691092565656	-0.00230353930965066
1008	-1.04090583324432	1.16428208351135	-22.9931049346924	-0.00619963090866804	-0.0026282137259841	0.00548864435404539	-0.00652430532500148
1009	0.582465708255768	-0.134415164589882	-22.7333660125732	-0.00425158534198999	-0.000680167751852423	0.000943203864153475	0.00191722682211548
1010	-1.04090583324432	1.16428208351135	-22.8632354736328	0.000943203864153475	-0.00100484199356288	-0.000680167751852423	0.00418994715437293
1011	0.25779139995575	-0.134415164589882	-22.6684303283691	-0.0026282137259841	0.00354059832170606	-0.0113944197073579	0.00354059832170606
1012	-0.0668829083442688	0.514933466911316	-22.9931049346924	-3.08191010844894e-05	0.00808603875339031	0.00256657530553639	-0.00555028254166245
1013	0.25779139995575	0.839607775211334	-23.3827152252197	-0.00230353930965066	0.00191722682211548	0.0116574559360743	0.00289124972186983
1014	-0.716231524944305	0.839607775211334	-22.7333660125732	0.000293855206109583	0.00483929552137852	0.0126314787194133	0.00354059832170606
1015	0.582465708255768	-0.134415164589882	-22.6034965515137	0.00191722682211548	0.00191722682211548	0.00743668992072344	-0.00165419070981443
1016	0.25779139995575	-0.459089487791061	-22.2788219451904	-0.00749832857400179	0.00159255252219737	0.00256657530553639	-0.00490093370899558
1017	-0.0668829083442688	-0.459089487791061	-22.6034965515137	0.00256657530553639	0.00418994715437293	0.00256657530553639	-0.00522560812532902
1018	-1.04090583324432	1.16428208351135	-22.7333660125732	0.00126787810586393	0.000293855206109583	-0.00587495695799589	0.0103587592020631
1019	-1.04090583324432	0.839607775211334	-22.8632354736328	0.00386527273803949	0.00418994715437293	-0.0156151866540313	-0.00360223650932312
1020	-2.01492881774902	0.839607775211334	-22.5385608673096	-0.00230353930965066	-0.00457625929266214	-0.0026282137259841	0.000618529506027699
1021	-1.04090583324432	0.190259143710136	-22.2138862609863	-0.0195112787187099	0.00256657530553639	-0.00392691092565656	-0.0123684434220195
1022	-0.716231524944305	-0.459089487791061	-22.5385608673096	-0.0100957229733467	-0.00327756232582033	-0.00717365415766835	-0.00197886489331722
1023	-0.391557216644287	0.839607775211334	-23.0580406188965	-0.0113944197073579	-3.08191010844894e-05	0.00451462110504508	0.00776136433705688
1024	-0.391557216644287	0.190259143710136	-23.1879100799561	0.000943203864153475	0.00159255252219737	0.00451462110504508	-0.0026282137259841
1025	-0.0668829083442688	0.514933466911316	-22.4736270904541	-0.00392691092565656	0.0113327819854021	-0.00522560812532902	-0.00522560812532902
1026	0.907140016555786	-0.459089487791061	-22.2788219451904	-0.00619963090866804	0.00386527273803949	-3.08191010844894e-05	-0.00392691092565656
1027	-0.0668829083442688	0.514933466911316	-22.2788219451904	-0.00782300252467394	-0.00814767740666866	0.00711201597005129	-0.00295288790948689
1028	0.907140016555786	-0.134415164589882	-22.1489524841309	0.012956153601408	-0.0026282137259841	0.013930176384747	0.00126787810586393
1029	-0.391557216644287	0.839607775211334	-22.6034965515137	-0.00814767740666866	-0.00652430532500148	0.0197743140161037	0.00191722682211548
1030	0.907140016555786	-0.459089487791061	-22.40869140625	-0.00100484199356288	0.00418994715437293	0.00451462110504508	-0.00165419070981443
1031	-0.716231524944305	-0.134415164589882	-23.2528457641602	0.00126787810586393	-0.00230353930965066	0.013930176384747	-0.00912170019000769
1032	-0.391557216644287	-0.134415164589882	-22.6034965515137	-0.00327756232582033	-0.0113944197073579	0.0197743140161037	-0.00587495695799589
1033	-0.716231524944305	-0.783763766288757	-22.1489524841309	-0.00100484199356288	-0.00652430532500148	0.00678734155371785	-0.00457625929266214
1034	-0.0668829083442688	-0.783763766288757	-22.1489524841309	0.00159255252219737	-0.00490093370899558	0.00581331877037883	0.000618529506027699
1035	-0.716231524944305	0.190259143710136	-22.6034965515137	-3.08191010844894e-05	0.00548864435404539	-0.00814767740666866	-0.00165419070981443
1036	-0.716231524944305	0.839607775211334	-22.8632354736328	-0.00132951640989631	-0.00132951640989631	-0.00327756232582033	-0.0130177913233638
1037	-1.04090583324432	0.514933466911316	-22.6034965515137	-0.00814767740666866	-0.000680167751852423	-0.00457625929266214	-0.00522560812532902
1038	0.25779139995575	0.190259143710136	-22.1489524841309	-0.00847235135734081	-0.00165419070981443	-0.000355493422830477	-0.00327756232582033
1039	-0.391557216644287	0.839607775211334	-21.8242778778076	0.000943203864153475	0.00613799272105098	0.00711201597005129	0.00678734155371785
1040	0.25779139995575	0.514933466911316	-22.2138862609863	0.000943203864153475	0.00548864435404539	-0.00652430532500148	0.00159255252219737
1041	-0.716231524944305	1.16428208351135	-22.6684303283691	-0.0162645354866982	0.00483929552137852	-0.00165419070981443	0.00418994715437293
1042	-0.391557216644287	1.48895645141602	-22.6034965515137	0.00483929552137852	0.00646266713738441	-0.00230353930965066	-0.00360223650932312
1043	0.582465708255768	1.16428208351135	-22.40869140625	0.00289124972186983	0.00126787810586393	0.000293855206109583	-0.00132951640989631
1044	-0.391557216644287	1.48895645141602	-22.5385608673096	0.0113327819854021	0.00159255252219737	0.0113327819854021	-0.00100484199356288
1045	-0.0668829083442688	1.16428208351135	-22.3437576293945	0.00906006153672934	0.00906006153672934	-0.00684897974133492	-0.00165419070981443
1046	0.25779139995575	0.839607775211334	-22.40869140625	-3.08191010844894e-05	0.00808603875339031	-0.0162645354866982	0.0022419011220336
1047	-0.391557216644287	0.514933466911316	-22.3437576293945	0.01847561635077	0.00191722682211548	-0.00132951640989631	-0.00392691092565656
1048	-0.391557216644287	0.839607775211334	-22.2138862609863	0.0200989879667759	-0.00165419070981443	0.00938473641872406	0.00646266713738441
1049	-0.0668829083442688	-0.134415164589882	-21.9541473388672	-0.00879702530801296	0.00906006153672934	-0.00327756232582033	0.00126787810586393
1050	-0.391557216644287	0.839607775211334	-21.9541473388672	0.00776136433705688	0.00711201597005129	-0.00879702530801296	-0.00392691092565656
1051	0.25779139995575	0.190259143710136	-21.8892135620117	-0.00749832857400179	0.00418994715437293	-0.0243813935667276	-0.00814767740666866
1052	-0.391557216644287	-0.134415164589882	-22.1489524841309	-0.00132951640989631	0.00548864435404539	-0.0204853005707264	-0.000355493422830477
1053	-0.0668829083442688	0.514933466911316	-22.40869140625	-0.00132951640989631	0.000943203864153475	-0.00749832857400179	0.00321592413820326
1054	-0.716231524944305	0.514933466911316	-22.2788219451904	-0.00230353930965066	0.00906006153672934	0.000618529506027699	0.000943203864153475
1055	-0.716231524944305	0.190259143710136	-22.1489524841309	-0.00327756232582033	0.00516396993771195	0.00126787810586393	-3.08191010844894e-05
1056	-1.36558020114899	-0.134415164589882	-21.9541473388672	-0.00587495695799589	0.00451462110504508	-0.00165419070981443	-0.00165419070981443
1057	-1.04090583324432	-0.134415164589882	-21.6294727325439	-0.0110697457566857	0.00613799272105098	0.00418994715437293	-0.00165419070981443
1058	-1.04090583324432	1.16428208351135	-22.5385608673096	-0.00912170019000769	0.00159255252219737	0.00159255252219737	0.00776136433705688
1059	-1.36558020114899	0.190259143710136	-22.2138862609863	0.013930176384747	0.00711201597005129	0.00646266713738441	-0.00457625929266214
1060	-0.391557216644287	0.514933466911316	-22.4736270904541	0.00613799272105098	0.00970941036939621	-0.00392691092565656	-0.00100484199356288
1061	-0.716231524944305	0.514933466911316	-22.0840167999268	-0.0133424662053585	0.00548864435404539	-0.0026282137259841	0.00418994715437293
1062	-0.0668829083442688	-0.459089487791061	-21.9541473388672	-0.00295288790948689	0.00386527273803949	-0.00522560812532902	-0.00295288790948689
1063	0.25779139995575	-0.134415164589882	-21.7593441009521	0.00938473641872406	0.00418994715437293	-0.00587495695799589	0.00938473641872406
1064	-0.0668829083442688	-0.459089487791061	-22.0840167999268	0.0194496400654316	0.0116574559360743	0.0113327819854021	0.0022419011220336
1065	-0.716231524944305	-0.459089487791061	-22.1489524841309	0.00159255252219737	0.00743668992072344	0.00743668992072344	-0.000355493422830477
1066	-0.0668829083442688	0.514933466911316	-22.40869140625	0.00256657530553639	-0.00847235135734081	-0.00197886489331722	-0.00490093370899558
1067	-0.0668829083442688	-0.783763766288757	-21.8892135620117	0.00321592413820326	-0.00847235135734081	0.00418994715437293	-0.00132951640989631
1068	-0.0668829083442688	-1.43311238288879	-21.8892135620117	-0.00360223650932312	-0.00425158534198999	0.00321592413820326	0.00483929552137852
1069	-0.716231524944305	-0.459089487791061	-22.2138862609863	0.0136055024340749	0.000293855206109583	0.00743668992072344	0.000618529506027699
1070	0.25779139995575	-0.783763766288757	-22.1489524841309	0.000943203864153475	0.000943203864153475	0.00646266713738441	0.00126787810586393
1071	-0.391557216644287	-0.134415164589882	-22.1489524841309	-0.00717365415766835	-0.00230353930965066	0.0142548503354192	-3.08191010844894e-05
1072	-0.716231524944305	0.839607775211334	-22.40869140625	-0.0159398596733809	-0.00522560812532902	0.029189869761467	0.000618529506027699
1073	-0.716231524944305	0.514933466911316	-22.2788219451904	0.00906006153672934	-0.00490093370899558	0.0353586822748184	0.00548864435404539
1074	-0.391557216644287	0.839607775211334	-22.1489524841309	0.00483929552137852	0.00646266713738441	0.029189869761467	0.00548864435404539
1075	0.25779139995575	0.839607775211334	-22.3437576293945	-0.00912170019000769	0.00613799272105098	0.00321592413820326	-0.00165419070981443
1076	-0.716231524944305	1.16428208351135	-22.40869140625	0.0223717093467712	0.000943203864153475	-0.00457625929266214	0.000618529506027699
1077	0.582465708255768	0.514933466911316	-22.4736270904541	-0.0136671401560307	-0.00165419070981443	-0.0188619289547205	0.0022419011220336
1078	0.25779139995575	-0.459089487791061	-21.9541473388672	-0.0107450718060136	0.000943203864153475	-0.0328229255974293	0.00841071270406246
1079	-0.0668829083442688	0.839607775211334	-21.9541473388672	-0.0123684434220195	0.0103587592020631	-0.0422384813427925	0.00548864435404539
1080	0.582465708255768	0.190259143710136	-22.1489524841309	0.00906006153672934	0.00516396993771195	-0.0341216214001179	0.00191722682211548
1081	0.25779139995575	0.190259143710136	-22.6684303283691	-0.00749832857400179	0.00483929552137852	-0.0324982516467571	-0.00360223650932312
1082	-0.716231524944305	1.16428208351135	-22.6034965515137	-0.00619963090866804	-0.00457625929266214	-0.0136671401560307	-0.00100484199356288
1083	-0.716231524944305	1.16428208351135	-22.6034965515137	-0.000680167751852423	-0.00522560812532902	-0.00132951640989631	0.00711201597005129
1084	-0.716231524944305	0.839607775211334	-22.4736270904541	-0.00327756232582033	0.00646266713738441	0.00451462110504508	0.0022419011220336
1085	-0.0668829083442688	1.16428208351135	-21.7593441009521	-3.08191010844894e-05	0.0106834331527352	0.0249691028147936	0.00354059832170606
1086	0.582465708255768	-0.134415164589882	-22.2138862609863	-3.08191010844894e-05	-0.000355493422830477	0.0288651939481497	0.000293855206109583
1087	-0.391557216644287	1.16428208351135	-22.6034965515137	0.000293855206109583	-0.00165419070981443	0.025618452578783	-0.00522560812532902
1088	-0.391557216644287	0.514933466911316	-22.6684303283691	0.00678734155371785	-0.00295288790948689	0.025618452578783	0.00970941036939621
1089	-0.0668829083442688	0.190259143710136	-22.3437576293945	0.00516396993771195	0.00646266713738441	0.0220470335334539	0.00808603875339031
1090	-0.716231524944305	0.839607775211334	-22.2788219451904	0.000293855206109583	0.000618529506027699	0.0181509424000978	-0.000680167751852423
1091	-1.69025444984436	1.16428208351135	-22.1489524841309	-3.08191010844894e-05	0.00678734155371785	-0.00295288790948689	0.00418994715437293
1092	-0.391557216644287	-0.459089487791061	-22.4736270904541	-0.0263294391334057	-0.00327756232582033	-0.0185372550040483	0.00386527273803949
1093	-0.716231524944305	0.514933466911316	-22.6684303283691	0.00483929552137852	0.00841071270406246	-0.0253554154187441	0.00354059832170606
1094	-0.716231524944305	0.190259143710136	-22.40869140625	-0.00100484199356288	-0.00132951640989631	-0.0149658378213644	0.00613799272105098
1095	-1.04090583324432	-0.783763766288757	-22.0190830230713	-0.0143164889886975	0.01100810803473	-0.023407369852066	0.00191722682211548
1096	-1.04090583324432	-0.134415164589882	-22.1489524841309	0.012956153601408	0.00321592413820326	-0.0185372550040483	0.0022419011220336
1097	-1.04090583324432	1.16428208351135	-22.0840167999268	-0.0130177913233638	0.0022419011220336	-0.0224333461374044	-0.00425158534198999
1098	-0.391557216644287	1.16428208351135	-22.9931049346924	0.011982130818069	0.000293855206109583	-0.0224333461374044	0.00938473641872406
1099	-0.391557216644287	0.190259143710136	-22.5385608673096	0.00646266713738441	0.012956153601408	-0.0188619289547205	0.00938473641872406
1100	-0.716231524944305	0.839607775211334	-22.6034965515137	0.00776136433705688	-0.00132951640989631	-0.0110697457566857	-0.0100957229733467
1101	-0.716231524944305	1.48895645141602	-22.40869140625	-0.0143164889886975	-0.00295288790948689	-0.0149658378213644	-0.00652430532500148
1102	-0.391557216644287	-0.459089487791061	-22.1489524841309	0.000943203864153475	-0.00684897974133492	-0.00847235135734081	-0.0026282137259841
1103	0.25779139995575	-1.10843813419342	-22.3437576293945	-0.00555028254166245	-0.00100484199356288	-0.00847235135734081	0.00321592413820326
1104	-0.0668829083442688	-0.783763766288757	-22.6034965515137	0.00548864435404539	-0.00814767740666866	-0.00327756232582033	0.00938473641872406
1105	0.25779139995575	-1.43311238288879	-22.2788219451904	0.00386527273803949	-0.00749832857400179	-0.000355493422830477	0.00808603875339031
1106	-0.716231524944305	-0.134415164589882	-22.5385608673096	0.000618529506027699	-0.00814767740666866	-0.00749832857400179	0.00289124972186983
1107	0.582465708255768	-1.43311238288879	-22.2788219451904	-0.00230353930965066	-0.00749832857400179	-0.00165419070981443	0.00321592413820326
1108	-0.391557216644287	-0.134415164589882	-22.2138862609863	0.000293855206109583	-0.00490093370899558	0.0103587592020631	0.00970941036939621
1109	-0.391557216644287	0.190259143710136	-22.7333660125732	0.00548864435404539	-0.00100484199356288	-0.00165419070981443	0.00354059832170606
1110	-0.391557216644287	-0.783763766288757	-22.2138862609863	0.00126787810586393	0.00386527273803949	-0.00132951640989631	0.000618529506027699
1111	0.582465708255768	-0.134415164589882	-22.4736270904541	0.00451462110504508	-0.00197886489331722	-0.00555028254166245	-0.00522560812532902
1112	-0.716231524944305	0.514933466911316	-22.6034965515137	-0.0113944197073579	-3.08191010844894e-05	0.00646266713738441	-0.000355493422830477
1113	-0.391557216644287	0.839607775211334	-22.4736270904541	-0.00197886489331722	-3.08191010844894e-05	0.029189869761467	0.00776136433705688
1114	-0.716231524944305	0.514933466911316	-22.3437576293945	-3.08191010844894e-05	0.00483929552137852	0.0428261905908585	-0.00197886489331722
1115	-0.716231524944305	0.839607775211334	-23.2528457641602	0.00711201597005129	0.00386527273803949	0.0486703291535378	-0.00360223650932312
1116	-0.0668829083442688	-0.134415164589882	-23.122974395752	-0.00295288790948689	0.00808603875339031	0.0379560738801956	0.00451462110504508
1117	0.25779139995575	0.190259143710136	-23.3177795410156	-0.00555028254166245	-0.00490093370899558	0.0210730116814375	-0.00197886489331722
1118	0.25779139995575	-0.134415164589882	-22.4736270904541	-0.00587495695799589	0.00678734155371785	0.00321592413820326	0.01100810803473
1119	-0.716231524944305	1.48895645141602	-22.6684303283691	0.00678734155371785	0.00256657530553639	-0.0169138833880424	0.00906006153672934
1120	0.582465708255768	-0.459089487791061	-22.3437576293945	0.00873538758605719	-0.000355493422830477	-0.0438618510961533	0.000618529506027699
1121	-0.716231524944305	0.514933466911316	-22.6684303283691	0.00841071270406246	-0.00132951640989631	-0.0578228458762169	-0.00165419070981443
1122	0.25779139995575	0.839607775211334	-22.7983016967773	-0.0143164889886975	0.00191722682211548	-0.0467839203774929	-0.00295288790948689
1123	-0.716231524944305	1.16428208351135	-22.6684303283691	-0.00814767740666866	-0.00717365415766835	-0.0195112787187099	0.00743668992072344
1124	-0.0668829083442688	0.514933466911316	-22.5385608673096	-0.00327756232582033	0.000293855206109583	-0.0133424662053585	-3.08191010844894e-05
1125	-0.0668829083442688	-0.134415164589882	-22.2138862609863	-0.00879702530801296	0.00776136433705688	-0.021459324285388	-0.0026282137259841
1126	-0.0668829083442688	-0.459089487791061	-22.5385608673096	-0.00717365415766835	-0.000355493422830477	-0.0195112787187099	-0.00230353930965066
1127	-1.04090583324432	0.839607775211334	-22.7333660125732	-0.00847235135734081	-0.00782300252467394	-0.00717365415766835	0.00321592413820326
1128	-0.391557216644287	0.514933466911316	-22.6684303283691	-0.00749832857400179	0.00451462110504508	-0.00717365415766835	0.000293855206109583
1129	-1.69025444984436	0.190259143710136	-22.2788219451904	-0.0172385573387146	0.00191722682211548	-0.00295288790948689	0.00906006153672934
1130	-0.716231524944305	0.190259143710136	-22.3437576293945	-0.0133424662053585	0.00451462110504508	-0.00327756232582033	0.00873538758605719
1131	-2.01492881774902	0.839607775211334	-22.6684303283691	-0.0146411629393697	0.0022419011220336	0.00483929552137852	0.0022419011220336
1132	-1.69025444984436	0.190259143710136	-22.4736270904541	-0.0152905117720366	0.00581331877037883	-0.00230353930965066	0.0022419011220336
1133	-0.391557216644287	-0.134415164589882	-22.40869140625	-0.0123684434220195	-0.00100484199356288	0.00743668992072344	0.00711201597005129
1134	0.25779139995575	-0.134415164589882	-22.40869140625	-0.00327756232582033	0.0022419011220336	0.00906006153672934	-0.000680167751852423
1135	0.25779139995575	0.190259143710136	-22.40869140625	0.000943203864153475	0.00613799272105098	0.00613799272105098	0.000618529506027699
1136	-0.716231524944305	1.16428208351135	-22.9931049346924	-0.00522560812532902	0.00581331877037883	-0.00360223650932312	-0.00782300252467394
1137	0.25779139995575	0.839607775211334	-22.8632354736328	0.00613799272105098	-0.00814767740666866	0.00711201597005129	-0.00230353930965066
1138	-0.716231524944305	0.839607775211334	-22.7333660125732	-3.08191010844894e-05	0.000618529506027699	0.00418994715437293	0.00451462110504508
1139	0.25779139995575	-0.783763766288757	-22.4736270904541	0.00289124972186983	0.0022419011220336	0.00483929552137852	0.0132808275520802
1140	-0.0668829083442688	-0.134415164589882	-22.9281711578369	0.0132808275520802	-0.00392691092565656	0.0103587592020631	0.000943203864153475
1141	-0.391557216644287	-0.134415164589882	-22.4736270904541	0.0106834331527352	-0.00749832857400179	0.00159255252219737	-0.00100484199356288
1142	-0.716231524944305	-0.783763766288757	-22.0190830230713	0.00711201597005129	-0.00490093370899558	0.012956153601408	-0.0026282137259841
1143	-0.0668829083442688	-1.75778675079346	-22.2788219451904	0.00256657530553639	-0.00425158534198999	0.013930176384747	0.00451462110504508
1144	-0.716231524944305	-1.10843813419342	-22.5385608673096	-0.000680167751852423	0.00354059832170606	0.00548864435404539	0.0103587592020631
1145	-0.716231524944305	-0.134415164589882	-22.7333660125732	0.00743668992072344	-0.00327756232582033	0.00256657530553639	-0.000355493422830477
1146	-0.391557216644287	-0.134415164589882	-22.5385608673096	0.00581331877037883	0.0022419011220336	-0.00977104809135199	-0.00230353930965066
1147	-1.04090583324432	0.514933466911316	-22.1489524841309	-0.0169138833880424	-0.00814767740666866	-0.00327756232582033	-0.00230353930965066
1148	-0.716231524944305	0.839607775211334	-22.2138862609863	-0.0100957229733467	0.00321592413820326	0.00386527273803949	0.00873538758605719
1149	-0.0668829083442688	-0.134415164589882	-22.6684303283691	-0.0152905117720366	0.000943203864153475	0.0022419011220336	-0.000680167751852423
1150	-0.716231524944305	0.514933466911316	-22.7333660125732	0.00289124972186983	0.00743668992072344	0.000618529506027699	0.00483929552137852
1151	0.25779139995575	0.190259143710136	-22.5385608673096	0.00451462110504508	-0.000355493422830477	-0.00490093370899558	-0.00522560812532902
1152	0.25779139995575	-0.459089487791061	-22.5385608673096	0.00191722682211548	0.0022419011220336	-0.00425158534198999	0.00581331877037883
1153	-0.391557216644287	1.48895645141602	-22.4736270904541	0.00256657530553639	-0.00197886489331722	0.01100810803473	0.00386527273803949
1154	0.25779139995575	0.514933466911316	-22.3437576293945	0.0116574559360743	-0.000680167751852423	-0.00717365415766835	-3.08191010844894e-05
1155	-0.0668829083442688	0.514933466911316	-22.7983016967773	0.00970941036939621	0.00418994715437293	0.00678734155371785	-0.00132951640989631
1156	0.582465708255768	-0.134415164589882	-22.3437576293945	0.0116574559360743	0.00483929552137852	-0.00684897974133492	-0.00587495695799589
1157	0.25779139995575	-0.134415164589882	-22.4736270904541	-0.00197886489331722	-0.00132951640989631	0.00256657530553639	-0.00717365415766835
1158	-0.391557216644287	0.514933466911316	-22.40869140625	-0.00165419070981443	0.00159255252219737	0.00354059832170606	-0.00197886489331722
1159	-0.391557216644287	0.839607775211334	-22.5385608673096	0.000293855206109583	0.012956153601408	-0.00977104809135199	0.00678734155371785
1160	0.25779139995575	1.16428208351135	-22.6034965515137	-0.0182125810533762	0.00126787810586393	0.0116574559360743	-0.00230353930965066
1161	0.25779139995575	0.190259143710136	-22.1489524841309	-0.00360223650932312	0.00159255252219737	0.00126787810586393	-0.0107450718060136
1162	-0.0668829083442688	-0.134415164589882	-22.6684303283691	-0.00587495695799589	-3.08191010844894e-05	-0.000680167751852423	-0.00555028254166245
1163	-0.391557216644287	-0.134415164589882	-22.40869140625	-0.0026282137259841	-0.00165419070981443	0.00938473641872406	0.00354059832170606
1164	-0.391557216644287	0.514933466911316	-22.40869140625	0.00159255252219737	0.000618529506027699	-0.00230353930965066	0.000618529506027699
1165	-1.04090583324432	0.190259143710136	-22.0840167999268	-0.00392691092565656	-0.00327756232582033	0.00483929552137852	0.000293855206109583
1166	-1.04090583324432	0.190259143710136	-22.3437576293945	-0.00879702530801296	0.00906006153672934	0.000293855206109583	-0.0117190945893526
1167	-1.04090583324432	0.190259143710136	-22.6684303283691	0.00613799272105098	-0.00555028254166245	-0.00555028254166245	-0.00522560812532902
1168	-1.69025444984436	0.190259143710136	-22.2138862609863	-0.00717365415766835	0.00808603875339031	-0.00587495695799589	0.000293855206109583
1169	-1.36558020114899	0.839607775211334	-22.2138862609863	-0.00457625929266214	0.00483929552137852	0.000943203864153475	0.00613799272105098
1170	-1.04090583324432	0.514933466911316	-22.0840167999268	-0.00230353930965066	0.0116574559360743	-0.00295288790948689	-0.00490093370899558
1171	-0.716231524944305	0.514933466911316	-22.1489524841309	0.000618529506027699	0.00906006153672934	0.00256657530553639	-0.00490093370899558
1172	-0.716231524944305	1.48895645141602	-22.2788219451904	0.00321592413820326	-0.00197886489331722	-0.00425158534198999	0.000618529506027699
1173	-0.391557216644287	1.16428208351135	-22.2138862609863	0.00354059832170606	0.00841071270406246	0.00354059832170606	0.00354059832170606
1174	-1.04090583324432	1.16428208351135	-22.2788219451904	0.00646266713738441	0.00451462110504508	0.0181509424000978	0.00938473641872406
1175	-0.716231524944305	0.839607775211334	-22.40869140625	-0.00847235135734081	0.00548864435404539	0.0152288740500808	-0.00392691092565656
1176	-0.716231524944305	0.514933466911316	-22.3437576293945	-0.00977104809135199	0.00678734155371785	0.00646266713738441	-0.000355493422830477
1177	-0.0668829083442688	0.514933466911316	-22.0190830230713	0.0162028968334198	-0.00197886489331722	0.0113327819854021	-0.00295288790948689
1178	0.25779139995575	-0.783763766288757	-21.9541473388672	-0.0195112787187099	0.00321592413820326	0.00516396993771195	0.0022419011220336
1179	-0.391557216644287	0.514933466911316	-22.0840167999268	-0.00132951640989631	0.00970941036939621	-0.0123684434220195	0.00191722682211548
1180	-0.0668829083442688	-1.10843813419342	-21.8242778778076	0.013930176384747	0.000618529506027699	-0.0146411629393697	0.00289124972186983
1181	0.25779139995575	0.190259143710136	-22.40869140625	-0.00522560812532902	-0.00360223650932312	-0.0409397818148136	-0.00717365415766835
1182	-0.716231524944305	-0.459089487791061	-22.1489524841309	-0.00847235135734081	-0.00879702530801296	-0.0389917381107807	-0.00457625929266214
1183	-0.391557216644287	0.190259143710136	-22.2138862609863	0.00516396993771195	-0.00360223650932312	-0.0305502042174339	0.0022419011220336
1184	-0.391557216644287	-0.134415164589882	-22.6034965515137	0.0126314787194133	-0.00295288790948689	-0.0104203969240189	0.00906006153672934
1185	-0.0668829083442688	0.190259143710136	-22.7333660125732	-0.0123684434220195	-0.00230353930965066	0.0217223595827818	-0.00879702530801296
1186	0.582465708255768	-0.783763766288757	-22.5385608673096	0.00256657530553639	-3.08191010844894e-05	0.0340599827468395	0.00191722682211548
1187	-0.716231524944305	0.839607775211334	-22.2788219451904	0.00418994715437293	-0.00425158534198999	0.0467222817242146	0.000618529506027699
1188	-0.0668829083442688	0.514933466911316	-22.1489524841309	0.0171769186854362	-0.00132951640989631	0.0483456552028656	0.00354059832170606
1189	-0.0668829083442688	-0.134415164589882	-22.3437576293945	0.020423661917448	0.00191722682211548	0.029189869761467	0.00126787810586393
1190	-0.391557216644287	0.839607775211334	-22.7333660125732	0.00289124972186983	0.000293855206109583	0.0100340843200684	0.00191722682211548
1191	-0.391557216644287	0.514933466911316	-22.5385608673096	-3.08191010844894e-05	0.0022419011220336	-0.0149658378213644	-0.0026282137259841
1192	0.582465708255768	-0.783763766288757	-22.4736270904541	-0.00944637414067984	-0.00360223650932312	-0.0247060675173998	-0.00490093370899558
1193	0.25779139995575	-0.134415164589882	-22.4736270904541	0.0249691028147936	-0.00327756232582033	-0.0292515084147453	-0.00230353930965066
1194	-0.0668829083442688	-0.134415164589882	-22.4736270904541	-0.0211346503347158	0.00321592413820326	-0.02697878703475	-0.00327756232582033
1195	-0.391557216644287	0.190259143710136	-22.3437576293945	0.00646266713738441	0.00613799272105098	-0.0279528107494116	-0.00230353930965066
1196	0.25779139995575	-0.134415164589882	-22.7983016967773	0.012956153601408	0.00548864435404539	-0.0139918150380254	-0.00814767740666866
1197	-0.716231524944305	0.190259143710136	-22.5385608673096	0.00613799272105098	-0.00100484199356288	-0.0195112787187099	-0.000680167751852423
1198	-0.716231524944305	1.16428208351135	-22.8632354736328	-0.0123684434220195	0.000618529506027699	-0.00522560812532902	-0.000355493422830477
1199	0.25779139995575	-0.459089487791061	-22.40869140625	0.0262678004801273	0.0103587592020631	-0.00392691092565656	0.00418994715437293
1200	-0.716231524944305	1.48895645141602	-22.1489524841309	-0.00847235135734081	0.00516396993771195	-3.08191010844894e-05	-0.00327756232582033
1201	-0.0668829083442688	0.514933466911316	-22.1489524841309	0.00548864435404539	0.00256657530553639	-0.0162645354866982	-0.0107450718060136
1202	-0.391557216644287	0.190259143710136	-22.2788219451904	0.0226963832974434	-0.00100484199356288	-0.00847235135734081	0.00386527273803949
1203	0.582465708255768	-0.134415164589882	-22.40869140625	-0.00522560812532902	-0.0110697457566857	-0.00879702530801296	0.00646266713738441
1204	-0.0668829083442688	0.190259143710136	-22.5385608673096	0.00938473641872406	0.00711201597005129	-0.0221086721867323	0.00808603875339031
1205	-0.391557216644287	-0.134415164589882	-22.2138862609863	-0.00749832857400179	0.00159255252219737	-0.0100957229733467	0.00354059832170606
1206	-1.04090583324432	0.839607775211334	-22.40869140625	0.00451462110504508	-0.000355493422830477	-0.0165892094373703	-0.00652430532500148
1207	-1.36558020114899	0.190259143710136	-22.40869140625	-0.00912170019000769	-0.00522560812532902	-0.00944637414067984	0.00386527273803949
1208	-1.36558020114899	-0.134415164589882	-22.4736270904541	-0.00457625929266214	0.00418994715437293	-3.08191010844894e-05	0.000618529506027699
1209	-1.69025444984436	0.839607775211334	-22.8632354736328	0.00289124972186983	-0.00165419070981443	-0.00749832857400179	0.00289124972186983
1210	-1.36558020114899	-0.134415164589882	-22.2138862609863	-0.000680167751852423	0.00289124972186983	0.000943203864153475	0.0022419011220336
1211	0.25779139995575	0.190259143710136	-22.1489524841309	-0.00912170019000769	0.00256657530553639	-0.00230353930965066	-0.00619963090866804
1212	-1.04090583324432	1.16428208351135	-22.40869140625	-0.00879702530801296	-0.0026282137259841	-0.00555028254166245	-0.00132951640989631
1213	-0.391557216644287	1.16428208351135	-22.4736270904541	-0.00619963090866804	-3.08191010844894e-05	0.0142548503354192	-0.00457625929266214
1214	-0.716231524944305	0.839607775211334	-22.4736270904541	-0.00230353930965066	0.00711201597005129	0.00906006153672934	0.0022419011220336
1215	-1.04090583324432	0.514933466911316	-22.6034965515137	-0.00652430532500148	-0.00132951640989631	0.00548864435404539	-0.00165419070981443
1216	0.25779139995575	-1.43311238288879	-22.0190830230713	-0.00814767740666866	-0.00425158534198999	-0.00132951640989631	-0.00100484199356288
1217	-0.0668829083442688	-0.783763766288757	-21.8242778778076	-0.0175632312893867	-0.00425158534198999	0.00386527273803949	-0.000355493422830477
1218	0.582465708255768	-1.43311238288879	-22.0840167999268	0.0103587592020631	-0.00587495695799589	0.00516396993771195	0.00711201597005129
1219	-0.716231524944305	-0.459089487791061	-22.5385608673096	0.0116574559360743	-0.00392691092565656	0.00483929552137852	0.00548864435404539
1220	0.25779139995575	-1.75778675079346	-22.5385608673096	0.0100340843200684	-0.00295288790948689	-3.08191010844894e-05	0.00386527273803949
1221	0.25779139995575	-1.10843813419342	-22.2788219451904	-0.00360223650932312	-0.0120437685400248	-0.00100484199356288	-0.00652430532500148
1222	-0.391557216644287	0.514933466911316	-22.4736270904541	-0.00684897974133492	-0.00132951640989631	0.00289124972186983	-0.00522560812532902
1223	-0.716231524944305	0.514933466911316	-22.2788219451904	0.000943203864153475	-0.000680167751852423	0.00386527273803949	0.00516396993771195
1224	-1.04090583324432	1.16428208351135	-22.8632354736328	0.0259431265294552	0.00646266713738441	0.00418994715437293	0.00354059832170606
1225	0.25779139995575	-0.459089487791061	-22.5385608673096	0.00126787810586393	0.00581331877037883	-0.00457625929266214	0.000943203864153475
1226	0.582465708255768	-0.134415164589882	-22.3437576293945	0.000943203864153475	0.000618529506027699	-0.00230353930965066	-0.00490093370899558
1227	-0.716231524944305	1.16428208351135	-22.2788219451904	-0.00749832857400179	-0.00782300252467394	-0.00100484199356288	-0.00425158534198999
1228	0.582465708255768	0.839607775211334	-22.3437576293945	-0.00132951640989631	-3.08191010844894e-05	0.0175015944987535	-0.00392691092565656
1229	-0.391557216644287	-0.134415164589882	-22.0190830230713	0.00938473641872406	0.00548864435404539	0.000293855206109583	0.000618529506027699
1230	0.25779139995575	-0.134415164589882	-23.0580406188965	0.00451462110504508	0.00126787810586393	-0.00392691092565656	-0.00490093370899558
1231	-0.716231524944305	0.839607775211334	-22.8632354736328	-0.00684897974133492	0.00256657530553639	-0.00684897974133492	-0.00360223650932312
1232	-0.0668829083442688	-0.134415164589882	-22.3437576293945	0.0106834331527352	0.0022419011220336	-0.0149658378213644	-0.0123684434220195
1233	0.25779139995575	-0.459089487791061	-22.5385608673096	-0.00879702530801296	0.0022419011220336	-0.00879702530801296	-3.08191010844894e-05
1234	-0.0668829083442688	0.190259143710136	-22.3437576293945	0.00841071270406246	0.0100340843200684	-0.00977104809135199	0.00581331877037883
1235	0.25779139995575	-0.134415164589882	-22.3437576293945	0.0171769186854362	0.011982130818069	-0.0211346503347158	-0.00782300252467394
1236	-0.391557216644287	0.514933466911316	-22.7333660125732	0.000293855206109583	0.00483929552137852	-0.023407369852066	-0.00652430532500148
1237	-0.716231524944305	0.839607775211334	-22.7333660125732	0.00581331877037883	-0.00230353930965066	-0.0172385573387146	-0.0026282137259841
1238	-0.391557216644287	0.839607775211334	-22.7983016967773	-0.0152905117720366	0.00418994715437293	-0.00457625929266214	-3.08191010844894e-05
1239	0.25779139995575	-0.134415164589882	-22.2138862609863	0.0152288740500808	0.00841071270406246	-0.000680167751852423	0.000293855206109583
1240	-0.0668829083442688	0.514933466911316	-22.2788219451904	0.020423661917448	0.00678734155371785	-0.00847235135734081	-0.00684897974133492
1241	-1.69025444984436	1.16428208351135	-22.7983016967773	-0.0113944197073579	0.00808603875339031	-0.00522560812532902	-0.00555028254166245
1242	-1.69025444984436	1.16428208351135	-23.1879100799561	-0.00814767740666866	-0.00490093370899558	-0.00327756232582033	-0.00457625929266214
1243	-2.01492881774902	0.190259143710136	-22.9281711578369	-0.0279528107494116	-0.00132951640989631	0.00906006153672934	0.00678734155371785
1244	-2.01492881774902	0.839607775211334	-22.9281711578369	0.0116574559360743	0.00581331877037883	0.000618529506027699	0.00548864435404539
1245	-1.69025444984436	1.48895645141602	-22.9281711578369	0.0213976856321096	0.00873538758605719	0.00256657530553639	0.00256657530553639
1246	-1.04090583324432	0.839607775211334	-22.9281711578369	0.00581331877037883	-3.08191010844894e-05	-0.00587495695799589	0.00386527273803949
1247	-1.04090583324432	0.190259143710136	-22.5385608673096	-0.0188619289547205	-0.00652430532500148	-0.00619963090866804	-0.00197886489331722
1248	-0.0668829083442688	1.16428208351135	-22.6034965515137	-0.000355493422830477	0.000618529506027699	0.000293855206109583	0.00711201597005129
1249	0.25779139995575	0.839607775211334	-22.4736270904541	-0.00132951640989631	0.00386527273803949	-0.00522560812532902	-3.08191010844894e-05
1250	-0.0668829083442688	0.839607775211334	-22.2788219451904	0.0175015944987535	0.00516396993771195	-0.0110697457566857	0.00678734155371785
1251	0.25779139995575	0.190259143710136	-22.3437576293945	0.00548864435404539	0.000943203864153475	-0.00197886489331722	-0.0026282137259841
1252	0.582465708255768	-1.43311238288879	-22.5385608673096	-0.0104203969240189	-0.0104203969240189	0.000618529506027699	0.000618529506027699
1253	-0.716231524944305	0.190259143710136	-22.40869140625	0.00256657530553639	-0.00555028254166245	0.0022419011220336	0.00321592413820326
1254	0.25779139995575	-0.134415164589882	-22.6684303283691	0.0116574559360743	-0.00392691092565656	0.00126787810586393	-0.00197886489331722
1255	0.25779139995575	-0.783763766288757	-22.3437576293945	-0.00944637414067984	-0.00587495695799589	-0.00165419070981443	-0.00295288790948689
1256	0.582465708255768	-1.10843813419342	-22.2138862609863	0.00646266713738441	-0.00490093370899558	-0.00327756232582033	-3.08191010844894e-05
1257	0.25779139995575	-1.10843813419342	-21.8242778778076	-0.00879702530801296	-0.00555028254166245	-0.0104203969240189	-0.000355493422830477
1258	-0.716231524944305	0.190259143710136	-22.0840167999268	-0.00295288790948689	-0.00879702530801296	0.00483929552137852	0.0022419011220336
1259	-0.716231524944305	0.839607775211334	-22.3437576293945	0.0100340843200684	0.00646266713738441	-0.00587495695799589	-0.000680167751852423
1260	-0.391557216644287	0.839607775211334	-22.4736270904541	0.0210730116814375	0.00776136433705688	-0.0026282137259841	-0.00132951640989631
1261	-0.0668829083442688	-0.134415164589882	-22.1489524841309	-0.00619963090866804	0.00191722682211548	-0.00100484199356288	-0.00555028254166245
1262	0.25779139995575	0.190259143710136	-22.1489524841309	-0.00652430532500148	-0.00360223650932312	-0.00684897974133492	-0.00457625929266214
1263	0.25779139995575	-0.134415164589882	-22.1489524841309	-0.00165419070981443	-0.00912170019000769	-0.00360223650932312	0.00873538758605719
1264	0.25779139995575	0.190259143710136	-22.7983016967773	0.00126787810586393	0.00321592413820326	-0.00425158534198999	0.00483929552137852
1265	0.582465708255768	-0.783763766288757	-22.7333660125732	0.00646266713738441	0.000293855206109583	-0.00555028254166245	0.00256657530553639
1266	-0.716231524944305	0.514933466911316	-22.6034965515137	-0.00587495695799589	-0.00327756232582033	-0.00165419070981443	0.000293855206109583
1267	0.582465708255768	-0.134415164589882	-22.3437576293945	0.0022419011220336	0.00321592413820326	0.00970941036939621	-0.000680167751852423
1268	0.582465708255768	0.190259143710136	-21.8892135620117	-0.0152905117720366	-0.00100484199356288	0.0412028171122074	0.00191722682211548
1269	-0.391557216644287	0.839607775211334	-22.2788219451904	0.0145795252174139	0.00321592413820326	0.0577612072229385	0.00970941036939621
1270	0.25779139995575	-0.459089487791061	-22.4736270904541	0.00711201597005129	0.00873538758605719	0.0525664202868938	0.0103587592020631
1271	-0.391557216644287	0.514933466911316	-22.8632354736328	0.01100810803473	-0.00165419070981443	0.0360080301761627	0.00191722682211548
1272	-0.716231524944305	-0.134415164589882	-22.40869140625	-0.00100484199356288	-3.08191010844894e-05	0.0116574559360743	0.000618529506027699
1273	-0.0668829083442688	-0.134415164589882	-22.2788219451904	-0.0120437685400248	0.00711201597005129	-0.00295288790948689	0.00516396993771195
1274	-1.04090583324432	-0.134415164589882	-22.6034965515137	-0.00944637414067984	-0.00230353930965066	-0.0273034609854221	0.00613799272105098
1275	-1.04090583324432	-0.783763766288757	-22.3437576293945	-0.00749832857400179	0.00548864435404539	-0.0571734979748726	-0.00165419070981443
1276	-1.36558020114899	-0.134415164589882	-22.4736270904541	0.0116574559360743	0.00451462110504508	-0.0607449151575565	-0.00555028254166245
1277	-2.33960318565369	0.839607775211334	-22.7333660125732	-0.0139918150380254	-0.00457625929266214	-0.0480826161801815	-0.00392691092565656
1278	-0.716231524944305	-0.459089487791061	-22.1489524841309	-0.0123684434220195	0.00191722682211548	-0.0240567177534103	0.00548864435404539
1279	-1.69025444984436	1.48895645141602	-22.6034965515137	-0.000680167751852423	0.000293855206109583	-0.0113944197073579	-0.00197886489331722
1280	-0.716231524944305	-0.459089487791061	-21.8892135620117	0.00841071270406246	0.00321592413820326	-0.021459324285388	-0.00327756232582033
1281	0.25779139995575	0.514933466911316	-22.5385608673096	-0.00197886489331722	-0.00392691092565656	-0.0185372550040483	-0.00814767740666866
1282	0.25779139995575	-0.134415164589882	-22.4736270904541	0.00581331877037883	-0.000680167751852423	-0.0107450718060136	-0.000680167751852423
1283	0.25779139995575	0.514933466911316	-22.2788219451904	0.00191722682211548	0.00191722682211548	-0.0165892094373703	-3.08191010844894e-05
1284	0.907140016555786	-0.783763766288757	-22.3437576293945	0.0022419011220336	0.00743668992072344	0.00289124972186983	-0.00230353930965066
1285	-0.391557216644287	-0.783763766288757	-22.2788219451904	0.0145795252174139	-0.00392691092565656	-0.0026282137259841	0.00159255252219737
1286	-0.0668829083442688	-0.783763766288757	-22.2788219451904	0.0191249661147594	-0.00100484199356288	-0.00295288790948689	-0.00230353930965066
1287	-0.716231524944305	-1.43311238288879	-22.4736270904541	0.00906006153672934	-0.00912170019000769	0.00321592413820326	-0.000680167751852423
1288	-0.716231524944305	-0.459089487791061	-22.6684303283691	-0.0253554154187441	-0.0107450718060136	0.00516396993771195	0.00873538758605719
1289	0.25779139995575	-1.43311238288879	-22.4736270904541	0.0259431265294552	-0.0026282137259841	0.00191722682211548	0.00581331877037883
1290	-0.716231524944305	0.190259143710136	-22.6684303283691	-0.00749832857400179	-0.00522560812532902	-0.00132951640989631	-0.000355493422830477
1291	-0.391557216644287	-0.459089487791061	-22.0190830230713	-3.08191010844894e-05	0.00516396993771195	0.0022419011220336	0.00321592413820326
1292	0.582465708255768	0.190259143710136	-22.2138862609863	0.00548864435404539	0.00483929552137852	0.0194496400654316	-0.00132951640989631
1293	0.25779139995575	0.839607775211334	-22.4736270904541	0.00451462110504508	-0.000680167751852423	0.0519170723855495	0.00516396993771195
1294	-0.391557216644287	0.839607775211334	-22.5385608673096	-0.00100484199356288	0.000618529506027699	0.0619819760322571	-0.00327756232582033
1295	0.25779139995575	-0.134415164589882	-22.6034965515137	0.00581331877037883	0.00386527273803949	0.0399041213095188	0.000618529506027699
1296	0.25779139995575	0.190259143710136	-22.4736270904541	-0.00425158534198999	0.0022419011220336	0.0197743140161037	-0.0117190945893526
1297	0.25779139995575	-0.459089487791061	-22.2138862609863	-0.00684897974133492	0.00354059832170606	0.0100340843200684	-0.00814767740666866
1298	-0.716231524944305	1.81363070011139	-22.9281711578369	-0.00457625929266214	0.0022419011220336	0.01100810803473	-0.00490093370899558
1299	0.582465708255768	-0.134415164589882	-22.7983016967773	0.00256657530553639	0.00256657530553639	-0.0130177913233638	0.00483929552137852
1300	-0.391557216644287	0.514933466911316	-22.7333660125732	0.00451462110504508	0.00516396993771195	-0.0311995539814234	0.00678734155371785
1301	-0.0668829083442688	1.16428208351135	-22.40869140625	-0.00392691092565656	0.00711201597005129	-0.0318489037454128	0.00321592413820326
1302	0.25779139995575	-0.459089487791061	-22.40869140625	-0.00327756232582033	-0.00360223650932312	-0.0130177913233638	-0.000355493422830477
1303	0.25779139995575	-0.134415164589882	-22.0190830230713	-0.00197886489331722	-0.00360223650932312	-0.017887907102704	-0.00197886489331722
1304	-0.0668829083442688	-0.134415164589882	-22.0190830230713	0.00483929552137852	0.00256657530553639	-0.02697878703475	-0.00522560812532902
1305	-0.716231524944305	0.839607775211334	-22.0190830230713	0.0220470335334539	0.00256657530553639	-0.0328229255974293	-0.000680167751852423
1306	-1.04090583324432	1.16428208351135	-22.1489524841309	-0.00197886489331722	0.00321592413820326	-0.0198359526693821	-0.00132951640989631
1307	-0.0668829083442688	0.190259143710136	-21.8892135620117	0.00743668992072344	0.00483929552137852	-0.00555028254166245	-0.00360223650932312
1308	-0.716231524944305	-0.459089487791061	-22.0840167999268	-0.00944637414067984	-0.00132951640989631	0.0106834331527352	0.00548864435404539
1309	-2.01492881774902	1.48895645141602	-21.8892135620117	-0.00457625929266214	0.00126787810586393	-3.08191010844894e-05	0.00256657530553639
1310	-0.716231524944305	-0.134415164589882	-21.8892135620117	0.0165275707840919	0.00711201597005129	0.00776136433705688	-0.00457625929266214
1311	-1.69025444984436	1.48895645141602	-22.2788219451904	-0.0195112787187099	0.000618529506027699	-0.0175632312893867	-0.00879702530801296
1312	-1.36558020114899	0.514933466911316	-22.1489524841309	-0.00392691092565656	0.00613799272105098	-0.0243813935667276	-0.00230353930965066
1313	-1.69025444984436	1.48895645141602	-22.0190830230713	-0.0162645354866982	0.000943203864153475	-0.0162645354866982	0.000943203864153475
1314	-0.391557216644287	1.16428208351135	-22.0190830230713	0.00516396993771195	0.00289124972186983	-0.0263294391334057	0.00191722682211548
1315	-1.04090583324432	1.16428208351135	-22.1489524841309	-0.00165419070981443	0.00711201597005129	-0.0337969474494457	0.00191722682211548
1316	-0.716231524944305	1.16428208351135	-22.5385608673096	-0.00652430532500148	0.00548864435404539	-0.0263294391334057	-0.0100957229733467
1317	-0.391557216644287	0.190259143710136	-22.5385608673096	-0.0156151866540313	-0.00327756232582033	-0.00814767740666866	-0.00717365415766835
1318	0.25779139995575	-0.459089487791061	-22.5385608673096	0.0194496400654316	0.00483929552137852	0.000618529506027699	-0.000355493422830477
1319	-0.716231524944305	0.514933466911316	-22.4736270904541	-3.08191010844894e-05	-0.00425158534198999	0.00386527273803949	-0.00295288790948689
1320	-0.0668829083442688	-1.43311238288879	-21.9541473388672	0.00126787810586393	-0.00197886489331722	0.00873538758605719	-0.00392691092565656
1321	0.25779139995575	-1.43311238288879	-22.2788219451904	0.0171769186854362	-0.00619963090866804	0.00678734155371785	-0.00100484199356288
1322	-0.0668829083442688	-0.783763766288757	-22.7983016967773	-0.0100957229733467	-0.00912170019000769	0.000943203864153475	-0.00392691092565656
1323	-0.391557216644287	0.190259143710136	-22.5385608673096	-0.00165419070981443	-0.00749832857400179	0.00191722682211548	0.00483929552137852
1324	-0.391557216644287	-0.134415164589882	-23.1879100799561	-0.00132951640989631	0.00386527273803949	0.00451462110504508	-0.00360223650932312
1325	0.25779139995575	-0.134415164589882	-22.5385608673096	-0.00327756232582033	0.00256657530553639	-0.00327756232582033	-0.00619963090866804
1326	0.25779139995575	-0.134415164589882	-22.1489524841309	0.00970941036939621	-0.00230353930965066	-0.000355493422830477	-0.0120437685400248
1327	-0.716231524944305	0.514933466911316	-22.6034965515137	0.00548864435404539	-0.00132951640989631	0.00256657530553639	0.000293855206109583
1328	-0.716231524944305	1.16428208351135	-23.3177795410156	-0.00684897974133492	0.000943203864153475	0.00743668992072344	0.00126787810586393
1329	0.582465708255768	-0.134415164589882	-22.4736270904541	0.011982130818069	0.00483929552137852	0.00776136433705688	0.00451462110504508
1330	-0.716231524944305	1.16428208351135	-22.6034965515137	0.00548864435404539	0.00808603875339031	-0.00457625929266214	-0.00522560812532902
1331	0.25779139995575	0.839607775211334	-22.8632354736328	0.00256657530553639	0.0022419011220336	-0.000680167751852423	-3.08191010844894e-05
1332	0.582465708255768	-0.459089487791061	-22.5385608673096	-0.00425158534198999	-0.00295288790948689	0.00581331877037883	-0.00522560812532902
1333	0.582465708255768	-0.134415164589882	-22.8632354736328	-0.00782300252467394	-0.0026282137259841	-0.000680167751852423	0.0022419011220336
1334	0.25779139995575	-0.134415164589882	-22.4736270904541	0.0165275707840919	0.00841071270406246	0.00970941036939621	0.00289124972186983
1335	0.582465708255768	0.190259143710136	-22.2788219451904	-0.00587495695799589	0.00126787810586393	-0.00360223650932312	-0.00295288790948689
1336	-0.716231524944305	-0.134415164589882	-22.1489524841309	0.0155535480007529	-0.000680167751852423	0.0022419011220336	0.00289124972186983
1337	-0.716231524944305	1.16428208351135	-22.0840167999268	0.000618529506027699	-0.00132951640989631	-0.00327756232582033	-0.00555028254166245
1338	-0.716231524944305	0.839607775211334	-22.7333660125732	-0.0026282137259841	-0.00197886489331722	-0.00295288790948689	0.00354059832170606
1339	0.25779139995575	-0.134415164589882	-22.3437576293945	0.00743668992072344	0.00678734155371785	0.00678734155371785	0.00418994715437293
1340	-0.391557216644287	0.514933466911316	-22.3437576293945	-0.00132951640989631	0.00516396993771195	-0.00912170019000769	0.00386527273803949
1341	-0.716231524944305	0.839607775211334	-22.2788219451904	0.000943203864153475	0.00418994715437293	-0.00977104809135199	-0.00652430532500148
1342	-0.716231524944305	0.839607775211334	-22.0190830230713	0.00711201597005129	0.00354059832170606	-0.0156151866540313	0.00581331877037883
1343	-1.04090583324432	0.190259143710136	-22.2138862609863	0.00451462110504508	-0.00165419070981443	-0.00522560812532902	0.00613799272105098
1344	-1.69025444984436	0.514933466911316	-22.4736270904541	-0.00360223650932312	0.00776136433705688	-0.0149658378213644	0.00159255252219737
1345	-1.69025444984436	1.48895645141602	-22.2788219451904	-0.00652430532500148	0.00289124972186983	-0.00132951640989631	0.00126787810586393
1346	-1.69025444984436	0.514933466911316	-22.5385608673096	0.00289124972186983	0.00581331877037883	-0.00684897974133492	-0.00165419070981443
1347	-1.04090583324432	-0.134415164589882	-22.1489524841309	-0.00717365415766835	0.00321592413820326	0.0191249661147594	-0.00425158534198999
1348	-1.04090583324432	0.190259143710136	-21.9541473388672	-0.00522560812532902	0.000293855206109583	0.0236704051494598	0.00548864435404539
1349	-0.716231524944305	0.839607775211334	-22.4736270904541	0.00354059832170606	0.00613799272105098	0.0233457311987877	0.00191722682211548
1350	-0.716231524944305	0.190259143710136	-22.5385608673096	0.00289124972186983	0.00776136433705688	0.0259431265294552	-0.000680167751852423
1351	-0.0668829083442688	0.190259143710136	-22.4736270904541	0.00613799272105098	0.0022419011220336	0.00938473641872406	-0.0104203969240189
1352	-0.391557216644287	0.514933466911316	-22.6034965515137	0.0126314787194133	0.00386527273803949	-0.00782300252467394	-0.00457625929266214
1353	-1.04090583324432	0.839607775211334	-22.4736270904541	-0.0026282137259841	0.00159255252219737	-0.00977104809135199	0.00386527273803949
1354	-1.04090583324432	0.190259143710136	-22.40869140625	0.013930176384747	0.000943203864153475	-0.00327756232582033	0.000293855206109583
1355	-0.716231524944305	0.190259143710136	-22.3437576293945	-0.00587495695799589	0.00159255252219737	-0.0143164889886975	-0.00230353930965066
1356	-0.0668829083442688	-0.459089487791061	-22.7333660125732	0.00906006153672934	-0.00814767740666866	-0.0126931173726916	-0.00230353930965066
1357	-0.0668829083442688	-1.75778675079346	-22.2138862609863	-0.00587495695799589	-0.00457625929266214	-0.0172385573387146	-0.00295288790948689
1358	-0.391557216644287	-1.10843813419342	-22.40869140625	0.00808603875339031	-0.0117190945893526	0.0168522447347641	0.00711201597005129
1359	-0.391557216644287	0.190259143710136	-22.9281711578369	0.01100810803473	-0.00230353930965066	0.01100810803473	0.00159255252219737
1360	-0.391557216644287	0.839607775211334	-22.2788219451904	0.0100340843200684	0.00354059832170606	-0.00555028254166245	-0.00360223650932312
1361	0.907140016555786	-0.783763766288757	-22.4736270904541	-3.08191010844894e-05	0.00451462110504508	0.00516396993771195	0.00159255252219737
1362	0.25779139995575	0.190259143710136	-22.40869140625	0.00776136433705688	-0.000680167751852423	0.00354059832170606	-0.0104203969240189
1363	0.25779139995575	-0.134415164589882	-22.40869140625	0.00451462110504508	-0.00100484199356288	0.00841071270406246	0.0022419011220336
1364	0.25779139995575	-0.134415164589882	-22.9931049346924	0.00483929552137852	-0.00165419070981443	0.000943203864153475	0.0022419011220336
1365	0.582465708255768	-0.783763766288757	-22.4736270904541	-0.00230353930965066	0.00159255252219737	-0.00295288790948689	0.00321592413820326
1366	-0.716231524944305	0.839607775211334	-22.3437576293945	0.00321592413820326	0.00418994715437293	-0.00555028254166245	-0.0026282137259841
1367	-0.716231524944305	1.16428208351135	-22.9281711578369	0.0162028968334198	0.000618529506027699	-0.0100957229733467	-0.00944637414067984
1368	0.25779139995575	0.514933466911316	-23.5125846862793	-0.0172385573387146	0.00646266713738441	0.000943203864153475	0.00451462110504508
1369	-0.391557216644287	-0.134415164589882	-22.6684303283691	0.0220470335334539	0.000943203864153475	-0.00749832857400179	-0.000680167751852423
1370	-0.0668829083442688	0.190259143710136	-22.7333660125732	-0.00100484199356288	0.00126787810586393	-0.00684897974133492	0.00678734155371785
1371	-0.716231524944305	1.16428208351135	-22.6034965515137	0.00159255252219737	-3.08191010844894e-05	-0.00197886489331722	0.00159255252219737
1372	-0.0668829083442688	-0.459089487791061	-22.6684303283691	0.0194496400654316	-0.00100484199356288	0.00613799272105098	0.00126787810586393
1373	-0.0668829083442688	-0.134415164589882	-22.9281711578369	-0.00749832857400179	0.00126787810586393	0.00581331877037883	0.00159255252219737
1374	0.25779139995575	-0.459089487791061	-22.9931049346924	0.0100340843200684	0.00483929552137852	-0.00132951640989631	-3.08191010844894e-05
1375	-0.0668829083442688	0.514933466911316	-22.4736270904541	-3.08191010844894e-05	-3.08191010844894e-05	0.00418994715437293	-3.08191010844894e-05
1376	-0.716231524944305	0.514933466911316	-22.5385608673096	-0.00132951640989631	-0.00327756232582033	-0.00490093370899558	-0.0026282137259841
1377	-1.36558020114899	1.48895645141602	-23.0580406188965	-0.0120437685400248	0.000943203864153475	0.00126787810586393	-0.00457625929266214
1378	-0.716231524944305	0.514933466911316	-22.9281711578369	0.00776136433705688	-0.00295288790948689	0.00841071270406246	0.00548864435404539
1379	-1.04090583324432	-0.459089487791061	-22.40869140625	-0.0204853005707264	0.00483929552137852	0.00418994715437293	0.00678734155371785
1380	-1.04090583324432	-0.459089487791061	-22.2788219451904	0.00516396993771195	-3.08191010844894e-05	0.000943203864153475	-3.08191010844894e-05
1381	-1.69025444984436	0.514933466911316	-22.4736270904541	-0.00684897974133492	-0.00132951640989631	-0.00782300252467394	-0.00100484199356288
1382	-1.36558020114899	1.16428208351135	-22.6034965515137	-0.0159398596733809	0.00289124972186983	-0.00100484199356288	0.00256657530553639
1383	-1.36558020114899	0.839607775211334	-22.0190830230713	0.011982130818069	0.00321592413820326	0.00483929552137852	-3.08191010844894e-05
1384	-1.04090583324432	0.839607775211334	-22.3437576293945	-0.0146411629393697	-0.00425158534198999	0.0106834331527352	0.00386527273803949
1385	-1.36558020114899	1.16428208351135	-22.6684303283691	0.01100810803473	0.00548864435404539	-0.00619963090866804	-0.00555028254166245
1386	-0.0668829083442688	0.514933466911316	-22.3437576293945	0.000943203864153475	-0.00100484199356288	0.00321592413820326	-0.00619963090866804
1387	-1.36558020114899	0.190259143710136	-22.1489524841309	-0.0110697457566857	-0.00490093370899558	-0.00814767740666866	-0.00360223650932312
1388	-1.04090583324432	0.190259143710136	-22.5385608673096	0.0168522447347641	0.00483929552137852	-0.000355493422830477	-0.00490093370899558
1389	0.582465708255768	-1.10843813419342	-21.8242778778076	-0.0100957229733467	0.00256657530553639	-3.08191010844894e-05	0.0106834331527352
1390	-1.04090583324432	0.190259143710136	-22.5385608673096	0.0168522447347641	-0.00295288790948689	0.00191722682211548	-0.00392691092565656
1391	0.582465708255768	-1.43311238288879	-22.2138862609863	-0.00165419070981443	-0.00782300252467394	-0.0149658378213644	0.00386527273803949
1392	-0.0668829083442688	-0.783763766288757	-22.2138862609863	-0.0198359526693821	-0.00814767740666866	0.00873538758605719	-0.00782300252467394
1393	0.25779139995575	-0.134415164589882	-22.6684303283691	-0.00457625929266214	-0.00457625929266214	-0.00295288790948689	0.00451462110504508
1394	-0.391557216644287	0.839607775211334	-22.6684303283691	0.00646266713738441	-0.000680167751852423	-0.00295288790948689	0.0022419011220336
1395	0.907140016555786	-0.459089487791061	-22.2138862609863	-0.0120437685400248	0.0106834331527352	-0.00717365415766835	-0.0026282137259841
1396	0.25779139995575	-0.134415164589882	-22.1489524841309	-0.00619963090866804	0.00483929552137852	-0.0146411629393697	-0.00165419070981443
1397	0.25779139995575	-0.134415164589882	-22.1489524841309	-0.0100957229733467	-0.00425158534198999	-0.00619963090866804	0.000943203864153475
1398	-0.716231524944305	0.839607775211334	-22.4736270904541	-0.00555028254166245	-0.0026282137259841	-0.00425158534198999	0.00418994715437293
1399	0.25779139995575	-0.134415164589882	-22.40869140625	-0.000680167751852423	0.00483929552137852	-0.00944637414067984	0.00548864435404539
1400	-0.391557216644287	0.839607775211334	-22.4736270904541	0.00451462110504508	0.0022419011220336	-0.00717365415766835	0.00159255252219737
1401	-0.391557216644287	-0.459089487791061	-22.5385608673096	-0.0117190945893526	0.00386527273803949	-0.0143164889886975	0.00126787810586393
1402	0.25779139995575	0.190259143710136	-22.4736270904541	0.00159255252219737	-0.0026282137259841	-0.00522560812532902	0.00159255252219737
1403	0.25779139995575	0.190259143710136	-22.7333660125732	0.00711201597005129	-0.00327756232582033	0.00613799272105098	0.00451462110504508
1404	0.25779139995575	0.190259143710136	-22.2788219451904	-0.00132951640989631	0.0106834331527352	-0.00425158534198999	0.00841071270406246
1405	-0.716231524944305	0.190259143710136	-22.1489524841309	0.00354059832170606	0.00159255252219737	0.00289124972186983	-0.00782300252467394
1406	-0.391557216644287	0.839607775211334	-22.3437576293945	0.0126314787194133	0.00776136433705688	-0.00457625929266214	0.00126787810586393
1407	-0.391557216644287	0.514933466911316	-22.4736270904541	-0.00197886489331722	-0.00392691092565656	0.0191249661147594	-0.00295288790948689
1408	0.907140016555786	-0.459089487791061	-22.4736270904541	-3.08191010844894e-05	0.000293855206109583	0.029189869761467	0.00743668992072344
1409	-0.391557216644287	1.16428208351135	-22.6684303283691	0.00581331877037883	-0.000355493422830477	0.0405534692108631	0.00581331877037883
1410	0.582465708255768	-0.134415164589882	-22.40869140625	0.00548864435404539	0.00613799272105098	0.0239950809627771	0.000618529506027699
1411	-0.391557216644287	0.839607775211334	-22.6034965515137	-0.00165419070981443	0.00191722682211548	0.0210730116814375	0.0022419011220336
1412	-0.391557216644287	1.16428208351135	-22.40869140625	-0.00977104809135199	-0.00197886489331722	0.00256657530553639	0.00451462110504508
1413	-1.69025444984436	0.839607775211334	-22.7983016967773	-0.00782300252467394	-0.00132951640989631	-3.08191010844894e-05	0.00808603875339031
1414	-1.04090583324432	1.16428208351135	-22.7333660125732	-0.00295288790948689	-0.00132951640989631	-0.0208099745213985	0.0126314787194133
1415	-2.33960318565369	0.839607775211334	-22.6034965515137	-0.000680167751852423	0.00321592413820326	-0.0324982516467571	0.00159255252219737
1416	-2.01492881774902	0.839607775211334	-23.3177795410156	-0.0107450718060136	-0.000355493422830477	-0.0513293594121933	-0.00100484199356288
1417	-1.04090583324432	0.514933466911316	-22.8632354736328	-0.0107450718060136	-0.00230353930965066	-0.0370436906814575	-0.00360223650932312
1418	-0.0668829083442688	-0.134415164589882	-22.6684303283691	-0.00197886489331722	0.00354059832170606	-0.0217839982360601	-0.000355493422830477
1419	-1.04090583324432	0.839607775211334	-23.1879100799561	0.00581331877037883	0.00321592413820326	-0.0188619289547205	0.00646266713738441
1420	-0.0668829083442688	0.190259143710136	-22.9931049346924	0.0155535480007529	0.00906006153672934	-0.00782300252467394	-0.00555028254166245
1421	-0.0668829083442688	-0.134415164589882	-23.0580406188965	0.00906006153672934	0.00321592413820326	-0.021459324285388	-0.00360223650932312
1422	-0.391557216644287	1.48895645141602	-22.6684303283691	0.00548864435404539	-0.00652430532500148	-0.0107450718060136	0.000293855206109583
1423	-0.0668829083442688	0.514933466911316	-22.2138862609863	-0.00165419070981443	0.00516396993771195	-0.00587495695799589	0.00451462110504508
1424	-0.391557216644287	0.190259143710136	-23.1879100799561	0.00711201597005129	-0.00652430532500148	-0.00132951640989631	0.00126787810586393
1425	0.582465708255768	-1.75778675079346	-23.0580406188965	-0.00977104809135199	-0.00717365415766835	-0.00230353930965066	0.00126787810586393
1426	-0.0668829083442688	-1.10843813419342	-22.5385608673096	0.00126787810586393	-0.00814767740666866	-0.00652430532500148	-0.00490093370899558
1427	-0.391557216644287	-0.459089487791061	-23.1879100799561	0.00191722682211548	-0.0113944197073579	0.012956153601408	-0.000680167751852423
1428	-0.391557216644287	0.514933466911316	-22.4736270904541	0.00289124972186983	-0.00879702530801296	0.00938473641872406	0.00191722682211548
1429	0.582465708255768	-0.783763766288757	-22.0190830230713	0.00743668992072344	0.00191722682211548	0.00808603875339031	-0.000680167751852423
1430	-0.716231524944305	0.514933466911316	-22.6034965515137	0.0116574559360743	0.00289124972186983	0.00354059832170606	0.00159255252219737
1431	-0.0668829083442688	0.514933466911316	-22.4736270904541	-0.000680167751852423	0.00191722682211548	-0.0100957229733467	-0.00619963090866804
1432	0.25779139995575	-0.134415164589882	-22.1489524841309	0.00483929552137852	-0.00100484199356288	-0.000680167751852423	-0.00619963090866804
1433	0.582465708255768	0.190259143710136	-22.1489524841309	-0.00977104809135199	0.00451462110504508	0.00678734155371785	-3.08191010844894e-05
1434	0.25779139995575	-0.134415164589882	-22.0190830230713	0.00126787810586393	0.00743668992072344	0.00126787810586393	-3.08191010844894e-05
1435	0.582465708255768	0.190259143710136	-22.0840167999268	0.00256657530553639	0.00289124972186983	0.000618529506027699	-0.00847235135734081
1436	-0.391557216644287	0.839607775211334	-22.0190830230713	-0.0136671401560307	0.00159255252219737	-0.00717365415766835	-0.0113944197073579
1437	-0.0668829083442688	1.81363070011139	-22.5385608673096	-0.0133424662053585	-0.000680167751852423	-0.00490093370899558	-0.0123684434220195
1438	-0.716231524944305	0.839607775211334	-22.7333660125732	0.013930176384747	-0.00587495695799589	-0.00100484199356288	0.000618529506027699
1439	-0.0668829083442688	0.514933466911316	-22.3437576293945	0.00418994715437293	0.00646266713738441	0.000293855206109583	-0.00197886489331722
1440	-0.0668829083442688	1.16428208351135	-22.3437576293945	-0.00619963090866804	-0.0026282137259841	-0.00100484199356288	-0.00425158534198999
1441	-0.716231524944305	1.16428208351135	-22.2788219451904	0.00289124972186983	0.00289124972186983	-0.00197886489331722	-0.00684897974133492
1442	0.582465708255768	-0.134415164589882	-22.40869140625	-0.0162645354866982	-0.0026282137259841	0.0103587592020631	-0.00684897974133492
1443	-0.0668829083442688	-0.134415164589882	-22.7333660125732	0.00516396993771195	-0.00555028254166245	0.0324366129934788	-0.000680167751852423
1444	0.25779139995575	-0.134415164589882	-22.40869140625	0.0142548503354192	0.000618529506027699	0.0288651939481497	0.00451462110504508
1445	-0.716231524944305	0.839607775211334	-22.4736270904541	-0.0117190945893526	0.00808603875339031	0.0243197549134493	-0.00912170019000769
1446	-0.391557216644287	1.16428208351135	-22.4736270904541	0.0210730116814375	0.00354059832170606	0.00126787810586393	-0.00295288790948689
1447	-0.391557216644287	-0.459089487791061	-22.6034965515137	-0.0169138833880424	0.00256657530553639	-0.00165419070981443	0.000618529506027699
1448	-1.36558020114899	-0.134415164589882	-23.6424541473389	-0.00717365415766835	0.00548864435404539	-0.00392691092565656	-0.00684897974133492
1449	-1.04090583324432	0.839607775211334	-23.122974395752	-0.00879702530801296	0.00938473641872406	-0.017887907102704	0.00451462110504508
1450	-1.69025444984436	0.839607775211334	-23.4476490020752	0.00548864435404539	0.00483929552137852	-0.0286021586507559	-0.00100484199356288
1451	-1.04090583324432	-0.783763766288757	-22.6684303283691	0.00970941036939621	0.00678734155371785	-0.00879702530801296	-0.00944637414067984
1452	-0.391557216644287	1.16428208351135	-22.9281711578369	-0.0188619289547205	-0.00100484199356288	0.0207483377307653	-0.000355493422830477
1453	-1.04090583324432	0.839607775211334	-22.9931049346924	0.00646266713738441	-0.00327756232582033	0.0483456552028656	0.00418994715437293
1454	-0.716231524944305	1.16428208351135	-23.7723236083984	0.012956153601408	-0.00392691092565656	0.0444495603442192	0.00516396993771195
1455	0.25779139995575	0.190259143710136	-23.122974395752	-0.0104203969240189	-0.000680167751852423	0.0360080301761627	-0.00457625929266214
1456	-0.391557216644287	0.190259143710136	-22.8632354736328	0.0217223595827818	0.00321592413820326	0.000618529506027699	-0.0123684434220195
1457	0.582465708255768	-0.459089487791061	-22.7983016967773	-0.0159398596733809	-0.00197886489331722	-0.00132951640989631	0.00256657530553639
1458	0.25779139995575	-0.134415164589882	-22.1489524841309	0.0207483377307653	0.0022419011220336	-0.021459324285388	0.00483929552137852
1459	-0.0668829083442688	0.514933466911316	-22.5385608673096	0.0217223595827818	0.00289124972186983	-0.0406151078641415	0.00321592413820326
1460	-0.391557216644287	-1.10843813419342	-22.40869140625	0.00906006153672934	-0.00522560812532902	-0.0555501282215118	-0.00295288790948689
1461	0.25779139995575	-1.43311238288879	-22.4736270904541	-0.00847235135734081	-0.00392691092565656	-0.0620436146855354	0.00289124972186983
1462	0.582465708255768	-0.783763766288757	-22.3437576293945	-0.00165419070981443	-0.00457625929266214	-0.0266541130840778	0.00516396993771195
1463	-0.391557216644287	-0.134415164589882	-22.3437576293945	0.0152288740500808	-0.00912170019000769	-0.00879702530801296	0.00483929552137852
1464	-0.716231524944305	0.514933466911316	-22.2138862609863	0.000943203864153475	0.00581331877037883	-0.0188619289547205	0.00516396993771195
1465	0.25779139995575	0.190259143710136	-22.40869140625	0.0100340843200684	0.0022419011220336	-0.00197886489331722	0.00841071270406246
1466	-0.0668829083442688	-0.459089487791061	-22.3437576293945	0.00321592413820326	-0.000680167751852423	-0.0188619289547205	0.0106834331527352
1467	-0.391557216644287	1.16428208351135	-22.8632354736328	0.00418994715437293	0.000618529506027699	-0.0100957229733467	-0.00814767740666866
1468	-0.0668829083442688	0.190259143710136	-22.6034965515137	-0.00457625929266214	-3.08191010844894e-05	-0.00360223650932312	0.00678734155371785
1469	-1.04090583324432	1.16428208351135	-22.2788219451904	-0.0224333461374044	0.00289124972186983	-0.000355493422830477	0.00841071270406246
1470	0.582465708255768	-0.459089487791061	-22.0190830230713	0.00256657530553639	0.00581331877037883	0.00159255252219737	0.00581331877037883
1471	-1.04090583324432	1.16428208351135	-22.7333660125732	0.0171769186854362	0.00191722682211548	0.0197743140161037	-0.00555028254166245
1472	-0.0668829083442688	0.190259143710136	-22.6034965515137	-0.00132951640989631	-0.00360223650932312	0.031137915328145	0.00191722682211548
1473	-0.716231524944305	0.190259143710136	-22.4736270904541	-0.00100484199356288	-3.08191010844894e-05	0.041852168738842	0.00321592413820326
1474	-0.391557216644287	-0.134415164589882	-22.40869140625	0.00646266713738441	0.0022419011220336	0.0285405199974775	0.00418994715437293
1475	-0.716231524944305	0.839607775211334	-22.40869140625	0.0113327819854021	0.00938473641872406	0.00354059832170606	-0.000355493422830477
1476	-0.716231524944305	1.16428208351135	-22.2138862609863	0.00613799272105098	-0.00197886489331722	-0.00879702530801296	-0.00100484199356288
1477	-1.04090583324432	1.16428208351135	-22.40869140625	-0.00197886489331722	0.00159255252219737	-0.0341216214001179	-0.00132951640989631
1478	-0.716231524944305	0.839607775211334	-22.3437576293945	-0.00490093370899558	-0.00132951640989631	-0.0438618510961533	0.00743668992072344
1479	0.582465708255768	-0.783763766288757	-22.0190830230713	-0.00717365415766835	0.00808603875339031	-0.0458098985254765	0.00354059832170606
1480	0.25779139995575	0.514933466911316	-22.40869140625	0.0106834331527352	0.00418994715437293	-0.0139918150380254	-0.00652430532500148
1481	-1.04090583324432	0.514933466911316	-22.1489524841309	-0.00717365415766835	0.00938473641872406	-0.021459324285388	0.000943203864153475
1482	-1.04090583324432	1.16428208351135	-21.7593441009521	-0.00652430532500148	0.00581331877037883	-0.0133424662053585	-0.0026282137259841
1483	-1.04090583324432	0.190259143710136	-22.2788219451904	-0.00912170019000769	0.000293855206109583	0.00191722682211548	0.00289124972186983
1484	-2.01492881774902	0.514933466911316	-22.2138862609863	-0.00522560812532902	0.00678734155371785	-0.0117190945893526	0.000618529506027699
1485	-1.69025444984436	0.839607775211334	-22.3437576293945	-0.00100484199356288	0.00678734155371785	-0.00944637414067984	-0.00165419070981443
1486	-2.01492881774902	1.16428208351135	-22.3437576293945	-0.00555028254166245	0.00159255252219737	-0.0169138833880424	-0.00132951640989631
1487	-1.36558020114899	-0.134415164589882	-21.694408416748	-0.00555028254166245	-0.0026282137259841	-3.08191010844894e-05	-0.00327756232582033
1488	-1.36558020114899	0.839607775211334	-22.2138862609863	-0.00847235135734081	-0.00100484199356288	0.00516396993771195	-3.08191010844894e-05
1489	-0.0668829083442688	-0.134415164589882	-22.2788219451904	0.0233457311987877	0.0106834331527352	-0.000680167751852423	0.0113327819854021
1490	-1.04090583324432	1.16428208351135	-22.0840167999268	-0.00392691092565656	0.00516396993771195	0.00159255252219737	-0.00295288790948689
1491	0.25779139995575	-0.459089487791061	-21.8242778778076	0.00743668992072344	-0.00132951640989631	0.00191722682211548	-0.00425158534198999
1492	0.582465708255768	-0.134415164589882	-21.8892135620117	-0.0113944197073579	-0.00652430532500148	-0.00360223650932312	0.00126787810586393
1493	0.25779139995575	-0.459089487791061	-21.7593441009521	-0.00100484199356288	-0.00912170019000769	0.000618529506027699	0.00289124972186983
1494	-0.0668829083442688	-1.43311238288879	-22.0840167999268	0.0181509424000978	-0.00230353930965066	0.00289124972186983	0.0106834331527352
1495	-0.0668829083442688	-1.10843813419342	-21.9541473388672	-0.0100957229733467	-0.00522560812532902	-0.00392691092565656	-0.00425158534198999
1496	-0.0668829083442688	-1.10843813419342	-22.0190830230713	0.0197743140161037	-0.00879702530801296	-0.0100957229733467	-0.00587495695799589
1497	0.25779139995575	-0.783763766288757	-22.2788219451904	-0.00230353930965066	-0.00912170019000769	-0.00555028254166245	0.00516396993771195
1498	-0.391557216644287	-1.10843813419342	-21.694408416748	0.0022419011220336	-0.00295288790948689	-3.08191010844894e-05	0.00191722682211548
1499	-0.391557216644287	0.514933466911316	-21.8242778778076	0.00906006153672934	-0.0026282137259841	-0.00425158534198999	0.00548864435404539
1500	-0.0668829083442688	0.839607775211334	-22.1489524841309	0.00516396993771195	0.00289124972186983	-0.0120437685400248	-0.000355493422830477
1501	0.907140016555786	0.190259143710136	-22.2788219451904	0.00678734155371785	0.00548864435404539	-0.00425158534198999	-0.00587495695799589
1502	0.582465708255768	-0.459089487791061	-22.3437576293945	0.00613799272105098	-0.00684897974133492	-0.00555028254166245	0.000293855206109583
1503	0.25779139995575	-0.134415164589882	-22.40869140625	-0.00132951640989631	-0.00717365415766835	0.00256657530553639	-0.00197886489331722
1504	0.582465708255768	-0.134415164589882	-21.7593441009521	0.00906006153672934	0.00906006153672934	-0.00132951640989631	0.00321592413820326
1505	-0.391557216644287	0.190259143710136	-21.8892135620117	0.00711201597005129	0.00581331877037883	-3.08191010844894e-05	0.00646266713738441
1506	-0.0668829083442688	-0.134415164589882	-22.5385608673096	0.00841071270406246	0.00646266713738441	0.0022419011220336	0.0022419011220336
1507	-0.0668829083442688	0.190259143710136	-22.6684303283691	-0.00327756232582033	0.00126787810586393	-0.00457625929266214	-0.00587495695799589
1508	-0.0668829083442688	-0.134415164589882	-22.0840167999268	-0.00132951640989631	-0.00749832857400179	0.01100810803473	-0.0026282137259841
1509	-1.04090583324432	1.16428208351135	-22.2138862609863	0.00873538758605719	0.00354059832170606	0.00256657530553639	-0.00100484199356288
1510	0.25779139995575	-0.134415164589882	-21.9541473388672	-0.00684897974133492	-0.00165419070981443	0.01100810803473	-0.00327756232582033
1511	0.25779139995575	0.514933466911316	-22.2788219451904	-0.00425158534198999	0.00776136433705688	0.0168522447347641	-0.000355493422830477
1512	-0.716231524944305	1.48895645141602	-22.4736270904541	-0.00165419070981443	0.00483929552137852	0.011982130818069	-0.00977104809135199
1513	-0.716231524944305	0.514933466911316	-22.3437576293945	-0.00197886489331722	-0.00100484199356288	0.00906006153672934	0.00126787810586393
1514	-1.69025444984436	1.48895645141602	-22.2788219451904	-0.00132951640989631	0.00289124972186983	-0.00360223650932312	-0.00425158534198999
1515	-1.69025444984436	1.48895645141602	-22.2788219451904	-0.00587495695799589	0.000618529506027699	-0.00684897974133492	-0.00425158534198999
1516	-1.04090583324432	0.514933466911316	-22.1489524841309	-0.00782300252467394	0.0100340843200684	-0.0162645354866982	-0.00847235135734081
1517	-1.69025444984436	1.16428208351135	-22.40869140625	-0.00814767740666866	-0.00522560812532902	0.00581331877037883	-0.00230353930965066
1518	-0.716231524944305	-0.134415164589882	-22.4736270904541	-0.00360223650932312	-0.00100484199356288	0.0239950809627771	0.0022419011220336
1519	-1.04090583324432	0.190259143710136	-22.2788219451904	0.00776136433705688	0.00386527273803949	0.0252937767654657	0.00418994715437293
1520	-0.0668829083442688	0.514933466911316	-22.1489524841309	-0.0162645354866982	0.00808603875339031	0.0188002903014421	-0.00360223650932312
1521	-0.391557216644287	1.48895645141602	-22.3437576293945	-0.00912170019000769	0.00386527273803949	0.0126314787194133	-0.00392691092565656
1522	-0.391557216644287	1.16428208351135	-22.1489524841309	0.00678734155371785	-0.00132951640989631	0.0126314787194133	-0.000680167751852423
1523	-0.391557216644287	0.839607775211334	-22.4736270904541	-0.00425158534198999	-0.0100957229733467	0.0168522447347641	0.00548864435404539
1524	-1.04090583324432	0.190259143710136	-22.6684303283691	0.00516396993771195	-0.00327756232582033	-0.00392691092565656	-0.00230353930965066
1525	-0.391557216644287	0.190259143710136	-22.7333660125732	0.00191722682211548	0.00126787810586393	-0.0305502042174339	-0.00100484199356288
1526	0.25779139995575	-1.10843813419342	-22.5385608673096	-0.00327756232582033	-3.08191010844894e-05	-0.0341216214001179	-0.00847235135734081
1527	-0.716231524944305	-0.134415164589882	-22.4736270904541	0.00678734155371785	-0.00847235135734081	-0.0139918150380254	0.000618529506027699
1528	-0.716231524944305	-0.459089487791061	-22.2788219451904	-0.0165892094373703	-0.00327756232582033	-0.00879702530801296	0.00354059832170606
1529	0.25779139995575	-0.783763766288757	-22.6034965515137	-0.0149658378213644	-0.00425158534198999	-0.00392691092565656	0.00743668992072344
1530	-0.0668829083442688	-0.134415164589882	-22.3437576293945	0.000618529506027699	0.00126787810586393	-0.00814767740666866	-0.00392691092565656
1531	-0.716231524944305	0.514933466911316	-22.4736270904541	0.00483929552137852	0.00938473641872406	-0.0120437685400248	-0.00392691092565656
1532	0.582465708255768	-0.459089487791061	-22.2788219451904	-0.00197886489331722	-0.00327756232582033	-0.0143164889886975	0.0113327819854021
1533	-0.0668829083442688	0.190259143710136	-22.0190830230713	0.0136055024340749	0.00321592413820326	0.00548864435404539	0.00256657530553639
1534	0.907140016555786	-0.459089487791061	-22.3437576293945	0.0132808275520802	-0.00132951640989631	0.000293855206109583	0.00483929552137852
1535	-0.0668829083442688	-0.459089487791061	-22.5385608673096	0.00548864435404539	0.000943203864153475	-0.00230353930965066	-0.00392691092565656
1536	-0.716231524944305	0.514933466911316	-22.4736270904541	0.000943203864153475	0.00938473641872406	-0.00197886489331722	-0.00587495695799589
1537	-0.716231524944305	0.190259143710136	-22.6684303283691	0.0269171483814716	-0.000680167751852423	-0.00295288790948689	0.000618529506027699
1538	-0.391557216644287	0.839607775211334	-22.8632354736328	0.00483929552137852	-0.00295288790948689	0.00386527273803949	-0.00490093370899558
1539	-0.0668829083442688	-0.459089487791061	-22.40869140625	-0.0156151866540313	0.00841071270406246	0.00256657530553639	0.00646266713738441
1540	-0.391557216644287	1.16428208351135	-22.5385608673096	0.0155535480007529	0.0022419011220336	0.000293855206109583	-0.00132951640989631
1541	-0.391557216644287	-0.134415164589882	-22.40869140625	-0.00132951640989631	0.00841071270406246	-0.00425158534198999	-0.000355493422830477
1542	-0.0668829083442688	0.190259143710136	-22.6034965515137	0.113929867744446	0.00451462110504508	-0.0100957229733467	0.00256657530553639
1543	0.25779139995575	-0.134415164589882	-22.40869140625	0.112955838441849	0.000293855206109583	0.00191722682211548	0.000943203864153475
1544	0.25779139995575	0.514933466911316	-22.40869140625	0.115553237497807	0.0100340843200684	-0.00749832857400179	0.00191722682211548
1545	0.25779139995575	-0.459089487791061	-22.0840167999268	0.111332468688488	0.00321592413820326	-0.0110697457566857	-0.000680167751852423
1546	-1.04090583324432	0.839607775211334	-22.6034965515137	0.110033772885799	0.00646266713738441	-0.00425158534198999	-0.0107450718060136
1547	-0.391557216644287	-0.459089487791061	-23.122974395752	0.10418963432312	0.00191722682211548	-0.00619963090866804	-0.00457625929266214
1548	-1.36558020114899	0.190259143710136	-23.0580406188965	0.102566264569759	0.000943203864153475	0.00841071270406246	0.00321592413820326
1549	-1.36558020114899	0.514933466911316	-23.1879100799561	0.106137678027153	0.00808603875339031	0.00646266713738441	0.00289124972186983
1550	-1.69025444984436	0.190259143710136	-22.7333660125732	0.102566264569759	0.00159255252219737	-3.08191010844894e-05	-0.00197886489331722
1551	-0.716231524944305	-0.459089487791061	-22.6034965515137	0.106462351977825	0.00256657530553639	0.00483929552137852	0.00191722682211548
1552	-1.04090583324432	0.839607775211334	-23.1879100799561	0.10418963432312	0.00191722682211548	0.0106834331527352	-0.00132951640989631
1553	-0.716231524944305	0.839607775211334	-23.3177795410156	0.107761055231094	0.00451462110504508	0.00906006153672934	0.00548864435404539
1554	-0.716231524944305	0.514933466911316	-23.0580406188965	0.113280512392521	0.00386527273803949	0.00646266713738441	0.000293855206109583
1555	-0.0668829083442688	0.190259143710136	-23.2528457641602	0.113280512392521	0.00678734155371785	-0.00132951640989631	-0.00327756232582033
1556	-0.0668829083442688	-0.459089487791061	-22.2788219451904	0.10711170732975	0.00321592413820326	-0.00392691092565656	-0.00360223650932312
1557	0.582465708255768	0.190259143710136	-22.2788219451904	0.0379560738801956	-0.00490093370899558	-0.0113944197073579	-0.00587495695799589
1558	0.25779139995575	-1.43311238288879	-22.5385608673096	0.00711201597005129	-0.00879702530801296	-3.08191010844894e-05	0.00159255252219737
1559	-0.716231524944305	0.514933466911316	-22.7983016967773	0.0600339286029339	-0.00100484199356288	-0.00490093370899558	-0.00457625929266214
1560	0.582465708255768	-1.43311238288879	-22.4736270904541	-0.017887907102704	-0.00490093370899558	0.00906006153672934	0.00548864435404539
1561	0.25779139995575	-0.783763766288757	-22.6684303283691	-0.0026282137259841	-0.00847235135734081	-0.00165419070981443	-0.00522560812532902
1562	-0.0668829083442688	-0.134415164589882	-22.4736270904541	0.0113327819854021	-0.00912170019000769	-0.00360223650932312	0.0022419011220336
1563	-0.716231524944305	0.514933466911316	-22.4736270904541	0.00581331877037883	-0.0139918150380254	0.00970941036939621	0.00743668992072344
1564	-0.0668829083442688	0.190259143710136	-23.2528457641602	0.0168522447347641	0.00321592413820326	-0.000680167751852423	0.000293855206109583
1565	-0.391557216644287	0.839607775211334	-22.7983016967773	0.00873538758605719	-0.000355493422830477	-3.08191010844894e-05	0.00126787810586393
1566	0.907140016555786	0.190259143710136	-22.2138862609863	0.0132808275520802	0.00191722682211548	-0.00555028254166245	-0.00132951640989631
1567	-0.391557216644287	0.839607775211334	-22.2138862609863	-0.00132951640989631	0.00256657530553639	0.00451462110504508	0.000943203864153475
1568	0.25779139995575	0.190259143710136	-22.0840167999268	0.00386527273803949	-0.00392691092565656	0.00386527273803949	0.00354059832170606
1569	-0.391557216644287	-0.134415164589882	-22.40869140625	-0.0156151866540313	-3.08191010844894e-05	-0.00749832857400179	0.00646266713738441
1570	-0.0668829083442688	-0.134415164589882	-22.6034965515137	0.0145795252174139	0.00743668992072344	-0.00522560812532902	-0.00132951640989631
1571	-0.716231524944305	1.16428208351135	-22.7333660125732	-0.0110697457566857	0.000943203864153475	-0.00100484199356288	-0.00165419070981443
1572	-0.0668829083442688	1.16428208351135	-22.4736270904541	-0.00490093370899558	0.00159255252219737	-0.00652430532500148	-0.00879702530801296
1573	-0.391557216644287	-0.134415164589882	-21.9541473388672	-3.08191010844894e-05	-0.00490093370899558	-0.00684897974133492	0.000618529506027699
1574	-0.391557216644287	-0.134415164589882	-22.0840167999268	0.00321592413820326	0.00483929552137852	0.00256657530553639	-0.00165419070981443
1575	-0.716231524944305	0.839607775211334	-22.5385608673096	0.0022419011220336	0.00938473641872406	-0.00619963090866804	0.000618529506027699
1576	-1.04090583324432	1.48895645141602	-22.7333660125732	0.000293855206109583	0.00354059832170606	-0.0123684434220195	-0.00457625929266214
1577	-0.391557216644287	0.514933466911316	-22.40869140625	-0.0217839982360601	0.0022419011220336	-0.00782300252467394	-0.00132951640989631
1578	-0.716231524944305	1.16428208351135	-22.2138862609863	0.00386527273803949	0.00191722682211548	-3.08191010844894e-05	0.00776136433705688
1579	0.25779139995575	-0.459089487791061	-22.1489524841309	-0.00295288790948689	0.00386527273803949	-0.00295288790948689	0.00256657530553639
1580	-0.391557216644287	1.48895645141602	-22.6034965515137	0.00159255252219737	0.00808603875339031	-0.000680167751852423	0.00321592413820326
1581	-0.716231524944305	1.48895645141602	-22.7983016967773	-0.0230826959013939	-0.00684897974133492	-0.0130177913233638	-3.08191010844894e-05
1582	-1.69025444984436	-0.134415164589882	-22.5385608673096	-0.0195112787187099	-0.0026282137259841	-0.0113944197073579	0.00548864435404539
1583	-0.716231524944305	-0.459089487791061	-22.2788219451904	-0.0159398596733809	-0.00327756232582033	-0.0026282137259841	0.00289124972186983
1584	-1.36558020114899	0.190259143710136	-22.2138862609863	-0.0107450718060136	0.00711201597005129	0.00386527273803949	0.00321592413820326
1585	-1.69025444984436	0.514933466911316	-22.1489524841309	-0.0117190945893526	0.00776136433705688	-0.00619963090866804	0.00386527273803949
1586	-1.36558020114899	0.839607775211334	-22.3437576293945	-0.0191866029053926	0.00159255252219737	-0.00295288790948689	-0.00197886489331722
1587	-0.391557216644287	-0.459089487791061	-22.3437576293945	-0.0113944197073579	-0.00684897974133492	0.000618529506027699	-0.00327756232582033
1588	-0.391557216644287	1.16428208351135	-22.40869140625	-0.00457625929266214	0.00418994715437293	0.0226963832974434	0.00841071270406246
1589	-0.0668829083442688	-0.134415164589882	-22.1489524841309	-0.00684897974133492	0.00386527273803949	0.0210730116814375	-3.08191010844894e-05
1590	-0.716231524944305	0.514933466911316	-22.1489524841309	-0.0162645354866982	0.00776136433705688	0.0175015944987535	0.00321592413820326
1591	-0.0668829083442688	-0.134415164589882	-22.1489524841309	-0.0143164889886975	0.00354059832170606	0.0233457311987877	-0.00327756232582033
1592	0.25779139995575	-1.43311238288879	-22.40869140625	-0.0110697457566857	-0.00879702530801296	0.000618529506027699	0.00516396993771195
1593	0.25779139995575	-0.783763766288757	-22.5385608673096	-0.0113944197073579	-0.00847235135734081	0.00451462110504508	0.0145795252174139
1594	0.25779139995575	-1.75778675079346	-21.8892135620117	-0.00100484199356288	0.00126787810586393	-0.00555028254166245	0.00451462110504508
1595	0.582465708255768	-1.43311238288879	-21.7593441009521	-0.0107450718060136	0.0022419011220336	-0.0204853005707264	0.00159255252219737
1596	-0.0668829083442688	-1.43311238288879	-21.8892135620117	-0.0136671401560307	-0.00555028254166245	-0.0389917381107807	0.00321592413820326
1597	0.25779139995575	-0.459089487791061	-21.9541473388672	-0.00555028254166245	-0.00457625929266214	-0.0305502042174339	0.00159255252219737
1598	0.582465708255768	-1.10843813419342	-22.3437576293945	-0.00360223650932312	-0.00555028254166245	-0.0107450718060136	0.00191722682211548
1599	-0.716231524944305	0.190259143710136	-22.4736270904541	-0.00717365415766835	0.00321592413820326	-0.00782300252467394	0.00483929552137852
1600	-0.391557216644287	0.839607775211334	-22.0840167999268	0.0123068047687411	0.00776136433705688	-0.00230353930965066	0.00711201597005129
1601	-0.0668829083442688	-0.134415164589882	-22.0840167999268	0.00776136433705688	-3.08191010844894e-05	-0.0110697457566857	-0.0026282137259841
1602	0.25779139995575	-0.134415164589882	-21.8892135620117	-0.0126931173726916	0.000618529506027699	-0.0146411629393697	-0.00619963090866804
1603	-0.0668829083442688	0.190259143710136	-22.4736270904541	-0.0165892094373703	-0.00717365415766835	0.0249691028147936	-0.000680167751852423
1604	0.582465708255768	-0.134415164589882	-22.5385608673096	0.00516396993771195	0.00256657530553639	0.0434755384922028	0.0022419011220336
1605	0.582465708255768	-0.134415164589882	-22.6034965515137	-0.0149658378213644	0.00808603875339031	0.0376313999295235	0.00711201597005129
1606	-0.0668829083442688	-0.134415164589882	-22.3437576293945	-0.00457625929266214	0.0123068047687411	0.0116574559360743	-0.0123684434220195
1607	0.25779139995575	-0.134415164589882	-22.40869140625	-0.0188619289547205	0.00191722682211548	0.0123068047687411	-0.00490093370899558
1608	-0.391557216644287	0.514933466911316	-22.0840167999268	-0.0224333461374044	0.000293855206109583	-0.00814767740666866	0.00256657530553639
1609	-1.04090583324432	0.514933466911316	-22.6034965515137	-0.0104203969240189	-0.00327756232582033	-0.0221086721867323	0.00354059832170606
1610	0.25779139995575	0.190259143710136	-22.6034965515137	-0.0100957229733467	0.00191722682211548	-0.0402904339134693	-0.00619963090866804
1611	0.25779139995575	0.839607775211334	-22.3437576293945	-0.00165419070981443	0.00970941036939621	-0.0711344927549362	-0.000355493422830477
1612	-0.716231524944305	1.16428208351135	-22.2138862609863	0.0210730116814375	0.000943203864153475	-0.0581475235521793	-0.00490093370899558
1613	-0.391557216644287	1.16428208351135	-22.40869140625	0.00970941036939621	0.00354059832170606	-0.0273034609854221	0.00321592413820326
1614	-1.04090583324432	1.16428208351135	-22.1489524841309	0.0142548503354192	0.00548864435404539	-0.0136671401560307	-0.0026282137259841
1615	-0.716231524944305	1.16428208351135	-22.6684303283691	0.0145795252174139	0.00873538758605719	-0.00749832857400179	0.000618529506027699
1616	-0.716231524944305	0.190259143710136	-22.0190830230713	0.00808603875339031	0.0022419011220336	-0.00814767740666866	-0.00749832857400179
1617	-1.36558020114899	0.839607775211334	-22.40869140625	-0.0162645354866982	-0.00652430532500148	-0.00490093370899558	-0.00360223650932312
1618	-1.69025444984436	0.514933466911316	-22.3437576293945	-0.0198359526693821	-0.0026282137259841	-0.00100484199356288	0.011982130818069
1619	-1.69025444984436	-0.459089487791061	-22.0190830230713	0.00321592413820326	0.0132808275520802	-0.000680167751852423	0.00516396993771195
1620	-1.04090583324432	0.514933466911316	-21.8242778778076	0.00418994715437293	0.00743668992072344	-0.0130177913233638	-0.000680167751852423
1621	-0.716231524944305	0.839607775211334	-22.4736270904541	-0.0026282137259841	0.0116574559360743	0.000943203864153475	-0.0117190945893526
1622	-0.716231524944305	1.16428208351135	-22.2788219451904	-0.0107450718060136	0.00418994715437293	-0.00327756232582033	-0.00522560812532902
1623	-0.716231524944305	0.839607775211334	-22.4736270904541	-0.0230826959013939	0.00743668992072344	0.00711201597005129	0.00191722682211548
1624	-0.716231524944305	1.16428208351135	-22.40869140625	0.00159255252219737	0.00776136433705688	0.00841071270406246	-0.00165419070981443
1625	-1.36558020114899	1.16428208351135	-22.2788219451904	-0.00392691092565656	0.00256657530553639	-0.000355493422830477	-0.0152905117720366
1626	-0.391557216644287	0.514933466911316	-22.6684303283691	-0.00879702530801296	0.00126787810586393	-0.000680167751852423	-0.00619963090866804
1627	-0.716231524944305	0.514933466911316	-22.8632354736328	-0.00165419070981443	-0.00587495695799589	0.0123068047687411	-0.00684897974133492
1628	-0.391557216644287	-0.134415164589882	-22.6684303283691	-0.00522560812532902	-0.00197886489331722	0.0239950809627771	-3.08191010844894e-05
1629	-0.0668829083442688	-1.10843813419342	-22.40869140625	-0.0123684434220195	0.00256657530553639	0.0275664981454611	-0.000355493422830477
1630	-0.391557216644287	-0.459089487791061	-22.2138862609863	-0.0156151866540313	-0.00555028254166245	0.0158782228827477	-0.00230353930965066
1631	-0.716231524944305	0.190259143710136	-22.40869140625	-0.00619963090866804	-0.00230353930965066	0.00581331877037883	0.00386527273803949
1632	0.907140016555786	-0.783763766288757	-23.122974395752	-0.0107450718060136	-0.00717365415766835	-0.00230353930965066	0.00159255252219737
1633	-0.0668829083442688	-0.783763766288757	-22.40869140625	-0.0136671401560307	0.000618529506027699	-0.0130177913233638	0.00613799272105098
1634	0.582465708255768	-0.459089487791061	-22.2788219451904	0.00354059832170606	-0.00327756232582033	-0.0263294391334057	0.00548864435404539
1635	-0.716231524944305	0.190259143710136	-22.7983016967773	-0.00749832857400179	0.00548864435404539	-0.0409397818148136	0.0022419011220336
1636	-0.391557216644287	0.190259143710136	-22.2788219451904	-0.00652430532500148	-0.000355493422830477	-0.0425631552934647	-0.00555028254166245
1637	-0.716231524944305	-0.134415164589882	-22.5385608673096	-0.0149658378213644	0.0022419011220336	-0.0198359526693821	-0.00165419070981443
1638	-0.391557216644287	0.839607775211334	-22.7983016967773	-0.0217839982360601	0.000293855206109583	-0.00814767740666866	0.00386527273803949
1639	0.25779139995575	0.190259143710136	-22.9281711578369	0.000293855206109583	-0.000355493422830477	-0.00652430532500148	0.00776136433705688
1640	-0.716231524944305	1.48895645141602	-22.7983016967773	0.00256657530553639	0.00970941036939621	-0.000355493422830477	-0.00587495695799589
1641	0.25779139995575	-0.459089487791061	-22.5385608673096	-0.000680167751852423	0.000943203864153475	-0.00425158534198999	0.000618529506027699
1642	-0.0668829083442688	0.514933466911316	-22.1489524841309	-0.0182125810533762	-0.00425158534198999	-0.00295288790948689	-0.00717365415766835
1643	-0.0668829083442688	-0.459089487791061	-22.3437576293945	-0.0162645354866982	-0.00619963090866804	0.000943203864153475	0.00776136433705688
1644	-0.0668829083442688	0.514933466911316	-22.5385608673096	-0.0026282137259841	0.00289124972186983	0.00321592413820326	-0.000680167751852423
1645	0.582465708255768	-0.459089487791061	-22.3437576293945	0.011982130818069	0.00970941036939621	-0.00814767740666866	0.00126787810586393
1646	-0.0668829083442688	1.16428208351135	-22.40869140625	0.00418994715437293	0.0022419011220336	0.00354059832170606	-0.00814767740666866
1647	0.582465708255768	-0.134415164589882	-22.0190830230713	0.00126787810586393	0.000943203864153475	-0.00782300252467394	-0.00132951640989631
1648	-0.391557216644287	0.190259143710136	-22.1489524841309	-0.0188619289547205	-0.00100484199356288	0.00483929552137852	0.0022419011220336
1649	-1.04090583324432	0.839607775211334	-22.9281711578369	-0.00879702530801296	-3.08191010844894e-05	0.0022419011220336	0.000943203864153475
1650	-1.69025444984436	0.839607775211334	-22.3437576293945	0.0106834331527352	0.0126314787194133	0.00711201597005129	0.00321592413820326
1651	-0.716231524944305	-0.459089487791061	-22.3437576293945	-0.0123684434220195	-3.08191010844894e-05	0.012956153601408	0.00159255252219737
1652	-1.36558020114899	0.190259143710136	-22.6034965515137	-0.0188619289547205	0.000293855206109583	0.00646266713738441	0.00321592413820326
1653	-1.04090583324432	0.514933466911316	-22.9281711578369	-0.0211346503347158	-3.08191010844894e-05	0.00646266713738441	0.00743668992072344
1654	-0.716231524944305	0.514933466911316	-23.0580406188965	-0.0237320438027382	-0.00132951640989631	0.00808603875339031	0.000618529506027699
1655	-0.0668829083442688	-0.134415164589882	-22.6034965515137	-0.00132951640989631	0.00613799272105098	-0.0026282137259841	-0.00425158534198999
1656	-0.0668829083442688	-0.134415164589882	-22.7333660125732	-0.0107450718060136	0.00581331877037883	-0.00912170019000769	-0.00197886489331722
1657	-0.0668829083442688	0.190259143710136	-22.9281711578369	-0.00490093370899558	0.00191722682211548	-0.00717365415766835	-0.0113944197073579
1658	0.25779139995575	-0.459089487791061	-22.7333660125732	-0.00879702530801296	0.00678734155371785	-0.00132951640989631	0.00289124972186983
1659	-1.04090583324432	1.48895645141602	-22.40869140625	-0.00392691092565656	0.00256657530553639	-0.00295288790948689	-0.000355493422830477
1660	0.25779139995575	-0.783763766288757	-22.3437576293945	-0.000680167751852423	0.00776136433705688	0.000618529506027699	0.00354059832170606
1661	0.582465708255768	-0.134415164589882	-22.7983016967773	-0.00360223650932312	-0.00360223650932312	-0.00392691092565656	-0.00814767740666866
1662	-0.716231524944305	-0.459089487791061	-22.6034965515137	-0.00295288790948689	-0.00977104809135199	0.00516396993771195	0.000943203864153475
1663	-1.04090583324432	0.190259143710136	-22.6034965515137	-0.00847235135734081	-0.00879702530801296	0.00483929552137852	0.00678734155371785
1664	-0.0668829083442688	-0.134415164589882	-22.40869140625	-0.0104203969240189	-0.00392691092565656	0.0113327819854021	0.000618529506027699
1665	-0.0668829083442688	-0.134415164589882	-22.40869140625	0.00548864435404539	0.00483929552137852	0.029189869761467	-0.00100484199356288
1666	0.907140016555786	-0.459089487791061	-22.2138862609863	-0.00684897974133492	-0.0026282137259841	0.0470469556748867	-0.00619963090866804
1667	-0.0668829083442688	0.514933466911316	-22.5385608673096	-0.0224333461374044	0.00289124972186983	0.0460729338228703	0.00906006153672934
1668	0.25779139995575	-0.459089487791061	-22.2788219451904	0.00191722682211548	-0.00230353930965066	0.0470469556748867	0.00743668992072344
1669	-0.716231524944305	1.16428208351135	-22.2788219451904	-0.00490093370899558	0.00906006153672934	0.0220470335334539	-0.00100484199356288
1670	-0.0668829083442688	-0.134415164589882	-22.0190830230713	-0.0139918150380254	0.0022419011220336	-0.00165419070981443	0.00386527273803949
1671	-0.716231524944305	1.16428208351135	-22.2138862609863	0.0197743140161037	0.00776136433705688	-0.0185372550040483	0.00289124972186983
1672	-0.391557216644287	1.16428208351135	-22.7333660125732	-0.0185372550040483	-0.00360223650932312	-0.0454852245748043	-0.000680167751852423
1673	-0.716231524944305	0.839607775211334	-22.7333660125732	0.000618529506027699	0.000293855206109583	-0.0613942667841911	0.0106834331527352
1674	-0.716231524944305	1.16428208351135	-22.6034965515137	-0.000355493422830477	0.00581331877037883	-0.0412644557654858	0.0100340843200684
1675	-0.716231524944305	0.839607775211334	-22.3437576293945	-0.0026282137259841	0.00711201597005129	-0.0324982516467571	-0.00782300252467394
1676	-0.391557216644287	0.190259143710136	-22.2788219451904	0.00970941036939621	0.00678734155371785	-0.017887907102704	-0.00230353930965066
1677	-0.391557216644287	0.839607775211334	-22.1489524841309	-0.00944637414067984	-0.00197886489331722	-0.00360223650932312	-0.00165419070981443
1678	-0.391557216644287	1.16428208351135	-22.4736270904541	-0.00684897974133492	-0.000680167751852423	0.0162028968334198	0.000618529506027699
1679	0.25779139995575	-0.134415164589882	-22.4736270904541	0.000618529506027699	-0.00165419070981443	0.00776136433705688	0.00256657530553639
1680	-0.391557216644287	0.190259143710136	-22.2138862609863	0.00126787810586393	0.00678734155371785	0.00256657530553639	-0.000680167751852423
1681	-0.716231524944305	0.514933466911316	-22.5385608673096	-0.00912170019000769	0.00126787810586393	-0.00782300252467394	-0.00327756232582033
1682	-1.69025444984436	1.16428208351135	-22.2788219451904	-0.0133424662053585	-0.00879702530801296	-0.00360223650932312	-0.00425158534198999
1683	-1.36558020114899	0.190259143710136	-22.40869140625	-0.0156151866540313	0.000618529506027699	-0.00555028254166245	0.00354059832170606
1684	-1.69025444984436	0.839607775211334	-22.2138862609863	-0.00619963090866804	0.00841071270406246	-0.00100484199356288	-0.000355493422830477
1685	-1.69025444984436	0.839607775211334	-22.6034965515137	-0.00197886489331722	0.00191722682211548	-0.00555028254166245	0.00191722682211548
1686	-1.04090583324432	0.839607775211334	-22.6684303283691	-3.08191010844894e-05	-0.00360223650932312	-0.0100957229733467	-0.00132951640989631
1687	-0.716231524944305	0.839607775211334	-22.6034965515137	-0.00295288790948689	0.00159255252219737	-0.00749832857400179	-0.00295288790948689
1688	-0.716231524944305	1.16428208351135	-22.2138862609863	-0.00587495695799589	0.00386527273803949	-0.00814767740666866	0.00289124972186983
1689	-0.0668829083442688	-0.459089487791061	-22.4736270904541	0.00548864435404539	0.00418994715437293	0.000293855206109583	0.00159255252219737
1690	-0.716231524944305	0.514933466911316	-22.7983016967773	0.00516396993771195	0.00581331877037883	-0.0104203969240189	-0.00392691092565656
1691	-1.04090583324432	-0.134415164589882	-22.4736270904541	-0.00327756232582033	-0.00295288790948689	-0.00814767740666866	-0.00749832857400179
1692	-0.0668829083442688	-1.43311238288879	-21.9541473388672	-0.0162645354866982	-0.00847235135734081	-0.0026282137259841	-0.00197886489331722
1693	0.25779139995575	-1.10843813419342	-22.0840167999268	-0.000355493422830477	-0.0139918150380254	-0.00425158534198999	0.00159255252219737
1694	0.25779139995575	-1.75778675079346	-21.7593441009521	0.00483929552137852	0.000943203864153475	0.00483929552137852	0.00386527273803949
1695	-0.0668829083442688	-0.459089487791061	-22.3437576293945	-0.00100484199356288	-0.00425158534198999	-0.00230353930965066	0.00321592413820326
1696	0.582465708255768	-0.783763766288757	-22.2138862609863	-0.0156151866540313	-0.00847235135734081	-0.0133424662053585	0.00581331877037883
1697	-1.04090583324432	0.839607775211334	-22.1489524841309	-0.0110697457566857	0.0022419011220336	-0.00132951640989631	-0.00360223650932312
1698	0.25779139995575	0.839607775211334	-22.0840167999268	-0.00717365415766835	0.00613799272105098	-0.00327756232582033	0.00418994715437293
1699	-0.0668829083442688	0.190259143710136	-21.6294727325439	-0.0100957229733467	0.00548864435404539	0.00354059832170606	0.00321592413820326
1700	0.25779139995575	-0.134415164589882	-21.7593441009521	0.000618529506027699	0.0136055024340749	-0.00847235135734081	-0.00749832857400179
1701	-0.716231524944305	0.839607775211334	-22.2138862609863	-0.00847235135734081	0.0100340843200684	0.0022419011220336	0.00386527273803949
1702	-1.04090583324432	0.839607775211334	-22.0190830230713	-0.0107450718060136	-0.00457625929266214	-0.0110697457566857	-0.0107450718060136
1703	-0.391557216644287	1.16428208351135	-22.3437576293945	0.012956153601408	0.00321592413820326	-0.00100484199356288	0.00613799272105098
1704	-0.716231524944305	0.839607775211334	-22.3437576293945	-0.0139918150380254	0.00548864435404539	0.00841071270406246	-0.00619963090866804
1705	-0.0668829083442688	0.514933466911316	-22.1489524841309	-0.00717365415766835	0.00711201597005129	-0.00132951640989631	-0.000355493422830477
1706	0.25779139995575	0.190259143710136	-21.9541473388672	-0.0162645354866982	0.0022419011220336	-0.00782300252467394	-0.00782300252467394
1707	0.907140016555786	0.190259143710136	-22.2788219451904	-0.00360223650932312	-0.00749832857400179	-0.00555028254166245	0.00418994715437293
1708	-0.391557216644287	0.514933466911316	-22.3437576293945	-0.00490093370899558	0.00451462110504508	0.0106834331527352	-0.000355493422830477
1709	0.25779139995575	0.839607775211334	-22.6034965515137	0.00191722682211548	0.000943203864153475	-0.00132951640989631	0.00678734155371785
1710	-1.04090583324432	1.81363070011139	-22.0190830230713	0.00321592413820326	0.00451462110504508	0.0022419011220336	-0.0117190945893526
1711	0.25779139995575	-0.134415164589882	-21.8892135620117	-0.00132951640989631	0.00191722682211548	-0.00457625929266214	-0.00360223650932312
1712	-1.04090583324432	1.16428208351135	-22.5385608673096	0.00321592413820326	-0.00197886489331722	-0.00555028254166245	0.00126787810586393
1713	-1.36558020114899	0.514933466911316	-22.4736270904541	-0.000680167751852423	0.000618529506027699	-0.00392691092565656	0.000293855206109583
1714	-2.01492881774902	1.16428208351135	-22.40869140625	-0.00879702530801296	0.00418994715437293	-0.00814767740666866	0.00159255252219737
1715	-1.36558020114899	1.48895645141602	-22.6034965515137	-0.0139918150380254	0.00970941036939621	0.00516396993771195	0.00354059832170606
1716	-1.04090583324432	-0.134415164589882	-22.2788219451904	-0.0143164889886975	0.00386527273803949	0.000943203864153475	-0.00327756232582033
1717	-0.716231524944305	0.190259143710136	-22.3437576293945	-0.0152905117720366	-0.000680167751852423	0.00321592413820326	0.00386527273803949
1718	-1.36558020114899	-0.134415164589882	-22.4736270904541	-0.00879702530801296	-0.00100484199356288	0.00321592413820326	0.00516396993771195
1719	-0.391557216644287	1.16428208351135	-22.6684303283691	-0.00457625929266214	0.0100340843200684	0.00613799272105098	-0.00457625929266214
1720	-1.04090583324432	1.16428208351135	-22.40869140625	-0.000680167751852423	0.00159255252219737	0.00841071270406246	0.00354059832170606
1721	0.25779139995575	0.190259143710136	-22.3437576293945	-0.0107450718060136	0.00289124972186983	-0.00619963090866804	-0.00360223650932312
1722	-0.0668829083442688	-0.134415164589882	-22.2138862609863	-0.0156151866540313	-0.000355493422830477	-0.00230353930965066	0.0022419011220336
1723	0.25779139995575	-0.459089487791061	-22.3437576293945	-0.017887907102704	-0.00652430532500148	0.00516396993771195	0.00483929552137852
1724	-0.0668829083442688	-1.10843813419342	-22.2788219451904	-0.0230826959013939	0.00678734155371785	-0.00100484199356288	0.000943203864153475
1725	-0.391557216644287	-0.783763766288757	-22.4736270904541	0.0113327819854021	-0.00230353930965066	0.000618529506027699	-0.00197886489331722
1726	-0.0668829083442688	-0.783763766288757	-23.122974395752	-0.00619963090866804	-0.0117190945893526	0.000618529506027699	0.00516396993771195
1727	-0.391557216644287	0.190259143710136	-23.1879100799561	-0.0110697457566857	-0.00749832857400179	-0.000680167751852423	-0.00490093370899558
1728	0.907140016555786	-0.783763766288757	-22.3437576293945	-0.00425158534198999	-0.0107450718060136	0.00126787810586393	0.00938473641872406
1729	-0.391557216644287	0.514933466911316	-22.2138862609863	0.0132808275520802	-0.0026282137259841	0.00483929552137852	0.00159255252219737
1730	0.582465708255768	-0.459089487791061	-22.4736270904541	-0.0152905117720366	0.00451462110504508	-0.00327756232582033	-0.00295288790948689
1731	-0.716231524944305	0.839607775211334	-22.6684303283691	0.0191249661147594	-0.00327756232582033	-0.00327756232582033	-0.00490093370899558
1732	-0.0668829083442688	0.839607775211334	-22.4736270904541	0.00581331877037883	0.00548864435404539	0.00386527273803949	0.00483929552137852
1733	-0.391557216644287	-0.459089487791061	-22.2788219451904	-0.000680167751852423	-0.00197886489331722	0.00354059832170606	0.00613799272105098
1734	0.25779139995575	-0.134415164589882	-22.2138862609863	0.00743668992072344	0.00126787810586393	-0.00165419070981443	-3.08191010844894e-05
1735	-0.716231524944305	0.839607775211334	-22.7983016967773	0.013930176384747	0.00581331877037883	0.00483929552137852	0.00613799272105098
1736	-0.716231524944305	0.514933466911316	-22.9281711578369	-0.00230353930965066	0.00321592413820326	-0.0107450718060136	-0.00425158534198999
1737	-0.391557216644287	1.16428208351135	-22.8632354736328	-0.00717365415766835	0.00126787810586393	0.00711201597005129	-0.00327756232582033
1738	0.25779139995575	-0.459089487791061	-23.3827152252197	-0.00847235135734081	0.00483929552137852	0.00613799272105098	0.00191722682211548
1739	-0.716231524944305	0.514933466911316	-22.8632354736328	-0.00912170019000769	-0.00360223650932312	0.000293855206109583	0.00159255252219737
1740	-0.0668829083442688	0.190259143710136	-22.40869140625	0.00451462110504508	-0.000680167751852423	0.000618529506027699	-0.00360223650932312
1741	-0.391557216644287	0.839607775211334	-22.6684303283691	-0.00100484199356288	0.00289124972186983	-0.00587495695799589	-0.000680167751852423
1742	-0.391557216644287	1.48895645141602	-22.7333660125732	-0.0136671401560307	0.000618529506027699	0.0106834331527352	-0.00457625929266214
1743	-0.716231524944305	0.839607775211334	-22.5385608673096	0.00386527273803949	0.00159255252219737	0.0386054255068302	0.0022419011220336
1744	-1.04090583324432	1.81363070011139	-22.6684303283691	-0.00165419070981443	0.00776136433705688	0.0412028171122074	0.00516396993771195
1745	-0.716231524944305	0.839607775211334	-22.1489524841309	-0.0136671401560307	0.00256657530553639	0.0470469556748867	-0.000355493422830477
1746	-0.391557216644287	0.514933466911316	-22.40869140625	-0.00490093370899558	0.00386527273803949	0.0389300994575024	0.0022419011220336
1747	-1.36558020114899	0.839607775211334	-22.7333660125732	-0.000355493422830477	-0.00684897974133492	0.0116574559360743	-0.00879702530801296
1748	-1.69025444984436	1.16428208351135	-22.7333660125732	-0.00425158534198999	0.00516396993771195	0.0116574559360743	0.00354059832170606
1749	-0.716231524944305	-0.134415164589882	-22.5385608673096	-0.00392691092565656	0.000293855206109583	-0.0172385573387146	0.0022419011220336
1750	-1.69025444984436	1.16428208351135	-22.4736270904541	-0.000355493422830477	0.00321592413820326	-0.0409397818148136	-0.00717365415766835
1751	0.582465708255768	-0.134415164589882	-22.0190830230713	-0.00165419070981443	-0.00100484199356288	-0.0487319678068161	-0.00392691092565656
1752	-0.391557216644287	-0.134415164589882	-22.5385608673096	0.00711201597005129	0.000293855206109583	-0.0523033849895	0.00159255252219737
1753	-0.0668829083442688	0.839607775211334	-22.7983016967773	-3.08191010844894e-05	-0.00230353930965066	-0.0399657599627972	-0.000680167751852423
1754	-0.391557216644287	0.839607775211334	-22.6684303283691	0.00516396993771195	-0.00522560812532902	-0.0324982516467571	0.00386527273803949
1755	-0.0668829083442688	-0.459089487791061	-22.5385608673096	-0.00944637414067984	0.000618529506027699	-0.021459324285388	-0.00717365415766835
1756	-0.0668829083442688	-0.783763766288757	-21.694408416748	0.013930176384747	0.00321592413820326	-0.0208099745213985	0.00159255252219737
1757	0.25779139995575	-1.10843813419342	-22.3437576293945	-0.0026282137259841	-0.0139918150380254	-0.0026282137259841	-0.00717365415766835
1758	-0.391557216644287	-0.134415164589882	-22.5385608673096	0.000293855206109583	-0.00425158534198999	-0.0133424662053585	0.00613799272105098
1759	-0.0668829083442688	-0.783763766288757	-22.4736270904541	0.00938473641872406	-0.00847235135734081	-0.00327756232582033	-0.000355493422830477
1760	0.25779139995575	-1.43311238288879	-22.4736270904541	0.00841071270406246	0.00126787810586393	-0.0123684434220195	0.00159255252219737
1761	-0.391557216644287	0.514933466911316	-22.40869140625	0.00451462110504508	-0.00230353930965066	0.00646266713738441	-0.00392691092565656
1762	-0.0668829083442688	0.514933466911316	-22.2788219451904	-0.00295288790948689	-0.00360223650932312	-0.00814767740666866	-0.00684897974133492
1763	-0.391557216644287	1.81363070011139	-22.7983016967773	0.00159255252219737	-0.0026282137259841	0.000943203864153475	-0.000680167751852423
1764	-0.391557216644287	0.839607775211334	-22.7333660125732	-0.0191866029053926	0.00418994715437293	0.00613799272105098	0.000618529506027699
1765	0.25779139995575	-0.459089487791061	-22.4736270904541	-0.0217839982360601	0.00906006153672934	-0.00879702530801296	-0.00392691092565656
1766	0.907140016555786	0.190259143710136	-22.7333660125732	-0.00327756232582033	0.00678734155371785	-0.00912170019000769	-0.00944637414067984
1767	0.25779139995575	-0.134415164589882	-22.40869140625	-0.000355493422830477	0.00289124972186983	0.0168522447347641	-0.00230353930965066
1768	0.25779139995575	-0.134415164589882	-22.3437576293945	0.0022419011220336	-3.08191010844894e-05	0.020423661917448	0.00159255252219737
1769	-0.716231524944305	1.16428208351135	-23.5125846862793	0.00938473641872406	0.0116574559360743	0.0246444288641214	0.00191722682211548
1770	-0.0668829083442688	-0.459089487791061	-22.7983016967773	0.00646266713738441	0.00418994715437293	0.00321592413820326	0.00386527273803949
1771	-0.0668829083442688	-0.459089487791061	-22.7983016967773	-0.000355493422830477	0.00483929552137852	-0.00327756232582033	-0.00555028254166245
1772	-0.391557216644287	1.16428208351135	-22.7983016967773	-3.08191010844894e-05	-0.00100484199356288	-0.00295288790948689	-0.000680167751852423
1773	-0.391557216644287	0.839607775211334	-22.2788219451904	-0.0113944197073579	0.00159255252219737	-0.0133424662053585	0.00191722682211548
1774	-0.391557216644287	1.48895645141602	-22.6684303283691	-0.00814767740666866	0.00451462110504508	-0.00457625929266214	0.0022419011220336
1775	-0.716231524944305	1.16428208351135	-22.7333660125732	-0.00132951640989631	0.00646266713738441	-0.0292515084147453	-0.00132951640989631
1776	-0.391557216644287	0.514933466911316	-22.7983016967773	0.00938473641872406	0.000293855206109583	-0.0237320438027382	-0.00912170019000769
1777	-0.0668829083442688	-0.134415164589882	-22.6034965515137	0.00451462110504508	0.00126787810586393	-0.00912170019000769	-0.000680167751852423
1778	0.25779139995575	0.190259143710136	-22.2788219451904	-0.00425158534198999	-0.00230353930965066	0.00191722682211548	0.00613799272105098
1779	-1.04090583324432	0.839607775211334	-22.40869140625	-0.0104203969240189	-0.00522560812532902	-0.00879702530801296	0.00354059832170606
1780	-1.04090583324432	0.190259143710136	-22.5385608673096	-0.00327756232582033	0.00289124972186983	-0.00619963090866804	-0.000680167751852423
1781	-0.716231524944305	0.190259143710136	-22.2138862609863	-0.00425158534198999	0.00321592413820326	-0.0139918150380254	-0.00360223650932312
1782	-1.36558020114899	0.190259143710136	-22.40869140625	-0.00132951640989631	0.000293855206109583	-0.00392691092565656	-0.00360223650932312
1783	-0.716231524944305	0.514933466911316	-22.40869140625	-0.0123684434220195	-0.00197886489331722	0.0022419011220336	0.000293855206109583
1784	-0.716231524944305	-0.134415164589882	-22.0190830230713	-0.00749832857400179	0.00841071270406246	0.00808603875339031	0.00386527273803949
1785	-0.391557216644287	-0.459089487791061	-21.9541473388672	-0.00230353930965066	0.000943203864153475	0.00386527273803949	-0.00425158534198999
1786	-0.0668829083442688	-0.459089487791061	-22.1489524841309	0.00386527273803949	0.00256657530553639	0.00548864435404539	-0.00814767740666866
1787	-0.716231524944305	0.514933466911316	-22.7333660125732	0.00646266713738441	-0.00457625929266214	-0.00165419070981443	-0.00490093370899558
1788	-0.716231524944305	0.839607775211334	-22.6684303283691	-0.00392691092565656	-3.08191010844894e-05	0.0145795252174139	-0.00392691092565656
1789	0.25779139995575	-0.134415164589882	-22.0190830230713	0.000618529506027699	0.0116574559360743	0.0162028968334198	-0.00555028254166245
1790	0.582465708255768	0.190259143710136	-21.8892135620117	-0.00100484199356288	0.00159255252219737	0.00159255252219737	-0.00230353930965066
1791	-0.716231524944305	0.514933466911316	-22.4736270904541	0.00841071270406246	-0.00490093370899558	-0.00197886489331722	-0.00100484199356288
1792	0.582465708255768	-0.783763766288757	-22.0190830230713	-0.0123684434220195	-0.00684897974133492	0.0022419011220336	-0.00165419070981443
1793	0.582465708255768	-0.783763766288757	-22.2788219451904	-0.00295288790948689	-0.00425158534198999	0.0113327819854021	0.00126787810586393
1794	0.907140016555786	-1.10843813419342	-21.8242778778076	0.012956153601408	-0.00490093370899558	-0.00392691092565656	-3.08191010844894e-05
1795	-0.0668829083442688	-0.134415164589882	-21.7593441009521	-0.0152905117720366	0.00646266713738441	-0.00327756232582033	0.00126787810586393
1796	-0.0668829083442688	0.839607775211334	-22.0840167999268	-0.017887907102704	0.00289124972186983	-0.00327756232582033	-0.000680167751852423
1797	0.25779139995575	1.16428208351135	-22.4736270904541	-0.00457625929266214	0.000943203864153475	0.0022419011220336	-0.00360223650932312
1798	-0.391557216644287	1.16428208351135	-22.5385608673096	0.00581331877037883	-0.00165419070981443	0.00678734155371785	0.00938473641872406
1799	0.25779139995575	-0.134415164589882	-21.8892135620117	-0.00522560812532902	-0.00522560812532902	0.00386527273803949	-0.00327756232582033
1800	0.582465708255768	0.839607775211334	-22.2788219451904	-0.00165419070981443	0.00451462110504508	0.00321592413820326	-0.00522560812532902
1801	-0.716231524944305	1.16428208351135	-22.0190830230713	0.0168522447347641	0.00191722682211548	-0.00425158534198999	-0.00327756232582033
1802	0.25779139995575	1.16428208351135	-22.2138862609863	-0.00749832857400179	0.00159255252219737	-0.0026282137259841	-0.00944637414067984
1803	-0.716231524944305	1.16428208351135	-22.3437576293945	-0.00814767740666866	0.000293855206109583	-0.0100957229733467	-0.00295288790948689
1804	-0.0668829083442688	1.16428208351135	-22.6684303283691	0.00776136433705688	0.00581331877037883	-0.00197886489331722	-0.000355493422830477
1805	-0.391557216644287	0.839607775211334	-22.6684303283691	0.0113327819854021	0.00841071270406246	-0.0123684434220195	0.00289124972186983
1806	-0.0668829083442688	1.16428208351135	-22.4736270904541	-0.00327756232582033	0.00159255252219737	-0.0165892094373703	-0.00587495695799589
1807	0.907140016555786	0.190259143710136	-21.7593441009521	-0.0162645354866982	-0.000680167751852423	-0.00944637414067984	-0.00327756232582033
1808	-0.716231524944305	1.16428208351135	-22.2138862609863	-0.00944637414067984	0.000293855206109583	0.00159255252219737	0.00159255252219737
1809	0.582465708255768	-0.134415164589882	-22.9281711578369	0.00289124972186983	0.00256657530553639	-0.00847235135734081	-0.00165419070981443
1810	-0.716231524944305	0.839607775211334	-22.6684303283691	0.00808603875339031	0.00938473641872406	0.00451462110504508	0.00191722682211548
1811	0.25779139995575	-0.459089487791061	-22.40869140625	0.00451462110504508	0.000293855206109583	0.000293855206109583	-0.00782300252467394
1812	-0.391557216644287	-0.459089487791061	-22.2788219451904	-0.0123684434220195	-0.00100484199356288	-0.00522560812532902	-0.00132951640989631
1813	-0.716231524944305	0.514933466911316	-22.2788219451904	-0.0123684434220195	-0.00295288790948689	-0.00165419070981443	0.000943203864153475
1814	-1.36558020114899	-0.134415164589882	-22.6034965515137	-0.0113944197073579	0.000618529506027699	-0.00684897974133492	0.000618529506027699
1815	-1.36558020114899	0.190259143710136	-22.5385608673096	-0.000680167751852423	0.00516396993771195	0.00873538758605719	-0.0026282137259841
1816	-1.04090583324432	-0.134415164589882	-22.2788219451904	-0.00814767740666866	0.00126787810586393	0.01847561635077	0.000293855206109583
1817	-0.716231524944305	0.514933466911316	-22.6034965515137	-0.0123684434220195	0.000943203864153475	0.0269171483814716	-0.00555028254166245
1818	-0.391557216644287	-0.459089487791061	-22.2138862609863	-0.0253554154187441	-0.00392691092565656	0.0532157681882381	-0.000355493422830477
1819	-0.716231524944305	1.48895645141602	-22.2788219451904	0.00191722682211548	-0.00360223650932312	0.0421768426895142	-0.00392691092565656
1820	-0.716231524944305	1.48895645141602	-22.4736270904541	0.00808603875339031	0.00159255252219737	0.0223717093467712	0.00354059832170606
1821	0.25779139995575	0.839607775211334	-22.2138862609863	-0.00392691092565656	0.00289124972186983	0.0373067259788513	0.00613799272105098
1822	0.25779139995575	-0.459089487791061	-22.2788219451904	-0.0188619289547205	-0.00619963090866804	0.0327612869441509	-0.00100484199356288
1823	0.907140016555786	0.190259143710136	-22.2138862609863	0.0126314787194133	-0.00295288790948689	0.0145795252174139	0.0022419011220336
1824	0.25779139995575	-1.10843813419342	-21.7593441009521	0.0132808275520802	-0.00295288790948689	-0.0221086721867323	0.00711201597005129
1825	-0.0668829083442688	-1.10843813419342	-21.8892135620117	-0.00490093370899558	-0.00327756232582033	-0.02697878703475	-0.000680167751852423
1826	0.25779139995575	-0.783763766288757	-22.3437576293945	0.00256657530553639	-0.00457625929266214	-0.0266541130840778	-0.00230353930965066
1827	0.582465708255768	-0.783763766288757	-22.2138862609863	-0.00522560812532902	-0.00587495695799589	-0.0347709693014622	-0.000680167751852423
1828	0.582465708255768	-0.783763766288757	-22.2138862609863	0.00776136433705688	-0.000355493422830477	-0.0240567177534103	0.00646266713738441
1829	-0.716231524944305	0.514933466911316	-22.2788219451904	0.00938473641872406	-0.0026282137259841	-0.0305502042174339	0.0022419011220336
1830	0.582465708255768	-0.459089487791061	-21.8892135620117	0.00516396993771195	0.0022419011220336	-0.0120437685400248	-0.00230353930965066
1831	-0.391557216644287	0.839607775211334	-22.2138862609863	0.00516396993771195	0.00191722682211548	0.00548864435404539	-0.00944637414067984
1832	-0.716231524944305	1.16428208351135	-22.5385608673096	-3.08191010844894e-05	-0.000680167751852423	0.0103587592020631	-0.00782300252467394
1833	-0.0668829083442688	-0.134415164589882	-22.40869140625	0.00418994715437293	-0.00132951640989631	0.00873538758605719	0.00776136433705688
1834	-0.0668829083442688	0.190259143710136	-22.6684303283691	-0.000680167751852423	0.00678734155371785	-0.0149658378213644	0.000293855206109583
1835	-0.716231524944305	-0.134415164589882	-22.40869140625	-0.0104203969240189	0.00873538758605719	-0.0299008563160896	-0.00392691092565656
1836	-0.391557216644287	1.48895645141602	-22.4736270904541	-0.00132951640989631	0.00711201597005129	-0.0331475995481014	-0.00782300252467394
1837	-0.391557216644287	1.16428208351135	-22.9281711578369	0.00289124972186983	-0.00230353930965066	-0.0461345724761486	-0.00749832857400179
1838	0.582465708255768	0.190259143710136	-22.7333660125732	-0.0146411629393697	-0.00555028254166245	-0.0363943427801132	0.00808603875339031
1839	0.25779139995575	0.839607775211334	-22.9281711578369	0.00516396993771195	0.000293855206109583	-0.0334722734987736	0.0022419011220336
1840	-0.0668829083442688	1.16428208351135	-22.5385608673096	-0.00912170019000769	0.00418994715437293	-0.0162645354866982	-0.00782300252467394
1841	0.907140016555786	-0.459089487791061	-22.2788219451904	-0.00490093370899558	0.00548864435404539	-0.0195112787187099	0.000618529506027699
1842	-0.0668829083442688	-0.134415164589882	-22.2138862609863	-0.00522560812532902	0.00191722682211548	-0.0104203969240189	0.00289124972186983
1843	1.23181438446045	-0.134415164589882	-22.5385608673096	0.0022419011220336	-3.08191010844894e-05	0.0022419011220336	-3.08191010844894e-05
1844	-0.0668829083442688	-0.134415164589882	-22.5385608673096	0.00418994715437293	0.00516396993771195	-0.00749832857400179	0.0100340843200684
1845	-0.391557216644287	0.839607775211334	-22.4736270904541	0.00970941036939621	0.00516396993771195	-0.00684897974133492	-0.000355493422830477
1846	-1.69025444984436	-0.459089487791061	-22.40869140625	0.00418994715437293	0.00191722682211548	0.000943203864153475	-0.00749832857400179
1847	-1.04090583324432	0.514933466911316	-22.2788219451904	-0.017887907102704	-0.000680167751852423	0.00386527273803949	-0.000355493422830477
1848	-1.69025444984436	0.514933466911316	-22.0190830230713	-0.00360223650932312	-0.00912170019000769	0.0123068047687411	0.0022419011220336
1849	-1.36558020114899	-0.134415164589882	-22.3437576293945	-0.0104203969240189	0.00613799272105098	0.00743668992072344	0.00256657530553639
1850	-2.33960318565369	0.839607775211334	-22.4736270904541	-0.0224333461374044	0.00126787810586393	-0.00165419070981443	0.000618529506027699
1851	-1.69025444984436	1.16428208351135	-22.3437576293945	-0.0185372550040483	0.000618529506027699	0.00159255252219737	-0.0026282137259841
1852	-0.391557216644287	-0.134415164589882	-22.0190830230713	0.00354059832170606	0.0022419011220336	-0.00425158534198999	-0.00425158534198999
1853	-0.0668829083442688	0.190259143710136	-21.8892135620117	0.00386527273803949	0.00126787810586393	-0.0026282137259841	0.00516396993771195
1854	0.582465708255768	-0.134415164589882	-22.0190830230713	-0.00197886489331722	0.00516396993771195	-0.0130177913233638	0.00321592413820326
1855	-0.0668829083442688	0.514933466911316	-22.5385608673096	0.0103587592020631	0.00321592413820326	-0.00392691092565656	-0.00327756232582033
1856	-0.391557216644287	0.190259143710136	-22.6034965515137	-0.0110697457566857	0.00191722682211548	-0.00749832857400179	-0.00490093370899558
1857	-0.391557216644287	-0.459089487791061	-22.40869140625	0.000293855206109583	-0.0104203969240189	-0.000680167751852423	0.00581331877037883
1858	-0.0668829083442688	0.514933466911316	-22.40869140625	-0.00782300252467394	-0.00749832857400179	0.01100810803473	0.00938473641872406
1859	0.582465708255768	-0.783763766288757	-22.0190830230713	-0.0026282137259841	-0.00814767740666866	-3.08191010844894e-05	0.000943203864153475
1860	-0.391557216644287	-0.459089487791061	-22.5385608673096	-0.0143164889886975	-0.00165419070981443	-0.00100484199356288	0.00776136433705688
1861	-0.391557216644287	0.190259143710136	-22.40869140625	-0.00619963090866804	-0.00977104809135199	0.00354059832170606	-0.00197886489331722
1862	-0.391557216644287	-1.10843813419342	-22.40869140625	0.000943203864153475	-0.0100957229733467	-0.000680167751852423	-0.00100484199356288
1863	-0.391557216644287	-0.459089487791061	-22.2788219451904	-0.00425158534198999	-0.0143164889886975	0.00483929552137852	0.0145795252174139
1864	-0.716231524944305	-0.134415164589882	-22.2788219451904	0.00159255252219737	-0.000680167751852423	0.00646266713738441	-0.00327756232582033
1865	-0.391557216644287	0.514933466911316	-22.2138862609863	0.00548864435404539	0.00418994715437293	-0.00360223650932312	-0.000680167751852423
1866	-1.04090583324432	1.48895645141602	-22.7983016967773	0.00678734155371785	0.00613799272105098	0.00711201597005129	-0.00295288790948689
1867	0.582465708255768	-0.459089487791061	-22.40869140625	0.00386527273803949	0.00646266713738441	-0.000355493422830477	0.00289124972186983
1868	0.25779139995575	0.190259143710136	-22.5385608673096	0.00548864435404539	-0.00197886489331722	0.00451462110504508	0.00191722682211548
1869	-0.391557216644287	1.16428208351135	-22.6684303283691	0.0259431265294552	0.011982130818069	0.00808603875339031	0.00483929552137852
1870	-0.0668829083442688	0.514933466911316	-22.2138862609863	0.0022419011220336	0.000943203864153475	-0.00360223650932312	-0.00717365415766835
1871	0.25779139995575	-0.134415164589882	-22.4736270904541	0.0178262684494257	-0.00165419070981443	0.000618529506027699	0.00159255252219737
1872	-0.391557216644287	1.16428208351135	-23.0580406188965	0.0106834331527352	-0.00619963090866804	-0.00490093370899558	-0.00230353930965066
1873	-0.0668829083442688	0.839607775211334	-23.0580406188965	-0.0100957229733467	-0.00197886489331722	0.0022419011220336	0.000943203864153475
1874	-0.391557216644287	0.839607775211334	-22.7333660125732	0.00906006153672934	0.00386527273803949	0.00321592413820326	0.0106834331527352
1875	-0.0668829083442688	0.839607775211334	-22.6034965515137	0.0233457311987877	0.00678734155371785	0.00159255252219737	-0.00522560812532902
1876	-0.0668829083442688	-0.134415164589882	-22.0840167999268	0.00841071270406246	0.00970941036939621	-0.00197886489331722	-0.00360223650932312
1877	-0.0668829083442688	0.190259143710136	-22.9931049346924	-0.00749832857400179	-0.00814767740666866	-3.08191010844894e-05	-0.00392691092565656
1878	0.25779139995575	-0.134415164589882	-22.9281711578369	-0.00457625929266214	-0.00100484199356288	0.00581331877037883	0.00256657530553639
1879	-0.391557216644287	1.48895645141602	-23.2528457641602	-0.00522560812532902	0.00516396993771195	0.00678734155371785	-0.0026282137259841
1880	-0.391557216644287	0.190259143710136	-22.8632354736328	0.00159255252219737	0.00548864435404539	0.00126787810586393	0.000293855206109583
1881	-0.391557216644287	0.514933466911316	-22.3437576293945	-0.0165892094373703	0.00548864435404539	-0.00360223650932312	0.000618529506027699
1882	-0.0668829083442688	0.190259143710136	-22.2788219451904	-0.0152905117720366	-0.00425158534198999	0.00808603875339031	0.00581331877037883
1883	-0.716231524944305	1.48895645141602	-22.6684303283691	-0.0139918150380254	-3.08191010844894e-05	0.0285405199974775	0.00678734155371785
1884	-1.04090583324432	-0.134415164589882	-22.6684303283691	-0.00522560812532902	0.00191722682211548	0.0259431265294552	0.00646266713738441
1885	-1.36558020114899	0.514933466911316	-22.3437576293945	-0.00619963090866804	0.00159255252219737	0.0152288740500808	0.00159255252219737
1886	-1.04090583324432	0.190259143710136	-22.3437576293945	-0.0126931173726916	0.00841071270406246	-0.000355493422830477	-0.00100484199356288
1887	-1.04090583324432	1.16428208351135	-22.4736270904541	-0.0143164889886975	-0.00100484199356288	0.000943203864153475	-0.00522560812532902
1888	-0.0668829083442688	0.190259143710136	-22.3437576293945	-0.0107450718060136	-0.00295288790948689	-0.00197886489331722	0.00711201597005129
1889	-1.04090583324432	0.514933466911316	-23.0580406188965	-3.08191010844894e-05	0.00776136433705688	-0.0146411629393697	0.00256657530553639
1890	0.907140016555786	-0.134415164589882	-22.9931049346924	-0.0208099745213985	0.00418994715437293	-0.0286021586507559	0.00191722682211548
1891	-0.391557216644287	1.16428208351135	-23.2528457641602	0.00354059832170606	-0.00360223650932312	-0.0256800893694162	-0.00295288790948689
1892	-0.391557216644287	-0.134415164589882	-22.8632354736328	-0.0143164889886975	-0.00652430532500148	-0.0282774847000837	-0.00360223650932312
1893	-0.0668829083442688	-1.10843813419342	-22.0190830230713	-0.0139918150380254	-0.0110697457566857	-0.017887907102704	0.00646266713738441
1894	-0.391557216644287	-0.783763766288757	-22.1489524841309	-0.00717365415766835	0.00256657530553639	-0.00230353930965066	0.00483929552137852
1895	-0.716231524944305	0.190259143710136	-22.6034965515137	-0.0107450718060136	0.00354059832170606	-0.000355493422830477	0.00516396993771195
1896	-1.04090583324432	-0.134415164589882	-22.7333660125732	-0.00555028254166245	-0.00912170019000769	-0.00230353930965066	-0.00782300252467394
1897	-0.716231524944305	-0.459089487791061	-22.7333660125732	-0.00490093370899558	-0.0100957229733467	0.00451462110504508	0.00516396993771195
1898	0.25779139995575	0.190259143710136	-22.5385608673096	0.0100340843200684	-0.00977104809135199	0.00646266713738441	0.0106834331527352
1899	-0.391557216644287	-0.134415164589882	-22.6684303283691	-3.08191010844894e-05	0.00126787810586393	-0.0117190945893526	0.00386527273803949
1900	0.25779139995575	-0.134415164589882	-22.8632354736328	-0.0104203969240189	0.00256657530553639	0.000293855206109583	-3.08191010844894e-05
1901	-0.0668829083442688	0.514933466911316	-23.2528457641602	-0.0113944197073579	0.00581331877037883	-0.00457625929266214	-0.00100484199356288
1902	-0.716231524944305	1.16428208351135	-23.3177795410156	-0.00425158534198999	-3.08191010844894e-05	-0.0107450718060136	-0.00197886489331722
1903	-0.716231524944305	0.839607775211334	-23.1879100799561	-0.00230353930965066	-0.00782300252467394	-0.00425158534198999	0.00483929552137852
1904	-0.391557216644287	0.839607775211334	-23.1879100799561	0.00808603875339031	-0.0026282137259841	-0.00100484199356288	0.00483929552137852
1905	0.582465708255768	0.514933466911316	-23.122974395752	0.00451462110504508	0.000618529506027699	-0.0126931173726916	0.000618529506027699
1906	-0.0668829083442688	0.190259143710136	-23.0580406188965	0.00711201597005129	0.00418994715437293	-0.00165419070981443	-0.00652430532500148
1907	0.582465708255768	-0.134415164589882	-23.1879100799561	0.00678734155371785	0.00126787810586393	-0.00749832857400179	0.00126787810586393
1908	-0.716231524944305	0.514933466911316	-23.4476490020752	0.00873538758605719	0.00678734155371785	0.00321592413820326	0.00451462110504508
1909	0.25779139995575	-0.459089487791061	-22.6034965515137	-0.00619963090866804	0.00451462110504508	0.00289124972186983	0.00289124972186983
1910	-1.04090583324432	0.839607775211334	-22.6684303283691	-0.00717365415766835	0.00646266713738441	-0.000355493422830477	0.000618529506027699
1911	-0.0668829083442688	-0.459089487791061	-22.1489524841309	0.00548864435404539	0.00678734155371785	-0.000355493422830477	-0.00749832857400179
1912	0.25779139995575	-0.459089487791061	-22.3437576293945	0.00841071270406246	0.00678734155371785	0.0152288740500808	0.00613799272105098
1913	0.25779139995575	0.190259143710136	-22.6684303283691	-0.00132951640989631	0.00126787810586393	0.0249691028147936	-0.00360223650932312
1914	-0.0668829083442688	-0.134415164589882	-22.3437576293945	0.00613799272105098	0.00581331877037883	0.01847561635077	0.0022419011220336
1915	-0.391557216644287	0.190259143710136	-22.9931049346924	0.00321592413820326	0.0126314787194133	0.000293855206109583	-0.00295288790948689
1916	-0.716231524944305	-0.459089487791061	-22.6034965515137	0.00516396993771195	0.0022419011220336	-0.0100957229733467	-0.00295288790948689
1917	-0.716231524944305	0.514933466911316	-22.0840167999268	-0.0117190945893526	0.00354059832170606	-0.0139918150380254	-0.00652430532500148
1918	-1.36558020114899	1.16428208351135	-22.4736270904541	-0.0133424662053585	0.00581331877037883	-0.0152905117720366	0.00938473641872406
1919	-1.36558020114899	0.514933466911316	-22.3437576293945	-0.00100484199356288	0.00451462110504508	-0.0201606266200542	0.00938473641872406
1920	-1.04090583324432	1.16428208351135	-22.3437576293945	-0.000355493422830477	0.00613799272105098	-0.0266541130840778	0.00321592413820326
1921	-1.04090583324432	0.190259143710136	-22.0190830230713	-0.0165892094373703	0.00776136433705688	-0.0185372550040483	-0.0026282137259841
1922	-0.0668829083442688	-0.459089487791061	-22.2138862609863	0.0155535480007529	0.00451462110504508	-0.00977104809135199	0.000618529506027699
1923	-0.0668829083442688	0.190259143710136	-22.40869140625	-0.000355493422830477	-3.08191010844894e-05	0.00548864435404539	0.00516396993771195
1924	0.25779139995575	-0.459089487791061	-22.2138862609863	0.000618529506027699	0.0022419011220336	0.00808603875339031	0.00321592413820326
1925	-0.716231524944305	1.16428208351135	-22.2788219451904	0.00548864435404539	0.0116574559360743	-0.00230353930965066	0.00321592413820326
1926	-0.716231524944305	0.839607775211334	-22.40869140625	0.0100340843200684	-0.000680167751852423	-0.0130177913233638	-0.00912170019000769
1927	0.25779139995575	-0.134415164589882	-22.5385608673096	-0.00522560812532902	-0.00555028254166245	-0.00165419070981443	-0.00197886489331722
1928	-0.0668829083442688	-1.10843813419342	-21.8242778778076	-0.0107450718060136	-0.0110697457566857	-0.00295288790948689	-0.00197886489331722
1929	-0.716231524944305	-0.459089487791061	-22.4736270904541	0.00159255252219737	-0.00782300252467394	-0.00100484199356288	-0.00327756232582033
1930	0.25779139995575	-1.10843813419342	-22.2138862609863	0.00126787810586393	-0.00782300252467394	0.000618529506027699	0.000293855206109583
1931	-0.716231524944305	-0.459089487791061	-22.2788219451904	0.0145795252174139	-0.00230353930965066	-0.0113944197073579	-0.000355493422830477
1932	-1.04090583324432	0.190259143710136	-22.8632354736328	-3.08191010844894e-05	-0.00230353930965066	-0.00295288790948689	-0.00392691092565656
1933	0.25779139995575	0.190259143710136	-22.40869140625	-0.0172385573387146	0.000618529506027699	0.000943203864153475	0.00418994715437293
1934	-0.391557216644287	1.48895645141602	-22.3437576293945	0.0272418223321438	0.000293855206109583	0.00289124972186983	0.00159255252219737
1935	-0.0668829083442688	0.514933466911316	-22.4736270904541	-0.0110697457566857	0.0106834331527352	-0.00652430532500148	0.00289124972186983
1936	-0.716231524944305	0.514933466911316	-22.5385608673096	0.00906006153672934	-0.00327756232582033	-0.000355493422830477	-0.00197886489331722
1937	-0.0668829083442688	0.839607775211334	-22.4736270904541	0.00256657530553639	0.00354059832170606	0.0022419011220336	-0.00684897974133492
1938	-0.0668829083442688	-0.134415164589882	-22.2138862609863	0.00159255252219737	-0.00490093370899558	-0.00100484199356288	0.00321592413820326
1939	-0.391557216644287	0.514933466911316	-22.2138862609863	0.0207483377307653	-0.00230353930965066	-0.00295288790948689	0.00321592413820326
1940	-0.0668829083442688	-0.134415164589882	-22.2788219451904	-0.0230826959013939	0.00970941036939621	-0.00490093370899558	0.00256657530553639
1941	0.907140016555786	0.190259143710136	-22.5385608673096	-0.0123684434220195	0.000943203864153475	-0.00944637414067984	-0.00587495695799589
1942	-0.391557216644287	1.16428208351135	-22.7333660125732	-0.00652430532500148	0.000943203864153475	-0.0149658378213644	-0.00522560812532902
1943	-0.716231524944305	1.48895645141602	-22.6034965515137	-0.00327756232582033	-0.00132951640989631	-0.00684897974133492	0.00483929552137852
1944	-0.0668829083442688	0.839607775211334	-22.2788219451904	0.00483929552137852	0.00321592413820326	-0.00782300252467394	0.000943203864153475
1945	0.25779139995575	0.190259143710136	-21.7593441009521	0.00321592413820326	0.00581331877037883	-0.00847235135734081	-0.00425158534198999
1946	-0.391557216644287	-0.459089487791061	-21.8892135620117	-0.00490093370899558	0.00159255252219737	-0.00879702530801296	-0.00717365415766835
1947	-0.716231524944305	1.48895645141602	-22.2138862609863	-0.00749832857400179	0.00613799272105098	-0.00100484199356288	-0.00197886489331722
1948	-0.391557216644287	1.16428208351135	-22.2138862609863	0.00321592413820326	0.000943203864153475	0.00191722682211548	-0.00230353930965066
1949	0.25779139995575	0.514933466911316	-21.8242778778076	-0.000355493422830477	0.00906006153672934	-0.00392691092565656	0.00191722682211548
1950	-0.716231524944305	1.16428208351135	-22.0190830230713	0.0197743140161037	0.00386527273803949	0.00256657530553639	0.00906006153672934
1951	-1.04090583324432	0.514933466911316	-21.694408416748	-0.0143164889886975	0.00321592413820326	0.00841071270406246	-0.000680167751852423
1952	-0.391557216644287	0.514933466911316	-22.0840167999268	-0.00587495695799589	-0.00360223650932312	0.00483929552137852	-0.00457625929266214
1953	-1.04090583324432	0.514933466911316	-21.8892135620117	-0.00652430532500148	0.00191722682211548	0.00678734155371785	0.00483929552137852
1954	-0.716231524944305	-0.134415164589882	-21.694408416748	0.000618529506027699	0.00321592413820326	0.00126787810586393	0.00191722682211548
1955	-1.04090583324432	-0.134415164589882	-21.6294727325439	0.00516396993771195	0.00873538758605719	-0.0104203969240189	0.00418994715437293
1956	-0.391557216644287	-0.134415164589882	-21.4996032714844	0.000618529506027699	0.000618529506027699	0.00516396993771195	-0.0120437685400248
1957	-1.04090583324432	0.514933466911316	-21.3697338104248	-0.00684897974133492	0.00386527273803949	-0.00522560812532902	0.00776136433705688
1958	0.25779139995575	-0.134415164589882	-21.8892135620117	-0.0120437685400248	-0.00490093370899558	0.0022419011220336	0.00613799272105098
1959	-0.391557216644287	0.839607775211334	-21.9541473388672	-0.000680167751852423	0.00646266713738441	0.00906006153672934	0.00321592413820326
1960	-0.0668829083442688	0.190259143710136	-21.8892135620117	0.0171769186854362	0.00841071270406246	-0.00165419070981443	0.00386527273803949
1961	-0.0668829083442688	-0.459089487791061	-21.5645389556885	-0.00392691092565656	0.00159255252219737	-0.00749832857400179	-0.00197886489331722
1962	0.25779139995575	0.190259143710136	-21.7593441009521	0.00256657530553639	-0.00197886489331722	-0.00360223650932312	0.00126787810586393
1963	0.582465708255768	-0.459089487791061	-21.7593441009521	-0.00295288790948689	-0.00652430532500148	-0.00197886489331722	0.00581331877037883
1964	-0.0668829083442688	-0.783763766288757	-22.1489524841309	0.00256657530553639	-0.0126931173726916	0.00451462110504508	-0.00360223650932312
1965	-0.391557216644287	-0.459089487791061	-22.1489524841309	0.00289124972186983	-0.00425158534198999	-0.00782300252467394	0.00581331877037883
1966	0.25779139995575	-1.43311238288879	-21.9541473388672	0.00678734155371785	-0.00457625929266214	-0.00555028254166245	-0.00619963090866804
1967	0.582465708255768	-1.75778675079346	-21.8242778778076	-0.00360223650932312	-0.0126931173726916	-0.00522560812532902	-0.00100484199356288
1968	-1.04090583324432	-0.783763766288757	-21.8242778778076	0.000293855206109583	0.000618529506027699	0.0022419011220336	0.00191722682211548
1969	-0.0668829083442688	0.190259143710136	-22.3437576293945	0.0123068047687411	0.000293855206109583	0.00386527273803949	0.00418994715437293
1970	-0.391557216644287	-0.134415164589882	-22.2138862609863	0.00743668992072344	0.00354059832170606	-0.00717365415766835	-0.0026282137259841
1971	0.582465708255768	0.190259143710136	-22.2138862609863	0.00711201597005129	0.00159255252219737	-0.00944637414067984	-0.00555028254166245
1972	-0.391557216644287	1.16428208351135	-22.4736270904541	0.00418994715437293	0.00483929552137852	-0.0104203969240189	0.00159255252219737
1973	-0.391557216644287	0.839607775211334	-22.0840167999268	-0.000355493422830477	-0.00392691092565656	0.00289124972186983	0.00159255252219737
1974	-0.716231524944305	0.190259143710136	-21.8242778778076	0.0113327819854021	0.00289124972186983	0.00126787810586393	0.00906006153672934
1975	-0.0668829083442688	0.839607775211334	-22.2788219451904	0.0233457311987877	0.00418994715437293	-0.0159398596733809	-0.00652430532500148
1976	-0.391557216644287	0.839607775211334	-22.5385608673096	0.00386527273803949	-0.00295288790948689	-0.0100957229733467	-0.00392691092565656
1977	-0.391557216644287	1.16428208351135	-22.7333660125732	0.0304885655641556	-0.0026282137259841	-0.00847235135734081	-0.00587495695799589
1978	-1.04090583324432	0.839607775211334	-22.3437576293945	-0.0217839982360601	-0.0026282137259841	-0.00944637414067984	0.0103587592020631
1979	-0.0668829083442688	0.514933466911316	-21.8242778778076	0.00321592413820326	0.000293855206109583	-0.00165419070981443	-0.00165419070981443
1980	0.25779139995575	1.16428208351135	-22.3437576293945	0.0207483377307653	0.00126787810586393	-0.00652430532500148	0.00126787810586393
1981	-0.391557216644287	1.81363070011139	-22.5385608673096	0.00256657530553639	-0.00197886489331722	-0.00652430532500148	0.00321592413820326
1982	-0.0668829083442688	1.16428208351135	-22.6684303283691	0.000293855206109583	-0.00555028254166245	0.00191722682211548	-0.00100484199356288
1983	-0.716231524944305	1.16428208351135	-22.4736270904541	-0.0185372550040483	-0.000355493422830477	-0.00717365415766835	0.00678734155371785
1984	1.23181438446045	0.190259143710136	-22.2788219451904	0.00548864435404539	-0.00327756232582033	0.00321592413820326	0.00906006153672934
1985	0.25779139995575	0.190259143710136	-22.1489524841309	0.00191722682211548	0.00516396993771195	-0.00684897974133492	-0.000680167751852423
1986	-0.391557216644287	1.16428208351135	-22.6034965515137	-0.00327756232582033	0.00321592413820326	-0.0133424662053585	0.00418994715437293
1987	-0.716231524944305	1.48895645141602	-22.7333660125732	-0.00165419070981443	-0.000355493422830477	-0.00847235135734081	-0.00425158534198999
1988	-0.391557216644287	0.839607775211334	-22.7333660125732	-0.0120437685400248	0.00516396993771195	-0.00197886489331722	0.00451462110504508
1989	-1.04090583324432	-0.134415164589882	-22.2138862609863	-0.00327756232582033	-0.0026282137259841	-3.08191010844894e-05	0.00841071270406246
1990	-1.69025444984436	1.81363070011139	-22.4736270904541	-0.00977104809135199	0.00678734155371785	-0.000680167751852423	0.00354059832170606
1991	-1.69025444984436	0.514933466911316	-22.1489524841309	-0.00619963090866804	-0.00132951640989631	-0.00977104809135199	-0.00197886489331722
1992	-0.716231524944305	-0.134415164589882	-22.5385608673096	0.000943203864153475	-0.000355493422830477	-0.00327756232582033	-0.00587495695799589
1993	-0.391557216644287	-0.459089487791061	-22.6034965515137	-0.00847235135734081	-0.00360223650932312	0.0022419011220336	0.0100340843200684
1994	0.25779139995575	0.190259143710136	-22.5385608673096	-0.000680167751852423	0.00516396993771195	0.000943203864153475	0.00386527273803949
1995	0.582465708255768	0.190259143710136	-22.3437576293945	0.00126787810586393	0.00970941036939621	-0.00490093370899558	0.0132808275520802
1996	-0.0668829083442688	0.190259143710136	-22.2788219451904	-0.00522560812532902	0.00516396993771195	-0.00847235135734081	-0.00392691092565656
1997	0.25779139995575	0.514933466911316	-22.2788219451904	0.0194496400654316	-0.00457625929266214	-0.0107450718060136	-0.000680167751852423
1998	0.25779139995575	-0.783763766288757	-22.4736270904541	0.00386527273803949	0.00159255252219737	-0.00100484199356288	0.00678734155371785
1999	0.25779139995575	0.514933466911316	-22.2788219451904	0.00938473641872406	-0.00847235135734081	0.0155535480007529	0.00321592413820326
2000	0.25779139995575	-1.43311238288879	-22.4736270904541	0.013930176384747	0.000293855206109583	0.0249691028147936	0.00776136433705688
[truncated: 6,280 more rows]
