# Supplementary material for: Precise instruction and consideration of the vertical and horizontal force component increases validity and reliability of the 90:20 Isometric Posterior Chain Test
Source: PLoS One. 2024 Oct 28;19(10):e0312843. doi: 10.1371/journal.pone.0312843 (PMC11515970; doi:10.1371/journal.pone.0312843)
Supplement: S1 File — (ZIP) [file pone.0312843.s001.zip › S1_Raw_Data/M1_P04_iso_3.csv]

1	-0.0668829083442688	1.16428208351135	-22.9281711578369	0.0233457311987877	-0.00230353930965066	-0.00295288790948689	0.00126787810586393
2	-0.0668829083442688	-0.459089487791061	-22.9931049346924	-0.00197886489331722	-0.00392691092565656	-0.0026282137259841	0.00126787810586393
3	0.582465708255768	-1.10843813419342	-23.0580406188965	-0.000680167751852423	-0.00684897974133492	-0.00652430532500148	0.000943203864153475
4	-0.391557216644287	-0.459089487791061	-23.1879100799561	0.00354059832170606	-0.00749832857400179	0.0022419011220336	0.00906006153672934
5	-0.391557216644287	-0.134415164589882	-23.2528457641602	-0.000680167751852423	-0.00912170019000769	0.000943203864153475	-0.00197886489331722
6	-0.716231524944305	-0.134415164589882	-22.3437576293945	0.00256657530553639	-0.0100957229733467	-0.00619963090866804	0.00386527273803949
7	-0.0668829083442688	-0.459089487791061	-22.4736270904541	-0.00132951640989631	-0.00425158534198999	-0.0117190945893526	-0.00295288790948689
8	0.582465708255768	-0.783763766288757	-22.3437576293945	0.0145795252174139	-0.000680167751852423	-0.00684897974133492	-0.000355493422830477
9	0.25779139995575	-0.783763766288757	-22.6034965515137	0.00970941036939621	0.000293855206109583	0.00126787810586393	0.00516396993771195
10	0.25779139995575	-0.134415164589882	-22.9281711578369	0.00289124972186983	0.00743668992072344	-0.00457625929266214	0.00418994715437293
11	-0.716231524944305	1.16428208351135	-22.9931049346924	0.011982130818069	0.000943203864153475	0.000293855206109583	-0.000355493422830477
12	0.582465708255768	-0.134415164589882	-22.5385608673096	0.00841071270406246	-3.08191010844894e-05	-0.00879702530801296	-0.00295288790948689
13	-0.716231524944305	1.16428208351135	-23.3827152252197	0.00711201597005129	-0.000680167751852423	-0.0110697457566857	-0.00197886489331722
14	-0.716231524944305	0.839607775211334	-23.4476490020752	-0.00132951640989631	0.00256657530553639	-0.00295288790948689	0.00126787810586393
15	-0.391557216644287	1.48895645141602	-23.6424541473389	-0.00457625929266214	-0.00230353930965066	-0.000355493422830477	-3.08191010844894e-05
16	-0.0668829083442688	0.839607775211334	-23.3827152252197	-0.00977104809135199	0.0136055024340749	-0.00879702530801296	0.00354059832170606
17	-0.391557216644287	1.16428208351135	-23.0580406188965	0.00906006153672934	0.00159255252219737	-0.0123684434220195	0.000618529506027699
18	-0.0668829083442688	0.839607775211334	-22.9931049346924	0.00873538758605719	-0.0026282137259841	-0.0107450718060136	-0.00555028254166245
19	-0.0668829083442688	0.839607775211334	-23.2528457641602	0.00743668992072344	-0.00230353930965066	-0.000355493422830477	0.00581331877037883
20	0.25779139995575	0.190259143710136	-23.0580406188965	-0.00912170019000769	0.000293855206109583	-0.00295288790948689	0.00483929552137852
21	-0.716231524944305	0.839607775211334	-23.1879100799561	0.00743668992072344	0.00776136433705688	0.00159255252219737	-0.000680167751852423
22	0.582465708255768	0.190259143710136	-22.8632354736328	0.00451462110504508	0.00354059832170606	-0.00490093370899558	0.00418994715437293
23	-0.716231524944305	1.48895645141602	-22.9931049346924	-0.00457625929266214	-3.08191010844894e-05	-0.00490093370899558	-0.00360223650932312
24	-1.36558020114899	0.839607775211334	-22.9281711578369	-0.0100957229733467	0.00289124972186983	0.00126787810586393	-0.00587495695799589
25	-2.33960318565369	0.839607775211334	-23.1879100799561	-0.00555028254166245	-0.00100484199356288	-0.00165419070981443	-0.000355493422830477
26	-2.01492881774902	1.16428208351135	-23.1879100799561	0.00289124972186983	0.00808603875339031	-0.00132951640989631	-0.00327756232582033
27	-1.69025444984436	1.16428208351135	-22.9931049346924	-0.0026282137259841	0.000293855206109583	-0.00652430532500148	0.00256657530553639
28	-0.716231524944305	0.514933466911316	-22.40869140625	-0.000680167751852423	-0.00100484199356288	-0.00457625929266214	-0.00847235135734081
29	-1.04090583324432	1.16428208351135	-22.40869140625	0.00354059832170606	-0.000355493422830477	-0.000355493422830477	-0.00490093370899558
30	-1.04090583324432	1.81363070011139	-22.5385608673096	-0.0162645354866982	-0.00327756232582033	-0.00132951640989631	0.00516396993771195
31	0.582465708255768	-0.134415164589882	-22.8632354736328	-0.00457625929266214	0.0123068047687411	-0.00555028254166245	0.00126787810586393
32	-0.391557216644287	1.48895645141602	-22.9931049346924	0.0126314787194133	0.00159255252219737	0.00289124972186983	-0.00295288790948689
33	-0.391557216644287	0.190259143710136	-23.1879100799561	-3.08191010844894e-05	-0.000355493422830477	-0.00814767740666866	-0.00490093370899558
34	0.25779139995575	0.190259143710136	-22.8632354736328	-3.08191010844894e-05	0.000618529506027699	0.00386527273803949	0.00256657530553639
35	0.907140016555786	-0.783763766288757	-22.6034965515137	0.0175015944987535	0.00451462110504508	-0.00100484199356288	0.000293855206109583
36	-0.0668829083442688	-0.783763766288757	-22.8632354736328	0.0132808275520802	-0.00327756232582033	0.00483929552137852	-0.000680167751852423
37	0.25779139995575	-1.10843813419342	-22.3437576293945	-0.0159398596733809	-3.08191010844894e-05	-0.00327756232582033	-0.00555028254166245
38	-0.716231524944305	-0.134415164589882	-22.6684303283691	0.0259431265294552	-0.00360223650932312	-0.00652430532500148	0.000293855206109583
39	-0.0668829083442688	-0.134415164589882	-22.6684303283691	0.00126787810586393	-0.00587495695799589	0.00678734155371785	0.00613799272105098
40	-0.716231524944305	0.190259143710136	-22.9281711578369	-0.00749832857400179	-0.00619963090866804	0.00938473641872406	-0.000680167751852423
41	0.25779139995575	-1.10843813419342	-22.6034965515137	0.0162028968334198	-0.00295288790948689	-0.00652430532500148	-0.00619963090866804
42	-0.391557216644287	0.514933466911316	-23.122974395752	-0.0208099745213985	-0.00782300252467394	0.000618529506027699	0.00354059832170606
43	-0.716231524944305	1.48895645141602	-23.1879100799561	-0.0117190945893526	0.00159255252219737	0.00159255252219737	-0.0110697457566857
44	-0.0668829083442688	-0.134415164589882	-22.7333660125732	0.00808603875339031	-0.00392691092565656	-0.00555028254166245	0.00613799272105098
45	0.25779139995575	-0.134415164589882	-22.8632354736328	-0.0191866029053926	0.00451462110504508	0.00483929552137852	0.00808603875339031
46	0.907140016555786	0.190259143710136	-22.6684303283691	0.00906006153672934	0.00581331877037883	-0.00977104809135199	-0.00100484199356288
47	-0.391557216644287	1.16428208351135	-22.4736270904541	-0.00782300252467394	0.00191722682211548	-3.08191010844894e-05	-0.00360223650932312
48	0.25779139995575	0.514933466911316	-22.8632354736328	0.0249691028147936	0.00581331877037883	-0.0117190945893526	0.00386527273803949
49	-0.716231524944305	0.839607775211334	-22.40869140625	-0.000355493422830477	0.0022419011220336	-0.00944637414067984	-0.00457625929266214
50	-0.391557216644287	1.16428208351135	-22.7983016967773	0.0226963832974434	0.00321592413820326	0.00678734155371785	0.00613799272105098
51	0.582465708255768	-0.134415164589882	-22.8632354736328	-0.00490093370899558	0.00548864435404539	-0.00749832857400179	0.00191722682211548
52	-0.0668829083442688	1.16428208351135	-23.122974395752	-0.0159398596733809	0.00159255252219737	-0.00392691092565656	-0.00749832857400179
53	0.582465708255768	-0.134415164589882	-22.7333660125732	0.00354059832170606	-0.00132951640989631	-0.00619963090866804	0.000618529506027699
54	1.23181438446045	0.514933466911316	-23.0580406188965	-0.00360223650932312	-0.00165419070981443	-0.00132951640989631	-0.0026282137259841
55	-0.391557216644287	0.839607775211334	-23.3827152252197	-0.00879702530801296	0.00289124972186983	-0.00587495695799589	0.000618529506027699
56	-0.0668829083442688	0.839607775211334	-23.3177795410156	0.0233457311987877	0.00711201597005129	0.00516396993771195	0.000618529506027699
57	-0.0668829083442688	0.190259143710136	-22.9931049346924	0.00159255252219737	0.00256657530553639	-0.00327756232582033	-0.00717365415766835
58	-0.0668829083442688	0.190259143710136	-22.6684303283691	0.00938473641872406	0.00159255252219737	-0.00132951640989631	0.00548864435404539
59	-1.04090583324432	-0.134415164589882	-22.6034965515137	-0.00132951640989631	-0.00295288790948689	-0.00587495695799589	0.00776136433705688
60	-1.69025444984436	0.839607775211334	-22.6684303283691	-0.017887907102704	0.000293855206109583	0.00873538758605719	0.00873538758605719
61	-1.04090583324432	0.839607775211334	-22.6684303283691	-0.00587495695799589	0.00646266713738441	-0.00327756232582033	0.00646266713738441
62	-1.04090583324432	1.16428208351135	-23.0580406188965	-0.00132951640989631	0.00970941036939621	-0.00522560812532902	0.00126787810586393
63	-0.0668829083442688	-0.459089487791061	-22.7333660125732	-0.0198359526693821	0.00938473641872406	-0.00977104809135199	0.00938473641872406
64	-0.391557216644287	0.514933466911316	-22.7983016967773	0.0132808275520802	-3.08191010844894e-05	0.00126787810586393	-0.000355493422830477
65	-0.391557216644287	-0.134415164589882	-22.6034965515137	0.0116574559360743	-0.000680167751852423	0.00483929552137852	0.0106834331527352
66	0.25779139995575	0.514933466911316	-22.9931049346924	0.00418994715437293	0.00581331877037883	-0.00230353930965066	0.00159255252219737
67	0.582465708255768	0.190259143710136	-22.9281711578369	-0.00782300252467394	0.00126787810586393	-0.00944637414067984	-0.00295288790948689
68	-0.0668829083442688	1.48895645141602	-22.40869140625	0.00126787810586393	-0.000355493422830477	-0.00132951640989631	0.0022419011220336
69	0.907140016555786	-0.783763766288757	-22.4736270904541	-3.08191010844894e-05	-0.00522560812532902	-0.0026282137259841	0.0116574559360743
70	0.582465708255768	-0.783763766288757	-22.2138862609863	-0.00295288790948689	-0.0113944197073579	0.00354059832170606	0.00938473641872406
71	0.25779139995575	-0.459089487791061	-22.40869140625	0.00126787810586393	-0.00717365415766835	0.00418994715437293	0.00743668992072344
72	0.25779139995575	-0.783763766288757	-22.4736270904541	0.00289124972186983	-0.0104203969240189	-0.00425158534198999	0.000293855206109583
73	0.25779139995575	-0.783763766288757	-22.6034965515137	0.00548864435404539	-0.00555028254166245	-0.00684897974133492	0.00191722682211548
74	-0.716231524944305	0.190259143710136	-22.6684303283691	0.00256657530553639	-0.00814767740666866	0.00841071270406246	0.00451462110504508
75	-0.391557216644287	0.514933466911316	-22.4736270904541	0.00516396993771195	-0.00100484199356288	-0.000355493422830477	0.00386527273803949
76	-0.716231524944305	1.16428208351135	-22.2138862609863	-0.00132951640989631	0.00516396993771195	-0.00100484199356288	0.00743668992072344
77	-0.0668829083442688	1.16428208351135	-22.5385608673096	0.00354059832170606	-3.08191010844894e-05	-0.00944637414067984	-0.00360223650932312
78	0.907140016555786	-0.134415164589882	-22.6034965515137	0.00451462110504508	-0.00425158534198999	-0.00457625929266214	-0.00132951640989631
79	0.25779139995575	0.190259143710136	-22.5385608673096	0.0126314787194133	-0.00425158534198999	0.000943203864153475	-0.0026282137259841
80	0.25779139995575	-0.134415164589882	-22.1489524841309	0.00906006153672934	-0.00295288790948689	0.00289124972186983	0.0022419011220336
81	-0.716231524944305	1.48895645141602	-22.6684303283691	0.000943203864153475	0.00483929552137852	-0.00360223650932312	-0.00425158534198999
82	0.25779139995575	-0.134415164589882	-22.2138862609863	-0.0117190945893526	0.00289124972186983	-0.00749832857400179	-0.00522560812532902
83	-0.0668829083442688	0.514933466911316	-22.7983016967773	-0.0123684434220195	0.000293855206109583	-0.00522560812532902	-0.0107450718060136
84	0.25779139995575	0.839607775211334	-22.9281711578369	-0.0117190945893526	-0.00197886489331722	-0.00230353930965066	-0.00457625929266214
85	-0.716231524944305	1.48895645141602	-22.8632354736328	0.00776136433705688	0.00126787810586393	0.00516396993771195	-0.00457625929266214
86	0.25779139995575	1.16428208351135	-22.7333660125732	-0.0104203969240189	0.00159255252219737	-0.00717365415766835	-0.00392691092565656
87	0.25779139995575	0.514933466911316	-22.5385608673096	-0.00197886489331722	0.00289124972186983	-0.00717365415766835	-0.00944637414067984
88	1.55648863315582	-0.134415164589882	-22.1489524841309	0.00386527273803949	-0.000355493422830477	-0.00717365415766835	-0.00555028254166245
89	-0.391557216644287	1.16428208351135	-22.7983016967773	0.013930176384747	-0.00555028254166245	0.01100810803473	-0.0026282137259841
90	0.582465708255768	-0.459089487791061	-22.6034965515137	0.00678734155371785	-0.00132951640989631	0.00776136433705688	0.00321592413820326
91	-1.04090583324432	0.839607775211334	-22.3437576293945	0.000618529506027699	0.00386527273803949	0.00256657530553639	-0.00360223650932312
92	-0.0668829083442688	0.190259143710136	-22.40869140625	-0.00132951640989631	0.00743668992072344	-0.00749832857400179	0.00159255252219737
93	-1.69025444984436	1.16428208351135	-22.40869140625	0.0022419011220336	0.00289124972186983	-0.00522560812532902	0.00126787810586393
94	-2.01492881774902	0.839607775211334	-22.3437576293945	-0.00619963090866804	-0.00100484199356288	-0.00522560812532902	-0.00327756232582033
95	-1.36558020114899	0.514933466911316	-22.4736270904541	-0.00425158534198999	0.00678734155371785	0.00451462110504508	0.00743668992072344
96	-1.36558020114899	0.839607775211334	-22.7333660125732	-0.00425158534198999	0.00386527273803949	0.00159255252219737	-0.00782300252467394
97	-1.36558020114899	0.839607775211334	-22.6034965515137	-0.00587495695799589	0.00418994715437293	-0.00587495695799589	-0.00587495695799589
98	-0.716231524944305	1.48895645141602	-22.2138862609863	0.00159255252219737	0.00516396993771195	-0.00295288790948689	-0.00847235135734081
99	-1.04090583324432	0.839607775211334	-22.0840167999268	0.00678734155371785	0.00256657530553639	0.00256657530553639	0.00354059832170606
100	0.25779139995575	0.190259143710136	-22.2788219451904	0.00743668992072344	-0.0026282137259841	0.00873538758605719	-0.00230353930965066
101	-0.391557216644287	0.190259143710136	-22.5385608673096	-0.00425158534198999	0.00776136433705688	0.000943203864153475	0.000618529506027699
102	0.25779139995575	0.514933466911316	-22.2138862609863	-0.00132951640989631	0.00711201597005129	-0.00327756232582033	-0.00749832857400179
103	-0.391557216644287	0.839607775211334	-22.2138862609863	0.00126787810586393	-0.00165419070981443	-0.00457625929266214	-0.00360223650932312
104	-0.716231524944305	1.48895645141602	-22.4736270904541	0.0103587592020631	0.00126787810586393	0.00386527273803949	0.00289124972186983
105	-0.391557216644287	0.514933466911316	-22.2788219451904	-0.00749832857400179	-0.00749832857400179	-0.0026282137259841	0.00711201597005129
106	-0.391557216644287	-0.134415164589882	-22.6034965515137	-0.0195112787187099	0.00418994715437293	0.00548864435404539	-0.00132951640989631
107	-0.391557216644287	-0.459089487791061	-22.7983016967773	0.0145795252174139	-0.00879702530801296	-0.00587495695799589	-0.00327756232582033
108	0.25779139995575	-0.134415164589882	-22.6034965515137	0.00159255252219737	-0.00879702530801296	-3.08191010844894e-05	-0.00555028254166245
109	-0.391557216644287	-0.134415164589882	-22.6684303283691	0.00256657530553639	-0.00944637414067984	0.00159255252219737	0.00159255252219737
110	0.25779139995575	0.190259143710136	-22.6034965515137	0.00548864435404539	-0.00555028254166245	0.00548864435404539	-0.000355493422830477
111	-0.0668829083442688	-0.783763766288757	-21.8242778778076	0.00256657530553639	-0.00522560812532902	-0.00684897974133492	-0.00360223650932312
112	-0.0668829083442688	0.839607775211334	-22.40869140625	-0.00457625929266214	0.00548864435404539	-0.0104203969240189	-0.00652430532500148
113	-0.716231524944305	1.16428208351135	-22.6034965515137	-0.00230353930965066	0.00613799272105098	-0.00165419070981443	-3.08191010844894e-05
114	0.25779139995575	-0.459089487791061	-22.3437576293945	-0.00295288790948689	0.00451462110504508	-0.000355493422830477	0.00256657530553639
115	0.582465708255768	0.190259143710136	-22.2138862609863	-0.00360223650932312	0.00126787810586393	0.00906006153672934	0.00613799272105098
116	0.907140016555786	0.190259143710136	-22.2138862609863	-0.00944637414067984	0.00451462110504508	-3.08191010844894e-05	0.00678734155371785
117	0.25779139995575	0.190259143710136	-21.9541473388672	0.00548864435404539	-0.00100484199356288	-0.00230353930965066	-0.00230353930965066
118	-0.391557216644287	0.514933466911316	-22.4736270904541	0.0103587592020631	0.00191722682211548	-0.00684897974133492	0.00126787810586393
119	-0.0668829083442688	1.48895645141602	-22.6684303283691	-0.00132951640989631	-0.00197886489331722	-0.00100484199356288	-3.08191010844894e-05
120	-0.0668829083442688	1.16428208351135	-22.6034965515137	-0.0110697457566857	0.00256657530553639	-0.0113944197073579	0.0145795252174139
121	-0.0668829083442688	0.514933466911316	-22.6034965515137	-0.00522560812532902	0.00418994715437293	-0.00555028254166245	0.00256657530553639
122	0.582465708255768	1.16428208351135	-22.6034965515137	0.0100340843200684	0.00743668992072344	-0.0188619289547205	0.00678734155371785
123	-0.391557216644287	1.16428208351135	-22.4736270904541	0.00711201597005129	0.000943203864153475	-0.00392691092565656	-0.00555028254166245
124	0.582465708255768	0.190259143710136	-22.6684303283691	0.00289124972186983	-3.08191010844894e-05	-0.00847235135734081	0.00354059832170606
125	0.25779139995575	-0.134415164589882	-22.4736270904541	-0.00619963090866804	0.00126787810586393	0.0022419011220336	0.00873538758605719
126	0.907140016555786	-0.134415164589882	-22.5385608673096	-0.0175632312893867	0.000943203864153475	-0.00457625929266214	0.00906006153672934
127	0.25779139995575	0.190259143710136	-22.4736270904541	0.000943203864153475	0.00581331877037883	-0.00912170019000769	-0.00619963090866804
128	-0.0668829083442688	1.16428208351135	-22.5385608673096	0.0106834331527352	0.00581331877037883	-0.00652430532500148	0.00256657530553639
129	0.25779139995575	0.190259143710136	-22.0840167999268	0.0100340843200684	0.00126787810586393	0.0022419011220336	0.00418994715437293
130	-0.391557216644287	0.514933466911316	-22.2788219451904	-0.00490093370899558	0.00289124972186983	0.000293855206109583	0.000293855206109583
131	-0.0668829083442688	1.16428208351135	-23.122974395752	0.0168522447347641	0.00808603875339031	0.00386527273803949	-0.000355493422830477
132	-1.36558020114899	0.839607775211334	-23.1879100799561	0.0126314787194133	-0.00132951640989631	-0.00555028254166245	-0.00619963090866804
133	-0.716231524944305	-0.459089487791061	-21.0450592041016	-0.0146411629393697	0.00906006153672934	-0.00684897974133492	0.00646266713738441
134	-0.716231524944305	0.514933466911316	-22.9281711578369	-0.0123684434220195	-0.00132951640989631	0.00321592413820326	0.00483929552137852
135	-1.36558020114899	0.839607775211334	-22.7983016967773	-0.00197886489331722	-0.00132951640989631	-0.00490093370899558	0.00613799272105098
136	-1.04090583324432	1.48895645141602	-23.2528457641602	0.0249691028147936	0.00354059832170606	0.00386527273803949	0.00289124972186983
137	-0.0668829083442688	-0.134415164589882	-23.1879100799561	-0.0104203969240189	0.00386527273803949	-0.00392691092565656	-0.000680167751852423
138	-0.0668829083442688	0.190259143710136	-22.8632354736328	-0.00555028254166245	-0.000355493422830477	-0.00230353930965066	-0.00619963090866804
139	0.582465708255768	0.190259143710136	-22.8632354736328	0.01100810803473	0.00548864435404539	-0.00360223650932312	0.000943203864153475
140	-0.716231524944305	1.16428208351135	-22.7983016967773	-0.00327756232582033	-0.00197886489331722	0.00906006153672934	-0.00295288790948689
141	0.25779139995575	1.16428208351135	-23.122974395752	-0.00327756232582033	0.00354059832170606	-0.00684897974133492	-0.00197886489331722
142	-0.0668829083442688	0.839607775211334	-23.1879100799561	-0.00912170019000769	0.0022419011220336	-0.00197886489331722	-0.00327756232582033
143	0.582465708255768	-0.783763766288757	-22.4736270904541	0.0158782228827477	-0.00230353930965066	-0.0100957229733467	-0.00587495695799589
144	0.582465708255768	-0.783763766288757	-22.9281711578369	-0.00295288790948689	-0.00457625929266214	0.00483929552137852	0.00386527273803949
145	0.582465708255768	-1.43311238288879	-22.7983016967773	-0.00490093370899558	-0.00684897974133492	0.00678734155371785	-0.00230353930965066
146	-0.0668829083442688	-1.10843813419342	-22.6684303283691	0.0191249661147594	-0.000355493422830477	0.00516396993771195	0.00776136433705688
147	0.907140016555786	-0.783763766288757	-22.7983016967773	-0.00782300252467394	-0.00360223650932312	-0.00717365415766835	-0.00684897974133492
148	-0.0668829083442688	0.190259143710136	-22.9931049346924	0.00548864435404539	0.0022419011220336	0.00516396993771195	0.000293855206109583
149	0.25779139995575	-0.459089487791061	-22.9281711578369	-0.0104203969240189	0.00418994715437293	0.00418994715437293	0.00483929552137852
150	-0.0668829083442688	-0.134415164589882	-22.2788219451904	-0.00457625929266214	-3.08191010844894e-05	-0.00360223650932312	0.00159255252219737
151	-0.0668829083442688	1.16428208351135	-22.4736270904541	0.00970941036939621	0.00581331877037883	-0.00100484199356288	0.00289124972186983
152	-0.0668829083442688	-0.134415164589882	-22.2138862609863	-0.00782300252467394	-0.00327756232582033	-0.0107450718060136	-0.00847235135734081
153	0.582465708255768	0.839607775211334	-23.2528457641602	-3.08191010844894e-05	-0.0026282137259841	-0.00197886489331722	-0.00912170019000769
154	-0.391557216644287	1.16428208351135	-23.2528457641602	-0.00295288790948689	0.00451462110504508	-0.00425158534198999	0.00256657530553639
155	-0.716231524944305	1.16428208351135	-23.3827152252197	0.00483929552137852	0.00191722682211548	-0.00327756232582033	-0.00652430532500148
156	-0.0668829083442688	1.16428208351135	-23.2528457641602	-0.0159398596733809	0.0022419011220336	-0.00847235135734081	-0.000680167751852423
157	-0.0668829083442688	1.81363070011139	-23.3177795410156	-0.0110697457566857	0.00354059832170606	-0.0110697457566857	-0.00684897974133492
158	0.582465708255768	0.190259143710136	-23.122974395752	0.00483929552137852	0.0022419011220336	-0.00652430532500148	-0.00717365415766835
159	0.25779139995575	1.16428208351135	-23.2528457641602	0.00808603875339031	0.000618529506027699	-0.00749832857400179	0.00289124972186983
160	0.582465708255768	-0.134415164589882	-22.9931049346924	0.00451462110504508	0.00191722682211548	-0.00360223650932312	0.00191722682211548
161	-0.391557216644287	0.839607775211334	-23.2528457641602	-0.00425158534198999	0.0022419011220336	-0.0026282137259841	0.00289124972186983
162	0.25779139995575	-0.134415164589882	-22.9281711578369	0.0022419011220336	0.00256657530553639	-0.00490093370899558	-0.00717365415766835
163	-0.0668829083442688	0.514933466911316	-23.3827152252197	-0.00197886489331722	0.00191722682211548	0.00354059832170606	-0.00197886489331722
164	-0.0668829083442688	0.839607775211334	-22.7983016967773	-0.00814767740666866	-0.00165419070981443	-0.00360223650932312	0.00483929552137852
165	-0.391557216644287	1.48895645141602	-23.122974395752	-0.00490093370899558	-0.00392691092565656	0.00451462110504508	0.00159255252219737
166	-1.04090583324432	1.16428208351135	-23.2528457641602	-0.00457625929266214	0.00808603875339031	-3.08191010844894e-05	-0.000355493422830477
167	-1.69025444984436	1.16428208351135	-23.122974395752	-0.00425158534198999	0.00289124972186983	-0.0100957229733467	0.00126787810586393
168	-0.716231524944305	0.514933466911316	-22.7983016967773	-0.00392691092565656	0.00678734155371785	0.00289124972186983	-0.00327756232582033
169	-2.01492881774902	1.16428208351135	-22.7983016967773	-0.00912170019000769	-0.00879702530801296	-0.00522560812532902	0.00451462110504508
170	-1.69025444984436	1.16428208351135	-23.122974395752	0.00483929552137852	0.000618529506027699	-0.000355493422830477	-0.00295288790948689
171	-0.391557216644287	-0.459089487791061	-22.9281711578369	0.00321592413820326	0.00743668992072344	0.000293855206109583	0.00321592413820326
172	-0.0668829083442688	0.839607775211334	-23.1879100799561	0.00646266713738441	0.000943203864153475	-0.00847235135734081	-0.00392691092565656
173	0.25779139995575	0.514933466911316	-23.0580406188965	0.00483929552137852	0.00841071270406246	-0.00392691092565656	0.00678734155371785
174	-0.391557216644287	0.514933466911316	-22.7983016967773	0.0220470335334539	0.00191722682211548	0.00354059832170606	0.0022419011220336
175	0.582465708255768	-0.783763766288757	-22.4736270904541	-0.017887907102704	0.00386527273803949	-0.00457625929266214	0.00321592413820326
176	-0.0668829083442688	-0.134415164589882	-22.8632354736328	-0.00100484199356288	0.00191722682211548	0.00483929552137852	0.00159255252219737
177	-0.391557216644287	0.514933466911316	-22.9931049346924	-0.00327756232582033	-0.00295288790948689	-0.00295288790948689	-0.00360223650932312
178	-0.716231524944305	-0.134415164589882	-23.2528457641602	-0.000680167751852423	-0.00977104809135199	0.00938473641872406	-0.00587495695799589
179	0.25779139995575	0.190259143710136	-23.0580406188965	0.000943203864153475	-0.00327756232582033	0.00321592413820326	-0.00100484199356288
180	-0.391557216644287	-0.459089487791061	-23.0580406188965	-0.0117190945893526	-0.0136671401560307	0.00613799272105098	0.00808603875339031
181	0.582465708255768	-1.10843813419342	-22.7333660125732	-0.000355493422830477	-0.000355493422830477	0.00289124972186983	-0.00132951640989631
182	0.582465708255768	0.514933466911316	-23.1879100799561	0.000618529506027699	-0.00587495695799589	-0.00587495695799589	-0.00587495695799589
183	-0.716231524944305	-0.134415164589882	-23.122974395752	0.0113327819854021	-0.00717365415766835	-0.00782300252467394	-0.00782300252467394
184	-0.716231524944305	-0.459089487791061	-22.8632354736328	0.00613799272105098	-0.00360223650932312	0.00418994715437293	0.00743668992072344
185	0.582465708255768	-0.459089487791061	-22.8632354736328	0.0334106348454952	-0.00392691092565656	-0.00587495695799589	0.00516396993771195
186	-0.391557216644287	-0.459089487791061	-22.6034965515137	-0.000680167751852423	0.00613799272105098	0.00483929552137852	0.00418994715437293
187	-0.391557216644287	1.16428208351135	-22.9281711578369	0.00126787810586393	0.00289124972186983	-0.000680167751852423	-0.0126931173726916
188	-0.716231524944305	0.514933466911316	-23.0580406188965	0.0158782228827477	0.00516396993771195	-0.00782300252467394	0.000618529506027699
189	-0.391557216644287	0.514933466911316	-23.0580406188965	0.00581331877037883	-0.000680167751852423	0.00354059832170606	-3.08191010844894e-05
190	-0.716231524944305	0.839607775211334	-23.2528457641602	0.00678734155371785	0.00743668992072344	-0.00295288790948689	0.0022419011220336
191	0.582465708255768	0.514933466911316	-23.0580406188965	0.00613799272105098	0.00743668992072344	-0.000355493422830477	0.00808603875339031
192	-0.391557216644287	0.839607775211334	-23.0580406188965	0.00873538758605719	0.000618529506027699	-0.00847235135734081	-0.000355493422830477
193	-0.0668829083442688	0.514933466911316	-23.2528457641602	-0.00619963090866804	0.00354059832170606	-0.00944637414067984	-0.00327756232582033
194	1.23181438446045	0.190259143710136	-23.3177795410156	-0.00392691092565656	-0.00197886489331722	0.00354059832170606	0.0126314787194133
195	0.25779139995575	0.514933466911316	-23.1879100799561	0.00548864435404539	-0.00197886489331722	-3.08191010844894e-05	0.00418994715437293
196	0.582465708255768	-0.459089487791061	-22.6034965515137	-0.00197886489331722	0.00711201597005129	-0.00555028254166245	0.00808603875339031
197	0.582465708255768	0.190259143710136	-22.5385608673096	-0.0169138833880424	0.00191722682211548	-0.00132951640989631	-0.00100484199356288
198	0.582465708255768	-0.134415164589882	-22.7333660125732	0.0116574559360743	0.00581331877037883	-0.0133424662053585	0.00159255252219737
199	0.582465708255768	-0.459089487791061	-22.8632354736328	0.00613799272105098	0.00613799272105098	-0.00392691092565656	0.00711201597005129
200	-0.391557216644287	1.81363070011139	-23.0580406188965	0.00256657530553639	0.00354059832170606	0.00581331877037883	0.00678734155371785
201	0.582465708255768	0.839607775211334	-22.6034965515137	-0.00879702530801296	0.00451462110504508	-0.000355493422830477	0.0022419011220336
202	-0.391557216644287	0.839607775211334	-22.6684303283691	0.0022419011220336	0.00451462110504508	-0.00392691092565656	-0.00295288790948689
203	-0.0668829083442688	-0.134415164589882	-22.3437576293945	-0.00490093370899558	-0.00165419070981443	-0.00522560812532902	-0.000680167751852423
204	-0.391557216644287	0.190259143710136	-22.6684303283691	-0.00977104809135199	0.00483929552137852	-0.00197886489331722	0.01100810803473
205	-0.716231524944305	-0.134415164589882	-22.9281711578369	-0.0276281367987394	-0.00392691092565656	-0.00132951640989631	0.000943203864153475
206	-1.36558020114899	0.514933466911316	-23.0580406188965	0.000293855206109583	-0.000355493422830477	0.00191722682211548	-0.00100484199356288
207	-1.04090583324432	-0.134415164589882	-22.7333660125732	-0.0126931173726916	0.00386527273803949	-0.0107450718060136	-0.00490093370899558
208	-1.36558020114899	1.48895645141602	-22.40869140625	-0.00360223650932312	0.00483929552137852	-0.00490093370899558	-0.00425158534198999
209	0.25779139995575	-0.134415164589882	-22.7983016967773	0.00451462110504508	0.00776136433705688	-0.000355493422830477	0.00321592413820326
210	-0.391557216644287	0.514933466911316	-22.6684303283691	0.000293855206109583	-0.00295288790948689	-0.00197886489331722	0.00256657530553639
211	-0.0668829083442688	1.16428208351135	-22.7333660125732	0.011982130818069	0.00841071270406246	-0.00392691092565656	-0.0026282137259841
212	0.25779139995575	0.839607775211334	-22.7983016967773	-0.00230353930965066	0.00289124972186983	-0.0175632312893867	0.00289124972186983
213	0.582465708255768	-0.134415164589882	-22.9931049346924	0.00126787810586393	0.00256657530553639	-3.08191010844894e-05	0.000618529506027699
214	-0.0668829083442688	0.839607775211334	-23.122974395752	0.00548864435404539	-0.00327756232582033	0.00451462110504508	0.00354059832170606
215	-0.391557216644287	0.514933466911316	-22.9281711578369	-0.0113944197073579	-0.00619963090866804	0.000943203864153475	-0.0026282137259841
216	-0.716231524944305	0.514933466911316	-22.7983016967773	-0.0026282137259841	-0.00555028254166245	-0.0026282137259841	0.0022419011220336
217	-0.0668829083442688	-0.459089487791061	-23.2528457641602	0.0103587592020631	-0.00619963090866804	-0.00132951640989631	-0.0100957229733467
218	-0.391557216644287	-1.10843813419342	-22.8632354736328	0.00159255252219737	-0.00522560812532902	-0.00782300252467394	-0.00100484199356288
219	0.582465708255768	-1.10843813419342	-22.8632354736328	0.00386527273803949	-0.00555028254166245	-0.00587495695799589	-0.00100484199356288
220	0.582465708255768	-0.783763766288757	-22.7983016967773	-0.00100484199356288	-0.00587495695799589	-0.00132951640989631	-0.0026282137259841
221	-0.391557216644287	0.190259143710136	-22.8632354736328	0.00418994715437293	0.000943203864153475	-0.00587495695799589	-0.00652430532500148
222	-0.391557216644287	-0.134415164589882	-22.7983016967773	-0.00457625929266214	0.00386527273803949	-0.0130177913233638	-0.00230353930965066
223	0.25779139995575	-0.134415164589882	-23.0580406188965	0.0022419011220336	-0.0026282137259841	0.00126787810586393	-0.00360223650932312
224	0.25779139995575	0.514933466911316	-22.9931049346924	-0.000680167751852423	0.00483929552137852	-0.0026282137259841	0.00776136433705688
225	-0.391557216644287	1.81363070011139	-23.1879100799561	0.00841071270406246	-0.000355493422830477	0.000943203864153475	-0.00522560812532902
226	0.582465708255768	0.514933466911316	-23.6424541473389	0.0158782228827477	0.00548864435404539	-0.0152905117720366	0.00159255252219737
227	0.582465708255768	1.16428208351135	-23.2528457641602	-0.00847235135734081	-0.000680167751852423	-0.00522560812532902	-0.00490093370899558
228	0.907140016555786	-0.134415164589882	-22.9281711578369	0.00776136433705688	-0.00197886489331722	-0.00944637414067984	-0.00392691092565656
229	0.25779139995575	1.48895645141602	-23.5775184631348	0.0106834331527352	-0.00100484199356288	-0.000355493422830477	0.00678734155371785
230	0.25779139995575	0.514933466911316	-22.7333660125732	-0.0143164889886975	-0.00132951640989631	-0.00587495695799589	0.00289124972186983
231	-0.391557216644287	0.839607775211334	-23.4476490020752	-0.00652430532500148	-0.00327756232582033	0.000943203864153475	0.0022419011220336
232	0.582465708255768	-0.134415164589882	-23.5125846862793	-0.0126931173726916	-0.000680167751852423	-0.00977104809135199	-0.00944637414067984
233	-1.04090583324432	0.514933466911316	-22.9931049346924	0.0171769186854362	-0.00132951640989631	-0.00555028254166245	-0.0026282137259841
234	-0.0668829083442688	0.839607775211334	-23.2528457641602	-0.00327756232582033	-0.00392691092565656	0.00711201597005129	0.000943203864153475
235	-0.0668829083442688	1.48895645141602	-23.7723236083984	-0.00619963090866804	0.00289124972186983	0.00126787810586393	-0.000680167751852423
236	-0.391557216644287	1.16428208351135	-23.6424541473389	-0.00295288790948689	0.00548864435404539	-0.00327756232582033	-0.00197886489331722
237	-0.716231524944305	1.16428208351135	-23.5775184631348	-0.00295288790948689	0.00159255252219737	-0.00132951640989631	-0.00522560812532902
238	-0.391557216644287	1.16428208351135	-22.9931049346924	0.0259431265294552	-0.00165419070981443	-0.00619963090866804	-0.00360223650932312
239	-0.716231524944305	1.16428208351135	-22.7983016967773	0.00711201597005129	0.00126787810586393	0.00191722682211548	0.0113327819854021
240	-0.0668829083442688	1.48895645141602	-23.2528457641602	-0.0100957229733467	-0.00425158534198999	0.000943203864153475	0.000943203864153475
241	-1.04090583324432	-0.134415164589882	-22.7983016967773	-0.0110697457566857	0.000943203864153475	0.000943203864153475	-0.00490093370899558
242	-1.04090583324432	0.839607775211334	-23.122974395752	-0.0026282137259841	0.00483929552137852	-0.00230353930965066	0.0022419011220336
243	-1.04090583324432	0.839607775211334	-22.5385608673096	-0.0026282137259841	0.000618529506027699	-0.00652430532500148	0.0022419011220336
244	-1.69025444984436	1.48895645141602	-22.9931049346924	-0.00522560812532902	-0.00132951640989631	0.000943203864153475	0.000618529506027699
245	-1.04090583324432	0.514933466911316	-22.6034965515137	-0.0159398596733809	0.00289124972186983	-0.00652430532500148	0.01100810803473
246	-1.04090583324432	1.16428208351135	-23.122974395752	-0.00197886489331722	0.00483929552137852	0.0022419011220336	0.00451462110504508
247	-0.0668829083442688	1.16428208351135	-23.1879100799561	0.0188002903014421	0.00386527273803949	-0.00684897974133492	0.0022419011220336
248	-0.716231524944305	1.48895645141602	-23.2528457641602	-0.00944637414067984	-0.00165419070981443	-0.00555028254166245	-0.00619963090866804
249	0.25779139995575	0.839607775211334	-23.122974395752	0.00841071270406246	0.0022419011220336	0.00776136433705688	0.00418994715437293
250	-0.391557216644287	0.839607775211334	-22.9281711578369	0.00906006153672934	-0.00360223650932312	-0.00717365415766835	0.00581331877037883
251	0.25779139995575	-0.459089487791061	-22.8632354736328	-0.0113944197073579	-0.0026282137259841	0.00289124972186983	-0.00360223650932312
252	-0.391557216644287	0.514933466911316	-23.1879100799561	-0.00879702530801296	0.00289124972186983	-0.0026282137259841	-0.00197886489331722
253	-0.0668829083442688	0.190259143710136	-23.0580406188965	0.00938473641872406	-0.00879702530801296	-0.00749832857400179	-0.00327756232582033
254	-0.0668829083442688	-1.10843813419342	-22.7983016967773	0.0100340843200684	-0.00360223650932312	0.00711201597005129	0.00321592413820326
255	0.25779139995575	-1.10843813419342	-22.7983016967773	0.000943203864153475	-0.00327756232582033	-3.08191010844894e-05	0.00613799272105098
256	-0.0668829083442688	-1.10843813419342	-22.6034965515137	0.0142548503354192	-0.00619963090866804	0.00581331877037883	0.00418994715437293
257	-0.391557216644287	-1.10843813419342	-22.9281711578369	0.00191722682211548	-0.00490093370899558	-0.0149658378213644	-0.00749832857400179
258	-0.716231524944305	-0.134415164589882	-23.122974395752	0.0116574559360743	-3.08191010844894e-05	-0.000355493422830477	0.00191722682211548
259	-0.391557216644287	0.514933466911316	-23.3827152252197	0.00938473641872406	0.00256657530553639	0.00159255252219737	0.00289124972186983
260	-0.0668829083442688	1.16428208351135	-23.5775184631348	0.00776136433705688	-0.00295288790948689	-0.00132951640989631	-0.00100484199356288
261	0.25779139995575	0.190259143710136	-23.3177795410156	0.0113327819854021	0.00808603875339031	0.0022419011220336	-0.000355493422830477
262	-0.0668829083442688	1.16428208351135	-23.3177795410156	-0.00392691092565656	-0.00555028254166245	-0.00587495695799589	0.000618529506027699
263	-0.391557216644287	0.839607775211334	-23.5125846862793	-0.00652430532500148	0.00126787810586393	-0.00587495695799589	-0.00619963090866804
264	0.907140016555786	0.190259143710136	-23.5775184631348	-0.00360223650932312	-0.000680167751852423	-0.000680167751852423	0.00159255252219737
265	0.25779139995575	0.514933466911316	-23.5125846862793	-0.000680167751852423	0.00256657530553639	-0.00360223650932312	0.000293855206109583
266	1.23181438446045	-0.459089487791061	-23.5775184631348	-0.00457625929266214	0.0022419011220336	-0.00619963090866804	-0.00619963090866804
267	0.907140016555786	0.190259143710136	-22.9281711578369	-3.08191010844894e-05	0.00289124972186983	-0.0110697457566857	-0.00717365415766835
268	-0.391557216644287	1.16428208351135	-23.122974395752	-0.00392691092565656	0.00126787810586393	0.000293855206109583	-0.0026282137259841
269	0.25779139995575	0.190259143710136	-23.122974395752	0.00841071270406246	0.00776136433705688	0.000293855206109583	0.00418994715437293
270	-0.391557216644287	0.839607775211334	-23.3177795410156	0.0155535480007529	0.00873538758605719	-0.000355493422830477	0.000293855206109583
271	-0.391557216644287	-0.134415164589882	-23.3177795410156	-0.0113944197073579	0.00613799272105098	0.00191722682211548	0.000293855206109583
272	-0.716231524944305	0.839607775211334	-23.3177795410156	-0.00392691092565656	0.00289124972186983	-0.00587495695799589	-0.00392691092565656
273	-0.0668829083442688	-0.134415164589882	-22.7983016967773	-0.00555028254166245	-0.00230353930965066	-0.000355493422830477	-0.00197886489331722
274	0.25779139995575	-0.134415164589882	-22.6684303283691	-0.00684897974133492	0.00289124972186983	0.00354059832170606	-0.00619963090866804
275	-0.0668829083442688	0.190259143710136	-23.3177795410156	0.00841071270406246	0.00418994715437293	-0.00295288790948689	0.00191722682211548
276	0.582465708255768	-0.134415164589882	-23.122974395752	0.0200989879667759	0.00126787810586393	-0.00327756232582033	-0.00425158534198999
277	0.25779139995575	-0.134415164589882	-22.9281711578369	-0.00977104809135199	0.00743668992072344	-0.0123684434220195	-0.00230353930965066
278	-0.716231524944305	0.514933466911316	-22.9931049346924	0.00386527273803949	0.00386527273803949	-0.00555028254166245	0.00159255252219737
279	-0.391557216644287	-0.783763766288757	-22.7333660125732	-0.00457625929266214	0.00191722682211548	-0.00425158534198999	0.00581331877037883
280	-1.69025444984436	0.514933466911316	-22.6684303283691	-0.00295288790948689	-0.00132951640989631	0.00256657530553639	0.0126314787194133
281	-1.04090583324432	0.514933466911316	-22.7333660125732	-0.0240567177534103	0.00743668992072344	-0.000680167751852423	0.00321592413820326
282	-1.36558020114899	1.16428208351135	-22.8632354736328	-0.00879702530801296	0.0116574559360743	0.00321592413820326	-0.00295288790948689
283	-0.0668829083442688	-0.134415164589882	-22.8632354736328	0.00451462110504508	0.00386527273803949	-0.00555028254166245	-0.00879702530801296
284	-0.391557216644287	-0.134415164589882	-22.9931049346924	0.00970941036939621	0.00354059832170606	0.00483929552137852	0.00451462110504508
285	-0.0668829083442688	0.514933466911316	-22.8632354736328	-0.0165892094373703	-0.00327756232582033	0.00548864435404539	0.0100340843200684
286	0.25779139995575	0.190259143710136	-23.0580406188965	0.013930176384747	0.00191722682211548	0.01100810803473	0.000618529506027699
287	-0.0668829083442688	0.190259143710136	-22.40869140625	0.00159255252219737	0.00581331877037883	-0.0133424662053585	-0.00230353930965066
288	-0.0668829083442688	0.190259143710136	-22.8632354736328	0.00613799272105098	0.00159255252219737	-0.00879702530801296	-0.00522560812532902
289	0.907140016555786	0.514933466911316	-22.9281711578369	0.0145795252174139	-0.000355493422830477	0.00841071270406246	0.00126787810586393
290	0.25779139995575	-0.459089487791061	-22.7333660125732	0.00516396993771195	0.0022419011220336	0.00548864435404539	0.0106834331527352
291	-0.0668829083442688	0.514933466911316	-22.7983016967773	-0.023407369852066	-0.00392691092565656	0.01100810803473	0.00321592413820326
292	0.25779139995575	-1.75778675079346	-22.3437576293945	0.0123068047687411	0.000618529506027699	-0.00457625929266214	-0.00522560812532902
293	0.25779139995575	-1.10843813419342	-22.5385608673096	-0.000355493422830477	-0.0117190945893526	-0.00327756232582033	-0.0126931173726916
294	-0.0668829083442688	0.514933466911316	-22.4736270904541	-0.0182125810533762	-0.0117190945893526	-0.00782300252467394	0.00191722682211548
295	-0.716231524944305	0.190259143710136	-22.6684303283691	0.00613799272105098	-0.00295288790948689	0.00873538758605719	0.00451462110504508
296	-0.0668829083442688	-0.134415164589882	-22.5385608673096	0.00516396993771195	0.00256657530553639	-0.00425158534198999	0.00191722682211548
297	0.25779139995575	1.16428208351135	-22.4736270904541	-0.00782300252467394	0.00516396993771195	-0.00749832857400179	-0.00230353930965066
298	0.582465708255768	-0.459089487791061	-22.8632354736328	0.00354059832170606	0.000618529506027699	-0.00717365415766835	0.00678734155371785
299	0.582465708255768	0.839607775211334	-23.122974395752	0.00191722682211548	0.000618529506027699	0.00516396993771195	0.00776136433705688
300	0.582465708255768	-0.134415164589882	-22.9931049346924	0.00873538758605719	-0.00522560812532902	0.00808603875339031	0.00126787810586393
301	-0.716231524944305	0.839607775211334	-23.1879100799561	-0.00619963090866804	0.00386527273803949	0.00126787810586393	0.00483929552137852
302	0.582465708255768	0.190259143710136	-22.40869140625	0.000618529506027699	-0.00425158534198999	-0.00619963090866804	-0.00619963090866804
303	-0.391557216644287	1.16428208351135	-22.4736270904541	-0.00977104809135199	0.00126787810586393	-0.00847235135734081	-0.00197886489331722
304	-0.0668829083442688	1.16428208351135	-22.9931049346924	0.0116574559360743	-0.00749832857400179	0.00548864435404539	-0.00197886489331722
305	-0.391557216644287	0.839607775211334	-22.7983016967773	0.00256657530553639	0.00386527273803949	-0.00197886489331722	0.00126787810586393
306	-0.716231524944305	1.16428208351135	-23.3827152252197	0.012956153601408	-0.00425158534198999	-0.00587495695799589	-0.00717365415766835
307	-0.716231524944305	1.16428208351135	-22.6684303283691	0.00159255252219737	0.00256657530553639	-0.00327756232582033	-0.00100484199356288
308	0.907140016555786	0.514933466911316	-22.4736270904541	-0.00230353930965066	0.00354059832170606	-0.00392691092565656	-0.00684897974133492
309	-0.0668829083442688	1.48895645141602	-22.40869140625	0.0262678004801273	-0.00490093370899558	-0.00749832857400179	0.00418994715437293
310	0.582465708255768	1.16428208351135	-22.6684303283691	0.00743668992072344	0.00289124972186983	0.000943203864153475	0.00159255252219737
311	-0.0668829083442688	-0.134415164589882	-22.40869140625	0.0022419011220336	0.000943203864153475	0.00159255252219737	-0.00230353930965066
312	0.25779139995575	0.839607775211334	-22.5385608673096	0.0213976856321096	0.00451462110504508	-0.00555028254166245	-0.00717365415766835
313	-0.0668829083442688	0.839607775211334	-22.6034965515137	-0.00490093370899558	0.00418994715437293	-0.0143164889886975	-0.00360223650932312
314	-1.04090583324432	1.48895645141602	-22.6034965515137	0.00743668992072344	-0.00555028254166245	0.0022419011220336	0.00386527273803949
315	-1.04090583324432	0.839607775211334	-22.1489524841309	-0.0156151866540313	0.00418994715437293	-0.00327756232582033	0.00970941036939621
316	-1.04090583324432	0.839607775211334	-23.122974395752	-0.0113944197073579	0.00548864435404539	-0.00295288790948689	0.00873538758605719
317	-1.69025444984436	0.839607775211334	-22.7333660125732	-0.0211346503347158	0.0136055024340749	-0.0117190945893526	-0.00652430532500148
318	-1.36558020114899	0.839607775211334	-22.6684303283691	-0.00522560812532902	0.000943203864153475	-0.00490093370899558	-0.00230353930965066
319	-1.69025444984436	0.839607775211334	-22.6684303283691	-0.00912170019000769	0.00321592413820326	0.00191722682211548	-0.00132951640989631
320	-1.36558020114899	0.839607775211334	-22.40869140625	-0.00522560812532902	0.00581331877037883	0.00516396993771195	0.00906006153672934
321	-0.0668829083442688	-0.459089487791061	-22.0840167999268	-0.0253554154187441	0.00516396993771195	-0.00100484199356288	-0.00490093370899558
322	-0.0668829083442688	0.839607775211334	-22.6684303283691	-0.0149658378213644	0.00126787810586393	-0.000355493422830477	-0.00392691092565656
323	0.25779139995575	0.839607775211334	-23.1879100799561	0.00841071270406246	0.00256657530553639	-0.00490093370899558	-0.00392691092565656
324	-0.716231524944305	0.190259143710136	-22.9281711578369	0.0197743140161037	0.00159255252219737	-3.08191010844894e-05	0.000618529506027699
325	0.25779139995575	0.514933466911316	-22.3437576293945	-0.0146411629393697	0.000618529506027699	0.00483929552137852	0.00159255252219737
326	-0.0668829083442688	-0.459089487791061	-22.2138862609863	0.0123068047687411	0.00321592413820326	-0.00879702530801296	-0.00360223650932312
327	-0.716231524944305	0.514933466911316	-22.7983016967773	-0.00490093370899558	0.000293855206109583	-0.00392691092565656	-0.00425158534198999
328	-0.391557216644287	-0.134415164589882	-23.2528457641602	-0.00522560812532902	-0.00392691092565656	-0.00132951640989631	-3.08191010844894e-05
329	-1.04090583324432	0.190259143710136	-23.3177795410156	0.0149041991680861	-0.00912170019000769	-0.00230353930965066	0.00613799272105098
330	0.25779139995575	-0.459089487791061	-23.2528457641602	0.00970941036939621	-0.00944637414067984	-0.00230353930965066	0.00191722682211548
331	0.582465708255768	-0.783763766288757	-22.9931049346924	0.000943203864153475	-0.00230353930965066	0.000618529506027699	0.00289124972186983
332	-0.391557216644287	0.190259143710136	-22.9931049346924	0.00678734155371785	-0.00197886489331722	-0.00717365415766835	0.00191722682211548
333	-0.716231524944305	-0.459089487791061	-22.5385608673096	0.00483929552137852	-0.00165419070981443	-0.00717365415766835	-0.00749832857400179
334	0.907140016555786	-0.134415164589882	-23.0580406188965	0.00743668992072344	-0.000355493422830477	0.00289124972186983	-0.00132951640989631
335	0.25779139995575	-0.459089487791061	-22.9931049346924	0.00613799272105098	0.00191722682211548	-0.00684897974133492	0.00516396993771195
336	0.582465708255768	0.190259143710136	-23.1879100799561	-0.00197886489331722	0.00354059832170606	0.00386527273803949	-0.00619963090866804
337	0.25779139995575	-0.134415164589882	-22.8632354736328	0.00354059832170606	-0.000680167751852423	-0.00555028254166245	-0.00230353930965066
338	0.25779139995575	0.190259143710136	-22.7983016967773	-0.0139918150380254	0.000293855206109583	-0.00165419070981443	0.000293855206109583
339	-0.716231524944305	1.16428208351135	-22.6684303283691	-0.00457625929266214	-0.00132951640989631	0.0116574559360743	-3.08191010844894e-05
340	-0.391557216644287	1.48895645141602	-23.3827152252197	0.0165275707840919	0.00191722682211548	0.00354059832170606	0.00321592413820326
341	0.582465708255768	-0.134415164589882	-23.3177795410156	-0.0143164889886975	-3.08191010844894e-05	-0.00684897974133492	0.000943203864153475
342	0.25779139995575	0.514933466911316	-23.3827152252197	0.00678734155371785	0.00516396993771195	-0.00490093370899558	-0.00912170019000769
343	-1.04090583324432	1.16428208351135	-23.1879100799561	0.000618529506027699	0.00191722682211548	-0.00847235135734081	-0.00327756232582033
344	-0.391557216644287	1.81363070011139	-23.1879100799561	0.0123068047687411	-0.000355493422830477	0.00289124972186983	0.00548864435404539
345	-0.391557216644287	0.839607775211334	-22.9931049346924	0.00386527273803949	0.00451462110504508	0.00289124972186983	0.000943203864153475
346	-0.391557216644287	1.48895645141602	-23.1879100799561	-0.0175632312893867	0.0022419011220336	-0.00132951640989631	0.00516396993771195
347	0.907140016555786	0.514933466911316	-23.2528457641602	0.0165275707840919	0.00483929552137852	-0.00782300252467394	-0.00132951640989631
348	-0.0668829083442688	0.514933466911316	-22.8632354736328	0.000293855206109583	0.00451462110504508	-0.00652430532500148	0.00289124972186983
349	0.907140016555786	-0.459089487791061	-22.8632354736328	-0.00814767740666866	0.00126787810586393	-0.0026282137259841	0.00906006153672934
350	-1.04090583324432	0.514933466911316	-22.3437576293945	0.0210730116814375	0.00126787810586393	0.00711201597005129	0.0103587592020631
351	0.25779139995575	1.48895645141602	-22.40869140625	-0.00684897974133492	0.00873538758605719	-0.0104203969240189	0.00613799272105098
352	-1.36558020114899	0.839607775211334	-22.2788219451904	-3.08191010844894e-05	0.00808603875339031	0.000943203864153475	-0.00197886489331722
353	-1.04090583324432	-0.134415164589882	-22.9281711578369	0.00451462110504508	-3.08191010844894e-05	-0.00100484199356288	-0.00165419070981443
354	-1.69025444984436	0.514933466911316	-23.122974395752	-0.000355493422830477	-0.00555028254166245	0.00191722682211548	0.00743668992072344
355	-1.69025444984436	0.839607775211334	-23.1879100799561	-0.00490093370899558	-0.00847235135734081	-0.00782300252467394	0.0022419011220336
356	-1.36558020114899	1.16428208351135	-22.5385608673096	-0.00457625929266214	-0.000355493422830477	0.000618529506027699	-0.0026282137259841
357	-1.36558020114899	0.839607775211334	-22.3437576293945	0.00516396993771195	0.00451462110504508	-0.00652430532500148	-0.0100957229733467
358	-0.391557216644287	-0.134415164589882	-22.7333660125732	0.000293855206109583	-0.00197886489331722	-0.00327756232582033	-0.00652430532500148
359	0.907140016555786	0.190259143710136	-22.9931049346924	0.000618529506027699	-0.00327756232582033	-0.00392691092565656	-0.00360223650932312
360	0.25779139995575	0.839607775211334	-23.4476490020752	0.00191722682211548	0.00516396993771195	-0.00197886489331722	-0.00327756232582033
361	-0.0668829083442688	0.514933466911316	-23.122974395752	-0.00360223650932312	0.00126787810586393	-0.00782300252467394	-0.00165419070981443
362	-0.391557216644287	0.514933466911316	-23.122974395752	0.01100810803473	0.000618529506027699	0.0022419011220336	-0.00165419070981443
363	-0.391557216644287	0.190259143710136	-22.2788219451904	0.000618529506027699	0.00418994715437293	0.00159255252219737	-0.00295288790948689
364	0.907140016555786	-1.10843813419342	-22.7333660125732	-0.00652430532500148	-0.00490093370899558	-0.00392691092565656	0.000618529506027699
365	0.907140016555786	-0.783763766288757	-23.3177795410156	0.00126787810586393	-3.08191010844894e-05	0.00354059832170606	-0.0026282137259841
366	0.582465708255768	-1.43311238288879	-23.5125846862793	0.00906006153672934	-0.00230353930965066	-0.00749832857400179	0.00321592413820326
367	-0.391557216644287	-0.459089487791061	-23.5775184631348	0.00516396993771195	-0.00555028254166245	-0.00327756232582033	-0.00132951640989631
368	-0.391557216644287	-0.459089487791061	-23.6424541473389	0.00678734155371785	-0.00912170019000769	0.00321592413820326	-0.00912170019000769
369	-0.716231524944305	0.190259143710136	-22.8632354736328	0.00354059832170606	-0.00197886489331722	-0.00749832857400179	-0.000680167751852423
370	0.25779139995575	-0.783763766288757	-22.6684303283691	0.00646266713738441	0.000943203864153475	0.00841071270406246	0.000293855206109583
371	-0.716231524944305	1.16428208351135	-23.6424541473389	0.0175015944987535	-0.00132951640989631	0.000618529506027699	-0.00295288790948689
372	0.907140016555786	0.190259143710136	-23.5775184631348	0.00289124972186983	-0.00165419070981443	0.00386527273803949	-0.00360223650932312
373	-0.391557216644287	0.839607775211334	-23.0580406188965	0.0136055024340749	0.00126787810586393	-0.00944637414067984	-0.00814767740666866
374	-0.716231524944305	1.48895645141602	-23.122974395752	0.00678734155371785	-0.00100484199356288	0.000293855206109583	-0.00912170019000769
375	-0.0668829083442688	0.190259143710136	-22.6684303283691	0.0100340843200684	-0.00360223650932312	0.000943203864153475	0.00938473641872406
376	-0.716231524944305	0.839607775211334	-22.9931049346924	0.00548864435404539	0.00418994715437293	-3.08191010844894e-05	-0.00100484199356288
377	0.582465708255768	0.514933466911316	-23.5125846862793	0.00906006153672934	0.00873538758605719	-0.00619963090866804	-3.08191010844894e-05
378	-0.716231524944305	1.48895645141602	-23.5125846862793	-0.00295288790948689	0.00289124972186983	-0.0126931173726916	-0.00392691092565656
379	-0.391557216644287	0.839607775211334	-23.3827152252197	-0.00847235135734081	-3.08191010844894e-05	-0.000355493422830477	-0.00295288790948689
380	0.582465708255768	0.190259143710136	-23.122974395752	-0.00717365415766835	0.00159255252219737	-0.00587495695799589	0.00483929552137852
381	-0.0668829083442688	1.16428208351135	-22.9931049346924	-0.0152905117720366	0.00776136433705688	-0.00555028254166245	0.00711201597005129
382	-0.0668829083442688	-0.134415164589882	-22.9931049346924	-0.00230353930965066	0.00159255252219737	-0.00295288790948689	-0.00522560812532902
383	0.582465708255768	-0.134415164589882	-22.5385608673096	-0.00457625929266214	0.00256657530553639	-0.00717365415766835	0.00256657530553639
384	0.25779139995575	0.514933466911316	-23.2528457641602	-0.00490093370899558	-0.000355493422830477	-0.00197886489331722	-0.00197886489331722
385	0.582465708255768	0.839607775211334	-23.3827152252197	-0.0026282137259841	0.00483929552137852	0.00548864435404539	-0.000355493422830477
386	-0.0668829083442688	-0.459089487791061	-22.7983016967773	-0.00392691092565656	0.0100340843200684	-0.000355493422830477	0.00256657530553639
387	-0.0668829083442688	0.190259143710136	-22.6034965515137	0.00678734155371785	-0.00197886489331722	-0.00944637414067984	-0.00165419070981443
388	-0.716231524944305	-0.459089487791061	-22.7333660125732	0.000943203864153475	-0.00100484199356288	-0.00132951640989631	-0.00295288790948689
389	-1.69025444984436	0.839607775211334	-23.2528457641602	-0.0172385573387146	-0.00912170019000769	0.000618529506027699	-0.00132951640989631
390	-2.01492881774902	0.839607775211334	-22.7333660125732	0.000293855206109583	-0.00490093370899558	0.00906006153672934	-0.000355493422830477
391	-1.04090583324432	0.190259143710136	-22.9281711578369	-0.00944637414067984	0.00613799272105098	-0.00327756232582033	0.00321592413820326
392	-1.36558020114899	0.839607775211334	-23.5125846862793	-0.0221086721867323	-0.000355493422830477	-0.00230353930965066	-0.00392691092565656
393	-0.716231524944305	1.48895645141602	-22.6684303283691	0.0197743140161037	0.000943203864153475	-0.00555028254166245	-0.00100484199356288
394	0.25779139995575	-0.134415164589882	-23.3177795410156	-0.00977104809135199	0.00289124972186983	-0.00587495695799589	-0.000355493422830477
395	0.25779139995575	0.514933466911316	-23.122974395752	-0.0026282137259841	0.00743668992072344	0.00678734155371785	0.00418994715437293
396	0.907140016555786	-0.134415164589882	-22.9281711578369	0.0103587592020631	0.00418994715437293	-0.00814767740666866	-0.000680167751852423
397	0.25779139995575	0.190259143710136	-22.8632354736328	0.00354059832170606	0.000618529506027699	-0.00782300252467394	0.000293855206109583
398	0.582465708255768	0.839607775211334	-22.7983016967773	0.00418994715437293	0.0022419011220336	-0.00327756232582033	-0.00132951640989631
399	-0.391557216644287	0.190259143710136	-22.7333660125732	0.00159255252219737	-0.00360223650932312	0.00483929552137852	0.01100810803473
400	-0.716231524944305	-0.134415164589882	-23.1879100799561	0.00386527273803949	-0.0175632312893867	0.00808603875339031	-0.00555028254166245
401	0.907140016555786	-1.43311238288879	-22.4736270904541	0.00873538758605719	-0.00100484199356288	-0.0104203969240189	0.00191722682211548
402	0.907140016555786	-1.10843813419342	-23.0580406188965	-0.00652430532500148	-0.00619963090866804	0.00191722682211548	-0.00944637414067984
403	-1.04090583324432	0.190259143710136	-23.122974395752	0.00418994715437293	0.00126787810586393	0.000618529506027699	-0.00425158534198999
404	-0.391557216644287	-0.134415164589882	-22.5385608673096	0.00678734155371785	-0.00457625929266214	0.00418994715437293	0.00159255252219737
405	-0.716231524944305	0.190259143710136	-22.3437576293945	-0.00197886489331722	0.00776136433705688	-0.00587495695799589	0.00256657530553639
406	-0.0668829083442688	0.839607775211334	-22.4736270904541	-0.0026282137259841	0.00776136433705688	-0.00425158534198999	0.00418994715437293
407	-0.716231524944305	1.16428208351135	-23.0580406188965	0.0100340843200684	0.000293855206109583	-0.00944637414067984	-0.00327756232582033
408	0.25779139995575	0.190259143710136	-22.6684303283691	0.00418994715437293	0.00289124972186983	0.000293855206109583	-0.00652430532500148
409	0.907140016555786	-0.459089487791061	-22.3437576293945	-0.0204853005707264	-0.00327756232582033	-0.00327756232582033	-0.00587495695799589
410	-0.716231524944305	0.514933466911316	-22.40869140625	0.011982130818069	0.0022419011220336	-0.00100484199356288	0.000293855206109583
411	0.582465708255768	0.839607775211334	-22.9931049346924	-0.0156151866540313	0.00678734155371785	-0.0175632312893867	0.00613799272105098
412	-0.391557216644287	1.16428208351135	-23.0580406188965	0.0100340843200684	0.00451462110504508	-0.00847235135734081	-0.00782300252467394
413	0.907140016555786	0.190259143710136	-23.2528457641602	0.00808603875339031	0.00191722682211548	-0.00944637414067984	-0.0026282137259841
414	0.25779139995575	0.514933466911316	-22.9281711578369	-0.0110697457566857	0.000618529506027699	-0.000355493422830477	0.000293855206109583
415	-0.0668829083442688	1.48895645141602	-22.9281711578369	0.0220470335334539	0.000943203864153475	0.00126787810586393	0.00581331877037883
416	-0.716231524944305	0.839607775211334	-23.1879100799561	-0.0120437685400248	0.0022419011220336	-0.00555028254166245	0.00873538758605719
417	0.25779139995575	-0.134415164589882	-22.9931049346924	0.00159255252219737	0.00256657530553639	-0.00230353930965066	-0.00295288790948689
418	0.25779139995575	0.514933466911316	-22.7983016967773	0.000943203864153475	-0.00587495695799589	-0.00652430532500148	0.00418994715437293
419	0.25779139995575	-0.134415164589882	-23.0580406188965	0.000618529506027699	-0.00132951640989631	0.00841071270406246	-0.00230353930965066
420	-0.716231524944305	0.190259143710136	-22.9281711578369	0.00191722682211548	-0.000355493422830477	0.00873538758605719	-3.08191010844894e-05
421	-0.716231524944305	0.839607775211334	-23.2528457641602	0.020423661917448	0.0022419011220336	-0.00230353930965066	-0.00425158534198999
422	-0.391557216644287	1.48895645141602	-23.0580406188965	0.0165275707840919	0.00776136433705688	-0.00327756232582033	-0.00977104809135199
423	-0.716231524944305	0.514933466911316	-22.6684303283691	0.0145795252174139	0.00743668992072344	-0.0104203969240189	0.000943203864153475
424	-1.04090583324432	0.514933466911316	-22.6684303283691	0.0171769186854362	0.00841071270406246	0.00451462110504508	0.00516396993771195
425	-1.04090583324432	0.190259143710136	-23.0580406188965	0.0100340843200684	-3.08191010844894e-05	-0.00230353930965066	0.00159255252219737
426	-0.716231524944305	0.190259143710136	-22.9281711578369	0.011982130818069	0.00808603875339031	-0.0133424662053585	0.00613799272105098
427	-0.391557216644287	0.514933466911316	-22.9281711578369	-0.0162645354866982	-0.00782300252467394	-0.0133424662053585	-0.00587495695799589
428	-0.391557216644287	1.16428208351135	-23.0580406188965	0.00906006153672934	0.00159255252219737	-0.00555028254166245	0.00159255252219737
429	-0.0668829083442688	1.48895645141602	-22.2788219451904	0.01100810803473	-0.00165419070981443	0.00159255252219737	0.012956153601408
430	0.907140016555786	-0.134415164589882	-22.9281711578369	0.00191722682211548	0.00516396993771195	0.000618529506027699	0.0103587592020631
431	-0.0668829083442688	0.839607775211334	-23.2528457641602	-0.00197886489331722	0.00743668992072344	-0.00100484199356288	0.00646266713738441
432	0.582465708255768	-0.783763766288757	-23.0580406188965	0.00126787810586393	0.00354059832170606	-0.00847235135734081	-0.000680167751852423
433	-0.391557216644287	0.514933466911316	-23.0580406188965	-0.00749832857400179	-0.00425158534198999	-0.00295288790948689	-3.08191010844894e-05
434	-0.391557216644287	-0.134415164589882	-22.40869140625	0.0158782228827477	-0.00912170019000769	0.00711201597005129	0.0100340843200684
435	-0.716231524944305	-0.459089487791061	-22.2138862609863	0.00159255252219737	-0.00879702530801296	0.00743668992072344	0.00321592413820326
436	-0.716231524944305	-0.459089487791061	-22.6034965515137	0.0236704051494598	-0.00132951640989631	0.000293855206109583	-0.00100484199356288
437	-0.716231524944305	-0.134415164589882	-22.6034965515137	-0.00490093370899558	-0.00652430532500148	-0.00360223650932312	-0.00847235135734081
438	-0.391557216644287	0.190259143710136	-22.7333660125732	0.00970941036939621	-0.00197886489331722	-0.00425158534198999	-0.0113944197073579
439	-0.391557216644287	0.514933466911316	-23.122974395752	0.00743668992072344	-0.00392691092565656	-0.0026282137259841	0.000618529506027699
440	0.582465708255768	-0.134415164589882	-22.7983016967773	0.0213976856321096	-0.00295288790948689	0.00354059832170606	-0.00295288790948689
441	-0.391557216644287	0.514933466911316	-22.2788219451904	0.000943203864153475	0.00418994715437293	-0.00165419070981443	-0.00587495695799589
442	0.25779139995575	0.190259143710136	-23.0580406188965	0.00191722682211548	0.00646266713738441	-0.0026282137259841	-0.00132951640989631
443	1.23181438446045	-0.134415164589882	-23.3177795410156	0.00808603875339031	0.0022419011220336	0.00451462110504508	-3.08191010844894e-05
444	-0.716231524944305	1.48895645141602	-23.4476490020752	0.00711201597005129	0.00126787810586393	-0.00360223650932312	-0.00197886489331722
445	-0.391557216644287	0.839607775211334	-23.3827152252197	0.00938473641872406	0.00191722682211548	-0.00165419070981443	0.00483929552137852
446	-0.391557216644287	1.48895645141602	-22.6684303283691	-0.000355493422830477	0.00743668992072344	-0.00230353930965066	0.00256657530553639
447	0.25779139995575	-0.134415164589882	-22.5385608673096	0.011982130818069	0.00159255252219737	-0.00522560812532902	-0.00814767740666866
448	0.907140016555786	0.190259143710136	-23.3177795410156	-0.00327756232582033	-0.00100484199356288	-0.00587495695799589	-0.00717365415766835
449	-0.391557216644287	0.839607775211334	-23.5125846862793	0.00776136433705688	-0.00392691092565656	-0.00165419070981443	0.00743668992072344
450	-0.391557216644287	0.839607775211334	-23.2528457641602	0.00743668992072344	0.00386527273803949	0.00483929552137852	0.00613799272105098
451	0.582465708255768	-0.134415164589882	-22.8632354736328	0.00743668992072344	0.00418994715437293	-0.00652430532500148	0.00321592413820326
452	0.25779139995575	0.839607775211334	-22.9281711578369	-0.00165419070981443	-0.000680167751852423	-0.00555028254166245	-0.00327756232582033
453	-0.391557216644287	1.16428208351135	-22.9281711578369	0.000618529506027699	-0.000680167751852423	-0.00197886489331722	-0.00165419070981443
454	-0.0668829083442688	0.190259143710136	-22.4736270904541	0.00743668992072344	0.00516396993771195	0.00126787810586393	-3.08191010844894e-05
455	-0.0668829083442688	0.839607775211334	-22.40869140625	-0.00814767740666866	-0.00652430532500148	0.00581331877037883	0.00386527273803949
456	-0.391557216644287	0.190259143710136	-22.7333660125732	0.012956153601408	0.00711201597005129	-0.0100957229733467	0.0116574559360743
457	-1.69025444984436	1.48895645141602	-22.4736270904541	-0.00977104809135199	0.00354059832170606	-0.00652430532500148	-0.00684897974133492
458	-2.01492881774902	0.514933466911316	-22.5385608673096	-0.00425158534198999	0.0022419011220336	-0.00912170019000769	0.000618529506027699
459	-1.69025444984436	1.48895645141602	-22.3437576293945	-0.00684897974133492	-0.00132951640989631	0.000618529506027699	0.00191722682211548
460	-0.716231524944305	1.16428208351135	-23.3177795410156	0.00159255252219737	-0.00100484199356288	-0.000680167751852423	0.00289124972186983
461	-0.0668829083442688	0.190259143710136	-22.9931049346924	0.00776136433705688	0.0022419011220336	0.0022419011220336	0.00808603875339031
462	-0.391557216644287	0.839607775211334	-23.1879100799561	-0.0162645354866982	0.00451462110504508	-0.00522560812532902	0.000618529506027699
463	-0.716231524944305	1.16428208351135	-23.122974395752	-0.00360223650932312	0.00938473641872406	0.00418994715437293	-0.00165419070981443
464	0.25779139995575	0.839607775211334	-22.7983016967773	-0.00425158534198999	0.000943203864153475	0.000293855206109583	0.00126787810586393
465	-0.716231524944305	-0.134415164589882	-22.1489524841309	-0.00555028254166245	0.00354059832170606	-0.0026282137259841	0.00613799272105098
466	0.582465708255768	-0.459089487791061	-23.1879100799561	0.00483929552137852	0.000943203864153475	-0.00295288790948689	0.00743668992072344
467	-0.391557216644287	0.514933466911316	-22.6684303283691	-0.00522560812532902	-0.00392691092565656	-0.00132951640989631	-3.08191010844894e-05
468	-0.0668829083442688	-0.134415164589882	-22.5385608673096	-3.08191010844894e-05	-0.00717365415766835	-0.00392691092565656	-0.00425158534198999
469	0.25779139995575	-1.75778675079346	-22.7333660125732	0.00191722682211548	-0.00619963090866804	-0.00425158534198999	0.00126787810586393
470	-0.391557216644287	-0.459089487791061	-22.9281711578369	0.0158782228827477	-0.00879702530801296	0.00126787810586393	-0.00847235135734081
471	0.582465708255768	-1.10843813419342	-22.6034965515137	-0.0107450718060136	0.00256657530553639	-0.00295288790948689	-0.000355493422830477
472	-0.0668829083442688	0.514933466911316	-23.2528457641602	0.00321592413820326	-0.000680167751852423	-0.00912170019000769	-0.00782300252467394
473	0.582465708255768	-0.459089487791061	-22.7333660125732	0.00938473641872406	0.0022419011220336	-0.00457625929266214	-0.00230353930965066
474	0.582465708255768	0.190259143710136	-23.0580406188965	-0.00197886489331722	0.00256657530553639	-0.000355493422830477	0.000293855206109583
475	0.25779139995575	-0.459089487791061	-22.7983016967773	-0.00555028254166245	-0.00327756232582033	-0.00197886489331722	0.00548864435404539
476	0.582465708255768	0.514933466911316	-23.1879100799561	0.0168522447347641	-0.00230353930965066	-0.00230353930965066	0.00191722682211548
477	-0.0668829083442688	-0.134415164589882	-22.6684303283691	-0.00100484199356288	0.00321592413820326	-0.00490093370899558	-0.0107450718060136
478	-0.391557216644287	1.48895645141602	-23.1879100799561	0.0288651939481497	-0.00295288790948689	-0.00684897974133492	-0.00619963090866804
479	0.907140016555786	0.190259143710136	-23.122974395752	0.00321592413820326	0.00581331877037883	-0.00684897974133492	0.00256657530553639
480	-0.391557216644287	0.190259143710136	-23.122974395752	0.00808603875339031	-3.08191010844894e-05	0.00418994715437293	0.00451462110504508
481	0.907140016555786	0.514933466911316	-23.4476490020752	0.000293855206109583	-0.00230353930965066	-0.000355493422830477	0.000293855206109583
482	-0.716231524944305	0.839607775211334	-22.5385608673096	0.00873538758605719	-3.08191010844894e-05	-0.00847235135734081	0.00159255252219737
483	1.23181438446045	-0.134415164589882	-22.40869140625	-0.0126931173726916	-0.000680167751852423	0.00191722682211548	-0.00425158534198999
484	0.582465708255768	0.190259143710136	-23.0580406188965	0.00483929552137852	-0.00230353930965066	0.00483929552137852	-3.08191010844894e-05
485	0.907140016555786	-0.134415164589882	-22.5385608673096	0.00126787810586393	0.00256657530553639	0.000618529506027699	0.00743668992072344
486	0.582465708255768	0.190259143710136	-22.3437576293945	-0.00977104809135199	0.01100810803473	-0.00132951640989631	0.00548864435404539
487	0.582465708255768	0.190259143710136	-22.3437576293945	-0.00522560812532902	0.00386527273803949	-0.00457625929266214	-0.00360223650932312
488	-0.391557216644287	1.16428208351135	-22.2138862609863	-0.00684897974133492	-0.00327756232582033	-3.08191010844894e-05	-0.00295288790948689
489	-0.0668829083442688	0.190259143710136	-22.3437576293945	0.0171769186854362	-0.00132951640989631	-0.00295288790948689	-0.0026282137259841
490	-0.0668829083442688	-0.134415164589882	-22.5385608673096	0.00548864435404539	-0.00165419070981443	-0.00425158534198999	0.00191722682211548
491	-1.69025444984436	1.48895645141602	-23.1879100799561	-0.0026282137259841	0.0022419011220336	0.000293855206109583	0.00483929552137852
492	-1.36558020114899	0.190259143710136	-22.8632354736328	0.0100340843200684	0.00289124972186983	-0.0113944197073579	-0.00132951640989631
493	-1.04090583324432	0.190259143710136	-22.7983016967773	0.00321592413820326	-0.00132951640989631	-0.00619963090866804	0.000618529506027699
494	-0.0668829083442688	0.839607775211334	-22.3437576293945	-0.00392691092565656	0.00289124972186983	-0.000355493422830477	0.00808603875339031
495	-1.04090583324432	1.16428208351135	-23.122974395752	-0.0100957229733467	-0.00327756232582033	0.00126787810586393	0.0100340843200684
496	-0.391557216644287	0.839607775211334	-23.2528457641602	-0.0188619289547205	-0.00457625929266214	-0.00555028254166245	-0.00230353930965066
497	-0.0668829083442688	-0.134415164589882	-22.6034965515137	0.00711201597005129	0.00581331877037883	-0.0107450718060136	-0.00132951640989631
498	0.25779139995575	-0.134415164589882	-22.2788219451904	-3.08191010844894e-05	0.00354059832170606	-0.0104203969240189	-0.00360223650932312
499	0.25779139995575	0.190259143710136	-22.4736270904541	-0.0107450718060136	-0.00392691092565656	0.00354059832170606	0.00743668992072344
500	0.582465708255768	-0.783763766288757	-22.2138862609863	0.0278911720961332	-0.00295288790948689	-0.00100484199356288	0.00776136433705688
501	-0.716231524944305	0.190259143710136	-22.9931049346924	-0.0126931173726916	-3.08191010844894e-05	0.00516396993771195	0.00126787810586393
502	0.25779139995575	-1.43311238288879	-22.9931049346924	0.00159255252219737	-0.00814767740666866	-0.00425158534198999	-0.00230353930965066
503	-0.0668829083442688	-1.75778675079346	-22.2788219451904	0.00256657530553639	-0.00490093370899558	-0.0120437685400248	-0.00490093370899558
504	-0.0668829083442688	0.190259143710136	-22.6684303283691	0.00159255252219737	0.000618529506027699	0.00321592413820326	0.00483929552137852
505	-0.716231524944305	-0.134415164589882	-22.5385608673096	-0.0159398596733809	-0.00652430532500148	-0.00490093370899558	-0.00555028254166245
506	-0.391557216644287	1.16428208351135	-22.4736270904541	0.0123068047687411	-0.000680167751852423	0.00581331877037883	-0.00230353930965066
507	0.25779139995575	-0.459089487791061	-22.6034965515137	-0.00100484199356288	-0.00490093370899558	-0.00197886489331722	-3.08191010844894e-05
508	0.25779139995575	0.190259143710136	-22.5385608673096	0.00581331877037883	0.00126787810586393	-0.00684897974133492	-0.000680167751852423
509	-0.0668829083442688	1.16428208351135	-23.2528457641602	0.00776136433705688	-0.00457625929266214	0.00483929552137852	0.00191722682211548
510	0.25779139995575	0.839607775211334	-23.3827152252197	-0.00295288790948689	-3.08191010844894e-05	-0.0100957229733467	0.00548864435404539
511	-0.0668829083442688	0.839607775211334	-22.9931049346924	0.00516396993771195	-0.00197886489331722	0.00386527273803949	-0.000355493422830477
512	0.582465708255768	-0.134415164589882	-22.40869140625	0.000618529506027699	-0.00652430532500148	-0.00100484199356288	-0.00555028254166245
513	-0.0668829083442688	1.48895645141602	-22.6684303283691	0.00906006153672934	-0.000680167751852423	-0.0156151866540313	-0.00327756232582033
514	-1.04090583324432	0.839607775211334	-22.9281711578369	0.000618529506027699	-0.00327756232582033	0.0022419011220336	0.00321592413820326
515	-0.391557216644287	0.839607775211334	-22.6684303283691	-0.00652430532500148	-0.00749832857400179	0.0022419011220336	0.0152288740500808
516	-0.391557216644287	0.514933466911316	-23.122974395752	0.00711201597005129	0.0103587592020631	0.000943203864153475	0.00483929552137852
517	-0.391557216644287	1.16428208351135	-23.122974395752	0.00289124972186983	0.00646266713738441	-0.00684897974133492	-0.00684897974133492
518	-0.0668829083442688	0.839607775211334	-22.4736270904541	0.00841071270406246	0.00613799272105098	-0.00684897974133492	0.00418994715437293
519	-0.0668829083442688	1.48895645141602	-23.0580406188965	0.00678734155371785	0.00321592413820326	0.00711201597005129	-0.00165419070981443
520	-0.391557216644287	0.839607775211334	-23.1879100799561	0.00126787810586393	0.00126787810586393	0.00256657530553639	0.00354059832170606
521	-0.391557216644287	0.514933466911316	-22.4736270904541	0.00711201597005129	0.00126787810586393	-0.0113944197073579	0.00613799272105098
522	-0.391557216644287	-0.459089487791061	-22.7983016967773	0.00678734155371785	0.00970941036939621	-0.0130177913233638	-0.00197886489331722
523	-1.36558020114899	1.48895645141602	-23.2528457641602	-0.00392691092565656	0.0113327819854021	0.000943203864153475	-0.00684897974133492
524	-1.36558020114899	0.839607775211334	-22.7983016967773	-0.00295288790948689	0.00548864435404539	-0.00100484199356288	0.00613799272105098
525	-1.69025444984436	1.48895645141602	-23.122974395752	-0.00619963090866804	0.000943203864153475	0.00613799272105098	0.00516396993771195
526	-1.04090583324432	0.839607775211334	-22.7333660125732	-0.00619963090866804	0.00970941036939621	-0.00360223650932312	0.00483929552137852
527	-1.04090583324432	1.16428208351135	-22.6684303283691	-0.0221086721867323	-3.08191010844894e-05	-0.00587495695799589	0.00126787810586393
528	0.25779139995575	-0.134415164589882	-23.122974395752	-0.0113944197073579	0.00808603875339031	-0.00847235135734081	-0.00295288790948689
529	-0.716231524944305	1.16428208351135	-22.7333660125732	0.00289124972186983	0.000943203864153475	0.00321592413820326	0.00191722682211548
530	-0.0668829083442688	0.839607775211334	-22.2138862609863	0.00191722682211548	0.00289124972186983	0.000943203864153475	0.00613799272105098
531	-0.0668829083442688	-0.459089487791061	-22.2788219451904	0.00418994715437293	0.00321592413820326	0.0022419011220336	0.000293855206109583
532	-0.0668829083442688	0.190259143710136	-22.7333660125732	0.000618529506027699	-0.00132951640989631	-0.00749832857400179	-0.00555028254166245
533	-0.716231524944305	-1.10843813419342	-22.8632354736328	0.00678734155371785	-0.00295288790948689	-0.00587495695799589	-0.00912170019000769
534	0.25779139995575	-1.75778675079346	-23.4476490020752	0.0103587592020631	-0.00327756232582033	0.00126787810586393	0.00938473641872406
535	0.582465708255768	-1.75778675079346	-23.122974395752	0.00938473641872406	-0.00814767740666866	0.000293855206109583	0.00711201597005129
536	0.582465708255768	-0.783763766288757	-22.6034965515137	0.00159255252219737	-0.0026282137259841	-0.00100484199356288	-0.00587495695799589
537	0.25779139995575	-0.459089487791061	-22.9281711578369	0.00906006153672934	-0.00295288790948689	-0.00684897974133492	0.00354059832170606
538	-0.716231524944305	0.839607775211334	-23.2528457641602	0.0132808275520802	0.00354059832170606	-0.0159398596733809	-0.00392691092565656
539	-0.0668829083442688	-0.459089487791061	-22.7983016967773	0.0100340843200684	-0.00132951640989631	0.00548864435404539	-3.08191010844894e-05
540	-0.716231524944305	1.48895645141602	-23.2528457641602	0.00711201597005129	-0.000680167751852423	0.00581331877037883	-0.00555028254166245
541	0.907140016555786	-0.134415164589882	-22.9281711578369	0.00386527273803949	0.00808603875339031	-0.00879702530801296	0.00711201597005129
542	-0.391557216644287	1.48895645141602	-22.9931049346924	0.000618529506027699	0.00126787810586393	-0.0113944197073579	-0.000680167751852423
543	0.25779139995575	0.190259143710136	-23.1879100799561	-0.00295288790948689	0.00711201597005129	-0.0152905117720366	-0.00360223650932312
544	0.582465708255768	0.190259143710136	-23.2528457641602	-0.0100957229733467	-0.00392691092565656	-0.00295288790948689	0.0113327819854021
545	0.907140016555786	-0.134415164589882	-23.3177795410156	-0.00587495695799589	0.00613799272105098	0.00613799272105098	0.00743668992072344
546	-0.0668829083442688	0.190259143710136	-23.1879100799561	-0.0227580219507217	0.000943203864153475	-0.000355493422830477	0.000293855206109583
547	-0.0668829083442688	-0.134415164589882	-22.6034965515137	-0.0162645354866982	0.0113327819854021	-0.00197886489331722	0.000618529506027699
548	-0.716231524944305	0.514933466911316	-22.9281711578369	-0.0195112787187099	0.00938473641872406	-0.00749832857400179	0.000943203864153475
549	0.582465708255768	-0.459089487791061	-22.9931049346924	-0.0149658378213644	0.00321592413820326	-0.00587495695799589	0.00418994715437293
550	0.25779139995575	-0.134415164589882	-22.9281711578369	-0.0240567177534103	-3.08191010844894e-05	-0.00392691092565656	-0.00197886489331722
551	-0.391557216644287	1.48895645141602	-22.6034965515137	-0.0191866029053926	0.00386527273803949	-0.00684897974133492	0.00873538758605719
552	-1.04090583324432	0.190259143710136	-22.8632354736328	0.0113327819854021	-0.00392691092565656	-0.00425158534198999	0.00743668992072344
553	-0.716231524944305	0.514933466911316	-22.6034965515137	-0.0139918150380254	0.00256657530553639	-0.0126931173726916	-0.00295288790948689
554	-0.716231524944305	0.190259143710136	-22.7983016967773	-0.0152905117720366	-0.00165419070981443	0.000618529506027699	0.00743668992072344
555	-2.01492881774902	1.48895645141602	-23.2528457641602	-0.00912170019000769	0.00776136433705688	-3.08191010844894e-05	0.00321592413820326
556	-0.716231524944305	0.839607775211334	-23.2528457641602	-0.00619963090866804	0.00743668992072344	0.000943203864153475	0.0103587592020631
557	-0.391557216644287	0.514933466911316	-23.0580406188965	-0.00522560812532902	0.00711201597005129	-0.00522560812532902	-0.00197886489331722
558	0.582465708255768	-0.459089487791061	-22.8632354736328	-0.0130177913233638	-0.00197886489331722	-0.00782300252467394	-0.00652430532500148
559	0.25779139995575	0.514933466911316	-22.6034965515137	0.0132808275520802	0.00321592413820326	0.00841071270406246	0.0123068047687411
560	0.907140016555786	0.190259143710136	-22.7333660125732	-0.00522560812532902	-0.00132951640989631	0.00613799272105098	0.00483929552137852
561	-0.391557216644287	1.16428208351135	-23.3177795410156	-0.0172385573387146	0.00386527273803949	-3.08191010844894e-05	-0.00132951640989631
562	0.582465708255768	-0.134415164589882	-22.9931049346924	0.0158782228827477	0.00289124972186983	-0.0100957229733467	0.00126787810586393
563	-0.0668829083442688	-0.783763766288757	-22.7983016967773	0.00386527273803949	-0.000680167751852423	-0.00587495695799589	-0.00457625929266214
564	1.23181438446045	-0.783763766288757	-23.1879100799561	-3.08191010844894e-05	-0.00522560812532902	0.00289124972186983	-0.000355493422830477
565	0.25779139995575	-0.134415164589882	-22.2788219451904	0.0220470335334539	-0.00847235135734081	0.00191722682211548	0.00743668992072344
566	0.25779139995575	-1.10843813419342	-22.9931049346924	-0.000355493422830477	-0.000355493422830477	0.00808603875339031	0.00451462110504508
567	0.25779139995575	-0.783763766288757	-22.9281711578369	-0.0110697457566857	-0.00457625929266214	-3.08191010844894e-05	-0.00392691092565656
568	-0.0668829083442688	-0.134415164589882	-22.9281711578369	0.00126787810586393	-3.08191010844894e-05	-0.00425158534198999	-0.00684897974133492
569	-0.391557216644287	0.839607775211334	-22.6034965515137	0.00548864435404539	-0.00327756232582033	0.00581331877037883	0.000618529506027699
570	0.25779139995575	0.514933466911316	-22.3437576293945	0.011982130818069	-0.00392691092565656	0.00386527273803949	-0.000680167751852423
571	-0.0668829083442688	0.839607775211334	-22.1489524841309	-0.00197886489331722	0.00256657530553639	-0.00522560812532902	-0.00490093370899558
572	0.582465708255768	0.190259143710136	-22.9931049346924	0.0213976856321096	0.000293855206109583	-0.0133424662053585	-0.00717365415766835
573	-0.0668829083442688	0.839607775211334	-23.3827152252197	-0.0152905117720366	-0.00360223650932312	-0.0139918150380254	-0.00717365415766835
574	-1.04090583324432	1.48895645141602	-23.4476490020752	0.0213976856321096	-0.00295288790948689	0.00776136433705688	-0.0026282137259841
575	-0.391557216644287	1.16428208351135	-23.2528457641602	-0.000355493422830477	0.000943203864153475	0.0022419011220336	0.000293855206109583
576	-0.0668829083442688	1.48895645141602	-23.122974395752	-0.0188619289547205	0.00289124972186983	0.00321592413820326	0.00418994715437293
577	0.25779139995575	1.16428208351135	-23.1879100799561	-0.00977104809135199	0.00256657530553639	-0.0104203969240189	-0.00165419070981443
578	0.25779139995575	0.190259143710136	-23.3177795410156	0.00418994715437293	0.00678734155371785	-0.00944637414067984	-0.00490093370899558
579	-0.0668829083442688	0.514933466911316	-23.4476490020752	0.000618529506027699	0.00289124972186983	0.000943203864153475	0.00808603875339031
580	-0.391557216644287	0.839607775211334	-23.0580406188965	0.00159255252219737	0.00418994715437293	-0.00684897974133492	0.00808603875339031
581	-0.391557216644287	-0.459089487791061	-22.2138862609863	-0.0113944197073579	0.00776136433705688	-0.00749832857400179	-0.00555028254166245
582	0.25779139995575	0.190259143710136	-22.2788219451904	0.00126787810586393	0.00808603875339031	-0.0104203969240189	-0.00197886489331722
583	-0.716231524944305	1.16428208351135	-22.9931049346924	-0.0139918150380254	0.0022419011220336	-0.000355493422830477	-0.00912170019000769
584	-0.716231524944305	0.839607775211334	-23.2528457641602	0.00289124972186983	0.00483929552137852	0.00938473641872406	0.00711201597005129
585	-1.36558020114899	1.16428208351135	-22.9931049346924	0.00483929552137852	-0.00295288790948689	-0.00100484199356288	-0.000355493422830477
586	-2.01492881774902	1.16428208351135	-23.122974395752	0.000293855206109583	0.00711201597005129	0.00191722682211548	0.00126787810586393
587	-1.69025444984436	1.48895645141602	-23.0580406188965	0.00483929552137852	0.000618529506027699	-0.00587495695799589	-0.00457625929266214
588	-0.716231524944305	0.514933466911316	-22.40869140625	0.0165275707840919	-0.00230353930965066	-0.00360223650932312	-0.00132951640989631
589	-1.04090583324432	1.48895645141602	-22.9281711578369	-0.00425158534198999	0.00516396993771195	-0.00295288790948689	0.00289124972186983
590	-0.391557216644287	1.16428208351135	-23.2528457641602	0.00321592413820326	0.00516396993771195	0.00354059832170606	0.00581331877037883
591	-0.0668829083442688	0.514933466911316	-23.122974395752	-0.00100484199356288	0.000943203864153475	-0.00165419070981443	-0.00230353930965066
592	0.25779139995575	0.514933466911316	-22.6034965515137	0.00354059832170606	-0.00197886489331722	-0.0117190945893526	-0.00197886489331722
593	-1.04090583324432	1.16428208351135	-22.40869140625	0.00516396993771195	-3.08191010844894e-05	0.00289124972186983	0.00126787810586393
594	-0.0668829083442688	0.839607775211334	-22.1489524841309	0.0168522447347641	-0.00522560812532902	-0.00230353930965066	-0.00230353930965066
595	-0.391557216644287	-0.134415164589882	-22.6684303283691	0.00451462110504508	-0.00327756232582033	-0.00165419070981443	0.000943203864153475
596	-0.0668829083442688	-0.459089487791061	-22.9931049346924	0.0217223595827818	-0.00425158534198999	0.000618529506027699	-0.00490093370899558
597	-0.716231524944305	-0.783763766288757	-22.6684303283691	-0.0120437685400248	-0.000355493422830477	-0.00879702530801296	-0.00652430532500148
598	-0.0668829083442688	0.190259143710136	-22.7983016967773	0.00938473641872406	-0.00782300252467394	-0.0026282137259841	-0.00717365415766835
599	-0.0668829083442688	-0.783763766288757	-22.8632354736328	-0.0026282137259841	-0.00522560812532902	0.00321592413820326	0.000618529506027699
600	-0.0668829083442688	0.514933466911316	-22.9281711578369	-0.0198359526693821	-0.00782300252467394	0.00354059832170606	-0.00132951640989631
601	-0.0668829083442688	-0.134415164589882	-22.6684303283691	0.00906006153672934	-3.08191010844894e-05	0.00126787810586393	-0.00522560812532902
602	-0.716231524944305	0.839607775211334	-22.7983016967773	0.00418994715437293	0.00256657530553639	-0.0149658378213644	-0.00847235135734081
603	-0.0668829083442688	0.514933466911316	-22.5385608673096	0.00191722682211548	-0.00165419070981443	-0.00717365415766835	-0.00230353930965066
604	0.25779139995575	0.514933466911316	-22.8632354736328	0.0171769186854362	0.00354059832170606	0.00516396993771195	0.000293855206109583
605	0.582465708255768	-0.134415164589882	-22.6034965515137	0.000618529506027699	0.00289124972186983	-0.00230353930965066	0.00483929552137852
606	-0.0668829083442688	0.190259143710136	-22.8632354736328	-0.00165419070981443	0.00256657530553639	0.000618529506027699	0.00159255252219737
607	1.23181438446045	-0.134415164589882	-22.9281711578369	0.000943203864153475	0.00841071270406246	-0.0139918150380254	0.00289124972186983
608	-0.391557216644287	1.16428208351135	-23.5125846862793	-0.00295288790948689	0.0022419011220336	-0.00295288790948689	0.000943203864153475
609	0.907140016555786	-0.459089487791061	-23.1879100799561	0.0197743140161037	-0.000355493422830477	-0.00295288790948689	0.00256657530553639
610	-0.716231524944305	0.839607775211334	-23.3177795410156	-3.08191010844894e-05	0.00516396993771195	0.00841071270406246	0.00321592413820326
611	0.907140016555786	-0.134415164589882	-22.6034965515137	0.00256657530553639	0.00613799272105098	0.000618529506027699	0.000943203864153475
612	-0.391557216644287	1.48895645141602	-22.40869140625	-0.0117190945893526	-0.00165419070981443	0.00289124972186983	0.000943203864153475
613	0.907140016555786	-0.459089487791061	-22.1489524841309	0.0116574559360743	0.00354059832170606	-0.00392691092565656	-0.0026282137259841
614	0.907140016555786	0.190259143710136	-22.4736270904541	-0.0139918150380254	-0.00132951640989631	0.00354059832170606	0.00483929552137852
615	0.25779139995575	-0.134415164589882	-23.0580406188965	-0.0133424662053585	0.00256657530553639	-0.00490093370899558	0.01100810803473
616	0.25779139995575	0.514933466911316	-22.8632354736328	-0.0100957229733467	-0.00132951640989631	-0.000355493422830477	0.000618529506027699
617	-0.0668829083442688	-0.134415164589882	-22.7333660125732	-0.00425158534198999	0.00256657530553639	-0.000680167751852423	0.00516396993771195
618	-1.69025444984436	1.16428208351135	-22.9281711578369	0.00548864435404539	-0.00230353930965066	-0.00587495695799589	-0.000680167751852423
619	-1.04090583324432	0.190259143710136	-22.2788219451904	-0.00490093370899558	0.00776136433705688	-0.00457625929266214	-0.00587495695799589
620	-1.04090583324432	0.190259143710136	-22.2788219451904	0.000293855206109583	0.000293855206109583	0.00159255252219737	0.00646266713738441
621	-1.69025444984436	1.16428208351135	-22.7333660125732	-0.00912170019000769	0.00418994715437293	-0.00490093370899558	0.0022419011220336
622	-0.716231524944305	0.190259143710136	-22.4736270904541	-0.0126931173726916	0.00451462110504508	-0.00230353930965066	-0.000355493422830477
623	0.25779139995575	0.839607775211334	-22.2138862609863	-0.00425158534198999	0.00386527273803949	-0.00490093370899558	-0.00230353930965066
624	0.582465708255768	-0.134415164589882	-22.8632354736328	0.00581331877037883	0.00418994715437293	-0.00944637414067984	-0.000355493422830477
625	-0.0668829083442688	1.48895645141602	-22.9931049346924	-0.0110697457566857	0.00126787810586393	-0.000355493422830477	0.00581331877037883
626	0.907140016555786	0.190259143710136	-23.2528457641602	0.00743668992072344	0.00613799272105098	0.00289124972186983	0.0022419011220336
627	0.582465708255768	0.514933466911316	-22.6684303283691	-0.00295288790948689	-0.00197886489331722	-0.00425158534198999	-0.00587495695799589
628	0.582465708255768	-1.10843813419342	-22.40869140625	-0.000680167751852423	0.000618529506027699	-0.00684897974133492	-0.00684897974133492
629	0.907140016555786	0.190259143710136	-22.9281711578369	-0.00230353930965066	-0.00619963090866804	-0.00100484199356288	-0.00555028254166245
630	0.582465708255768	-1.75778675079346	-22.6684303283691	0.00873538758605719	-0.00977104809135199	0.0100340843200684	-0.00197886489331722
631	-0.391557216644287	-0.134415164589882	-22.9281711578369	0.000618529506027699	-0.00749832857400179	-0.00652430532500148	-0.00392691092565656
632	0.582465708255768	-1.10843813419342	-22.6034965515137	-0.000680167751852423	-0.00814767740666866	-0.00197886489331722	-0.00847235135734081
633	0.582465708255768	-0.134415164589882	-22.6684303283691	0.0103587592020631	-0.00100484199356288	-0.00684897974133492	-0.00360223650932312
634	-0.0668829083442688	0.839607775211334	-22.40869140625	-0.0172385573387146	0.0022419011220336	0.00841071270406246	-0.00490093370899558
635	-1.04090583324432	0.839607775211334	-22.4736270904541	-0.00457625929266214	0.00289124972186983	-0.00522560812532902	-0.000355493422830477
636	-0.391557216644287	0.839607775211334	-22.3437576293945	-0.0149658378213644	-0.000355493422830477	-0.00230353930965066	-0.00425158534198999
637	-0.0668829083442688	0.839607775211334	-22.9931049346924	0.0236704051494598	0.00418994715437293	-0.0100957229733467	-0.00912170019000769
638	-0.0668829083442688	0.514933466911316	-22.5385608673096	0.0113327819854021	0.00483929552137852	-0.00782300252467394	-0.00457625929266214
639	-0.0668829083442688	0.839607775211334	-22.6684303283691	-0.00555028254166245	-0.00684897974133492	-0.00425158534198999	-0.00132951640989631
640	0.25779139995575	1.16428208351135	-22.7983016967773	0.00191722682211548	-0.0026282137259841	0.00289124972186983	-0.000355493422830477
641	0.582465708255768	0.839607775211334	-23.0580406188965	0.00841071270406246	-0.00132951640989631	-0.00522560812532902	0.00159255252219737
642	0.25779139995575	0.514933466911316	-22.9931049346924	-0.0107450718060136	0.00808603875339031	-0.00555028254166245	-0.00295288790948689
643	0.582465708255768	1.16428208351135	-22.8632354736328	0.00548864435404539	0.00548864435404539	-0.00814767740666866	-0.00295288790948689
644	-0.391557216644287	0.839607775211334	-22.9931049346924	0.00646266713738441	0.00256657530553639	0.00289124972186983	-0.0026282137259841
645	-0.0668829083442688	1.16428208351135	-22.7333660125732	0.00256657530553639	-0.00295288790948689	-0.00100484199356288	-0.00132951640989631
646	-0.391557216644287	0.514933466911316	-22.6684303283691	0.00126787810586393	0.00256657530553639	-0.00749832857400179	-0.00392691092565656
647	-0.0668829083442688	0.839607775211334	-22.5385608673096	0.00354059832170606	-0.00100484199356288	0.00289124972186983	-0.00944637414067984
648	0.25779139995575	-0.459089487791061	-22.5385608673096	0.00126787810586393	-0.00132951640989631	-0.0026282137259841	-0.00457625929266214
649	-0.0668829083442688	1.48895645141602	-22.7983016967773	0.00418994715437293	-0.00197886489331722	-0.0026282137259841	-0.00425158534198999
650	0.25779139995575	0.839607775211334	-23.2528457641602	-0.00360223650932312	0.00483929552137852	0.00354059832170606	0.00483929552137852
651	-0.716231524944305	0.190259143710136	-22.9281711578369	0.00548864435404539	-0.00587495695799589	-0.00100484199356288	-0.00295288790948689
652	-1.04090583324432	-0.134415164589882	-22.9931049346924	0.00191722682211548	0.00451462110504508	-0.00100484199356288	-0.00652430532500148
653	-1.69025444984436	1.16428208351135	-22.4736270904541	-0.00100484199356288	0.00581331877037883	-0.00619963090866804	-0.0133424662053585
654	-1.04090583324432	0.514933466911316	-22.0840167999268	0.0123068047687411	-0.00132951640989631	-0.00230353930965066	-0.000680167751852423
655	-0.391557216644287	0.514933466911316	-22.40869140625	-0.0146411629393697	0.00321592413820326	0.00191722682211548	-0.00230353930965066
656	-0.0668829083442688	-0.134415164589882	-22.7983016967773	0.0145795252174139	0.00386527273803949	0.00516396993771195	0.00386527273803949
657	-0.716231524944305	0.839607775211334	-22.9281711578369	-0.0026282137259841	0.00191722682211548	-0.0026282137259841	-0.00197886489331722
658	-0.0668829083442688	0.514933466911316	-23.0580406188965	-0.00392691092565656	0.000293855206109583	0.000943203864153475	-0.000355493422830477
659	-0.391557216644287	0.839607775211334	-22.4736270904541	-0.00522560812532902	-0.00587495695799589	-0.00100484199356288	-0.00230353930965066
660	0.907140016555786	-0.783763766288757	-22.2788219451904	0.00126787810586393	0.00126787810586393	0.00126787810586393	0.000293855206109583
661	-0.716231524944305	0.514933466911316	-22.4736270904541	-0.00295288790948689	0.000943203864153475	-0.000680167751852423	-0.00912170019000769
662	0.582465708255768	-1.10843813419342	-22.4736270904541	0.00808603875339031	-0.00555028254166245	-0.000355493422830477	-0.000680167751852423
663	0.907140016555786	-1.10843813419342	-22.6034965515137	0.00808603875339031	-0.0130177913233638	0.000943203864153475	-0.000680167751852423
664	-0.0668829083442688	0.190259143710136	-22.6684303283691	0.000293855206109583	-0.00879702530801296	0.00808603875339031	-0.00197886489331722
665	-0.391557216644287	0.190259143710136	-22.4736270904541	-0.00165419070981443	0.00256657530553639	0.00581331877037883	0.00678734155371785
666	0.582465708255768	-0.783763766288757	-22.4736270904541	-0.00100484199356288	0.000618529506027699	-0.00327756232582033	0.00548864435404539
667	0.582465708255768	-0.459089487791061	-22.9281711578369	-0.0240567177534103	-0.00197886489331722	-0.00717365415766835	-0.00392691092565656
668	0.582465708255768	-0.134415164589882	-22.8632354736328	0.0116574559360743	0.00321592413820326	-0.00782300252467394	-0.00749832857400179
669	0.582465708255768	-0.134415164589882	-22.8632354736328	0.00581331877037883	0.00386527273803949	0.00354059832170606	0.0022419011220336
670	-0.391557216644287	0.839607775211334	-22.6684303283691	0.00613799272105098	0.00516396993771195	0.00516396993771195	-0.00457625929266214
671	0.25779139995575	0.190259143710136	-22.3437576293945	-0.00749832857400179	0.00191722682211548	-0.00912170019000769	0.00451462110504508
672	-0.391557216644287	1.48895645141602	-22.4736270904541	-0.00587495695799589	0.00873538758605719	-0.00392691092565656	-0.0107450718060136
673	0.907140016555786	0.190259143710136	-22.6034965515137	0.011982130818069	0.00938473641872406	-0.00652430532500148	0.00516396993771195
674	0.25779139995575	0.190259143710136	-22.7333660125732	-0.00100484199356288	0.00776136433705688	-0.00619963090866804	0.00321592413820326
675	0.907140016555786	-0.134415164589882	-23.3827152252197	0.011982130818069	0.000293855206109583	-0.00100484199356288	0.0100340843200684
676	0.582465708255768	0.514933466911316	-23.2528457641602	-0.0149658378213644	-3.08191010844894e-05	-0.000680167751852423	-0.00457625929266214
677	1.23181438446045	-0.134415164589882	-22.8632354736328	0.00873538758605719	-0.00197886489331722	-0.00587495695799589	0.00126787810586393
678	0.25779139995575	0.190259143710136	-22.6684303283691	0.000943203864153475	0.00678734155371785	-0.00522560812532902	0.00126787810586393
679	0.582465708255768	-0.134415164589882	-22.9281711578369	0.00483929552137852	-0.00457625929266214	0.00354059832170606	0.00711201597005129
680	-0.391557216644287	1.16428208351135	-23.1879100799561	0.000293855206109583	0.00256657530553639	-0.00360223650932312	0.00581331877037883
681	-0.0668829083442688	-0.134415164589882	-22.9931049346924	0.00354059832170606	0.00776136433705688	0.00126787810586393	0.00191722682211548
682	-1.04090583324432	0.839607775211334	-23.1879100799561	-0.00165419070981443	0.00483929552137852	-0.00814767740666866	-0.00522560812532902
683	-1.36558020114899	1.16428208351135	-22.5385608673096	0.000293855206109583	0.000618529506027699	0.00126787810586393	0.0022419011220336
684	-1.69025444984436	0.839607775211334	-22.0840167999268	-0.00684897974133492	0.000293855206109583	-0.00132951640989631	0.00678734155371785
685	-2.01492881774902	1.48895645141602	-22.9931049346924	-0.00392691092565656	0.00711201597005129	0.00646266713738441	0.00776136433705688
686	-2.01492881774902	1.16428208351135	-22.6034965515137	-0.00684897974133492	-0.00197886489331722	-0.00814767740666866	0.0022419011220336
687	-1.36558020114899	1.16428208351135	-23.2528457641602	0.00354059832170606	-0.00100484199356288	-0.00100484199356288	-0.00522560812532902
688	-0.391557216644287	0.839607775211334	-23.122974395752	0.00483929552137852	0.00418994715437293	-0.0133424662053585	-0.00522560812532902
689	0.907140016555786	0.839607775211334	-22.9931049346924	-0.000355493422830477	-0.00197886489331722	0.000943203864153475	-3.08191010844894e-05
690	0.582465708255768	-0.459089487791061	-22.7333660125732	0.00678734155371785	0.00418994715437293	0.00483929552137852	0.000293855206109583
691	-0.391557216644287	1.48895645141602	-22.6684303283691	0.0165275707840919	0.00386527273803949	-3.08191010844894e-05	0.00743668992072344
692	0.25779139995575	-0.459089487791061	-22.40869140625	-0.00879702530801296	-0.00100484199356288	-0.00132951640989631	0.000943203864153475
693	-0.0668829083442688	-0.459089487791061	-22.5385608673096	0.00451462110504508	0.000943203864153475	0.000293855206109583	0.00451462110504508
694	0.25779139995575	0.190259143710136	-23.2528457641602	0.01100810803473	-0.00847235135734081	-0.00132951640989631	0.00613799272105098
695	-0.716231524944305	-0.134415164589882	-23.122974395752	-0.0195112787187099	0.00386527273803949	0.0022419011220336	0.00191722682211548
696	-0.0668829083442688	-0.459089487791061	-22.40869140625	0.0175015944987535	-0.000680167751852423	0.00418994715437293	0.00873538758605719
697	0.582465708255768	-0.134415164589882	-23.1879100799561	0.00678734155371785	0.00159255252219737	-0.00197886489331722	0.00256657530553639
698	0.907140016555786	-0.459089487791061	-23.0580406188965	0.00873538758605719	-0.000355493422830477	0.00321592413820326	0.00191722682211548
699	0.582465708255768	-0.134415164589882	-22.8632354736328	-0.0139918150380254	-0.00619963090866804	-0.00782300252467394	0.0132808275520802
700	0.25779139995575	-0.134415164589882	-22.8632354736328	0.01100810803473	-0.0026282137259841	-0.00100484199356288	-0.000355493422830477
701	-0.0668829083442688	0.839607775211334	-22.9281711578369	0.00354059832170606	0.00516396993771195	0.00321592413820326	0.00841071270406246
702	-0.391557216644287	1.48895645141602	-22.7333660125732	-0.00327756232582033	0.00126787810586393	-0.00912170019000769	-0.00425158534198999
703	0.25779139995575	0.190259143710136	-22.9281711578369	0.00256657530553639	0.00321592413820326	-0.000355493422830477	-0.00100484199356288
704	0.582465708255768	-0.134415164589882	-22.7333660125732	0.00516396993771195	0.00256657530553639	-0.00165419070981443	0.00159255252219737
705	0.582465708255768	-0.134415164589882	-22.5385608673096	0.00256657530553639	-0.00100484199356288	-0.00132951640989631	0.00386527273803949
706	0.582465708255768	0.190259143710136	-23.1879100799561	-0.00717365415766835	0.00970941036939621	0.000618529506027699	-0.000355493422830477
707	0.582465708255768	-0.134415164589882	-23.1879100799561	0.0022419011220336	0.00126787810586393	-0.00295288790948689	0.00354059832170606
708	-1.04090583324432	1.16428208351135	-22.9931049346924	-0.0139918150380254	0.00678734155371785	-0.00912170019000769	0.00191722682211548
709	-0.391557216644287	0.839607775211334	-22.6684303283691	0.00126787810586393	0.0022419011220336	-0.00425158534198999	0.00678734155371785
710	0.25779139995575	-0.134415164589882	-22.7333660125732	-0.00814767740666866	-0.00165419070981443	0.00678734155371785	0.00354059832170606
711	0.25779139995575	1.16428208351135	-22.7333660125732	0.00126787810586393	0.01100810803473	0.00289124972186983	-0.00392691092565656
712	-0.0668829083442688	-0.134415164589882	-22.9281711578369	-0.00197886489331722	0.00321592413820326	-0.00879702530801296	-0.00555028254166245
713	-0.0668829083442688	0.514933466911316	-23.122974395752	-0.0182125810533762	0.0022419011220336	-0.00457625929266214	-0.00100484199356288
714	-0.716231524944305	0.839607775211334	-22.2788219451904	-0.0107450718060136	-0.000680167751852423	-0.00230353930965066	0.00483929552137852
715	-1.36558020114899	0.839607775211334	-23.1879100799561	0.00970941036939621	0.0022419011220336	0.01100810803473	0.00970941036939621
716	-2.01492881774902	0.839607775211334	-22.6684303283691	-0.0217839982360601	0.00159255252219737	-0.00490093370899558	-0.00197886489331722
717	-1.69025444984436	1.16428208351135	-23.122974395752	-0.00717365415766835	0.00646266713738441	0.000293855206109583	-0.00327756232582033
718	-1.04090583324432	-0.134415164589882	-22.9931049346924	0.00613799272105098	-0.000680167751852423	-0.00749832857400179	0.00289124972186983
719	-1.36558020114899	1.16428208351135	-23.2528457641602	-0.0188619289547205	0.00451462110504508	-3.08191010844894e-05	-0.00230353930965066
720	-0.391557216644287	-0.134415164589882	-22.6684303283691	0.00808603875339031	0.00418994715437293	0.00191722682211548	0.00321592413820326
721	-0.391557216644287	1.16428208351135	-23.1879100799561	-0.00197886489331722	0.000618529506027699	0.00386527273803949	0.00613799272105098
722	0.25779139995575	-0.134415164589882	-22.40869140625	0.00354059832170606	0.00483929552137852	-0.0143164889886975	-0.00457625929266214
723	0.582465708255768	0.839607775211334	-22.6684303283691	0.00126787810586393	0.00386527273803949	-0.00197886489331722	-0.00425158534198999
724	-0.391557216644287	0.514933466911316	-22.7983016967773	0.0213976856321096	0.00191722682211548	-0.00555028254166245	0.00581331877037883
725	-0.391557216644287	0.839607775211334	-22.5385608673096	-0.00197886489331722	-0.00197886489331722	0.00256657530553639	-3.08191010844894e-05
726	-0.0668829083442688	0.190259143710136	-22.2788219451904	-0.00977104809135199	0.00321592413820326	-0.00197886489331722	0.00678734155371785
727	0.25779139995575	-1.10843813419342	-22.9931049346924	0.00841071270406246	-0.00814767740666866	-0.00944637414067984	-0.00684897974133492
728	1.23181438446045	-0.783763766288757	-23.122974395752	-0.00814767740666866	0.000943203864153475	0.000943203864153475	-0.00100484199356288
729	-0.716231524944305	0.190259143710136	-23.1879100799561	0.0158782228827477	-0.00230353930965066	-0.000680167751852423	0.00516396993771195
730	-0.391557216644287	-0.459089487791061	-23.122974395752	-0.00847235135734081	-0.0110697457566857	0.0126314787194133	-0.000355493422830477
731	-0.0668829083442688	-1.10843813419342	-22.7983016967773	0.0106834331527352	-0.00684897974133492	-0.00132951640989631	-0.00457625929266214
732	0.25779139995575	0.190259143710136	-22.7983016967773	-0.0120437685400248	-0.00100484199356288	-0.00360223650932312	-0.00847235135734081
733	-0.716231524944305	1.16428208351135	-22.7983016967773	0.00321592413820326	-0.0026282137259841	0.00483929552137852	-0.000680167751852423
734	0.582465708255768	-0.134415164589882	-23.0580406188965	-0.0110697457566857	0.000943203864153475	-0.00490093370899558	-0.00847235135734081
735	0.25779139995575	-0.134415164589882	-22.9281711578369	-0.00100484199356288	-0.00490093370899558	0.0022419011220336	0.00548864435404539
736	0.25779139995575	0.514933466911316	-22.9281711578369	0.00126787810586393	0.0106834331527352	0.00516396993771195	-0.00425158534198999
737	0.582465708255768	-0.134415164589882	-22.7333660125732	-0.00944637414067984	0.0100340843200684	-0.00392691092565656	-0.0152905117720366
738	-0.0668829083442688	0.190259143710136	-22.9281711578369	0.00386527273803949	0.00159255252219737	0.00451462110504508	-0.00490093370899558
739	-0.391557216644287	0.514933466911316	-23.4476490020752	-0.00555028254166245	-0.00749832857400179	-0.00197886489331722	0.00256657530553639
740	-0.391557216644287	0.514933466911316	-23.2528457641602	-3.08191010844894e-05	-3.08191010844894e-05	0.00418994715437293	-0.00165419070981443
741	-0.391557216644287	0.839607775211334	-23.3177795410156	0.00386527273803949	0.00321592413820326	-0.00717365415766835	0.00483929552137852
742	0.582465708255768	0.514933466911316	-22.9931049346924	0.00646266713738441	-0.00132951640989631	-0.00490093370899558	-0.00392691092565656
743	1.23181438446045	0.190259143710136	-22.7983016967773	0.000618529506027699	0.00256657530553639	-0.00749832857400179	-0.00360223650932312
744	0.25779139995575	0.190259143710136	-22.7333660125732	0.0022419011220336	-0.00132951640989631	-0.00619963090866804	-0.00392691092565656
745	0.907140016555786	0.190259143710136	-22.7983016967773	-0.0143164889886975	0.00646266713738441	0.00418994715437293	0.00386527273803949
746	-0.0668829083442688	-0.134415164589882	-22.3437576293945	0.00386527273803949	0.00483929552137852	0.0106834331527352	0.000943203864153475
747	-0.0668829083442688	0.839607775211334	-22.5385608673096	0.00354059832170606	0.00451462110504508	-0.000680167751852423	-0.00847235135734081
748	-0.391557216644287	-0.134415164589882	-22.2788219451904	0.000618529506027699	0.00776136433705688	-0.00100484199356288	0.00548864435404539
749	-0.391557216644287	-0.134415164589882	-22.6684303283691	-0.0026282137259841	0.00483929552137852	0.00451462110504508	0.00354059832170606
750	-1.36558020114899	1.16428208351135	-22.9931049346924	-0.00490093370899558	-0.00327756232582033	0.00386527273803949	-0.00230353930965066
751	-0.716231524944305	-0.134415164589882	-22.9931049346924	-0.0107450718060136	0.00354059832170606	-0.000355493422830477	-3.08191010844894e-05
752	-1.04090583324432	0.839607775211334	-22.9931049346924	-0.00944637414067984	-0.00132951640989631	-0.00814767740666866	-3.08191010844894e-05
753	-0.0668829083442688	0.514933466911316	-22.8632354736328	-0.0100957229733467	0.00678734155371785	-0.00230353930965066	-0.00555028254166245
754	0.25779139995575	-0.459089487791061	-22.3437576293945	0.0191249661147594	0.00289124972186983	-0.00327756232582033	0.00776136433705688
755	0.25779139995575	-0.134415164589882	-22.7983016967773	0.00678734155371785	-0.00132951640989631	0.00613799272105098	-0.000680167751852423
756	0.25779139995575	-0.134415164589882	-22.7333660125732	0.00548864435404539	0.0103587592020631	-0.00100484199356288	0.00581331877037883
757	0.582465708255768	0.514933466911316	-23.1879100799561	0.0123068047687411	-0.00327756232582033	-0.00522560812532902	-0.00132951640989631
758	0.25779139995575	-0.134415164589882	-22.4736270904541	0.00906006153672934	-3.08191010844894e-05	-0.00392691092565656	0.00256657530553639
759	0.582465708255768	-0.459089487791061	-22.40869140625	-0.0026282137259841	-0.00684897974133492	0.00938473641872406	0.00126787810586393
760	0.25779139995575	-0.459089487791061	-22.3437576293945	-0.00197886489331722	-0.00879702530801296	-0.00100484199356288	0.00516396993771195
761	0.25779139995575	-1.10843813419342	-22.2138862609863	0.0126314787194133	-0.00392691092565656	0.00743668992072344	0.00516396993771195
762	-0.0668829083442688	0.514933466911316	-22.7333660125732	0.00548864435404539	-0.00360223650932312	-0.00165419070981443	-0.00295288790948689
763	-0.716231524944305	0.190259143710136	-22.5385608673096	-0.00295288790948689	0.00126787810586393	-3.08191010844894e-05	-0.00327756232582033
764	0.582465708255768	-0.783763766288757	-22.3437576293945	-0.00652430532500148	-0.00132951640989631	0.00159255252219737	0.00548864435404539
765	0.25779139995575	-0.134415164589882	-22.3437576293945	0.0162028968334198	-0.00847235135734081	-0.00230353930965066	0.00289124972186983
766	0.25779139995575	0.190259143710136	-22.2788219451904	0.0168522447347641	0.00906006153672934	0.000943203864153475	0.00581331877037883
767	-0.716231524944305	1.16428208351135	-22.0190830230713	0.0236704051494598	-0.000680167751852423	-0.0133424662053585	-0.00230353930965066
768	-0.391557216644287	1.16428208351135	-22.6684303283691	0.01100810803473	-0.00327756232582033	-0.00165419070981443	-0.00457625929266214
769	0.907140016555786	-0.459089487791061	-23.3177795410156	-0.00100484199356288	-3.08191010844894e-05	-0.000680167751852423	0.0022419011220336
770	0.582465708255768	-0.134415164589882	-23.0580406188965	0.00386527273803949	-0.000355493422830477	-0.00100484199356288	-0.00425158534198999
771	-0.0668829083442688	1.16428208351135	-23.2528457641602	0.00256657530553639	0.00548864435404539	0.00126787810586393	-0.00360223650932312
772	-0.716231524944305	0.190259143710136	-22.9931049346924	0.00808603875339031	0.00841071270406246	-0.00684897974133492	-0.00457625929266214
773	-0.0668829083442688	0.190259143710136	-22.6684303283691	-3.08191010844894e-05	-0.00522560812532902	-0.00652430532500148	-0.00717365415766835
774	-0.0668829083442688	2.13830494880676	-23.3827152252197	-0.00425158534198999	0.000943203864153475	0.00808603875339031	-0.0026282137259841
775	-0.0668829083442688	1.16428208351135	-23.2528457641602	0.00776136433705688	-0.00100484199356288	-0.00652430532500148	0.00516396993771195
776	-0.716231524944305	1.48895645141602	-23.122974395752	-0.00619963090866804	-3.08191010844894e-05	0.00321592413820326	0.00711201597005129
777	0.582465708255768	-0.134415164589882	-22.9931049346924	0.00776136433705688	0.000293855206109583	-0.00457625929266214	-0.00684897974133492
778	0.25779139995575	0.514933466911316	-22.7333660125732	0.00289124972186983	0.00418994715437293	0.00289124972186983	-0.00652430532500148
779	0.25779139995575	0.514933466911316	-22.9281711578369	0.00548864435404539	-3.08191010844894e-05	0.00289124972186983	0.0022419011220336
780	-0.716231524944305	-0.134415164589882	-22.40869140625	0.0022419011220336	-0.00522560812532902	0.00711201597005129	0.0022419011220336
781	-1.69025444984436	0.839607775211334	-22.9931049346924	-0.00684897974133492	0.00711201597005129	-3.08191010844894e-05	-0.0026282137259841
782	-1.36558020114899	-0.134415164589882	-22.3437576293945	-0.00490093370899558	0.000293855206109583	0.00159255252219737	-0.00165419070981443
783	-0.716231524944305	0.190259143710136	-22.7333660125732	-0.0110697457566857	-0.00360223650932312	0.000943203864153475	-0.00295288790948689
784	-0.716231524944305	-0.134415164589882	-22.6034965515137	-0.00327756232582033	-0.00230353930965066	-0.00230353930965066	-0.00555028254166245
785	0.582465708255768	-0.134415164589882	-22.40869140625	-0.00197886489331722	0.00321592413820326	-0.00360223650932312	-0.00100484199356288
786	-0.0668829083442688	-0.459089487791061	-22.40869140625	0.0158782228827477	0.00743668992072344	0.00743668992072344	-0.00327756232582033
787	0.582465708255768	0.190259143710136	-22.4736270904541	0.00906006153672934	0.00354059832170606	-0.00490093370899558	-0.00457625929266214
788	-0.716231524944305	-0.134415164589882	-22.2138862609863	-0.0156151866540313	0.00159255252219737	-0.00684897974133492	0.00354059832170606
789	-0.716231524944305	0.839607775211334	-22.5385608673096	0.0230210572481155	-0.00100484199356288	0.000618529506027699	-0.00230353930965066
790	-0.0668829083442688	0.190259143710136	-22.40869140625	-0.00652430532500148	-0.00425158534198999	-0.00522560812532902	0.00516396993771195
791	-0.0668829083442688	-0.783763766288757	-22.1489524841309	-0.00100484199356288	-0.0026282137259841	-0.00100484199356288	0.000943203864153475
792	0.582465708255768	-1.10843813419342	-22.4736270904541	-0.000355493422830477	-0.00457625929266214	-0.00652430532500148	0.00743668992072344
793	-0.391557216644287	-0.134415164589882	-22.7983016967773	-0.00490093370899558	-0.00522560812532902	0.00483929552137852	-0.0026282137259841
794	0.25779139995575	-0.134415164589882	-22.5385608673096	-0.00522560812532902	-0.00425158534198999	0.00386527273803949	0.00418994715437293
795	-0.716231524944305	0.839607775211334	-22.2138862609863	0.0171769186854362	-0.00717365415766835	0.00906006153672934	0.0103587592020631
796	0.25779139995575	0.514933466911316	-22.3437576293945	0.0113327819854021	0.00516396993771195	0.00386527273803949	0.0103587592020631
797	-0.391557216644287	0.839607775211334	-22.6034965515137	-0.00782300252467394	0.00159255252219737	-0.0107450718060136	-0.00425158534198999
798	-0.391557216644287	0.839607775211334	-22.6684303283691	0.00321592413820326	-0.00490093370899558	0.000943203864153475	0.000293855206109583
799	-0.391557216644287	0.839607775211334	-23.122974395752	-0.00587495695799589	0.00418994715437293	-0.00327756232582033	0.0106834331527352
800	0.582465708255768	1.16428208351135	-22.7983016967773	-0.00392691092565656	-3.08191010844894e-05	-0.00165419070981443	0.00159255252219737
801	-0.391557216644287	-0.134415164589882	-22.40869140625	0.00451462110504508	-0.00327756232582033	0.00386527273803949	0.00873538758605719
802	0.907140016555786	0.190259143710136	-22.3437576293945	-0.00847235135734081	-0.000355493422830477	-0.00717365415766835	-0.00684897974133492
803	-0.391557216644287	1.48895645141602	-22.6684303283691	0.00548864435404539	0.00321592413820326	-0.0104203969240189	0.00354059832170606
804	-0.716231524944305	1.16428208351135	-23.5125846862793	-0.00879702530801296	-0.00197886489331722	-0.00425158534198999	0.00159255252219737
805	-0.0668829083442688	1.16428208351135	-23.3177795410156	0.00418994715437293	0.000618529506027699	-0.00197886489331722	0.00354059832170606
806	-0.0668829083442688	2.13830494880676	-23.122974395752	0.00646266713738441	0.000943203864153475	-0.00100484199356288	-0.00132951640989631
807	0.582465708255768	0.190259143710136	-23.0580406188965	0.00581331877037883	0.000618529506027699	-0.00977104809135199	0.00126787810586393
808	0.25779139995575	0.514933466911316	-22.0840167999268	0.00646266713738441	0.00191722682211548	-0.000680167751852423	0.00418994715437293
809	0.25779139995575	0.190259143710136	-22.4736270904541	0.0116574559360743	0.00354059832170606	-0.00555028254166245	0.00873538758605719
810	-1.04090583324432	1.16428208351135	-22.7983016967773	-0.00132951640989631	0.00354059832170606	-0.00295288790948689	0.00418994715437293
811	-0.0668829083442688	-0.459089487791061	-22.4736270904541	-0.00425158534198999	0.00289124972186983	0.0022419011220336	-0.00392691092565656
812	-2.01492881774902	0.839607775211334	-22.6684303283691	-0.000355493422830477	0.00386527273803949	-0.00717365415766835	0.000943203864153475
813	-1.36558020114899	0.839607775211334	-22.7333660125732	-0.0146411629393697	0.000943203864153475	-0.00879702530801296	-0.00230353930965066
814	-1.04090583324432	-0.134415164589882	-22.5385608673096	-0.0143164889886975	0.00386527273803949	0.00191722682211548	0.00321592413820326
815	-0.0668829083442688	0.190259143710136	-22.9281711578369	-0.0123684434220195	-0.0026282137259841	0.00386527273803949	0.00256657530553639
816	-0.0668829083442688	0.190259143710136	-22.40869140625	-0.0152905117720366	-0.00100484199356288	-0.00782300252467394	0.00191722682211548
817	-0.0668829083442688	0.514933466911316	-22.4736270904541	-0.000680167751852423	-0.0026282137259841	-0.00360223650932312	-0.00847235135734081
818	-0.716231524944305	0.514933466911316	-22.6034965515137	0.0106834331527352	0.000943203864153475	-0.00490093370899558	-0.00457625929266214
819	0.25779139995575	0.190259143710136	-22.0190830230713	0.0181509424000978	-0.00652430532500148	-0.00197886489331722	0.00126787810586393
820	-0.391557216644287	0.190259143710136	-22.7333660125732	0.00483929552137852	-0.000355493422830477	0.00159255252219737	-0.00230353930965066
821	0.25779139995575	-0.134415164589882	-22.5385608673096	-0.0110697457566857	-0.00360223650932312	0.00418994715437293	-0.000680167751852423
822	-0.716231524944305	0.190259143710136	-22.6034965515137	0.00386527273803949	-3.08191010844894e-05	-0.00197886489331722	-0.000355493422830477
823	-0.391557216644287	-0.134415164589882	-22.5385608673096	0.01100810803473	-0.0162645354866982	-0.0100957229733467	-0.00847235135734081
824	0.25779139995575	-1.10843813419342	-22.40869140625	0.00418994715437293	0.00126787810586393	-0.000680167751852423	-0.00230353930965066
825	0.25779139995575	-0.783763766288757	-22.0840167999268	0.0155535480007529	-0.00295288790948689	-0.00457625929266214	0.00354059832170606
826	-0.0668829083442688	-0.134415164589882	-22.0840167999268	0.00581331877037883	0.00191722682211548	-0.00425158534198999	0.00289124972186983
827	-0.0668829083442688	1.16428208351135	-23.2528457641602	-0.0126931173726916	0.00418994715437293	-0.00879702530801296	-0.0107450718060136
828	-0.0668829083442688	0.514933466911316	-22.7333660125732	0.0132808275520802	-0.00490093370899558	-0.00490093370899558	-0.00392691092565656
829	0.25779139995575	-0.134415164589882	-22.40869140625	0.00711201597005129	-0.00197886489331722	0.00678734155371785	-0.00522560812532902
830	0.25779139995575	-0.459089487791061	-22.3437576293945	0.0233457311987877	-0.00230353930965066	-0.0026282137259841	-0.00457625929266214
831	-0.391557216644287	0.839607775211334	-22.5385608673096	-0.00327756232582033	0.00418994715437293	0.00256657530553639	-0.00360223650932312
832	-0.391557216644287	0.839607775211334	-22.7983016967773	0.0246444288641214	0.00289124972186983	-0.00230353930965066	-0.00295288790948689
833	0.25779139995575	0.190259143710136	-23.122974395752	-0.00814767740666866	0.00711201597005129	-0.00295288790948689	-0.00457625929266214
834	-0.0668829083442688	-0.134415164589882	-23.3827152252197	-0.0117190945893526	0.00646266713738441	-0.00132951640989631	-0.00652430532500148
835	0.25779139995575	1.16428208351135	-23.1879100799561	0.00418994715437293	-0.00295288790948689	-0.00197886489331722	-0.00555028254166245
836	0.907140016555786	0.839607775211334	-23.122974395752	0.0162028968334198	0.00159255252219737	-0.000355493422830477	-3.08191010844894e-05
837	0.582465708255768	0.190259143710136	-22.6684303283691	0.0152288740500808	-0.00197886489331722	-0.00879702530801296	-0.00360223650932312
838	0.582465708255768	0.514933466911316	-22.7983016967773	0.0171769186854362	0.00159255252219737	-0.00619963090866804	-0.0123684434220195
839	0.25779139995575	0.190259143710136	-22.9931049346924	0.0210730116814375	0.00354059832170606	-0.00197886489331722	0.00386527273803949
840	0.582465708255768	0.514933466911316	-23.0580406188965	0.0155535480007529	-0.00360223650932312	-0.00457625929266214	0.00743668992072344
841	0.582465708255768	0.839607775211334	-22.6684303283691	0.00548864435404539	0.00159255252219737	-0.000680167751852423	-0.000355493422830477
842	-0.391557216644287	1.16428208351135	-22.5385608673096	-0.00749832857400179	0.00483929552137852	0.00256657530553639	-0.00457625929266214
843	0.25779139995575	0.514933466911316	-22.2138862609863	0.00906006153672934	0.00970941036939621	-0.00100484199356288	0.00451462110504508
844	-0.716231524944305	0.514933466911316	-22.40869140625	-0.00230353930965066	-0.00197886489331722	-0.00360223650932312	0.000618529506027699
845	-0.391557216644287	-0.134415164589882	-22.40869140625	0.000618529506027699	0.000293855206109583	0.00159255252219737	-0.000680167751852423
846	-0.716231524944305	0.190259143710136	-22.40869140625	-0.00555028254166245	0.00841071270406246	0.000618529506027699	0.00159255252219737
847	-1.04090583324432	-0.134415164589882	-22.9281711578369	-0.00619963090866804	0.00289124972186983	0.0022419011220336	-0.00977104809135199
848	-1.36558020114899	0.514933466911316	-23.0580406188965	-0.021459324285388	0.00126787810586393	-0.00944637414067984	-0.00327756232582033
849	-0.391557216644287	0.839607775211334	-22.7983016967773	0.00970941036939621	-0.000680167751852423	-0.00457625929266214	-0.0026282137259841
850	-0.0668829083442688	-0.134415164589882	-22.40869140625	0.00841071270406246	0.000293855206109583	0.00354059832170606	0.00126787810586393
851	-0.391557216644287	0.839607775211334	-22.6684303283691	-0.00555028254166245	0.00938473641872406	0.00548864435404539	-0.00879702530801296
852	0.25779139995575	0.190259143710136	-22.2788219451904	0.00451462110504508	0.00873538758605719	-0.0026282137259841	-0.00457625929266214
853	0.582465708255768	0.190259143710136	-22.7333660125732	-0.00879702530801296	0.000943203864153475	-0.00522560812532902	-0.00814767740666866
854	-0.391557216644287	0.514933466911316	-22.9281711578369	0.00159255252219737	-0.00457625929266214	-0.00132951640989631	-0.00360223650932312
855	-0.391557216644287	0.514933466911316	-22.9931049346924	-0.0172385573387146	-0.00295288790948689	0.000618529506027699	-3.08191010844894e-05
856	-0.0668829083442688	-0.783763766288757	-23.2528457641602	-0.00100484199356288	-0.00360223650932312	-0.00749832857400179	-0.00425158534198999
857	0.25779139995575	-0.134415164589882	-22.7333660125732	0.00743668992072344	0.00191722682211548	-0.00457625929266214	-0.00522560812532902
858	0.582465708255768	-0.459089487791061	-22.40869140625	-0.00457625929266214	0.000943203864153475	-0.00522560812532902	-0.00425158534198999
859	-0.716231524944305	0.839607775211334	-23.1879100799561	0.00776136433705688	0.0022419011220336	0.00581331877037883	0.00191722682211548
860	1.23181438446045	0.190259143710136	-22.7983016967773	-0.0175632312893867	0.00321592413820326	0.00516396993771195	0.000943203864153475
861	-0.0668829083442688	0.839607775211334	-22.7983016967773	0.0181509424000978	0.00808603875339031	0.00191722682211548	0.000618529506027699
862	0.907140016555786	-0.459089487791061	-22.6034965515137	0.0022419011220336	-0.00100484199356288	-0.0126931173726916	-0.00425158534198999
863	1.23181438446045	-0.134415164589882	-22.7333660125732	0.00678734155371785	0.000293855206109583	0.000943203864153475	-0.00425158534198999
864	-0.0668829083442688	1.16428208351135	-22.6034965515137	0.0155535480007529	-0.000680167751852423	-3.08191010844894e-05	0.000943203864153475
865	-1.04090583324432	1.16428208351135	-22.7333660125732	-3.08191010844894e-05	-0.00749832857400179	-3.08191010844894e-05	0.00354059832170606
866	-0.0668829083442688	1.16428208351135	-22.6684303283691	0.00548864435404539	0.00418994715437293	0.00191722682211548	-0.00684897974133492
867	0.25779139995575	0.190259143710136	-22.2788219451904	-0.0110697457566857	0.0100340843200684	-0.00782300252467394	-0.00197886489331722
868	0.25779139995575	-0.459089487791061	-22.9931049346924	-0.0100957229733467	0.00483929552137852	-0.00132951640989631	-0.00295288790948689
869	-0.391557216644287	1.16428208351135	-22.9281711578369	0.0233457311987877	0.0022419011220336	0.000293855206109583	0.00938473641872406
870	-0.0668829083442688	1.48895645141602	-23.2528457641602	0.0022419011220336	0.00289124972186983	0.000618529506027699	0.00646266713738441
871	-0.391557216644287	-0.134415164589882	-22.7983016967773	-0.00977104809135199	0.00451462110504508	-0.00490093370899558	-0.000355493422830477
872	0.25779139995575	0.514933466911316	-22.7983016967773	0.00808603875339031	0.00451462110504508	-0.00944637414067984	-0.00684897974133492
873	-0.0668829083442688	0.839607775211334	-22.2788219451904	0.0022419011220336	0.000618529506027699	-0.00100484199356288	-0.00587495695799589
874	-0.391557216644287	1.48895645141602	-22.7983016967773	-0.00457625929266214	-0.00165419070981443	0.00808603875339031	0.00776136433705688
875	-0.716231524944305	0.839607775211334	-23.1879100799561	0.0126314787194133	0.00386527273803949	0.000618529506027699	0.00483929552137852
876	-1.69025444984436	0.839607775211334	-22.6034965515137	0.0022419011220336	-0.00295288790948689	0.0106834331527352	0.00483929552137852
877	-1.69025444984436	1.48895645141602	-22.6684303283691	-0.00652430532500148	-0.00490093370899558	-0.00360223650932312	-0.00360223650932312
878	-0.716231524944305	0.839607775211334	-22.9931049346924	0.00386527273803949	0.00386527273803949	-0.00847235135734081	0.000943203864153475
879	-1.69025444984436	0.839607775211334	-22.7983016967773	-0.00619963090866804	-0.00360223650932312	0.00451462110504508	0.00581331877037883
880	-1.36558020114899	1.16428208351135	-22.7333660125732	0.01100810803473	0.00548864435404539	-0.00360223650932312	0.00743668992072344
881	-0.391557216644287	0.190259143710136	-22.2138862609863	-0.00295288790948689	0.00256657530553639	-0.00392691092565656	0.00159255252219737
882	-0.0668829083442688	0.190259143710136	-22.40869140625	0.00873538758605719	0.00126787810586393	-0.0130177913233638	0.000943203864153475
883	0.25779139995575	0.839607775211334	-22.6034965515137	-0.00392691092565656	0.000618529506027699	-0.00652430532500148	-0.00165419070981443
884	-0.716231524944305	0.839607775211334	-22.0190830230713	0.000293855206109583	0.00126787810586393	-0.00619963090866804	0.00386527273803949
885	-0.0668829083442688	0.514933466911316	-22.40869140625	0.0217223595827818	0.00159255252219737	-0.00392691092565656	0.00289124972186983
886	-0.391557216644287	0.839607775211334	-22.7333660125732	0.00548864435404539	-0.0026282137259841	-0.00652430532500148	0.00581331877037883
887	-0.391557216644287	0.190259143710136	-22.8632354736328	-0.00555028254166245	-3.08191010844894e-05	-0.00977104809135199	-3.08191010844894e-05
888	0.25779139995575	-1.43311238288879	-22.2788219451904	0.000618529506027699	-0.0026282137259841	-0.00457625929266214	-0.00100484199356288
889	-0.0668829083442688	-0.134415164589882	-23.0580406188965	-0.00197886489331722	-0.00522560812532902	-0.000680167751852423	0.00906006153672934
890	-0.0668829083442688	-0.459089487791061	-22.8632354736328	0.00613799272105098	-0.0107450718060136	0.000943203864153475	0.0106834331527352
891	0.25779139995575	-1.10843813419342	-22.2138862609863	-0.00912170019000769	-0.00327756232582033	-0.00132951640989631	-0.00295288790948689
892	-0.0668829083442688	-0.134415164589882	-22.7333660125732	-0.00327756232582033	-0.00652430532500148	-0.00425158534198999	0.00776136433705688
893	-0.391557216644287	0.190259143710136	-22.6034965515137	-0.00392691092565656	-0.000680167751852423	-0.00782300252467394	-0.00295288790948689
894	0.907140016555786	-0.783763766288757	-22.3437576293945	-0.00522560812532902	0.00159255252219737	-0.00295288790948689	0.00646266713738441
895	0.25779139995575	0.190259143710136	-22.3437576293945	0.01100810803473	-0.00100484199356288	-0.00230353930965066	0.00938473641872406
896	0.582465708255768	0.514933466911316	-22.1489524841309	-0.00587495695799589	0.00970941036939621	0.0022419011220336	0.00581331877037883
897	0.25779139995575	-0.459089487791061	-22.2138862609863	0.01100810803473	0.0022419011220336	-0.00684897974133492	-0.000680167751852423
898	-0.0668829083442688	0.190259143710136	-22.6684303283691	-0.00944637414067984	0.00613799272105098	-0.0139918150380254	-0.00587495695799589
899	-0.391557216644287	1.48895645141602	-22.7983016967773	0.00646266713738441	0.00613799272105098	-3.08191010844894e-05	0.00776136433705688
900	0.582465708255768	1.16428208351135	-23.2528457641602	0.0113327819854021	-0.000680167751852423	0.00418994715437293	0.00289124972186983
901	-0.391557216644287	0.839607775211334	-22.6034965515137	0.00386527273803949	-0.00165419070981443	-0.00132951640989631	0.00841071270406246
902	0.907140016555786	-0.134415164589882	-22.4736270904541	0.00418994715437293	0.00289124972186983	-0.00490093370899558	-0.00782300252467394
903	0.25779139995575	0.190259143710136	-22.4736270904541	-0.00197886489331722	0.00386527273803949	-0.0120437685400248	-0.00587495695799589
904	0.907140016555786	1.48895645141602	-22.7983016967773	0.0123068047687411	0.000293855206109583	-0.00165419070981443	-0.00327756232582033
905	0.582465708255768	0.190259143710136	-22.7983016967773	-0.00587495695799589	-0.00230353930965066	-0.00879702530801296	0.00808603875339031
906	0.582465708255768	0.514933466911316	-23.0580406188965	-0.0175632312893867	0.0103587592020631	-3.08191010844894e-05	0.00386527273803949
907	0.907140016555786	0.190259143710136	-22.8632354736328	0.00321592413820326	0.00516396993771195	-0.0139918150380254	-0.00165419070981443
908	0.582465708255768	0.839607775211334	-22.2788219451904	-0.00555028254166245	0.000943203864153475	-0.00197886489331722	-0.00327756232582033
909	1.23181438446045	-0.134415164589882	-22.3437576293945	-0.000680167751852423	-0.00327756232582033	-0.0139918150380254	0.0149041991680861
910	-1.04090583324432	0.514933466911316	-22.4736270904541	0.00808603875339031	0.00808603875339031	0.00516396993771195	0.0106834331527352
911	-1.04090583324432	0.839607775211334	-22.6684303283691	-0.00782300252467394	0.00776136433705688	-0.00230353930965066	0.00678734155371785
912	-1.04090583324432	-0.134415164589882	-22.5385608673096	-0.000680167751852423	-0.00230353930965066	-0.00490093370899558	0.00483929552137852
913	-0.391557216644287	0.514933466911316	-23.0580406188965	-0.00587495695799589	-0.00165419070981443	-0.000680167751852423	-0.00132951640989631
914	-1.36558020114899	1.16428208351135	-22.7983016967773	-3.08191010844894e-05	-0.000355493422830477	0.000618529506027699	0.0103587592020631
915	-0.716231524944305	0.839607775211334	-22.9931049346924	-0.0169138833880424	0.00354059832170606	0.00289124972186983	0.000618529506027699
916	-0.716231524944305	0.839607775211334	-22.7333660125732	0.0158782228827477	-0.00295288790948689	-0.00100484199356288	0.00289124972186983
917	-0.391557216644287	1.48895645141602	-22.7983016967773	0.00483929552137852	0.00581331877037883	-0.00490093370899558	-0.00392691092565656
918	-1.04090583324432	0.839607775211334	-22.5385608673096	0.0194496400654316	0.00451462110504508	-0.00847235135734081	0.00256657530553639
919	0.582465708255768	0.839607775211334	-22.40869140625	0.00581331877037883	0.00711201597005129	-0.00457625929266214	-0.000355493422830477
920	-0.391557216644287	1.16428208351135	-22.2138862609863	0.0188002903014421	0.00289124972186983	-0.00392691092565656	0.0100340843200684
921	0.25779139995575	-0.134415164589882	-22.9281711578369	0.00191722682211548	-0.00197886489331722	0.00841071270406246	0.000293855206109583
922	0.582465708255768	-0.783763766288757	-22.5385608673096	0.00711201597005129	0.00451462110504508	-0.00522560812532902	-0.00230353930965066
923	0.25779139995575	0.839607775211334	-22.6684303283691	0.00711201597005129	-0.0026282137259841	-0.00327756232582033	-0.00879702530801296
924	0.25779139995575	0.514933466911316	-22.6034965515137	0.00938473641872406	-0.00392691092565656	-0.00132951640989631	0.00256657530553639
925	0.25779139995575	-0.134415164589882	-22.6034965515137	0.00126787810586393	-0.00587495695799589	0.00548864435404539	-0.0026282137259841
926	0.582465708255768	-1.43311238288879	-21.9541473388672	0.000618529506027699	0.000293855206109583	-0.00360223650932312	0.0022419011220336
927	-0.0668829083442688	-0.783763766288757	-22.2788219451904	-0.0139918150380254	0.000943203864153475	-0.00132951640989631	-0.00652430532500148
928	0.25779139995575	1.16428208351135	-22.6034965515137	0.0175015944987535	-0.00100484199356288	-0.0107450718060136	-0.00230353930965066
929	-1.04090583324432	1.16428208351135	-23.1879100799561	0.00256657530553639	0.00451462110504508	-0.00197886489331722	-3.08191010844894e-05
930	0.582465708255768	-0.459089487791061	-22.4736270904541	0.0136055024340749	0.00256657530553639	0.00451462110504508	-0.00165419070981443
931	-0.716231524944305	1.16428208351135	-22.9931049346924	0.00354059832170606	0.00191722682211548	-0.00392691092565656	-0.00165419070981443
932	0.25779139995575	-0.134415164589882	-22.6034965515137	0.0116574559360743	0.00256657530553639	-0.00977104809135199	-0.00555028254166245
933	0.582465708255768	0.190259143710136	-22.5385608673096	0.00873538758605719	-0.00749832857400179	-0.00684897974133492	-0.00392691092565656
934	-0.716231524944305	1.16428208351135	-22.8632354736328	-0.00490093370899558	0.00126787810586393	0.00191722682211548	-0.00457625929266214
935	-1.04090583324432	0.839607775211334	-22.7983016967773	0.0113327819854021	-0.0026282137259841	-0.00197886489331722	0.00970941036939621
936	-0.391557216644287	1.48895645141602	-23.3177795410156	-0.0113944197073579	0.00678734155371785	-0.0104203969240189	-0.00132951640989631
937	0.25779139995575	0.190259143710136	-23.1879100799561	-0.00100484199356288	0.00289124972186983	-0.00295288790948689	-0.00717365415766835
938	0.582465708255768	1.16428208351135	-22.9931049346924	-0.0136671401560307	0.0103587592020631	0.000618529506027699	-0.00392691092565656
939	-0.391557216644287	1.16428208351135	-22.8632354736328	-0.0110697457566857	-0.00360223650932312	-0.0120437685400248	-3.08191010844894e-05
940	-0.0668829083442688	1.48895645141602	-22.7333660125732	0.00548864435404539	0.000943203864153475	-0.00230353930965066	0.00483929552137852
941	0.582465708255768	0.190259143710136	-22.9281711578369	0.000293855206109583	0.00321592413820326	-0.00619963090866804	0.00321592413820326
942	0.25779139995575	0.190259143710136	-22.9281711578369	0.00191722682211548	0.00354059832170606	0.00808603875339031	-0.00879702530801296
943	-0.0668829083442688	1.16428208351135	-22.9931049346924	0.00191722682211548	0.0123068047687411	-0.00360223650932312	-0.00165419070981443
944	-0.716231524944305	1.16428208351135	-22.2788219451904	-0.00197886489331722	0.00289124972186983	-0.00555028254166245	0.000293855206109583
945	-0.391557216644287	0.190259143710136	-22.8632354736328	-0.00132951640989631	0.00516396993771195	-0.00490093370899558	0.00386527273803949
946	-1.04090583324432	0.839607775211334	-22.6684303283691	-0.0100957229733467	0.000618529506027699	-0.00295288790948689	0.00191722682211548
947	-1.04090583324432	1.16428208351135	-23.0580406188965	-0.00132951640989631	0.0113327819854021	-0.0026282137259841	-0.000355493422830477
948	-1.04090583324432	0.190259143710136	-22.2788219451904	0.00191722682211548	-0.00197886489331722	0.00126787810586393	-0.00295288790948689
949	-1.36558020114899	1.16428208351135	-22.1489524841309	0.0188002903014421	-0.00165419070981443	0.00646266713738441	-0.00392691092565656
950	-1.04090583324432	1.16428208351135	-22.8632354736328	-0.00132951640989631	0.00289124972186983	0.00451462110504508	0.00711201597005129
951	-0.391557216644287	0.514933466911316	-22.4736270904541	-0.00425158534198999	0.00646266713738441	-0.00392691092565656	-0.00457625929266214
952	-0.391557216644287	1.16428208351135	-23.122974395752	0.00126787810586393	0.00256657530553639	-0.0130177913233638	0.000943203864153475
953	-1.04090583324432	1.48895645141602	-23.1879100799561	0.00256657530553639	-0.00132951640989631	-0.00555028254166245	-0.00814767740666866
954	-0.716231524944305	0.839607775211334	-22.1489524841309	0.000618529506027699	0.0022419011220336	-0.000680167751852423	0.00418994715437293
955	-0.391557216644287	0.514933466911316	-22.7333660125732	0.0022419011220336	-3.08191010844894e-05	0.00354059832170606	-3.08191010844894e-05
956	-0.391557216644287	0.514933466911316	-22.6684303283691	-0.00392691092565656	0.000943203864153475	0.00289124972186983	0.00159255252219737
957	-0.391557216644287	1.48895645141602	-23.3177795410156	-0.00360223650932312	-0.000680167751852423	-0.00847235135734081	-0.00522560812532902
958	0.25779139995575	0.190259143710136	-23.2528457641602	-0.00522560812532902	0.000293855206109583	-0.00782300252467394	-0.00490093370899558
959	-0.391557216644287	-0.459089487791061	-22.40869140625	0.01100810803473	-0.00944637414067984	-0.00619963090866804	0.00418994715437293
960	-0.0668829083442688	-0.134415164589882	-22.5385608673096	0.00386527273803949	-0.0110697457566857	0.00548864435404539	0.00581331877037883
961	0.25779139995575	-1.10843813419342	-22.2788219451904	0.011982130818069	-0.00132951640989631	-0.000355493422830477	0.00516396993771195
962	-0.391557216644287	-0.134415164589882	-22.5385608673096	0.0106834331527352	-0.000355493422830477	-0.00360223650932312	-0.00555028254166245
963	-0.0668829083442688	0.514933466911316	-22.40869140625	0.00321592413820326	0.00159255252219737	-0.00587495695799589	0.00386527273803949
964	-0.0668829083442688	1.16428208351135	-22.6034965515137	-0.00555028254166245	-0.00717365415766835	-0.00360223650932312	-0.00360223650932312
965	-0.0668829083442688	0.514933466911316	-22.0840167999268	0.0210730116814375	0.0022419011220336	0.00159255252219737	0.00321592413820326
966	-0.0668829083442688	1.16428208351135	-22.5385608673096	0.0103587592020631	0.00548864435404539	-0.0107450718060136	-0.0104203969240189
967	-0.716231524944305	0.839607775211334	-22.1489524841309	0.00678734155371785	0.00191722682211548	-0.00587495695799589	-0.00490093370899558
968	-0.0668829083442688	0.839607775211334	-22.7333660125732	0.0116574559360743	0.0022419011220336	-0.00879702530801296	-0.0126931173726916
969	0.582465708255768	-0.459089487791061	-23.122974395752	-0.0133424662053585	-0.00425158534198999	-0.00522560812532902	0.00191722682211548
970	-0.391557216644287	0.839607775211334	-23.0580406188965	0.00386527273803949	-0.000680167751852423	0.000618529506027699	0.00256657530553639
971	0.582465708255768	-0.459089487791061	-22.6034965515137	-0.00847235135734081	0.00386527273803949	-0.00587495695799589	0.00159255252219737
972	-0.391557216644287	1.48895645141602	-22.7333660125732	-0.000355493422830477	0.00354059832170606	-0.00879702530801296	-0.00295288790948689
973	0.907140016555786	-0.134415164589882	-22.8632354736328	0.00354059832170606	-0.00652430532500148	-0.0139918150380254	0.0022419011220336
974	0.25779139995575	-0.134415164589882	-23.3177795410156	0.00126787810586393	0.00613799272105098	0.00321592413820326	0.00191722682211548
975	0.582465708255768	-0.134415164589882	-23.2528457641602	0.00483929552137852	0.00711201597005129	0.00841071270406246	0.00354059832170606
976	0.582465708255768	0.190259143710136	-23.122974395752	-0.000355493422830477	0.00191722682211548	-0.00100484199356288	0.00548864435404539
977	0.582465708255768	-0.459089487791061	-22.9281711578369	-0.00619963090866804	0.00289124972186983	-0.000680167751852423	-0.00587495695799589
978	-0.716231524944305	0.839607775211334	-22.40869140625	0.00841071270406246	0.000293855206109583	-0.0107450718060136	0.00613799272105098
979	0.907140016555786	0.190259143710136	-22.6684303283691	-0.0104203969240189	0.000943203864153475	0.00289124972186983	0.000618529506027699
980	0.25779139995575	-0.134415164589882	-22.9931049346924	0.020423661917448	0.00289124972186983	0.00548864435404539	0.00581331877037883
981	0.582465708255768	0.514933466911316	-22.7983016967773	-0.00587495695799589	0.00418994715437293	-0.00360223650932312	0.00613799272105098
982	-1.36558020114899	0.839607775211334	-22.6034965515137	0.00386527273803949	0.00483929552137852	-0.00587495695799589	-0.00165419070981443
983	-1.04090583324432	0.190259143710136	-22.2138862609863	0.00256657530553639	0.00841071270406246	-0.00425158534198999	0.000943203864153475
984	-1.04090583324432	0.190259143710136	-22.0190830230713	-0.00360223650932312	0.00191722682211548	-0.000680167751852423	0.00354059832170606
985	-1.04090583324432	0.190259143710136	-22.2138862609863	-0.00490093370899558	0.00386527273803949	0.00613799272105098	-0.00165419070981443
986	-1.36558020114899	0.514933466911316	-22.40869140625	-0.00197886489331722	0.00289124972186983	-0.00717365415766835	0.00386527273803949
987	-1.36558020114899	0.190259143710136	-22.5385608673096	0.00159255252219737	0.00191722682211548	-0.00814767740666866	-0.00132951640989631
988	-0.716231524944305	0.839607775211334	-22.6034965515137	0.00321592413820326	-0.00165419070981443	-0.00587495695799589	-0.00197886489331722
989	-0.0668829083442688	1.16428208351135	-22.6034965515137	0.00386527273803949	0.00159255252219737	0.00354059832170606	0.00581331877037883
990	0.25779139995575	-0.459089487791061	-22.0840167999268	0.00483929552137852	-0.00392691092565656	0.00516396993771195	0.00970941036939621
991	-0.716231524944305	1.48895645141602	-22.5385608673096	-0.00295288790948689	0.000618529506027699	0.00873538758605719	0.000943203864153475
992	0.582465708255768	-0.459089487791061	-22.2138862609863	0.00581331877037883	0.00418994715437293	-0.0104203969240189	-0.00197886489331722
993	0.25779139995575	-0.134415164589882	-22.6684303283691	0.0106834331527352	0.00646266713738441	-0.0204853005707264	-0.00295288790948689
994	0.25779139995575	0.190259143710136	-22.6684303283691	0.00256657530553639	-0.0107450718060136	0.00126787810586393	-0.00100484199356288
995	-0.716231524944305	-0.459089487791061	-22.3437576293945	0.00581331877037883	-0.00230353930965066	0.00548864435404539	0.00418994715437293
996	-0.0668829083442688	-0.134415164589882	-22.2788219451904	0.0022419011220336	-0.00717365415766835	-0.00197886489331722	0.000943203864153475
997	0.25779139995575	-1.10843813419342	-22.6684303283691	0.00256657530553639	-0.00132951640989631	-0.00749832857400179	0.00321592413820326
998	0.25779139995575	-1.10843813419342	-22.6034965515137	-0.00555028254166245	-0.00295288790948689	0.00126787810586393	-0.00717365415766835
999	0.582465708255768	1.16428208351135	-22.6684303283691	-3.08191010844894e-05	0.00354059832170606	0.00126787810586393	0.00418994715437293
1000	0.25779139995575	-0.459089487791061	-23.0580406188965	0.0233457311987877	-0.0026282137259841	0.011982130818069	-0.00360223650932312
1001	-0.391557216644287	1.48895645141602	-22.2788219451904	0.000618529506027699	0.00386527273803949	0.00451462110504508	0.00289124972186983
1002	-0.0668829083442688	0.190259143710136	-22.0190830230713	-0.00619963090866804	-0.000355493422830477	-0.000680167751852423	-0.0113944197073579
1003	0.25779139995575	-0.134415164589882	-22.9931049346924	-0.00165419070981443	-0.00457625929266214	-0.00684897974133492	-0.00587495695799589
1004	-0.0668829083442688	0.839607775211334	-22.6684303283691	0.00386527273803949	0.00354059832170606	-3.08191010844894e-05	-0.0026282137259841
1005	0.582465708255768	-0.134415164589882	-22.7983016967773	-0.00782300252467394	0.00581331877037883	0.00191722682211548	-3.08191010844894e-05
1006	0.25779139995575	0.190259143710136	-22.6684303283691	-0.0185372550040483	0.00776136433705688	-0.00230353930965066	0.00126787810586393
1007	0.582465708255768	-0.134415164589882	-22.3437576293945	-0.0104203969240189	0.00321592413820326	-0.0110697457566857	-0.000680167751852423
1008	-0.391557216644287	0.190259143710136	-22.8632354736328	0.00191722682211548	0.0123068047687411	0.00776136433705688	-0.00847235135734081
1009	-0.391557216644287	0.839607775211334	-23.3827152252197	0.000293855206109583	0.0022419011220336	-0.00684897974133492	-3.08191010844894e-05
1010	0.25779139995575	1.16428208351135	-23.3827152252197	-0.000355493422830477	-0.00230353930965066	-0.00619963090866804	0.000943203864153475
1011	-0.391557216644287	0.839607775211334	-23.0580406188965	0.0175015944987535	0.00354059832170606	-0.00132951640989631	0.00321592413820326
1012	-0.0668829083442688	-0.134415164589882	-22.5385608673096	-0.0026282137259841	0.000293855206109583	-0.00782300252467394	-0.0107450718060136
1013	-0.716231524944305	0.839607775211334	-22.3437576293945	0.00646266713738441	0.00873538758605719	-0.00360223650932312	-0.00555028254166245
1014	-0.0668829083442688	1.48895645141602	-22.2138862609863	0.0149041991680861	-0.00619963090866804	0.0103587592020631	0.00289124972186983
1015	-0.716231524944305	1.16428208351135	-22.7983016967773	-0.00327756232582033	0.00289124972186983	0.000618529506027699	0.000943203864153475
1016	-1.04090583324432	0.839607775211334	-22.7333660125732	-0.00457625929266214	0.00548864435404539	0.00159255252219737	-3.08191010844894e-05
1017	-1.69025444984436	1.16428208351135	-23.1879100799561	0.00776136433705688	0.00354059832170606	-0.00717365415766835	-0.00327756232582033
1018	-0.391557216644287	-0.134415164589882	-22.2788219451904	-0.00132951640989631	0.00126787810586393	-0.00360223650932312	-0.00100484199356288
1019	-1.69025444984436	1.81363070011139	-22.40869140625	-0.00619963090866804	0.0022419011220336	0.00256657530553639	0.00256657530553639
1020	-1.04090583324432	0.514933466911316	-22.5385608673096	-0.00490093370899558	-0.00132951640989631	-0.00197886489331722	0.00711201597005129
1021	-1.04090583324432	0.514933466911316	-22.40869140625	-0.00457625929266214	0.0103587592020631	0.000943203864153475	-0.0026282137259841
1022	-0.0668829083442688	0.190259143710136	-22.40869140625	-0.0113944197073579	0.00678734155371785	-0.00944637414067984	-3.08191010844894e-05
1023	-1.04090583324432	1.48895645141602	-22.7333660125732	0.00646266713738441	0.00451462110504508	-0.00197886489331722	0.00289124972186983
1024	0.25779139995575	1.48895645141602	-22.6684303283691	-0.00392691092565656	-0.00100484199356288	-0.00327756232582033	0.000618529506027699
1025	-0.716231524944305	1.48895645141602	-22.2788219451904	0.0123068047687411	-0.00912170019000769	0.000293855206109583	0.00646266713738441
1026	-0.391557216644287	1.16428208351135	-22.5385608673096	-0.00392691092565656	0.00646266713738441	-0.0026282137259841	-0.000680167751852423
1027	0.25779139995575	-0.134415164589882	-22.7333660125732	0.00418994715437293	0.00256657530553639	-0.00132951640989631	-0.00457625929266214
1028	0.582465708255768	-0.783763766288757	-22.9281711578369	0.00711201597005129	-0.00197886489331722	0.00126787810586393	-0.00555028254166245
1029	-0.716231524944305	-1.10843813419342	-22.7983016967773	0.00743668992072344	-0.00684897974133492	0.000943203864153475	0.00581331877037883
1030	-0.0668829083442688	-0.134415164589882	-22.9281711578369	0.00906006153672934	-0.0162645354866982	0.000293855206109583	0.00386527273803949
1031	0.907140016555786	-1.43311238288879	-22.6034965515137	-0.0117190945893526	0.00126787810586393	-0.0026282137259841	-0.00100484199356288
1032	-0.0668829083442688	0.514933466911316	-22.7983016967773	-0.00360223650932312	-0.00392691092565656	-0.0113944197073579	-0.00100484199356288
1033	-0.716231524944305	0.190259143710136	-22.9931049346924	0.0022419011220336	-0.00295288790948689	0.000618529506027699	-0.00295288790948689
1034	0.582465708255768	-0.134415164589882	-22.40869140625	-0.00327756232582033	-0.00425158534198999	-0.00425158534198999	-0.00295288790948689
1035	0.582465708255768	-0.783763766288757	-22.2788219451904	-0.00165419070981443	-0.00392691092565656	-0.00392691092565656	0.00906006153672934
1036	0.25779139995575	0.190259143710136	-22.2138862609863	-0.00555028254166245	0.00678734155371785	-0.00295288790948689	-0.00295288790948689
1037	0.25779139995575	0.839607775211334	-22.2138862609863	-0.00522560812532902	-0.00652430532500148	-0.0100957229733467	0.00581331877037883
1038	0.25779139995575	1.48895645141602	-23.3827152252197	0.031137915328145	0.00646266713738441	0.00354059832170606	-0.00392691092565656
1039	0.907140016555786	-0.459089487791061	-22.9281711578369	0.0158782228827477	0.000293855206109583	0.00613799272105098	0.00321592413820326
1040	-0.0668829083442688	1.16428208351135	-22.7333660125732	-0.00230353930965066	-0.00457625929266214	0.00841071270406246	0.00873538758605719
1041	0.907140016555786	0.190259143710136	-22.5385608673096	-0.00684897974133492	0.00354059832170606	-0.00165419070981443	0.00581331877037883
1042	-0.391557216644287	1.16428208351135	-23.1879100799561	0.00289124972186983	0.00159255252219737	-0.00555028254166245	0.00126787810586393
1043	-0.0668829083442688	1.48895645141602	-22.6034965515137	0.0142548503354192	0.00581331877037883	0.00418994715437293	0.00841071270406246
1044	-0.391557216644287	0.514933466911316	-22.7333660125732	-0.00847235135734081	0.000943203864153475	0.00256657530553639	0.00841071270406246
1045	-0.0668829083442688	-0.134415164589882	-22.6684303283691	0.00841071270406246	0.00354059832170606	0.00516396993771195	0.00483929552137852
1046	-0.391557216644287	1.16428208351135	-22.5385608673096	-0.0146411629393697	0.000293855206109583	0.000618529506027699	0.00808603875339031
1047	-0.391557216644287	1.16428208351135	-22.6684303283691	-0.000680167751852423	0.00418994715437293	-0.00977104809135199	0.00776136433705688
1048	0.25779139995575	1.16428208351135	-22.7983016967773	-0.00165419070981443	0.00776136433705688	-0.00619963090866804	-0.00230353930965066
1049	0.582465708255768	0.190259143710136	-22.6684303283691	-0.000355493422830477	-0.00165419070981443	-0.00490093370899558	0.00678734155371785
1050	0.25779139995575	-0.134415164589882	-22.9931049346924	0.0230210572481155	-0.00619963090866804	0.00256657530553639	0.00354059832170606
1051	-0.0668829083442688	1.16428208351135	-23.2528457641602	0.00906006153672934	0.000943203864153475	0.0022419011220336	-0.00197886489331722
1052	-0.716231524944305	1.16428208351135	-22.9281711578369	-0.00295288790948689	-0.000355493422830477	-0.0130177913233638	-0.00295288790948689
1053	-0.716231524944305	0.190259143710136	-22.3437576293945	-0.00944637414067984	0.00354059832170606	-0.0026282137259841	-0.00230353930965066
1054	-0.716231524944305	-0.134415164589882	-22.2138862609863	0.00289124972186983	0.00126787810586393	-0.00360223650932312	0.00126787810586393
1055	-0.716231524944305	0.514933466911316	-22.7983016967773	0.00354059832170606	-0.00132951640989631	-0.00360223650932312	0.00191722682211548
1056	-0.391557216644287	-0.134415164589882	-22.9931049346924	-0.00717365415766835	0.00386527273803949	-0.00587495695799589	-3.08191010844894e-05
1057	-0.391557216644287	0.190259143710136	-22.9931049346924	-0.000355493422830477	0.00483929552137852	-0.00944637414067984	0.000618529506027699
1058	-0.391557216644287	0.190259143710136	-22.9281711578369	0.00970941036939621	-0.00295288790948689	-0.00814767740666866	-0.00522560812532902
1059	-0.0668829083442688	0.190259143710136	-22.7983016967773	-0.0120437685400248	0.00386527273803949	-0.00360223650932312	0.00386527273803949
1060	0.25779139995575	-0.459089487791061	-22.1489524841309	-0.000680167751852423	0.00418994715437293	0.00808603875339031	0.00613799272105098
1061	-0.716231524944305	0.839607775211334	-22.40869140625	0.0132808275520802	0.00581331877037883	0.0103587592020631	0.00418994715437293
1062	-0.716231524944305	0.839607775211334	-22.4736270904541	0.00256657530553639	-0.00327756232582033	-0.0126931173726916	-0.0133424662053585
1063	-0.0668829083442688	-0.783763766288757	-22.1489524841309	-0.0117190945893526	0.00321592413820326	0.00159255252219737	-0.00197886489331722
1064	0.582465708255768	-0.783763766288757	-22.0190830230713	0.0210730116814375	-0.0104203969240189	0.00418994715437293	-0.00295288790948689
1065	-0.391557216644287	-1.10843813419342	-22.2788219451904	0.0226963832974434	-0.00879702530801296	-0.00295288790948689	0.0116574559360743
1066	0.907140016555786	-0.459089487791061	-22.1489524841309	0.000293855206109583	-0.00327756232582033	-0.00425158534198999	-0.00749832857400179
1067	0.25779139995575	-0.783763766288757	-22.2788219451904	-0.00165419070981443	-0.0104203969240189	-0.0143164889886975	0.00159255252219737
1068	-0.716231524944305	0.190259143710136	-22.6684303283691	0.0106834331527352	-0.00587495695799589	-0.00457625929266214	-0.0130177913233638
1069	0.25779139995575	0.514933466911316	-22.7333660125732	0.00126787810586393	-0.00165419070981443	-0.00457625929266214	0.00743668992072344
1070	0.25779139995575	-0.134415164589882	-22.3437576293945	0.00483929552137852	0.000943203864153475	0.00581331877037883	0.000618529506027699
1071	0.25779139995575	0.839607775211334	-22.4736270904541	-0.0113944197073579	0.00483929552137852	-0.00619963090866804	0.00126787810586393
1072	-0.0668829083442688	-0.459089487791061	-22.0840167999268	-0.00360223650932312	0.00321592413820326	-0.00327756232582033	-0.00619963090866804
1073	0.907140016555786	-0.134415164589882	-23.1879100799561	0.0132808275520802	0.00873538758605719	0.00126787810586393	0.00159255252219737
1074	-0.391557216644287	1.16428208351135	-23.5125846862793	0.00516396993771195	-0.000680167751852423	-0.00392691092565656	0.00483929552137852
1075	0.25779139995575	0.514933466911316	-23.3827152252197	-0.0117190945893526	0.0022419011220336	0.00256657530553639	-3.08191010844894e-05
1076	-0.716231524944305	1.16428208351135	-22.7333660125732	-0.00100484199356288	0.000618529506027699	-0.00652430532500148	0.0103587592020631
1077	0.907140016555786	-0.134415164589882	-22.7333660125732	0.00613799272105098	0.000293855206109583	-0.00684897974133492	-0.00749832857400179
1078	0.907140016555786	-0.134415164589882	-22.8632354736328	0.012956153601408	0.00126787810586393	-0.00717365415766835	0.00159255252219737
1079	-0.391557216644287	1.16428208351135	-23.4476490020752	0.00711201597005129	-0.00425158534198999	-0.00490093370899558	-0.0026282137259841
1080	0.25779139995575	-0.134415164589882	-22.7333660125732	0.00613799272105098	0.00126787810586393	-0.00165419070981443	0.0022419011220336
1081	-0.391557216644287	1.81363070011139	-22.5385608673096	0.0106834331527352	0.00873538758605719	0.00808603875339031	0.00159255252219737
1082	0.582465708255768	-0.459089487791061	-22.2788219451904	-0.00684897974133492	0.00808603875339031	-0.0149658378213644	-0.00197886489331722
1083	0.582465708255768	1.16428208351135	-22.6034965515137	-3.08191010844894e-05	0.00191722682211548	-0.00425158534198999	-3.08191010844894e-05
1084	-0.0668829083442688	1.16428208351135	-22.3437576293945	-0.00912170019000769	-0.00100484199356288	-0.000680167751852423	0.0103587592020631
1085	-0.391557216644287	1.48895645141602	-23.2528457641602	0.00191722682211548	-0.00360223650932312	0.0022419011220336	0.00873538758605719
1086	-0.716231524944305	1.16428208351135	-23.3177795410156	-0.00944637414067984	0.00483929552137852	-0.0026282137259841	0.00354059832170606
1087	-0.0668829083442688	0.514933466911316	-22.9281711578369	0.00678734155371785	0.00548864435404539	-0.00944637414067984	-0.00132951640989631
1088	-0.391557216644287	0.190259143710136	-22.3437576293945	0.0116574559360743	0.00386527273803949	-0.00749832857400179	-3.08191010844894e-05
1089	-1.69025444984436	1.16428208351135	-22.2138862609863	-0.00684897974133492	0.00159255252219737	0.00451462110504508	0.00548864435404539
1090	-1.04090583324432	0.839607775211334	-22.1489524841309	0.00418994715437293	0.000618529506027699	0.00776136433705688	0.00678734155371785
1091	-0.716231524944305	-0.134415164589882	-22.2138862609863	0.00126787810586393	0.00743668992072344	-0.00392691092565656	-0.00165419070981443
1092	-0.0668829083442688	0.839607775211334	-22.7333660125732	0.0194496400654316	-0.00165419070981443	-0.00230353930965066	0.00776136433705688
1093	-0.716231524944305	1.81363070011139	-22.40869140625	0.0285405199974775	0.00386527273803949	-0.00327756232582033	-0.00879702530801296
1094	-0.391557216644287	1.16428208351135	-22.40869140625	0.0126314787194133	0.00743668992072344	0.00159255252219737	-0.00165419070981443
1095	0.25779139995575	0.514933466911316	-22.1489524841309	0.00776136433705688	-0.00360223650932312	0.00646266713738441	0.00483929552137852
1096	-0.716231524944305	1.16428208351135	-21.9541473388672	0.00159255252219737	0.00451462110504508	0.000618529506027699	0.00483929552137852
1097	-0.716231524944305	0.190259143710136	-22.2138862609863	-0.0175632312893867	-0.00327756232582033	-0.00977104809135199	0.00354059832170606
1098	-0.391557216644287	0.839607775211334	-22.9281711578369	0.00548864435404539	-0.00457625929266214	-3.08191010844894e-05	-0.00360223650932312
1099	0.582465708255768	-1.10843813419342	-22.3437576293945	0.00938473641872406	-0.00457625929266214	-0.0117190945893526	0.00516396993771195
1100	-0.0668829083442688	-0.134415164589882	-22.4736270904541	-0.00230353930965066	-0.0100957229733467	0.00841071270406246	0.000618529506027699
1101	0.907140016555786	-1.43311238288879	-22.2788219451904	-0.0247060675173998	0.00418994715437293	0.000618529506027699	0.000943203864153475
1102	0.582465708255768	1.16428208351135	-22.3437576293945	0.0022419011220336	-0.0026282137259841	-0.0026282137259841	-0.00360223650932312
1103	-0.391557216644287	0.839607775211334	-22.7983016967773	0.0158782228827477	-0.00360223650932312	0.00289124972186983	-0.00197886489331722
1104	0.25779139995575	1.16428208351135	-22.6684303283691	0.00159255252219737	-3.08191010844894e-05	-0.00555028254166245	-0.00555028254166245
1105	0.25779139995575	1.16428208351135	-22.7983016967773	-0.0126931173726916	-0.00165419070981443	-0.000355493422830477	-0.00197886489331722
1106	-0.716231524944305	0.839607775211334	-22.5385608673096	-0.0139918150380254	0.000618529506027699	0.00126787810586393	0.00841071270406246
1107	-0.391557216644287	0.839607775211334	-22.5385608673096	-0.00360223650932312	0.00711201597005129	-0.00814767740666866	-0.00879702530801296
1108	0.582465708255768	0.514933466911316	-22.4736270904541	0.0217223595827818	0.00256657530553639	-3.08191010844894e-05	-0.00295288790948689
1109	0.907140016555786	-0.134415164589882	-22.6684303283691	-0.00717365415766835	-0.000355493422830477	-3.08191010844894e-05	-0.00814767740666866
1110	-0.716231524944305	-0.134415164589882	-22.7333660125732	0.00516396993771195	-0.00165419070981443	-0.00717365415766835	0.00321592413820326
1111	0.25779139995575	0.190259143710136	-22.8632354736328	-0.0201606266200542	0.00841071270406246	-0.0026282137259841	-0.00295288790948689
1112	-0.0668829083442688	1.16428208351135	-22.6034965515137	0.00743668992072344	0.00386527273803949	-0.00782300252467394	-0.00555028254166245
1113	0.582465708255768	0.190259143710136	-22.2138862609863	0.00808603875339031	-0.00100484199356288	-0.00652430532500148	-0.00977104809135199
1114	0.907140016555786	-0.134415164589882	-22.2138862609863	0.00126787810586393	0.00386527273803949	0.00159255252219737	-0.00165419070981443
1115	0.25779139995575	0.514933466911316	-22.5385608673096	0.0106834331527352	-0.00619963090866804	0.00418994715437293	-0.00230353930965066
1116	0.907140016555786	-0.134415164589882	-22.40869140625	-3.08191010844894e-05	0.0116574559360743	0.00418994715437293	-0.000355493422830477
1117	0.25779139995575	0.514933466911316	-22.9931049346924	0.0243197549134493	0.00613799272105098	0.000618529506027699	-0.00132951640989631
1118	-0.391557216644287	0.839607775211334	-23.122974395752	-0.00944637414067984	0.000293855206109583	-0.00327756232582033	-0.00555028254166245
1119	-0.391557216644287	-0.134415164589882	-22.3437576293945	-0.00490093370899558	0.00711201597005129	0.00516396993771195	-0.000355493422830477
1120	-0.0668829083442688	-0.134415164589882	-22.0840167999268	0.00483929552137852	-0.00457625929266214	0.00289124972186983	0.00321592413820326
1121	-1.04090583324432	0.514933466911316	-22.5385608673096	-0.00977104809135199	0.00483929552137852	0.000618529506027699	0.00126787810586393
1122	-1.69025444984436	1.16428208351135	-22.6034965515137	-0.0136671401560307	0.00321592413820326	-0.00295288790948689	0.00126787810586393
1123	-1.04090583324432	0.190259143710136	-22.3437576293945	-0.0201606266200542	0.00613799272105098	-0.00327756232582033	0.00126787810586393
1124	-0.716231524944305	0.514933466911316	-22.2788219451904	0.00191722682211548	-0.00165419070981443	0.00613799272105098	0.00191722682211548
1125	-0.391557216644287	-0.134415164589882	-22.1489524841309	-0.00717365415766835	0.0022419011220336	-0.00392691092565656	-0.00295288790948689
1126	0.25779139995575	0.514933466911316	-22.1489524841309	-3.08191010844894e-05	0.00743668992072344	0.000293855206109583	-0.00327756232582033
1127	-1.04090583324432	0.190259143710136	-22.40869140625	-0.0110697457566857	0.00126787810586393	-0.0146411629393697	0.00191722682211548
1128	0.25779139995575	1.16428208351135	-22.7983016967773	-0.0143164889886975	0.000618529506027699	-0.00555028254166245	-0.00587495695799589
1129	0.25779139995575	0.839607775211334	-22.6684303283691	-0.0123684434220195	0.0022419011220336	-0.00652430532500148	0.0022419011220336
1130	0.582465708255768	0.514933466911316	-22.3437576293945	-0.00230353930965066	-0.00847235135734081	-0.000355493422830477	0.00451462110504508
1131	0.25779139995575	0.839607775211334	-22.3437576293945	-0.00717365415766835	-0.00295288790948689	-0.00457625929266214	0.00386527273803949
1132	0.25779139995575	-0.459089487791061	-22.0840167999268	-0.00717365415766835	0.00418994715437293	-0.0100957229733467	-0.00457625929266214
1133	0.582465708255768	-1.75778675079346	-22.5385608673096	0.00613799272105098	-0.00652430532500148	-0.00684897974133492	-0.00295288790948689
1134	0.25779139995575	-0.459089487791061	-23.2528457641602	0.00354059832170606	-0.00847235135734081	0.000293855206109583	0.00743668992072344
1135	0.582465708255768	-0.459089487791061	-22.6684303283691	-0.00132951640989631	-0.00490093370899558	0.00938473641872406	0.00516396993771195
1136	0.582465708255768	-0.459089487791061	-22.5385608673096	-0.00749832857400179	-0.00230353930965066	-0.00360223650932312	-0.000355493422830477
1137	0.582465708255768	-0.134415164589882	-22.7333660125732	0.00191722682211548	-0.00457625929266214	-0.00327756232582033	-0.00782300252467394
1138	0.582465708255768	-0.459089487791061	-22.5385608673096	0.0106834331527352	-0.00652430532500148	-0.00230353930965066	-0.00847235135734081
1139	-0.391557216644287	1.16428208351135	-23.2528457641602	0.00581331877037883	-0.00360223650932312	0.00191722682211548	-0.00100484199356288
1140	0.582465708255768	0.190259143710136	-22.9281711578369	-0.00555028254166245	0.000943203864153475	0.00386527273803949	-0.00100484199356288
1141	-0.0668829083442688	1.48895645141602	-23.4476490020752	-0.00100484199356288	0.00548864435404539	0.00191722682211548	-0.00197886489331722
1142	-0.0668829083442688	-0.134415164589882	-22.40869140625	0.012956153601408	0.0022419011220336	-0.0152905117720366	-0.00230353930965066
1143	0.25779139995575	0.514933466911316	-22.6034965515137	-0.000355493422830477	0.00776136433705688	-0.00587495695799589	-0.00977104809135199
1144	-0.716231524944305	1.16428208351135	-22.5385608673096	0.00970941036939621	0.00386527273803949	-0.00100484199356288	0.00321592413820326
1145	-0.0668829083442688	1.48895645141602	-23.5125846862793	-0.00360223650932312	-0.00197886489331722	0.000943203864153475	-0.00197886489331722
1146	0.25779139995575	1.48895645141602	-23.4476490020752	0.0162028968334198	0.00516396993771195	-0.00717365415766835	0.00418994715437293
1147	-0.0668829083442688	0.190259143710136	-23.1879100799561	0.000293855206109583	0.00451462110504508	-0.0100957229733467	0.000293855206109583
1148	0.907140016555786	0.190259143710136	-22.40869140625	-0.00100484199356288	-0.00327756232582033	-0.0130177913233638	0.00354059832170606
1149	-0.391557216644287	1.16428208351135	-22.4736270904541	0.00418994715437293	-0.00230353930965066	0.000618529506027699	-0.000355493422830477
1150	0.25779139995575	1.16428208351135	-22.2788219451904	0.00354059832170606	-0.00717365415766835	0.00418994715437293	0.00548864435404539
1151	-0.391557216644287	0.514933466911316	-22.4736270904541	0.00418994715437293	0.00451462110504508	0.00386527273803949	0.011982130818069
1152	0.907140016555786	-0.459089487791061	-22.5385608673096	-0.0188619289547205	0.00321592413820326	-0.00457625929266214	-0.00295288790948689
1153	-0.716231524944305	1.16428208351135	-22.6684303283691	-0.0123684434220195	0.00711201597005129	-0.00684897974133492	-3.08191010844894e-05
1154	-1.04090583324432	1.48895645141602	-23.122974395752	0.00418994715437293	-0.00100484199356288	0.000293855206109583	0.00646266713738441
1155	-1.69025444984436	1.16428208351135	-22.40869140625	-0.00457625929266214	-0.00360223650932312	0.00581331877037883	0.00354059832170606
1156	-1.69025444984436	1.16428208351135	-22.3437576293945	-0.0237320438027382	0.00938473641872406	0.00548864435404539	0.00711201597005129
1157	-1.36558020114899	1.16428208351135	-23.0580406188965	-0.0159398596733809	-0.000355493422830477	-0.00587495695799589	-0.00619963090866804
1158	-0.716231524944305	0.514933466911316	-22.9931049346924	0.00418994715437293	0.00354059832170606	-0.00555028254166245	0.00386527273803949
1159	-1.04090583324432	0.839607775211334	-22.40869140625	-0.0175632312893867	-0.000355493422830477	-0.00457625929266214	0.00743668992072344
1160	-1.04090583324432	1.48895645141602	-23.1879100799561	0.01847561635077	0.0022419011220336	-0.00717365415766835	0.00418994715437293
1161	0.582465708255768	-0.134415164589882	-22.2138862609863	-0.0107450718060136	-0.00165419070981443	0.00321592413820326	0.00321592413820326
1162	0.907140016555786	1.16428208351135	-22.3437576293945	-0.023407369852066	0.00126787810586393	-0.00230353930965066	-0.000680167751852423
1163	-0.0668829083442688	0.839607775211334	-22.40869140625	-0.00457625929266214	0.00841071270406246	-0.0130177913233638	-0.00619963090866804
1164	-0.391557216644287	0.839607775211334	-22.7333660125732	0.0171769186854362	-0.000355493422830477	0.00386527273803949	0.000293855206109583
1165	0.25779139995575	0.514933466911316	-22.40869140625	-0.0165892094373703	-0.00490093370899558	-3.08191010844894e-05	-0.000355493422830477
1166	-0.0668829083442688	0.190259143710136	-22.6034965515137	-0.00100484199356288	0.00191722682211548	-0.00425158534198999	0.00451462110504508
1167	-0.0668829083442688	-0.134415164589882	-23.122974395752	-0.00555028254166245	-0.00165419070981443	-0.00165419070981443	-0.0026282137259841
1168	0.582465708255768	-0.783763766288757	-22.2788219451904	0.00646266713738441	0.000293855206109583	-0.00847235135734081	0.00159255252219737
1169	0.907140016555786	-0.783763766288757	-22.1489524841309	0.0178262684494257	-0.00652430532500148	0.00256657530553639	0.00159255252219737
1170	-0.391557216644287	0.190259143710136	-22.7983016967773	0.00483929552137852	0.00418994715437293	0.00678734155371785	0.00841071270406246
1171	0.907140016555786	-0.134415164589882	-22.3437576293945	-0.00392691092565656	0.00126787810586393	-0.00619963090866804	-0.00100484199356288
1172	-0.391557216644287	1.16428208351135	-22.4736270904541	0.0103587592020631	0.00418994715437293	-0.0110697457566857	-0.00847235135734081
1173	-0.716231524944305	0.514933466911316	-22.2788219451904	0.0100340843200684	0.00289124972186983	-0.0100957229733467	-0.000355493422830477
1174	0.582465708255768	-0.459089487791061	-22.1489524841309	0.00516396993771195	0.00159255252219737	-0.00684897974133492	0.0022419011220336
1175	0.907140016555786	0.190259143710136	-22.2788219451904	-0.00684897974133492	-0.00782300252467394	0.00873538758605719	0.00581331877037883
1176	0.25779139995575	0.190259143710136	-22.5385608673096	0.01100810803473	0.00418994715437293	-0.0110697457566857	-0.00100484199356288
1177	-0.0668829083442688	1.48895645141602	-23.1879100799561	0.00613799272105098	0.00159255252219737	-0.00230353930965066	-0.00360223650932312
1178	0.25779139995575	1.48895645141602	-23.3827152252197	-0.00457625929266214	0.00321592413820326	-0.0113944197073579	0.00191722682211548
1179	0.582465708255768	0.839607775211334	-23.2528457641602	0.0181509424000978	0.00354059832170606	0.000943203864153475	-3.08191010844894e-05
1180	-0.0668829083442688	0.190259143710136	-22.9931049346924	0.00386527273803949	0.00483929552137852	-0.00360223650932312	0.00646266713738441
1181	0.25779139995575	0.514933466911316	-22.9281711578369	0.00256657530553639	0.00938473641872406	0.000293855206109583	-0.00132951640989631
1182	-0.0668829083442688	0.514933466911316	-22.7333660125732	0.00776136433705688	0.000618529506027699	-0.0104203969240189	-0.00360223650932312
1183	-0.716231524944305	0.514933466911316	-22.6034965515137	0.00191722682211548	0.00451462110504508	-0.0107450718060136	0.000293855206109583
1184	1.23181438446045	-0.134415164589882	-22.4736270904541	0.00808603875339031	0.00451462110504508	0.00548864435404539	0.00711201597005129
1185	0.582465708255768	-0.134415164589882	-22.40869140625	-0.00132951640989631	0.00418994715437293	-0.00327756232582033	-0.000355493422830477
1186	0.582465708255768	-0.134415164589882	-22.2138862609863	0.00418994715437293	0.00386527273803949	0.000943203864153475	-0.00457625929266214
1187	-0.391557216644287	1.16428208351135	-22.0840167999268	0.00613799272105098	0.00386527273803949	0.00191722682211548	-0.0026282137259841
1188	-1.36558020114899	1.16428208351135	-22.6684303283691	0.00354059832170606	0.000618529506027699	0.00191722682211548	-0.00555028254166245
1189	-0.716231524944305	0.190259143710136	-22.6684303283691	-0.000680167751852423	-0.00197886489331722	0.00776136433705688	0.00483929552137852
1190	-0.716231524944305	0.190259143710136	-22.4736270904541	-0.00749832857400179	-3.08191010844894e-05	-0.000680167751852423	0.00289124972186983
1191	-1.69025444984436	0.839607775211334	-22.4736270904541	-0.00717365415766835	0.00873538758605719	-0.00132951640989631	-0.00100484199356288
1192	-1.36558020114899	0.839607775211334	-22.1489524841309	-0.0107450718060136	0.00516396993771195	0.00483929552137852	-0.00295288790948689
1193	-0.716231524944305	0.190259143710136	-22.0190830230713	0.00354059832170606	0.00776136433705688	-0.0100957229733467	-0.0104203969240189
1194	0.25779139995575	0.514933466911316	-22.6034965515137	0.00970941036939621	0.00548864435404539	0.00418994715437293	0.00126787810586393
1195	0.25779139995575	-0.134415164589882	-22.5385608673096	-0.00230353930965066	0.000618529506027699	-0.00132951640989631	-0.000355493422830477
1196	0.907140016555786	0.190259143710136	-22.4736270904541	0.00321592413820326	0.00159255252219737	-0.00587495695799589	-0.00230353930965066
1197	0.907140016555786	0.190259143710136	-22.4736270904541	0.0123068047687411	0.000943203864153475	0.00354059832170606	-0.0110697457566857
1198	-0.391557216644287	-0.459089487791061	-21.9541473388672	-0.0104203969240189	-0.000680167751852423	-0.00522560812532902	-0.00717365415766835
1199	0.25779139995575	0.190259143710136	-22.2788219451904	-0.0123684434220195	-0.00392691092565656	0.00678734155371785	0.00256657530553639
1200	0.582465708255768	-1.43311238288879	-22.4736270904541	0.00970941036939621	0.00743668992072344	0.00516396993771195	0.0123068047687411
1201	0.582465708255768	-0.459089487791061	-22.7333660125732	0.0288651939481497	-0.00327756232582033	0.00451462110504508	0.00938473641872406
1202	0.582465708255768	-0.783763766288757	-22.3437576293945	0.000293855206109583	-0.000355493422830477	-0.00165419070981443	-0.00230353930965066
1203	0.582465708255768	-0.783763766288757	-22.4736270904541	-0.0026282137259841	-0.00457625929266214	-0.00522560812532902	-0.00944637414067984
1204	0.582465708255768	-0.134415164589882	-22.0190830230713	0.00126787810586393	-0.00327756232582033	0.00289124972186983	0.00256657530553639
1205	-0.0668829083442688	-0.459089487791061	-22.2138862609863	-0.00230353930965066	0.000618529506027699	0.00711201597005129	0.00418994715437293
1206	0.907140016555786	-0.134415164589882	-22.5385608673096	-0.00392691092565656	0.00126787810586393	0.0022419011220336	-0.00295288790948689
1207	0.582465708255768	0.190259143710136	-22.5385608673096	-0.00587495695799589	0.00483929552137852	-0.00132951640989631	-0.00230353930965066
1208	-1.04090583324432	0.514933466911316	-22.40869140625	-0.00132951640989631	0.00906006153672934	-0.0026282137259841	-0.00912170019000769
1209	-0.0668829083442688	2.13830494880676	-22.5385608673096	0.00808603875339031	-0.00165419070981443	0.00191722682211548	0.00418994715437293
1210	0.25779139995575	0.514933466911316	-22.6034965515137	0.00418994715437293	-0.000355493422830477	-0.00652430532500148	0.00451462110504508
1211	-0.0668829083442688	2.13830494880676	-22.2138862609863	-0.00652430532500148	-0.000680167751852423	-0.00684897974133492	0.00646266713738441
1212	0.582465708255768	0.190259143710136	-22.4736270904541	-0.00327756232582033	0.00191722682211548	-0.0201606266200542	0.00126787810586393
1213	0.25779139995575	1.16428208351135	-22.6684303283691	0.00516396993771195	0.00418994715437293	-0.00912170019000769	-0.00360223650932312
1214	-0.0668829083442688	0.839607775211334	-22.8632354736328	-0.0120437685400248	-0.00522560812532902	-0.0117190945893526	0.00548864435404539
1215	-0.716231524944305	1.16428208351135	-22.7333660125732	0.0175015944987535	0.00126787810586393	0.0022419011220336	0.00776136433705688
1216	0.582465708255768	1.16428208351135	-23.0580406188965	0.020423661917448	0.00548864435404539	-0.00425158534198999	0.00159255252219737
1217	-0.0668829083442688	1.16428208351135	-22.40869140625	0.00191722682211548	-0.00619963090866804	-0.00782300252467394	-0.00100484199356288
1218	0.582465708255768	-0.459089487791061	-22.5385608673096	-0.00587495695799589	0.00841071270406246	-0.00879702530801296	0.00126787810586393
1219	-0.0668829083442688	1.16428208351135	-22.7333660125732	0.00289124972186983	-0.00425158534198999	0.00483929552137852	0.00386527273803949
1220	-0.716231524944305	1.16428208351135	-22.6684303283691	-0.0104203969240189	-0.00165419070981443	-0.000355493422830477	0.000293855206109583
1221	-0.391557216644287	0.190259143710136	-22.7333660125732	-0.00587495695799589	0.00743668992072344	-0.00360223650932312	-0.00327756232582033
1222	-1.04090583324432	0.514933466911316	-22.1489524841309	-0.0139918150380254	-0.00360223650932312	-3.08191010844894e-05	-0.000680167751852423
1223	-1.36558020114899	0.839607775211334	-22.2788219451904	0.0168522447347641	0.00289124972186983	-0.00912170019000769	-0.00295288790948689
1224	-1.69025444984436	1.48895645141602	-22.7333660125732	-0.00619963090866804	-0.000680167751852423	0.00483929552137852	-0.00392691092565656
1225	-2.01492881774902	0.514933466911316	-22.6684303283691	0.0152288740500808	-0.00619963090866804	-0.0026282137259841	-0.00360223650932312
1226	-1.04090583324432	1.48895645141602	-22.6684303283691	0.00970941036939621	0.00256657530553639	0.00386527273803949	-0.00425158534198999
1227	-0.0668829083442688	0.514933466911316	-22.4736270904541	-0.00879702530801296	0.00451462110504508	-0.00652430532500148	-0.00749832857400179
1228	0.582465708255768	0.190259143710136	-22.2138862609863	0.0100340843200684	0.000943203864153475	-0.00490093370899558	-0.00749832857400179
1229	0.582465708255768	-0.134415164589882	-22.6034965515137	0.0022419011220336	-0.000355493422830477	-0.00327756232582033	-0.00100484199356288
1230	-0.391557216644287	1.16428208351135	-23.2528457641602	0.00483929552137852	-0.00360223650932312	0.0113327819854021	0.00841071270406246
1231	0.582465708255768	-0.783763766288757	-22.6034965515137	-0.0159398596733809	-0.00814767740666866	-0.00490093370899558	0.00289124972186983
1232	-0.716231524944305	-0.459089487791061	-23.2528457641602	0.01100810803473	-0.00230353930965066	-0.0110697457566857	0.000943203864153475
1233	-0.0668829083442688	-0.783763766288757	-23.0580406188965	0.0126314787194133	-0.00782300252467394	-0.00295288790948689	-0.00782300252467394
1234	0.25779139995575	-1.10843813419342	-22.2788219451904	0.00873538758605719	-0.00652430532500148	0.000943203864153475	0.00256657530553639
1235	0.582465708255768	-1.10843813419342	-22.0840167999268	-0.00230353930965066	-0.00814767740666866	-0.00132951640989631	0.00256657530553639
1236	-0.716231524944305	-0.459089487791061	-22.5385608673096	-0.00457625929266214	-0.00490093370899558	-0.00360223650932312	-0.00327756232582033
1237	-0.0668829083442688	0.839607775211334	-22.7333660125732	0.000293855206109583	0.00548864435404539	-0.00555028254166245	-0.00522560812532902
1238	-0.716231524944305	0.514933466911316	-22.5385608673096	0.0239950809627771	-0.00490093370899558	-0.000355493422830477	-0.00165419070981443
1239	0.25779139995575	0.190259143710136	-22.3437576293945	0.121072702109814	-3.08191010844894e-05	0.00256657530553639	-0.000680167751852423
1240	-0.0668829083442688	0.514933466911316	-22.8632354736328	-0.0201606266200542	-0.00425158534198999	0.000293855206109583	0.00256657530553639
1241	0.582465708255768	0.190259143710136	-22.6684303283691	-0.00360223650932312	0.00646266713738441	0.000618529506027699	-0.00230353930965066
1242	-0.0668829083442688	1.81363070011139	-23.2528457641602	-0.00425158534198999	0.00321592413820326	-0.000355493422830477	0.000943203864153475
1243	-0.0668829083442688	1.16428208351135	-22.9281711578369	0.00159255252219737	0.00256657530553639	-0.00944637414067984	-0.00977104809135199
1244	-0.391557216644287	0.514933466911316	-22.6034965515137	0.00159255252219737	-0.00165419070981443	-0.00100484199356288	-0.00230353930965066
1245	0.25779139995575	0.190259143710136	-22.6034965515137	0.0149041991680861	0.000618529506027699	0.0149041991680861	-0.00197886489331722
1246	-0.0668829083442688	1.16428208351135	-22.4736270904541	-0.0136671401560307	0.00548864435404539	-0.00879702530801296	0.00418994715437293
1247	-0.391557216644287	1.16428208351135	-22.5385608673096	-0.000355493422830477	-0.00132951640989631	-0.00327756232582033	0.000618529506027699
1248	0.25779139995575	0.839607775211334	-23.5125846862793	0.00581331877037883	0.00483929552137852	-0.00587495695799589	-0.00717365415766835
1249	0.582465708255768	0.514933466911316	-22.6684303283691	0.00256657530553639	0.00126787810586393	0.00808603875339031	-0.00100484199356288
1250	0.582465708255768	0.190259143710136	-22.9281711578369	0.0113327819854021	-0.00197886489331722	0.000943203864153475	0.00321592413820326
1251	-0.716231524944305	0.839607775211334	-23.122974395752	0.00126787810586393	0.00548864435404539	0.00126787810586393	-0.00197886489331722
1252	0.582465708255768	0.839607775211334	-22.7983016967773	0.00256657530553639	0.000618529506027699	-0.00457625929266214	-0.00230353930965066
1253	0.25779139995575	-0.134415164589882	-22.7983016967773	-0.00490093370899558	0.00483929552137852	-0.00814767740666866	0.00159255252219737
1254	-0.0668829083442688	-0.134415164589882	-23.0580406188965	-0.0162645354866982	0.00289124972186983	0.00516396993771195	-0.00230353930965066
1255	-0.391557216644287	0.190259143710136	-22.9281711578369	0.00938473641872406	-0.000355493422830477	-0.000355493422830477	-0.00100484199356288
1256	-0.716231524944305	0.839607775211334	-22.40869140625	-0.0113944197073579	0.00483929552137852	-0.000680167751852423	-0.00522560812532902
1257	-1.04090583324432	-0.134415164589882	-22.7983016967773	-0.00652430532500148	0.0100340843200684	-0.00457625929266214	-0.000355493422830477
1258	-1.69025444984436	1.16428208351135	-22.7983016967773	-0.00490093370899558	0.00354059832170606	-0.00392691092565656	0.000618529506027699
1259	-1.04090583324432	-0.134415164589882	-22.2138862609863	0.000943203864153475	0.00873538758605719	-0.00230353930965066	-0.00100484199356288
1260	0.25779139995575	0.514933466911316	-22.3437576293945	0.00354059832170606	-0.00165419070981443	0.00581331877037883	-0.00392691092565656
1261	-1.04090583324432	0.839607775211334	-22.7333660125732	-0.00132951640989631	-0.0026282137259841	-0.00100484199356288	0.000293855206109583
1262	-0.716231524944305	1.16428208351135	-22.6034965515137	0.00678734155371785	0.0123068047687411	-0.0026282137259841	-0.00295288790948689
1263	0.25779139995575	-0.134415164589882	-22.40869140625	-0.00100484199356288	0.00354059832170606	-0.00197886489331722	-0.00360223650932312
1264	0.25779139995575	0.190259143710136	-21.9541473388672	0.0213976856321096	0.00516396993771195	0.00451462110504508	-0.000680167751852423
1265	0.582465708255768	-0.459089487791061	-22.2138862609863	0.00938473641872406	0.0022419011220336	0.00321592413820326	-0.00100484199356288
1266	0.582465708255768	0.190259143710136	-22.5385608673096	0.00516396993771195	0.00321592413820326	-0.00360223650932312	-0.00392691092565656
1267	0.25779139995575	-0.459089487791061	-22.4736270904541	0.0191249661147594	0.000943203864153475	-0.00717365415766835	-0.00165419070981443
1268	-0.391557216644287	0.190259143710136	-22.5385608673096	0.000618529506027699	0.00126787810586393	-0.00392691092565656	-0.000680167751852423
1269	-0.0668829083442688	-0.459089487791061	-22.6034965515137	0.00321592413820326	-0.00782300252467394	0.00126787810586393	-0.00197886489331722
1270	0.907140016555786	-0.134415164589882	-22.5385608673096	0.00548864435404539	-0.00100484199356288	0.0103587592020631	0.000293855206109583
1271	-0.0668829083442688	-0.134415164589882	-22.2138862609863	0.0113327819854021	-3.08191010844894e-05	-0.0026282137259841	-0.00295288790948689
1272	0.582465708255768	-0.459089487791061	-22.3437576293945	0.00581331877037883	0.00191722682211548	-0.000680167751852423	-0.00165419070981443
1273	-0.391557216644287	0.514933466911316	-22.6034965515137	-0.00230353930965066	-0.00360223650932312	-0.00490093370899558	-0.0120437685400248
1274	-0.391557216644287	0.839607775211334	-22.5385608673096	-0.00879702530801296	0.000618529506027699	-0.00327756232582033	-0.000680167751852423
1275	-0.0668829083442688	0.839607775211334	-23.122974395752	-0.0117190945893526	-0.00197886489331722	0.00126787810586393	0.00418994715437293
1276	-0.716231524944305	0.839607775211334	-22.8632354736328	0.00906006153672934	0.00289124972186983	-0.00360223650932312	-0.00132951640989631
1277	-0.716231524944305	1.48895645141602	-22.9931049346924	-0.0198359526693821	0.00126787810586393	-0.00457625929266214	-0.00197886489331722
1278	0.25779139995575	-0.459089487791061	-23.0580406188965	0.00776136433705688	0.00548864435404539	-0.00360223650932312	0.00581331877037883
1279	-0.716231524944305	1.16428208351135	-23.3827152252197	-0.00587495695799589	0.00126787810586393	0.00418994715437293	0.00289124972186983
1280	-0.0668829083442688	0.839607775211334	-23.3827152252197	0.0145795252174139	-0.00457625929266214	0.000293855206109583	0.00418994715437293
1281	0.25779139995575	0.839607775211334	-22.7333660125732	0.0103587592020631	0.00386527273803949	0.00256657530553639	0.00418994715437293
1282	0.907140016555786	0.190259143710136	-22.6034965515137	-0.00977104809135199	-0.000680167751852423	-0.00944637414067984	-0.00230353930965066
1283	-0.0668829083442688	1.48895645141602	-22.7333660125732	0.0226963832974434	0.00159255252219737	-0.000355493422830477	0.00581331877037883
1284	-0.0668829083442688	1.16428208351135	-22.6684303283691	-0.000680167751852423	-0.00165419070981443	-0.00684897974133492	0.000943203864153475
1285	-0.391557216644287	0.839607775211334	-22.8632354736328	0.00516396993771195	0.00776136433705688	0.00451462110504508	0.01100810803473
1286	-0.0668829083442688	0.839607775211334	-22.7333660125732	0.00483929552137852	-0.00230353930965066	0.00516396993771195	0.000943203864153475
1287	0.582465708255768	-0.134415164589882	-22.40869140625	0.0162028968334198	0.00386527273803949	-0.00490093370899558	0.00354059832170606
1288	0.582465708255768	-0.134415164589882	-22.2788219451904	-0.000355493422830477	0.00418994715437293	0.000943203864153475	-0.00165419070981443
1289	0.25779139995575	-0.134415164589882	-22.0190830230713	-0.0107450718060136	-0.00425158534198999	0.00483929552137852	0.00483929552137852
1290	-1.36558020114899	0.839607775211334	-22.7333660125732	-0.00912170019000769	0.00289124972186983	-0.000680167751852423	-0.00100484199356288
1291	-0.0668829083442688	0.190259143710136	-22.40869140625	-0.0188619289547205	0.00289124972186983	-0.00425158534198999	0.00159255252219737
1292	-2.01492881774902	0.839607775211334	-22.6684303283691	-0.00522560812532902	0.00159255252219737	-0.00490093370899558	-3.08191010844894e-05
1293	-1.69025444984436	1.16428208351135	-22.1489524841309	-0.00879702530801296	0.000943203864153475	-0.00197886489331722	0.00289124972186983
1294	-0.0668829083442688	0.514933466911316	-21.8892135620117	-0.00684897974133492	-0.00295288790948689	-0.00295288790948689	-0.00425158534198999
1295	-0.391557216644287	0.514933466911316	-22.2138862609863	-0.00425158534198999	-0.00100484199356288	0.0106834331527352	0.0123068047687411
1296	0.25779139995575	0.514933466911316	-22.5385608673096	-0.00912170019000769	0.00646266713738441	0.0022419011220336	-0.000355493422830477
1297	-0.391557216644287	0.514933466911316	-22.5385608673096	0.0249691028147936	0.00646266713738441	-0.00652430532500148	0.00548864435404539
1298	-0.716231524944305	1.81363070011139	-22.6684303283691	-0.00684897974133492	0.00970941036939621	-0.00165419070981443	-0.00360223650932312
1299	0.907140016555786	-0.459089487791061	-22.4736270904541	-0.0123684434220195	0.0022419011220336	-0.00360223650932312	0.00321592413820326
1300	-0.391557216644287	0.839607775211334	-22.3437576293945	0.0152288740500808	0.0022419011220336	0.00873538758605719	0.00126787810586393
1301	0.907140016555786	-1.10843813419342	-21.9541473388672	0.0197743140161037	-0.000355493422830477	-0.00132951640989631	0.00159255252219737
1302	-1.04090583324432	0.190259143710136	-22.7333660125732	0.00776136433705688	0.00126787810586393	-0.00392691092565656	-0.00977104809135199
1303	-0.0668829083442688	-0.459089487791061	-22.6034965515137	0.00711201597005129	-0.00684897974133492	-0.0126931173726916	-0.00555028254166245
1304	-0.716231524944305	-0.783763766288757	-22.3437576293945	0.00906006153672934	-0.00717365415766835	-0.00782300252467394	-0.0026282137259841
1305	0.25779139995575	-0.783763766288757	-22.3437576293945	0.00548864435404539	-0.00814767740666866	0.00581331877037883	0.00516396993771195
1306	-0.391557216644287	0.190259143710136	-22.3437576293945	-0.00165419070981443	-3.08191010844894e-05	0.00483929552137852	0.00483929552137852
1307	-0.391557216644287	0.190259143710136	-22.5385608673096	0.00451462110504508	-0.00165419070981443	-0.00327756232582033	-0.00652430532500148
1308	0.25779139995575	0.514933466911316	-22.7983016967773	0.00418994715437293	-0.00132951640989631	-0.00360223650932312	0.000943203864153475
1309	-0.0668829083442688	0.190259143710136	-22.40869140625	-0.00100484199356288	-0.00100484199356288	-0.00522560812532902	0.00256657530553639
1310	-0.0668829083442688	-0.134415164589882	-22.3437576293945	0.00711201597005129	-0.00425158534198999	0.00321592413820326	0.00483929552137852
1311	-0.0668829083442688	1.16428208351135	-22.7333660125732	0.00159255252219737	0.00256657530553639	-0.0026282137259841	-0.00100484199356288
1312	-0.0668829083442688	0.839607775211334	-22.0190830230713	-0.00197886489331722	-0.00522560812532902	-0.00360223650932312	-0.00295288790948689
1313	0.25779139995575	0.514933466911316	-22.5385608673096	-0.00457625929266214	-3.08191010844894e-05	-0.00977104809135199	-0.00717365415766835
1314	0.25779139995575	0.514933466911316	-22.9281711578369	0.00191722682211548	0.000618529506027699	-0.0110697457566857	-0.00132951640989631
1315	0.25779139995575	1.81363070011139	-23.0580406188965	-0.00457625929266214	0.000293855206109583	0.00873538758605719	0.00256657530553639
1316	-0.391557216644287	1.48895645141602	-22.7333660125732	-0.00749832857400179	0.00613799272105098	0.00483929552137852	-0.00457625929266214
1317	0.582465708255768	0.839607775211334	-22.6684303283691	0.00646266713738441	-3.08191010844894e-05	-0.00879702530801296	-0.00847235135734081
1318	0.907140016555786	0.190259143710136	-22.3437576293945	-0.00230353930965066	0.00386527273803949	-0.000355493422830477	-0.00684897974133492
1319	-0.0668829083442688	0.839607775211334	-22.5385608673096	0.0113327819854021	0.00808603875339031	-0.00295288790948689	0.000293855206109583
1320	-0.391557216644287	1.16428208351135	-22.6684303283691	0.0181509424000978	-0.00360223650932312	0.00483929552137852	0.00646266713738441
1321	-0.0668829083442688	-0.134415164589882	-22.40869140625	-0.00100484199356288	0.00711201597005129	-0.00555028254166245	-0.00684897974133492
1322	0.25779139995575	0.839607775211334	-22.6684303283691	-0.00879702530801296	-0.00230353930965066	-0.00684897974133492	-0.00197886489331722
1323	-0.0668829083442688	1.16428208351135	-22.6034965515137	0.0100340843200684	0.00581331877037883	-0.00327756232582033	-0.00100484199356288
1324	-0.391557216644287	1.16428208351135	-22.40869140625	-0.00132951640989631	-3.08191010844894e-05	0.00159255252219737	0.00289124972186983
1325	-1.36558020114899	1.48895645141602	-22.5385608673096	0.00126787810586393	-0.000355493422830477	-0.00197886489331722	0.00938473641872406
1326	-1.04090583324432	1.16428208351135	-23.2528457641602	-0.000680167751852423	-0.000355493422830477	-0.00327756232582033	-0.000680167751852423
1327	-1.04090583324432	0.190259143710136	-22.9281711578369	-0.00425158534198999	0.00126787810586393	-0.00814767740666866	0.00159255252219737
1328	-1.69025444984436	1.16428208351135	-22.6034965515137	-0.00912170019000769	0.00354059832170606	-0.00944637414067984	-0.00230353930965066
1329	-0.716231524944305	1.16428208351135	-22.2788219451904	-0.0120437685400248	0.00256657530553639	0.00289124972186983	0.00873538758605719
1330	0.25779139995575	0.839607775211334	-22.2788219451904	0.0106834331527352	0.0022419011220336	0.00191722682211548	0.00354059832170606
1331	-1.04090583324432	0.839607775211334	-22.6684303283691	0.0188002903014421	0.00678734155371785	-0.00392691092565656	0.00354059832170606
1332	0.25779139995575	0.514933466911316	-22.9281711578369	0.00191722682211548	0.000618529506027699	-0.00684897974133492	0.000618529506027699
1333	-0.0668829083442688	0.839607775211334	-23.1879100799561	-0.00425158534198999	0.00386527273803949	-0.0159398596733809	-0.00327756232582033
1334	-0.391557216644287	1.48895645141602	-22.9931049346924	0.0175015944987535	-0.00132951640989631	-0.0120437685400248	-3.08191010844894e-05
1335	-0.0668829083442688	0.514933466911316	-22.9281711578369	-0.00522560812532902	0.00191722682211548	-0.00230353930965066	0.00581331877037883
1336	-0.716231524944305	0.190259143710136	-23.122974395752	-0.0172385573387146	-0.00360223650932312	0.00191722682211548	-0.0026282137259841
1337	-0.391557216644287	-0.459089487791061	-23.3827152252197	0.00159255252219737	0.00126787810586393	-0.0136671401560307	-0.00230353930965066
1338	-0.0668829083442688	-0.459089487791061	-22.6034965515137	-0.00619963090866804	-0.000355493422830477	-0.00944637414067984	-0.00555028254166245
1339	-0.391557216644287	-0.134415164589882	-23.1879100799561	-0.000355493422830477	-0.00490093370899558	-0.00360223650932312	-0.00165419070981443
1340	-0.0668829083442688	-1.10843813419342	-22.7983016967773	-0.00587495695799589	0.00354059832170606	0.00354059832170606	0.00613799272105098
1341	-0.391557216644287	0.190259143710136	-22.7983016967773	-0.00912170019000769	0.00808603875339031	0.000618529506027699	0.00159255252219737
1342	-0.391557216644287	-0.134415164589882	-22.8632354736328	-0.00619963090866804	0.0022419011220336	-0.0159398596733809	-0.000680167751852423
1343	0.907140016555786	-0.134415164589882	-22.5385608673096	-0.00944637414067984	0.00776136433705688	-0.00782300252467394	-0.00944637414067984
1344	0.907140016555786	0.514933466911316	-22.40869140625	0.0022419011220336	0.00548864435404539	0.00256657530553639	0.00354059832170606
1345	0.907140016555786	0.190259143710136	-22.9931049346924	-0.00749832857400179	0.00970941036939621	-0.00295288790948689	0.00321592413820326
1346	0.25779139995575	-0.134415164589882	-22.0840167999268	0.0168522447347641	0.00256657530553639	-0.00555028254166245	0.0022419011220336
1347	-0.391557216644287	1.81363070011139	-22.9281711578369	-0.00197886489331722	-0.00392691092565656	-0.0149658378213644	-0.00327756232582033
1348	0.582465708255768	-0.459089487791061	-23.2528457641602	-0.00814767740666866	-0.000680167751852423	-0.00522560812532902	0.00418994715437293
1349	0.582465708255768	0.514933466911316	-23.2528457641602	0.00483929552137852	0.000293855206109583	-0.00684897974133492	0.0022419011220336
1350	0.582465708255768	0.839607775211334	-23.4476490020752	0.00321592413820326	0.00126787810586393	-0.00490093370899558	0.00548864435404539
1351	0.582465708255768	1.16428208351135	-23.3177795410156	-0.00717365415766835	0.00678734155371785	-0.00944637414067984	0.00321592413820326
1352	-0.0668829083442688	1.16428208351135	-23.122974395752	0.000943203864153475	0.000293855206109583	-0.00814767740666866	0.00418994715437293
1353	-0.391557216644287	0.839607775211334	-22.6034965515137	0.00743668992072344	0.00289124972186983	-0.00490093370899558	-0.000680167751852423
1354	0.582465708255768	-0.134415164589882	-23.0580406188965	0.0168522447347641	-0.00327756232582033	-0.00749832857400179	0.00321592413820326
1355	0.907140016555786	0.190259143710136	-23.122974395752	0.00873538758605719	-3.08191010844894e-05	-0.00165419070981443	0.00126787810586393
1356	0.907140016555786	0.190259143710136	-22.9931049346924	-0.0165892094373703	0.00191722682211548	-0.00684897974133492	0.00354059832170606
1357	0.25779139995575	-0.134415164589882	-22.3437576293945	-0.00327756232582033	0.00191722682211548	-0.00717365415766835	-0.00132951640989631
1358	-1.04090583324432	0.839607775211334	-22.5385608673096	-0.0117190945893526	0.00711201597005129	-0.00360223650932312	0.00613799272105098
1359	-0.391557216644287	0.190259143710136	-22.1489524841309	-0.0159398596733809	0.000293855206109583	0.0022419011220336	0.000293855206109583
1360	-1.04090583324432	1.48895645141602	-22.7983016967773	0.00418994715437293	-0.0026282137259841	-0.00327756232582033	0.00191722682211548
1361	-1.04090583324432	0.190259143710136	-22.8632354736328	-0.00814767740666866	-0.00165419070981443	0.00289124972186983	0.00451462110504508
1362	-0.716231524944305	1.16428208351135	-23.2528457641602	-0.0143164889886975	0.00581331877037883	-0.0152905117720366	-0.00295288790948689
1363	-1.69025444984436	1.48895645141602	-22.9931049346924	0.00483929552137852	0.00451462110504508	-0.00327756232582033	0.00321592413820326
1364	-0.391557216644287	2.13830494880676	-22.2788219451904	-0.00717365415766835	0.00191722682211548	-0.00197886489331722	-0.000680167751852423
1365	-0.716231524944305	0.514933466911316	-22.40869140625	0.00711201597005129	0.00646266713738441	-0.00619963090866804	0.0100340843200684
1366	-0.716231524944305	1.81363070011139	-22.7983016967773	0.00613799272105098	0.00418994715437293	-0.00457625929266214	0.000943203864153475
1367	0.907140016555786	-0.134415164589882	-22.5385608673096	-0.0107450718060136	0.00289124972186983	-0.00944637414067984	0.0022419011220336
1368	-0.391557216644287	1.16428208351135	-22.7333660125732	0.0213976856321096	0.00289124972186983	-0.0126931173726916	-0.0026282137259841
1369	-0.391557216644287	0.839607775211334	-22.5385608673096	0.000943203864153475	-0.0026282137259841	-0.00587495695799589	0.00289124972186983
1370	0.582465708255768	-0.459089487791061	-22.2138862609863	0.00808603875339031	-0.00522560812532902	-0.00717365415766835	0.00646266713738441
1371	-0.0668829083442688	-0.459089487791061	-22.7333660125732	0.01100810803473	-0.00684897974133492	-0.00230353930965066	0.00613799272105098
1372	0.582465708255768	-1.43311238288879	-22.40869140625	-0.000680167751852423	-0.00944637414067984	-0.0123684434220195	-0.000680167751852423
1373	0.907140016555786	-1.10843813419342	-22.6684303283691	0.00711201597005129	-0.00490093370899558	-0.00977104809135199	0.00483929552137852
1374	-0.0668829083442688	0.839607775211334	-22.6684303283691	0.00256657530553639	-0.00132951640989631	-0.00652430532500148	-0.00425158534198999
1375	-0.716231524944305	0.190259143710136	-23.0580406188965	-0.00132951640989631	-0.00912170019000769	-0.000355493422830477	0.00678734155371785
1376	-0.716231524944305	0.514933466911316	-22.2788219451904	-0.0143164889886975	0.00678734155371785	-0.00814767740666866	0.00613799272105098
1377	0.25779139995575	0.514933466911316	-22.7333660125732	0.01100810803473	0.00126787810586393	-0.0143164889886975	-0.00490093370899558
1378	-0.0668829083442688	-0.134415164589882	-22.40869140625	0.00256657530553639	0.00159255252219737	-0.00360223650932312	0.00191722682211548
1379	0.582465708255768	0.514933466911316	-22.6034965515137	0.00256657530553639	-0.00555028254166245	-0.00327756232582033	-0.000680167751852423
1380	0.582465708255768	-0.134415164589882	-22.9931049346924	0.00516396993771195	-0.00814767740666866	-0.00327756232582033	-0.00457625929266214
1381	-0.391557216644287	1.16428208351135	-23.0580406188965	0.0116574559360743	0.0022419011220336	0.00126787810586393	0.00159255252219737
1382	-0.391557216644287	0.514933466911316	-23.122974395752	0.000943203864153475	-0.0026282137259841	-0.00847235135734081	-0.00619963090866804
1383	-0.0668829083442688	0.190259143710136	-22.7333660125732	0.0106834331527352	0.000293855206109583	-0.00847235135734081	-0.00587495695799589
1384	0.582465708255768	0.190259143710136	-22.4736270904541	0.00841071270406246	0.000618529506027699	-0.0139918150380254	0.00808603875339031
1385	0.25779139995575	0.190259143710136	-23.1879100799561	-0.00522560812532902	0.000618529506027699	-0.00132951640989631	0.0022419011220336
1386	0.25779139995575	0.839607775211334	-23.2528457641602	0.00678734155371785	0.00873538758605719	-0.0107450718060136	-0.00327756232582033
1387	-0.391557216644287	1.81363070011139	-22.5385608673096	0.00321592413820326	-0.00165419070981443	-0.00197886489331722	-0.00230353930965066
1388	-0.0668829083442688	-0.783763766288757	-22.3437576293945	0.020423661917448	0.00483929552137852	-0.000355493422830477	0.00354059832170606
1389	-0.391557216644287	0.190259143710136	-22.6034965515137	0.0100340843200684	-0.00587495695799589	-0.00132951640989631	0.00873538758605719
1390	0.25779139995575	1.48895645141602	-22.7983016967773	-0.017887907102704	-0.000680167751852423	-0.00197886489331722	-0.00295288790948689
1391	0.25779139995575	0.190259143710136	-22.4736270904541	0.00873538758605719	0.00678734155371785	0.000943203864153475	0.00483929552137852
1392	0.25779139995575	0.839607775211334	-22.6034965515137	-0.00619963090866804	0.00159255252219737	-3.08191010844894e-05	-0.00197886489331722
1393	-0.716231524944305	0.839607775211334	-22.2788219451904	-0.00717365415766835	0.00289124972186983	-0.00132951640989631	0.00483929552137852
1394	-1.04090583324432	-0.134415164589882	-22.4736270904541	-0.000355493422830477	0.000618529506027699	0.00354059832170606	-3.08191010844894e-05
1395	-1.04090583324432	-0.459089487791061	-22.40869140625	-0.00457625929266214	-0.00490093370899558	0.00126787810586393	0.0142548503354192
1396	-1.04090583324432	0.190259143710136	-22.3437576293945	-0.00132951640989631	0.00678734155371785	-0.00295288790948689	0.00613799272105098
1397	-1.69025444984436	1.48895645141602	-22.5385608673096	-0.0165892094373703	0.00711201597005129	-0.00295288790948689	-0.00197886489331722
1398	-1.69025444984436	1.81363070011139	-22.6684303283691	-0.00717365415766835	0.00711201597005129	-0.0120437685400248	-0.00392691092565656
1399	-1.36558020114899	1.48895645141602	-22.2138862609863	-0.00977104809135199	-3.08191010844894e-05	-0.00490093370899558	0.00483929552137852
1400	-0.391557216644287	1.81363070011139	-22.40869140625	-0.00749832857400179	-0.00132951640989631	0.00159255252219737	-0.00132951640989631
1401	-0.716231524944305	0.839607775211334	-22.4736270904541	-0.00587495695799589	-3.08191010844894e-05	-0.00749832857400179	-0.0026282137259841
1402	-0.0668829083442688	0.514933466911316	-22.4736270904541	0.0168522447347641	-0.0026282137259841	0.000618529506027699	-0.00717365415766835
1403	0.582465708255768	0.190259143710136	-22.40869140625	0.00970941036939621	0.00354059832170606	0.000943203864153475	0.00289124972186983
1404	0.25779139995575	1.16428208351135	-22.4736270904541	0.00646266713738441	0.00483929552137852	0.00483929552137852	0.00256657530553639
1405	0.582465708255768	-0.783763766288757	-22.2788219451904	-0.021459324285388	-0.00652430532500148	-0.00327756232582033	0.0246444288641214
1406	0.582465708255768	0.190259143710136	-22.6684303283691	0.00451462110504508	0.00516396993771195	0.0106834331527352	0.00321592413820326
1407	0.582465708255768	-1.10843813419342	-22.5385608673096	-0.00619963090866804	0.00321592413820326	-0.00619963090866804	-0.0026282137259841
1408	-0.0668829083442688	-0.783763766288757	-22.5385608673096	0.00418994715437293	-0.000680167751852423	-0.0026282137259841	0.000618529506027699
1409	0.907140016555786	-1.75778675079346	-22.4736270904541	0.0126314787194133	-0.00522560812532902	-0.00295288790948689	0.00159255252219737
1410	-0.0668829083442688	-1.10843813419342	-22.2788219451904	-0.00165419070981443	-0.00327756232582033	0.00808603875339031	0.00289124972186983
1411	0.582465708255768	-0.783763766288757	-22.3437576293945	-0.0026282137259841	-0.00425158534198999	0.00418994715437293	0.00191722682211548
1412	-0.391557216644287	0.190259143710136	-23.1879100799561	0.000943203864153475	0.00418994715437293	-0.00230353930965066	0.00191722682211548
1413	0.582465708255768	-0.459089487791061	-22.9931049346924	0.0106834331527352	0.00256657530553639	-0.00847235135734081	0.00159255252219737
1414	0.582465708255768	0.190259143710136	-22.9281711578369	-0.0107450718060136	-0.00295288790948689	0.00613799272105098	0.000943203864153475
1415	0.582465708255768	0.190259143710136	-22.6034965515137	0.00289124972186983	0.00289124972186983	0.00126787810586393	0.00289124972186983
1416	-0.0668829083442688	-0.134415164589882	-22.1489524841309	0.011982130818069	0.00386527273803949	0.00548864435404539	0.00613799272105098
1417	0.582465708255768	-0.134415164589882	-22.1489524841309	-0.00457625929266214	0.00516396993771195	-0.00360223650932312	-0.00717365415766835
1418	-0.0668829083442688	0.190259143710136	-22.6034965515137	0.00451462110504508	0.00159255252219737	0.00256657530553639	-0.00425158534198999
1419	0.582465708255768	0.190259143710136	-22.6684303283691	0.00289124972186983	0.00191722682211548	-0.000355493422830477	-0.00197886489331722
1420	-0.391557216644287	-0.134415164589882	-22.3437576293945	-3.08191010844894e-05	0.000943203864153475	-0.00327756232582033	0.000618529506027699
1421	0.582465708255768	0.190259143710136	-22.6684303283691	-0.00360223650932312	0.00743668992072344	0.00386527273803949	-0.00555028254166245
1422	-0.0668829083442688	0.839607775211334	-22.6034965515137	-0.000355493422830477	-0.000680167751852423	-0.00100484199356288	0.000618529506027699
1423	-0.716231524944305	1.81363070011139	-22.7983016967773	0.0022419011220336	0.000293855206109583	-0.00165419070981443	0.00191722682211548
1424	0.907140016555786	0.190259143710136	-22.6684303283691	-0.0195112787187099	-0.00392691092565656	0.000618529506027699	0.00126787810586393
1425	-0.391557216644287	0.839607775211334	-22.4736270904541	0.00613799272105098	0.00191722682211548	0.00873538758605719	0.00646266713738441
1426	-0.0668829083442688	1.48895645141602	-22.6034965515137	-0.00425158534198999	0.0022419011220336	0.000618529506027699	0.00613799272105098
1427	-0.716231524944305	1.16428208351135	-22.6684303283691	-0.00295288790948689	0.00354059832170606	-0.0107450718060136	-0.00425158534198999
1428	0.25779139995575	1.16428208351135	-22.1489524841309	0.00776136433705688	0.00386527273803949	-0.00360223650932312	-0.00230353930965066
1429	-0.391557216644287	1.16428208351135	-22.6034965515137	0.00938473641872406	0.00451462110504508	0.00743668992072344	0.00711201597005129
1430	0.582465708255768	0.190259143710136	-22.6034965515137	0.00678734155371785	-0.00165419070981443	-0.00165419070981443	0.00418994715437293
1431	-0.716231524944305	1.16428208351135	-22.6684303283691	-0.00165419070981443	0.00126787810586393	-3.08191010844894e-05	0.00613799272105098
1432	-0.0668829083442688	-0.134415164589882	-22.8632354736328	-0.00977104809135199	0.00646266713738441	-0.00587495695799589	-0.00457625929266214
1433	-1.04090583324432	1.16428208351135	-22.4736270904541	-0.00619963090866804	0.00159255252219737	0.000618529506027699	-0.00360223650932312
1434	-2.01492881774902	0.839607775211334	-22.2788219451904	-0.00977104809135199	0.00581331877037883	-0.00230353930965066	0.000943203864153475
1435	-1.69025444984436	1.16428208351135	-22.6684303283691	0.00418994715437293	0.00678734155371785	0.00516396993771195	0.00581331877037883
1436	-1.36558020114899	1.16428208351135	-22.6684303283691	-0.00944637414067984	0.0106834331527352	-3.08191010844894e-05	-0.00425158534198999
1437	-0.716231524944305	-0.134415164589882	-22.40869140625	0.0707481801509857	0.00678734155371785	-0.00490093370899558	-0.000680167751852423
1438	0.25779139995575	0.514933466911316	-22.8632354736328	-0.00555028254166245	-0.000355493422830477	-0.0104203969240189	-0.0126931173726916
1439	-1.36558020114899	0.514933466911316	-23.0580406188965	0.013930176384747	-0.00360223650932312	-0.00490093370899558	0.00126787810586393
1440	-0.0668829083442688	0.514933466911316	-22.6684303283691	-0.00327756232582033	-0.00327756232582033	-0.00555028254166245	0.00126787810586393
1441	-0.391557216644287	0.839607775211334	-23.1879100799561	-0.00619963090866804	0.000293855206109583	0.000293855206109583	-0.0026282137259841
1442	0.582465708255768	0.190259143710136	-22.8632354736328	-0.00230353930965066	0.00743668992072344	-0.00197886489331722	-0.00652430532500148
1443	0.582465708255768	-0.459089487791061	-22.9281711578369	0.00289124972186983	0.00386527273803949	-0.00814767740666866	-0.00749832857400179
1444	0.25779139995575	-0.134415164589882	-22.40869140625	-0.00944637414067984	-0.00490093370899558	0.000943203864153475	0.00321592413820326
1445	0.25779139995575	-0.783763766288757	-22.2138862609863	-0.00392691092565656	0.00483929552137852	-0.0026282137259841	0.00386527273803949
1446	0.907140016555786	-1.10843813419342	-22.2138862609863	-0.00132951640989631	-0.00490093370899558	0.00191722682211548	0.00386527273803949
1447	0.25779139995575	-1.10843813419342	-22.5385608673096	-0.00197886489331722	-0.00717365415766835	-0.00782300252467394	-0.0026282137259841
1448	0.25779139995575	-1.43311238288879	-22.5385608673096	-0.00587495695799589	-0.00847235135734081	-0.0026282137259841	-0.00327756232582033
1449	0.25779139995575	-1.10843813419342	-22.40869140625	0.0145795252174139	-0.00717365415766835	0.00256657530553639	0.00126787810586393
1450	-0.716231524944305	0.190259143710136	-22.9931049346924	0.00678734155371785	-0.00230353930965066	-0.00490093370899558	-0.00619963090866804
1451	0.582465708255768	-0.459089487791061	-22.7983016967773	-0.00587495695799589	0.00711201597005129	0.00159255252219737	-0.000680167751852423
1452	-0.0668829083442688	0.514933466911316	-22.9281711578369	-0.0120437685400248	0.0022419011220336	-0.00392691092565656	0.000293855206109583
1453	-0.391557216644287	0.839607775211334	-22.7333660125732	0.00516396993771195	0.00808603875339031	-0.00847235135734081	-0.0123684434220195
1454	-0.716231524944305	0.839607775211334	-22.8632354736328	0.0142548503354192	-0.00392691092565656	-0.00197886489331722	0.00516396993771195
1455	-0.716231524944305	-0.134415164589882	-22.9931049346924	-0.00392691092565656	0.00354059832170606	-3.08191010844894e-05	-0.00749832857400179
1456	-0.391557216644287	0.839607775211334	-22.9281711578369	0.00808603875339031	0.000618529506027699	0.00191722682211548	-0.000355493422830477
1457	-0.716231524944305	1.16428208351135	-22.40869140625	0.00581331877037883	0.00451462110504508	-0.00457625929266214	-0.00847235135734081
1458	-0.0668829083442688	1.16428208351135	-23.122974395752	0.00743668992072344	-0.00457625929266214	-0.0165892094373703	-0.0100957229733467
1459	-0.0668829083442688	0.514933466911316	-22.7333660125732	0.0142548503354192	0.000943203864153475	0.00256657530553639	-0.00490093370899558
1460	-0.0668829083442688	0.839607775211334	-22.9281711578369	0.00451462110504508	0.00386527273803949	-0.00555028254166245	0.00646266713738441
1461	0.582465708255768	0.839607775211334	-22.7333660125732	0.00646266713738441	-0.00425158534198999	0.00289124972186983	-0.0026282137259841
1462	0.25779139995575	-0.134415164589882	-22.7983016967773	0.000293855206109583	-0.00132951640989631	-0.00749832857400179	0.000618529506027699
1463	-0.0668829083442688	1.16428208351135	-22.9931049346924	-0.0113944197073579	0.00289124972186983	-0.00912170019000769	-0.00360223650932312
1464	-0.0668829083442688	1.16428208351135	-22.7983016967773	0.00483929552137852	-0.00100484199356288	0.00354059832170606	-0.00327756232582033
1465	-0.716231524944305	1.16428208351135	-22.7983016967773	0.00386527273803949	0.00516396993771195	0.0022419011220336	0.00808603875339031
1466	-0.0668829083442688	1.16428208351135	-22.6034965515137	0.013930176384747	0.00613799272105098	0.00321592413820326	0.00126787810586393
1467	-0.391557216644287	0.514933466911316	-22.4736270904541	-0.0143164889886975	0.00516396993771195	-0.00619963090866804	0.00613799272105098
1468	0.25779139995575	0.514933466911316	-22.2788219451904	-0.00977104809135199	-0.000355493422830477	-0.00295288790948689	0.000618529506027699
1469	-0.0668829083442688	-0.134415164589882	-21.8892135620117	-3.08191010844894e-05	0.000943203864153475	-0.00295288790948689	0.00581331877037883
1470	-0.391557216644287	-0.134415164589882	-22.40869140625	0.00321592413820326	0.00418994715437293	-0.00165419070981443	-0.00327756232582033
1471	-0.716231524944305	0.190259143710136	-23.2528457641602	-0.0026282137259841	0.0136055024340749	0.00354059832170606	0.00938473641872406
1472	-1.36558020114899	0.839607775211334	-23.2528457641602	-0.0224333461374044	0.000293855206109583	-0.00392691092565656	-0.00522560812532902
1473	-1.04090583324432	-0.134415164589882	-22.6684303283691	0.00613799272105098	-0.000355493422830477	0.000293855206109583	0.000293855206109583
1474	-1.04090583324432	0.190259143710136	-22.8632354736328	-0.00295288790948689	0.000943203864153475	-0.00165419070981443	0.00581331877037883
1475	-0.716231524944305	-0.134415164589882	-22.6034965515137	-0.0130177913233638	0.000293855206109583	0.00483929552137852	0.00678734155371785
1476	-0.391557216644287	0.190259143710136	-22.9931049346924	-0.00425158534198999	0.00938473641872406	0.00548864435404539	-0.0026282137259841
1477	0.582465708255768	0.190259143710136	-22.8632354736328	-0.00717365415766835	0.00483929552137852	-0.00165419070981443	0.00678734155371785
1478	-0.716231524944305	1.81363070011139	-22.7983016967773	-0.00847235135734081	-0.00165419070981443	-0.00684897974133492	-0.00327756232582033
1479	0.25779139995575	-0.134415164589882	-22.8632354736328	0.0246444288641214	0.00126787810586393	0.0022419011220336	0.00354059832170606
1480	0.25779139995575	-0.134415164589882	-22.6684303283691	-0.00392691092565656	0.00126787810586393	0.000618529506027699	-0.0026282137259841
1481	0.582465708255768	0.190259143710136	-22.7983016967773	0.0022419011220336	0.00548864435404539	0.00646266713738441	0.000293855206109583
1482	-0.391557216644287	0.514933466911316	-22.7333660125732	0.00289124972186983	0.00289124972186983	0.000293855206109583	-0.00327756232582033
1483	-0.0668829083442688	-1.43311238288879	-23.0580406188965	0.0113327819854021	-0.0113944197073579	-0.00977104809135199	-0.00912170019000769
1484	0.582465708255768	-0.783763766288757	-22.9931049346924	-0.00652430532500148	-0.00587495695799589	0.00126787810586393	0.00159255252219737
1485	0.25779139995575	-1.43311238288879	-22.9931049346924	-0.00619963090866804	-0.00327756232582033	-0.00425158534198999	0.00159255252219737
1486	-0.716231524944305	-1.43311238288879	-22.1489524841309	0.000618529506027699	-0.0026282137259841	0.000293855206109583	0.00483929552137852
1487	-0.391557216644287	0.190259143710136	-22.3437576293945	-0.0208099745213985	-0.00197886489331722	0.00483929552137852	-0.000355493422830477
1488	-0.716231524944305	0.514933466911316	-22.5385608673096	-0.0204853005707264	-0.00197886489331722	-0.00782300252467394	-0.00230353930965066
1489	-0.391557216644287	0.514933466911316	-22.7333660125732	0.00581331877037883	-0.000355493422830477	0.0113327819854021	-0.00132951640989631
1490	0.25779139995575	-0.134415164589882	-22.2138862609863	0.000943203864153475	0.00386527273803949	0.00386527273803949	0.00418994715437293
1491	0.25779139995575	1.16428208351135	-22.4736270904541	0.00841071270406246	-0.0026282137259841	0.00548864435404539	-0.000680167751852423
1492	0.25779139995575	0.190259143710136	-22.0840167999268	0.0126314787194133	-0.00197886489331722	0.00613799272105098	0.000618529506027699
1493	-0.0668829083442688	1.16428208351135	-22.6684303283691	-0.00230353930965066	0.00646266713738441	-0.00944637414067984	-0.00230353930965066
1494	-0.716231524944305	0.839607775211334	-23.4476490020752	-0.0152905117720366	0.00321592413820326	-0.00977104809135199	0.00191722682211548
1495	-0.391557216644287	1.16428208351135	-23.3827152252197	0.0168522447347641	-0.000355493422830477	-0.00132951640989631	0.000618529506027699
1496	-0.0668829083442688	0.839607775211334	-22.8632354736328	0.013930176384747	0.00159255252219737	-0.00847235135734081	0.00159255252219737
1497	-0.0668829083442688	1.48895645141602	-22.5385608673096	-0.00522560812532902	0.00906006153672934	-0.00230353930965066	-0.00197886489331722
1498	1.23181438446045	0.190259143710136	-22.2138862609863	0.00516396993771195	0.00548864435404539	-0.00977104809135199	0.000293855206109583
1499	-0.391557216644287	1.81363070011139	-22.6684303283691	0.0246444288641214	-0.00814767740666866	0.00613799272105098	0.000293855206109583
1500	0.907140016555786	0.190259143710136	-22.7333660125732	-0.00619963090866804	-0.00295288790948689	0.0103587592020631	0.0113327819854021
1501	-0.391557216644287	0.839607775211334	-22.7333660125732	0.0126314787194133	0.00646266713738441	0.00126787810586393	0.00159255252219737
1502	0.582465708255768	-0.134415164589882	-22.4736270904541	-0.00392691092565656	-0.00295288790948689	0.00354059832170606	-0.00100484199356288
1503	0.25779139995575	0.190259143710136	-22.3437576293945	0.00321592413820326	0.000943203864153475	-0.00717365415766835	-0.0026282137259841
1504	0.25779139995575	0.514933466911316	-22.2788219451904	-0.00392691092565656	-3.08191010844894e-05	0.00159255252219737	0.00159255252219737
1505	-0.716231524944305	0.190259143710136	-22.4736270904541	-0.00847235135734081	-0.0026282137259841	0.00126787810586393	0.000618529506027699
1506	-0.716231524944305	0.190259143710136	-22.4736270904541	-0.0191866029053926	0.000943203864153475	0.00516396993771195	0.000293855206109583
1507	-1.04090583324432	-0.134415164589882	-22.2788219451904	-0.0162645354866982	0.000293855206109583	-0.00717365415766835	-0.00230353930965066
1508	-0.391557216644287	0.190259143710136	-22.4736270904541	0.0116574559360743	0.000618529506027699	-0.00230353930965066	0.000293855206109583
1509	-1.36558020114899	-0.134415164589882	-22.2138862609863	0.01100810803473	-0.00392691092565656	0.0123068047687411	0.0022419011220336
1510	-1.04090583324432	1.16428208351135	-22.7983016967773	-0.00912170019000769	0.00321592413820326	0.00289124972186983	0.00613799272105098
1511	0.25779139995575	0.190259143710136	-22.7333660125732	-0.00912170019000769	-0.00555028254166245	-0.00132951640989631	-3.08191010844894e-05
1512	-0.391557216644287	1.16428208351135	-22.6684303283691	-0.00392691092565656	0.01100810803473	-0.00100484199356288	-0.000680167751852423
1513	-0.716231524944305	0.839607775211334	-22.5385608673096	0.00354059832170606	-0.00100484199356288	-0.00619963090866804	-0.00132951640989631
1514	-0.391557216644287	1.16428208351135	-22.40869140625	0.00743668992072344	0.00548864435404539	0.00451462110504508	0.00159255252219737
1515	-0.0668829083442688	-0.459089487791061	-22.7983016967773	0.00678734155371785	-0.00100484199356288	0.00483929552137852	-0.00522560812532902
1516	-0.391557216644287	0.514933466911316	-22.2788219451904	-0.0146411629393697	0.00289124972186983	0.000293855206109583	0.00386527273803949
1517	-0.0668829083442688	0.190259143710136	-22.6034965515137	0.0275664981454611	-3.08191010844894e-05	-0.0123684434220195	-0.00132951640989631
1518	-0.391557216644287	-0.459089487791061	-22.5385608673096	0.000618529506027699	-0.00944637414067984	-0.0100957229733467	-0.00782300252467394
1519	0.907140016555786	-1.10843813419342	-22.4736270904541	0.00548864435404539	-0.0139918150380254	-0.00197886489331722	-0.00230353930965066
1520	-0.0668829083442688	0.190259143710136	-22.6034965515137	-0.0026282137259841	-0.0104203969240189	-3.08191010844894e-05	-0.00230353930965066
1521	0.907140016555786	-0.459089487791061	-22.3437576293945	-0.00132951640989631	-0.00425158534198999	-0.00392691092565656	-0.00684897974133492
1522	0.582465708255768	0.190259143710136	-22.3437576293945	-0.00230353930965066	0.00970941036939621	-0.000355493422830477	-0.00587495695799589
1523	-0.716231524944305	0.839607775211334	-22.6684303283691	0.00451462110504508	-0.000355493422830477	-0.00230353930965066	-0.0139918150380254
1524	-0.716231524944305	0.839607775211334	-22.6684303283691	0.00289124972186983	-0.00165419070981443	-0.00327756232582033	-0.00944637414067984
1525	-0.391557216644287	0.839607775211334	-22.6684303283691	0.00581331877037883	-0.00555028254166245	0.00289124972186983	-0.00684897974133492
1526	-1.04090583324432	0.839607775211334	-22.5385608673096	-0.00717365415766835	0.00646266713738441	-0.00132951640989631	-0.00295288790948689
1527	-0.391557216644287	0.839607775211334	-22.40869140625	-0.00782300252467394	0.00613799272105098	0.0022419011220336	-0.0146411629393697
1528	0.907140016555786	0.839607775211334	-22.6034965515137	0.0123068047687411	0.00256657530553639	-0.0133424662053585	-0.0100957229733467
1529	0.25779139995575	0.190259143710136	-22.8632354736328	-0.0026282137259841	0.00646266713738441	0.00191722682211548	-0.00327756232582033
1530	0.582465708255768	0.514933466911316	-22.6684303283691	-0.00132951640989631	-0.00165419070981443	-0.00684897974133492	-0.00652430532500148
1531	-0.0668829083442688	1.48895645141602	-22.9281711578369	0.000618529506027699	0.00646266713738441	-0.00165419070981443	-0.00717365415766835
1532	0.25779139995575	0.839607775211334	-22.7333660125732	-0.0162645354866982	0.000943203864153475	-0.0120437685400248	-0.0100957229733467
1533	0.25779139995575	0.514933466911316	-22.9281711578369	0.00386527273803949	0.00126787810586393	-0.00684897974133492	-0.00457625929266214
1534	0.907140016555786	-0.459089487791061	-22.8632354736328	0.0152288740500808	0.00256657530553639	-0.0107450718060136	0.00289124972186983
1535	0.25779139995575	-0.134415164589882	-22.5385608673096	0.00159255252219737	0.000293855206109583	-0.000355493422830477	-3.08191010844894e-05
1536	0.907140016555786	-0.134415164589882	-22.3437576293945	-0.00977104809135199	0.00418994715437293	0.00613799272105098	-0.000355493422830477
1537	0.25779139995575	0.190259143710136	-22.4736270904541	0.00873538758605719	0.00321592413820326	0.000943203864153475	0.000293855206109583
1538	-0.391557216644287	0.839607775211334	-22.5385608673096	0.00613799272105098	0.00191722682211548	-0.00490093370899558	-0.00522560812532902
1539	-0.716231524944305	-0.134415164589882	-22.40869140625	-3.08191010844894e-05	-0.0026282137259841	0.00516396993771195	0.00418994715437293
1540	-0.0668829083442688	-0.134415164589882	-22.0840167999268	-0.00457625929266214	0.00386527273803949	0.00386527273803949	0.00581331877037883
1541	-1.04090583324432	1.16428208351135	-23.2528457641602	-0.00392691092565656	0.00873538758605719	0.00354059832170606	0.00483929552137852
1542	-1.69025444984436	0.839607775211334	-22.7333660125732	-0.00230353930965066	0.00289124972186983	-0.00522560812532902	-0.00555028254166245
1543	-1.36558020114899	-0.459089487791061	-22.2788219451904	0.00191722682211548	0.000943203864153475	-0.00230353930965066	-0.00197886489331722
1544	-1.04090583324432	-0.459089487791061	-22.8632354736328	0.0100340843200684	-0.000680167751852423	0.00581331877037883	0.0103587592020631
1545	-0.391557216644287	-0.134415164589882	-22.0190830230713	0.00483929552137852	0.0022419011220336	-0.00327756232582033	0.00418994715437293
1546	-0.391557216644287	-0.134415164589882	-22.40869140625	-0.000680167751852423	-0.00100484199356288	0.00776136433705688	-3.08191010844894e-05
1547	-0.716231524944305	0.514933466911316	-22.4736270904541	-0.00392691092565656	0.00451462110504508	-0.00425158534198999	0.00159255252219737
1548	-1.04090583324432	1.81363070011139	-22.7333660125732	-0.0107450718060136	-0.00197886489331722	-0.00717365415766835	-0.00879702530801296
1549	-1.04090583324432	0.839607775211334	-22.2788219451904	0.00548864435404539	0.00159255252219737	-0.00295288790948689	-0.0026282137259841
1550	0.907140016555786	0.514933466911316	-22.4736270904541	-0.00522560812532902	-0.00295288790948689	-0.00132951640989631	0.01100810803473
1551	-0.0668829083442688	0.190259143710136	-22.2138862609863	-0.00555028254166245	-0.00360223650932312	-0.00944637414067984	-0.00230353930965066
1552	0.25779139995575	-0.459089487791061	-22.8632354736328	0.00354059832170606	0.000943203864153475	-0.00295288790948689	-0.00652430532500148
1553	0.582465708255768	-0.783763766288757	-23.122974395752	0.00613799272105098	-0.0100957229733467	-0.0120437685400248	-0.00100484199356288
1554	-0.391557216644287	-0.134415164589882	-23.1879100799561	0.01100810803473	-0.00295288790948689	-0.00100484199356288	-0.00132951640989631
1555	-0.391557216644287	-0.459089487791061	-23.122974395752	0.00126787810586393	-0.00490093370899558	0.00256657530553639	0.00256657530553639
1556	0.582465708255768	-0.134415164589882	-22.4736270904541	-0.00749832857400179	-0.00132951640989631	-0.00619963090866804	-0.00230353930965066
1557	0.907140016555786	-0.783763766288757	-22.4736270904541	-0.00814767740666866	0.00321592413820326	-0.0162645354866982	-0.00392691092565656
1558	0.25779139995575	-0.783763766288757	-22.5385608673096	-0.000355493422830477	-0.00360223650932312	-0.0107450718060136	-0.00425158534198999
1559	-0.0668829083442688	0.839607775211334	-23.1879100799561	0.0022419011220336	0.00191722682211548	-0.00782300252467394	-0.00230353930965066
1560	-0.0668829083442688	0.514933466911316	-23.1879100799561	0.00776136433705688	0.00256657530553639	0.00159255252219737	0.00516396993771195
1561	-0.0668829083442688	0.514933466911316	-22.9281711578369	-0.00814767740666866	0.00548864435404539	0.000618529506027699	0.00191722682211548
1562	0.25779139995575	0.190259143710136	-22.3437576293945	-0.00814767740666866	-0.00360223650932312	-0.00652430532500148	-0.000680167751852423
1563	0.582465708255768	0.190259143710136	-22.40869140625	0.0162028968334198	0.00483929552137852	-0.0120437685400248	-0.0107450718060136
1564	-0.0668829083442688	1.16428208351135	-22.7333660125732	0.0132808275520802	-0.00197886489331722	0.000293855206109583	-0.00132951640989631
1565	-0.0668829083442688	1.48895645141602	-22.8632354736328	0.00289124972186983	0.00451462110504508	-0.00100484199356288	0.00418994715437293
1566	0.25779139995575	0.839607775211334	-22.7983016967773	0.00516396993771195	0.00386527273803949	-0.0123684434220195	-0.00360223650932312
1567	0.582465708255768	0.190259143710136	-22.6034965515137	-0.00230353930965066	0.00191722682211548	-0.000355493422830477	-0.00295288790948689
1568	-0.0668829083442688	-0.134415164589882	-22.3437576293945	0.00548864435404539	-0.000680167751852423	-0.0136671401560307	-0.00587495695799589
1569	-0.0668829083442688	0.514933466911316	-22.2788219451904	-0.00879702530801296	-0.00230353930965066	-0.000355493422830477	-0.00132951640989631
1570	-0.391557216644287	1.16428208351135	-22.6684303283691	-0.0162645354866982	-0.00100484199356288	0.0022419011220336	0.00451462110504508
1571	0.582465708255768	0.514933466911316	-22.3437576293945	0.00483929552137852	-0.000680167751852423	-3.08191010844894e-05	-0.000680167751852423
1572	0.582465708255768	1.16428208351135	-22.40869140625	0.00321592413820326	-0.000355493422830477	0.00256657530553639	0.00386527273803949
1573	-1.04090583324432	1.16428208351135	-22.7333660125732	0.00678734155371785	0.0022419011220336	-0.0117190945893526	0.00743668992072344
1574	-0.0668829083442688	0.839607775211334	-22.2138862609863	0.00483929552137852	-0.00197886489331722	-0.00197886489331722	0.000943203864153475
1575	-0.391557216644287	0.839607775211334	-22.2788219451904	0.00646266713738441	0.00451462110504508	0.00191722682211548	0.00711201597005129
1576	-0.0668829083442688	0.839607775211334	-22.7333660125732	0.00548864435404539	0.00548864435404539	-0.0026282137259841	0.00678734155371785
1577	-1.36558020114899	1.16428208351135	-22.6684303283691	-0.0146411629393697	0.00776136433705688	-0.0123684434220195	-0.0026282137259841
1578	-0.391557216644287	0.190259143710136	-22.6684303283691	-0.00847235135734081	-0.00457625929266214	-0.0152905117720366	0.00418994715437293
1579	-1.04090583324432	-0.134415164589882	-22.9931049346924	-0.00652430532500148	-0.00327756232582033	-0.00132951640989631	0.00386527273803949
1580	-2.01492881774902	1.16428208351135	-22.40869140625	0.00386527273803949	-0.00165419070981443	0.00483929552137852	0.00841071270406246
1581	-1.04090583324432	-0.134415164589882	-22.1489524841309	-0.00457625929266214	0.0103587592020631	-0.00490093370899558	0.00646266713738441
1582	-1.36558020114899	1.16428208351135	-22.7333660125732	-0.00619963090866804	0.00581331877037883	-0.00360223650932312	0.00289124972186983
1583	-1.04090583324432	1.48895645141602	-22.5385608673096	-0.00457625929266214	0.00159255252219737	-3.08191010844894e-05	0.00483929552137852
1584	-0.391557216644287	1.48895645141602	-22.6684303283691	0.00451462110504508	0.00191722682211548	0.000293855206109583	0.00451462110504508
1585	-0.0668829083442688	0.514933466911316	-22.3437576293945	0.000943203864153475	-0.00457625929266214	-0.00197886489331722	0.00808603875339031
1586	-0.391557216644287	1.16428208351135	-22.2788219451904	-0.00425158534198999	0.00743668992072344	0.00451462110504508	-0.000680167751852423
1587	-0.391557216644287	0.839607775211334	-23.122974395752	0.0191249661147594	0.00256657530553639	0.00126787810586393	0.00256657530553639
1588	0.25779139995575	1.48895645141602	-23.3827152252197	0.0022419011220336	-0.000355493422830477	-0.0026282137259841	-0.000355493422830477
1589	0.582465708255768	-0.783763766288757	-23.0580406188965	-0.00295288790948689	-0.00295288790948689	-0.00360223650932312	0.00678734155371785
1590	0.582465708255768	-0.459089487791061	-22.4736270904541	-0.0175632312893867	-0.00717365415766835	0.0116574559360743	0.00711201597005129
1591	0.582465708255768	-1.10843813419342	-22.40869140625	-0.0211346503347158	0.0022419011220336	-0.00100484199356288	0.00256657530553639
1592	-0.391557216644287	-0.134415164589882	-22.2788219451904	-0.0130177913233638	-0.00360223650932312	-0.00327756232582033	-3.08191010844894e-05
1593	0.582465708255768	-1.75778675079346	-22.4736270904541	0.0165275707840919	-0.00165419070981443	-0.000355493422830477	-0.00327756232582033
1594	-0.0668829083442688	-0.783763766288757	-22.40869140625	-0.00100484199356288	-0.0130177913233638	0.00483929552137852	0.00321592413820326
1595	0.582465708255768	-0.783763766288757	-22.40869140625	0.000618529506027699	-0.00587495695799589	0.00516396993771195	0.00418994715437293
1596	0.582465708255768	-0.134415164589882	-22.40869140625	-0.00425158534198999	0.00321592413820326	0.00386527273803949	0.0022419011220336
1597	-0.391557216644287	-0.134415164589882	-22.2138862609863	-0.0198359526693821	0.00191722682211548	-0.00814767740666866	-0.00360223650932312
1598	-0.716231524944305	0.839607775211334	-21.8892135620117	0.00256657530553639	0.00548864435404539	-0.00197886489331722	-0.00392691092565656
1599	-0.0668829083442688	0.514933466911316	-22.4736270904541	0.0136055024340749	0.00126787810586393	-0.00522560812532902	-0.00295288790948689
1600	0.25779139995575	-0.134415164589882	-22.2788219451904	0.00191722682211548	0.000618529506027699	0.00548864435404539	0.00548864435404539
1601	-0.0668829083442688	1.81363070011139	-22.5385608673096	-0.00230353930965066	0.00386527273803949	0.00354059832170606	-3.08191010844894e-05
1602	-0.716231524944305	0.839607775211334	-22.3437576293945	0.0149041991680861	0.012956153601408	-0.00490093370899558	-0.00100484199356288
1603	0.907140016555786	0.514933466911316	-22.5385608673096	0.000943203864153475	0.000618529506027699	-0.00912170019000769	-0.0107450718060136
1604	0.907140016555786	0.190259143710136	-22.4736270904541	0.0317872650921345	-0.00717365415766835	-0.00165419070981443	-0.00165419070981443
1605	1.23181438446045	0.839607775211334	-22.6684303283691	-0.0110697457566857	0.00646266713738441	0.000293855206109583	-0.00100484199356288
1606	0.907140016555786	-0.134415164589882	-22.7333660125732	0.000943203864153475	0.00418994715437293	-0.00587495695799589	-0.000680167751852423
1607	-0.391557216644287	0.839607775211334	-22.6034965515137	0.00321592413820326	0.000943203864153475	-0.00425158534198999	-0.000355493422830477
1608	-0.391557216644287	0.514933466911316	-22.6034965515137	0.00516396993771195	0.00711201597005129	-0.00197886489331722	-0.00555028254166245
1609	-0.391557216644287	0.839607775211334	-22.40869140625	-0.0237320438027382	-0.0113944197073579	-0.00360223650932312	0.00354059832170606
1610	1.55648863315582	-0.134415164589882	-22.4736270904541	0.00191722682211548	0.000943203864153475	0.00289124972186983	0.00808603875339031
1611	-0.716231524944305	1.16428208351135	-22.7983016967773	-0.00814767740666866	0.000618529506027699	-0.00944637414067984	-0.00814767740666866
1612	0.907140016555786	-0.459089487791061	-22.40869140625	0.00191722682211548	0.00613799272105098	-0.00555028254166245	-3.08191010844894e-05
1613	0.25779139995575	0.190259143710136	-22.4736270904541	-0.00587495695799589	0.00159255252219737	-0.000355493422830477	-0.00977104809135199
1614	-0.391557216644287	0.839607775211334	-22.5385608673096	-0.000355493422830477	0.00451462110504508	-3.08191010844894e-05	-0.00132951640989631
1615	-1.04090583324432	1.16428208351135	-22.2788219451904	-0.00360223650932312	-0.00165419070981443	0.00678734155371785	0.00808603875339031
1616	0.25779139995575	0.514933466911316	-22.6684303283691	-0.00847235135734081	0.00483929552137852	-0.00847235135734081	-0.0026282137259841
1617	-0.716231524944305	0.190259143710136	-22.2138862609863	-0.0026282137259841	0.00256657530553639	-0.00230353930965066	-0.000680167751852423
1618	-1.04090583324432	0.190259143710136	-22.4736270904541	-0.0100957229733467	0.00970941036939621	-0.00717365415766835	-0.00425158534198999
1619	-1.69025444984436	0.839607775211334	-22.6034965515137	0.00873538758605719	0.000943203864153475	-0.00912170019000769	-0.00392691092565656
1620	-1.36558020114899	1.16428208351135	-22.2138862609863	0.0269171483814716	0.00289124972186983	0.00289124972186983	0.00191722682211548
1621	-0.391557216644287	0.839607775211334	-22.0190830230713	-0.00490093370899558	0.00548864435404539	-0.00230353930965066	-0.0026282137259841
1622	-0.0668829083442688	0.190259143710136	-22.6684303283691	0.0132808275520802	0.00191722682211548	-0.00879702530801296	-0.00587495695799589
1623	0.907140016555786	-0.134415164589882	-22.6034965515137	0.0200989879667759	0.00516396993771195	-0.00165419070981443	-0.00652430532500148
1624	-0.716231524944305	1.48895645141602	-22.5385608673096	0.00418994715437293	-0.00684897974133492	-0.00425158534198999	-0.00587495695799589
1625	-0.391557216644287	1.16428208351135	-22.2788219451904	0.000618529506027699	0.000618529506027699	0.0106834331527352	-0.00165419070981443
1626	0.25779139995575	0.190259143710136	-22.40869140625	-0.00132951640989631	-0.00619963090866804	-0.000355493422830477	-0.00392691092565656
1627	0.25779139995575	-0.459089487791061	-22.7333660125732	-0.00879702530801296	0.00548864435404539	-0.00392691092565656	-0.0136671401560307
1628	0.25779139995575	-0.783763766288757	-22.4736270904541	0.00548864435404539	-0.00490093370899558	-0.00782300252467394	-0.00587495695799589
1629	0.582465708255768	-1.10843813419342	-22.4736270904541	0.00289124972186983	-0.00490093370899558	-0.00457625929266214	0.00321592413820326
1630	-0.716231524944305	-0.459089487791061	-22.5385608673096	0.0239950809627771	-0.00392691092565656	-0.000680167751852423	0.00354059832170606
1631	0.582465708255768	-1.75778675079346	-22.2138862609863	0.00613799272105098	0.000618529506027699	-3.08191010844894e-05	-0.00360223650932312
1632	-0.0668829083442688	-0.134415164589882	-22.2788219451904	0.00289124972186983	-0.0026282137259841	-0.00912170019000769	-0.00327756232582033
1633	-0.391557216644287	0.514933466911316	-22.6034965515137	0.00841071270406246	-0.00522560812532902	-0.00132951640989631	-0.0149658378213644
1634	-0.716231524944305	0.190259143710136	-22.6684303283691	0.00808603875339031	0.000618529506027699	0.00354059832170606	0.00159255252219737
1635	0.25779139995575	1.16428208351135	-22.40869140625	-0.0156151866540313	-0.00360223650932312	0.00548864435404539	-0.00100484199356288
1636	0.25779139995575	1.16428208351135	-22.9931049346924	0.000943203864153475	0.00159255252219737	-0.000355493422830477	0.00711201597005129
1637	-0.716231524944305	1.48895645141602	-23.122974395752	0.00646266713738441	0.00841071270406246	-0.00749832857400179	-0.0104203969240189
1638	0.25779139995575	1.16428208351135	-22.8632354736328	0.0126314787194133	0.00516396993771195	0.00321592413820326	-0.00587495695799589
1639	0.582465708255768	0.190259143710136	-22.9931049346924	0.011982130818069	-0.00165419070981443	-0.00522560812532902	-0.0026282137259841
1640	0.25779139995575	0.839607775211334	-22.7333660125732	-0.0126931173726916	0.000943203864153475	0.00581331877037883	0.00159255252219737
1641	0.582465708255768	-0.134415164589882	-22.8632354736328	0.00581331877037883	0.00354059832170606	-0.000680167751852423	0.00808603875339031
1642	0.25779139995575	1.16428208351135	-22.8632354736328	0.0022419011220336	0.00548864435404539	-0.00619963090866804	-0.00295288790948689
1643	-0.716231524944305	1.16428208351135	-22.7333660125732	0.011982130818069	0.00841071270406246	0.00354059832170606	-0.00425158534198999
1644	-0.391557216644287	1.16428208351135	-22.3437576293945	0.000943203864153475	0.00548864435404539	-0.00230353930965066	0.00289124972186983
1645	-0.391557216644287	0.514933466911316	-22.6034965515137	0.00483929552137852	0.00516396993771195	0.000943203864153475	0.00516396993771195
1646	-0.0668829083442688	1.48895645141602	-22.8632354736328	0.00711201597005129	0.00256657530553639	-0.00522560812532902	-3.08191010844894e-05
1647	-0.391557216644287	1.16428208351135	-23.1879100799561	0.00256657530553639	0.00808603875339031	-0.00717365415766835	-0.00360223650932312
1648	-0.391557216644287	0.839607775211334	-23.0580406188965	0.0152288740500808	-0.000355493422830477	-0.00684897974133492	-0.00230353930965066
1649	-0.0668829083442688	-0.134415164589882	-22.9281711578369	0.00354059832170606	-0.00132951640989631	-0.000355493422830477	-0.000355493422830477
1650	0.25779139995575	0.514933466911316	-22.6034965515137	0.00938473641872406	0.00256657530553639	0.00321592413820326	-0.00197886489331722
1651	-0.0668829083442688	0.839607775211334	-22.6684303283691	0.00289124972186983	0.00386527273803949	0.00646266713738441	0.00126787810586393
1652	-0.391557216644287	1.16428208351135	-22.7333660125732	0.00743668992072344	0.00126787810586393	-0.00360223650932312	-0.00977104809135199
1653	0.25779139995575	0.190259143710136	-22.4736270904541	-0.00392691092565656	-3.08191010844894e-05	0.00418994715437293	-0.00392691092565656
1654	-0.0668829083442688	-0.134415164589882	-22.3437576293945	-0.00490093370899558	-0.000680167751852423	-0.0139918150380254	-0.000355493422830477
1655	-0.391557216644287	-0.459089487791061	-22.1489524841309	-0.0175632312893867	-0.000355493422830477	0.00126787810586393	0.00906006153672934
1656	-1.04090583324432	0.190259143710136	-22.6034965515137	0.00906006153672934	0.00289124972186983	0.00354059832170606	-0.00230353930965066
1657	-0.716231524944305	-0.459089487791061	-22.9931049346924	0.00970941036939621	-0.00360223650932312	-0.0107450718060136	0.00256657530553639
1658	-1.69025444984436	1.48895645141602	-23.1879100799561	0.0113327819854021	0.00678734155371785	-0.00230353930965066	0.00451462110504508
1659	-1.04090583324432	0.839607775211334	-23.2528457641602	0.013930176384747	-0.000680167751852423	0.00126787810586393	0.000618529506027699
1660	-0.391557216644287	-0.134415164589882	-22.8632354736328	0.00970941036939621	0.00191722682211548	0.00613799272105098	0.0152288740500808
1661	-0.391557216644287	0.839607775211334	-23.0580406188965	0.0152288740500808	-0.0026282137259841	-0.00295288790948689	0.012956153601408
1662	-0.716231524944305	0.839607775211334	-22.0190830230713	-0.0110697457566857	-0.00230353930965066	-0.00132951640989631	0.00289124972186983
1663	0.582465708255768	-0.134415164589882	-22.5385608673096	-0.00230353930965066	0.000293855206109583	0.000943203864153475	0.00256657530553639
1664	-0.0668829083442688	-0.459089487791061	-22.4736270904541	0.00646266713738441	-0.00392691092565656	-0.00132951640989631	-0.00392691092565656
1665	0.25779139995575	-0.134415164589882	-22.5385608673096	0.0103587592020631	-0.000355493422830477	0.00938473641872406	0.00321592413820326
1666	0.582465708255768	-0.783763766288757	-22.2138862609863	-0.00197886489331722	0.000618529506027699	0.00678734155371785	0.00841071270406246
1667	-0.391557216644287	0.190259143710136	-22.2788219451904	0.00159255252219737	-0.00165419070981443	0.00678734155371785	-0.00684897974133492
1668	-0.391557216644287	-0.783763766288757	-21.9541473388672	0.00743668992072344	-0.00295288790948689	-0.00197886489331722	-0.00132951640989631
1669	-0.391557216644287	-0.134415164589882	-22.6034965515137	0.00191722682211548	-0.0126931173726916	0.00159255252219737	-0.00165419070981443
1670	0.582465708255768	-1.10843813419342	-22.40869140625	0.00191722682211548	-0.00814767740666866	-0.00165419070981443	0.00354059832170606
1671	-0.716231524944305	0.190259143710136	-22.4736270904541	0.00711201597005129	-0.00327756232582033	0.00483929552137852	0.00938473641872406
1672	1.23181438446045	-0.459089487791061	-22.3437576293945	0.00256657530553639	-3.08191010844894e-05	-0.0110697457566857	-0.00392691092565656
1673	0.25779139995575	1.16428208351135	-22.1489524841309	-0.0110697457566857	0.00289124972186983	-0.000680167751852423	-0.000355493422830477
1674	0.582465708255768	0.514933466911316	-22.40869140625	0.00581331877037883	0.00321592413820326	-0.00100484199356288	0.00321592413820326
1675	-0.716231524944305	1.48895645141602	-22.6034965515137	-0.00587495695799589	-0.00230353930965066	0.00938473641872406	0.000943203864153475
1676	0.582465708255768	0.839607775211334	-22.6034965515137	-3.08191010844894e-05	0.00743668992072344	0.0022419011220336	0.00516396993771195
1677	0.582465708255768	-0.134415164589882	-22.40869140625	0.00321592413820326	-3.08191010844894e-05	0.00548864435404539	-0.0107450718060136
1678	0.582465708255768	-0.134415164589882	-22.5385608673096	0.00678734155371785	0.00711201597005129	-0.00425158534198999	0.00451462110504508
1679	-0.716231524944305	0.190259143710136	-22.2788219451904	0.00321592413820326	0.00711201597005129	-0.00814767740666866	0.00581331877037883
1680	-0.391557216644287	1.16428208351135	-23.1879100799561	0.00776136433705688	0.000293855206109583	0.000293855206109583	0.00191722682211548
1681	-0.0668829083442688	-0.134415164589882	-22.6034965515137	0.00613799272105098	0.0136055024340749	0.000943203864153475	0.00678734155371785
1682	0.25779139995575	0.190259143710136	-22.6684303283691	0.0100340843200684	0.00451462110504508	-0.00360223650932312	-0.00132951640989631
1683	-0.0668829083442688	0.839607775211334	-22.7983016967773	0.0103587592020631	0.00678734155371785	0.000618529506027699	0.00386527273803949
1684	-0.716231524944305	1.16428208351135	-22.6684303283691	0.00386527273803949	-0.00100484199356288	0.00159255252219737	0.00613799272105098
1685	-0.391557216644287	0.839607775211334	-22.3437576293945	0.000618529506027699	-0.00425158534198999	-0.000355493422830477	0.00483929552137852
1686	-0.0668829083442688	1.48895645141602	-22.7983016967773	0.00483929552137852	0.00289124972186983	0.000293855206109583	0.00581331877037883
1687	0.25779139995575	-0.134415164589882	-22.4736270904541	-0.0026282137259841	0.00418994715437293	-0.0107450718060136	0.00483929552137852
1688	0.25779139995575	0.190259143710136	-22.2788219451904	-0.00490093370899558	0.00581331877037883	0.000618529506027699	0.00483929552137852
1689	0.582465708255768	-0.134415164589882	-22.3437576293945	-0.00912170019000769	0.000618529506027699	-0.00847235135734081	0.00938473641872406
1690	-0.391557216644287	1.16428208351135	-22.5385608673096	-0.0133424662053585	-0.000680167751852423	-0.0026282137259841	0.00516396993771195
1691	0.907140016555786	0.190259143710136	-22.1489524841309	-0.0165892094373703	0.00581331877037883	0.000943203864153475	0.00646266713738441
1692	-1.36558020114899	1.16428208351135	-22.6034965515137	-0.00457625929266214	0.000943203864153475	-0.00912170019000769	0.00548864435404539
1693	-1.04090583324432	0.839607775211334	-22.6684303283691	-0.00295288790948689	-0.00392691092565656	-0.000680167751852423	0.00418994715437293
1694	-1.69025444984436	0.190259143710136	-22.4736270904541	-0.0110697457566857	0.0022419011220336	-0.00490093370899558	0.00841071270406246
1695	-0.716231524944305	-0.134415164589882	-22.2788219451904	-0.0113944197073579	-0.00295288790948689	0.000293855206109583	0.00516396993771195
1696	-1.69025444984436	0.839607775211334	-22.4736270904541	0.00451462110504508	0.00613799272105098	0.00451462110504508	0.00516396993771195
1697	-1.36558020114899	0.839607775211334	-22.3437576293945	0.00321592413820326	0.000618529506027699	-0.00717365415766835	0.0022419011220336
1698	-0.716231524944305	1.48895645141602	-22.7983016967773	0.0106834331527352	0.0103587592020631	0.0022419011220336	0.00289124972186983
1699	0.582465708255768	-0.459089487791061	-22.2138862609863	0.00516396993771195	0.00581331877037883	-0.00587495695799589	-0.000355493422830477
1700	-0.716231524944305	0.839607775211334	-21.9541473388672	0.0152288740500808	0.000293855206109583	0.0116574559360743	0.00354059832170606
1701	0.582465708255768	0.514933466911316	-22.1489524841309	0.00646266713738441	0.00743668992072344	0.00548864435404539	0.00354059832170606
1702	-0.716231524944305	1.48895645141602	-22.5385608673096	0.0152288740500808	0.0106834331527352	-0.00165419070981443	-0.00457625929266214
1703	-0.716231524944305	1.16428208351135	-22.3437576293945	-0.0113944197073579	-0.000355493422830477	-0.00425158534198999	-0.000355493422830477
1704	-0.391557216644287	-0.459089487791061	-22.2788219451904	-3.08191010844894e-05	-0.00587495695799589	-0.0123684434220195	-0.00555028254166245
1705	-0.716231524944305	0.190259143710136	-22.6684303283691	-0.00652430532500148	-0.0107450718060136	0.00321592413820326	0.00516396993771195
1706	-0.0668829083442688	-0.459089487791061	-22.6034965515137	0.013930176384747	0.000618529506027699	0.00126787810586393	0.00711201597005129
1707	-0.716231524944305	0.190259143710136	-22.4736270904541	0.0259431265294552	-0.00392691092565656	-0.00230353930965066	0.0022419011220336
1708	-0.0668829083442688	-0.134415164589882	-22.3437576293945	0.0295145437121391	-0.00425158534198999	-0.00555028254166245	-0.000680167751852423
1709	-0.0668829083442688	-0.459089487791061	-22.1489524841309	0.0223717093467712	-0.00587495695799589	0.0103587592020631	0.00386527273803949
1710	0.582465708255768	-0.783763766288757	-22.2138862609863	0.0233457311987877	-0.00522560812532902	-0.00555028254166245	0.00418994715437293
1711	-0.391557216644287	0.190259143710136	-22.7333660125732	0.0252937767654657	0.00483929552137852	0.0142548503354192	0.00451462110504508
1712	-0.391557216644287	0.839607775211334	-22.6684303283691	0.00581331877037883	0.000618529506027699	-0.00717365415766835	-0.00100484199356288
1713	0.582465708255768	-0.459089487791061	-22.3437576293945	0.000618529506027699	0.00191722682211548	-0.00392691092565656	-0.00749832857400179
1714	0.582465708255768	-0.459089487791061	-22.0840167999268	0.000943203864153475	-0.000355493422830477	-0.00652430532500148	0.00159255252219737
1715	0.25779139995575	-0.134415164589882	-22.1489524841309	-0.00782300252467394	-0.00652430532500148	0.00386527273803949	0.00386527273803949
1716	0.582465708255768	-0.134415164589882	-22.5385608673096	-0.00490093370899558	0.00386527273803949	0.00516396993771195	0.000293855206109583
1717	0.25779139995575	-0.134415164589882	-22.9931049346924	-0.00782300252467394	0.00321592413820326	-0.00360223650932312	-0.00555028254166245
1718	0.25779139995575	1.16428208351135	-22.6034965515137	0.000618529506027699	0.00613799272105098	-0.00327756232582033	-0.00847235135734081
1719	0.25779139995575	0.839607775211334	-22.7983016967773	-0.00879702530801296	-0.0026282137259841	-0.00782300252467394	-0.00684897974133492
1720	0.25779139995575	0.190259143710136	-22.3437576293945	-0.00295288790948689	0.00743668992072344	0.00483929552137852	-0.00684897974133492
1721	-0.0668829083442688	0.839607775211334	-22.7333660125732	-0.00327756232582033	0.00678734155371785	-0.00230353930965066	0.000293855206109583
1722	-0.391557216644287	0.839607775211334	-22.7333660125732	-0.00717365415766835	0.00581331877037883	-0.00165419070981443	-0.0110697457566857
1723	0.582465708255768	0.190259143710136	-22.6684303283691	0.00354059832170606	0.00451462110504508	-0.00555028254166245	-0.00522560812532902
1724	0.25779139995575	0.514933466911316	-22.40869140625	0.00289124972186983	-0.00165419070981443	0.00483929552137852	-0.00360223650932312
1725	1.23181438446045	-0.459089487791061	-22.40869140625	0.00126787810586393	0.00159255252219737	0.00581331877037883	-0.00425158534198999
1726	0.582465708255768	0.190259143710136	-22.0190830230713	-0.00230353930965066	0.00321592413820326	-0.00197886489331722	0.00581331877037883
1727	0.25779139995575	0.514933466911316	-22.40869140625	0.00289124972186983	0.00354059832170606	-0.00684897974133492	-0.00392691092565656
1728	-0.391557216644287	0.514933466911316	-22.3437576293945	0.0262678004801273	0.00191722682211548	-3.08191010844894e-05	-0.00619963090866804
1729	-0.716231524944305	1.48895645141602	-22.6684303283691	0.00841071270406246	0.000618529506027699	0.00354059832170606	-0.00132951640989631
1730	-0.391557216644287	0.514933466911316	-22.5385608673096	0.00581331877037883	0.000943203864153475	0.00354059832170606	0.00289124972186983
1731	-1.36558020114899	0.839607775211334	-22.6034965515137	-0.00944637414067984	0.00873538758605719	0.00386527273803949	-0.00360223650932312
1732	-0.716231524944305	-0.134415164589882	-22.0190830230713	-0.00327756232582033	0.00321592413820326	-0.00684897974133492	-0.000680167751852423
1733	-0.391557216644287	0.839607775211334	-22.6684303283691	0.000943203864153475	-0.00100484199356288	-0.000680167751852423	-0.00782300252467394
1734	-1.69025444984436	1.16428208351135	-22.6684303283691	-0.0026282137259841	-0.00295288790948689	0.00321592413820326	-0.00100484199356288
1735	-1.36558020114899	1.48895645141602	-23.2528457641602	0.00191722682211548	-0.000355493422830477	0.00126787810586393	-0.000680167751852423
1736	-1.36558020114899	0.839607775211334	-23.0580406188965	-0.00684897974133492	0.00743668992072344	0.00256657530553639	0.00516396993771195
1737	-0.0668829083442688	0.190259143710136	-22.2138862609863	-0.00522560812532902	0.00516396993771195	-0.00197886489331722	-0.00165419070981443
1738	0.907140016555786	0.514933466911316	-22.1489524841309	-0.00295288790948689	0.00354059832170606	-0.00490093370899558	-0.00522560812532902
1739	-0.391557216644287	1.16428208351135	-22.4736270904541	-0.0117190945893526	-0.00132951640989631	0.0022419011220336	-0.000355493422830477
1740	-0.0668829083442688	1.48895645141602	-22.6034965515137	0.00321592413820326	-0.00490093370899558	0.00451462110504508	0.00581331877037883
1741	-0.391557216644287	0.839607775211334	-22.9281711578369	0.00451462110504508	0.00711201597005129	0.00483929552137852	-0.00197886489331722
1742	0.907140016555786	-0.459089487791061	-22.9281711578369	-0.00522560812532902	0.000943203864153475	-0.00360223650932312	-0.00912170019000769
1743	-0.391557216644287	0.514933466911316	-22.9931049346924	0.00938473641872406	0.00159255252219737	-0.00132951640989631	0.000293855206109583
1744	0.25779139995575	0.514933466911316	-22.7983016967773	0.00711201597005129	-0.00587495695799589	0.00483929552137852	-0.00132951640989631
1745	-0.391557216644287	0.190259143710136	-23.3827152252197	0.00418994715437293	-0.00555028254166245	0.000293855206109583	-0.00360223650932312
1746	0.582465708255768	-0.459089487791061	-23.3177795410156	0.0113327819854021	-0.00814767740666866	0.00841071270406246	-0.00490093370899558
1747	0.25779139995575	-1.10843813419342	-22.7983016967773	-0.0159398596733809	-0.00197886489331722	-0.00100484199356288	-0.00814767740666866
1748	0.25779139995575	-0.783763766288757	-22.40869140625	0.0259431265294552	0.00354059832170606	-0.0026282137259841	-0.00684897974133492
1749	0.907140016555786	-0.783763766288757	-22.1489524841309	-3.08191010844894e-05	0.00516396993771195	-0.00230353930965066	0.00321592413820326
1750	-0.716231524944305	1.16428208351135	-22.5385608673096	0.00191722682211548	-0.00327756232582033	0.00808603875339031	-3.08191010844894e-05
1751	0.582465708255768	-0.134415164589882	-22.8632354736328	0.00256657530553639	0.00548864435404539	0.00289124972186983	0.00256657530553639
1752	-0.716231524944305	1.16428208351135	-23.1879100799561	-0.00132951640989631	0.00386527273803949	-0.0026282137259841	-0.00652430532500148
1753	-0.391557216644287	0.839607775211334	-23.0580406188965	0.0022419011220336	0.000943203864153475	-0.00165419070981443	-0.00490093370899558
1754	-0.391557216644287	1.48895645141602	-22.8632354736328	0.0152288740500808	0.00613799272105098	-0.00295288790948689	-0.00360223650932312
1755	0.25779139995575	0.839607775211334	-22.6684303283691	0.00711201597005129	-0.00100484199356288	-0.00522560812532902	-0.00197886489331722
1756	-0.0668829083442688	1.16428208351135	-23.2528457641602	-0.00944637414067984	-0.00132951640989631	-0.00197886489331722	-0.0026282137259841
1757	0.25779139995575	0.839607775211334	-23.5775184631348	-0.00587495695799589	0.000943203864153475	-0.00230353930965066	0.000943203864153475
1758	-0.716231524944305	1.48895645141602	-23.5775184631348	0.00970941036939621	0.0106834331527352	-0.0107450718060136	-0.00522560812532902
1759	0.907140016555786	-0.459089487791061	-22.9931049346924	0.0103587592020631	0.00289124972186983	0.000618529506027699	0.00354059832170606
1760	-0.0668829083442688	1.16428208351135	-23.0580406188965	0.0321119390428066	0.00159255252219737	-0.0026282137259841	-0.00230353930965066
1761	0.582465708255768	-0.134415164589882	-22.8632354736328	-0.0120437685400248	0.00256657530553639	0.00126787810586393	-0.00555028254166245
1762	-0.391557216644287	1.48895645141602	-23.3177795410156	0.00354059832170606	0.00678734155371785	-0.00165419070981443	-0.00490093370899558
1763	-0.0668829083442688	1.16428208351135	-22.7333660125732	-0.0230826959013939	-0.000680167751852423	-0.0120437685400248	-0.00360223650932312
1764	-0.0668829083442688	0.514933466911316	-22.2788219451904	0.00548864435404539	0.000618529506027699	0.00159255252219737	0.00418994715437293
1765	-0.391557216644287	0.190259143710136	-22.40869140625	0.00938473641872406	0.00451462110504508	0.000618529506027699	0.00256657530553639
1766	-0.0668829083442688	0.839607775211334	-22.40869140625	-0.0107450718060136	0.00581331877037883	-0.00977104809135199	0.00873538758605719
1767	-0.716231524944305	1.81363070011139	-22.40869140625	0.0116574559360743	-0.00132951640989631	-0.000355493422830477	-0.00522560812532902
1768	-0.391557216644287	1.16428208351135	-22.6684303283691	-0.00165419070981443	0.00711201597005129	-0.00684897974133492	-0.00197886489331722
1769	-0.716231524944305	1.48895645141602	-22.7333660125732	-0.0237320438027382	0.00451462110504508	0.000943203864153475	0.00483929552137852
1770	-0.716231524944305	-0.134415164589882	-22.40869140625	-0.00977104809135199	-0.000680167751852423	-0.00165419070981443	0.00386527273803949
1771	-1.69025444984436	1.16428208351135	-22.5385608673096	-0.0107450718060136	0.00321592413820326	-0.00392691092565656	0.00321592413820326
1772	-1.04090583324432	1.16428208351135	-22.0190830230713	-0.00782300252467394	0.00354059832170606	-0.0136671401560307	-0.00782300252467394
1773	-0.716231524944305	-0.134415164589882	-21.8892135620117	-0.0211346503347158	0.00808603875339031	-0.00457625929266214	-0.00392691092565656
1774	-0.0668829083442688	-0.134415164589882	-22.5385608673096	0.01100810803473	0.0022419011220336	0.00321592413820326	0.00548864435404539
1775	-0.391557216644287	-0.134415164589882	-22.4736270904541	-0.00360223650932312	0.00289124972186983	0.0022419011220336	0.0103587592020631
1776	0.582465708255768	0.190259143710136	-22.3437576293945	0.00938473641872406	0.000618529506027699	0.00548864435404539	0.00451462110504508
1777	-0.716231524944305	0.514933466911316	-22.7983016967773	0.00906006153672934	0.00841071270406246	-0.000355493422830477	0.00613799272105098
1778	-0.0668829083442688	1.16428208351135	-22.7983016967773	0.00483929552137852	-0.00457625929266214	-3.08191010844894e-05	-0.0133424662053585
1779	-0.391557216644287	1.16428208351135	-22.9931049346924	0.000618529506027699	0.00126787810586393	-0.00100484199356288	0.00483929552137852
1780	0.582465708255768	-0.134415164589882	-22.5385608673096	0.0113327819854021	0.000943203864153475	-0.0026282137259841	0.00321592413820326
1781	-1.04090583324432	0.839607775211334	-22.5385608673096	-0.00555028254166245	0.00711201597005129	0.0022419011220336	0.00808603875339031
1782	-0.391557216644287	0.190259143710136	-22.3437576293945	0.00711201597005129	-0.000355493422830477	-0.0120437685400248	-0.00977104809135199
1783	0.582465708255768	-1.43311238288879	-22.8632354736328	-0.00912170019000769	-0.00295288790948689	0.000293855206109583	-0.00295288790948689
1784	0.25779139995575	-1.10843813419342	-22.6034965515137	0.00321592413820326	-0.0104203969240189	0.00678734155371785	-0.00457625929266214
1785	0.582465708255768	-1.43311238288879	-22.8632354736328	-0.00555028254166245	-0.00360223650932312	-0.00619963090866804	0.00678734155371785
1786	0.582465708255768	-0.783763766288757	-22.4736270904541	0.00516396993771195	-0.00360223650932312	0.00906006153672934	0.00191722682211548
1787	0.25779139995575	-0.783763766288757	-22.40869140625	0.00289124972186983	-0.00814767740666866	-0.0139918150380254	-0.00165419070981443
1788	-0.391557216644287	0.839607775211334	-22.7983016967773	-0.00619963090866804	-0.0026282137259841	-0.00619963090866804	0.000943203864153475
1789	0.582465708255768	1.16428208351135	-22.9281711578369	0.0158782228827477	-0.00230353930965066	-0.00555028254166245	0.00841071270406246
1790	0.582465708255768	0.190259143710136	-22.2788219451904	-0.00457625929266214	0.000943203864153475	-0.00132951640989631	0.0136055024340749
1791	-0.0668829083442688	0.839607775211334	-22.6684303283691	0.00483929552137852	0.00970941036939621	0.00256657530553639	0.0116574559360743
1792	0.582465708255768	0.190259143710136	-22.3437576293945	0.00159255252219737	0.00256657530553639	-0.00587495695799589	0.00808603875339031
1793	0.25779139995575	-0.134415164589882	-22.40869140625	0.0132808275520802	0.000943203864153475	-0.00847235135734081	0.00289124972186983
1794	0.25779139995575	0.514933466911316	-22.5385608673096	0.00711201597005129	0.00354059832170606	0.00451462110504508	0.00256657530553639
1795	0.25779139995575	0.839607775211334	-22.6034965515137	0.00743668992072344	0.000293855206109583	0.00191722682211548	0.00483929552137852
1796	0.25779139995575	0.190259143710136	-22.2788219451904	0.00451462110504508	0.0022419011220336	-0.00132951640989631	0.00906006153672934
1797	0.25779139995575	0.514933466911316	-22.8632354736328	0.00191722682211548	0.00321592413820326	-0.0152905117720366	-0.00230353930965066
1798	0.582465708255768	-0.134415164589882	-22.5385608673096	-0.00522560812532902	0.000943203864153475	-0.00684897974133492	-0.00132951640989631
1799	-0.391557216644287	1.48895645141602	-22.5385608673096	0.01100810803473	0.000293855206109583	-0.00425158534198999	-0.000680167751852423
1800	-0.391557216644287	0.839607775211334	-22.6034965515137	-0.00197886489331722	-0.00587495695799589	0.00126787810586393	0.00613799272105098
1801	-0.391557216644287	1.16428208351135	-22.0840167999268	-0.00392691092565656	0.00354059832170606	0.00191722682211548	-0.00165419070981443
1802	0.582465708255768	0.514933466911316	-21.9541473388672	0.000943203864153475	0.00159255252219737	-0.00684897974133492	0.00386527273803949
1803	-0.0668829083442688	1.48895645141602	-22.7983016967773	-0.00912170019000769	0.00451462110504508	-0.000355493422830477	-0.00425158534198999
1804	-0.0668829083442688	1.16428208351135	-22.8632354736328	0.000293855206109583	0.00711201597005129	-0.00684897974133492	0.00321592413820326
1805	-0.716231524944305	1.48895645141602	-22.7333660125732	0.0022419011220336	0.00126787810586393	0.0022419011220336	0.00970941036939621
1806	-0.391557216644287	1.16428208351135	-22.4736270904541	-0.0113944197073579	-0.000355493422830477	-0.00132951640989631	0.00906006153672934
1807	-0.391557216644287	0.190259143710136	-22.1489524841309	-0.00944637414067984	0.00483929552137852	-0.00555028254166245	-0.000680167751852423
1808	-0.391557216644287	-0.134415164589882	-22.9281711578369	0.00678734155371785	-0.00132951640989631	-0.00555028254166245	-0.00360223650932312
1809	-1.04090583324432	0.190259143710136	-22.40869140625	-0.00165419070981443	0.00354059832170606	-0.000355493422830477	0.00613799272105098
1810	-1.36558020114899	1.16428208351135	-22.40869140625	-0.0185372550040483	0.00711201597005129	-0.00295288790948689	0.00678734155371785
1811	-0.716231524944305	0.190259143710136	-22.40869140625	-0.00522560812532902	0.000293855206109583	-0.00100484199356288	0.00548864435404539
1812	0.25779139995575	0.514933466911316	-22.4736270904541	-0.00165419070981443	0.00321592413820326	-0.00230353930965066	-0.00457625929266214
1813	-0.716231524944305	1.16428208351135	-22.2138862609863	-0.00490093370899558	0.00256657530553639	0.00126787810586393	-0.00100484199356288
1814	-1.36558020114899	1.48895645141602	-22.7983016967773	0.00159255252219737	0.000618529506027699	0.00191722682211548	0.00581331877037883
1815	-0.0668829083442688	0.839607775211334	-23.122974395752	-0.0107450718060136	0.00613799272105098	0.00191722682211548	0.00354059832170606
1816	-0.391557216644287	1.48895645141602	-23.3177795410156	-0.00457625929266214	-0.00360223650932312	-0.00165419070981443	-0.00327756232582033
1817	-0.0668829083442688	0.839607775211334	-23.0580406188965	0.0226963832974434	-3.08191010844894e-05	-0.00295288790948689	0.00613799272105098
1818	0.907140016555786	1.16428208351135	-22.9281711578369	0.00873538758605719	-0.000355493422830477	-0.0104203969240189	-0.00847235135734081
1819	0.582465708255768	-1.10843813419342	-22.0840167999268	0.0100340843200684	-3.08191010844894e-05	0.0022419011220336	0.00743668992072344
1820	-0.391557216644287	0.514933466911316	-22.6034965515137	0.0162028968334198	-0.00652430532500148	0.00256657530553639	0.0116574559360743
1821	0.25779139995575	-1.43311238288879	-22.4736270904541	0.00126787810586393	-0.00360223650932312	-0.00230353930965066	0.00873538758605719
1822	-0.391557216644287	0.190259143710136	-22.7333660125732	-0.0133424662053585	-0.00425158534198999	-0.00652430532500148	0.00321592413820326
1823	-0.391557216644287	-0.459089487791061	-22.7333660125732	0.0243197549134493	-0.00684897974133492	-0.00392691092565656	0.00321592413820326
1824	-0.391557216644287	-0.783763766288757	-22.0840167999268	0.00743668992072344	-0.00490093370899558	-0.0026282137259841	-0.00555028254166245
1825	0.25779139995575	-0.783763766288757	-22.0840167999268	0.00711201597005129	-0.00717365415766835	-0.00197886489331722	0.0100340843200684
1826	-0.0668829083442688	0.839607775211334	-22.4736270904541	-0.0169138833880424	0.00126787810586393	-0.000680167751852423	0.00906006153672934
1827	-0.391557216644287	0.839607775211334	-22.6034965515137	-0.0120437685400248	0.00354059832170606	-0.000680167751852423	0.00581331877037883
1828	-0.0668829083442688	1.16428208351135	-22.5385608673096	0.0165275707840919	0.000618529506027699	-0.00555028254166245	-3.08191010844894e-05
1829	0.907140016555786	-0.134415164589882	-22.5385608673096	-0.000355493422830477	-0.00360223650932312	-0.00490093370899558	-0.00457625929266214
1830	-0.0668829083442688	0.190259143710136	-21.8242778778076	-0.0165892094373703	-0.00295288790948689	-3.08191010844894e-05	0.00386527273803949
1831	-0.0668829083442688	0.190259143710136	-22.2138862609863	0.00289124972186983	0.00548864435404539	-0.00555028254166245	-0.00360223650932312
1832	-0.391557216644287	0.839607775211334	-22.7983016967773	-0.000355493422830477	0.000618529506027699	-0.0130177913233638	-0.00392691092565656
1833	-0.0668829083442688	0.514933466911316	-22.6684303283691	0.00418994715437293	0.00646266713738441	-0.00522560812532902	0.00191722682211548
1834	1.23181438446045	0.190259143710136	-22.40869140625	0.00483929552137852	0.00418994715437293	-0.0107450718060136	-0.000355493422830477
1835	0.582465708255768	0.839607775211334	-22.5385608673096	0.00126787810586393	-0.00522560812532902	-0.00360223650932312	0.013930176384747
1836	0.907140016555786	-0.459089487791061	-22.3437576293945	0.00191722682211548	0.00418994715437293	-0.0126931173726916	0.00159255252219737
1837	-0.716231524944305	1.81363070011139	-22.8632354736328	0.00126787810586393	0.000293855206109583	-0.00717365415766835	0.00354059832170606
1838	0.582465708255768	1.16428208351135	-22.9281711578369	-0.00295288790948689	0.00678734155371785	-0.00522560812532902	0.000943203864153475
1839	-0.716231524944305	1.16428208351135	-22.8632354736328	-0.00295288790948689	-0.00230353930965066	-0.00165419070981443	0.00483929552137852
1840	1.23181438446045	-0.459089487791061	-22.8632354736328	-0.00295288790948689	-0.00360223650932312	-0.00132951640989631	0.00289124972186983
1841	-0.391557216644287	1.16428208351135	-22.9931049346924	-0.00522560812532902	-0.00197886489331722	0.000943203864153475	0.00256657530553639
1842	0.25779139995575	1.16428208351135	-22.7333660125732	-0.00165419070981443	0.0100340843200684	-0.00230353930965066	-0.00360223650932312
1843	0.582465708255768	0.190259143710136	-22.4736270904541	0.00873538758605719	0.00581331877037883	-0.00749832857400179	0.00873538758605719
1844	0.582465708255768	0.514933466911316	-22.9931049346924	0.00516396993771195	0.00321592413820326	-0.00490093370899558	0.0022419011220336
1845	-0.0668829083442688	-0.783763766288757	-22.8632354736328	0.00418994715437293	0.00159255252219737	-0.00587495695799589	0.00321592413820326
1846	-0.0668829083442688	0.190259143710136	-22.40869140625	-0.00100484199356288	-3.08191010844894e-05	0.00256657530553639	0.00451462110504508
1847	-1.36558020114899	1.16428208351135	-22.8632354736328	-0.0191866029053926	0.00776136433705688	-0.00587495695799589	0.00354059832170606
1848	-1.36558020114899	1.16428208351135	-22.1489524841309	-0.00944637414067984	0.00743668992072344	-0.0100957229733467	-0.00327756232582033
1849	-1.36558020114899	1.48895645141602	-22.6684303283691	0.000293855206109583	0.00613799272105098	-0.00165419070981443	0.00743668992072344
1850	-0.716231524944305	0.190259143710136	-22.6684303283691	0.000293855206109583	-0.00425158534198999	0.0178262684494257	0.00678734155371785
1851	-1.69025444984436	1.16428208351135	-23.2528457641602	0.0116574559360743	0.000293855206109583	0.00126787810586393	-0.00197886489331722
1852	-1.04090583324432	0.190259143710136	-22.7983016967773	-0.00392691092565656	0.00483929552137852	0.00418994715437293	-0.00327756232582033
1853	-0.0668829083442688	0.190259143710136	-22.9281711578369	0.0136055024340749	0.00289124972186983	-0.00490093370899558	-0.0110697457566857
1854	-0.716231524944305	0.839607775211334	-22.8632354736328	0.000293855206109583	-0.000355493422830477	0.00386527273803949	-0.000680167751852423
1855	-0.0668829083442688	1.16428208351135	-23.1879100799561	-0.00879702530801296	-0.00327756232582033	0.00289124972186983	0.00126787810586393
1856	0.25779139995575	-0.134415164589882	-23.2528457641602	-0.0227580219507217	0.00646266713738441	0.00321592413820326	0.00581331877037883
1857	0.907140016555786	-0.134415164589882	-22.40869140625	0.00678734155371785	0.00289124972186983	-0.00457625929266214	0.000943203864153475
1858	0.25779139995575	0.190259143710136	-22.9931049346924	-0.00977104809135199	0.00126787810586393	-0.00197886489331722	0.00646266713738441
1859	-0.391557216644287	0.190259143710136	-22.5385608673096	0.0155535480007529	-0.00522560812532902	0.00776136433705688	-0.00425158534198999
1860	-0.391557216644287	0.190259143710136	-22.7333660125732	-0.00912170019000769	-0.00327756232582033	0.00289124972186983	0.0103587592020631
1861	-0.391557216644287	-0.134415164589882	-22.9931049346924	-0.0156151866540313	-0.00360223650932312	0.00321592413820326	-0.00100484199356288
1862	0.582465708255768	-1.10843813419342	-22.9281711578369	-0.0211346503347158	-0.00782300252467394	0.000943203864153475	-0.00652430532500148
1863	0.25779139995575	-0.459089487791061	-23.2528457641602	-0.0182125810533762	-0.00944637414067984	-0.000680167751852423	-0.0136671401560307
1864	-0.391557216644287	-0.134415164589882	-22.9281711578369	-0.0133424662053585	-0.00392691092565656	0.000618529506027699	0.00191722682211548
1865	-0.391557216644287	0.839607775211334	-23.122974395752	-0.0175632312893867	-0.00749832857400179	0.00256657530553639	-0.00327756232582033
1866	0.907140016555786	-0.134415164589882	-22.4736270904541	-0.0175632312893867	-0.000680167751852423	-0.00912170019000769	0.00841071270406246
1867	0.907140016555786	-0.134415164589882	-22.4736270904541	-0.00165419070981443	-0.000680167751852423	-3.08191010844894e-05	0.000943203864153475
1868	0.582465708255768	-0.134415164589882	-22.3437576293945	0.01847561635077	0.000293855206109583	-0.0100957229733467	-0.00490093370899558
1869	0.582465708255768	0.190259143710136	-22.3437576293945	-0.00100484199356288	0.0022419011220336	0.000943203864153475	-0.00100484199356288
1870	-0.0668829083442688	0.839607775211334	-22.4736270904541	0.00516396993771195	-0.00457625929266214	0.00938473641872406	0.00451462110504508
1871	0.907140016555786	0.190259143710136	-22.0190830230713	-0.000680167751852423	0.00483929552137852	0.01100810803473	0.00159255252219737
1872	0.582465708255768	0.514933466911316	-22.6684303283691	-0.00295288790948689	0.00711201597005129	-0.00360223650932312	-0.00197886489331722
1873	-0.391557216644287	1.48895645141602	-22.6684303283691	-0.0026282137259841	0.00646266713738441	-0.0026282137259841	-0.00425158534198999
1874	0.25779139995575	0.190259143710136	-22.6034965515137	-0.00132951640989631	-0.00652430532500148	-0.00197886489331722	-0.00132951640989631
1875	-0.391557216644287	1.16428208351135	-22.7983016967773	-3.08191010844894e-05	-0.00392691092565656	-0.00392691092565656	0.0022419011220336
1876	0.25779139995575	1.16428208351135	-22.6684303283691	-0.00425158534198999	0.00386527273803949	0.00776136433705688	0.00191722682211548
1877	-0.716231524944305	1.16428208351135	-22.3437576293945	-0.0201606266200542	0.00159255252219737	-0.00457625929266214	-0.00587495695799589
1878	-0.716231524944305	0.839607775211334	-22.9281711578369	0.01100810803473	0.00581331877037883	-0.00132951640989631	-0.0117190945893526
1879	0.25779139995575	-0.134415164589882	-22.4736270904541	-0.0143164889886975	-0.00717365415766835	-0.00392691092565656	-0.00197886489331722
1880	-0.716231524944305	0.839607775211334	-22.9931049346924	0.0200989879667759	0.00191722682211548	-0.00749832857400179	0.000293855206109583
1881	0.25779139995575	-0.134415164589882	-22.7983016967773	-0.0139918150380254	-0.00392691092565656	0.000618529506027699	0.000293855206109583
1882	-0.391557216644287	0.839607775211334	-23.1879100799561	0.00776136433705688	-0.00132951640989631	-0.00425158534198999	-0.00392691092565656
1883	-0.716231524944305	1.16428208351135	-22.8632354736328	-0.00327756232582033	0.00159255252219737	-0.00230353930965066	0.000943203864153475
1884	-0.716231524944305	0.839607775211334	-22.40869140625	0.00418994715437293	0.00159255252219737	-0.000680167751852423	0.00159255252219737
1885	-0.716231524944305	0.190259143710136	-22.4736270904541	-0.000355493422830477	0.00126787810586393	-0.00230353930965066	0.00906006153672934
1886	-1.36558020114899	1.16428208351135	-22.6684303283691	-0.00717365415766835	-0.000680167751852423	-0.00587495695799589	0.00354059832170606
1887	-1.36558020114899	0.839607775211334	-22.6034965515137	-0.00717365415766835	0.00711201597005129	-0.00847235135734081	0.00289124972186983
1888	-1.69025444984436	1.48895645141602	-22.3437576293945	-0.0120437685400248	-0.000355493422830477	-0.000680167751852423	-0.00197886489331722
1889	-0.391557216644287	1.16428208351135	-22.6034965515137	-0.00944637414067984	-0.00230353930965066	0.00191722682211548	0.000943203864153475
1890	-0.391557216644287	0.190259143710136	-22.4736270904541	-0.00197886489331722	0.00289124972186983	0.00906006153672934	0.000943203864153475
1891	-0.391557216644287	0.839607775211334	-22.6684303283691	-0.0107450718060136	0.00191722682211548	0.000293855206109583	-0.00327756232582033
1892	-1.04090583324432	1.16428208351135	-23.0580406188965	0.00711201597005129	0.00386527273803949	-0.00360223650932312	0.000293855206109583
1893	0.907140016555786	-0.459089487791061	-22.2788219451904	0.00743668992072344	0.00906006153672934	0.00418994715437293	-0.00165419070981443
1894	-0.0668829083442688	-0.134415164589882	-22.0190830230713	0.0158782228827477	0.00289124972186983	-0.00555028254166245	-0.00132951640989631
1895	0.582465708255768	0.514933466911316	-22.40869140625	0.00678734155371785	0.00808603875339031	0.00646266713738441	0.00776136433705688
1896	0.907140016555786	-0.134415164589882	-22.2788219451904	0.00451462110504508	-0.0026282137259841	0.00483929552137852	0.00126787810586393
1897	-0.0668829083442688	0.839607775211334	-22.2788219451904	-0.00295288790948689	0.000618529506027699	0.00386527273803949	-0.00717365415766835
1898	-0.391557216644287	0.190259143710136	-22.2788219451904	-0.00457625929266214	-0.00425158534198999	-0.00360223650932312	-0.00230353930965066
1899	-0.391557216644287	0.514933466911316	-22.40869140625	0.00256657530553639	-0.00717365415766835	0.00711201597005129	-0.00457625929266214
1900	0.582465708255768	-1.43311238288879	-22.0190830230713	0.00581331877037883	-0.00587495695799589	0.00289124972186983	0.00613799272105098
1901	-0.716231524944305	0.190259143710136	-22.7983016967773	0.00548864435404539	-0.00847235135734081	0.00516396993771195	-0.00490093370899558
1902	0.582465708255768	-1.10843813419342	-22.4736270904541	-0.00490093370899558	-0.00944637414067984	-3.08191010844894e-05	-0.00295288790948689
1903	0.582465708255768	-0.134415164589882	-22.3437576293945	0.0191249661147594	0.000293855206109583	-0.00295288790948689	0.00159255252219737
1904	0.907140016555786	-0.134415164589882	-22.40869140625	-0.00717365415766835	0.000618529506027699	-0.00814767740666866	-0.000680167751852423
1905	0.25779139995575	-0.459089487791061	-22.7333660125732	-0.00425158534198999	-0.00717365415766835	0.00743668992072344	0.00321592413820326
1906	0.582465708255768	0.190259143710136	-22.2138862609863	-0.00165419070981443	-0.00425158534198999	-0.00522560812532902	0.00159255252219737
1907	-0.0668829083442688	-0.459089487791061	-22.4736270904541	0.0126314787194133	0.0022419011220336	-0.00132951640989631	0.0022419011220336
1908	1.23181438446045	0.190259143710136	-22.40869140625	0.00646266713738441	-0.00100484199356288	-0.00782300252467394	-0.00555028254166245
1909	-0.716231524944305	0.839607775211334	-22.6034965515137	-0.00230353930965066	0.00126787810586393	0.00354059832170606	0.00159255252219737
1910	0.25779139995575	0.514933466911316	-23.3177795410156	-0.0185372550040483	0.00418994715437293	-0.0026282137259841	0.0022419011220336
1911	-1.04090583324432	1.16428208351135	-22.5385608673096	0.00159255252219737	0.00548864435404539	-0.00457625929266214	0.00548864435404539
1912	0.582465708255768	0.514933466911316	-22.5385608673096	0.00159255252219737	0.000618529506027699	-0.00847235135734081	-3.08191010844894e-05
1913	0.907140016555786	0.839607775211334	-23.1879100799561	0.00938473641872406	0.00906006153672934	0.00191722682211548	-0.00490093370899558
1914	-0.716231524944305	1.16428208351135	-23.4476490020752	0.00191722682211548	0.00126787810586393	-3.08191010844894e-05	-0.00425158534198999
1915	-0.391557216644287	1.16428208351135	-22.5385608673096	0.00321592413820326	0.00256657530553639	-0.00132951640989631	-0.000355493422830477
1916	0.907140016555786	1.16428208351135	-22.7333660125732	0.00418994715437293	-0.000680167751852423	-0.00522560812532902	-0.00295288790948689
1917	0.582465708255768	-0.134415164589882	-22.2138862609863	0.00548864435404539	0.00321592413820326	-0.00814767740666866	-0.0126931173726916
1918	0.25779139995575	1.16428208351135	-22.40869140625	0.0103587592020631	0.00808603875339031	-0.0110697457566857	-0.00327756232582033
1919	-0.0668829083442688	-0.134415164589882	-22.40869140625	0.00938473641872406	0.000618529506027699	-0.00749832857400179	-0.00879702530801296
1920	-0.716231524944305	1.48895645141602	-22.6684303283691	-0.0117190945893526	0.0022419011220336	0.000293855206109583	0.00841071270406246
1921	0.582465708255768	-0.134415164589882	-22.3437576293945	0.00743668992072344	0.00646266713738441	-0.0113944197073579	0.000943203864153475
1922	-0.391557216644287	0.190259143710136	-22.2788219451904	-3.08191010844894e-05	-0.00100484199356288	-0.00944637414067984	-0.00555028254166245
1923	-0.716231524944305	1.48895645141602	-22.3437576293945	0.0158782228827477	0.00386527273803949	0.000618529506027699	-0.00100484199356288
1924	-1.69025444984436	0.839607775211334	-22.6684303283691	-0.00652430532500148	-0.00360223650932312	-0.00749832857400179	-0.00425158534198999
1925	-1.36558020114899	1.16428208351135	-22.8632354736328	0.00191722682211548	-0.00327756232582033	0.00776136433705688	0.00451462110504508
1926	-2.01492881774902	0.839607775211334	-22.6034965515137	-0.00522560812532902	0.00516396993771195	0.00354059832170606	0.000943203864153475
1927	-0.0668829083442688	0.190259143710136	-22.2138862609863	-0.00327756232582033	0.00256657530553639	-0.00814767740666866	-0.0026282137259841
1928	-0.716231524944305	0.190259143710136	-22.1489524841309	-0.0123684434220195	0.00256657530553639	-0.00587495695799589	-0.00165419070981443
1929	0.25779139995575	-0.134415164589882	-22.1489524841309	-0.00847235135734081	-0.00132951640989631	-0.00360223650932312	-0.0026282137259841
1930	-0.391557216644287	1.48895645141602	-22.6684303283691	0.0022419011220336	-0.00295288790948689	0.00613799272105098	0.00938473641872406
1931	0.582465708255768	0.190259143710136	-22.5385608673096	-0.00912170019000769	0.00678734155371785	0.00581331877037883	-0.00230353930965066
1932	-0.716231524944305	0.839607775211334	-22.4736270904541	0.00646266713738441	0.00678734155371785	-0.00197886489331722	-0.00944637414067984
1933	-0.716231524944305	1.48895645141602	-22.5385608673096	0.000293855206109583	-0.00165419070981443	0.00418994715437293	-0.00684897974133492
1934	-0.391557216644287	-0.134415164589882	-22.7983016967773	0.00386527273803949	-0.00100484199356288	0.00126787810586393	0.00256657530553639
1935	-1.04090583324432	0.839607775211334	-22.3437576293945	0.00581331877037883	0.00191722682211548	0.00354059832170606	-0.00587495695799589
1936	0.25779139995575	-0.783763766288757	-22.6684303283691	-0.00295288790948689	-0.00425158534198999	-0.0107450718060136	-0.00327756232582033
1937	-0.716231524944305	0.514933466911316	-22.8632354736328	-0.00879702530801296	-0.00782300252467394	0.00256657530553639	-0.00749832857400179
1938	-0.0668829083442688	-0.134415164589882	-22.6684303283691	0.0152288740500808	-0.00619963090866804	-0.00977104809135199	-0.00652430532500148
1939	0.582465708255768	-1.10843813419342	-22.2788219451904	0.00191722682211548	-0.00652430532500148	0.00159255252219737	-0.00165419070981443
1940	-0.391557216644287	-0.459089487791061	-22.1489524841309	0.0155535480007529	-0.00555028254166245	0.00516396993771195	0.000943203864153475
1941	0.25779139995575	-0.783763766288757	-22.8632354736328	0.012956153601408	-0.00587495695799589	0.00289124972186983	0.000293855206109583
1942	0.25779139995575	0.839607775211334	-23.2528457641602	0.00516396993771195	-0.0026282137259841	-3.08191010844894e-05	-0.00944637414067984
1943	-0.0668829083442688	0.514933466911316	-22.9281711578369	0.00289124972186983	0.00159255252219737	-0.00392691092565656	-0.00132951640989631
1944	0.582465708255768	0.514933466911316	-22.9931049346924	-0.000355493422830477	-0.00425158534198999	-0.00555028254166245	-0.00132951640989631
1945	-0.0668829083442688	-0.134415164589882	-22.8632354736328	0.00646266713738441	-3.08191010844894e-05	0.00516396993771195	0.000943203864153475
1946	-0.0668829083442688	0.514933466911316	-22.6034965515137	0.00581331877037883	0.00776136433705688	-0.00132951640989631	-0.00490093370899558
1947	-0.391557216644287	1.16428208351135	-22.5385608673096	0.0022419011220336	-0.00295288790948689	-0.00360223650932312	-0.00327756232582033
1948	-0.0668829083442688	1.48895645141602	-22.9931049346924	0.00483929552137852	0.00483929552137852	-0.0100957229733467	-0.0107450718060136
1949	-0.391557216644287	0.514933466911316	-22.7983016967773	0.00191722682211548	-0.00230353930965066	0.00516396993771195	0.00646266713738441
1950	0.582465708255768	0.514933466911316	-22.5385608673096	-0.00165419070981443	0.00581331877037883	0.00613799272105098	-0.00619963090866804
1951	-0.391557216644287	1.16428208351135	-22.6034965515137	0.0188002903014421	0.000943203864153475	-0.00295288790948689	0.00581331877037883
1952	-0.391557216644287	2.13830494880676	-22.9281711578369	0.0223717093467712	-0.00100484199356288	-0.00847235135734081	-0.00944637414067984
1953	0.907140016555786	0.190259143710136	-23.122974395752	0.0334106348454952	0.00483929552137852	-0.00392691092565656	0.000293855206109583
1954	0.582465708255768	0.190259143710136	-23.0580406188965	0.0197743140161037	0.00678734155371785	0.00126787810586393	-0.00295288790948689
1955	0.582465708255768	0.190259143710136	-22.9281711578369	0.0259431265294552	-3.08191010844894e-05	0.000293855206109583	0.00386527273803949
1956	0.25779139995575	-0.134415164589882	-23.122974395752	0.0217223595827818	-0.000355493422830477	-0.00360223650932312	-0.00230353930965066
1957	-0.0668829083442688	0.839607775211334	-22.2788219451904	0.0142548503354192	0.000293855206109583	0.00126787810586393	-0.00814767740666866
1958	-0.0668829083442688	1.16428208351135	-22.6684303283691	0.00321592413820326	0.00548864435404539	-0.00457625929266214	0.00191722682211548
1959	0.25779139995575	1.48895645141602	-23.3177795410156	0.00906006153672934	-3.08191010844894e-05	-0.00490093370899558	0.00451462110504508
1960	0.582465708255768	0.190259143710136	-23.122974395752	-0.0146411629393697	0.000943203864153475	0.00418994715437293	0.00451462110504508
1961	-0.391557216644287	1.81363070011139	-23.1879100799561	-0.0227580219507217	-3.08191010844894e-05	0.00776136433705688	0.00581331877037883
1962	-1.04090583324432	0.190259143710136	-22.7333660125732	-0.00457625929266214	0.00841071270406246	0.00483929552137852	-0.00457625929266214
1963	-0.716231524944305	-0.134415164589882	-22.7333660125732	-0.0104203969240189	-0.00295288790948689	-0.000355493422830477	-0.00457625929266214
1964	-1.36558020114899	0.190259143710136	-22.6034965515137	-0.00197886489331722	-0.00230353930965066	-0.00392691092565656	-0.00327756232582033
1965	-1.04090583324432	0.514933466911316	-22.9931049346924	-0.00490093370899558	0.00159255252219737	0.0106834331527352	-0.00360223650932312
1966	-0.716231524944305	-0.134415164589882	-22.9281711578369	-0.0120437685400248	0.0113327819854021	0.00711201597005129	0.00321592413820326
1967	-0.716231524944305	0.190259143710136	-22.3437576293945	0.00678734155371785	0.00581331877037883	-0.0104203969240189	-0.00555028254166245
1968	-0.391557216644287	-0.134415164589882	-22.2138862609863	0.00581331877037883	0.00646266713738441	-0.00717365415766835	-0.00165419070981443
1969	-0.0668829083442688	0.839607775211334	-22.1489524841309	0.0149041991680861	-0.000680167751852423	-0.00619963090866804	-0.00522560812532902
1970	0.25779139995575	0.514933466911316	-22.4736270904541	0.00483929552137852	0.00191722682211548	0.00159255252219737	0.00808603875339031
1971	-1.04090583324432	1.16428208351135	-22.6684303283691	0.0136055024340749	0.0132808275520802	-0.00327756232582033	-0.00425158534198999
1972	0.582465708255768	-0.134415164589882	-22.40869140625	0.0116574559360743	0.00970941036939621	-0.0100957229733467	-0.00132951640989631
1973	0.25779139995575	0.514933466911316	-22.5385608673096	0.000293855206109583	0.000293855206109583	0.000618529506027699	0.00548864435404539
1974	-0.0668829083442688	-0.134415164589882	-22.4736270904541	-0.0113944197073579	-0.00425158534198999	-0.00944637414067984	0.00159255252219737
1975	-0.716231524944305	0.190259143710136	-22.40869140625	-0.00100484199356288	-0.00587495695799589	0.00289124972186983	0.00548864435404539
1976	0.582465708255768	-0.134415164589882	-22.6684303283691	0.000943203864153475	-0.00587495695799589	-0.00295288790948689	0.00289124972186983
1977	0.25779139995575	-1.10843813419342	-22.40869140625	0.00678734155371785	-0.00944637414067984	0.00126787810586393	-0.00392691092565656
1978	0.582465708255768	-1.10843813419342	-22.9281711578369	0.0152288740500808	-0.00490093370899558	-0.00425158534198999	0.00386527273803949
1979	-0.0668829083442688	-0.459089487791061	-22.8632354736328	0.00743668992072344	-0.00197886489331722	0.00581331877037883	-0.00197886489331722
1980	-0.391557216644287	0.514933466911316	-22.6034965515137	0.00646266713738441	-0.00490093370899558	0.0126314787194133	-0.00132951640989631
1981	-0.391557216644287	0.190259143710136	-22.0840167999268	0.000618529506027699	0.00256657530553639	-0.00197886489331722	0.00191722682211548
1982	-0.0668829083442688	0.190259143710136	-22.4736270904541	0.00873538758605719	-3.08191010844894e-05	0.00743668992072344	-0.00782300252467394
1983	0.25779139995575	0.514933466911316	-22.6034965515137	-0.0026282137259841	0.0022419011220336	0.000943203864153475	-0.00360223650932312
1984	-0.0668829083442688	1.16428208351135	-22.7983016967773	0.0145795252174139	0.00581331877037883	0.00516396993771195	-0.00717365415766835
1985	-0.391557216644287	1.16428208351135	-22.9931049346924	0.000293855206109583	0.00483929552137852	0.000293855206109583	0.00159255252219737
1986	0.582465708255768	0.514933466911316	-22.5385608673096	-0.0104203969240189	0.00516396993771195	0.00743668992072344	-0.00555028254166245
1987	0.25779139995575	0.190259143710136	-22.5385608673096	-0.0026282137259841	0.00581331877037883	-0.0026282137259841	-0.00684897974133492
1988	0.25779139995575	0.514933466911316	-23.4476490020752	0.0158782228827477	0.00646266713738441	-0.00814767740666866	-0.00847235135734081
1989	0.582465708255768	-0.134415164589882	-22.9931049346924	0.00581331877037883	0.000293855206109583	-0.00814767740666866	-0.000355493422830477
1990	-0.391557216644287	1.48895645141602	-23.2528457641602	-0.00522560812532902	-0.00555028254166245	0.00386527273803949	0.00354059832170606
1991	0.907140016555786	-0.459089487791061	-22.3437576293945	-0.0110697457566857	-0.00295288790948689	-0.00230353930965066	0.000618529506027699
1992	-0.391557216644287	1.48895645141602	-22.4736270904541	-0.00977104809135199	0.00483929552137852	-0.00327756232582033	-0.000680167751852423
1993	-0.0668829083442688	1.16428208351135	-22.6034965515137	0.012956153601408	0.0100340843200684	0.00354059832170606	-0.00522560812532902
1994	-0.391557216644287	0.514933466911316	-22.3437576293945	-0.000355493422830477	-0.00425158534198999	-0.00230353930965066	0.00126787810586393
1995	-0.0668829083442688	0.190259143710136	-22.40869140625	0.00386527273803949	-0.000355493422830477	0.00256657530553639	0.00256657530553639
1996	-1.04090583324432	0.514933466911316	-22.5385608673096	0.011982130818069	0.00321592413820326	-0.00165419070981443	-0.000355493422830477
1997	-0.716231524944305	1.16428208351135	-22.40869140625	0.00289124972186983	0.012956153601408	-0.00457625929266214	-0.00457625929266214
1998	-1.69025444984436	1.16428208351135	-22.0840167999268	-0.0165892094373703	0.0132808275520802	-0.00555028254166245	0.00646266713738441
1999	-1.04090583324432	0.514933466911316	-22.6684303283691	0.00321592413820326	0.00516396993771195	0.000618529506027699	-0.00555028254166245
2000	-1.04090583324432	0.190259143710136	-22.3437576293945	-0.00814767740666866	-0.00522560812532902	0.00256657530553639	0.00841071270406246
[truncated: 8,440 more rows]
