# Supplementary material for: Precise instruction and consideration of the vertical and horizontal force component increases validity and reliability of the 90:20 Isometric Posterior Chain Test
Source: PLoS One. 2024 Oct 28;19(10):e0312843. doi: 10.1371/journal.pone.0312843 (PMC11515970; doi:10.1371/journal.pone.0312843)
Supplement: S1 File — (ZIP) [file pone.0312843.s001.zip › S1_Raw_Data/M1_P04_vh_1.csv]

1	79.7361145019531	1.81363070011139	-7.08406400680542	-0.00425158534198999	0.00873538758605719	-0.00165419070981443	0.0262678004801273	NaN	39.8680572509766
2	82.9828567504883	0.839607775211334	-7.01912927627563	-0.0130177913233638	0.0197743140161037	-0.00684897974133492	0.0220470335334539	NaN	41.4914283752441
3	79.7361145019531	1.48895645141602	-6.49965000152588	-0.00944637414067984	0.0145795252174139	-0.0175632312893867	0.0191249661147594	NaN	39.8680572509766
4	83.632209777832	0.839607775211334	-6.23991060256958	-0.0240567177534103	0.0100340843200684	-0.00814767740666866	0.00938473641872406	NaN	41.816104888916
5	82.9828567504883	-0.134415164589882	-5.9152364730835	-0.00814767740666866	0.00159255252219737	-0.00684897974133492	0.00711201597005129	NaN	41.4914283752441
6	81.6841583251953	0.839607775211334	-6.62951993942261	-0.00457625929266214	-0.00132951640989631	-0.00132951640989631	0.00548864435404539	NaN	40.8420791625977
7	81.6841583251953	0.514933466911316	-6.69445466995239	-0.00132951640989631	-0.00522560812532902	-0.00425158534198999	0.00646266713738441	NaN	40.8420791625977
8	81.0348129272461	0.839607775211334	-7.21393346786499	-0.00425158534198999	-3.08191010844894e-05	-0.00425158534198999	0.00256657530553639	NaN	40.517406463623
9	82.3335113525391	-0.783763766288757	-6.88925933837891	-0.00555028254166245	0.000293855206109583	-0.00522560812532902	-3.08191010844894e-05	NaN	41.1667556762695
10	82.9828567504883	0.514933466911316	-6.62951993942261	-0.00165419070981443	-0.00522560812532902	0.011982130818069	-0.00944637414067984	NaN	41.4914283752441
11	82.3335113525391	1.16428208351135	-7.21393346786499	0.0103587592020631	-0.0139918150380254	0.0438002124428749	-0.0156151866540313	NaN	41.1667556762695
12	82.9828567504883	0.839607775211334	-6.88925933837891	0.0298392176628113	-0.0201606266200542	0.0499690249562263	-0.0263294391334057	NaN	41.4914283752441
13	82.3335113525391	1.81363070011139	-7.6684775352478	0.0210730116814375	-0.021459324285388	0.0470469556748867	-0.0182125810533762	NaN	41.1667556762695
14	82.3335113525391	0.514933466911316	-7.6684775352478	0.0175015944987535	-0.0107450718060136	0.0574365332722664	-0.00977104809135199	NaN	41.1667556762695
15	83.632209777832	0.514933466911316	-7.79834747314453	0.0165275707840919	0.00743668992072344	0.0356833562254906	-0.00587495695799589	NaN	41.816104888916
16	81.0348129272461	1.81363070011139	-7.99315214157104	0.0100340843200684	0.00159255252219737	0.0330859608948231	-0.00555028254166245	NaN	40.517406463623
17	82.3335113525391	1.48895645141602	-7.86328220367432	0.0126314787194133	0.00613799272105098	0.00646266713738441	-0.00295288790948689	NaN	41.1667556762695
18	82.9828567504883	0.514933466911316	-7.9282169342041	0.0136055024340749	-0.000355493422830477	-0.0175632312893867	0.00581331877037883	NaN	41.4914283752441
19	82.9828567504883	0.190259143710136	-7.99315214157104	0.00743668992072344	0.00256657530553639	-0.0282774847000837	-0.00814767740666866	NaN	41.4914283752441
20	82.9828567504883	0.839607775211334	-7.73341274261475	0.00516396993771195	-0.00717365415766835	-0.0350956469774246	-0.00132951640989631	NaN	41.4914283752441
21	81.6841583251953	2.46297931671143	-7.86328220367432	0.000293855206109583	0.012956153601408	-0.0581475235521793	0.0136055024340749	NaN	40.8420791625977
22	81.6841583251953	1.81363070011139	-7.60354280471802	-0.0227580219507217	0.0314625911414623	-0.0740565657615662	0.0321119390428066	NaN	40.8420791625977
23	81.6841583251953	1.48895645141602	-7.34380340576172	-0.00392691092565656	0.0350340083241463	-0.0724331885576248	0.0106834331527352	NaN	40.8420791625977
24	81.6841583251953	0.839607775211334	-7.27886867523193	-0.023407369852066	0.0223717093467712	-0.0795760303735733	0.0145795252174139	NaN	40.8420791625977
25	79.0867691040039	2.46297931671143	-7.60354280471802	-0.021459324285388	0.0168522447347641	-0.0357449948787689	0.011982130818069	NaN	39.543384552002
26	78.4374160766602	1.48895645141602	-7.60354280471802	-0.00847235135734081	0.00906006153672934	-0.0243813935667276	-0.00230353930965066	NaN	39.2187080383301
27	79.0867691040039	2.13830494880676	-7.08406400680542	-0.00197886489331722	0.01100810803473	-0.00684897974133492	0.0178262684494257	NaN	39.543384552002
28	79.0867691040039	1.81363070011139	-7.08406400680542	-0.00392691092565656	0.00938473641872406	-0.00912170019000769	0.00548864435404539	NaN	39.543384552002
29	79.0867691040039	2.13830494880676	-6.88925933837891	-0.0126931173726916	0.00678734155371785	0.00970941036939621	0.00289124972186983	NaN	39.543384552002
30	81.0348129272461	0.839607775211334	-6.69445466995239	0.01100810803473	0.00548864435404539	0.0145795252174139	-0.00555028254166245	NaN	40.517406463623
31	79.7361145019531	0.839607775211334	-6.88925933837891	0.0207483377307653	0.0022419011220336	0.0285405199974775	-0.0159398596733809	NaN	39.8680572509766
32	82.3335113525391	1.48895645141602	-6.69445466995239	0.0269171483814716	-0.0133424662053585	0.0285405199974775	-0.0292515084147453	NaN	41.1667556762695
33	82.9828567504883	0.514933466911316	-6.49965000152588	0.0246444288641214	-0.0152905117720366	0.0259431265294552	-0.0224333461374044	NaN	41.4914283752441
34	82.9828567504883	1.48895645141602	-6.30484533309937	0.0136055024340749	-0.028926832601428	0.011982130818069	-0.00847235135734081	NaN	41.4914283752441
35	81.0348129272461	1.48895645141602	-6.23991060256958	0.0149041991680861	-0.0260047651827335	0.0116574559360743	-0.00619963090866804	NaN	40.517406463623
36	81.6841583251953	1.48895645141602	-6.43471527099609	0.00938473641872406	-0.0347709693014622	0.00776136433705688	-0.0104203969240189	NaN	40.8420791625977
37	81.0348129272461	0.839607775211334	-6.43471527099609	0.00548864435404539	-0.0279528107494116	-0.000355493422830477	0.00126787810586393	NaN	40.517406463623
38	81.6841583251953	0.190259143710136	-6.88925933837891	-0.00295288790948689	-0.0256800893694162	-0.00522560812532902	-0.00100484199356288	NaN	40.8420791625977
39	81.0348129272461	0.514933466911316	-6.56458520889282	0.011982130818069	-0.0324982516467571	-0.0152905117720366	-0.00165419070981443	NaN	40.517406463623
40	81.6841583251953	0.190259143710136	-7.08406400680542	0.00516396993771195	-0.021459324285388	-0.0120437685400248	-0.00392691092565656	NaN	40.8420791625977
41	82.9828567504883	-0.459089487791061	-6.56458520889282	-0.00879702530801296	0.00451462110504508	-0.0126931173726916	0.0210730116814375	NaN	41.4914283752441
42	81.6841583251953	0.839607775211334	-6.69445466995239	-0.0191866029053926	0.0226963832974434	0.0145795252174139	0.0171769186854362	NaN	40.8420791625977
43	83.632209777832	-0.134415164589882	-6.43471527099609	-0.0159398596733809	0.0379560738801956	-0.00587495695799589	0.0162028968334198	NaN	41.816104888916
44	80.3854675292969	1.81363070011139	-7.14899873733521	-0.02697878703475	0.0405534692108631	-0.00587495695799589	-0.00717365415766835	NaN	40.1927337646484
45	82.3335113525391	0.514933466911316	-7.47367286682129	-0.0146411629393697	0.025618452578783	0.00126787810586393	0.013930176384747	NaN	41.1667556762695
46	81.6841583251953	0.514933466911316	-7.27886867523193	-0.00717365415766835	0.040228795260191	0.000618529506027699	0.00321592413820326	NaN	40.8420791625977
47	84.9309005737305	0.514933466911316	-7.21393346786499	-0.00295288790948689	0.0369820520281792	-0.00684897974133492	0.00418994715437293	NaN	42.4654502868652
48	83.632209777832	0.514933466911316	-7.27886867523193	-0.0026282137259841	0.0249691028147936	-0.0133424662053585	0.00418994715437293	NaN	41.816104888916
49	81.6841583251953	1.81363070011139	-7.79834747314453	0.0168522447347641	0.0149041991680861	-0.0120437685400248	-0.00782300252467394	NaN	40.8420791625977
50	81.6841583251953	1.48895645141602	-7.86328220367432	0.00841071270406246	-0.00717365415766835	0.00483929552137852	-0.0152905117720366	NaN	40.8420791625977
51	84.2815551757813	0.514933466911316	-7.9282169342041	0.0191249661147594	-0.0406151078641415	0.00581331877037883	-0.0211346503347158	NaN	42.1407775878906
52	82.3335113525391	0.514933466911316	-7.53860807418823	0.0265924744307995	-0.0467839203774929	0.0171769186854362	-0.0253554154187441	NaN	41.1667556762695
53	84.9309005737305	1.16428208351135	-7.01912927627563	0.0298392176628113	-0.0549007803201675	0.00808603875339031	-0.0247060675173998	NaN	42.4654502868652
54	81.6841583251953	1.81363070011139	-7.79834747314453	0.0265924744307995	-0.050680011510849	-0.000680167751852423	-0.0204853005707264	NaN	40.8420791625977
55	82.9828567504883	0.514933466911316	-7.6684775352478	0.0145795252174139	-0.0373683646321297	0.0103587592020631	-0.0198359526693821	NaN	41.4914283752441
56	82.9828567504883	0.839607775211334	-7.47367286682129	0.00548864435404539	-0.0383423902094364	-0.00749832857400179	-0.00100484199356288	NaN	41.4914283752441
57	82.9828567504883	0.514933466911316	-7.4087381362915	0.0200989879667759	-0.0159398596733809	0.00126787810586393	0.00159255252219737	NaN	41.4914283752441
58	82.9828567504883	0.190259143710136	-7.08406400680542	0.0113327819854021	-0.0217839982360601	-0.00555028254166245	0.0113327819854021	NaN	41.4914283752441
59	82.9828567504883	1.16428208351135	-6.56458520889282	0.0106834331527352	-0.00425158534198999	-0.000680167751852423	-0.000680167751852423	NaN	41.4914283752441
60	78.4374160766602	2.13830494880676	-6.88925933837891	-3.08191010844894e-05	-0.00197886489331722	0.00938473641872406	-0.000355493422830477	NaN	39.2187080383301
61	80.3854675292969	1.81363070011139	-7.21393346786499	-0.0152905117720366	0.0171769186854362	0.0022419011220336	0.0132808275520802	NaN	40.1927337646484
62	79.7361145019531	0.190259143710136	-6.82432460784912	-0.0169138833880424	0.0428261905908585	-0.0107450718060136	0.0213976856321096	NaN	39.8680572509766
63	78.4374160766602	2.13830494880676	-7.08406400680542	-0.0156151866540313	0.0399041213095188	-0.0117190945893526	-0.00522560812532902	NaN	39.2187080383301
64	79.7361145019531	0.514933466911316	-6.75938940048218	-0.0250307414680719	0.0360080301761627	-0.0156151866540313	0.00581331877037883	NaN	39.8680572509766
65	81.0348129272461	0.839607775211334	-6.75938940048218	-0.0143164889886975	0.0314625911414623	0.00808603875339031	-0.00230353930965066	NaN	40.517406463623
66	81.6841583251953	0.514933466911316	-6.95419406890869	-0.0100957229733467	0.0340599827468395	0.00386527273803949	0.000293855206109583	NaN	40.8420791625977
67	81.6841583251953	1.48895645141602	-6.82432460784912	-0.00360223650932312	0.0353586822748184	0.00126787810586393	0.00678734155371785	NaN	40.8420791625977
68	83.632209777832	0.190259143710136	-6.88925933837891	-0.00100484199356288	0.0334106348454952	-0.0126931173726916	0.000293855206109583	NaN	41.816104888916
69	82.3335113525391	0.839607775211334	-6.95419406890869	-0.0139918150380254	0.0356833562254906	-0.0341216214001179	-0.00295288790948689	NaN	41.1667556762695
70	84.2815551757813	0.190259143710136	-6.69445466995239	-0.0113944197073579	0.0158782228827477	-0.021459324285388	-0.00814767740666866	NaN	42.1407775878906
71	81.0348129272461	1.16428208351135	-7.47367286682129	0.0223717093467712	-0.00230353930965066	-0.0204853005707264	-0.0204853005707264	NaN	40.517406463623
72	84.2815551757813	-0.783763766288757	-6.75938940048218	0.0178262684494257	-0.0227580219507217	-0.0221086721867323	-0.0169138833880424	NaN	42.1407775878906
73	81.0348129272461	0.190259143710136	-7.08406400680542	0.0200989879667759	-0.0217839982360601	-0.0276281367987394	-0.0136671401560307	NaN	40.517406463623
74	82.3335113525391	-0.783763766288757	-6.95419406890869	0.0181509424000978	-0.0311995539814234	-0.021459324285388	-0.00360223650932312	NaN	41.1667556762695
75	81.6841583251953	-0.783763766288757	-7.47367286682129	0.00581331877037883	-0.0263294391334057	-0.0143164889886975	-0.00230353930965066	NaN	40.8420791625977
76	82.3335113525391	1.16428208351135	-7.08406400680542	0.0188002903014421	-0.0318489037454128	0.0022419011220336	0.00483929552137852	NaN	41.1667556762695
77	81.6841583251953	1.16428208351135	-6.75938940048218	0.0149041991680861	-0.0237320438027382	-0.00295288790948689	0.0106834331527352	NaN	40.8420791625977
78	82.9828567504883	1.81363070011139	-6.82432460784912	0.0188002903014421	-0.0318489037454128	0.0136055024340749	-0.00684897974133492	NaN	41.4914283752441
79	82.3335113525391	0.514933466911316	-7.34380340576172	0.00841071270406246	-0.0260047651827335	0.00776136433705688	0.00581331877037883	NaN	41.1667556762695
80	83.632209777832	0.514933466911316	-7.53860807418823	-0.00100484199356288	-0.00749832857400179	0.0116574559360743	0.00970941036939621	NaN	41.816104888916
81	81.0348129272461	1.48895645141602	-7.73341274261475	-0.00717365415766835	0.0295145437121391	-0.023407369852066	0.036657378077507	NaN	40.517406463623
82	81.0348129272461	2.13830494880676	-7.73341274261475	-0.0107450718060136	0.0470469556748867	-0.0165892094373703	0.0308132413774729	NaN	40.517406463623
83	83.632209777832	0.514933466911316	-7.21393346786499	-0.0117190945893526	0.041852168738842	-0.0305502042174339	0.0249691028147936	NaN	41.816104888916
84	82.9828567504883	0.839607775211334	-7.47367286682129	-0.0165892094373703	0.047696303576231	-0.0435371771454811	0.0200989879667759	NaN	41.4914283752441
85	81.6841583251953	1.16428208351135	-7.9282169342041	-0.0191866029053926	0.0441248863935471	-0.043212503194809	0.00808603875339031	NaN	40.8420791625977
86	81.0348129272461	1.81363070011139	-8.05808639526367	-0.00522560812532902	0.0532157681882381	-0.0350956469774246	0.00581331877037883	NaN	40.517406463623
87	81.6841583251953	1.48895645141602	-7.86328220367432	-0.00360223650932312	0.0597092546522617	-0.0451605506241322	0.00906006153672934	NaN	40.8420791625977
88	81.0348129272461	1.81363070011139	-7.60354280471802	-0.00392691092565656	0.0567871853709221	-0.0260047651827335	0.0022419011220336	NaN	40.517406463623
89	81.6841583251953	1.48895645141602	-7.47367286682129	-0.00814767740666866	0.045423585921526	-0.0250307414680719	-0.00100484199356288	NaN	40.8420791625977
90	82.3335113525391	-0.134415164589882	-7.21393346786499	-0.00490093370899558	0.0356833562254906	-0.00425158534198999	-0.00847235135734081	NaN	41.1667556762695
91	81.6841583251953	1.16428208351135	-7.73341274261475	0.0171769186854362	0.00451462110504508	0.00678734155371785	-0.0260047651827335	NaN	40.8420791625977
92	81.0348129272461	1.48895645141602	-7.6684775352478	0.0275664981454611	-0.00847235135734081	0.0142548503354192	-0.0250307414680719	NaN	40.517406463623
93	82.9828567504883	0.514933466911316	-6.88925933837891	0.01847561635077	-0.0464592464268208	0.01847561635077	-0.0191866029053926	NaN	41.4914283752441
94	81.0348129272461	1.16428208351135	-7.01912927627563	0.0226963832974434	-0.0574981719255447	0.0282158460468054	-0.0149658378213644	NaN	40.517406463623
95	80.3854675292969	1.16428208351135	-6.56458520889282	0.00418994715437293	-0.0753552615642548	0.0321119390428066	-0.0146411629393697	NaN	40.1927337646484
96	78.4374160766602	1.48895645141602	-6.23991060256958	0.00613799272105098	-0.0698357969522476	0.0554884895682335	-0.00717365415766835	NaN	39.2187080383301
97	78.4374160766602	1.48895645141602	-6.49965000152588	0.00776136433705688	-0.0464592464268208	0.0262678004801273	-0.0120437685400248	NaN	39.2187080383301
98	79.7361145019531	1.81363070011139	-6.49965000152588	0.00256657530553639	-0.00652430532500148	0.0282158460468054	-0.00977104809135199	NaN	39.8680572509766
99	79.0867691040039	1.81363070011139	-6.43471527099609	-0.00327756232582033	0.00613799272105098	0.00841071270406246	-0.00230353930965066	NaN	39.543384552002
100	81.6841583251953	1.81363070011139	-6.17497587203979	-0.00327756232582033	0.00321592413820326	-0.00717365415766835	0.00321592413820326	NaN	40.8420791625977
101	82.3335113525391	1.16428208351135	-6.17497587203979	-0.00944637414067984	0.0100340843200684	-0.017887907102704	0.0194496400654316	NaN	41.1667556762695
102	81.6841583251953	1.48895645141602	-6.11004114151001	-0.0211346503347158	0.0223717093467712	-0.0334722734987736	0.036657378077507	NaN	40.8420791625977
103	82.9828567504883	1.16428208351135	-6.30484533309937	-0.0253554154187441	0.011982130818069	-0.0299008563160896	0.0223717093467712	NaN	41.4914283752441
104	81.6841583251953	1.48895645141602	-6.69445466995239	-0.0247060675173998	0.0100340843200684	-0.0282774847000837	0.0262678004801273	NaN	40.8420791625977
105	81.6841583251953	0.839607775211334	-6.43471527099609	-0.0208099745213985	0.00159255252219737	-0.0156151866540313	0.01100810803473	NaN	40.8420791625977
106	83.632209777832	-0.134415164589882	-6.49965000152588	-0.00425158534198999	-0.00555028254166245	0.0103587592020631	0.0126314787194133	NaN	41.816104888916
107	83.632209777832	-0.783763766288757	-6.23991060256958	-0.00392691092565656	-0.00327756232582033	0.00970941036939621	-0.00587495695799589	NaN	41.816104888916
108	84.2815551757813	-0.783763766288757	-6.49965000152588	-0.00555028254166245	-0.00944637414067984	0.00808603875339031	0.0171769186854362	NaN	42.1407775878906
109	81.0348129272461	0.514933466911316	-6.95419406890869	0.000943203864153475	-0.00879702530801296	0.00873538758605719	-0.00327756232582033	NaN	40.517406463623
110	82.3335113525391	0.839607775211334	-7.21393346786499	0.0162028968334198	-0.0113944197073579	0.012956153601408	-0.00425158534198999	NaN	41.1667556762695
111	82.9828567504883	0.190259143710136	-6.95419406890869	0.0168522447347641	-0.0279528107494116	0.0252937767654657	-0.0146411629393697	NaN	41.4914283752441
112	81.6841583251953	1.48895645141602	-6.82432460784912	0.0334106348454952	-0.0347709693014622	0.0337353087961674	-0.0175632312893867	NaN	40.8420791625977
113	82.9828567504883	0.839607775211334	-6.82432460784912	0.0220470335334539	-0.0276281367987394	0.0363327041268349	-0.0191866029053926	NaN	41.4914283752441
114	80.3854675292969	1.81363070011139	-7.47367286682129	0.0197743140161037	-0.0425631552934647	0.0249691028147936	-0.0191866029053926	NaN	40.1927337646484
115	83.632209777832	0.514933466911316	-7.34380340576172	0.00873538758605719	-0.0253554154187441	0.0197743140161037	-0.00165419070981443	NaN	41.816104888916
116	83.632209777832	1.16428208351135	-7.6684775352478	0.0155535480007529	-0.021459324285388	0.0252937767654657	-0.00944637414067984	NaN	41.816104888916
117	83.632209777832	0.514933466911316	-7.53860807418823	0.01100810803473	-0.00652430532500148	0.0126314787194133	-0.00619963090866804	NaN	41.816104888916
118	82.9828567504883	1.16428208351135	-7.47367286682129	0.00743668992072344	-0.00197886489331722	-0.0026282137259841	-0.00457625929266214	NaN	41.4914283752441
119	83.632209777832	0.839607775211334	-7.53860807418823	0.0155535480007529	-0.00717365415766835	-0.0195112787187099	-0.0120437685400248	NaN	41.816104888916
120	80.3854675292969	2.13830494880676	-7.4087381362915	-0.00944637414067984	0.00289124972186983	-0.0162645354866982	-0.00717365415766835	NaN	40.1927337646484
121	83.632209777832	1.16428208351135	-7.01912927627563	-0.0139918150380254	0.0194496400654316	-0.0282774847000837	0.0136055024340749	NaN	41.816104888916
122	81.0348129272461	2.46297931671143	-7.60354280471802	-0.0143164889886975	0.040228795260191	-0.0292515084147453	0.0197743140161037	NaN	40.517406463623
123	83.632209777832	1.16428208351135	-7.53860807418823	-0.0107450718060136	0.0356833562254906	-0.00555028254166245	0.0168522447347641	NaN	41.816104888916
124	80.3854675292969	2.46297931671143	-7.6684775352478	-0.0224333461374044	0.0337353087961674	0.00548864435404539	-0.0100957229733467	NaN	40.1927337646484
125	82.3335113525391	2.46297931671143	-7.47367286682129	-0.0159398596733809	0.0181509424000978	0.0200989879667759	0.00970941036939621	NaN	41.1667556762695
126	81.0348129272461	2.13830494880676	-6.69445466995239	-0.0175632312893867	0.0243197549134493	0.0178262684494257	0.00451462110504508	NaN	40.517406463623
127	79.7361145019531	1.48895645141602	-7.08406400680542	0.0022419011220336	0.0188002903014421	0.0162028968334198	0.00418994715437293	NaN	39.8680572509766
128	78.4374160766602	2.46297931671143	-7.21393346786499	-0.00912170019000769	0.0178262684494257	0.00418994715437293	-0.00555028254166245	NaN	39.2187080383301
129	78.4374160766602	2.46297931671143	-7.21393346786499	-0.00360223650932312	0.00970941036939621	-0.0143164889886975	-0.00555028254166245	NaN	39.2187080383301
130	78.4374160766602	2.46297931671143	-7.01912927627563	-0.0130177913233638	0.00711201597005129	-0.0243813935667276	-0.0139918150380254	NaN	39.2187080383301
131	78.4374160766602	2.46297931671143	-7.08406400680542	-0.00230353930965066	-0.00619963090866804	-0.0107450718060136	-0.02697878703475	NaN	39.2187080383301
132	80.3854675292969	1.16428208351135	-6.56458520889282	0.0191249661147594	0.000618529506027699	-0.0104203969240189	-0.0159398596733809	NaN	40.1927337646484
133	79.0867691040039	2.46297931671143	-6.62951993942261	0.0210730116814375	-0.0100957229733467	-0.0100957229733467	-0.0227580219507217	NaN	39.543384552002
134	81.6841583251953	1.48895645141602	-6.82432460784912	0.00548864435404539	0.00613799272105098	-0.017887907102704	-0.0104203969240189	NaN	40.8420791625977
135	81.0348129272461	2.78765368461609	-7.14899873733521	0.01100810803473	0.00873538758605719	-0.0201606266200542	-0.0146411629393697	NaN	40.517406463623
136	81.0348129272461	1.81363070011139	-6.23991060256958	0.012956153601408	0.00451462110504508	-0.0107450718060136	-0.00295288790948689	NaN	40.517406463623
137	81.0348129272461	1.81363070011139	-6.23991060256958	0.0155535480007529	0.020423661917448	0.000618529506027699	-0.00327756232582033	NaN	40.517406463623
138	82.3335113525391	0.514933466911316	-6.04510593414307	0.00321592413820326	0.0155535480007529	-0.0120437685400248	-0.00717365415766835	NaN	41.1667556762695
139	81.0348129272461	0.839607775211334	-6.43471527099609	0.00613799272105098	0.00938473641872406	-0.0100957229733467	-0.00912170019000769	NaN	40.517406463623
140	81.0348129272461	1.16428208351135	-7.08406400680542	0.00386527273803949	0.00256657530553639	0.00126787810586393	0.00548864435404539	NaN	40.517406463623
141	81.0348129272461	1.16428208351135	-7.08406400680542	-0.00197886489331722	0.011982130818069	0.00289124972186983	0.0252937767654657	NaN	40.517406463623
142	82.3335113525391	0.190259143710136	-6.82432460784912	-0.00749832857400179	0.0194496400654316	-0.021459324285388	0.0249691028147936	NaN	41.1667556762695
143	82.3335113525391	0.839607775211334	-7.08406400680542	-0.0146411629393697	0.0213976856321096	-0.0152905117720366	0.0233457311987877	NaN	41.1667556762695
144	81.6841583251953	1.81363070011139	-7.34380340576172	-0.0191866029053926	0.0246444288641214	-0.0201606266200542	0.00159255252219737	NaN	40.8420791625977
145	79.7361145019531	2.13830494880676	-7.14899873733521	-0.00912170019000769	0.0197743140161037	-0.0159398596733809	0.00191722682211548	NaN	39.8680572509766
146	81.6841583251953	2.46297931671143	-6.95419406890869	-0.00879702530801296	0.0165275707840919	-0.0136671401560307	0.00548864435404539	NaN	40.8420791625977
147	80.3854675292969	2.46297931671143	-7.14899873733521	-0.0026282137259841	0.0113327819854021	-0.00360223650932312	0.00126787810586393	NaN	40.1927337646484
148	81.6841583251953	2.13830494880676	-7.6684775352478	-0.00425158534198999	0.00613799272105098	0.000618529506027699	-0.000355493422830477	NaN	40.8420791625977
149	81.6841583251953	1.16428208351135	-7.34380340576172	-0.00360223650932312	-0.00327756232582033	0.00159255252219737	-0.00977104809135199	NaN	40.8420791625977
150	82.3335113525391	1.16428208351135	-6.75938940048218	-0.00717365415766835	-0.00684897974133492	0.0106834331527352	-0.0149658378213644	NaN	41.1667556762695
151	81.6841583251953	0.839607775211334	-6.95419406890869	0.0181509424000978	-0.0240567177534103	0.0317872650921345	-0.0185372550040483	NaN	40.8420791625977
152	80.3854675292969	2.46297931671143	-7.4087381362915	0.0301638916134834	-0.0318489037454128	0.0269171483814716	-0.0286021586507559	NaN	40.1927337646484
153	81.6841583251953	0.839607775211334	-7.79834747314453	0.0217223595827818	-0.0260047651827335	0.0230210572481155	-0.0237320438027382	NaN	40.8420791625977
154	80.3854675292969	2.46297931671143	-7.6684775352478	0.0188002903014421	-0.0331475995481014	0.0230210572481155	-0.0279528107494116	NaN	40.1927337646484
155	81.6841583251953	1.16428208351135	-7.27886867523193	0.00743668992072344	-0.0324982516467571	0.0100340843200684	-0.0211346503347158	NaN	40.8420791625977
156	80.3854675292969	2.46297931671143	-6.82432460784912	0.012956153601408	-0.0221086721867323	0.0223717093467712	-0.0130177913233638	NaN	40.1927337646484
157	81.0348129272461	2.13830494880676	-7.60354280471802	0.0152288740500808	-0.0130177913233638	0.0149041991680861	-0.00619963090866804	NaN	40.517406463623
158	80.3854675292969	2.13830494880676	-7.79834747314453	0.00873538758605719	-0.00197886489331722	0.0431508645415306	-0.000680167751852423	NaN	40.1927337646484
159	81.0348129272461	2.13830494880676	-7.27886867523193	0.00548864435404539	-0.0211346503347158	0.0382807515561581	-3.08191010844894e-05	NaN	40.517406463623
160	80.3854675292969	2.78765368461609	-7.21393346786499	-0.0146411629393697	-0.00555028254166245	0.0324366129934788	-0.00197886489331722	NaN	40.1927337646484
161	82.9828567504883	0.839607775211334	-6.88925933837891	-0.0113944197073579	0.013930176384747	0.025618452578783	0.0142548503354192	NaN	41.4914283752441
162	77.7880706787109	2.78765368461609	-6.75938940048218	-0.0182125810533762	0.0282158460468054	0.0158782228827477	0.00516396993771195	NaN	38.8940353393555
163	79.7361145019531	1.16428208351135	-6.95419406890869	-0.0256800893694162	0.0314625911414623	-0.0149658378213644	0.0165275707840919	NaN	39.8680572509766
164	80.3854675292969	1.48895645141602	-6.49965000152588	-0.0328229255974293	0.029189869761467	-0.0311995539814234	0.00516396993771195	NaN	40.1927337646484
165	79.7361145019531	1.16428208351135	-6.36978054046631	-0.0156151866540313	0.0265924744307995	-0.038017712533474	0.00906006153672934	NaN	39.8680572509766
166	81.0348129272461	1.48895645141602	-6.82432460784912	-0.0100957229733467	0.0243197549134493	-0.0295761823654175	0.00873538758605719	NaN	40.517406463623
167	80.3854675292969	1.16428208351135	-6.82432460784912	-0.00457625929266214	0.0337353087961674	-0.0341216214001179	0.00841071270406246	NaN	40.1927337646484
168	81.0348129272461	1.81363070011139	-5.9152364730835	-0.00360223650932312	0.0321119390428066	-0.0341216214001179	0.00646266713738441	NaN	40.517406463623
169	81.0348129272461	1.16428208351135	-6.43471527099609	-0.00100484199356288	0.0282158460468054	-0.0240567177534103	0.0022419011220336	NaN	40.517406463623
170	81.6841583251953	0.514933466911316	-6.30484533309937	-0.00782300252467394	0.0275664981454611	-0.0172385573387146	-0.00684897974133492	NaN	40.8420791625977
171	80.3854675292969	2.13830494880676	-7.08406400680542	0.0213976856321096	0.00938473641872406	0.0100340843200684	-0.0165892094373703	NaN	40.1927337646484
172	81.6841583251953	0.514933466911316	-6.23991060256958	0.0220470335334539	-0.00230353930965066	0.0106834331527352	-0.021459324285388	NaN	40.8420791625977
173	81.0348129272461	1.48895645141602	-6.49965000152588	0.0145795252174139	-0.00100484199356288	0.00938473641872406	-0.0250307414680719	NaN	40.517406463623
174	82.9828567504883	-0.459089487791061	-6.04510593414307	0.0200989879667759	-0.0120437685400248	-0.00749832857400179	-0.0198359526693821	NaN	41.4914283752441
175	82.3335113525391	0.514933466911316	-6.75938940048218	0.00386527273803949	-0.0133424662053585	-0.0253554154187441	-0.00684897974133492	NaN	41.1667556762695
176	81.0348129272461	1.16428208351135	-6.75938940048218	0.00938473641872406	-0.0130177913233638	-0.0266541130840778	0.00126787810586393	NaN	40.517406463623
177	81.0348129272461	1.48895645141602	-6.56458520889282	0.0200989879667759	-0.00360223650932312	-0.0208099745213985	0.00289124972186983	NaN	40.517406463623
178	82.3335113525391	1.48895645141602	-6.56458520889282	0.0100340843200684	-0.000355493422830477	-0.0305502042174339	-0.00490093370899558	NaN	41.1667556762695
179	82.3335113525391	0.839607775211334	-6.95419406890869	0.00808603875339031	-0.00392691092565656	-0.00879702530801296	0.00776136433705688	NaN	41.1667556762695
180	83.632209777832	0.514933466911316	-6.49965000152588	-0.000680167751852423	-0.0130177913233638	-0.0107450718060136	0.0116574559360743	NaN	41.816104888916
181	81.0348129272461	1.48895645141602	-6.88925933837891	-0.0165892094373703	0.00126787810586393	-0.0172385573387146	0.0340599827468395	NaN	40.517406463623
182	81.0348129272461	1.81363070011139	-7.34380340576172	-0.0159398596733809	0.00289124972186983	-0.00847235135734081	0.0382807515561581	NaN	40.517406463623
183	82.9828567504883	0.514933466911316	-6.88925933837891	-0.0143164889886975	0.00386527273803949	-0.00457625929266214	0.0152288740500808	NaN	41.4914283752441
184	81.6841583251953	1.16428208351135	-7.34380340576172	-0.0159398596733809	0.00906006153672934	0.00711201597005129	0.0236704051494598	NaN	40.8420791625977
185	80.3854675292969	1.48895645141602	-7.14899873733521	-0.00944637414067984	-0.0123684434220195	0.00808603875339031	0.00873538758605719	NaN	40.1927337646484
186	82.3335113525391	1.48895645141602	-6.88925933837891	0.000293855206109583	-0.00684897974133492	0.0265924744307995	0.00191722682211548	NaN	41.1667556762695
187	81.0348129272461	1.16428208351135	-7.14899873733521	-0.00490093370899558	0.00159255252219737	0.0194496400654316	0.0103587592020631	NaN	40.517406463623
188	81.6841583251953	1.81363070011139	-7.14899873733521	0.00646266713738441	-0.00555028254166245	0.0126314787194133	0.00159255252219737	NaN	40.8420791625977
189	81.0348129272461	1.48895645141602	-7.27886867523193	-0.00165419070981443	0.000293855206109583	0.00386527273803949	-0.00782300252467394	NaN	40.517406463623
190	81.0348129272461	1.48895645141602	-7.01912927627563	-0.00587495695799589	-0.00847235135734081	-0.00619963090866804	-0.0113944197073579	NaN	40.517406463623
191	81.6841583251953	0.190259143710136	-6.69445466995239	0.0155535480007529	-0.0295761823654175	-0.00782300252467394	-0.0159398596733809	NaN	40.8420791625977
192	81.0348129272461	1.81363070011139	-6.82432460784912	0.0239950809627771	-0.0211346503347158	0.00159255252219737	-0.0302255302667618	NaN	40.517406463623
193	82.3335113525391	-0.134415164589882	-7.34380340576172	0.012956153601408	-0.0211346503347158	-0.0162645354866982	-0.0201606266200542	NaN	41.1667556762695
194	80.3854675292969	1.48895645141602	-7.27886867523193	0.0175015944987535	-0.032173577696085	-0.0133424662053585	-0.0191866029053926	NaN	40.1927337646484
195	79.7361145019531	1.16428208351135	-7.01912927627563	0.00159255252219737	-0.023407369852066	-0.0191866029053926	-0.00814767740666866	NaN	39.8680572509766
196	79.0867691040039	1.48895645141602	-6.82432460784912	0.00191722682211548	-0.0208099745213985	-0.00879702530801296	0.00386527273803949	NaN	39.543384552002
197	79.7361145019531	0.190259143710136	-6.75938940048218	0.00354059832170606	-0.00555028254166245	-0.00912170019000769	0.0022419011220336	NaN	39.8680572509766
198	78.4374160766602	1.48895645141602	-6.75938940048218	0.00743668992072344	-0.0243813935667276	0.00289124972186983	0.00776136433705688	NaN	39.2187080383301
199	81.6841583251953	0.839607775211334	-7.14899873733521	-0.00425158534198999	-0.0130177913233638	0.00159255252219737	0.00321592413820326	NaN	40.8420791625977
200	80.3854675292969	1.48895645141602	-7.21393346786499	-0.0026282137259841	-0.0208099745213985	0.00354059832170606	0.00548864435404539	NaN	40.1927337646484
201	82.9828567504883	0.190259143710136	-6.95419406890869	-0.0143164889886975	-0.00587495695799589	-0.00327756232582033	0.0282158460468054	NaN	41.4914283752441
202	82.3335113525391	0.514933466911316	-6.82432460784912	-0.0156151866540313	0.0106834331527352	-0.00490093370899558	0.0337353087961674	NaN	41.1667556762695
203	83.632209777832	0.514933466911316	-6.88925933837891	-0.0146411629393697	0.0158782228827477	-0.0204853005707264	0.025618452578783	NaN	41.816104888916
204	81.6841583251953	0.839607775211334	-6.62951993942261	-0.0175632312893867	0.0126314787194133	-0.00749832857400179	0.00126787810586393	NaN	40.8420791625977
205	82.3335113525391	-0.134415164589882	-6.43471527099609	0.000293855206109583	0.0116574559360743	-0.00230353930965066	0.00451462110504508	NaN	41.1667556762695
206	82.3335113525391	-0.459089487791061	-6.36978054046631	0.00451462110504508	0.0223717093467712	0.0103587592020631	0.0100340843200684	NaN	41.1667556762695
207	83.632209777832	-1.10843813419342	-6.43471527099609	-0.000680167751852423	0.0275664981454611	0.00873538758605719	0.00548864435404539	NaN	41.816104888916
208	83.632209777832	-1.43311238288879	-6.23991060256958	0.00451462110504508	0.0321119390428066	-0.00912170019000769	0.0100340843200684	NaN	41.816104888916
209	82.3335113525391	-0.783763766288757	-6.17497587203979	0.01100810803473	0.0314625911414623	-0.00490093370899558	-0.00457625929266214	NaN	41.1667556762695
210	82.9828567504883	0.190259143710136	-6.17497587203979	-0.00879702530801296	0.0175015944987535	-0.00652430532500148	-0.00392691092565656	NaN	41.4914283752441
211	83.632209777832	-0.134415164589882	-6.62951993942261	0.0246444288641214	-0.00360223650932312	0.0100340843200684	-0.0201606266200542	NaN	41.816104888916
212	83.632209777832	-0.134415164589882	-6.49965000152588	0.0356833562254906	-0.0308748781681061	0.0136055024340749	-0.0191866029053926	NaN	41.816104888916
213	80.3854675292969	1.48895645141602	-7.21393346786499	0.0194496400654316	-0.0273034609854221	0.00906006153672934	-0.0100957229733467	NaN	40.1927337646484
214	82.3335113525391	0.514933466911316	-6.75938940048218	0.0278911720961332	-0.0113944197073579	0.00743668992072344	-0.0149658378213644	NaN	41.1667556762695
215	82.9828567504883	0.190259143710136	-6.62951993942261	0.0210730116814375	0.00646266713738441	0.0106834331527352	-0.00327756232582033	NaN	41.4914283752441
216	83.632209777832	-0.134415164589882	-6.56458520889282	0.0155535480007529	-0.00457625929266214	0.0132808275520802	0.00418994715437293	NaN	41.816104888916
217	83.632209777832	-0.134415164589882	-7.34380340576172	0.0132808275520802	0.0152288740500808	0.00711201597005129	0.00678734155371785	NaN	41.816104888916
218	82.9828567504883	-0.459089487791061	-7.73341274261475	0.00808603875339031	0.0103587592020631	-0.00717365415766835	0.00159255252219737	NaN	41.4914283752441
219	82.3335113525391	-0.134415164589882	-7.73341274261475	-0.0266541130840778	0.0106834331527352	-0.00230353930965066	-0.0026282137259841	NaN	41.1667556762695
220	82.3335113525391	0.514933466911316	-7.60354280471802	-0.00295288790948689	0.00354059832170606	-0.0224333461374044	-0.00230353930965066	NaN	41.1667556762695
221	82.3335113525391	0.514933466911316	-7.53860807418823	-0.0107450718060136	0.0226963832974434	-0.0126931173726916	0.0230210572481155	NaN	41.1667556762695
222	83.632209777832	-0.134415164589882	-7.14899873733521	-0.0165892094373703	0.0412028171122074	-0.00165419070981443	0.020423661917448	NaN	41.816104888916
223	81.0348129272461	0.514933466911316	-7.60354280471802	-0.0169138833880424	0.0395794473588467	-0.0172385573387146	0.0168522447347641	NaN	40.517406463623
224	82.9828567504883	-0.783763766288757	-7.01912927627563	-0.017887907102704	0.0324366129934788	-0.00555028254166245	0.00483929552137852	NaN	41.4914283752441
225	81.6841583251953	-0.459089487791061	-7.01912927627563	-0.0286021586507559	0.0239950809627771	0.00418994715437293	0.00841071270406246	NaN	40.8420791625977
226	79.0867691040039	1.16428208351135	-7.01912927627563	-0.0117190945893526	0.0132808275520802	0.0149041991680861	0.00191722682211548	NaN	39.543384552002
227	79.0867691040039	0.514933466911316	-6.88925933837891	-0.0123684434220195	0.0106834331527352	0.00970941036939621	0.011982130818069	NaN	39.543384552002
228	79.0867691040039	1.16428208351135	-7.4087381362915	-0.0110697457566857	0.00776136433705688	0.0132808275520802	0.00743668992072344	NaN	39.543384552002
229	80.3854675292969	-0.783763766288757	-7.53860807418823	-0.0113944197073579	0.00191722682211548	-0.00879702530801296	-0.00360223650932312	NaN	40.1927337646484
230	81.6841583251953	0.190259143710136	-6.88925933837891	-0.0107450718060136	-0.0165892094373703	-0.000355493422830477	0.00516396993771195	NaN	40.8420791625977
231	81.0348129272461	0.839607775211334	-7.08406400680542	0.0162028968334198	-0.0240567177534103	0.0116574559360743	-0.0159398596733809	NaN	40.517406463623
232	81.6841583251953	1.48895645141602	-7.01912927627563	0.0243197549134493	-0.0308748781681061	0.029189869761467	-0.0169138833880424	NaN	40.8420791625977
233	82.3335113525391	-0.134415164589882	-6.69445466995239	0.0252937767654657	-0.0237320438027382	0.0126314787194133	-0.0195112787187099	NaN	41.1667556762695
234	82.9828567504883	-0.134415164589882	-6.23991060256958	0.0246444288641214	-0.028926832601428	0.0022419011220336	-0.0172385573387146	NaN	41.4914283752441
235	82.3335113525391	0.839607775211334	-7.27886867523193	0.0207483377307653	-0.0237320438027382	-0.00619963090866804	-0.00100484199356288	NaN	41.1667556762695
236	80.3854675292969	0.514933466911316	-7.21393346786499	0.0158782228827477	-0.0175632312893867	-0.00360223650932312	-0.00457625929266214	NaN	40.1927337646484
237	81.6841583251953	-0.134415164589882	-6.49965000152588	0.0207483377307653	-0.00619963090866804	-0.00652430532500148	0.000618529506027699	NaN	40.8420791625977
238	80.3854675292969	-0.459089487791061	-6.49965000152588	0.00873538758605719	-0.00879702530801296	-0.00522560812532902	0.00256657530553639	NaN	40.1927337646484
239	82.9828567504883	-1.10843813419342	-6.95419406890869	-0.00490093370899558	-0.00619963090866804	-0.00392691092565656	-0.00392691092565656	NaN	41.4914283752441
240	82.3335113525391	-1.75778675079346	-6.11004114151001	0.00808603875339031	-0.00684897974133492	0.00289124972186983	0.00159255252219737	NaN	41.1667556762695
241	81.6841583251953	-1.10843813419342	-6.43471527099609	-0.0198359526693821	0.01100810803473	0.00159255252219737	0.00808603875339031	NaN	40.8420791625977
242	81.0348129272461	-0.134415164589882	-6.49965000152588	-0.0139918150380254	0.0272418223321438	-0.00619963090866804	0.0272418223321438	NaN	40.517406463623
243	83.632209777832	-0.783763766288757	-6.36978054046631	-0.0198359526693821	0.0181509424000978	-0.0165892094373703	0.0236704051494598	NaN	41.816104888916
244	82.9828567504883	-0.134415164589882	-6.43471527099609	-0.021459324285388	0.013930176384747	-0.00457625929266214	0.00516396993771195	NaN	41.4914283752441
245	82.3335113525391	0.839607775211334	-6.95419406890869	-0.00782300252467394	0.00970941036939621	0.013930176384747	-0.000680167751852423	NaN	41.1667556762695
246	81.0348129272461	0.839607775211334	-6.69445466995239	-0.00490093370899558	-3.08191010844894e-05	0.0382807515561581	-0.00392691092565656	NaN	40.517406463623
247	82.3335113525391	0.839607775211334	-7.08406400680542	0.0022419011220336	-0.00165419070981443	0.0334106348454952	-0.000355493422830477	NaN	41.1667556762695
248	81.6841583251953	0.839607775211334	-7.21393346786499	-0.000355493422830477	-0.00327756232582033	0.00906006153672934	-0.0026282137259841	NaN	40.8420791625977
249	81.0348129272461	1.16428208351135	-7.4087381362915	-0.00587495695799589	0.00159255252219737	0.025618452578783	-0.0107450718060136	NaN	40.517406463623
250	84.2815551757813	-0.459089487791061	-7.53860807418823	-0.00230353930965066	-0.0139918150380254	0.01847561635077	-0.00847235135734081	NaN	42.1407775878906
251	83.632209777832	0.514933466911316	-7.47367286682129	0.0126314787194133	-0.0243813935667276	0.0126314787194133	-0.0185372550040483	NaN	41.816104888916
252	83.632209777832	0.514933466911316	-7.47367286682129	0.0301638916134834	-0.0243813935667276	0.00516396993771195	-0.0337969474494457	NaN	41.816104888916
253	82.3335113525391	-0.134415164589882	-7.53860807418823	0.025618452578783	-0.0204853005707264	-0.00944637414067984	-0.0273034609854221	NaN	41.1667556762695
254	82.9828567504883	0.839607775211334	-7.79834747314453	0.0152288740500808	-0.021459324285388	-0.0240567177534103	-0.0260047651827335	NaN	41.4914283752441
255	81.6841583251953	0.190259143710136	-7.60354280471802	0.0188002903014421	-0.00490093370899558	-0.0393164120614529	-0.0165892094373703	NaN	40.8420791625977
256	83.632209777832	-0.134415164589882	-6.88925933837891	0.0194496400654316	-0.00522560812532902	-0.0428878292441368	-0.0191866029053926	NaN	41.816104888916
257	82.9828567504883	-0.459089487791061	-6.69445466995239	0.0106834331527352	0.00418994715437293	-0.0389917381107807	-0.0136671401560307	NaN	41.4914283752441
258	81.6841583251953	-0.459089487791061	-6.56458520889282	0.00646266713738441	0.00418994715437293	-0.0350956469774246	-0.0165892094373703	NaN	40.8420791625977
259	79.7361145019531	0.839607775211334	-7.47367286682129	-0.00197886489331722	0.00711201597005129	-0.0299008563160896	-0.00879702530801296	NaN	39.8680572509766
260	79.0867691040039	1.16428208351135	-7.86328220367432	-0.00100484199356288	0.00159255252219737	-0.0152905117720366	-0.00555028254166245	NaN	39.543384552002
261	81.0348129272461	-0.134415164589882	-7.27886867523193	-0.0107450718060136	0.0262678004801273	-0.0315242260694504	0.011982130818069	NaN	40.517406463623
262	80.3854675292969	0.514933466911316	-6.88925933837891	-0.0263294391334057	0.0356833562254906	-0.0185372550040483	0.020423661917448	NaN	40.1927337646484
263	80.3854675292969	0.190259143710136	-6.88925933837891	-0.0195112787187099	0.0308132413774729	-0.023407369852066	0.0178262684494257	NaN	40.1927337646484
264	80.3854675292969	1.48895645141602	-6.82432460784912	-0.0237320438027382	0.0259431265294552	-0.0159398596733809	0.0175015944987535	NaN	40.1927337646484
265	81.0348129272461	0.190259143710136	-6.82432460784912	-0.0113944197073579	0.0230210572481155	-0.00587495695799589	0.00646266713738441	NaN	40.517406463623
266	82.9828567504883	0.514933466911316	-6.95419406890869	-0.0107450718060136	0.0213976856321096	0.0022419011220336	0.00873538758605719	NaN	41.4914283752441
267	82.9828567504883	0.190259143710136	-6.95419406890869	-0.00230353930965066	0.0223717093467712	-0.00295288790948689	0.0175015944987535	NaN	41.4914283752441
268	82.9828567504883	0.839607775211334	-6.95419406890869	-0.00457625929266214	0.0158782228827477	0.00646266713738441	0.0165275707840919	NaN	41.4914283752441
269	81.6841583251953	0.514933466911316	-6.62951993942261	-0.00912170019000769	0.01100810803473	0.00289124972186983	0.0171769186854362	NaN	40.8420791625977
270	81.0348129272461	0.839607775211334	-6.95419406890869	0.0022419011220336	0.0142548503354192	-0.00327756232582033	0.00873538758605719	NaN	40.517406463623
271	83.632209777832	-1.10843813419342	-6.82432460784912	0.012956153601408	-3.08191010844894e-05	0.0136055024340749	0.00548864435404539	NaN	41.816104888916
272	82.9828567504883	-0.783763766288757	-6.95419406890869	0.0181509424000978	-0.00132951640989631	0.00906006153672934	-0.0139918150380254	NaN	41.4914283752441
273	81.6841583251953	-0.134415164589882	-6.62951993942261	0.0132808275520802	-0.00782300252467394	0.000943203864153475	-0.000680167751852423	NaN	40.8420791625977
274	82.3335113525391	-0.783763766288757	-6.88925933837891	0.0103587592020631	-0.00847235135734081	0.00354059832170606	-0.00749832857400179	NaN	41.1667556762695
275	83.632209777832	-0.783763766288757	-6.43471527099609	0.0152288740500808	-0.0126931173726916	0.00483929552137852	-0.00392691092565656	NaN	41.816104888916
276	81.0348129272461	1.16428208351135	-6.30484533309937	0.00678734155371785	-0.00132951640989631	0.0168522447347641	-0.00457625929266214	NaN	40.517406463623
277	81.6841583251953	1.48895645141602	-6.95419406890869	0.0123068047687411	0.0022419011220336	0.0236704051494598	-0.00457625929266214	NaN	40.8420791625977
278	81.6841583251953	1.48895645141602	-7.14899873733521	0.0145795252174139	-0.00522560812532902	0.0275664981454611	0.000618529506027699	NaN	40.8420791625977
279	81.6841583251953	1.16428208351135	-7.27886867523193	0.0132808275520802	-0.00230353930965066	0.0233457311987877	-0.00555028254166245	NaN	40.8420791625977
280	82.9828567504883	0.514933466911316	-7.01912927627563	0.00354059832170606	-0.0100957229733467	0.00321592413820326	0.00256657530553639	NaN	41.4914283752441
281	82.9828567504883	0.839607775211334	-7.01912927627563	0.00126787810586393	0.0103587592020631	-0.00230353930965066	0.00646266713738441	NaN	41.4914283752441
282	81.6841583251953	1.16428208351135	-6.88925933837891	-0.0130177913233638	0.0194496400654316	-0.0266541130840778	0.012956153601408	NaN	40.8420791625977
283	82.9828567504883	0.839607775211334	-7.08406400680542	-0.00522560812532902	0.0171769186854362	-0.0490566417574883	0.0220470335334539	NaN	41.4914283752441
284	82.3335113525391	0.839607775211334	-7.86328220367432	-0.0201606266200542	0.0259431265294552	-0.0555501282215118	0.00906006153672934	NaN	41.1667556762695
285	81.0348129272461	2.13830494880676	-7.21393346786499	-0.0123684434220195	0.00906006153672934	-0.0461345724761486	0.00516396993771195	NaN	40.517406463623
286	82.3335113525391	1.48895645141602	-7.21393346786499	-0.00197886489331722	0.00646266713738441	-0.0402904339134693	0.00548864435404539	NaN	41.1667556762695
287	81.0348129272461	1.48895645141602	-7.08406400680542	0.00321592413820326	-0.00230353930965066	-0.0295761823654175	-0.00100484199356288	NaN	40.517406463623
288	80.3854675292969	1.48895645141602	-6.88925933837891	-0.000355493422830477	0.00808603875339031	-0.028926832601428	-0.00132951640989631	NaN	40.1927337646484
289	82.3335113525391	0.190259143710136	-7.21393346786499	-0.0110697457566857	-0.00555028254166245	-0.0208099745213985	-0.00490093370899558	NaN	41.1667556762695
290	81.6841583251953	1.48895645141602	-7.60354280471802	-0.00425158534198999	-0.00360223650932312	0.00516396993771195	-0.0172385573387146	NaN	40.8420791625977
291	79.0867691040039	1.48895645141602	-7.60354280471802	0.0136055024340749	-0.0107450718060136	0.0106834331527352	-0.0185372550040483	NaN	39.543384552002
292	80.3854675292969	1.81363070011139	-7.73341274261475	0.00938473641872406	-0.0279528107494116	0.0207483377307653	-0.0175632312893867	NaN	40.1927337646484
293	79.7361145019531	0.514933466911316	-7.34380340576172	0.0207483377307653	-0.0299008563160896	0.0226963832974434	-0.0208099745213985	NaN	39.8680572509766
294	78.4374160766602	1.48895645141602	-7.4087381362915	0.00386527273803949	-0.0331475995481014	0.0226963832974434	-0.0217839982360601	NaN	39.2187080383301
295	79.0867691040039	0.514933466911316	-7.14899873733521	-0.00230353930965066	-0.0315242260694504	0.0188002903014421	-0.00490093370899558	NaN	39.543384552002
296	81.0348129272461	0.839607775211334	-7.47367286682129	0.0100340843200684	-0.0253554154187441	0.0152288740500808	-0.0113944197073579	NaN	40.517406463623
297	81.6841583251953	1.16428208351135	-7.6684775352478	0.00808603875339031	-0.0165892094373703	0.0168522447347641	-0.00327756232582033	NaN	40.8420791625977
298	81.0348129272461	1.81363070011139	-7.6684775352478	0.0142548503354192	-0.0110697457566857	0.0113327819854021	-0.00977104809135199	NaN	40.517406463623
299	81.6841583251953	1.16428208351135	-6.95419406890869	0.00516396993771195	0.00159255252219737	0.00646266713738441	0.00191722682211548	NaN	40.8420791625977
300	82.3335113525391	0.839607775211334	-6.49965000152588	0.00126787810586393	-0.00230353930965066	-0.00132951640989631	0.00256657530553639	NaN	41.1667556762695
301	82.3335113525391	0.514933466911316	-6.56458520889282	-0.00197886489331722	0.00581331877037883	-0.0120437685400248	0.011982130818069	NaN	41.1667556762695
302	83.632209777832	1.16428208351135	-7.08406400680542	-0.00327756232582033	0.0252937767654657	-0.00749832857400179	0.00906006153672934	NaN	41.816104888916
303	81.0348129272461	0.839607775211334	-7.14899873733521	-0.00879702530801296	0.00938473641872406	-0.0224333461374044	0.0136055024340749	NaN	40.517406463623
304	80.3854675292969	1.16428208351135	-6.95419406890869	-0.021459324285388	0.0106834331527352	-0.00165419070981443	0.00321592413820326	NaN	40.1927337646484
305	81.0348129272461	-0.134415164589882	-6.69445466995239	-0.0133424662053585	0.00354059832170606	-0.00619963090866804	0.0136055024340749	NaN	40.517406463623
306	81.6841583251953	0.514933466911316	-6.62951993942261	-0.00652430532500148	0.00776136433705688	0.00808603875339031	0.00581331877037883	NaN	40.8420791625977
307	82.3335113525391	0.514933466911316	-6.95419406890869	-0.00457625929266214	0.0200989879667759	0.0233457311987877	0.00581331877037883	NaN	41.1667556762695
308	80.3854675292969	1.81363070011139	-7.27886867523193	-0.00100484199356288	0.013930176384747	0.0149041991680861	0.0106834331527352	NaN	40.1927337646484
309	81.0348129272461	1.81363070011139	-7.08406400680542	-0.0130177913233638	0.00418994715437293	0.00938473641872406	-0.0026282137259841	NaN	40.517406463623
310	79.7361145019531	1.81363070011139	-6.49965000152588	0.000293855206109583	0.0113327819854021	0.011982130818069	-0.0120437685400248	NaN	39.8680572509766
311	81.0348129272461	1.81363070011139	-7.08406400680542	0.0103587592020631	0.00159255252219737	0.025618452578783	-0.0165892094373703	NaN	40.517406463623
312	82.3335113525391	0.839607775211334	-6.69445466995239	0.0249691028147936	0.00581331877037883	0.01847561635077	-0.0305502042174339	NaN	41.1667556762695
313	81.0348129272461	1.81363070011139	-7.21393346786499	0.0239950809627771	-0.0117190945893526	0.0389300994575024	-0.017887907102704	NaN	40.517406463623
314	81.0348129272461	2.13830494880676	-7.21393346786499	0.00613799272105098	-0.0240567177534103	0.0324366129934788	-0.0198359526693821	NaN	40.517406463623
315	82.9828567504883	0.839607775211334	-7.6684775352478	0.0113327819854021	-0.0133424662053585	0.0298392176628113	-0.0133424662053585	NaN	41.4914283752441
316	82.9828567504883	0.839607775211334	-7.53860807418823	0.00938473641872406	-0.00555028254166245	0.0116574559360743	0.00191722682211548	NaN	41.4914283752441
317	82.9828567504883	0.839607775211334	-7.01912927627563	0.0126314787194133	-0.00100484199356288	-0.00457625929266214	-0.00230353930965066	NaN	41.4914283752441
318	82.9828567504883	1.48895645141602	-6.95419406890869	0.0132808275520802	0.00354059832170606	-0.00944637414067984	0.00418994715437293	NaN	41.4914283752441
319	82.3335113525391	2.13830494880676	-6.75938940048218	-0.00197886489331722	-0.000355493422830477	-0.0208099745213985	-0.00555028254166245	NaN	41.1667556762695
320	81.0348129272461	1.81363070011139	-6.75938940048218	-0.0159398596733809	-0.00490093370899558	-0.0256800893694162	-0.00165419070981443	NaN	40.517406463623
321	79.7361145019531	2.46297931671143	-7.21393346786499	-0.0104203969240189	0.0200989879667759	-0.0273034609854221	0.0168522447347641	NaN	39.8680572509766
322	81.6841583251953	1.81363070011139	-7.6684775352478	-0.0224333461374044	0.0308132413774729	-0.0376930385828018	0.0321119390428066	NaN	40.8420791625977
323	79.0867691040039	2.78765368461609	-7.53860807418823	-0.017887907102704	0.0171769186854362	-0.0299008563160896	0.0197743140161037	NaN	39.543384552002
324	81.6841583251953	0.839607775211334	-6.62951993942261	-0.0350956469774246	0.00938473641872406	-0.0133424662053585	0.0217223595827818	NaN	40.8420791625977
325	77.7880706787109	2.46297931671143	-6.95419406890869	-0.0247060675173998	-0.00197886489331722	0.00873538758605719	0.00646266713738441	NaN	38.8940353393555
326	78.4374160766602	2.13830494880676	-7.21393346786499	-0.0185372550040483	-0.00619963090866804	0.00159255252219737	0.0123068047687411	NaN	39.2187080383301
327	77.7880706787109	2.46297931671143	-7.21393346786499	-0.0143164889886975	-0.000355493422830477	0.011982130818069	0.0100340843200684	NaN	38.8940353393555
328	79.0867691040039	2.13830494880676	-7.14899873733521	-0.0026282137259841	0.00191722682211548	-0.000355493422830477	0.0103587592020631	NaN	39.543384552002
329	79.0867691040039	1.81363070011139	-7.01912927627563	-0.00944637414067984	0.00451462110504508	-0.00619963090866804	-0.00425158534198999	NaN	39.543384552002
330	81.0348129272461	1.16428208351135	-6.69445466995239	-0.00490093370899558	-0.00457625929266214	-0.0156151866540313	-0.000680167751852423	NaN	40.517406463623
331	79.7361145019531	2.13830494880676	-7.47367286682129	0.00938473641872406	-0.00457625929266214	-0.00392691092565656	-0.0146411629393697	NaN	39.8680572509766
332	80.3854675292969	2.13830494880676	-7.34380340576172	0.0259431265294552	-0.0152905117720366	-0.00814767740666866	-0.0230826959013939	NaN	40.1927337646484
333	80.3854675292969	1.16428208351135	-6.88925933837891	0.01847561635077	-0.000355493422830477	-0.0149658378213644	-0.0165892094373703	NaN	40.1927337646484
334	81.6841583251953	0.839607775211334	-6.82432460784912	0.0243197549134493	-0.00197886489331722	-0.00132951640989631	-0.0165892094373703	NaN	40.8420791625977
335	80.3854675292969	1.81363070011139	-7.53860807418823	0.00841071270406246	-0.000680167751852423	-0.00425158534198999	-0.00490093370899558	NaN	40.1927337646484
336	79.7361145019531	1.16428208351135	-6.88925933837891	0.0116574559360743	0.00354059832170606	0.0106834331527352	-0.00425158534198999	NaN	39.8680572509766
337	79.7361145019531	0.514933466911316	-6.82432460784912	0.00711201597005129	0.0191249661147594	0.0239950809627771	-0.0026282137259841	NaN	39.8680572509766
338	79.7361145019531	1.16428208351135	-7.21393346786499	0.00321592413820326	0.0106834331527352	0.0308132413774729	0.00386527273803949	NaN	39.8680572509766
339	81.6841583251953	0.190259143710136	-7.01912927627563	0.00970941036939621	0.0178262684494257	0.00776136433705688	-0.00652430532500148	NaN	40.8420791625977
340	81.0348129272461	0.190259143710136	-6.82432460784912	-0.0100957229733467	0.0171769186854362	0.0188002903014421	0.000293855206109583	NaN	40.517406463623
341	81.6841583251953	0.839607775211334	-6.82432460784912	0.00256657530553639	0.0314625911414623	-0.0123684434220195	0.0158782228827477	NaN	40.8420791625977
342	79.7361145019531	1.81363070011139	-7.34380340576172	-0.0123684434220195	0.0301638916134834	-0.0266541130840778	0.0343846566975117	NaN	39.8680572509766
343	82.3335113525391	0.514933466911316	-7.14899873733521	-0.0208099745213985	0.0194496400654316	-0.0516540370881557	0.0113327819854021	NaN	41.1667556762695
344	79.7361145019531	2.46297931671143	-7.21393346786499	-0.0188619289547205	0.0233457311987877	-0.0448358729481697	0.00451462110504508	NaN	39.8680572509766
345	80.3854675292969	1.81363070011139	-7.08406400680542	-0.0250307414680719	0.00386527273803949	-0.0311995539814234	0.00743668992072344	NaN	40.1927337646484
346	81.0348129272461	1.16428208351135	-7.01912927627563	-0.00425158534198999	-0.00490093370899558	-0.0279528107494116	0.00906006153672934	NaN	40.517406463623
347	82.3335113525391	0.514933466911316	-7.01912927627563	-0.00165419070981443	0.00321592413820326	-0.00879702530801296	0.00191722682211548	NaN	41.1667556762695
348	81.6841583251953	0.514933466911316	-6.75938940048218	0.00289124972186983	-0.00100484199356288	-0.0172385573387146	-0.000355493422830477	NaN	40.8420791625977
349	80.3854675292969	1.48895645141602	-7.01912927627563	-0.00295288790948689	-0.00749832857400179	-0.00652430532500148	-3.08191010844894e-05	NaN	40.1927337646484
350	80.3854675292969	2.13830494880676	-7.47367286682129	-0.00132951640989631	-0.0146411629393697	0.0155535480007529	-0.00814767740666866	NaN	40.1927337646484
351	81.0348129272461	0.190259143710136	-6.56458520889282	0.000943203864153475	-0.0237320438027382	0.0217223595827818	-0.0139918150380254	NaN	40.517406463623
352	79.0867691040039	1.81363070011139	-6.95419406890869	0.0259431265294552	-0.0224333461374044	0.041852168738842	-0.0221086721867323	NaN	39.543384552002
353	82.9828567504883	0.839607775211334	-6.75938940048218	0.020423661917448	-0.0201606266200542	0.0249691028147936	-0.0162645354866982	NaN	41.4914283752441
354	79.7361145019531	2.13830494880676	-6.62951993942261	0.0155535480007529	-0.017887907102704	0.020423661917448	-0.0224333461374044	NaN	39.8680572509766
355	79.7361145019531	1.16428208351135	-6.75938940048218	0.00548864435404539	-0.0191866029053926	0.0155535480007529	-0.0110697457566857	NaN	39.8680572509766
356	79.7361145019531	0.839607775211334	-6.95419406890869	0.00743668992072344	-0.0198359526693821	0.0275664981454611	0.000293855206109583	NaN	39.8680572509766
357	80.3854675292969	0.839607775211334	-6.95419406890869	0.00613799272105098	-0.0133424662053585	0.020423661917448	-0.00360223650932312	NaN	40.1927337646484
358	78.4374160766602	0.839607775211334	-6.62951993942261	0.00873538758605719	-0.00619963090866804	0.0288651939481497	-0.00619963090866804	NaN	39.2187080383301
359	77.7880706787109	2.13830494880676	-6.62951993942261	0.00191722682211548	-0.00652430532500148	0.0434755384922028	0.00191722682211548	NaN	38.8940353393555
360	77.7880706787109	1.48895645141602	-6.75938940048218	-0.00587495695799589	-0.00912170019000769	0.0132808275520802	0.00678734155371785	NaN	38.8940353393555
361	79.0867691040039	0.839607775211334	-7.01912927627563	-0.00944637414067984	0.0100340843200684	0.0116574559360743	0.0298392176628113	NaN	39.543384552002
362	80.3854675292969	0.514933466911316	-6.88925933837891	-0.017887907102704	0.0360080301761627	-0.0175632312893867	0.0327612869441509	NaN	40.1927337646484
363	80.3854675292969	2.46297931671143	-6.62951993942261	-0.0100957229733467	0.0272418223321438	-0.0357449948787689	0.0243197549134493	NaN	40.1927337646484
364	81.0348129272461	1.16428208351135	-6.95419406890869	-0.0143164889886975	0.0239950809627771	-0.0600955672562122	0.012956153601408	NaN	40.517406463623
365	81.6841583251953	1.16428208351135	-6.82432460784912	-0.0107450718060136	0.0142548503354192	-0.0263294391334057	0.0220470335334539	NaN	40.8420791625977
366	82.9828567504883	1.48895645141602	-6.82432460784912	0.00321592413820326	0.0142548503354192	-0.0156151866540313	0.00289124972186983	NaN	41.4914283752441
367	81.6841583251953	0.190259143710136	-6.75938940048218	-0.000355493422830477	0.0152288740500808	0.00418994715437293	0.0158782228827477	NaN	40.8420791625977
368	83.632209777832	0.514933466911316	-7.53860807418823	0.00159255252219737	0.00970941036939621	0.0022419011220336	0.00386527273803949	NaN	41.816104888916
369	82.9828567504883	0.190259143710136	-6.88925933837891	-0.000680167751852423	-0.0126931173726916	0.0113327819854021	0.00613799272105098	NaN	41.4914283752441
370	82.9828567504883	-0.459089487791061	-6.75938940048218	0.00711201597005129	-0.0136671401560307	0.01847561635077	-0.000355493422830477	NaN	41.4914283752441
371	82.3335113525391	0.514933466911316	-7.08406400680542	0.0217223595827818	-0.0263294391334057	0.0373067259788513	-0.0107450718060136	NaN	41.1667556762695
372	82.9828567504883	-0.459089487791061	-6.56458520889282	0.0249691028147936	-0.0367190167307854	0.0321119390428066	-0.0175632312893867	NaN	41.4914283752441
373	81.0348129272461	0.514933466911316	-6.69445466995239	0.0269171483814716	-0.0260047651827335	0.0100340843200684	-0.00782300252467394	NaN	40.517406463623
374	81.6841583251953	-0.459089487791061	-7.34380340576172	0.0252937767654657	-0.0302255302667618	-0.0208099745213985	-0.0136671401560307	NaN	40.8420791625977
375	82.9828567504883	-0.134415164589882	-7.34380340576172	0.00906006153672934	-0.00912170019000769	-0.0354203209280968	-0.00197886489331722	NaN	41.4914283752441
376	82.3335113525391	0.839607775211334	-7.14899873733521	0.0188002903014421	-0.0110697457566857	-0.0243813935667276	-0.00100484199356288	NaN	41.1667556762695
377	82.3335113525391	1.16428208351135	-6.95419406890869	0.0106834331527352	0.00548864435404539	-0.0295761823654175	0.01100810803473	NaN	41.1667556762695
378	82.9828567504883	1.16428208351135	-6.56458520889282	0.00256657530553639	0.00191722682211548	-0.0253554154187441	0.00808603875339031	NaN	41.4914283752441
379	82.9828567504883	0.190259143710136	-7.08406400680542	0.0113327819854021	0.00743668992072344	-0.0266541130840778	0.0113327819854021	NaN	41.4914283752441
380	81.0348129272461	0.839607775211334	-7.47367286682129	0.00548864435404539	0.013930176384747	-0.00619963090866804	0.00613799272105098	NaN	40.517406463623
381	81.6841583251953	1.48895645141602	-7.27886867523193	-0.00555028254166245	0.0376313999295235	-0.023407369852066	0.029189869761467	NaN	40.8420791625977
382	81.6841583251953	1.16428208351135	-7.34380340576172	-0.00684897974133492	0.0541897900402546	-0.0263294391334057	0.0269171483814716	NaN	40.8420791625977
383	82.3335113525391	1.16428208351135	-7.34380340576172	-0.00847235135734081	0.0483456552028656	-0.0247060675173998	0.0324366129934788	NaN	41.1667556762695
384	82.3335113525391	0.514933466911316	-6.88925933837891	-0.0188619289547205	0.0438002124428749	-0.0308748781681061	0.0243197549134493	NaN	41.1667556762695
385	82.9828567504883	1.16428208351135	-7.08406400680542	-0.0146411629393697	0.0223717093467712	-0.00749832857400179	0.0152288740500808	NaN	41.4914283752441
386	81.6841583251953	1.81363070011139	-7.27886867523193	-0.00490093370899558	0.0165275707840919	-0.00555028254166245	0.012956153601408	NaN	40.8420791625977
387	81.6841583251953	1.81363070011139	-7.14899873733521	0.00159255252219737	0.0100340843200684	-0.00230353930965066	0.0106834331527352	NaN	40.8420791625977
388	80.3854675292969	1.48895645141602	-7.08406400680542	0.00191722682211548	-0.00197886489331722	-0.00555028254166245	-0.000680167751852423	NaN	40.1927337646484
389	82.9828567504883	0.839607775211334	-7.21393346786499	0.00256657530553639	-0.00944637414067984	-0.0185372550040483	-0.0104203969240189	NaN	41.4914283752441
390	82.9828567504883	0.190259143710136	-6.56458520889282	-0.0123684434220195	-0.0318489037454128	0.000293855206109583	-0.0104203969240189	NaN	41.4914283752441
391	80.3854675292969	1.16428208351135	-7.01912927627563	0.00906006153672934	-0.0406151078641415	0.0158782228827477	-0.021459324285388	NaN	40.1927337646484
392	79.0867691040039	1.48895645141602	-7.14899873733521	0.0220470335334539	-0.0500306636095047	0.0194496400654316	-0.0159398596733809	NaN	39.543384552002
393	78.4374160766602	0.514933466911316	-6.88925933837891	0.012956153601408	-0.0584721975028515	0.0285405199974775	-0.0182125810533762	NaN	39.2187080383301
394	79.7361145019531	0.190259143710136	-6.30484533309937	0.00516396993771195	-0.0581475235521793	0.0178262684494257	-0.0152905117720366	NaN	39.8680572509766
395	77.7880706787109	1.81363070011139	-6.56458520889282	0.00418994715437293	-0.0678877532482147	0.0178262684494257	-0.00490093370899558	NaN	38.8940353393555
396	79.0867691040039	1.48895645141602	-6.75938940048218	-0.00197886489331722	-0.050680011510849	0.0116574559360743	0.00581331877037883	NaN	39.543384552002
397	79.0867691040039	1.48895645141602	-7.01912927627563	0.00646266713738441	-0.0324982516467571	0.00483929552137852	0.00418994715437293	NaN	39.543384552002
398	81.0348129272461	0.839607775211334	-7.08406400680542	0.000293855206109583	-0.00555028254166245	0.00191722682211548	0.00548864435404539	NaN	40.517406463623
399	82.3335113525391	1.48895645141602	-7.01912927627563	0.00126787810586393	0.0103587592020631	-0.0165892094373703	0.00678734155371785	NaN	41.1667556762695
400	83.632209777832	-0.134415164589882	-6.82432460784912	-0.0026282137259841	0.020423661917448	-0.0172385573387146	0.00451462110504508	NaN	41.816104888916
401	81.0348129272461	0.839607775211334	-6.75938940048218	-0.0123684434220195	0.0389300994575024	-0.0230826959013939	0.0236704051494598	NaN	40.517406463623
402	82.3335113525391	1.48895645141602	-6.82432460784912	-0.0152905117720366	0.0486703291535378	-0.0406151078641415	0.0308132413774729	NaN	41.1667556762695
403	82.9828567504883	-0.459089487791061	-6.82432460784912	-0.0136671401560307	0.0470469556748867	-0.0237320438027382	0.0233457311987877	NaN	41.4914283752441
404	82.9828567504883	0.190259143710136	-7.08406400680542	-0.0237320438027382	0.0438002124428749	-0.0276281367987394	0.0145795252174139	NaN	41.4914283752441
405	80.3854675292969	0.190259143710136	-7.14899873733521	-0.0247060675173998	0.036657378077507	-0.00814767740666866	-0.00717365415766835	NaN	40.1927337646484
406	82.3335113525391	-0.134415164589882	-7.47367286682129	-0.00230353930965066	0.0269171483814716	0.0158782228827477	0.0191249661147594	NaN	41.1667556762695
407	80.3854675292969	-0.783763766288757	-7.4087381362915	-0.00425158534198999	0.0278911720961332	0.0249691028147936	0.0178262684494257	NaN	40.1927337646484
408	82.3335113525391	0.514933466911316	-7.21393346786499	-0.0026282137259841	0.0191249661147594	0.025618452578783	0.0304885655641556	NaN	41.1667556762695
409	81.0348129272461	0.839607775211334	-7.4087381362915	-0.00619963090866804	0.00776136433705688	0.0191249661147594	0.0191249661147594	NaN	40.517406463623
410	81.0348129272461	0.839607775211334	-7.34380340576172	-0.00684897974133492	-0.00522560812532902	0.00256657530553639	-0.00230353930965066	NaN	40.517406463623
411	82.9828567504883	0.190259143710136	-7.34380340576172	0.011982130818069	-0.0221086721867323	0.0165275707840919	-0.00360223650932312	NaN	41.4914283752441
412	80.3854675292969	1.16428208351135	-7.60354280471802	0.020423661917448	-0.0230826959013939	-0.0026282137259841	-0.0204853005707264	NaN	40.1927337646484
413	82.3335113525391	0.190259143710136	-7.27886867523193	0.0194496400654316	-0.0211346503347158	-0.00912170019000769	-0.0143164889886975	NaN	41.1667556762695
414	81.6841583251953	1.16428208351135	-7.47367286682129	0.0136055024340749	-0.00230353930965066	-0.0113944197073579	-0.0169138833880424	NaN	40.8420791625977
415	81.6841583251953	0.839607775211334	-7.60354280471802	0.00841071270406246	-0.0208099745213985	-0.00717365415766835	-0.0136671401560307	NaN	40.8420791625977
416	82.3335113525391	0.839607775211334	-7.6684775352478	0.00906006153672934	-0.0221086721867323	-0.0110697457566857	-0.00944637414067984	NaN	41.1667556762695
417	81.6841583251953	-0.459089487791061	-6.88925933837891	0.0197743140161037	-0.00587495695799589	0.00743668992072344	0.000618529506027699	NaN	40.8420791625977
418	81.0348129272461	1.81363070011139	-7.21393346786499	0.0116574559360743	-0.0208099745213985	0.0152288740500808	-0.00425158534198999	NaN	40.517406463623
419	81.0348129272461	1.16428208351135	-7.14899873733521	0.012956153601408	-0.0256800893694162	-0.0146411629393697	-0.00684897974133492	NaN	40.517406463623
420	81.6841583251953	1.81363070011139	-7.08406400680542	0.00743668992072344	-0.0188619289547205	-0.00814767740666866	-0.00230353930965066	NaN	40.8420791625977
421	84.2815551757813	0.190259143710136	-6.95419406890869	-0.00717365415766835	-0.000680167751852423	-0.0276281367987394	0.0249691028147936	NaN	42.1407775878906
422	81.6841583251953	0.514933466911316	-6.82432460784912	-0.00782300252467394	0.0175015944987535	-0.0451605506241322	0.0188002903014421	NaN	40.8420791625977
423	84.2815551757813	0.190259143710136	-6.75938940048218	-0.0120437685400248	0.020423661917448	-0.0415891297161579	0.0162028968334198	NaN	42.1407775878906
424	81.6841583251953	1.48895645141602	-7.14899873733521	-0.0165892094373703	0.0282158460468054	-0.0419138073921204	0.00581331877037883	NaN	40.8420791625977
425	83.632209777832	0.190259143710136	-6.82432460784912	-0.0175632312893867	0.0165275707840919	-0.0295761823654175	0.00354059832170606	NaN	41.816104888916
426	81.0348129272461	0.514933466911316	-6.62951993942261	-0.00879702530801296	0.0191249661147594	0.01100810803473	0.00581331877037883	NaN	40.517406463623
427	82.3335113525391	-0.134415164589882	-6.75938940048218	-0.0026282137259841	0.0178262684494257	0.0243197549134493	0.00970941036939621	NaN	41.1667556762695
428	81.0348129272461	0.190259143710136	-7.01912927627563	-0.0123684434220195	0.0155535480007529	0.0298392176628113	0.00451462110504508	NaN	40.517406463623
429	81.6841583251953	0.190259143710136	-6.95419406890869	-0.0120437685400248	0.00906006153672934	0.0379560738801956	0.00678734155371785	NaN	40.8420791625977
430	78.4374160766602	1.16428208351135	-7.73341274261475	-0.0104203969240189	0.0103587592020631	0.0376313999295235	-0.00522560812532902	NaN	39.2187080383301
431	81.6841583251953	-0.134415164589882	-7.14899873733521	-0.000680167751852423	-0.00977104809135199	0.0489950031042099	-0.0227580219507217	NaN	40.8420791625977
432	81.6841583251953	0.190259143710136	-6.95419406890869	0.00126787810586393	-0.0195112787187099	0.0470469556748867	-0.0247060675173998	NaN	40.8420791625977
433	82.3335113525391	1.16428208351135	-7.21393346786499	-0.00392691092565656	-0.0123684434220195	0.0272418223321438	-0.0208099745213985	NaN	41.1667556762695
434	81.0348129272461	0.839607775211334	-7.08406400680542	-0.00425158534198999	-0.0156151866540313	-0.00652430532500148	-0.0117190945893526	NaN	40.517406463623
435	82.9828567504883	0.514933466911316	-7.01912927627563	0.0226963832974434	-0.0204853005707264	-0.0175632312893867	-0.0149658378213644	NaN	41.4914283752441
436	82.9828567504883	0.190259143710136	-6.69445466995239	0.0126314787194133	0.00256657530553639	-0.0201606266200542	-0.000680167751852423	NaN	41.4914283752441
437	82.9828567504883	-0.134415164589882	-6.69445466995239	0.0165275707840919	-0.0100957229733467	-0.0256800893694162	-0.00457625929266214	NaN	41.4914283752441
438	82.9828567504883	-0.783763766288757	-6.43471527099609	0.0152288740500808	-0.00327756232582033	-0.0302255302667618	-0.000680167751852423	NaN	41.4914283752441
439	81.6841583251953	-0.459089487791061	-7.01912927627563	-0.000680167751852423	-0.0117190945893526	-0.0266541130840778	0.00451462110504508	NaN	40.8420791625977
440	81.6841583251953	0.190259143710136	-7.21393346786499	0.0132808275520802	-0.00522560812532902	-0.0337969474494457	0.00776136433705688	NaN	40.8420791625977
441	82.3335113525391	0.514933466911316	-7.08406400680542	-0.00425158534198999	0.00841071270406246	-0.0260047651827335	0.0259431265294552	NaN	41.1667556762695
442	84.9309005737305	-0.459089487791061	-6.69445466995239	-0.0156151866540313	0.0178262684494257	-0.0182125810533762	0.031137915328145	NaN	42.4654502868652
443	81.6841583251953	0.190259143710136	-6.88925933837891	-0.00847235135734081	0.0230210572481155	-0.0146411629393697	0.0171769186854362	NaN	40.8420791625977
444	83.632209777832	-0.459089487791061	-6.49965000152588	-0.0165892094373703	0.0168522447347641	-0.00944637414067984	0.0188002903014421	NaN	41.816104888916
445	82.9828567504883	0.190259143710136	-6.95419406890869	-0.00879702530801296	0.00938473641872406	0.00321592413820326	0.00354059832170606	NaN	41.4914283752441
446	82.9828567504883	1.16428208351135	-7.21393346786499	-0.00425158534198999	0.000293855206109583	-0.00100484199356288	-0.00944637414067984	NaN	41.4914283752441
447	81.6841583251953	1.81363070011139	-7.08406400680542	0.020423661917448	0.00256657530553639	-0.00522560812532902	0.00776136433705688	NaN	40.8420791625977
448	83.632209777832	0.514933466911316	-7.08406400680542	-0.00717365415766835	0.00451462110504508	-0.00879702530801296	0.00126787810586393	NaN	41.816104888916
449	83.632209777832	0.190259143710136	-6.82432460784912	0.00451462110504508	-0.0026282137259841	-0.0221086721867323	-0.00457625929266214	NaN	41.816104888916
450	82.9828567504883	0.190259143710136	-6.88925933837891	-3.08191010844894e-05	-0.00132951640989631	-0.032173577696085	-0.0026282137259841	NaN	41.4914283752441
451	81.6841583251953	1.48895645141602	-7.34380340576172	0.01847561635077	-0.00555028254166245	-0.0136671401560307	-0.0185372550040483	NaN	40.8420791625977
452	83.632209777832	0.514933466911316	-7.34380340576172	0.0353586822748184	-0.0227580219507217	-0.0152905117720366	-0.0221086721867323	NaN	41.816104888916
453	81.6841583251953	1.81363070011139	-7.27886867523193	0.0269171483814716	-0.0182125810533762	-0.00457625929266214	-0.0217839982360601	NaN	40.8420791625977
454	84.2815551757813	0.190259143710136	-7.01912927627563	0.0230210572481155	-0.0221086721867323	-0.00360223650932312	-0.0182125810533762	NaN	42.1407775878906
455	81.6841583251953	1.16428208351135	-7.01912927627563	0.0175015944987535	-0.0130177913233638	0.00711201597005129	-0.00684897974133492	NaN	40.8420791625977
456	80.3854675292969	2.13830494880676	-6.88925933837891	0.0175015944987535	-0.0195112787187099	0.0252937767654657	-0.00977104809135199	NaN	40.1927337646484
457	81.6841583251953	1.81363070011139	-7.14899873733521	0.0155535480007529	-0.0126931173726916	0.0233457311987877	0.00126787810586393	NaN	40.8420791625977
458	81.6841583251953	2.46297931671143	-7.14899873733521	0.020423661917448	-0.0165892094373703	0.0249691028147936	-0.00360223650932312	NaN	40.8420791625977
459	82.3335113525391	0.514933466911316	-6.88925933837891	0.00581331877037883	-0.0156151866540313	0.0236704051494598	-0.00360223650932312	NaN	41.1667556762695
460	81.6841583251953	1.16428208351135	-6.82432460784912	-0.00100484199356288	-0.0143164889886975	0.0175015944987535	0.00516396993771195	NaN	40.8420791625977
461	79.7361145019531	1.81363070011139	-6.75938940048218	-0.00360223650932312	0.00743668992072344	-3.08191010844894e-05	0.0171769186854362	NaN	39.8680572509766
462	78.4374160766602	2.46297931671143	-6.95419406890869	-0.0217839982360601	0.0314625911414623	-0.00457625929266214	0.0249691028147936	NaN	39.2187080383301
463	79.0867691040039	1.16428208351135	-7.01912927627563	-0.0152905117720366	0.0207483377307653	-0.0126931173726916	0.0171769186854362	NaN	39.543384552002
464	79.7361145019531	0.839607775211334	-6.95419406890869	-0.0273034609854221	0.0213976856321096	-0.00814767740666866	0.0168522447347641	NaN	39.8680572509766
465	80.3854675292969	1.81363070011139	-6.88925933837891	-0.0208099745213985	0.00743668992072344	-0.00619963090866804	0.011982130818069	NaN	40.1927337646484
466	79.0867691040039	1.81363070011139	-7.08406400680542	-0.00749832857400179	0.00548864435404539	-0.0026282137259841	0.00581331877037883	NaN	39.543384552002
467	81.6841583251953	1.81363070011139	-6.82432460784912	-0.00230353930965066	0.00548864435404539	-0.000680167751852423	0.00613799272105098	NaN	40.8420791625977
468	80.3854675292969	2.46297931671143	-7.01912927627563	-0.00392691092565656	0.0132808275520802	0.00873538758605719	0.00159255252219737	NaN	40.1927337646484
469	82.3335113525391	1.81363070011139	-7.27886867523193	-0.00165419070981443	-0.000355493422830477	-0.0113944197073579	-0.0026282137259841	NaN	41.1667556762695
470	82.3335113525391	0.839607775211334	-6.82432460784912	-0.00717365415766835	-0.00165419070981443	0.00873538758605719	-0.0120437685400248	NaN	41.1667556762695
471	81.0348129272461	1.16428208351135	-6.95419406890869	0.00159255252219737	-0.0104203969240189	0.0188002903014421	-0.0185372550040483	NaN	40.517406463623
472	81.0348129272461	1.16428208351135	-7.14899873733521	0.0181509424000978	-0.0266541130840778	0.0252937767654657	-0.017887907102704	NaN	40.517406463623
473	82.9828567504883	-0.134415164589882	-7.27886867523193	0.0188002903014421	-0.0260047651827335	0.01847561635077	-0.0256800893694162	NaN	41.4914283752441
474	82.3335113525391	0.514933466911316	-6.95419406890869	0.0171769186854362	-0.0347709693014622	0.0175015944987535	-0.021459324285388	NaN	41.1667556762695
475	81.6841583251953	1.16428208351135	-7.21393346786499	0.00808603875339031	-0.0133424662053585	0.011982130818069	-0.00847235135734081	NaN	40.8420791625977
476	79.7361145019531	1.81363070011139	-6.95419406890869	0.0103587592020631	-0.0172385573387146	0.0142548503354192	-0.00912170019000769	NaN	39.8680572509766
477	82.3335113525391	1.81363070011139	-6.95419406890869	0.0132808275520802	0.00386527273803949	0.0022419011220336	-0.00619963090866804	NaN	41.1667556762695
478	80.3854675292969	2.13830494880676	-6.82432460784912	0.0145795252174139	0.0175015944987535	0.00743668992072344	0.00354059832170606	NaN	40.1927337646484
479	81.0348129272461	2.46297931671143	-7.27886867523193	-0.0026282137259841	-0.00944637414067984	-3.08191010844894e-05	-0.00197886489331722	NaN	40.517406463623
480	82.3335113525391	1.48895645141602	-7.08406400680542	-0.0133424662053585	-3.08191010844894e-05	-0.00912170019000769	0.00354059832170606	NaN	41.1667556762695
481	82.9828567504883	1.81363070011139	-7.27886867523193	-0.0201606266200542	0.0175015944987535	0.00321592413820326	0.020423661917448	NaN	41.4914283752441
482	82.9828567504883	2.46297931671143	-7.34380340576172	-0.0256800893694162	0.0330859608948231	-0.000355493422830477	0.0314625911414623	NaN	41.4914283752441
483	82.9828567504883	1.81363070011139	-7.08406400680542	-0.0149658378213644	0.0389300994575024	0.00126787810586393	0.0207483377307653	NaN	41.4914283752441
484	81.0348129272461	2.13830494880676	-7.27886867523193	-0.0208099745213985	0.0327612869441509	0.00256657530553639	0.0194496400654316	NaN	40.517406463623
485	80.3854675292969	2.13830494880676	-7.08406400680542	-0.0201606266200542	0.0275664981454611	0.00256657530553639	0.0145795252174139	NaN	40.1927337646484
486	81.6841583251953	2.13830494880676	-7.01912927627563	-0.00555028254166245	0.0288651939481497	0.00970941036939621	0.000618529506027699	NaN	40.8420791625977
487	81.6841583251953	1.81363070011139	-7.08406400680542	0.0022419011220336	0.0353586822748184	-0.00360223650932312	0.00776136433705688	NaN	40.8420791625977
488	82.3335113525391	2.46297931671143	-7.01912927627563	0.00354059832170606	0.0324366129934788	-0.0146411629393697	0.00678734155371785	NaN	41.1667556762695
489	80.3854675292969	2.78765368461609	-7.08406400680542	0.000943203864153475	0.0217223595827818	-0.02697878703475	0.000943203864153475	NaN	40.1927337646484
490	81.0348129272461	2.46297931671143	-7.01912927627563	-0.00652430532500148	0.0142548503354192	-0.0204853005707264	-0.0120437685400248	NaN	40.517406463623
491	81.6841583251953	1.81363070011139	-6.69445466995239	0.0152288740500808	-0.00360223650932312	0.00483929552137852	-0.0250307414680719	NaN	40.8420791625977
492	80.3854675292969	1.81363070011139	-6.75938940048218	0.0230210572481155	-0.0149658378213644	0.00873538758605719	-0.0282774847000837	NaN	40.1927337646484
493	79.7361145019531	1.48895645141602	-6.56458520889282	0.00906006153672934	-0.00100484199356288	0.0142548503354192	-0.0308748781681061	NaN	39.8680572509766
494	77.7880706787109	2.78765368461609	-6.69445466995239	0.0136055024340749	-0.0211346503347158	0.00548864435404539	-0.0240567177534103	NaN	38.8940353393555
495	79.0867691040039	0.839607775211334	-6.30484533309937	0.00386527273803949	-0.00327756232582033	0.00126787810586393	-0.00879702530801296	NaN	39.543384552002
496	79.7361145019531	1.81363070011139	-6.95419406890869	0.00126787810586393	-0.00165419070981443	0.000293855206109583	-0.0120437685400248	NaN	39.8680572509766
497	81.0348129272461	1.48895645141602	-6.56458520889282	0.00906006153672934	0.0149041991680861	-0.00132951640989631	0.00841071270406246	NaN	40.517406463623
498	82.3335113525391	2.13830494880676	-6.56458520889282	0.00354059832170606	0.0152288740500808	-0.00912170019000769	0.000293855206109583	NaN	41.1667556762695
499	82.3335113525391	1.81363070011139	-6.88925933837891	0.00386527273803949	0.01847561635077	-0.00717365415766835	0.00483929552137852	NaN	41.1667556762695
500	81.0348129272461	2.78765368461609	-7.21393346786499	0.00938473641872406	0.0230210572481155	-0.000680167751852423	0.00191722682211548	NaN	40.517406463623
501	82.9828567504883	1.16428208351135	-7.14899873733521	-0.00944637414067984	0.0265924744307995	-0.00360223650932312	0.0230210572481155	NaN	41.4914283752441
502	82.3335113525391	1.48895645141602	-6.30484533309937	-0.0165892094373703	0.036657378077507	0.00548864435404539	0.0321119390428066	NaN	41.1667556762695
503	80.3854675292969	1.48895645141602	-6.75938940048218	-0.0133424662053585	0.0288651939481497	0.0191249661147594	0.0175015944987535	NaN	40.1927337646484
504	80.3854675292969	1.48895645141602	-6.82432460784912	-0.0175632312893867	0.0269171483814716	0.0392547734081745	0.013930176384747	NaN	40.1927337646484
505	84.2815551757813	-0.134415164589882	-6.88925933837891	-0.00944637414067984	0.00289124972186983	0.0213976856321096	0.0136055024340749	NaN	42.1407775878906
506	81.6841583251953	0.514933466911316	-7.08406400680542	-0.0026282137259841	-0.00555028254166245	0.0194496400654316	0.0100340843200684	NaN	40.8420791625977
507	82.9828567504883	0.190259143710136	-6.43471527099609	0.0132808275520802	-0.0104203969240189	-0.0123684434220195	0.00938473641872406	NaN	41.4914283752441
508	82.3335113525391	1.16428208351135	-6.69445466995239	0.00516396993771195	-0.00522560812532902	-0.0383423902094364	0.00743668992072344	NaN	41.1667556762695
509	82.9828567504883	0.839607775211334	-6.62951993942261	0.00873538758605719	-0.00814767740666866	-0.0591215454041958	-0.00457625929266214	NaN	41.4914283752441
510	80.3854675292969	2.46297931671143	-6.95419406890869	0.00386527273803949	-0.0130177913233638	-0.0620436146855354	-0.0107450718060136	NaN	40.1927337646484
511	82.9828567504883	1.48895645141602	-7.4087381362915	0.0188002903014421	-0.0406151078641415	-0.0354203209280968	-0.0295761823654175	NaN	41.4914283752441
512	82.9828567504883	1.81363070011139	-6.95419406890869	0.0262678004801273	-0.0419138073921204	-0.0237320438027382	-0.0195112787187099	NaN	41.4914283752441
513	79.7361145019531	2.46297931671143	-7.14899873733521	0.0210730116814375	-0.0422384813427925	-0.0100957229733467	-0.0165892094373703	NaN	39.8680572509766
514	82.3335113525391	1.16428208351135	-6.95419406890869	0.0243197549134493	-0.0477579422295094	-0.0026282137259841	-0.0195112787187099	NaN	41.1667556762695
515	82.9828567504883	1.81363070011139	-6.56458520889282	0.0171769186854362	-0.0500306636095047	0.012956153601408	-0.0156151866540313	NaN	41.4914283752441
516	81.0348129272461	2.46297931671143	-6.82432460784912	0.00906006153672934	-0.0425631552934647	0.00938473641872406	-0.00782300252467394	NaN	40.517406463623
517	81.0348129272461	2.78765368461609	-7.34380340576172	0.0178262684494257	-0.0350956469774246	0.00873538758605719	0.0022419011220336	NaN	40.517406463623
518	81.6841583251953	2.78765368461609	-7.14899873733521	0.00808603875339031	-0.0373683646321297	0.0116574559360743	-3.08191010844894e-05	NaN	40.8420791625977
519	81.6841583251953	3.11232805252075	-7.21393346786499	0.0100340843200684	-0.0295761823654175	0.0132808275520802	-0.00555028254166245	NaN	40.8420791625977
520	82.9828567504883	1.48895645141602	-6.82432460784912	0.00386527273803949	-0.00912170019000769	-0.00619963090866804	-0.00132951640989631	NaN	41.4914283752441
521	82.3335113525391	2.46297931671143	-6.82432460784912	-0.0133424662053585	0.0541897900402546	-0.0276281367987394	0.0188002903014421	NaN	41.1667556762695
522	82.3335113525391	1.16428208351135	-6.82432460784912	-0.0172385573387146	0.076592318713665	-0.0536020807921886	0.0308132413774729	NaN	41.1667556762695
523	80.3854675292969	2.46297931671143	-6.75938940048218	-0.0201606266200542	0.0649040415883064	-0.0539267547428608	0.0197743140161037	NaN	40.1927337646484
524	79.7361145019531	2.13830494880676	-7.01912927627563	-0.0191866029053926	0.0519170723855495	-0.0448358729481697	0.0197743140161037	NaN	39.8680572509766
525	79.7361145019531	1.48895645141602	-6.43471527099609	-0.0182125810533762	0.0243197549134493	-0.0318489037454128	0.00743668992072344	NaN	39.8680572509766
526	81.6841583251953	0.839607775211334	-6.43471527099609	-0.0169138833880424	0.0220470335334539	-0.0198359526693821	0.0272418223321438	NaN	40.8420791625977
527	80.3854675292969	1.48895645141602	-6.11004114151001	-0.0100957229733467	0.00906006153672934	-0.00132951640989631	0.01847561635077	NaN	40.1927337646484
528	80.3854675292969	1.48895645141602	-6.82432460784912	-0.00977104809135199	0.00256657530553639	0.00581331877037883	-0.000680167751852423	NaN	40.1927337646484
529	81.0348129272461	2.46297931671143	-7.14899873733521	-0.0195112787187099	-0.0185372550040483	0.00938473641872406	0.00581331877037883	NaN	40.517406463623
530	81.6841583251953	0.839607775211334	-6.36978054046631	-0.00782300252467394	-0.0221086721867323	0.0113327819854021	-0.00555028254166245	NaN	40.8420791625977
531	81.6841583251953	1.16428208351135	-6.17497587203979	0.0239950809627771	-0.03444629535079	0.040228795260191	-0.0130177913233638	NaN	40.8420791625977
532	80.3854675292969	1.81363070011139	-6.56458520889282	0.029189869761467	-0.0464592464268208	0.0502936989068985	-0.0182125810533762	NaN	40.1927337646484
533	82.9828567504883	0.514933466911316	-6.04510593414307	0.0210730116814375	-0.0493813157081604	0.0561378374695778	-0.00684897974133492	NaN	41.4914283752441
534	80.3854675292969	1.48895645141602	-7.21393346786499	0.01847561635077	-0.050680011510849	0.0580858811736107	-0.0107450718060136	NaN	40.1927337646484
535	81.6841583251953	0.514933466911316	-6.95419406890869	0.0191249661147594	-0.039641086012125	0.0512677207589149	-0.00295288790948689	NaN	40.8420791625977
536	83.632209777832	-0.459089487791061	-6.36978054046631	0.00548864435404539	-0.00490093370899558	0.0444495603442192	-0.00230353930965066	NaN	41.816104888916
537	82.3335113525391	0.190259143710136	-6.17497587203979	0.0113327819854021	-0.00555028254166245	0.0259431265294552	0.00808603875339031	NaN	41.1667556762695
538	83.632209777832	0.839607775211334	-6.82432460784912	0.00191722682211548	-0.0156151866540313	0.0100340843200684	-0.00295288790948689	NaN	41.816104888916
539	83.632209777832	0.839607775211334	-6.56458520889282	0.00581331877037883	0.000618529506027699	-0.0139918150380254	-3.08191010844894e-05	NaN	41.816104888916
540	82.3335113525391	2.46297931671143	-7.14899873733521	-0.00197886489331722	-0.00165419070981443	-0.0253554154187441	0.00646266713738441	NaN	41.1667556762695
541	82.9828567504883	2.46297931671143	-6.36978054046631	-0.0100957229733467	0.0197743140161037	-0.0425631552934647	0.0207483377307653	NaN	41.4914283752441
542	81.0348129272461	2.13830494880676	-7.14899873733521	-0.0230826959013939	0.0324366129934788	-0.0519787110388279	0.0272418223321438	NaN	40.517406463623
543	82.9828567504883	1.48895645141602	-6.95419406890869	-0.00230353930965066	0.041852168738842	-0.0441865250468254	0.01847561635077	NaN	41.4914283752441
544	83.632209777832	1.16428208351135	-6.82432460784912	-0.0204853005707264	0.029189869761467	-0.0191866029053926	0.0136055024340749	NaN	41.816104888916
545	83.632209777832	1.16428208351135	-6.88925933837891	-0.0182125810533762	0.0239950809627771	-0.0117190945893526	0.00191722682211548	NaN	41.816104888916
546	82.3335113525391	1.81363070011139	-7.79834747314453	-0.00555028254166245	0.025618452578783	-0.00392691092565656	0.0217223595827818	NaN	41.1667556762695
547	83.632209777832	1.16428208351135	-7.99315214157104	0.013930176384747	0.0259431265294552	-0.000680167751852423	0.00191722682211548	NaN	41.816104888916
548	82.3335113525391	0.839607775211334	-7.60354280471802	0.00483929552137852	0.0236704051494598	-0.000680167751852423	0.00289124972186983	NaN	41.1667556762695
549	82.3335113525391	1.16428208351135	-7.47367286682129	-0.00295288790948689	0.0142548503354192	-0.00457625929266214	-0.0156151866540313	NaN	41.1667556762695
550	81.6841583251953	2.13830494880676	-7.4087381362915	0.000293855206109583	0.000293855206109583	-0.0182125810533762	-0.0143164889886975	NaN	40.8420791625977
551	82.3335113525391	1.81363070011139	-7.27886867523193	0.0275664981454611	-0.00684897974133492	-0.00392691092565656	-0.0334722734987736	NaN	41.1667556762695
552	81.6841583251953	0.514933466911316	-6.95419406890869	0.0382807515561581	-0.0195112787187099	0.000943203864153475	-0.0243813935667276	NaN	40.8420791625977
553	80.3854675292969	2.13830494880676	-7.27886867523193	0.0239950809627771	-0.0152905117720366	-0.00230353930965066	-0.0341216214001179	NaN	40.1927337646484
554	80.3854675292969	0.514933466911316	-6.82432460784912	0.0194496400654316	-0.0224333461374044	-0.000680167751852423	-0.0315242260694504	NaN	40.1927337646484
555	80.3854675292969	1.16428208351135	-6.95419406890869	0.00938473641872406	-0.0165892094373703	-0.00977104809135199	-0.0256800893694162	NaN	40.1927337646484
556	79.0867691040039	2.13830494880676	-6.88925933837891	0.000618529506027699	-0.0133424662053585	-0.00327756232582033	-0.0100957229733467	NaN	39.543384552002
557	79.0867691040039	2.46297931671143	-6.62951993942261	0.00743668992072344	-0.00295288790948689	-0.00360223650932312	-0.000355493422830477	NaN	39.543384552002
558	79.7361145019531	1.81363070011139	-7.27886867523193	0.000943203864153475	0.00581331877037883	-0.00295288790948689	-0.00652430532500148	NaN	39.8680572509766
559	80.3854675292969	2.13830494880676	-7.27886867523193	-3.08191010844894e-05	0.0142548503354192	0.00191722682211548	-0.00392691092565656	NaN	40.1927337646484
560	82.3335113525391	1.16428208351135	-6.36978054046631	0.00678734155371785	0.00970941036939621	-0.00230353930965066	-0.0026282137259841	NaN	41.1667556762695
561	82.9828567504883	1.16428208351135	-6.43471527099609	-0.0247060675173998	0.0223717093467712	-0.00457625929266214	0.0217223595827818	NaN	41.4914283752441
562	82.9828567504883	0.514933466911316	-6.11004114151001	-0.0165892094373703	0.0438002124428749	-0.0152905117720366	0.0288651939481497	NaN	41.4914283752441
563	81.6841583251953	1.48895645141602	-6.95419406890869	-0.0113944197073579	0.036657378077507	-0.0152905117720366	0.0230210572481155	NaN	40.8420791625977
564	81.0348129272461	1.81363070011139	-7.27886867523193	-0.0240567177534103	0.0217223595827818	-0.0149658378213644	0.0181509424000978	NaN	40.517406463623
565	80.3854675292969	0.190259143710136	-7.01912927627563	-0.00847235135734081	0.00548864435404539	-0.0162645354866982	0.0116574559360743	NaN	40.1927337646484
566	82.3335113525391	-0.459089487791061	-6.69445466995239	0.0022419011220336	0.000293855206109583	-0.0165892094373703	0.00126787810586393	NaN	41.1667556762695
567	82.3335113525391	-0.459089487791061	-6.75938940048218	0.0217223595827818	-0.00847235135734081	-0.00619963090866804	0.0022419011220336	NaN	41.1667556762695
568	81.0348129272461	0.839607775211334	-6.82432460784912	-0.0026282137259841	-0.00749832857400179	-0.0188619289547205	0.00126787810586393	NaN	40.517406463623
569	80.3854675292969	1.16428208351135	-6.88925933837891	-0.0026282137259841	-0.00457625929266214	-0.00847235135734081	-0.00165419070981443	NaN	40.1927337646484
570	81.6841583251953	1.48895645141602	-6.95419406890869	0.00289124972186983	-0.0152905117720366	-0.0104203969240189	-3.08191010844894e-05	NaN	40.8420791625977
571	81.0348129272461	0.514933466911316	-6.69445466995239	0.00776136433705688	-0.0146411629393697	0.00548864435404539	-0.0117190945893526	NaN	40.517406463623
572	81.6841583251953	2.46297931671143	-7.08406400680542	0.0285405199974775	-0.0217839982360601	0.00516396993771195	-0.0175632312893867	NaN	40.8420791625977
573	82.9828567504883	0.190259143710136	-6.82432460784912	0.0223717093467712	-0.0123684434220195	0.00289124972186983	-0.0149658378213644	NaN	41.4914283752441
574	81.6841583251953	2.13830494880676	-7.14899873733521	0.0259431265294552	-0.0227580219507217	0.00386527273803949	-0.0149658378213644	NaN	40.8420791625977
575	81.6841583251953	1.81363070011139	-7.6684775352478	0.011982130818069	0.00191722682211548	-0.00749832857400179	-0.0107450718060136	NaN	40.8420791625977
576	82.9828567504883	1.16428208351135	-7.6684775352478	0.01100810803473	-0.0162645354866982	0.0123068047687411	-0.00295288790948689	NaN	41.4914283752441
577	82.9828567504883	0.839607775211334	-7.73341274261475	0.0158782228827477	0.00483929552137852	0.0116574559360743	-0.00555028254166245	NaN	41.4914283752441
578	83.632209777832	1.16428208351135	-7.53860807418823	0.0100340843200684	-0.00197886489331722	0.0126314787194133	-0.00457625929266214	NaN	41.816104888916
579	83.632209777832	1.16428208351135	-7.53860807418823	0.000618529506027699	0.000293855206109583	0.000293855206109583	-0.0126931173726916	NaN	41.816104888916
580	81.6841583251953	1.81363070011139	-6.88925933837891	0.00451462110504508	0.000293855206109583	-0.0100957229733467	-0.00587495695799589	NaN	40.8420791625977
581	81.0348129272461	1.48895645141602	-7.53860807418823	0.000618529506027699	0.0210730116814375	-0.0217839982360601	0.0113327819854021	NaN	40.517406463623
582	82.3335113525391	1.81363070011139	-7.27886867523193	-0.0104203969240189	0.0421768426895142	-0.0302255302667618	0.00483929552137852	NaN	41.1667556762695
583	81.6841583251953	1.48895645141602	-6.95419406890869	-0.00327756232582033	0.0412028171122074	-0.0393164120614529	0.0149041991680861	NaN	40.8420791625977
584	81.6841583251953	0.839607775211334	-6.95419406890869	-0.017887907102704	0.0463976077735424	-0.0273034609854221	0.00970941036939621	NaN	40.8420791625977
585	81.6841583251953	0.514933466911316	-6.88925933837891	-0.00912170019000769	0.0392547734081745	-0.0331475995481014	-0.000680167751852423	NaN	40.8420791625977
586	80.3854675292969	0.839607775211334	-6.62951993942261	-0.0100957229733467	0.0399041213095188	-0.0253554154187441	0.0106834331527352	NaN	40.1927337646484
587	79.0867691040039	0.190259143710136	-6.88925933837891	-0.00457625929266214	0.0321119390428066	-0.00749832857400179	0.00354059832170606	NaN	39.543384552002
588	80.3854675292969	0.839607775211334	-6.95419406890869	-0.00879702530801296	0.0213976856321096	-0.021459324285388	0.01100810803473	NaN	40.1927337646484
589	79.0867691040039	0.839607775211334	-7.08406400680542	-0.00684897974133492	0.0113327819854021	-0.0117190945893526	0.00516396993771195	NaN	39.543384552002
590	82.3335113525391	0.839607775211334	-6.75938940048218	0.000943203864153475	0.000293855206109583	-0.00165419070981443	0.0022419011220336	NaN	41.1667556762695
591	82.3335113525391	0.514933466911316	-6.88925933837891	0.00938473641872406	-0.0253554154187441	0.0165275707840919	-0.0152905117720366	NaN	41.1667556762695
592	82.3335113525391	0.514933466911316	-6.49965000152588	0.0275664981454611	-0.0227580219507217	0.0278911720961332	-0.0110697457566857	NaN	41.1667556762695
593	81.6841583251953	1.81363070011139	-7.60354280471802	0.0288651939481497	-0.0315242260694504	0.0239950809627771	-0.00717365415766835	NaN	40.8420791625977
594	82.9828567504883	0.514933466911316	-7.53860807418823	0.0181509424000978	-0.0354203209280968	0.0207483377307653	-0.0146411629393697	NaN	41.4914283752441
595	82.3335113525391	1.48895645141602	-7.79834747314453	0.0103587592020631	-0.0324982516467571	0.00776136433705688	-0.0123684434220195	NaN	41.1667556762695
596	82.3335113525391	0.839607775211334	-6.95419406890869	0.0158782228827477	-0.0438618510961533	0.0126314787194133	-3.08191010844894e-05	NaN	41.1667556762695
597	80.3854675292969	-0.134415164589882	-6.75938940048218	0.00256657530553639	-0.0250307414680719	0.0123068047687411	0.00613799272105098	NaN	40.1927337646484
598	83.632209777832	-0.459089487791061	-6.49965000152588	0.0126314787194133	-0.0399657599627972	0.0126314787194133	0.00906006153672934	NaN	41.816104888916
599	81.0348129272461	0.839607775211334	-7.01912927627563	-0.00295288790948689	-0.0295761823654175	0.00841071270406246	0.00516396993771195	NaN	40.517406463623
600	82.9828567504883	1.48895645141602	-7.6684775352478	0.000293855206109583	-0.0299008563160896	0.00191722682211548	-0.00197886489331722	NaN	41.4914283752441
601	81.6841583251953	1.81363070011139	-7.60354280471802	0.00613799272105098	-0.00944637414067984	0.00711201597005129	0.0158782228827477	NaN	40.8420791625977
602	82.9828567504883	1.48895645141602	-7.08406400680542	0.0100340843200684	0.0149041991680861	-0.000355493422830477	0.0295145437121391	NaN	41.4914283752441
603	82.9828567504883	0.514933466911316	-6.75938940048218	0.0103587592020631	0.0207483377307653	-3.08191010844894e-05	0.011982130818069	NaN	41.4914283752441
604	82.9828567504883	1.48895645141602	-7.53860807418823	0.00548864435404539	0.0152288740500808	-0.00100484199356288	0.00613799272105098	NaN	41.4914283752441
605	81.0348129272461	2.13830494880676	-7.34380340576172	-0.0136671401560307	0.0233457311987877	0.0158782228827477	0.00386527273803949	NaN	40.517406463623
606	82.9828567504883	1.81363070011139	-7.27886867523193	-0.0104203969240189	0.013930176384747	0.0282158460468054	0.000293855206109583	NaN	41.4914283752441
607	82.9828567504883	0.839607775211334	-7.27886867523193	-0.0104203969240189	0.0194496400654316	0.0269171483814716	-0.00717365415766835	NaN	41.4914283752441
608	83.632209777832	0.839607775211334	-7.14899873733521	-0.0100957229733467	0.013930176384747	0.0324366129934788	-0.00814767740666866	NaN	41.816104888916
609	82.9828567504883	0.839607775211334	-6.95419406890869	-0.00977104809135199	0.00483929552137852	0.0142548503354192	-0.0110697457566857	NaN	41.4914283752441
610	82.9828567504883	1.16428208351135	-6.69445466995239	-0.00749832857400179	-0.00360223650932312	0.0162028968334198	-0.0195112787187099	NaN	41.4914283752441
611	82.9828567504883	0.514933466911316	-6.23991060256958	-0.00847235135734081	-0.0113944197073579	0.0113327819854021	-0.0247060675173998	NaN	41.4914283752441
612	81.6841583251953	2.46297931671143	-6.69445466995239	-0.00522560812532902	-0.0136671401560307	-0.0110697457566857	-0.032173577696085	NaN	40.8420791625977
613	82.9828567504883	1.16428208351135	-6.30484533309937	-0.00165419070981443	-0.0113944197073579	-0.0363943427801132	-0.0208099745213985	NaN	41.4914283752441
614	82.3335113525391	1.16428208351135	-6.95419406890869	-0.00879702530801296	-0.00587495695799589	-0.0471085943281651	-0.0198359526693821	NaN	41.1667556762695
615	81.0348129272461	1.81363070011139	-6.88925933837891	0.00678734155371785	-0.00555028254166245	-0.0542514286935329	-0.00977104809135199	NaN	40.517406463623
616	79.0867691040039	2.46297931671143	-6.69445466995239	0.00354059832170606	0.0106834331527352	-0.0539267547428608	0.000618529506027699	NaN	39.543384552002
617	79.7361145019531	1.81363070011139	-6.49965000152588	0.000293855206109583	0.0210730116814375	-0.048407293856144	0.00451462110504508	NaN	39.8680572509766
618	79.0867691040039	1.81363070011139	-7.21393346786499	-0.00165419070981443	0.0249691028147936	-0.0305502042174339	0.00256657530553639	NaN	39.543384552002
619	79.7361145019531	2.13830494880676	-7.21393346786499	-0.00165419070981443	0.0207483377307653	-0.017887907102704	0.0022419011220336	NaN	39.8680572509766
620	80.3854675292969	1.16428208351135	-7.01912927627563	-0.0026282137259841	0.0278911720961332	0.00191722682211548	0.00646266713738441	NaN	40.1927337646484
621	83.632209777832	0.514933466911316	-6.75938940048218	-0.00392691092565656	0.036657378077507	-0.0110697457566857	0.0295145437121391	NaN	41.816104888916
622	81.0348129272461	2.13830494880676	-6.23991060256958	-0.0191866029053926	0.0412028171122074	-0.0146411629393697	0.0382807515561581	NaN	40.517406463623
623	82.9828567504883	0.839607775211334	-7.01912927627563	-0.0130177913233638	0.0376313999295235	-0.0230826959013939	0.0262678004801273	NaN	41.4914283752441
624	80.3854675292969	1.48895645141602	-7.14899873733521	-0.0139918150380254	0.0324366129934788	-0.0367190167307854	0.0181509424000978	NaN	40.1927337646484
625	81.6841583251953	-0.134415164589882	-6.43471527099609	-0.0123684434220195	0.00743668992072344	-0.0279528107494116	0.00776136433705688	NaN	40.8420791625977
626	82.3335113525391	-0.134415164589882	-6.69445466995239	-0.0026282137259841	-0.00457625929266214	-0.0143164889886975	0.0132808275520802	NaN	41.1667556762695
627	82.9828567504883	-0.459089487791061	-6.62951993942261	-3.08191010844894e-05	-0.0130177913233638	-0.0130177913233638	0.0100340843200684	NaN	41.4914283752441
628	82.3335113525391	-0.783763766288757	-7.21393346786499	0.00126787810586393	-0.0237320438027382	-0.0136671401560307	0.00548864435404539	NaN	41.1667556762695
629	82.9828567504883	-0.134415164589882	-7.53860807418823	-0.000680167751852423	-0.02697878703475	-0.00684897974133492	0.00938473641872406	NaN	41.4914283752441
630	81.0348129272461	1.16428208351135	-7.47367286682129	-0.0146411629393697	-0.0347709693014622	-0.000680167751852423	0.00191722682211548	NaN	40.517406463623
631	82.9828567504883	0.190259143710136	-7.4087381362915	0.0181509424000978	-0.0448358729481697	0.0217223595827818	-0.0107450718060136	NaN	41.4914283752441
632	80.3854675292969	1.48895645141602	-7.27886867523193	0.0249691028147936	-0.0477579422295094	0.0347093306481838	-0.0175632312893867	NaN	40.1927337646484
633	82.3335113525391	0.839607775211334	-6.69445466995239	0.0314625911414623	-0.0412644557654858	0.0259431265294552	-0.0208099745213985	NaN	41.1667556762695
634	81.6841583251953	2.13830494880676	-6.82432460784912	0.00613799272105098	-0.0454852245748043	0.020423661917448	-0.00522560812532902	NaN	40.8420791625977
635	81.6841583251953	1.81363070011139	-7.14899873733521	0.00711201597005129	-0.0318489037454128	0.0191249661147594	-0.00555028254166245	NaN	40.8420791625977
636	83.632209777832	0.514933466911316	-7.21393346786499	0.013930176384747	-0.0292515084147453	0.0194496400654316	-0.00197886489331722	NaN	41.816104888916
637	82.9828567504883	1.16428208351135	-7.14899873733521	0.00938473641872406	-0.0266541130840778	0.0162028968334198	0.00548864435404539	NaN	41.4914283752441
638	82.9828567504883	1.48895645141602	-7.47367286682129	0.00841071270406246	-0.0139918150380254	0.00386527273803949	-3.08191010844894e-05	NaN	41.4914283752441
639	80.3854675292969	2.46297931671143	-7.53860807418823	0.00970941036939621	-0.0133424662053585	0.00906006153672934	0.000618529506027699	NaN	40.1927337646484
640	81.6841583251953	1.81363070011139	-6.95419406890869	0.000943203864153475	-0.0026282137259841	0.00191722682211548	0.00483929552137852	NaN	40.8420791625977
641	82.9828567504883	1.16428208351135	-7.01912927627563	0.00418994715437293	0.0181509424000978	-0.0182125810533762	0.0275664981454611	NaN	41.4914283752441
642	84.2815551757813	1.16428208351135	-7.01912927627563	0.00321592413820326	0.0386054255068302	-0.0195112787187099	0.0285405199974775	NaN	42.1407775878906
643	81.0348129272461	2.13830494880676	-7.14899873733521	0.00548864435404539	0.0441248863935471	-0.0279528107494116	0.0243197549134493	NaN	40.517406463623
644	81.6841583251953	1.16428208351135	-6.82432460784912	-0.000355493422830477	0.0463976077735424	-0.0282774847000837	0.011982130818069	NaN	40.8420791625977
645	81.0348129272461	1.16428208351135	-6.75938940048218	-0.0250307414680719	0.0376313999295235	-0.0117190945893526	0.0106834331527352	NaN	40.517406463623
646	79.7361145019531	2.13830494880676	-6.49965000152588	-0.0136671401560307	0.0337353087961674	-0.0120437685400248	0.000943203864153475	NaN	39.8680572509766
647	77.7880706787109	2.46297931671143	-6.69445466995239	-0.0120437685400248	0.040228795260191	-0.00717365415766835	0.00191722682211548	NaN	38.8940353393555
648	77.1387176513672	1.81363070011139	-6.69445466995239	-0.0126931173726916	0.0386054255068302	-0.00522560812532902	-0.00619963090866804	NaN	38.5693588256836
649	78.4374160766602	2.13830494880676	-6.43471527099609	-0.0126931173726916	0.0373067259788513	-0.00522560812532902	-0.00295288790948689	NaN	39.2187080383301
650	81.6841583251953	1.81363070011139	-6.62951993942261	-0.0107450718060136	0.0233457311987877	-0.0117190945893526	-0.0104203969240189	NaN	40.8420791625977
651	81.0348129272461	1.16428208351135	-6.04510593414307	-0.00425158534198999	0.0100340843200684	-0.000680167751852423	-0.0188619289547205	NaN	40.517406463623
652	80.3854675292969	2.13830494880676	-6.11004114151001	-0.00425158534198999	0.00386527273803949	0.013930176384747	-0.0260047651827335	NaN	40.1927337646484
653	82.3335113525391	0.839607775211334	-6.43471527099609	-0.00555028254166245	-0.0107450718060136	-0.00132951640989631	-0.0172385573387146	NaN	41.1667556762695
654	79.7361145019531	2.13830494880676	-7.27886867523193	-0.00100484199356288	-0.00197886489331722	-0.00197886489331722	-0.0276281367987394	NaN	39.8680572509766
655	81.0348129272461	1.16428208351135	-6.56458520889282	-0.00684897974133492	-0.0451605506241322	-0.00327756232582033	-0.0139918150380254	NaN	40.517406463623
656	79.7361145019531	1.48895645141602	-6.49965000152588	-0.00360223650932312	-0.0175632312893867	0.00808603875339031	-0.00490093370899558	NaN	39.8680572509766
657	81.6841583251953	1.16428208351135	-6.88925933837891	-0.00327756232582033	-0.021459324285388	0.00386527273803949	-0.00327756232582033	NaN	40.8420791625977
658	81.0348129272461	1.16428208351135	-6.88925933837891	-0.00555028254166245	-0.0224333461374044	0.0100340843200684	0.00711201597005129	NaN	40.517406463623
659	82.9828567504883	0.190259143710136	-6.95419406890869	-0.00197886489331722	-0.0113944197073579	0.00321592413820326	-0.00522560812532902	NaN	41.4914283752441
660	80.3854675292969	1.81363070011139	-7.14899873733521	-0.00425158534198999	-0.0195112787187099	0.00354059832170606	0.000293855206109583	NaN	40.1927337646484
661	81.0348129272461	1.48895645141602	-6.88925933837891	-0.00230353930965066	0.00808603875339031	-0.0100957229733467	0.0113327819854021	NaN	40.517406463623
662	80.3854675292969	2.46297931671143	-7.60354280471802	0.00386527273803949	0.0314625911414623	-0.00652430532500148	0.0334106348454952	NaN	40.1927337646484
663	82.9828567504883	1.16428208351135	-7.21393346786499	-0.00230353930965066	0.025618452578783	-0.0208099745213985	0.01847561635077	NaN	41.4914283752441
664	80.3854675292969	2.13830494880676	-7.27886867523193	-0.00295288790948689	0.0132808275520802	-0.0286021586507559	0.020423661917448	NaN	40.1927337646484
665	81.6841583251953	1.48895645141602	-7.53860807418823	-0.00814767740666866	0.00418994715437293	-0.0172385573387146	-0.00165419070981443	NaN	40.8420791625977
666	81.0348129272461	1.16428208351135	-7.6684775352478	-0.00392691092565656	0.000618529506027699	-0.0175632312893867	-3.08191010844894e-05	NaN	40.517406463623
667	81.0348129272461	2.78765368461609	-7.86328220367432	0.00159255252219737	0.00711201597005129	-0.00619963090866804	0.00321592413820326	NaN	40.517406463623
668	80.3854675292969	2.46297931671143	-7.21393346786499	0.0116574559360743	-0.00522560812532902	-0.0133424662053585	0.00613799272105098	NaN	40.1927337646484
669	80.3854675292969	2.78765368461609	-7.60354280471802	-0.00392691092565656	-0.00425158534198999	-0.00749832857400179	-0.00165419070981443	NaN	40.1927337646484
670	82.9828567504883	1.16428208351135	-7.21393346786499	-0.00814767740666866	-0.0182125810533762	-3.08191010844894e-05	0.00321592413820326	NaN	41.4914283752441
671	83.632209777832	1.16428208351135	-7.47367286682129	0.0230210572481155	-0.0260047651827335	0.0236704051494598	-0.00944637414067984	NaN	41.816104888916
672	82.3335113525391	1.48895645141602	-7.6684775352478	0.0223717093467712	-0.0357449948787689	0.0178262684494257	-0.0149658378213644	NaN	41.1667556762695
673	79.7361145019531	2.46297931671143	-7.6684775352478	0.01847561635077	-0.02697878703475	0.0210730116814375	-0.0165892094373703	NaN	39.8680572509766
674	79.7361145019531	1.81363070011139	-6.75938940048218	0.0142548503354192	-0.017887907102704	0.0100340843200684	-0.0162645354866982	NaN	39.8680572509766
675	79.7361145019531	1.48895645141602	-6.62951993942261	0.00678734155371785	-0.0185372550040483	0.0100340843200684	0.00159255252219737	NaN	39.8680572509766
676	80.3854675292969	0.514933466911316	-7.14899873733521	0.0171769186854362	-0.017887907102704	0.0149041991680861	0.00873538758605719	NaN	40.1927337646484
677	78.4374160766602	2.46297931671143	-7.6684775352478	0.00256657530553639	-0.0165892094373703	0.00938473641872406	0.0145795252174139	NaN	39.2187080383301
678	78.4374160766602	1.81363070011139	-7.79834747314453	0.0103587592020631	-0.017887907102704	0.00646266713738441	-0.000680167751852423	NaN	39.2187080383301
679	78.4374160766602	2.13830494880676	-7.08406400680542	0.012956153601408	0.00613799272105098	-0.0156151866540313	0.00354059832170606	NaN	39.2187080383301
680	78.4374160766602	1.81363070011139	-7.01912927627563	0.00548864435404539	0.0123068047687411	-0.0120437685400248	-0.000355493422830477	NaN	39.2187080383301
681	79.7361145019531	1.81363070011139	-6.88925933837891	0.01100810803473	0.0288651939481497	-0.0247060675173998	0.0149041991680861	NaN	39.8680572509766
682	80.3854675292969	0.839607775211334	-6.82432460784912	0.013930176384747	0.0434755384922028	-0.0253554154187441	0.0162028968334198	NaN	40.1927337646484
683	80.3854675292969	1.81363070011139	-7.21393346786499	0.0123068047687411	0.0415274947881699	-0.0324982516467571	0.0168522447347641	NaN	40.1927337646484
684	80.3854675292969	2.13830494880676	-6.43471527099609	0.011982130818069	0.0363327041268349	-0.0152905117720366	0.00906006153672934	NaN	40.1927337646484
685	81.0348129272461	0.190259143710136	-6.17497587203979	0.00418994715437293	0.025618452578783	-0.00165419070981443	0.000293855206109583	NaN	40.517406463623
686	80.3854675292969	-0.134415164589882	-6.30484533309937	0.0162028968334198	0.0301638916134834	0.0155535480007529	-0.00652430532500148	NaN	40.1927337646484
687	81.6841583251953	-0.459089487791061	-6.11004114151001	0.0106834331527352	0.0223717093467712	0.0123068047687411	-0.000355493422830477	NaN	40.8420791625977
688	81.0348129272461	-0.134415164589882	-6.11004114151001	0.0191249661147594	0.0145795252174139	0.025618452578783	-0.00100484199356288	NaN	40.517406463623
689	81.6841583251953	0.190259143710136	-6.82432460784912	0.00743668992072344	0.00711201597005129	0.00354059832170606	-0.00360223650932312	NaN	40.8420791625977
690	81.0348129272461	2.13830494880676	-7.21393346786499	0.00483929552137852	0.00354059832170606	0.0155535480007529	-0.00555028254166245	NaN	40.517406463623
691	82.3335113525391	1.48895645141602	-7.08406400680542	0.0165275707840919	-0.0130177913233638	0.0213976856321096	-0.0146411629393697	NaN	41.1667556762695
692	81.6841583251953	1.16428208351135	-7.14899873733521	0.0123068047687411	-0.028926832601428	0.0282158460468054	-0.0162645354866982	NaN	40.8420791625977
693	81.0348129272461	1.81363070011139	-6.82432460784912	0.00970941036939621	-0.0360696688294411	0.00841071270406246	-0.0172385573387146	NaN	40.517406463623
694	81.6841583251953	0.839607775211334	-6.04510593414307	0.011982130818069	-0.03444629535079	-0.00230353930965066	-0.00652430532500148	NaN	40.8420791625977
695	80.3854675292969	1.81363070011139	-6.82432460784912	0.00776136433705688	-0.0292515084147453	-0.0146411629393697	-0.00522560812532902	NaN	40.1927337646484
696	80.3854675292969	1.48895645141602	-6.88925933837891	0.0142548503354192	-0.0133424662053585	-0.017887907102704	0.00483929552137852	NaN	40.1927337646484
697	80.3854675292969	1.81363070011139	-7.53860807418823	0.0145795252174139	-0.0156151866540313	-0.0230826959013939	0.00841071270406246	NaN	40.1927337646484
698	78.4374160766602	1.48895645141602	-7.21393346786499	0.0171769186854362	-0.00814767740666866	-0.00879702530801296	0.00581331877037883	NaN	39.2187080383301
699	79.7361145019531	1.16428208351135	-6.69445466995239	0.0100340843200684	-0.00230353930965066	-0.0104203969240189	0.013930176384747	NaN	39.8680572509766
700	81.0348129272461	0.839607775211334	-6.56458520889282	0.00483929552137852	-0.00749832857400179	-0.00717365415766835	0.0106834331527352	NaN	40.517406463623
701	81.0348129272461	1.81363070011139	-7.27886867523193	0.00906006153672934	0.011982130818069	0.0022419011220336	0.0175015944987535	NaN	40.517406463623
702	82.3335113525391	0.839607775211334	-7.21393346786499	0.00126787810586393	0.0200989879667759	-0.00165419070981443	0.0330859608948231	NaN	41.1667556762695
703	81.0348129272461	2.46297931671143	-7.14899873733521	0.0100340843200684	0.0158782228827477	0.00289124972186983	0.0213976856321096	NaN	40.517406463623
704	82.3335113525391	0.190259143710136	-6.75938940048218	0.00841071270406246	0.00743668992072344	0.00159255252219737	0.0168522447347641	NaN	41.1667556762695
705	79.7361145019531	0.839607775211334	-6.82432460784912	-0.00100484199356288	0.00451462110504508	0.0334106348454952	0.0165275707840919	NaN	39.8680572509766
706	79.7361145019531	1.16428208351135	-7.47367286682129	0.00548864435404539	0.00418994715437293	0.0181509424000978	-0.00100484199356288	NaN	39.8680572509766
707	79.7361145019531	1.81363070011139	-7.21393346786499	0.00256657530553639	-3.08191010844894e-05	0.0213976856321096	0.00938473641872406	NaN	39.8680572509766
708	81.0348129272461	0.514933466911316	-7.53860807418823	0.00159255252219737	-3.08191010844894e-05	-0.00652430532500148	-0.00197886489331722	NaN	40.517406463623
709	79.0867691040039	0.839607775211334	-7.53860807418823	0.00289124972186983	-0.0113944197073579	-0.0126931173726916	-0.00360223650932312	NaN	39.543384552002
710	81.6841583251953	0.839607775211334	-7.27886867523193	0.000618529506027699	-0.00230353930965066	-0.0188619289547205	-0.00782300252467394	NaN	40.8420791625977
711	81.0348129272461	0.190259143710136	-7.21393346786499	0.00256657530553639	-0.0354203209280968	-0.00197886489331722	-0.0107450718060136	NaN	40.517406463623
712	79.7361145019531	1.16428208351135	-6.82432460784912	0.00938473641872406	-0.0299008563160896	-0.00100484199356288	-0.0159398596733809	NaN	39.8680572509766
713	82.3335113525391	0.190259143710136	-7.01912927627563	0.00581331877037883	-0.021459324285388	-0.000680167751852423	-0.0146411629393697	NaN	41.1667556762695
714	81.0348129272461	0.514933466911316	-7.27886867523193	0.000618529506027699	-0.0295761823654175	-0.00555028254166245	-0.0100957229733467	NaN	40.517406463623
715	79.7361145019531	-0.134415164589882	-7.34380340576172	-0.00165419070981443	-0.0204853005707264	0.000618529506027699	0.00126787810586393	NaN	39.8680572509766
716	81.6841583251953	-1.10843813419342	-7.4087381362915	0.0113327819854021	-0.0162645354866982	0.00548864435404539	-0.0026282137259841	NaN	40.8420791625977
717	82.9828567504883	-1.10843813419342	-6.56458520889282	0.00256657530553639	0.00354059832170606	-0.00555028254166245	0.00159255252219737	NaN	41.4914283752441
718	82.3335113525391	-1.10843813419342	-6.56458520889282	0.01100810803473	0.00776136433705688	0.00646266713738441	-0.00555028254166245	NaN	41.1667556762695
719	81.0348129272461	-0.783763766288757	-6.95419406890869	0.00646266713738441	0.0178262684494257	-0.00132951640989631	-0.00522560812532902	NaN	40.517406463623
720	80.3854675292969	1.16428208351135	-7.27886867523193	0.00451462110504508	0.0213976856321096	0.00646266713738441	-0.000680167751852423	NaN	40.1927337646484
721	82.3335113525391	-0.134415164589882	-6.82432460784912	0.00711201597005129	0.0382807515561581	-0.00847235135734081	0.0175015944987535	NaN	41.1667556762695
722	81.0348129272461	1.48895645141602	-6.95419406890869	0.0106834331527352	0.0441248863935471	-0.0126931173726916	0.0265924744307995	NaN	40.517406463623
723	82.3335113525391	-0.134415164589882	-6.69445466995239	0.013930176384747	0.0399041213095188	-0.021459324285388	0.0152288740500808	NaN	41.1667556762695
724	81.6841583251953	0.514933466911316	-6.95419406890869	0.00256657530553639	0.0337353087961674	-0.0198359526693821	0.020423661917448	NaN	40.8420791625977
725	80.3854675292969	1.16428208351135	-7.4087381362915	-0.0331475995481014	0.0243197549134493	-0.0260047651827335	0.00906006153672934	NaN	40.1927337646484
726	81.0348129272461	1.48895645141602	-6.88925933837891	-0.0172385573387146	0.0162028968334198	-0.0169138833880424	0.00354059832170606	NaN	40.517406463623
727	81.6841583251953	1.48895645141602	-6.82432460784912	-0.0162645354866982	0.0262678004801273	-0.0217839982360601	0.00191722682211548	NaN	40.8420791625977
728	79.7361145019531	1.48895645141602	-6.75938940048218	-0.0162645354866982	0.0210730116814375	-0.0120437685400248	-0.000355493422830477	NaN	39.8680572509766
729	82.3335113525391	0.514933466911316	-6.49965000152588	-0.0201606266200542	0.0123068047687411	-0.0149658378213644	0.00159255252219737	NaN	41.1667556762695
730	81.0348129272461	1.16428208351135	-6.43471527099609	-0.0156151866540313	0.0116574559360743	-0.00457625929266214	-0.0172385573387146	NaN	40.517406463623
731	82.3335113525391	0.839607775211334	-7.27886867523193	-0.0104203969240189	-0.0136671401560307	0.00970941036939621	-0.0253554154187441	NaN	41.1667556762695
732	82.9828567504883	0.514933466911316	-6.36978054046631	-0.0139918150380254	-0.0133424662053585	0.0145795252174139	-0.0302255302667618	NaN	41.4914283752441
733	79.0867691040039	1.16428208351135	-7.14899873733521	-0.00717365415766835	-0.0159398596733809	0.0162028968334198	-0.021459324285388	NaN	39.543384552002
734	81.6841583251953	0.190259143710136	-6.82432460784912	-0.0136671401560307	-0.0211346503347158	0.00938473641872406	-0.0159398596733809	NaN	40.8420791625977
735	79.7361145019531	0.514933466911316	-6.75938940048218	-3.08191010844894e-05	-0.0276281367987394	0.0178262684494257	-0.00197886489331722	NaN	39.8680572509766
736	77.7880706787109	0.839607775211334	-6.75938940048218	-0.00327756232582033	-0.0139918150380254	0.0152288740500808	-0.00619963090866804	NaN	38.8940353393555
737	77.1387176513672	1.81363070011139	-7.08406400680542	-0.0104203969240189	-0.021459324285388	0.012956153601408	-0.00165419070981443	NaN	38.5693588256836
738	77.7880706787109	1.48895645141602	-7.14899873733521	-0.000355493422830477	-0.0175632312893867	0.01100810803473	-0.00392691092565656	NaN	38.8940353393555
739	79.0867691040039	0.839607775211334	-7.21393346786499	-0.00555028254166245	-0.0156151866540313	0.0123068047687411	0.00126787810586393	NaN	39.543384552002
740	81.0348129272461	0.190259143710136	-7.27886867523193	-0.00425158534198999	-0.0133424662053585	0.0217223595827818	-0.00360223650932312	NaN	40.517406463623
741	81.0348129272461	0.514933466911316	-7.47367286682129	0.00354059832170606	0.000293855206109583	0.0239950809627771	0.0142548503354192	NaN	40.517406463623
742	81.6841583251953	-0.134415164589882	-6.95419406890869	0.0106834331527352	0.0123068047687411	0.01847561635077	0.0304885655641556	NaN	40.8420791625977
743	80.3854675292969	1.48895645141602	-7.73341274261475	0.00516396993771195	0.0223717093467712	0.025618452578783	0.0123068047687411	NaN	40.1927337646484
744	81.0348129272461	0.190259143710136	-7.21393346786499	0.000943203864153475	0.0304885655641556	0.0149041991680861	0.0142548503354192	NaN	40.517406463623
745	79.7361145019531	-0.459089487791061	-7.53860807418823	-0.0260047651827335	0.0191249661147594	0.0308132413774729	0.0106834331527352	NaN	39.8680572509766
746	82.9828567504883	-1.75778675079346	-7.27886867523193	-0.0146411629393697	0.00483929552137852	0.0327612869441509	-0.000680167751852423	NaN	41.4914283752441
747	81.6841583251953	-1.75778675079346	-7.08406400680542	-0.0110697457566857	0.0103587592020631	0.0360080301761627	0.00743668992072344	NaN	40.8420791625977
748	81.6841583251953	-0.459089487791061	-7.08406400680542	-0.0152905117720366	0.00126787810586393	0.00613799272105098	0.00711201597005129	NaN	40.8420791625977
749	80.3854675292969	0.190259143710136	-7.6684775352478	-0.00879702530801296	-0.00230353930965066	-0.0286021586507559	-0.00197886489331722	NaN	40.1927337646484
750	80.3854675292969	-0.134415164589882	-6.95419406890869	-0.0123684434220195	-0.00912170019000769	-0.0363943427801132	-0.00360223650932312	NaN	40.1927337646484
751	81.0348129272461	-0.459089487791061	-6.88925933837891	-0.00847235135734081	-0.0227580219507217	-0.0282774847000837	-0.0237320438027382	NaN	40.517406463623
752	80.3854675292969	0.514933466911316	-6.95419406890869	-0.00847235135734081	-0.017887907102704	-0.0224333461374044	-0.0156151866540313	NaN	40.1927337646484
753	82.3335113525391	-0.134415164589882	-6.62951993942261	-0.0100957229733467	-0.0113944197073579	-0.0415891297161579	-0.0195112787187099	NaN	41.1667556762695
754	81.0348129272461	0.839607775211334	-7.01912927627563	-0.00717365415766835	-0.0113944197073579	-0.0438618510961533	-0.0211346503347158	NaN	40.517406463623
755	80.3854675292969	0.839607775211334	-7.08406400680542	-0.00977104809135199	0.0103587592020631	-0.0393164120614529	-0.00749832857400179	NaN	40.1927337646484
756	81.6841583251953	-0.134415164589882	-7.14899873733521	-0.00814767740666866	0.00906006153672934	-0.0256800893694162	-0.000355493422830477	NaN	40.8420791625977
757	82.9828567504883	-0.134415164589882	-6.95419406890869	-0.00749832857400179	0.0213976856321096	-0.0211346503347158	0.011982130818069	NaN	41.4914283752441
758	82.3335113525391	-0.459089487791061	-6.49965000152588	-0.00684897974133492	0.0265924744307995	-0.0152905117720366	0.00873538758605719	NaN	41.1667556762695
759	82.9828567504883	-0.459089487791061	-6.30484533309937	-0.00490093370899558	0.0217223595827818	-0.0311995539814234	-0.0026282137259841	NaN	41.4914283752441
760	81.6841583251953	1.16428208351135	-6.56458520889282	-0.00814767740666866	0.0158782228827477	-0.0211346503347158	0.00126787810586393	NaN	40.8420791625977
761	81.0348129272461	0.190259143710136	-6.56458520889282	-0.0136671401560307	0.0217223595827818	-0.0341216214001179	0.012956153601408	NaN	40.517406463623
762	81.6841583251953	0.839607775211334	-7.14899873733521	-0.00879702530801296	0.0314625911414623	-0.0334722734987736	0.0337353087961674	NaN	40.8420791625977
763	81.6841583251953	-0.134415164589882	-6.36978054046631	-0.00912170019000769	0.0282158460468054	-0.0318489037454128	0.0298392176628113	NaN	40.8420791625977
764	82.3335113525391	-0.134415164589882	-6.30484533309937	-0.00847235135734081	0.025618452578783	-0.032173577696085	0.0230210572481155	NaN	41.1667556762695
765	82.3335113525391	-0.783763766288757	-6.36978054046631	-0.00912170019000769	0.011982130818069	-0.0201606266200542	0.0210730116814375	NaN	41.1667556762695
766	80.3854675292969	0.190259143710136	-6.82432460784912	-0.00944637414067984	0.011982130818069	0.00126787810586393	0.00289124972186983	NaN	40.1927337646484
767	80.3854675292969	-0.459089487791061	-7.14899873733521	-0.00717365415766835	-0.000680167751852423	0.00808603875339031	-0.00197886489331722	NaN	40.1927337646484
768	79.7361145019531	0.514933466911316	-6.49965000152588	-0.0123684434220195	-0.0185372550040483	0.0207483377307653	0.0191249661147594	NaN	39.8680572509766
769	79.7361145019531	-0.459089487791061	-6.82432460784912	-0.00912170019000769	-0.0198359526693821	0.0178262684494257	-0.00132951640989631	NaN	39.8680572509766
770	80.3854675292969	0.839607775211334	-7.21393346786499	-0.0139918150380254	-0.0302255302667618	0.0136055024340749	-0.00684897974133492	NaN	40.1927337646484
771	81.0348129272461	0.514933466911316	-6.95419406890869	0.00938473641872406	-0.039641086012125	0.031137915328145	-0.023407369852066	NaN	40.517406463623
772	82.9828567504883	-0.459089487791061	-6.56458520889282	0.0243197549134493	-0.0467839203774929	0.0321119390428066	-0.0302255302667618	NaN	41.4914283752441
773	81.0348129272461	0.514933466911316	-7.73341274261475	0.0252937767654657	-0.0357449948787689	0.0200989879667759	-0.021459324285388	NaN	40.517406463623
774	82.3335113525391	-0.459089487791061	-7.34380340576172	0.01847561635077	-0.0331475995481014	0.01100810803473	-0.0208099745213985	NaN	41.1667556762695
775	82.9828567504883	-0.783763766288757	-7.21393346786499	0.0181509424000978	-0.0360696688294411	0.0123068047687411	-0.0130177913233638	NaN	41.4914283752441
776	81.0348129272461	0.190259143710136	-6.88925933837891	0.012956153601408	-0.0224333461374044	0.0207483377307653	-0.00684897974133492	NaN	40.517406463623
777	81.0348129272461	0.190259143710136	-6.62951993942261	0.0158782228827477	-0.0237320438027382	0.0233457311987877	0.000943203864153475	NaN	40.517406463623
778	81.0348129272461	-0.459089487791061	-7.34380340576172	0.00906006153672934	-0.0247060675173998	0.0269171483814716	-0.00295288790948689	NaN	40.517406463623
779	81.0348129272461	-0.134415164589882	-7.86328220367432	0.00191722682211548	-0.0198359526693821	0.0363327041268349	-0.0100957229733467	NaN	40.517406463623
780	83.632209777832	-1.43311238288879	-7.14899873733521	0.00386527273803949	-0.0240567177534103	0.0434755384922028	0.0022419011220336	NaN	41.816104888916
781	82.9828567504883	-0.459089487791061	-7.14899873733521	-0.00912170019000769	0.00191722682211548	0.020423661917448	0.020423661917448	NaN	41.4914283752441
782	83.632209777832	-1.10843813419342	-6.75938940048218	-0.0188619289547205	0.0152288740500808	0.00418994715437293	0.0155535480007529	NaN	41.816104888916
783	81.0348129272461	0.839607775211334	-6.82432460784912	-0.00782300252467394	0.0259431265294552	-0.0156151866540313	0.013930176384747	NaN	40.517406463623
784	82.3335113525391	0.514933466911316	-6.95419406890869	-0.0195112787187099	0.0246444288641214	-0.0295761823654175	0.0123068047687411	NaN	41.1667556762695
785	81.6841583251953	0.839607775211334	-7.27886867523193	-0.0165892094373703	0.0278911720961332	-0.023407369852066	0.00841071270406246	NaN	40.8420791625977
786	82.9828567504883	-0.459089487791061	-7.01912927627563	-0.00749832857400179	0.0243197549134493	-0.0230826959013939	-0.00327756232582033	NaN	41.4914283752441
787	80.3854675292969	-0.459089487791061	-7.01912927627563	0.00256657530553639	0.0288651939481497	-0.0299008563160896	0.00646266713738441	NaN	40.1927337646484
788	81.6841583251953	0.839607775211334	-7.27886867523193	-0.00749832857400179	0.0285405199974775	-0.0305502042174339	-0.00457625929266214	NaN	40.8420791625977
789	80.3854675292969	0.514933466911316	-7.01912927627563	-0.00717365415766835	0.0269171483814716	-0.0221086721867323	-0.00425158534198999	NaN	40.1927337646484
790	81.6841583251953	-0.459089487791061	-7.08406400680542	0.00256657530553639	0.0314625911414623	-0.0159398596733809	-0.00457625929266214	NaN	40.8420791625977
791	81.0348129272461	-0.134415164589882	-6.88925933837891	0.0106834331527352	0.0106834331527352	0.0113327819854021	-0.0221086721867323	NaN	40.517406463623
792	81.6841583251953	0.514933466911316	-6.75938940048218	0.0262678004801273	0.0022419011220336	0.0155535480007529	-0.0230826959013939	NaN	40.8420791625977
793	82.9828567504883	-0.459089487791061	-6.30484533309937	0.0175015944987535	0.00613799272105098	0.0123068047687411	-0.0221086721867323	NaN	41.4914283752441
794	81.0348129272461	0.190259143710136	-6.49965000152588	0.0210730116814375	-0.00295288790948689	0.0155535480007529	-0.0295761823654175	NaN	40.517406463623
795	80.3854675292969	0.514933466911316	-6.23991060256958	0.011982130818069	0.00191722682211548	0.00126787810586393	-0.0139918150380254	NaN	40.1927337646484
796	79.7361145019531	0.190259143710136	-6.30484533309937	0.0188002903014421	-0.00749832857400179	0.0158782228827477	-0.0136671401560307	NaN	39.8680572509766
797	79.7361145019531	-0.134415164589882	-6.36978054046631	0.0113327819854021	0.0022419011220336	0.01100810803473	0.00354059832170606	NaN	39.8680572509766
798	79.7361145019531	0.190259143710136	-6.43471527099609	0.0100340843200684	-0.0130177913233638	0.00321592413820326	-0.0136671401560307	NaN	39.8680572509766
799	79.7361145019531	0.190259143710136	-6.30484533309937	0.0132808275520802	0.000293855206109583	0.00581331877037883	-0.00944637414067984	NaN	39.8680572509766
800	79.7361145019531	1.48895645141602	-6.49965000152588	0.0116574559360743	0.00321592413820326	-0.000680167751852423	-0.00879702530801296	NaN	39.8680572509766
801	80.3854675292969	0.839607775211334	-6.30484533309937	0.01100810803473	0.0194496400654316	-0.00360223650932312	0.00613799272105098	NaN	40.1927337646484
802	81.0348129272461	1.81363070011139	-7.21393346786499	0.0217223595827818	0.0265924744307995	-0.00977104809135199	0.00451462110504508	NaN	40.517406463623
803	81.6841583251953	-0.134415164589882	-6.88925933837891	0.0152288740500808	0.0308132413774729	-0.0224333461374044	0.0145795252174139	NaN	40.8420791625977
804	82.3335113525391	-0.459089487791061	-6.95419406890869	0.0136055024340749	0.0200989879667759	-0.0126931173726916	-0.00425158534198999	NaN	41.1667556762695
805	83.632209777832	-0.459089487791061	-6.82432460784912	0.0155535480007529	0.00321592413820326	-0.0113944197073579	-0.00295288790948689	NaN	41.816104888916
806	81.6841583251953	0.190259143710136	-6.43471527099609	0.0152288740500808	0.00418994715437293	0.00743668992072344	0.000943203864153475	NaN	40.8420791625977
807	82.3335113525391	-0.783763766288757	-6.75938940048218	0.0230210572481155	-0.0110697457566857	-0.00490093370899558	-3.08191010844894e-05	NaN	41.1667556762695
808	81.0348129272461	-1.10843813419342	-7.08406400680542	0.0142548503354192	-0.000355493422830477	0.0106834331527352	0.000293855206109583	NaN	40.517406463623
809	81.6841583251953	-1.75778675079346	-6.88925933837891	0.0103587592020631	0.00256657530553639	0.0145795252174139	-0.00879702530801296	NaN	40.8420791625977
810	80.3854675292969	-1.10843813419342	-7.01912927627563	0.0103587592020631	0.00191722682211548	0.00289124972186983	-0.0107450718060136	NaN	40.1927337646484
811	81.0348129272461	-0.134415164589882	-7.01912927627563	0.01100810803473	-0.00100484199356288	0.00970941036939621	-0.0260047651827335	NaN	40.517406463623
812	82.3335113525391	-0.134415164589882	-6.75938940048218	0.020423661917448	-0.00327756232582033	0.0132808275520802	-0.0227580219507217	NaN	41.1667556762695
813	80.3854675292969	1.16428208351135	-7.4087381362915	0.0178262684494257	0.00159255252219737	-0.00295288790948689	-0.0201606266200542	NaN	40.1927337646484
814	80.3854675292969	0.190259143710136	-6.75938940048218	0.012956153601408	-3.08191010844894e-05	-0.00425158534198999	-0.0146411629393697	NaN	40.1927337646484
815	82.3335113525391	0.190259143710136	-7.01912927627563	0.00354059832170606	0.00386527273803949	-0.0133424662053585	-0.0026282137259841	NaN	41.1667556762695
816	79.7361145019531	1.16428208351135	-7.14899873733521	-0.00165419070981443	0.00159255252219737	-0.0286021586507559	-0.00490093370899558	NaN	39.8680572509766
817	80.3854675292969	1.81363070011139	-7.27886867523193	0.00418994715437293	0.0113327819854021	-0.0152905117720366	0.00159255252219737	NaN	40.1927337646484
818	79.7361145019531	1.16428208351135	-7.79834747314453	-0.000680167751852423	0.00873538758605719	-0.0260047651827335	0.00516396993771195	NaN	39.8680572509766
819	81.0348129272461	1.48895645141602	-7.6684775352478	-0.0120437685400248	0.00256657530553639	-0.0120437685400248	0.00418994715437293	NaN	40.517406463623
820	82.3335113525391	-0.134415164589882	-7.53860807418823	0.00418994715437293	0.00256657530553639	-0.0165892094373703	0.00678734155371785	NaN	41.1667556762695
821	79.7361145019531	0.514933466911316	-7.53860807418823	-0.0230826959013939	0.00841071270406246	-0.0169138833880424	0.020423661917448	NaN	39.8680572509766
822	81.0348129272461	-0.134415164589882	-7.73341274261475	-0.0182125810533762	0.0171769186854362	-0.0156151866540313	0.0301638916134834	NaN	40.517406463623
823	82.3335113525391	0.839607775211334	-7.73341274261475	-0.0247060675173998	0.0100340843200684	-0.00944637414067984	0.0223717093467712	NaN	41.1667556762695
824	82.3335113525391	1.81363070011139	-7.53860807418823	-0.0169138833880424	0.00646266713738441	0.000943203864153475	0.0175015944987535	NaN	41.1667556762695
825	81.0348129272461	1.16428208351135	-7.27886867523193	-0.0279528107494116	-0.00522560812532902	0.00191722682211548	0.00841071270406246	NaN	40.517406463623
826	79.7361145019531	1.16428208351135	-7.53860807418823	-0.0217839982360601	-0.00587495695799589	0.013930176384747	0.00873538758605719	NaN	39.8680572509766
827	78.4374160766602	1.81363070011139	-7.6684775352478	-0.00782300252467394	-0.00717365415766835	0.00906006153672934	0.00613799272105098	NaN	39.2187080383301
828	78.4374160766602	1.81363070011139	-7.6684775352478	-0.0243813935667276	-0.00165419070981443	0.01100810803473	0.00321592413820326	NaN	39.2187080383301
829	78.4374160766602	1.48895645141602	-7.47367286682129	-0.0152905117720366	-0.00684897974133492	0.00678734155371785	-0.00490093370899558	NaN	39.2187080383301
830	76.489372253418	1.48895645141602	-7.01912927627563	-0.0149658378213644	-0.0136671401560307	0.00483929552137852	-0.0120437685400248	NaN	38.244686126709
831	77.1387176513672	1.48895645141602	-6.62951993942261	-0.0146411629393697	-0.0227580219507217	0.0275664981454611	-0.0185372550040483	NaN	38.5693588256836
832	77.1387176513672	2.13830494880676	-7.14899873733521	-0.00165419070981443	-0.0204853005707264	0.0363327041268349	-0.0250307414680719	NaN	38.5693588256836
833	80.3854675292969	0.839607775211334	-6.82432460784912	-0.00522560812532902	-0.0276281367987394	0.0301638916134834	-0.0165892094373703	NaN	40.1927337646484
834	80.3854675292969	2.13830494880676	-7.21393346786499	-0.00717365415766835	-0.0230826959013939	0.0230210572481155	-0.0169138833880424	NaN	40.1927337646484
835	80.3854675292969	1.16428208351135	-6.82432460784912	0.01100810803473	-0.0247060675173998	0.0181509424000978	-0.0172385573387146	NaN	40.1927337646484
836	82.3335113525391	1.16428208351135	-6.62951993942261	0.0136055024340749	-0.0221086721867323	0.0275664981454611	-0.0026282137259841	NaN	41.1667556762695
837	81.6841583251953	0.839607775211334	-6.69445466995239	0.0165275707840919	-0.0185372550040483	0.0145795252174139	0.00418994715437293	NaN	40.8420791625977
838	82.3335113525391	1.48895645141602	-7.08406400680542	0.00776136433705688	-0.0191866029053926	0.0113327819854021	-0.00392691092565656	NaN	41.1667556762695
839	81.0348129272461	-0.134415164589882	-6.95419406890869	-0.000680167751852423	-0.0175632312893867	-0.0026282137259841	-0.00912170019000769	NaN	40.517406463623
840	81.6841583251953	0.190259143710136	-6.43471527099609	0.0113327819854021	-0.0250307414680719	0.00289124972186983	0.000293855206109583	NaN	40.8420791625977
841	81.6841583251953	-0.459089487791061	-6.36978054046631	-0.0123684434220195	-0.0126931173726916	-0.0126931173726916	0.0213976856321096	NaN	40.8420791625977
842	81.0348129272461	0.190259143710136	-6.62951993942261	-0.0104203969240189	0.011982130818069	-0.0152905117720366	0.0288651939481497	NaN	40.517406463623
843	81.6841583251953	0.839607775211334	-6.69445466995239	-0.0104203969240189	0.0136055024340749	-0.0250307414680719	0.01847561635077	NaN	40.8420791625977
844	80.3854675292969	1.16428208351135	-6.95419406890869	-0.0172385573387146	0.0191249661147594	-0.0175632312893867	-0.000680167751852423	NaN	40.1927337646484
845	81.6841583251953	0.839607775211334	-6.95419406890869	-0.0123684434220195	0.00711201597005129	-0.0159398596733809	0.00256657530553639	NaN	40.8420791625977
846	81.0348129272461	1.48895645141602	-7.01912927627563	-0.00749832857400179	0.0217223595827818	-0.0133424662053585	0.00126787810586393	NaN	40.517406463623
847	80.3854675292969	2.13830494880676	-6.88925933837891	-0.00197886489331722	0.0226963832974434	-0.00782300252467394	-0.00165419070981443	NaN	40.1927337646484
848	80.3854675292969	2.13830494880676	-6.95419406890869	-0.00717365415766835	0.0278911720961332	-0.00652430532500148	0.00516396993771195	NaN	40.1927337646484
849	79.7361145019531	2.46297931671143	-7.53860807418823	-0.00977104809135199	0.0282158460468054	-0.0159398596733809	-0.0110697457566857	NaN	39.8680572509766
850	80.3854675292969	2.13830494880676	-7.99315214157104	-0.00977104809135199	0.00548864435404539	-0.00295288790948689	-0.00490093370899558	NaN	40.1927337646484
851	82.3335113525391	2.13830494880676	-7.86328220367432	0.00126787810586393	0.00191722682211548	0.00289124972186983	-0.0117190945893526	NaN	41.1667556762695
852	80.3854675292969	0.839607775211334	-7.53860807418823	0.0262678004801273	0.012956153601408	0.0113327819854021	-0.0188619289547205	NaN	40.1927337646484
853	81.0348129272461	1.81363070011139	-7.73341274261475	0.0220470335334539	0.00126787810586393	0.0116574559360743	-0.0221086721867323	NaN	40.517406463623
854	80.3854675292969	2.13830494880676	-7.4087381362915	0.020423661917448	-0.00132951640989631	0.00548864435404539	-0.0263294391334057	NaN	40.1927337646484
855	81.6841583251953	1.48895645141602	-7.27886867523193	0.0132808275520802	-0.00327756232582033	0.00256657530553639	-0.00717365415766835	NaN	40.8420791625977
856	81.0348129272461	1.48895645141602	-7.4087381362915	0.00321592413820326	0.00289124972186983	0.00938473641872406	-0.00490093370899558	NaN	40.517406463623
857	81.6841583251953	1.81363070011139	-7.53860807418823	0.0149041991680861	0.0116574559360743	0.0145795252174139	-0.00165419070981443	NaN	40.8420791625977
858	80.3854675292969	1.16428208351135	-7.34380340576172	-0.00327756232582033	0.00646266713738441	0.00581331877037883	0.00451462110504508	NaN	40.1927337646484
859	78.4374160766602	1.81363070011139	-7.27886867523193	-0.00782300252467394	0.0113327819854021	0.0142548503354192	-0.00327756232582033	NaN	39.2187080383301
860	79.0867691040039	1.81363070011139	-7.4087381362915	-0.00327756232582033	0.011982130818069	-0.0130177913233638	0.00711201597005129	NaN	39.543384552002
861	76.489372253418	2.46297931671143	-7.53860807418823	-0.00522560812532902	0.0347093306481838	-0.0139918150380254	0.0152288740500808	NaN	38.244686126709
862	79.7361145019531	1.16428208351135	-7.53860807418823	0.000943203864153475	0.0395794473588467	-0.0292515084147453	0.0350340083241463	NaN	39.8680572509766
863	77.7880706787109	3.11232805252075	-7.60354280471802	-0.000355493422830477	0.041852168738842	-0.039641086012125	0.00516396993771195	NaN	38.8940353393555
864	81.0348129272461	1.48895645141602	-7.47367286682129	-0.00490093370899558	0.041852168738842	-0.0350956469774246	0.0132808275520802	NaN	40.517406463623
865	81.0348129272461	1.16428208351135	-7.6684775352478	0.00418994715437293	0.020423661917448	-0.0260047651827335	0.0178262684494257	NaN	40.517406463623
866	79.7361145019531	2.78765368461609	-7.47367286682129	0.00418994715437293	0.0152288740500808	-0.0175632312893867	0.00126787810586393	NaN	39.8680572509766
867	79.0867691040039	2.13830494880676	-6.82432460784912	0.0197743140161037	0.0126314787194133	-0.0123684434220195	0.00938473641872406	NaN	39.543384552002
868	79.7361145019531	2.13830494880676	-7.14899873733521	0.00711201597005129	0.00613799272105098	-0.00360223650932312	-0.000355493422830477	NaN	39.8680572509766
869	80.3854675292969	2.13830494880676	-7.27886867523193	0.0022419011220336	-0.00392691092565656	-0.00197886489331722	-0.00197886489331722	NaN	40.1927337646484
870	82.3335113525391	0.514933466911316	-6.43471527099609	-0.00977104809135199	-0.0149658378213644	-0.00230353930965066	-0.00879702530801296	NaN	41.1667556762695
871	79.7361145019531	1.16428208351135	-6.56458520889282	0.0123068047687411	-0.02697878703475	0.0285405199974775	-0.0208099745213985	NaN	39.8680572509766
872	81.0348129272461	0.190259143710136	-6.36978054046631	0.025618452578783	-0.0402904339134693	0.0249691028147936	-0.0243813935667276	NaN	40.517406463623
873	79.7361145019531	0.839607775211334	-6.17497587203979	0.0194496400654316	-0.0334722734987736	0.0243197549134493	-0.0156151866540313	NaN	39.8680572509766
874	81.6841583251953	0.514933466911316	-6.30484533309937	0.00776136433705688	-0.0445111989974976	0.0194496400654316	-0.0169138833880424	NaN	40.8420791625977
875	80.3854675292969	2.13830494880676	-6.30484533309937	0.00548864435404539	-0.0373683646321297	0.013930176384747	-0.00587495695799589	NaN	40.1927337646484
876	79.7361145019531	2.78765368461609	-6.49965000152588	0.00906006153672934	-0.0328229255974293	0.0155535480007529	-0.00814767740666866	NaN	39.8680572509766
877	79.7361145019531	2.46297931671143	-6.23991060256958	0.0168522447347641	-0.0185372550040483	0.00970941036939621	0.00289124972186983	NaN	39.8680572509766
878	79.7361145019531	3.11232805252075	-6.04510593414307	0.00841071270406246	-0.0152905117720366	0.000293855206109583	-0.00619963090866804	NaN	39.8680572509766
879	81.0348129272461	1.16428208351135	-6.23991060256958	0.00841071270406246	-0.00327756232582033	0.00126787810586393	-0.00522560812532902	NaN	40.517406463623
880	82.3335113525391	1.16428208351135	-6.49965000152588	-0.00165419070981443	-0.0143164889886975	-0.000355493422830477	0.0022419011220336	NaN	41.1667556762695
881	81.0348129272461	1.48895645141602	-6.69445466995239	-0.00490093370899558	0.0152288740500808	-0.00230353930965066	0.0123068047687411	NaN	40.517406463623
882	79.7361145019531	2.78765368461609	-6.82432460784912	-0.0113944197073579	0.0389300994575024	-0.0185372550040483	0.0142548503354192	NaN	39.8680572509766
883	82.9828567504883	1.16428208351135	-6.62951993942261	-0.017887907102704	0.0421768426895142	-0.0195112787187099	0.01100810803473	NaN	41.4914283752441
884	80.3854675292969	2.46297931671143	-6.69445466995239	-0.0240567177534103	0.0405534692108631	-0.0282774847000837	0.00938473641872406	NaN	40.1927337646484
885	81.0348129272461	1.81363070011139	-7.08406400680542	-0.0169138833880424	0.0304885655641556	-0.0107450718060136	-0.00684897974133492	NaN	40.517406463623
886	81.0348129272461	1.81363070011139	-7.6684775352478	-0.0104203969240189	0.0285405199974775	-0.00457625929266214	-0.00197886489331722	NaN	40.517406463623
887	81.6841583251953	1.48895645141602	-7.47367286682129	-0.00717365415766835	0.0269171483814716	0.0022419011220336	-0.00392691092565656	NaN	40.8420791625977
888	79.7361145019531	2.13830494880676	-7.53860807418823	-0.00587495695799589	0.0265924744307995	-0.0113944197073579	-3.08191010844894e-05	NaN	39.8680572509766
889	80.3854675292969	2.13830494880676	-7.6684775352478	-0.00944637414067984	0.0103587592020631	-3.08191010844894e-05	-0.000355493422830477	NaN	40.1927337646484
890	80.3854675292969	1.81363070011139	-7.60354280471802	-0.0139918150380254	0.00808603875339031	0.00841071270406246	-0.00912170019000769	NaN	40.1927337646484
891	80.3854675292969	1.48895645141602	-7.14899873733521	0.00613799272105098	-0.00684897974133492	0.0158782228827477	-0.0240567177534103	NaN	40.1927337646484
892	78.4374160766602	1.81363070011139	-7.86328220367432	0.0165275707840919	0.00354059832170606	0.0239950809627771	-0.0117190945893526	NaN	39.2187080383301
893	79.7361145019531	0.839607775211334	-7.99315214157104	0.0106834331527352	-0.0182125810533762	0.0194496400654316	-0.0182125810533762	NaN	39.8680572509766
894	78.4374160766602	2.13830494880676	-8.12302207946777	0.0103587592020631	-0.0240567177534103	0.0226963832974434	-0.0110697457566857	NaN	39.2187080383301
895	77.7880706787109	2.13830494880676	-8.05808639526367	0.00483929552137852	-0.0318489037454128	0.0113327819854021	-0.00327756232582033	NaN	38.8940353393555
896	77.7880706787109	2.13830494880676	-7.21393346786499	0.00873538758605719	-0.0221086721867323	0.00776136433705688	0.000293855206109583	NaN	38.8940353393555
897	78.4374160766602	1.81363070011139	-7.73341274261475	0.00970941036939621	-0.0152905117720366	0.0175015944987535	-0.0026282137259841	NaN	39.2187080383301
898	80.3854675292969	1.48895645141602	-7.86328220367432	0.00191722682211548	-0.0152905117720366	0.00808603875339031	-3.08191010844894e-05	NaN	40.1927337646484
899	79.7361145019531	2.13830494880676	-7.99315214157104	0.00841071270406246	-0.0107450718060136	0.0152288740500808	-0.00782300252467394	NaN	39.8680572509766
900	80.3854675292969	2.13830494880676	-7.6684775352478	-0.000355493422830477	-0.0188619289547205	0.0113327819854021	0.00354059832170606	NaN	40.1927337646484
901	81.0348129272461	0.514933466911316	-7.27886867523193	0.00126787810586393	0.00548864435404539	0.0142548503354192	0.0200989879667759	NaN	40.517406463623
902	81.6841583251953	0.190259143710136	-6.56458520889282	-0.0123684434220195	0.0106834331527352	0.00159255252219737	0.0272418223321438	NaN	40.8420791625977
903	81.6841583251953	0.514933466911316	-6.95419406890869	-0.00490093370899558	-0.000355493422830477	0.00354059832170606	0.0252937767654657	NaN	40.8420791625977
904	80.3854675292969	0.190259143710136	-6.69445466995239	-0.0211346503347158	-0.00295288790948689	0.000618529506027699	0.0233457311987877	NaN	40.1927337646484
905	81.0348129272461	-0.459089487791061	-6.43471527099609	-0.00814767740666866	-0.00749832857400179	0.01847561635077	0.012956153601408	NaN	40.517406463623
906	82.9828567504883	-0.134415164589882	-6.17497587203979	-0.00684897974133492	-0.00684897974133492	0.00743668992072344	0.00743668992072344	NaN	41.4914283752441
907	82.9828567504883	0.514933466911316	-6.36978054046631	-0.000355493422830477	0.00191722682211548	0.00906006153672934	0.00776136433705688	NaN	41.4914283752441
908	82.3335113525391	0.190259143710136	-5.9152364730835	0.00126787810586393	0.00646266713738441	-0.0113944197073579	0.00354059832170606	NaN	41.1667556762695
909	81.6841583251953	0.190259143710136	-5.46069240570068	-0.00684897974133492	0.01100810803473	-0.0237320438027382	-0.00522560812532902	NaN	40.8420791625977
910	80.3854675292969	1.48895645141602	-5.78536653518677	-3.08191010844894e-05	0.0126314787194133	-0.0165892094373703	-0.00847235135734081	NaN	40.1927337646484
911	81.6841583251953	0.190259143710136	-6.04510593414307	0.0142548503354192	-0.00522560812532902	-0.00132951640989631	-0.0139918150380254	NaN	40.8420791625977
912	82.9828567504883	0.190259143710136	-6.23991060256958	0.0288651939481497	-0.00100484199356288	0.0194496400654316	-0.0273034609854221	NaN	41.4914283752441
913	81.0348129272461	1.48895645141602	-6.43471527099609	0.0233457311987877	0.000618529506027699	0.0142548503354192	-0.00977104809135199	NaN	40.517406463623
914	81.0348129272461	1.81363070011139	-6.36978054046631	0.00776136433705688	0.00386527273803949	0.0171769186854362	-0.0136671401560307	NaN	40.517406463623
915	82.3335113525391	0.190259143710136	-6.04510593414307	0.00516396993771195	0.000293855206109583	-0.00100484199356288	-0.00652430532500148	NaN	41.1667556762695
916	82.3335113525391	0.514933466911316	-6.23991060256958	0.00938473641872406	0.013930176384747	-0.00619963090866804	-0.00782300252467394	NaN	41.1667556762695
917	82.3335113525391	0.190259143710136	-6.43471527099609	-0.00230353930965066	0.0165275707840919	-0.0286021586507559	0.0022419011220336	NaN	41.1667556762695
918	82.3335113525391	0.514933466911316	-6.43471527099609	0.00191722682211548	0.00646266713738441	-0.0295761823654175	0.00386527273803949	NaN	41.1667556762695
919	81.0348129272461	-0.134415164589882	-6.88925933837891	-0.00165419070981443	0.0200989879667759	-0.0464592464268208	0.00191722682211548	NaN	40.517406463623
920	79.7361145019531	1.81363070011139	-7.4087381362915	-0.00327756232582033	0.0249691028147936	-0.0367190167307854	-0.00392691092565656	NaN	39.8680572509766
921	80.3854675292969	1.16428208351135	-7.27886867523193	0.00256657530553639	0.0399041213095188	-0.0513293594121933	0.012956153601408	NaN	40.1927337646484
922	79.7361145019531	1.16428208351135	-7.53860807418823	-0.0230826959013939	0.0574365332722664	-0.0363943427801132	0.031137915328145	NaN	39.8680572509766
923	78.4374160766602	1.16428208351135	-7.9282169342041	-0.0143164889886975	0.0447742342948914	-0.0354203209280968	0.000618529506027699	NaN	39.2187080383301
924	79.7361145019531	0.190259143710136	-7.73341274261475	-0.0201606266200542	0.0522417463362217	-0.0146411629393697	0.0136055024340749	NaN	39.8680572509766
925	79.7361145019531	0.190259143710136	-7.79834747314453	-0.0123684434220195	0.0269171483814716	-0.00555028254166245	0.00418994715437293	NaN	39.8680572509766
926	76.489372253418	1.48895645141602	-7.60354280471802	-0.0162645354866982	0.0220470335334539	0.000943203864153475	0.00354059832170606	NaN	38.244686126709
927	79.0867691040039	1.48895645141602	-7.73341274261475	-0.00360223650932312	0.0181509424000978	0.0191249661147594	-0.000355493422830477	NaN	39.543384552002
928	77.1387176513672	1.81363070011139	-7.99315214157104	-0.00587495695799589	0.0233457311987877	0.00743668992072344	-0.00360223650932312	NaN	38.5693588256836
929	81.6841583251953	0.514933466911316	-8.12302207946777	-0.0152905117720366	0.0123068047687411	-0.00165419070981443	-0.00100484199356288	NaN	40.8420791625977
930	81.0348129272461	0.514933466911316	-7.34380340576172	-3.08191010844894e-05	-0.0026282137259841	0.00516396993771195	-0.00912170019000769	NaN	40.517406463623
931	79.7361145019531	1.48895645141602	-7.4087381362915	0.0126314787194133	-0.0256800893694162	0.00808603875339031	-0.0211346503347158	NaN	39.8680572509766
932	81.6841583251953	0.514933466911316	-7.34380340576172	0.012956153601408	-0.048407293856144	0.00808603875339031	-0.017887907102704	NaN	40.8420791625977
933	81.0348129272461	0.514933466911316	-7.47367286682129	0.0145795252174139	-0.0500306636095047	0.0113327819854021	-0.0221086721867323	NaN	40.517406463623
934	82.3335113525391	-1.10843813419342	-7.08406400680542	0.0136055024340749	-0.0519787110388279	-0.00587495695799589	-0.0195112787187099	NaN	41.1667556762695
935	81.6841583251953	0.190259143710136	-7.14899873733521	0.00516396993771195	-0.0662643760442734	-0.00879702530801296	-0.0117190945893526	NaN	40.8420791625977
936	79.7361145019531	-0.459089487791061	-6.49965000152588	0.01100810803473	-0.0523033849895	-0.00230353930965066	-0.00230353930965066	NaN	39.8680572509766
937	79.0867691040039	0.839607775211334	-6.49965000152588	0.0132808275520802	-0.0565241500735283	0.00808603875339031	-0.0026282137259841	NaN	39.543384552002
938	81.0348129272461	0.514933466911316	-6.23991060256958	0.0100340843200684	-0.0519787110388279	-0.00100484199356288	-0.000680167751852423	NaN	40.517406463623
939	81.6841583251953	-0.134415164589882	-6.36978054046631	0.00646266713738441	-0.0448358729481697	0.00776136433705688	-0.00490093370899558	NaN	40.8420791625977
940	82.3335113525391	-0.134415164589882	-6.62951993942261	0.0113327819854021	-0.0360696688294411	0.0113327819854021	0.00126787810586393	NaN	41.1667556762695
941	79.0867691040039	1.16428208351135	-6.43471527099609	0.00159255252219737	-0.0247060675173998	-3.08191010844894e-05	0.0175015944987535	NaN	39.543384552002
942	81.0348129272461	1.48895645141602	-6.56458520889282	-0.0195112787187099	-0.00684897974133492	-0.00457625929266214	0.0288651939481497	NaN	40.517406463623
943	82.3335113525391	0.190259143710136	-6.17497587203979	-0.00165419070981443	-0.0156151866540313	-0.0133424662053585	0.0379560738801956	NaN	41.1667556762695
944	83.632209777832	0.514933466911316	-6.36978054046631	-0.0146411629393697	-0.00165419070981443	-0.0162645354866982	0.00581331877037883	NaN	41.816104888916
945	81.0348129272461	0.839607775211334	-6.49965000152588	-0.00814767740666866	-0.0123684434220195	-0.0159398596733809	0.00516396993771195	NaN	40.517406463623
946	81.6841583251953	1.16428208351135	-6.82432460784912	0.00646266713738441	-0.00587495695799589	-0.00944637414067984	0.00743668992072344	NaN	40.8420791625977
947	80.3854675292969	0.839607775211334	-6.82432460784912	0.00548864435404539	0.00483929552137852	0.00386527273803949	-0.00392691092565656	NaN	40.1927337646484
948	81.6841583251953	0.839607775211334	-6.69445466995239	0.00126787810586393	0.00483929552137852	0.0022419011220336	0.00678734155371785	NaN	40.8420791625977
949	81.0348129272461	0.514933466911316	-6.69445466995239	-0.0107450718060136	0.00548864435404539	-0.00165419070981443	-0.00327756232582033	NaN	40.517406463623
950	82.9828567504883	0.839607775211334	-6.95419406890869	-0.000680167751852423	-3.08191010844894e-05	0.00159255252219737	-0.0172385573387146	NaN	41.4914283752441
951	81.0348129272461	-0.134415164589882	-5.98017120361328	0.013930176384747	-0.00652430532500148	0.0194496400654316	-0.028926832601428	NaN	40.517406463623
952	81.0348129272461	1.81363070011139	-7.21393346786499	0.0223717093467712	-0.0175632312893867	0.0145795252174139	-0.0324982516467571	NaN	40.517406463623
953	81.6841583251953	-0.134415164589882	-6.82432460784912	0.0155535480007529	-0.0117190945893526	-0.00230353930965066	-0.0208099745213985	NaN	40.8420791625977
954	79.0867691040039	1.16428208351135	-7.27886867523193	0.012956153601408	-0.0107450718060136	-0.00619963090866804	-0.0208099745213985	NaN	39.543384552002
955	79.0867691040039	1.48895645141602	-7.4087381362915	-0.0143164889886975	0.00321592413820326	-0.00230353930965066	-0.00847235135734081	NaN	39.543384552002
956	77.7880706787109	0.839607775211334	-7.21393346786499	0.000943203864153475	-0.0188619289547205	-0.00944637414067984	-0.00749832857400179	NaN	38.8940353393555
957	78.4374160766602	0.514933466911316	-7.01912927627563	0.0022419011220336	0.0100340843200684	-0.00132951640989631	-0.00619963090866804	NaN	39.2187080383301
958	77.7880706787109	1.48895645141602	-7.53860807418823	-0.00132951640989631	0.00548864435404539	0.000618529506027699	-0.00392691092565656	NaN	38.8940353393555
959	80.3854675292969	1.16428208351135	-7.6684775352478	0.0272418223321438	0.011982130818069	-0.00295288790948689	0.00256657530553639	NaN	40.1927337646484
960	79.7361145019531	2.13830494880676	-7.73341274261475	-0.0130177913233638	0.00678734155371785	0.00289124972186983	0.00516396993771195	NaN	39.8680572509766
961	82.3335113525391	-0.134415164589882	-7.4087381362915	-0.00587495695799589	0.031137915328145	-0.0230826959013939	0.0171769186854362	NaN	41.1667556762695
962	79.7361145019531	0.839607775211334	-7.14899873733521	-0.0182125810533762	0.0438002124428749	-0.0110697457566857	0.0360080301761627	NaN	39.8680572509766
963	81.6841583251953	-0.134415164589882	-7.27886867523193	-0.00782300252467394	0.0399041213095188	-0.0237320438027382	0.0295145437121391	NaN	40.8420791625977
964	80.3854675292969	0.839607775211334	-7.27886867523193	-0.0159398596733809	0.0343846566975117	-0.0208099745213985	0.0239950809627771	NaN	40.1927337646484
965	81.6841583251953	-1.10843813419342	-6.95419406890869	-0.0126931173726916	0.0265924744307995	-0.0107450718060136	0.0269171483814716	NaN	40.8420791625977
966	82.3335113525391	-1.43311238288879	-6.75938940048218	-0.0026282137259841	0.0200989879667759	-0.00230353930965066	0.00678734155371785	NaN	41.1667556762695
967	82.3335113525391	-1.43311238288879	-6.82432460784912	-0.000355493422830477	0.0236704051494598	0.000943203864153475	0.0116574559360743	NaN	41.1667556762695
968	81.0348129272461	-0.783763766288757	-6.62951993942261	-0.00717365415766835	0.0272418223321438	-0.00132951640989631	0.00711201597005129	NaN	40.517406463623
969	79.7361145019531	0.190259143710136	-6.04510593414307	0.0217223595827818	0.0165275707840919	-0.000680167751852423	0.00289124972186983	NaN	39.8680572509766
970	79.7361145019531	1.16428208351135	-6.56458520889282	-0.00555028254166245	0.0152288740500808	0.00873538758605719	-0.00327756232582033	NaN	39.8680572509766
971	81.0348129272461	-0.134415164589882	-6.69445466995239	0.0194496400654316	0.00256657530553639	0.0162028968334198	-0.0169138833880424	NaN	40.517406463623
972	81.0348129272461	-0.134415164589882	-6.04510593414307	0.0207483377307653	-0.00132951640989631	0.0243197549134493	-0.0188619289547205	NaN	40.517406463623
973	80.3854675292969	1.48895645141602	-6.56458520889282	0.0210730116814375	-0.0026282137259841	0.0106834331527352	-0.0133424662053585	NaN	40.1927337646484
974	79.7361145019531	1.48895645141602	-6.30484533309937	0.0142548503354192	0.00321592413820326	0.00808603875339031	-0.0146411629393697	NaN	39.8680572509766
975	81.0348129272461	0.514933466911316	-6.23991060256958	0.011982130818069	0.00516396993771195	-0.000680167751852423	-0.00652430532500148	NaN	40.517406463623
976	82.3335113525391	0.190259143710136	-6.69445466995239	0.00483929552137852	0.0126314787194133	-0.00555028254166245	-0.000355493422830477	NaN	41.1667556762695
977	81.0348129272461	1.16428208351135	-6.62951993942261	0.00711201597005129	0.0246444288641214	-0.00100484199356288	0.00354059832170606	NaN	40.517406463623
978	82.3335113525391	0.190259143710136	-6.56458520889282	0.000618529506027699	0.00906006153672934	-0.00165419070981443	0.00970941036939621	NaN	41.1667556762695
979	81.6841583251953	0.839607775211334	-6.30484533309937	-0.00165419070981443	0.00808603875339031	-0.00814767740666866	-0.0026282137259841	NaN	40.8420791625977
980	81.0348129272461	1.81363070011139	-6.82432460784912	-0.00814767740666866	0.0136055024340749	-0.00619963090866804	0.00743668992072344	NaN	40.517406463623
981	79.7361145019531	1.81363070011139	-6.95419406890869	-0.00717365415766835	0.0191249661147594	-0.00555028254166245	0.031137915328145	NaN	39.8680572509766
982	83.632209777832	0.190259143710136	-6.95419406890869	-0.0191866029053926	0.0265924744307995	-0.0136671401560307	0.036657378077507	NaN	41.816104888916
983	78.4374160766602	1.16428208351135	-7.21393346786499	-0.0165892094373703	0.0252937767654657	-0.0198359526693821	0.0249691028147936	NaN	39.2187080383301
984	79.7361145019531	-0.134415164589882	-6.95419406890869	-0.0250307414680719	0.0100340843200684	-0.00490093370899558	0.0278911720961332	NaN	39.8680572509766
985	78.4374160766602	0.839607775211334	-7.53860807418823	-0.0211346503347158	-0.00522560812532902	-0.0026282137259841	0.0100340843200684	NaN	39.2187080383301
986	77.1387176513672	1.16428208351135	-7.4087381362915	-0.0188619289547205	-0.00684897974133492	0.0142548503354192	0.00548864435404539	NaN	38.5693588256836
987	77.7880706787109	2.13830494880676	-7.34380340576172	-0.00684897974133492	-0.00717365415766835	0.00354059832170606	0.00646266713738441	NaN	38.8940353393555
988	78.4374160766602	1.81363070011139	-7.79834747314453	-0.00814767740666866	-0.0110697457566857	0.00970941036939621	0.00646266713738441	NaN	39.2187080383301
989	79.7361145019531	0.514933466911316	-7.60354280471802	-0.0159398596733809	-0.0217839982360601	0.00126787810586393	-0.00327756232582033	NaN	39.8680572509766
990	80.3854675292969	1.16428208351135	-6.88925933837891	-0.00652430532500148	-0.0204853005707264	-3.08191010844894e-05	-0.0100957229733467	NaN	40.1927337646484
991	79.7361145019531	1.81363070011139	-6.95419406890869	0.0103587592020631	-0.0337969474494457	0.0171769186854362	-0.0107450718060136	NaN	39.8680572509766
992	80.3854675292969	1.16428208351135	-6.95419406890869	0.0282158460468054	-0.0302255302667618	0.0191249661147594	-0.02697878703475	NaN	40.1927337646484
993	79.7361145019531	1.16428208351135	-6.82432460784912	0.00581331877037883	-0.032173577696085	0.0171769186854362	-0.0159398596733809	NaN	39.8680572509766
994	81.0348129272461	0.514933466911316	-7.60354280471802	0.0175015944987535	-0.0295761823654175	0.0103587592020631	-0.0191866029053926	NaN	40.517406463623
995	81.0348129272461	-0.134415164589882	-7.53860807418823	0.00906006153672934	-0.0305502042174339	0.000293855206109583	-0.0126931173726916	NaN	40.517406463623
996	79.0867691040039	0.839607775211334	-7.14899873733521	0.0152288740500808	-0.0250307414680719	0.00808603875339031	-0.00522560812532902	NaN	39.543384552002
997	80.3854675292969	0.514933466911316	-7.08406400680542	0.0106834331527352	-0.00490093370899558	-0.00782300252467394	-0.0026282137259841	NaN	40.1927337646484
998	79.0867691040039	0.839607775211334	-7.53860807418823	0.0103587592020631	-0.00295288790948689	0.000293855206109583	-0.0100957229733467	NaN	39.543384552002
999	81.6841583251953	0.190259143710136	-7.27886867523193	-0.0100957229733467	-0.00425158534198999	-0.00912170019000769	-0.00814767740666866	NaN	40.8420791625977
1000	80.3854675292969	0.514933466911316	-7.47367286682129	-0.00619963090866804	0.00191722682211548	-0.00165419070981443	-0.00360223650932312	NaN	40.1927337646484
1001	81.0348129272461	1.48895645141602	-7.47367286682129	-0.0149658378213644	0.0126314787194133	-0.0182125810533762	0.0116574559360743	NaN	40.517406463623
1002	79.0867691040039	2.13830494880676	-7.14899873733521	-0.0104203969240189	0.0298392176628113	-0.028926832601428	0.00711201597005129	NaN	39.543384552002
1003	80.3854675292969	0.514933466911316	-6.88925933837891	-0.0110697457566857	0.0324366129934788	-0.0273034609854221	0.0162028968334198	NaN	40.1927337646484
1004	80.3854675292969	0.839607775211334	-6.62951993942261	-0.0198359526693821	0.0265924744307995	-0.0299008563160896	0.00483929552137852	NaN	40.1927337646484
1005	79.0867691040039	1.48895645141602	-7.08406400680542	-0.0211346503347158	0.020423661917448	-0.0224333461374044	-0.00522560812532902	NaN	39.543384552002
1006	79.0867691040039	1.81363070011139	-7.21393346786499	-0.00944637414067984	0.011982130818069	-0.0149658378213644	-0.00165419070981443	NaN	39.543384552002
1007	79.0867691040039	1.81363070011139	-7.27886867523193	-0.00749832857400179	0.0168522447347641	-0.0100957229733467	0.000618529506027699	NaN	39.543384552002
1008	79.7361145019531	1.16428208351135	-7.27886867523193	0.00256657530553639	0.0226963832974434	-0.00684897974133492	0.00906006153672934	NaN	39.8680572509766
1009	79.7361145019531	1.48895645141602	-7.4087381362915	-0.00392691092565656	0.0249691028147936	-0.0204853005707264	-0.00392691092565656	NaN	39.8680572509766
1010	81.6841583251953	1.16428208351135	-6.75938940048218	0.000943203864153475	0.0165275707840919	-0.00197886489331722	-0.0026282137259841	NaN	40.8420791625977
1011	79.7361145019531	2.78765368461609	-6.75938940048218	0.0223717093467712	0.00548864435404539	0.0116574559360743	-0.017887907102704	NaN	39.8680572509766
1012	79.0867691040039	2.13830494880676	-7.27886867523193	0.0249691028147936	0.00354059832170606	0.0100340843200684	-0.0165892094373703	NaN	39.543384552002
1013	79.7361145019531	1.16428208351135	-6.88925933837891	0.0158782228827477	0.00386527273803949	0.0181509424000978	-0.0113944197073579	NaN	39.8680572509766
1014	81.0348129272461	0.839607775211334	-7.27886867523193	0.025618452578783	-0.00652430532500148	0.00451462110504508	-0.00749832857400179	NaN	40.517406463623
1015	77.7880706787109	2.13830494880676	-6.95419406890869	0.00646266713738441	-0.00717365415766835	0.00906006153672934	-0.00749832857400179	NaN	38.8940353393555
1016	77.7880706787109	1.48895645141602	-6.62951993942261	0.0113327819854021	-0.0139918150380254	-0.00587495695799589	0.0103587592020631	NaN	38.8940353393555
1017	76.489372253418	1.81363070011139	-6.62951993942261	-0.00197886489331722	-0.00522560812532902	0.00386527273803949	0.0100340843200684	NaN	38.244686126709
1018	77.7880706787109	2.13830494880676	-7.14899873733521	-0.00197886489331722	-0.0162645354866982	0.00256657530553639	0.000293855206109583	NaN	38.8940353393555
1019	77.7880706787109	1.16428208351135	-7.27886867523193	-0.0149658378213644	-0.0386670641601086	-0.00360223650932312	-0.00197886489331722	NaN	38.8940353393555
1020	79.7361145019531	2.13830494880676	-7.14899873733521	-0.00684897974133492	-0.0266541130840778	-0.00490093370899558	0.00386527273803949	NaN	39.8680572509766
1021	79.0867691040039	1.81363070011139	-6.95419406890869	-0.00619963090866804	-0.0204853005707264	-0.0130177913233638	0.0265924744307995	NaN	39.543384552002
1022	79.0867691040039	1.48895645141602	-6.82432460784912	-0.00879702530801296	0.0191249661147594	-0.0120437685400248	0.031137915328145	NaN	39.543384552002
1023	81.6841583251953	0.839607775211334	-6.62951993942261	-0.0165892094373703	0.0246444288641214	-0.00749832857400179	0.0269171483814716	NaN	40.8420791625977
1024	81.0348129272461	0.839607775211334	-7.08406400680542	-0.0113944197073579	0.013930176384747	-0.0191866029053926	0.0171769186854362	NaN	40.517406463623
1025	79.7361145019531	1.81363070011139	-7.08406400680542	-0.00847235135734081	0.000943203864153475	-0.00457625929266214	0.00548864435404539	NaN	39.8680572509766
1026	79.7361145019531	0.839607775211334	-6.88925933837891	0.00483929552137852	-0.00977104809135199	0.00678734155371785	0.00191722682211548	NaN	39.8680572509766
1027	79.0867691040039	0.514933466911316	-7.47367286682129	0.00776136433705688	-0.00295288790948689	-0.000680167751852423	0.011982130818069	NaN	39.543384552002
1028	80.3854675292969	0.514933466911316	-7.27886867523193	0.00418994715437293	-0.00360223650932312	0.00418994715437293	0.0136055024340749	NaN	40.1927337646484
1029	80.3854675292969	-0.783763766288757	-6.88925933837891	0.0022419011220336	-0.00684897974133492	0.00613799272105098	0.00483929552137852	NaN	40.1927337646484
1030	81.6841583251953	0.190259143710136	-7.01912927627563	0.0136055024340749	-0.00425158534198999	0.0113327819854021	-0.0136671401560307	NaN	40.8420791625977
1031	81.0348129272461	-0.459089487791061	-6.62951993942261	0.0145795252174139	-0.021459324285388	0.0226963832974434	-0.0136671401560307	NaN	40.517406463623
1032	80.3854675292969	1.48895645141602	-7.08406400680542	0.0220470335334539	-0.0113944197073579	0.0434755384922028	-0.0221086721867323	NaN	40.1927337646484
1033	81.0348129272461	0.190259143710136	-6.82432460784912	0.0262678004801273	-0.0104203969240189	0.0304885655641556	-0.0201606266200542	NaN	40.517406463623
1034	79.0867691040039	2.13830494880676	-7.01912927627563	0.0162028968334198	-0.000355493422830477	0.01847561635077	-0.0156151866540313	NaN	39.543384552002
1035	82.9828567504883	-0.134415164589882	-6.69445466995239	0.00743668992072344	-0.00652430532500148	-0.0026282137259841	-0.00457625929266214	NaN	41.4914283752441
1036	80.3854675292969	0.514933466911316	-7.01912927627563	0.00711201597005129	0.00321592413820326	-0.0136671401560307	-0.00360223650932312	NaN	40.1927337646484
1037	81.0348129272461	1.16428208351135	-7.27886867523193	0.00938473641872406	0.020423661917448	-0.0305502042174339	0.00386527273803949	NaN	40.517406463623
1038	79.0867691040039	1.16428208351135	-7.21393346786499	0.00970941036939621	0.0246444288641214	-0.0282774847000837	-0.0026282137259841	NaN	39.543384552002
1039	81.6841583251953	0.514933466911316	-6.82432460784912	0.00613799272105098	0.0191249661147594	-0.0188619289547205	-0.00490093370899558	NaN	40.8420791625977
1040	81.0348129272461	0.514933466911316	-6.82432460784912	0.00386527273803949	0.020423661917448	-0.0172385573387146	0.000293855206109583	NaN	40.517406463623
1041	81.0348129272461	0.190259143710136	-6.95419406890869	-0.00587495695799589	0.0347093306481838	-0.0191866029053926	0.0165275707840919	NaN	40.517406463623
1042	78.4374160766602	1.48895645141602	-7.47367286682129	-0.00814767740666866	0.0489950031042099	-0.0182125810533762	0.0288651939481497	NaN	39.2187080383301
1043	80.3854675292969	-0.134415164589882	-7.08406400680542	-0.00360223650932312	0.0425015166401863	-0.0253554154187441	0.00516396993771195	NaN	40.1927337646484
1044	81.0348129272461	0.190259143710136	-7.08406400680542	-0.00977104809135199	0.0347093306481838	-0.0250307414680719	0.0175015944987535	NaN	40.517406463623
1045	81.0348129272461	0.514933466911316	-6.23991060256958	-0.00619963090866804	0.0197743140161037	-0.0162645354866982	0.0220470335334539	NaN	40.517406463623
1046	81.0348129272461	0.514933466911316	-6.17497587203979	-0.0107450718060136	0.00581331877037883	-0.0107450718060136	-0.00327756232582033	NaN	40.517406463623
1047	81.0348129272461	0.514933466911316	-6.36978054046631	0.000618529506027699	-3.08191010844894e-05	-0.0100957229733467	0.00354059832170606	NaN	40.517406463623
1048	80.3854675292969	-0.134415164589882	-6.36978054046631	0.00678734155371785	-0.000355493422830477	-0.0169138833880424	-0.00360223650932312	NaN	40.1927337646484
1049	78.4374160766602	0.514933466911316	-7.08406400680542	-0.00360223650932312	-0.0110697457566857	-0.00684897974133492	0.000293855206109583	NaN	39.2187080383301
1050	77.7880706787109	1.48895645141602	-7.01912927627563	-0.0133424662053585	-0.00197886489331722	-0.00457625929266214	-0.00847235135734081	NaN	38.8940353393555
1051	77.1387176513672	1.48895645141602	-6.95419406890869	0.0171769186854362	-0.0243813935667276	0.0210730116814375	-0.0182125810533762	NaN	38.5693588256836
1052	77.7880706787109	0.514933466911316	-6.56458520889282	0.0207483377307653	-0.0318489037454128	0.0194496400654316	-0.0201606266200542	NaN	38.8940353393555
1053	77.1387176513672	1.48895645141602	-7.08406400680542	0.01847561635077	-0.0276281367987394	0.0188002903014421	-0.0247060675173998	NaN	38.5693588256836
1054	80.3854675292969	0.190259143710136	-6.43471527099609	0.0158782228827477	-0.0295761823654175	0.01100810803473	-0.0136671401560307	NaN	40.1927337646484
1055	79.0867691040039	1.81363070011139	-6.62951993942261	0.013930176384747	-0.0273034609854221	0.0126314787194133	-0.0169138833880424	NaN	39.543384552002
1056	79.7361145019531	1.16428208351135	-7.08406400680542	0.00970941036939621	-0.0198359526693821	0.0136055024340749	-0.00490093370899558	NaN	39.8680572509766
1057	78.4374160766602	0.839607775211334	-6.95419406890869	0.0123068047687411	0.00938473641872406	0.0152288740500808	0.00256657530553639	NaN	39.2187080383301
1058	81.0348129272461	1.16428208351135	-6.82432460784912	0.0126314787194133	-0.0185372550040483	0.0123068047687411	-0.00782300252467394	NaN	40.517406463623
1059	79.7361145019531	1.16428208351135	-6.69445466995239	0.00354059832170606	-0.00944637414067984	0.00451462110504508	-0.00392691092565656	NaN	39.8680572509766
1060	81.0348129272461	-0.783763766288757	-6.36978054046631	-0.00814767740666866	-0.00782300252467394	0.00126787810586393	0.00321592413820326	NaN	40.517406463623
1061	79.7361145019531	0.514933466911316	-6.49965000152588	-0.00555028254166245	0.00646266713738441	-0.00749832857400179	0.0210730116814375	NaN	39.8680572509766
1062	81.6841583251953	-1.10843813419342	-6.43471527099609	-0.0169138833880424	0.0210730116814375	-0.0133424662053585	0.0295145437121391	NaN	40.8420791625977
1063	79.0867691040039	-0.459089487791061	-6.36978054046631	-0.0162645354866982	0.0175015944987535	-0.0185372550040483	0.0168522447347641	NaN	39.543384552002
1064	81.6841583251953	-1.10843813419342	-6.23991060256958	-0.0139918150380254	0.0165275707840919	-0.0175632312893867	0.0171769186854362	NaN	40.8420791625977
1065	82.3335113525391	-0.783763766288757	-6.30484533309937	-0.00652430532500148	0.01847561635077	-0.00392691092565656	0.011982130818069	NaN	41.1667556762695
1066	81.0348129272461	0.514933466911316	-7.21393346786499	-0.00977104809135199	0.0220470335334539	-0.00847235135734081	-0.00522560812532902	NaN	40.517406463623
1067	81.0348129272461	-0.459089487791061	-7.01912927627563	-3.08191010844894e-05	0.0246444288641214	-0.0126931173726916	0.0171769186854362	NaN	40.517406463623
1068	82.3335113525391	0.190259143710136	-6.88925933837891	-0.00555028254166245	0.0243197549134493	-0.00684897974133492	0.00808603875339031	NaN	41.1667556762695
1069	82.3335113525391	-0.134415164589882	-6.88925933837891	-0.00392691092565656	0.0158782228827477	-0.0110697457566857	0.00289124972186983	NaN	41.1667556762695
1070	82.3335113525391	0.514933466911316	-6.62951993942261	-0.00587495695799589	0.0123068047687411	0.000943203864153475	0.00191722682211548	NaN	41.1667556762695
1071	82.9828567504883	-0.134415164589882	-7.34380340576172	0.0136055024340749	-0.00392691092565656	0.0142548503354192	-0.00619963090866804	NaN	41.4914283752441
1072	81.0348129272461	1.16428208351135	-7.86328220367432	0.0295145437121391	-0.00749832857400179	0.0188002903014421	-0.0182125810533762	NaN	40.517406463623
1073	83.632209777832	-0.459089487791061	-7.60354280471802	0.0246444288641214	-0.00912170019000769	0.0155535480007529	-0.00717365415766835	NaN	41.816104888916
1074	81.6841583251953	1.48895645141602	-8.05808639526367	0.0220470335334539	-0.0247060675173998	0.0226963832974434	-0.0104203969240189	NaN	40.8420791625977
1075	81.0348129272461	0.839607775211334	-7.47367286682129	0.0145795252174139	-0.0139918150380254	0.00678734155371785	-0.00360223650932312	NaN	40.517406463623
1076	82.3335113525391	-0.134415164589882	-7.27886867523193	0.0188002903014421	-0.0347709693014622	0.0116574559360743	-0.00327756232582033	NaN	41.1667556762695
1077	84.2815551757813	-0.134415164589882	-7.6684775352478	0.0123068047687411	0.00678734155371785	0.0022419011220336	0.00126787810586393	NaN	42.1407775878906
1078	82.3335113525391	-0.134415164589882	-7.47367286682129	0.0106834331527352	-0.00912170019000769	0.00289124972186983	-0.00230353930965066	NaN	41.1667556762695
1079	83.632209777832	-0.134415164589882	-7.53860807418823	0.0152288740500808	-0.00295288790948689	0.000943203864153475	0.00321592413820326	NaN	41.816104888916
1080	79.7361145019531	1.16428208351135	-7.53860807418823	0.000618529506027699	0.00289124972186983	-0.00197886489331722	0.00483929552137852	NaN	39.8680572509766
1081	82.3335113525391	0.190259143710136	-6.69445466995239	0.00256657530553639	0.0136055024340749	-0.00457625929266214	0.0223717093467712	NaN	41.1667556762695
1082	78.4374160766602	0.514933466911316	-6.69445466995239	-0.0149658378213644	0.0327612869441509	-0.0172385573387146	0.0337353087961674	NaN	39.2187080383301
1083	80.3854675292969	-0.459089487791061	-6.95419406890869	-0.0159398596733809	0.0295145437121391	-0.0243813935667276	0.0197743140161037	NaN	40.1927337646484
1084	78.4374160766602	1.48895645141602	-7.21393346786499	-0.0204853005707264	0.0314625911414623	-0.0162645354866982	0.0220470335334539	NaN	39.2187080383301
1085	77.1387176513672	0.514933466911316	-7.08406400680542	-0.0273034609854221	0.0162028968334198	-0.0237320438027382	0.0217223595827818	NaN	38.5693588256836
1086	78.4374160766602	0.839607775211334	-6.95419406890869	-0.0143164889886975	0.0113327819854021	-0.0172385573387146	0.0022419011220336	NaN	39.2187080383301
1087	77.1387176513672	0.514933466911316	-6.95419406890869	-0.00944637414067984	0.0155535480007529	-0.0260047651827335	0.00841071270406246	NaN	38.5693588256836
1088	77.7880706787109	0.514933466911316	-6.75938940048218	-0.00879702530801296	0.0171769186854362	-0.023407369852066	0.00613799272105098	NaN	38.8940353393555
1089	79.7361145019531	0.839607775211334	-7.21393346786499	0.00418994715437293	0.00516396993771195	-0.0133424662053585	0.0022419011220336	NaN	39.8680572509766
1090	81.0348129272461	-0.459089487791061	-7.08406400680542	-0.00230353930965066	0.000943203864153475	-0.00879702530801296	-0.00165419070981443	NaN	40.517406463623
1091	82.9828567504883	-0.134415164589882	-6.95419406890869	0.0116574559360743	-0.00522560812532902	-0.00197886489331722	-0.0175632312893867	NaN	41.4914283752441
1092	83.632209777832	-0.459089487791061	-6.75938940048218	0.0220470335334539	-0.0191866029053926	0.011982130818069	-0.0247060675173998	NaN	41.816104888916
1093	80.3854675292969	0.839607775211334	-6.36978054046631	0.0226963832974434	-0.0104203969240189	0.00808603875339031	-0.0208099745213985	NaN	40.1927337646484
1094	82.9828567504883	-1.43311238288879	-6.56458520889282	0.0295145437121391	-0.0305502042174339	-0.000680167751852423	-0.0169138833880424	NaN	41.4914283752441
1095	82.9828567504883	-0.134415164589882	-6.69445466995239	0.011982130818069	-0.0136671401560307	-0.00230353930965066	-0.00457625929266214	NaN	41.4914283752441
1096	82.3335113525391	-0.783763766288757	-7.21393346786499	0.0113327819854021	-0.0169138833880424	-0.00327756232582033	0.000293855206109583	NaN	41.1667556762695
1097	81.0348129272461	0.190259143710136	-6.69445466995239	0.00321592413820326	-0.00132951640989631	0.00159255252219737	0.00418994715437293	NaN	40.517406463623
1098	82.9828567504883	0.190259143710136	-7.01912927627563	-0.00100484199356288	0.00354059832170606	0.0022419011220336	0.00970941036939621	NaN	41.4914283752441
1099	80.3854675292969	0.514933466911316	-6.88925933837891	-0.00652430532500148	0.0106834331527352	-0.0100957229733467	0.00126787810586393	NaN	40.1927337646484
1100	81.0348129272461	0.190259143710136	-6.82432460784912	-0.00814767740666866	0.0126314787194133	-0.00847235135734081	0.00841071270406246	NaN	40.517406463623
1101	81.6841583251953	-0.134415164589882	-7.21393346786499	-0.0139918150380254	0.0197743140161037	-0.0172385573387146	0.0217223595827818	NaN	40.8420791625977
1102	79.7361145019531	0.514933466911316	-7.34380340576172	-0.0136671401560307	0.0460729338228703	-0.023407369852066	0.0363327041268349	NaN	39.8680572509766
1103	81.6841583251953	-0.459089487791061	-7.01912927627563	-0.0240567177534103	0.0389300994575024	-0.0240567177534103	0.0207483377307653	NaN	40.8420791625977
1104	81.6841583251953	0.839607775211334	-7.14899873733521	-0.0149658378213644	0.0330859608948231	-0.0159398596733809	0.01847561635077	NaN	40.8420791625977
1105	79.7361145019531	0.514933466911316	-7.53860807418823	-0.0172385573387146	0.0155535480007529	-0.00782300252467394	0.0100340843200684	NaN	39.8680572509766
1106	81.0348129272461	0.839607775211334	-7.14899873733521	0.000943203864153475	0.013930176384747	-0.0026282137259841	0.00906006153672934	NaN	40.517406463623
1107	79.7361145019531	0.839607775211334	-7.4087381362915	0.00516396993771195	0.000943203864153475	-0.00295288790948689	0.0252937767654657	NaN	39.8680572509766
1108	82.3335113525391	0.190259143710136	-7.08406400680542	0.00613799272105098	0.00386527273803949	-0.00555028254166245	0.00191722682211548	NaN	41.1667556762695
1109	81.6841583251953	-0.459089487791061	-7.14899873733521	-0.00847235135734081	0.0022419011220336	-0.00944637414067984	0.0022419011220336	NaN	40.8420791625977
1110	81.6841583251953	0.514933466911316	-6.88925933837891	0.00451462110504508	-0.00912170019000769	-0.00912170019000769	0.000293855206109583	NaN	40.8420791625977
1111	82.9828567504883	-0.783763766288757	-6.75938940048218	0.020423661917448	-0.0126931173726916	0.00646266713738441	-0.0188619289547205	NaN	41.4914283752441
1112	79.7361145019531	1.81363070011139	-7.53860807418823	0.0301638916134834	-0.032173577696085	0.0200989879667759	-0.0156151866540313	NaN	39.8680572509766
1113	81.6841583251953	-0.459089487791061	-7.4087381362915	0.0165275707840919	-0.0221086721867323	0.012956153601408	-0.00717365415766835	NaN	40.8420791625977
1114	80.3854675292969	0.839607775211334	-7.08406400680542	0.0145795252174139	-0.0256800893694162	0.011982130818069	-0.0107450718060136	NaN	40.1927337646484
1115	79.0867691040039	0.839607775211334	-7.14899873733521	0.0106834331527352	-0.0230826959013939	-0.00327756232582033	-0.00457625929266214	NaN	39.543384552002
1116	77.1387176513672	0.839607775211334	-6.95419406890869	0.00711201597005129	-0.0165892094373703	0.00126787810586393	0.000943203864153475	NaN	38.5693588256836
1117	78.4374160766602	-0.134415164589882	-6.69445466995239	0.0132808275520802	-0.0100957229733467	0.0022419011220336	0.00159255252219737	NaN	39.2187080383301
1118	77.7880706787109	1.48895645141602	-6.69445466995239	0.00516396993771195	-0.00132951640989631	-0.00522560812532902	0.00159255252219737	NaN	38.8940353393555
1119	80.3854675292969	0.839607775211334	-7.01912927627563	0.00548864435404539	0.00906006153672934	-0.00749832857400179	-0.00165419070981443	NaN	40.1927337646484
1120	79.7361145019531	0.839607775211334	-7.21393346786499	-0.00749832857400179	0.00386527273803949	0.00711201597005129	-0.0026282137259841	NaN	39.8680572509766
1121	79.0867691040039	-0.134415164589882	-6.88925933837891	-0.0123684434220195	0.0136055024340749	0.00548864435404539	0.013930176384747	NaN	39.543384552002
1122	81.0348129272461	0.839607775211334	-7.14899873733521	-0.0198359526693821	0.0324366129934788	-0.00652430532500148	0.0233457311987877	NaN	40.517406463623
1123	81.6841583251953	0.190259143710136	-6.62951993942261	-0.0195112787187099	0.0369820520281792	-0.0195112787187099	0.0171769186854362	NaN	40.8420791625977
1124	80.3854675292969	1.48895645141602	-6.75938940048218	-0.02697878703475	0.0259431265294552	-0.0152905117720366	0.00873538758605719	NaN	40.1927337646484
1125	79.0867691040039	0.839607775211334	-7.14899873733521	-0.0152905117720366	0.0210730116814375	-0.0026282137259841	-0.0113944197073579	NaN	39.543384552002
1126	80.3854675292969	0.190259143710136	-6.56458520889282	-0.0143164889886975	0.0181509424000978	0.0116574559360743	-0.000680167751852423	NaN	40.1927337646484
1127	80.3854675292969	0.839607775211334	-7.01912927627563	-0.00360223650932312	0.00776136433705688	0.0191249661147594	-3.08191010844894e-05	NaN	40.1927337646484
1128	80.3854675292969	0.190259143710136	-6.88925933837891	-0.00619963090866804	0.000943203864153475	0.0379560738801956	-0.00782300252467394	NaN	40.1927337646484
1129	81.0348129272461	-0.134415164589882	-6.69445466995239	-0.00522560812532902	-0.00327756232582033	0.0467222817242146	-0.0117190945893526	NaN	40.517406463623
1130	81.0348129272461	-0.134415164589882	-6.82432460784912	-0.00749832857400179	-0.00327756232582033	0.0369820520281792	-0.0136671401560307	NaN	40.517406463623
1131	82.3335113525391	-0.783763766288757	-6.95419406890869	0.0136055024340749	-0.0120437685400248	0.0629559978842735	-0.0263294391334057	NaN	41.1667556762695
1132	83.632209777832	-0.459089487791061	-7.01912927627563	0.0191249661147594	-0.0113944197073579	0.041852168738842	-0.02697878703475	NaN	41.816104888916
1133	82.3335113525391	0.839607775211334	-7.08406400680542	0.0217223595827818	0.00646266713738441	0.029189869761467	-0.0211346503347158	NaN	41.1667556762695
1134	82.3335113525391	0.839607775211334	-6.88925933837891	0.0152288740500808	-0.00197886489331722	-0.00977104809135199	-0.0201606266200542	NaN	41.1667556762695
1135	82.3335113525391	0.190259143710136	-6.62951993942261	0.000943203864153475	0.0022419011220336	-0.0221086721867323	-0.0110697457566857	NaN	41.1667556762695
1136	84.2815551757813	0.190259143710136	-6.62951993942261	0.0155535480007529	0.0126314787194133	-0.0315242260694504	-0.00392691092565656	NaN	42.1407775878906
1137	82.3335113525391	0.190259143710136	-7.6684775352478	0.0100340843200684	0.0123068047687411	-0.0477579422295094	0.00451462110504508	NaN	41.1667556762695
1138	82.9828567504883	0.190259143710136	-7.53860807418823	0.01100810803473	0.00906006153672934	-0.0646410062909126	0.00646266713738441	NaN	41.4914283752441
1139	82.3335113525391	-0.134415164589882	-7.6684775352478	-0.00425158534198999	0.000618529506027699	-0.0555501282215118	0.00451462110504508	NaN	41.1667556762695
1140	81.0348129272461	1.16428208351135	-7.60354280471802	-0.00684897974133492	-0.0126931173726916	-0.055874802172184	-0.00360223650932312	NaN	40.517406463623
1141	81.6841583251953	0.190259143710136	-7.47367286682129	-0.0110697457566857	0.00451462110504508	-0.0461345724761486	0.012956153601408	NaN	40.8420791625977
1142	81.6841583251953	0.514933466911316	-7.47367286682129	-0.0152905117720366	-0.00132951640989631	-0.0412644557654858	0.0317872650921345	NaN	40.8420791625977
1143	81.0348129272461	0.839607775211334	-7.79834747314453	-0.0221086721867323	0.00354059832170606	-0.0334722734987736	0.0191249661147594	NaN	40.517406463623
1144	80.3854675292969	0.839607775211334	-7.6684775352478	-0.0169138833880424	-0.00879702530801296	-0.0263294391334057	0.0116574559360743	NaN	40.1927337646484
1145	81.0348129272461	0.514933466911316	-6.88925933837891	-0.0152905117720366	-0.0130177913233638	-0.0188619289547205	0.00776136433705688	NaN	40.517406463623
1146	82.3335113525391	0.190259143710136	-6.82432460784912	-0.00684897974133492	-0.0237320438027382	-0.00295288790948689	0.00646266713738441	NaN	41.1667556762695
1147	82.3335113525391	0.190259143710136	-7.14899873733521	0.00678734155371785	-0.00749832857400179	-0.0120437685400248	-0.000680167751852423	NaN	41.1667556762695
1148	81.6841583251953	0.839607775211334	-7.08406400680542	-0.0026282137259841	0.000618529506027699	-0.0136671401560307	0.00256657530553639	NaN	40.8420791625977
1149	79.7361145019531	-0.134415164589882	-7.21393346786499	0.00906006153672934	-0.0165892094373703	-0.00165419070981443	-0.00782300252467394	NaN	39.8680572509766
1150	77.7880706787109	1.81363070011139	-7.14899873733521	-0.0117190945893526	-0.0152905117720366	-0.00392691092565656	0.00289124972186983	NaN	38.8940353393555
1151	77.7880706787109	1.48895645141602	-7.08406400680542	0.00711201597005129	-0.0256800893694162	0.0213976856321096	-0.00944637414067984	NaN	38.8940353393555
1152	80.3854675292969	1.16428208351135	-7.08406400680542	0.0252937767654657	-0.0328229255974293	0.0246444288641214	-0.0169138833880424	NaN	40.1927337646484
1153	79.7361145019531	1.16428208351135	-6.95419406890869	0.0171769186854362	-0.0253554154187441	0.00970941036939621	-0.0123684434220195	NaN	39.8680572509766
1154	81.0348129272461	0.514933466911316	-6.36978054046631	0.0181509424000978	-0.0286021586507559	0.0230210572481155	-0.0247060675173998	NaN	40.517406463623
1155	81.0348129272461	1.16428208351135	-7.21393346786499	0.0168522447347641	-0.0191866029053926	0.00354059832170606	-0.00717365415766835	NaN	40.517406463623
1156	79.7361145019531	1.16428208351135	-6.62951993942261	0.00970941036939621	-0.0146411629393697	0.0113327819854021	-0.00912170019000769	NaN	39.8680572509766
1157	80.3854675292969	1.48895645141602	-7.21393346786499	0.0106834331527352	-0.0146411629393697	0.0106834331527352	-0.00457625929266214	NaN	40.1927337646484
1158	80.3854675292969	0.839607775211334	-6.95419406890869	0.0175015944987535	0.0100340843200684	0.00841071270406246	-0.00522560812532902	NaN	40.1927337646484
1159	80.3854675292969	1.16428208351135	-6.88925933837891	-0.00652430532500148	-0.0126931173726916	0.00776136433705688	-0.00490093370899558	NaN	40.1927337646484
1160	81.0348129272461	-0.134415164589882	-6.04510593414307	0.00451462110504508	-0.00717365415766835	-0.00230353930965066	0.00321592413820326	NaN	40.517406463623
1161	80.3854675292969	0.514933466911316	-6.69445466995239	-0.0149658378213644	0.0142548503354192	0.00418994715437293	0.00548864435404539	NaN	40.1927337646484
1162	81.0348129272461	-1.10843813419342	-6.75938940048218	-0.0139918150380254	0.0278911720961332	-0.0224333461374044	0.0230210572481155	NaN	40.517406463623
1163	80.3854675292969	0.190259143710136	-7.08406400680542	-0.017887907102704	0.0259431265294552	-0.0256800893694162	0.0152288740500808	NaN	40.1927337646484
1164	81.6841583251953	-0.783763766288757	-6.69445466995239	-0.0240567177534103	0.0239950809627771	-0.0253554154187441	0.012956153601408	NaN	40.8420791625977
1165	82.3335113525391	-0.783763766288757	-6.69445466995239	-0.017887907102704	0.01847561635077	-0.0211346503347158	-0.00847235135734081	NaN	41.1667556762695
1166	82.3335113525391	0.190259143710136	-6.82432460784912	-0.00977104809135199	0.0188002903014421	-0.0146411629393697	-0.00100484199356288	NaN	41.1667556762695
1167	81.0348129272461	1.48895645141602	-7.34380340576172	0.00386527273803949	0.013930176384747	-0.0110697457566857	0.00289124972186983	NaN	40.517406463623
1168	82.3335113525391	-0.134415164589882	-7.47367286682129	0.000618529506027699	0.0178262684494257	-0.0139918150380254	-0.000355493422830477	NaN	41.1667556762695
1169	81.6841583251953	0.839607775211334	-6.75938940048218	-0.0026282137259841	0.01100810803473	-0.0117190945893526	-0.00327756232582033	NaN	40.8420791625977
1170	81.6841583251953	0.190259143710136	-6.82432460784912	-0.00132951640989631	-0.00912170019000769	-0.017887907102704	-0.000680167751852423	NaN	40.8420791625977
1171	82.3335113525391	0.839607775211334	-7.34380340576172	0.01100810803473	-0.00652430532500148	0.0100340843200684	-0.0143164889886975	NaN	41.1667556762695
1172	81.0348129272461	1.48895645141602	-7.47367286682129	0.0350340083241463	-0.0227580219507217	0.0162028968334198	-0.017887907102704	NaN	40.517406463623
1173	82.9828567504883	0.514933466911316	-7.79834747314453	0.0295145437121391	-0.021459324285388	0.013930176384747	-0.0188619289547205	NaN	41.4914283752441
1174	80.3854675292969	1.48895645141602	-7.79834747314453	0.0197743140161037	-0.023407369852066	0.0168522447347641	-0.0117190945893526	NaN	40.1927337646484
1175	80.3854675292969	0.839607775211334	-7.6684775352478	0.01847561635077	-0.0204853005707264	0.0152288740500808	-0.00912170019000769	NaN	40.1927337646484
1176	83.632209777832	0.190259143710136	-7.53860807418823	0.0100340843200684	-0.0156151866540313	0.0178262684494257	0.000293855206109583	NaN	41.816104888916
1177	82.3335113525391	0.839607775211334	-7.60354280471802	0.0149041991680861	-0.00944637414067984	0.0175015944987535	0.00808603875339031	NaN	41.1667556762695
1178	82.3335113525391	0.514933466911316	-7.14899873733521	0.01100810803473	0.00711201597005129	0.01100810803473	-0.00425158534198999	NaN	41.1667556762695
1179	81.0348129272461	0.514933466911316	-7.27886867523193	0.00191722682211548	-0.0110697457566857	0.011982130818069	-0.0026282137259841	NaN	40.517406463623
1180	81.0348129272461	1.16428208351135	-7.99315214157104	0.00906006153672934	-0.0273034609854221	0.00711201597005129	0.00548864435404539	NaN	40.517406463623
1181	82.9828567504883	0.514933466911316	-7.60354280471802	-0.00392691092565656	0.00126787810586393	0.00548864435404539	0.0158782228827477	NaN	41.4914283752441
1182	81.0348129272461	2.13830494880676	-7.73341274261475	-0.0146411629393697	0.0226963832974434	-0.00684897974133492	0.0249691028147936	NaN	40.517406463623
1183	81.6841583251953	0.514933466911316	-7.21393346786499	-0.0165892094373703	0.0252937767654657	-0.0169138833880424	0.0239950809627771	NaN	40.8420791625977
1184	80.3854675292969	1.81363070011139	-7.21393346786499	-0.0217839982360601	0.0168522447347641	-0.00684897974133492	0.01100810803473	NaN	40.1927337646484
1185	77.7880706787109	1.16428208351135	-7.60354280471802	-0.0133424662053585	0.0126314787194133	-0.0110697457566857	0.0113327819854021	NaN	38.8940353393555
1186	77.1387176513672	1.81363070011139	-7.86328220367432	-0.0126931173726916	0.0175015944987535	-0.00555028254166245	0.00126787810586393	NaN	38.5693588256836
1187	77.7880706787109	1.48895645141602	-7.14899873733521	-0.0026282137259841	0.01847561635077	-0.0123684434220195	0.00808603875339031	NaN	38.8940353393555
1188	77.7880706787109	2.13830494880676	-7.08406400680542	-0.00522560812532902	0.0249691028147936	-0.0133424662053585	0.00548864435404539	NaN	38.8940353393555
1189	81.0348129272461	1.48895645141602	-6.30484533309937	-0.00555028254166245	0.0217223595827818	-0.0224333461374044	0.00581331877037883	NaN	40.517406463623
1190	80.3854675292969	1.81363070011139	-6.30484533309937	0.00354059832170606	0.020423661917448	-0.0263294391334057	-0.00230353930965066	NaN	40.1927337646484
1191	82.3335113525391	1.16428208351135	-6.49965000152588	0.011982130818069	0.00191722682211548	0.00256657530553639	-0.0149658378213644	NaN	41.1667556762695
1192	81.6841583251953	0.839607775211334	-6.56458520889282	0.0298392176628113	-0.00327756232582033	-0.00197886489331722	-0.00944637414067984	NaN	40.8420791625977
1193	81.0348129272461	1.16428208351135	-6.56458520889282	0.0194496400654316	-0.00295288790948689	0.00483929552137852	-0.017887907102704	NaN	40.517406463623
1194	82.3335113525391	0.190259143710136	-6.23991060256958	0.00970941036939621	0.00289124972186983	0.00321592413820326	-0.00717365415766835	NaN	41.1667556762695
1195	82.3335113525391	-0.134415164589882	-6.04510593414307	0.0162028968334198	-0.00555028254166245	-0.00879702530801296	-0.0123684434220195	NaN	41.1667556762695
1196	81.0348129272461	-0.134415164589882	-6.30484533309937	0.00808603875339031	-0.0133424662053585	-0.000680167751852423	-0.0026282137259841	NaN	40.517406463623
1197	79.7361145019531	0.839607775211334	-6.88925933837891	0.01100810803473	-0.0136671401560307	-0.00197886489331722	0.00678734155371785	NaN	39.8680572509766
1198	80.3854675292969	0.514933466911316	-6.62951993942261	0.0136055024340749	-0.00749832857400179	-0.0136671401560307	-0.00327756232582033	NaN	40.1927337646484
1199	81.0348129272461	1.16428208351135	-6.43471527099609	0.00354059832170606	-0.000355493422830477	-0.00587495695799589	-0.0113944197073579	NaN	40.517406463623
1200	81.0348129272461	0.839607775211334	-6.75938940048218	0.00646266713738441	-0.00847235135734081	-0.0100957229733467	-0.00717365415766835	NaN	40.517406463623
1201	82.3335113525391	1.16428208351135	-7.08406400680542	-0.0107450718060136	0.0181509424000978	-0.00295288790948689	0.00646266713738441	NaN	41.1667556762695
1202	81.6841583251953	0.514933466911316	-6.49965000152588	-0.0175632312893867	0.0252937767654657	-0.00814767740666866	0.0136055024340749	NaN	40.8420791625977
1203	80.3854675292969	2.13830494880676	-7.21393346786499	-0.0117190945893526	0.0262678004801273	-0.00230353930965066	0.00581331877037883	NaN	40.1927337646484
1204	79.7361145019531	1.48895645141602	-7.6684775352478	-0.0188619289547205	0.0194496400654316	-0.00457625929266214	0.000618529506027699	NaN	39.8680572509766
1205	81.6841583251953	1.48895645141602	-7.47367286682129	-0.0146411629393697	0.00159255252219737	-0.00327756232582033	-0.00425158534198999	NaN	40.8420791625977
1206	82.9828567504883	0.839607775211334	-7.60354280471802	-0.0165892094373703	0.00321592413820326	-0.00295288790948689	0.000943203864153475	NaN	41.4914283752441
1207	81.6841583251953	1.48895645141602	-7.53860807418823	-0.00847235135734081	0.00841071270406246	-0.0113944197073579	0.00386527273803949	NaN	40.8420791625977
1208	81.6841583251953	0.839607775211334	-7.27886867523193	0.000618529506027699	0.00873538758605719	-0.0185372550040483	0.00938473641872406	NaN	40.8420791625977
1209	80.3854675292969	2.13830494880676	-7.73341274261475	-0.00392691092565656	0.0022419011220336	-0.0217839982360601	0.00256657530553639	NaN	40.1927337646484
1210	80.3854675292969	1.81363070011139	-7.60354280471802	-0.00619963090866804	-0.00295288790948689	-0.0149658378213644	-0.0026282137259841	NaN	40.1927337646484
1211	80.3854675292969	1.81363070011139	-7.4087381362915	0.0116574559360743	-0.0165892094373703	0.00321592413820326	-0.0104203969240189	NaN	40.1927337646484
1212	79.7361145019531	2.13830494880676	-7.73341274261475	0.0223717093467712	-0.028926832601428	0.0123068047687411	-0.0195112787187099	NaN	39.8680572509766
1213	82.3335113525391	1.16428208351135	-7.27886867523193	0.0233457311987877	-0.0227580219507217	0.0100340843200684	-0.00847235135734081	NaN	41.1667556762695
1214	80.3854675292969	1.48895645141602	-7.14899873733521	0.0123068047687411	-0.0253554154187441	0.0213976856321096	-0.0110697457566857	NaN	40.1927337646484
1215	78.4374160766602	1.81363070011139	-7.60354280471802	0.00841071270406246	-0.0198359526693821	0.0142548503354192	0.00386527273803949	NaN	39.2187080383301
1216	79.7361145019531	0.514933466911316	-7.47367286682129	0.00386527273803949	-0.00652430532500148	0.0200989879667759	0.00354059832170606	NaN	39.8680572509766
1217	79.7361145019531	0.839607775211334	-6.82432460784912	0.00646266713738441	-0.00165419070981443	0.0272418223321438	0.0100340843200684	NaN	39.8680572509766
1218	79.7361145019531	0.839607775211334	-6.88925933837891	0.00159255252219737	-0.0221086721867323	0.025618452578783	0.01100810803473	NaN	39.8680572509766
1219	78.4374160766602	1.48895645141602	-6.56458520889282	-0.00230353930965066	-0.0126931173726916	0.025618452578783	-3.08191010844894e-05	NaN	39.2187080383301
1220	77.7880706787109	2.46297931671143	-6.75938940048218	-0.00425158534198999	-0.0139918150380254	0.0132808275520802	0.000618529506027699	NaN	38.8940353393555
1221	79.0867691040039	1.81363070011139	-7.21393346786499	-0.0169138833880424	0.0103587592020631	0.0100340843200684	0.0200989879667759	NaN	39.543384552002
1222	81.0348129272461	2.13830494880676	-6.75938940048218	-0.02697878703475	0.020423661917448	-0.000680167751852423	0.0272418223321438	NaN	40.517406463623
1223	80.3854675292969	1.81363070011139	-6.43471527099609	-0.0188619289547205	0.0191249661147594	-0.0175632312893867	0.0252937767654657	NaN	40.1927337646484
1224	81.6841583251953	1.48895645141602	-6.17497587203979	-0.0221086721867323	0.0210730116814375	-0.0149658378213644	0.01100810803473	NaN	40.8420791625977
1225	82.3335113525391	0.514933466911316	-6.17497587203979	-0.0162645354866982	0.00711201597005129	-0.0182125810533762	0.00711201597005129	NaN	41.1667556762695
1226	81.6841583251953	0.839607775211334	-6.43471527099609	-0.00977104809135199	0.00548864435404539	-0.00132951640989631	-0.0026282137259841	NaN	40.8420791625977
1227	82.9828567504883	-0.134415164589882	-6.43471527099609	-0.0026282137259841	0.0171769186854362	-0.00360223650932312	0.00646266713738441	NaN	41.4914283752441
1228	82.3335113525391	-0.134415164589882	-6.17497587203979	-0.00132951640989631	0.0175015944987535	0.00126787810586393	-3.08191010844894e-05	NaN	41.1667556762695
1229	82.3335113525391	-0.459089487791061	-6.11004114151001	-0.00490093370899558	0.0188002903014421	-0.0120437685400248	-0.00165419070981443	NaN	41.1667556762695
1230	81.6841583251953	0.190259143710136	-6.04510593414307	-0.00327756232582033	0.0155535480007529	-0.0104203969240189	0.00256657530553639	NaN	40.8420791625977
1231	82.9828567504883	0.190259143710136	-6.36978054046631	0.0243197549134493	-0.00295288790948689	0.00808603875339031	-0.0286021586507559	NaN	41.4914283752441
1232	81.6841583251953	0.514933466911316	-6.04510593414307	0.0295145437121391	-0.0133424662053585	0.0123068047687411	-0.0253554154187441	NaN	40.8420791625977
1233	80.3854675292969	1.81363070011139	-6.62951993942261	0.0259431265294552	-0.0159398596733809	0.0116574559360743	-0.0113944197073579	NaN	40.1927337646484
1234	81.6841583251953	0.839607775211334	-6.23991060256958	0.00873538758605719	-0.0253554154187441	0.0116574559360743	-0.0156151866540313	NaN	40.8420791625977
1235	80.3854675292969	1.81363070011139	-6.69445466995239	0.0103587592020631	-0.0370436906814575	0.00711201597005129	-0.00490093370899558	NaN	40.1927337646484
1236	80.3854675292969	1.81363070011139	-7.08406400680542	0.011982130818069	-0.0299008563160896	0.0191249661147594	0.00581331877037883	NaN	40.1927337646484
1237	81.0348129272461	1.16428208351135	-6.95419406890869	-0.00587495695799589	-0.0253554154187441	0.0217223595827818	-0.00360223650932312	NaN	40.517406463623
1238	82.3335113525391	0.839607775211334	-6.49965000152588	0.0149041991680861	-0.028926832601428	0.0295145437121391	0.00354059832170606	NaN	41.1667556762695
1239	81.6841583251953	1.48895645141602	-7.60354280471802	0.0022419011220336	-0.0260047651827335	0.0467222817242146	-0.00230353930965066	NaN	40.8420791625977
1240	81.0348129272461	1.81363070011139	-7.9282169342041	-0.00165419070981443	-0.0253554154187441	0.0473716296255589	-0.00425158534198999	NaN	40.517406463623
1241	79.7361145019531	2.46297931671143	-8.05808639526367	-0.0100957229733467	-0.00847235135734081	0.0369820520281792	0.0155535480007529	NaN	39.8680572509766
1242	81.0348129272461	2.13830494880676	-7.6684775352478	-0.0175632312893867	0.00321592413820326	0.0200989879667759	0.0285405199974775	NaN	40.517406463623
1243	83.632209777832	1.16428208351135	-7.4087381362915	-0.0026282137259841	0.00516396993771195	0.00906006153672934	0.0155535480007529	NaN	41.816104888916
1244	82.3335113525391	1.16428208351135	-6.88925933837891	-0.0191866029053926	0.00548864435404539	-0.0230826959013939	0.00711201597005129	NaN	41.1667556762695
1245	81.6841583251953	1.81363070011139	-7.60354280471802	-0.0104203969240189	0.000943203864153475	-0.0237320438027382	0.00386527273803949	NaN	40.8420791625977
1246	81.6841583251953	1.48895645141602	-8.05808639526367	-0.00912170019000769	0.00418994715437293	-0.0350956469774246	0.00321592413820326	NaN	40.8420791625977
1247	82.9828567504883	1.48895645141602	-7.73341274261475	-0.00555028254166245	0.00841071270406246	-0.0256800893694162	0.00646266713738441	NaN	41.4914283752441
1248	81.6841583251953	0.514933466911316	-7.6684775352478	-0.00619963090866804	0.0155535480007529	-0.0243813935667276	0.0145795252174139	NaN	40.8420791625977
1249	79.7361145019531	0.839607775211334	-7.4087381362915	-0.0110697457566857	0.00873538758605719	-0.0305502042174339	0.00321592413820326	NaN	39.8680572509766
1250	78.4374160766602	0.839607775211334	-7.14899873733521	-0.0149658378213644	0.00711201597005129	-0.0172385573387146	-0.00165419070981443	NaN	39.2187080383301
1251	79.0867691040039	0.839607775211334	-7.27886867523193	0.00548864435404539	-0.0208099745213985	0.0149041991680861	-0.00782300252467394	NaN	39.543384552002
1252	77.7880706787109	2.13830494880676	-7.6684775352478	0.0210730116814375	-0.0185372550040483	0.0304885655641556	-0.0208099745213985	NaN	38.8940353393555
1253	79.7361145019531	0.514933466911316	-7.34380340576172	0.0123068047687411	-0.0126931173726916	0.0532157681882381	-0.00847235135734081	NaN	39.8680572509766
1254	81.0348129272461	0.839607775211334	-7.21393346786499	0.0145795252174139	-0.00717365415766835	0.0321119390428066	-0.0139918150380254	NaN	40.517406463623
1255	80.3854675292969	1.81363070011139	-6.88925933837891	0.00970941036939621	-0.00132951640989631	0.00906006153672934	-0.0113944197073579	NaN	40.1927337646484
1256	81.0348129272461	2.13830494880676	-6.82432460784912	0.0126314787194133	0.0113327819854021	0.0171769186854362	-0.00879702530801296	NaN	40.517406463623
1257	79.7361145019531	2.46297931671143	-6.82432460784912	0.0168522447347641	0.012956153601408	0.00256657530553639	-3.08191010844894e-05	NaN	39.8680572509766
1258	80.3854675292969	2.46297931671143	-6.69445466995239	0.0145795252174139	0.00743668992072344	-0.00490093370899558	-0.00457625929266214	NaN	40.1927337646484
1259	79.7361145019531	1.16428208351135	-6.75938940048218	0.00970941036939621	0.0113327819854021	-0.0146411629393697	-0.00587495695799589	NaN	39.8680572509766
1260	80.3854675292969	1.48895645141602	-6.23991060256958	-0.00490093370899558	0.00321592413820326	-0.0110697457566857	-0.00782300252467394	NaN	40.1927337646484
1261	82.3335113525391	-0.134415164589882	-6.04510593414307	-0.00944637414067984	0.025618452578783	-0.0266541130840778	0.0181509424000978	NaN	41.1667556762695
1262	79.7361145019531	0.514933466911316	-6.17497587203979	-0.0104203969240189	0.0360080301761627	-0.0318489037454128	0.0213976856321096	NaN	39.8680572509766
1263	82.9828567504883	-0.134415164589882	-6.36978054046631	-0.0104203969240189	0.0324366129934788	-0.0282774847000837	0.0106834331527352	NaN	41.4914283752441
1264	79.0867691040039	1.16428208351135	-6.88925933837891	-0.0204853005707264	0.0360080301761627	-0.0279528107494116	0.011982130818069	NaN	39.543384552002
1265	82.3335113525391	0.190259143710136	-6.43471527099609	-0.0198359526693821	0.0194496400654316	-0.0152905117720366	0.000293855206109583	NaN	41.1667556762695
1266	82.3335113525391	0.514933466911316	-6.30484533309937	-0.00457625929266214	0.0145795252174139	-0.0107450718060136	0.000943203864153475	NaN	41.1667556762695
1267	82.3335113525391	0.514933466911316	-6.82432460784912	0.00451462110504508	0.0194496400654316	-3.08191010844894e-05	0.00483929552137852	NaN	41.1667556762695
1268	82.3335113525391	0.514933466911316	-6.62951993942261	0.00808603875339031	0.00743668992072344	-0.00587495695799589	0.00321592413820326	NaN	41.1667556762695
1269	81.6841583251953	0.839607775211334	-6.88925933837891	-0.00555028254166245	0.00321592413820326	-0.0107450718060136	0.000293855206109583	NaN	40.8420791625977
1270	81.0348129272461	1.48895645141602	-7.21393346786499	0.00354059832170606	-0.00717365415766835	0.00159255252219737	-0.00782300252467394	NaN	40.517406463623
1271	81.6841583251953	0.839607775211334	-7.08406400680542	0.025618452578783	-0.0240567177534103	0.012956153601408	-0.0185372550040483	NaN	40.8420791625977
1272	81.0348129272461	0.839607775211334	-6.95419406890869	0.0265924744307995	-0.0188619289547205	0.0200989879667759	-0.0260047651827335	NaN	40.517406463623
1273	81.6841583251953	1.48895645141602	-7.86328220367432	0.0233457311987877	-0.0250307414680719	0.0194496400654316	-0.0162645354866982	NaN	40.8420791625977
1274	79.7361145019531	1.81363070011139	-7.08406400680542	0.0136055024340749	-0.0204853005707264	0.00289124972186983	-0.0143164889886975	NaN	39.8680572509766
1275	81.6841583251953	0.839607775211334	-7.14899873733521	0.0152288740500808	-0.0191866029053926	0.00776136433705688	-0.00977104809135199	NaN	40.8420791625977
1276	81.6841583251953	0.514933466911316	-6.95419406890869	0.0113327819854021	-0.0198359526693821	0.00548864435404539	0.00516396993771195	NaN	40.8420791625977
1277	82.3335113525391	1.16428208351135	-7.47367286682129	0.0132808275520802	-0.00652430532500148	-0.000355493422830477	0.00289124972186983	NaN	41.1667556762695
1278	82.3335113525391	0.514933466911316	-6.88925933837891	0.00613799272105098	0.00354059832170606	-0.00490093370899558	0.000618529506027699	NaN	41.1667556762695
1279	79.0867691040039	2.13830494880676	-7.4087381362915	0.0158782228827477	0.00483929552137852	-0.00619963090866804	-3.08191010844894e-05	NaN	39.543384552002
1280	79.7361145019531	1.81363070011139	-7.53860807418823	0.000293855206109583	0.00548864435404539	-0.0243813935667276	0.0233457311987877	NaN	39.8680572509766
1281	79.0867691040039	0.839607775211334	-7.27886867523193	-0.0198359526693821	0.0327612869441509	-0.0211346503347158	0.0233457311987877	NaN	39.543384552002
1282	79.0867691040039	0.839607775211334	-6.82432460784912	-0.0159398596733809	0.0502936989068985	-0.0253554154187441	0.0347093306481838	NaN	39.543384552002
1283	76.489372253418	1.48895645141602	-7.73341274261475	-0.0201606266200542	0.0421768426895142	-0.0299008563160896	0.0223717093467712	NaN	38.244686126709
1284	80.3854675292969	0.190259143710136	-6.82432460784912	-0.0169138833880424	0.041852168738842	-0.0276281367987394	0.0132808275520802	NaN	40.1927337646484
1285	79.7361145019531	1.16428208351135	-7.01912927627563	-0.00944637414067984	0.0389300994575024	-0.0256800893694162	0.00776136433705688	NaN	39.8680572509766
1286	79.0867691040039	1.16428208351135	-7.01912927627563	0.00548864435404539	0.0288651939481497	-0.0133424662053585	0.00321592413820326	NaN	39.543384552002
1287	79.7361145019531	1.48895645141602	-6.75938940048218	-0.0026282137259841	0.0308132413774729	-0.0159398596733809	0.00451462110504508	NaN	39.8680572509766
1288	80.3854675292969	1.16428208351135	-7.01912927627563	0.0116574559360743	0.0197743140161037	-0.0211346503347158	-0.00879702530801296	NaN	40.1927337646484
1289	79.0867691040039	1.16428208351135	-7.01912927627563	0.00256657530553639	0.0142548503354192	-0.0146411629393697	-0.00392691092565656	NaN	39.543384552002
1290	81.0348129272461	0.839607775211334	-7.14899873733521	0.0116574559360743	0.00256657530553639	0.00483929552137852	-0.0152905117720366	NaN	40.517406463623
1291	81.0348129272461	-0.459089487791061	-6.82432460784912	0.01100810803473	-0.0169138833880424	0.0145795252174139	-0.0201606266200542	NaN	40.517406463623
1292	79.0867691040039	0.839607775211334	-6.88925933837891	0.0269171483814716	-0.0341216214001179	0.0298392176628113	-0.0311995539814234	NaN	39.543384552002
1293	82.3335113525391	-0.459089487791061	-6.75938940048218	0.0158782228827477	-0.0402904339134693	0.0207483377307653	-0.0188619289547205	NaN	41.1667556762695
1294	79.7361145019531	0.190259143710136	-6.56458520889282	0.0158782228827477	-0.0461345724761486	0.0246444288641214	-0.0162645354866982	NaN	39.8680572509766
1295	79.7361145019531	0.190259143710136	-7.14899873733521	0.00613799272105098	-0.0373683646321297	0.0126314787194133	-0.00619963090866804	NaN	39.8680572509766
1296	79.7361145019531	0.514933466911316	-6.95419406890869	0.012956153601408	-0.03444629535079	0.0132808275520802	-0.00912170019000769	NaN	39.8680572509766
1297	81.0348129272461	0.190259143710136	-7.14899873733521	0.00906006153672934	-0.0175632312893867	0.00938473641872406	0.00256657530553639	NaN	40.517406463623
1298	79.7361145019531	1.16428208351135	-6.95419406890869	0.0116574559360743	-0.0175632312893867	0.0207483377307653	-0.00425158534198999	NaN	39.8680572509766
1299	81.6841583251953	0.514933466911316	-6.95419406890869	0.00418994715437293	-0.023407369852066	0.000618529506027699	0.00581331877037883	NaN	40.8420791625977
1300	80.3854675292969	0.839607775211334	-6.75938940048218	-0.00749832857400179	-0.0113944197073579	0.00354059832170606	0.0132808275520802	NaN	40.1927337646484
1301	80.3854675292969	1.16428208351135	-7.47367286682129	0.000293855206109583	0.00970941036939621	-0.0130177913233638	0.0230210572481155	NaN	40.1927337646484
1302	80.3854675292969	0.839607775211334	-7.73341274261475	-0.0263294391334057	0.0301638916134834	-0.0133424662053585	0.0272418223321438	NaN	40.1927337646484
1303	82.3335113525391	0.190259143710136	-6.82432460784912	-0.0208099745213985	0.0223717093467712	-0.0146411629393697	0.0246444288641214	NaN	41.1667556762695
1304	81.0348129272461	1.48895645141602	-7.21393346786499	-0.0237320438027382	0.0243197549134493	-0.0188619289547205	0.011982130818069	NaN	40.517406463623
1305	80.3854675292969	1.16428208351135	-7.60354280471802	-0.02697878703475	0.00386527273803949	-0.00327756232582033	0.00386527273803949	NaN	40.1927337646484
1306	80.3854675292969	0.839607775211334	-7.34380340576172	-0.0146411629393697	0.00613799272105098	-0.000355493422830477	0.000618529506027699	NaN	40.1927337646484
1307	81.6841583251953	0.190259143710136	-7.79834747314453	-0.00587495695799589	0.00711201597005129	-0.0026282137259841	0.00256657530553639	NaN	40.8420791625977
1308	81.0348129272461	-0.134415164589882	-7.08406400680542	0.000293855206109583	0.00743668992072344	-0.00165419070981443	-0.0026282137259841	NaN	40.517406463623
1309	81.0348129272461	0.514933466911316	-7.21393346786499	-0.00230353930965066	-0.0026282137259841	0.00386527273803949	-0.0117190945893526	NaN	40.517406463623
1310	79.7361145019531	0.839607775211334	-7.01912927627563	-0.0139918150380254	-0.0100957229733467	0.00906006153672934	-0.00684897974133492	NaN	39.8680572509766
1311	80.3854675292969	1.48895645141602	-7.27886867523193	0.0136055024340749	-0.0273034609854221	0.0200989879667759	-0.0263294391334057	NaN	40.1927337646484
1312	82.9828567504883	0.190259143710136	-6.95419406890869	0.0230210572481155	-0.0282774847000837	0.0220470335334539	-0.0221086721867323	NaN	41.4914283752441
1313	81.0348129272461	1.48895645141602	-7.21393346786499	0.0210730116814375	-0.0191866029053926	0.0197743140161037	-0.0211346503347158	NaN	40.517406463623
1314	82.9828567504883	0.190259143710136	-7.01912927627563	0.00841071270406246	-0.0260047651827335	0.0126314787194133	-0.0143164889886975	NaN	41.4914283752441
1315	81.0348129272461	-0.134415164589882	-7.47367286682129	0.00418994715437293	-0.0230826959013939	0.0123068047687411	-0.0130177913233638	NaN	40.517406463623
1316	81.0348129272461	0.190259143710136	-6.95419406890869	0.0123068047687411	-0.0156151866540313	0.00776136433705688	-0.00587495695799589	NaN	40.517406463623
1317	79.7361145019531	0.190259143710136	-6.75938940048218	0.00483929552137852	-0.00684897974133492	0.00938473641872406	0.00581331877037883	NaN	39.8680572509766
1318	79.7361145019531	-0.134415164589882	-6.82432460784912	0.00354059832170606	-0.00457625929266214	0.00906006153672934	-0.00327756232582033	NaN	39.8680572509766
1319	78.4374160766602	0.190259143710136	-7.08406400680542	-0.00295288790948689	0.00711201597005129	-0.00490093370899558	0.00191722682211548	NaN	39.2187080383301
1320	79.7361145019531	-0.459089487791061	-7.08406400680542	-0.0237320438027382	0.00646266713738441	0.0022419011220336	0.00841071270406246	NaN	39.8680572509766
1321	79.0867691040039	0.514933466911316	-6.36978054046631	-0.00912170019000769	0.0188002903014421	-0.00522560812532902	0.029189869761467	NaN	39.543384552002
1322	80.3854675292969	0.190259143710136	-6.43471527099609	-0.00814767740666866	0.0408781431615353	-0.0117190945893526	0.0223717093467712	NaN	40.1927337646484
1323	80.3854675292969	0.839607775211334	-6.82432460784912	-0.0126931173726916	0.031137915328145	-0.0240567177534103	0.0230210572481155	NaN	40.1927337646484
1324	80.3854675292969	0.514933466911316	-6.23991060256958	-0.00652430532500148	0.0252937767654657	-0.0156151866540313	0.0175015944987535	NaN	40.1927337646484
1325	81.6841583251953	-0.134415164589882	-6.82432460784912	-0.0204853005707264	0.0282158460468054	-0.0126931173726916	0.0149041991680861	NaN	40.8420791625977
1326	81.6841583251953	0.514933466911316	-7.01912927627563	-0.00360223650932312	0.0162028968334198	-0.00717365415766835	-0.00522560812532902	NaN	40.8420791625977
1327	80.3854675292969	1.48895645141602	-6.49965000152588	0.00159255252219737	0.0200989879667759	-0.000680167751852423	0.00646266713738441	NaN	40.1927337646484
1328	80.3854675292969	1.48895645141602	-7.01912927627563	-0.00652430532500148	0.0233457311987877	-0.00619963090866804	0.00548864435404539	NaN	40.1927337646484
1329	82.3335113525391	-0.459089487791061	-6.69445466995239	-0.00230353930965066	0.00483929552137852	-0.00977104809135199	0.0123068047687411	NaN	41.1667556762695
1330	81.0348129272461	-0.783763766288757	-6.62951993942261	-0.00717365415766835	-0.00457625929266214	-0.00717365415766835	-0.0123684434220195	NaN	40.517406463623
1331	82.3335113525391	-1.43311238288879	-6.88925933837891	0.0126314787194133	-0.02697878703475	0.0188002903014421	-0.0143164889886975	NaN	41.1667556762695
1332	80.3854675292969	-0.459089487791061	-6.95419406890869	0.0288651939481497	-0.0305502042174339	0.0194496400654316	-0.0133424662053585	NaN	40.1927337646484
1333	82.3335113525391	-0.459089487791061	-7.14899873733521	0.0252937767654657	-0.0256800893694162	0.0100340843200684	-0.0133424662053585	NaN	41.1667556762695
1334	80.3854675292969	0.839607775211334	-7.08406400680542	0.0207483377307653	-0.0175632312893867	-0.00457625929266214	-0.0143164889886975	NaN	40.1927337646484
1335	81.6841583251953	-0.459089487791061	-7.21393346786499	0.0155535480007529	-0.0198359526693821	0.00418994715437293	-0.00847235135734081	NaN	40.8420791625977
1336	81.6841583251953	-0.134415164589882	-7.01912927627563	0.0132808275520802	-3.08191010844894e-05	-0.0026282137259841	-0.00425158534198999	NaN	40.8420791625977
1337	80.3854675292969	-0.134415164589882	-7.53860807418823	0.0103587592020631	0.00841071270406246	-0.00425158534198999	0.0100340843200684	NaN	40.1927337646484
1338	79.0867691040039	0.839607775211334	-7.53860807418823	0.0106834331527352	0.00938473641872406	0.00159255252219737	-0.00944637414067984	NaN	39.543384552002
1339	79.7361145019531	1.16428208351135	-7.73341274261475	0.00776136433705688	0.0113327819854021	-0.00782300252467394	-0.00100484199356288	NaN	39.8680572509766
1340	79.7361145019531	1.16428208351135	-7.53860807418823	-0.00230353930965066	0.0116574559360743	-0.0110697457566857	-0.0026282137259841	NaN	39.8680572509766
1341	80.3854675292969	0.514933466911316	-7.4087381362915	0.00159255252219737	0.0207483377307653	-0.0104203969240189	0.00776136433705688	NaN	40.1927337646484
1342	81.0348129272461	1.16428208351135	-7.53860807418823	-0.0133424662053585	0.0457482598721981	-0.0260047651827335	0.0217223595827818	NaN	40.517406463623
1343	81.0348129272461	0.190259143710136	-7.79834747314453	-0.0195112787187099	0.0301638916134834	-0.0139918150380254	0.0113327819854021	NaN	40.517406463623
1344	79.7361145019531	0.839607775211334	-7.86328220367432	-0.0172385573387146	0.0288651939481497	-0.0159398596733809	0.0168522447347641	NaN	39.8680572509766
1345	79.0867691040039	0.839607775211334	-7.34380340576172	-0.0110697457566857	0.00906006153672934	-0.00879702530801296	-0.00360223650932312	NaN	39.543384552002
1346	80.3854675292969	-0.134415164589882	-6.69445466995239	-0.00295288790948689	0.00678734155371785	-0.00360223650932312	0.00808603875339031	NaN	40.1927337646484
1347	81.0348129272461	1.16428208351135	-6.69445466995239	0.000943203864153475	0.000293855206109583	0.00386527273803949	0.00386527273803949	NaN	40.517406463623
1348	81.6841583251953	0.190259143710136	-7.21393346786499	0.00321592413820326	-0.00392691092565656	0.00191722682211548	0.00256657530553639	NaN	40.8420791625977
1349	81.6841583251953	0.839607775211334	-7.08406400680542	-0.0133424662053585	-0.0113944197073579	0.00418994715437293	-0.0100957229733467	NaN	40.8420791625977
1350	82.3335113525391	-0.459089487791061	-7.01912927627563	0.00776136433705688	-0.0208099745213985	-0.00295288790948689	0.00451462110504508	NaN	41.1667556762695
1351	80.3854675292969	1.48895645141602	-7.01912927627563	0.0113327819854021	-0.0273034609854221	0.0191249661147594	-0.0185372550040483	NaN	40.1927337646484
1352	82.3335113525391	0.514933466911316	-6.30484533309937	0.0327612869441509	-0.0331475995481014	0.0171769186854362	-0.0159398596733809	NaN	41.1667556762695
1353	78.4374160766602	1.48895645141602	-6.88925933837891	0.0226963832974434	-0.0198359526693821	0.0123068047687411	-0.0221086721867323	NaN	39.2187080383301
1354	79.0867691040039	1.48895645141602	-6.88925933837891	0.0210730116814375	-0.0337969474494457	0.00906006153672934	-0.0149658378213644	NaN	39.543384552002
1355	79.0867691040039	0.190259143710136	-6.95419406890869	0.00483929552137852	-0.0201606266200542	0.00548864435404539	-0.00684897974133492	NaN	39.543384552002
1356	80.3854675292969	-0.134415164589882	-6.82432460784912	0.0113327819854021	-0.0182125810533762	-0.000355493422830477	0.00256657530553639	NaN	40.1927337646484
1357	76.489372253418	0.514933466911316	-6.23991060256958	0.00841071270406246	0.000943203864153475	-0.0026282137259841	-0.00652430532500148	NaN	38.244686126709
1358	78.4374160766602	0.839607775211334	-6.56458520889282	0.00548864435404539	-0.000355493422830477	-0.00457625929266214	-0.00555028254166245	NaN	39.2187080383301
1359	78.4374160766602	1.48895645141602	-6.43471527099609	0.000293855206109583	0.0103587592020631	-0.00425158534198999	-0.00652430532500148	NaN	39.2187080383301
1360	79.0867691040039	0.190259143710136	-6.95419406890869	-0.00587495695799589	-0.00814767740666866	-0.0026282137259841	0.00483929552137852	NaN	39.543384552002
1361	81.0348129272461	1.16428208351135	-7.60354280471802	-0.0143164889886975	0.00970941036939621	-0.0169138833880424	0.0259431265294552	NaN	40.517406463623
1362	81.0348129272461	0.190259143710136	-7.34380340576172	-0.00977104809135199	0.0269171483814716	-0.0217839982360601	0.0360080301761627	NaN	40.517406463623
1363	79.0867691040039	1.16428208351135	-7.60354280471802	-0.00619963090866804	0.0272418223321438	-0.0139918150380254	0.0168522447347641	NaN	39.543384552002
1364	81.0348129272461	0.190259143710136	-6.88925933837891	-0.017887907102704	0.01847561635077	-0.0191866029053926	0.0188002903014421	NaN	40.517406463623
1365	79.7361145019531	0.839607775211334	-7.4087381362915	-0.0136671401560307	0.00776136433705688	-0.00717365415766835	-0.00132951640989631	NaN	39.8680572509766
1366	81.0348129272461	0.839607775211334	-7.47367286682129	-0.00944637414067984	0.00548864435404539	0.00970941036939621	-0.00977104809135199	NaN	40.517406463623
1367	82.3335113525391	-0.459089487791061	-7.4087381362915	-3.08191010844894e-05	0.00418994715437293	-0.00912170019000769	0.00711201597005129	NaN	41.1667556762695
1368	81.0348129272461	-0.783763766288757	-7.47367286682129	-0.00360223650932312	-0.00100484199356288	0.00289124972186983	0.00711201597005129	NaN	40.517406463623
1369	82.3335113525391	-1.10843813419342	-7.60354280471802	0.00321592413820326	-0.0123684434220195	-0.00392691092565656	-0.0026282137259841	NaN	41.1667556762695
1370	81.0348129272461	0.190259143710136	-7.60354280471802	-0.00555028254166245	-0.0198359526693821	-0.00457625929266214	0.00808603875339031	NaN	40.517406463623
1371	81.0348129272461	-0.134415164589882	-7.53860807418823	0.0113327819854021	-0.0286021586507559	0.0152288740500808	-0.0201606266200542	NaN	40.517406463623
1372	80.3854675292969	0.514933466911316	-7.4087381362915	0.0308132413774729	-0.0360696688294411	0.0246444288641214	-0.0126931173726916	NaN	40.1927337646484
1373	81.6841583251953	-0.459089487791061	-7.47367286682129	0.0168522447347641	-0.0308748781681061	0.0243197549134493	-0.00847235135734081	NaN	40.8420791625977
1374	81.0348129272461	0.839607775211334	-7.73341274261475	0.0236704051494598	-0.0295761823654175	0.0106834331527352	-0.00977104809135199	NaN	40.517406463623
1375	79.7361145019531	1.16428208351135	-7.6684775352478	0.0191249661147594	-0.0185372550040483	0.00159255252219737	-0.0136671401560307	NaN	39.8680572509766
1376	79.0867691040039	1.16428208351135	-7.47367286682129	0.012956153601408	-0.0136671401560307	0.01100810803473	0.00841071270406246	NaN	39.543384552002
1377	81.6841583251953	1.16428208351135	-6.82432460784912	0.011982130818069	-0.00230353930965066	0.00743668992072344	0.00711201597005129	NaN	40.8420791625977
1378	81.0348129272461	0.190259143710136	-6.75938940048218	0.00970941036939621	-0.0169138833880424	0.00711201597005129	-0.000680167751852423	NaN	40.517406463623
1379	82.3335113525391	0.839607775211334	-7.34380340576172	0.00906006153672934	0.000293855206109583	0.00451462110504508	0.0022419011220336	NaN	41.1667556762695
1380	81.6841583251953	0.514933466911316	-7.34380340576172	0.000618529506027699	-0.00814767740666866	-0.00392691092565656	0.00126787810586393	NaN	40.8420791625977
1381	81.0348129272461	0.839607775211334	-7.08406400680542	-0.00555028254166245	0.0106834331527352	-0.0126931173726916	0.0152288740500808	NaN	40.517406463623
1382	79.7361145019531	1.48895645141602	-7.21393346786499	-0.0159398596733809	0.0217223595827818	-0.0130177913233638	0.0262678004801273	NaN	39.8680572509766
1383	81.0348129272461	0.190259143710136	-6.82432460784912	-0.0149658378213644	0.0262678004801273	-0.0165892094373703	0.0178262684494257	NaN	40.517406463623
1384	81.0348129272461	1.16428208351135	-7.14899873733521	-0.0188619289547205	0.0213976856321096	-0.0302255302667618	0.0123068047687411	NaN	40.517406463623
1385	79.7361145019531	1.48895645141602	-7.21393346786499	-0.0146411629393697	0.0165275707840919	-0.0247060675173998	-0.00587495695799589	NaN	39.8680572509766
1386	81.0348129272461	0.839607775211334	-7.01912927627563	-0.00392691092565656	0.0162028968334198	-0.0107450718060136	-0.00684897974133492	NaN	40.517406463623
1387	80.3854675292969	1.81363070011139	-7.21393346786499	0.00159255252219737	0.0243197549134493	-0.0162645354866982	0.00126787810586393	NaN	40.1927337646484
1388	81.6841583251953	1.16428208351135	-7.08406400680542	0.000943203864153475	0.0191249661147594	-0.0162645354866982	0.00159255252219737	NaN	40.8420791625977
1389	77.1387176513672	1.48895645141602	-6.88925933837891	-0.00490093370899558	0.0168522447347641	-0.000355493422830477	-0.0120437685400248	NaN	38.5693588256836
1390	80.3854675292969	1.48895645141602	-6.95419406890869	-0.00295288790948689	0.0191249661147594	0.00451462110504508	-0.0156151866540313	NaN	40.1927337646484
1391	79.0867691040039	0.190259143710136	-6.88925933837891	0.00483929552137852	0.00418994715437293	0.0200989879667759	-0.0188619289547205	NaN	39.543384552002
1392	77.7880706787109	0.514933466911316	-6.88925933837891	0.0165275707840919	0.000943203864153475	0.013930176384747	-0.0273034609854221	NaN	38.8940353393555
1393	78.4374160766602	0.839607775211334	-7.01912927627563	0.0165275707840919	0.00321592413820326	0.00938473641872406	-0.0172385573387146	NaN	39.2187080383301
1394	77.7880706787109	1.16428208351135	-7.01912927627563	0.0136055024340749	0.00613799272105098	-0.00522560812532902	-0.0299008563160896	NaN	38.8940353393555
1395	79.7361145019531	0.190259143710136	-7.08406400680542	0.0123068047687411	0.0142548503354192	-0.0201606266200542	-0.00944637414067984	NaN	39.8680572509766
1396	79.7361145019531	0.839607775211334	-7.14899873733521	0.00483929552137852	0.0162028968334198	-0.017887907102704	-0.0139918150380254	NaN	39.8680572509766
1397	80.3854675292969	0.514933466911316	-7.47367286682129	-0.000680167751852423	0.0252937767654657	-0.021459324285388	-0.00912170019000769	NaN	40.1927337646484
1398	81.0348129272461	0.839607775211334	-7.47367286682129	0.00841071270406246	0.0142548503354192	-0.028926832601428	-0.00879702530801296	NaN	40.517406463623
1399	81.6841583251953	0.190259143710136	-7.27886867523193	0.00613799272105098	0.00906006153672934	-0.0237320438027382	-0.00425158534198999	NaN	40.8420791625977
1400	80.3854675292969	0.514933466911316	-6.88925933837891	-0.00944637414067984	0.000618529506027699	-0.0169138833880424	-0.0120437685400248	NaN	40.1927337646484
1401	82.3335113525391	-0.459089487791061	-6.43471527099609	-0.0117190945893526	0.00289124972186983	-0.021459324285388	0.0149041991680861	NaN	41.1667556762695
1402	81.0348129272461	0.514933466911316	-6.62951993942261	-0.0110697457566857	0.00970941036939621	-0.0143164889886975	0.0301638916134834	NaN	40.517406463623
1403	81.6841583251953	-0.459089487791061	-7.21393346786499	-0.0113944197073579	0.00808603875339031	-0.0263294391334057	0.0239950809627771	NaN	40.8420791625977
1404	78.4374160766602	0.514933466911316	-7.14899873733521	-0.0185372550040483	-0.00814767740666866	-0.00977104809135199	0.0168522447347641	NaN	39.2187080383301
1405	81.6841583251953	-1.43311238288879	-6.82432460784912	-0.00814767740666866	-0.0152905117720366	0.00126787810586393	0.0100340843200684	NaN	40.8420791625977
1406	81.0348129272461	-0.783763766288757	-6.62951993942261	-0.00879702530801296	-0.0133424662053585	0.0149041991680861	0.00938473641872406	NaN	40.517406463623
1407	81.0348129272461	-1.10843813419342	-6.17497587203979	-0.0026282137259841	-0.0026282137259841	0.00808603875339031	-0.0130177913233638	NaN	40.517406463623
1408	81.6841583251953	-0.134415164589882	-6.04510593414307	-0.00230353930965066	-0.00587495695799589	0.00743668992072344	0.00711201597005129	NaN	40.8420791625977
1409	79.7361145019531	1.16428208351135	-6.62951993942261	0.0145795252174139	-0.00132951640989631	0.00191722682211548	0.00386527273803949	NaN	39.8680572509766
1410	79.0867691040039	1.81363070011139	-6.62951993942261	0.01100810803473	-0.00327756232582033	-0.00457625929266214	-0.00782300252467394	NaN	39.543384552002
1411	79.7361145019531	1.16428208351135	-6.49965000152588	0.013930176384747	-0.0217839982360601	0.0217223595827818	-0.0201606266200542	NaN	39.8680572509766
1412	81.6841583251953	0.190259143710136	-6.49965000152588	0.0373067259788513	-0.0256800893694162	0.0239950809627771	-0.0152905117720366	NaN	40.8420791625977
1413	79.7361145019531	1.48895645141602	-6.49965000152588	0.0233457311987877	-0.0152905117720366	0.0165275707840919	-0.023407369852066	NaN	39.8680572509766
1414	81.6841583251953	0.190259143710136	-6.88925933837891	0.0220470335334539	-0.0357449948787689	0.00841071270406246	-0.0175632312893867	NaN	40.8420791625977
1415	79.7361145019531	1.48895645141602	-6.95419406890869	0.0194496400654316	-0.0230826959013939	0.00191722682211548	-0.0201606266200542	NaN	39.8680572509766
1416	79.7361145019531	1.48895645141602	-6.95419406890869	0.0113327819854021	-0.023407369852066	0.011982130818069	-0.0107450718060136	NaN	39.8680572509766
1417	79.7361145019531	1.81363070011139	-6.88925933837891	0.0217223595827818	-0.0107450718060136	0.00646266713738441	-0.000680167751852423	NaN	39.8680572509766
1418	80.3854675292969	1.16428208351135	-6.62951993942261	0.01100810803473	-0.00684897974133492	0.00483929552137852	-0.00619963090866804	NaN	40.1927337646484
1419	79.7361145019531	1.81363070011139	-6.49965000152588	0.0136055024340749	-0.0110697457566857	0.00256657530553639	-0.00912170019000769	NaN	39.8680572509766
1420	82.3335113525391	0.190259143710136	-6.17497587203979	-0.00587495695799589	-0.0104203969240189	-0.00814767740666866	-0.00684897974133492	NaN	41.1667556762695
1421	79.0867691040039	1.48895645141602	-7.27886867523193	-0.0107450718060136	0.011982130818069	-0.00684897974133492	0.012956153601408	NaN	39.543384552002
1422	81.6841583251953	-0.134415164589882	-7.73341274261475	-0.0169138833880424	0.0262678004801273	-0.0243813935667276	0.025618452578783	NaN	40.8420791625977
1423	79.7361145019531	0.839607775211334	-7.6684775352478	-0.0162645354866982	0.0317872650921345	-0.0247060675173998	0.0188002903014421	NaN	39.8680572509766
1424	81.6841583251953	-0.134415164589882	-7.34380340576172	-0.0308748781681061	0.0353586822748184	-0.0273034609854221	0.0210730116814375	NaN	40.8420791625977
1425	79.0867691040039	-0.134415164589882	-7.21393346786499	-0.0204853005707264	0.0350340083241463	-0.0159398596733809	0.0171769186854362	NaN	39.543384552002
1426	79.7361145019531	1.16428208351135	-7.4087381362915	-0.0136671401560307	0.031137915328145	-0.0126931173726916	-0.0143164889886975	NaN	39.8680572509766
1427	77.7880706787109	0.839607775211334	-7.79834747314453	-0.00847235135734081	0.0353586822748184	-0.00522560812532902	0.011982130818069	NaN	38.8940353393555
1428	79.7361145019531	-0.459089487791061	-7.47367286682129	0.00321592413820326	0.0304885655641556	-0.017887907102704	0.000618529506027699	NaN	39.8680572509766
1429	79.7361145019531	0.514933466911316	-7.34380340576172	-0.0100957229733467	0.0269171483814716	-0.0113944197073579	-0.00132951640989631	NaN	39.8680572509766
1430	79.0867691040039	0.514933466911316	-7.34380340576172	-0.0133424662053585	0.0171769186854362	-0.0117190945893526	-0.00555028254166245	NaN	39.543384552002
1431	79.7361145019531	0.839607775211334	-6.82432460784912	0.0200989879667759	-0.00230353930965066	0.00970941036939621	-0.0237320438027382	NaN	39.8680572509766
1432	78.4374160766602	0.839607775211334	-6.82432460784912	0.0317872650921345	-0.017887907102704	0.0152288740500808	-0.0260047651827335	NaN	39.2187080383301
1433	81.0348129272461	-0.459089487791061	-6.95419406890869	0.0194496400654316	-0.0221086721867323	0.0246444288641214	-0.0162645354866982	NaN	40.517406463623
1434	79.7361145019531	1.16428208351135	-7.01912927627563	0.0239950809627771	-0.0292515084147453	0.0243197549134493	-0.0221086721867323	NaN	39.8680572509766
1435	80.3854675292969	-0.459089487791061	-6.82432460784912	0.0113327819854021	-0.0224333461374044	0.0113327819854021	0.00191722682211548	NaN	40.1927337646484
1436	82.3335113525391	-0.134415164589882	-6.82432460784912	0.00841071270406246	-0.0263294391334057	0.0282158460468054	-0.00684897974133492	NaN	41.1667556762695
1437	81.6841583251953	-0.459089487791061	-6.69445466995239	0.00938473641872406	-0.0334722734987736	0.0191249661147594	0.00354059832170606	NaN	40.8420791625977
1438	81.6841583251953	-0.783763766288757	-6.23991060256958	0.0136055024340749	-0.0266541130840778	0.0360080301761627	0.0106834331527352	NaN	40.8420791625977
1439	82.3335113525391	-0.783763766288757	-6.36978054046631	0.00191722682211548	-0.0409397818148136	0.020423661917448	0.00191722682211548	NaN	41.1667556762695
1440	81.6841583251953	-1.43311238288879	-6.88925933837891	-0.00490093370899558	-0.0435371771454811	0.00873538758605719	-0.00360223650932312	NaN	40.8420791625977
1441	80.3854675292969	-1.43311238288879	-6.49965000152588	-0.0146411629393697	-0.0123684434220195	0.00256657530553639	0.0200989879667759	NaN	40.1927337646484
1442	80.3854675292969	-0.783763766288757	-6.62951993942261	-0.0201606266200542	0.0178262684494257	-0.0253554154187441	0.0317872650921345	NaN	40.1927337646484
1443	80.3854675292969	0.514933466911316	-6.36978054046631	-0.0136671401560307	0.0486703291535378	-0.0428878292441368	0.0288651939481497	NaN	40.1927337646484
1444	80.3854675292969	-0.459089487791061	-6.04510593414307	-0.0217839982360601	0.045423585921526	-0.0477579422295094	0.0197743140161037	NaN	40.1927337646484
1445	82.3335113525391	-0.783763766288757	-6.49965000152588	-0.0217839982360601	0.0275664981454611	-0.0536020807921886	0.0126314787194133	NaN	41.1667556762695
1446	82.3335113525391	0.190259143710136	-7.01912927627563	-0.00879702530801296	0.0243197549134493	-0.0341216214001179	0.0100340843200684	NaN	41.1667556762695
1447	80.3854675292969	-0.134415164589882	-6.95419406890869	0.00159255252219737	0.0272418223321438	-0.0341216214001179	0.0152288740500808	NaN	40.1927337646484
1448	79.7361145019531	-0.134415164589882	-6.95419406890869	-0.00295288790948689	0.0363327041268349	-0.0386670641601086	0.012956153601408	NaN	39.8680572509766
1449	80.3854675292969	0.839607775211334	-7.21393346786499	-0.00944637414067984	0.0188002903014421	-0.0256800893694162	0.00776136433705688	NaN	40.1927337646484
1450	81.0348129272461	0.514933466911316	-7.08406400680542	-0.00457625929266214	0.0123068047687411	-0.0256800893694162	-0.0026282137259841	NaN	40.517406463623
1451	80.3854675292969	0.514933466911316	-7.53860807418823	0.00646266713738441	-0.00782300252467394	-0.00165419070981443	-0.0182125810533762	NaN	40.1927337646484
1452	81.0348129272461	-0.459089487791061	-7.01912927627563	0.0239950809627771	-0.00490093370899558	0.01100810803473	-0.0182125810533762	NaN	40.517406463623
1453	81.0348129272461	0.839607775211334	-7.79834747314453	0.0207483377307653	-0.00977104809135199	0.00451462110504508	-0.0139918150380254	NaN	40.517406463623
1454	81.6841583251953	-0.134415164589882	-7.47367286682129	0.0165275707840919	-0.0165892094373703	-0.000355493422830477	-0.0146411629393697	NaN	40.8420791625977
1455	79.7361145019531	1.16428208351135	-7.4087381362915	0.0165275707840919	-0.0224333461374044	-0.00360223650932312	-0.0126931173726916	NaN	39.8680572509766
1456	81.6841583251953	-0.134415164589882	-7.21393346786499	0.00711201597005129	-0.00944637414067984	0.00126787810586393	-0.00619963090866804	NaN	40.8420791625977
1457	81.0348129272461	0.514933466911316	-7.53860807418823	0.0152288740500808	0.012956153601408	0.00776136433705688	-0.000355493422830477	NaN	40.517406463623
1458	81.6841583251953	-0.459089487791061	-7.47367286682129	0.00938473641872406	-0.00197886489331722	0.0022419011220336	0.0194496400654316	NaN	40.8420791625977
1459	81.0348129272461	-0.134415164589882	-7.08406400680542	0.00126787810586393	-0.000680167751852423	0.000618529506027699	-0.000680167751852423	NaN	40.517406463623
1460	80.3854675292969	-0.459089487791061	-6.69445466995239	-0.0139918150380254	0.00386527273803949	0.000943203864153475	-0.00522560812532902	NaN	40.1927337646484
1461	77.7880706787109	0.514933466911316	-6.82432460784912	-0.0149658378213644	0.0136055024340749	-0.0185372550040483	0.0197743140161037	NaN	38.8940353393555
1462	79.0867691040039	-0.134415164589882	-7.21393346786499	-0.0217839982360601	0.0272418223321438	-0.0204853005707264	0.0356833562254906	NaN	39.543384552002
1463	78.4374160766602	0.190259143710136	-7.73341274261475	-0.0273034609854221	0.0415274947881699	-0.0240567177534103	0.0252937767654657	NaN	39.2187080383301
1464	77.1387176513672	1.16428208351135	-7.73341274261475	-0.0337969474494457	0.0334106348454952	-0.0149658378213644	0.00970941036939621	NaN	38.5693588256836
1465	79.0867691040039	1.16428208351135	-7.08406400680542	-0.0224333461374044	0.0278911720961332	-0.0133424662053585	0.00646266713738441	NaN	39.543384552002
1466	79.7361145019531	0.514933466911316	-6.95419406890869	-0.0152905117720366	0.0285405199974775	-3.08191010844894e-05	0.000293855206109583	NaN	39.8680572509766
1467	79.7361145019531	0.514933466911316	-6.82432460784912	-0.00100484199356288	0.0223717093467712	-0.0133424662053585	-0.00327756232582033	NaN	39.8680572509766
1468	81.6841583251953	-0.134415164589882	-6.82432460784912	-0.0146411629393697	0.0295145437121391	-0.0120437685400248	-0.00684897974133492	NaN	40.8420791625977
1469	81.0348129272461	0.190259143710136	-7.21393346786499	-0.00425158534198999	0.0243197549134493	-0.0130177913233638	-0.000680167751852423	NaN	40.517406463623
1470	80.3854675292969	0.839607775211334	-7.21393346786499	-0.00165419070981443	0.0152288740500808	-0.0146411629393697	-0.0136671401560307	NaN	40.1927337646484
1471	81.6841583251953	-1.10843813419342	-6.23991060256958	0.0152288740500808	-0.00879702530801296	0.00808603875339031	-0.0256800893694162	NaN	40.8420791625977
1472	79.0867691040039	0.190259143710136	-7.01912927627563	0.020423661917448	-0.0227580219507217	0.00970941036939621	-0.032173577696085	NaN	39.543384552002
1473	82.9828567504883	-1.75778675079346	-6.62951993942261	0.0200989879667759	-0.03444629535079	0.00548864435404539	-0.0221086721867323	NaN	41.4914283752441
1474	79.7361145019531	-0.134415164589882	-7.01912927627563	0.0275664981454611	-0.0334722734987736	0.000618529506027699	-0.0195112787187099	NaN	39.8680572509766
1475	81.0348129272461	-0.783763766288757	-6.43471527099609	0.00581331877037883	-0.028926832601428	-0.00425158534198999	-0.0156151866540313	NaN	40.517406463623
1476	81.0348129272461	-0.459089487791061	-6.36978054046631	0.00808603875339031	-0.0243813935667276	0.0175015944987535	-0.00619963090866804	NaN	40.517406463623
1477	81.6841583251953	-0.459089487791061	-6.43471527099609	0.0197743140161037	-0.0266541130840778	0.0155535480007529	0.00743668992072344	NaN	40.8420791625977
1478	82.3335113525391	-0.459089487791061	-6.30484533309937	0.0126314787194133	-0.0263294391334057	0.0100340843200684	-0.00327756232582033	NaN	41.1667556762695
1479	81.0348129272461	0.839607775211334	-6.49965000152588	0.00159255252219737	-0.0299008563160896	0.0136055024340749	-0.00749832857400179	NaN	40.517406463623
1480	79.7361145019531	0.514933466911316	-6.82432460784912	0.00483929552137852	-0.0357449948787689	0.0106834331527352	0.00126787810586393	NaN	39.8680572509766
1481	82.3335113525391	-0.459089487791061	-6.56458520889282	-0.0126931173726916	-0.0211346503347158	-0.00327756232582033	0.00289124972186983	NaN	41.1667556762695
1482	81.6841583251953	-0.459089487791061	-7.08406400680542	-0.0113944197073579	0.00256657530553639	-0.00944637414067984	0.029189869761467	NaN	40.8420791625977
1483	81.0348129272461	0.514933466911316	-7.47367286682129	-0.0136671401560307	0.00516396993771195	-0.0113944197073579	0.0191249661147594	NaN	40.517406463623
1484	80.3854675292969	0.514933466911316	-7.08406400680542	-0.0120437685400248	0.00613799272105098	-0.0123684434220195	0.0123068047687411	NaN	40.1927337646484
1485	81.0348129272461	-0.459089487791061	-6.88925933837891	-0.0104203969240189	0.00126787810586393	-0.00457625929266214	0.0123068047687411	NaN	40.517406463623
1486	81.0348129272461	-0.134415164589882	-6.82432460784912	-0.00977104809135199	0.00841071270406246	-0.00360223650932312	0.0188002903014421	NaN	40.517406463623
1487	81.6841583251953	0.190259143710136	-7.08406400680542	0.00418994715437293	0.00613799272105098	0.00613799272105098	0.0265924744307995	NaN	40.8420791625977
1488	81.0348129272461	-0.783763766288757	-6.88925933837891	-0.000680167751852423	0.00938473641872406	-0.00522560812532902	0.00678734155371785	NaN	40.517406463623
1489	81.6841583251953	0.190259143710136	-6.88925933837891	-0.00230353930965066	0.00970941036939621	-0.00749832857400179	-0.00684897974133492	NaN	40.8420791625977
1490	81.0348129272461	0.190259143710136	-6.88925933837891	-0.00749832857400179	0.00451462110504508	-0.00522560812532902	-0.00392691092565656	NaN	40.517406463623
1491	81.6841583251953	0.514933466911316	-6.82432460784912	0.0100340843200684	-0.0123684434220195	0.012956153601408	-0.0182125810533762	NaN	40.8420791625977
1492	81.6841583251953	-0.459089487791061	-7.14899873733521	0.031137915328145	-0.0273034609854221	0.0217223595827818	-0.0237320438027382	NaN	40.8420791625977
1493	78.4374160766602	0.839607775211334	-7.73341274261475	0.0285405199974775	-0.0198359526693821	0.0220470335334539	-0.0136671401560307	NaN	39.2187080383301
1494	79.0867691040039	-0.134415164589882	-7.60354280471802	0.0136055024340749	-0.0123684434220195	0.020423661917448	-0.0204853005707264	NaN	39.543384552002
1495	79.0867691040039	-0.459089487791061	-7.4087381362915	0.0178262684494257	-0.0208099745213985	0.0113327819854021	-0.00977104809135199	NaN	39.543384552002
1496	80.3854675292969	-0.459089487791061	-7.47367286682129	0.0123068047687411	-0.0156151866540313	0.0168522447347641	-3.08191010844894e-05	NaN	40.1927337646484
1497	79.0867691040039	-0.134415164589882	-7.27886867523193	0.0106834331527352	-0.00912170019000769	0.00938473641872406	-0.00425158534198999	NaN	39.543384552002
1498	79.7361145019531	-0.459089487791061	-7.14899873733521	0.0116574559360743	-0.00879702530801296	0.0149041991680861	-0.00230353930965066	NaN	39.8680572509766
1499	81.0348129272461	-0.134415164589882	-7.4087381362915	0.000943203864153475	-0.00749832857400179	0.00354059832170606	0.00256657530553639	NaN	40.517406463623
1500	80.3854675292969	-0.459089487791061	-7.53860807418823	0.013930176384747	-0.0152905117720366	0.000943203864153475	0.00841071270406246	NaN	40.1927337646484
1501	80.3854675292969	1.16428208351135	-6.95419406890869	0.00159255252219737	0.00191722682211548	-0.0126931173726916	0.0226963832974434	NaN	40.1927337646484
1502	81.6841583251953	-0.459089487791061	-7.01912927627563	-0.0162645354866982	0.0220470335334539	-0.0146411629393697	0.0353586822748184	NaN	40.8420791625977
1503	79.7361145019531	0.514933466911316	-6.82432460784912	-0.0130177913233638	0.0162028968334198	-0.0221086721867323	0.0243197549134493	NaN	39.8680572509766
1504	81.0348129272461	0.190259143710136	-6.17497587203979	-0.0201606266200542	0.013930176384747	-0.0250307414680719	0.0188002903014421	NaN	40.517406463623
1505	81.0348129272461	-0.134415164589882	-7.14899873733521	-0.0104203969240189	0.00678734155371785	-0.0165892094373703	0.013930176384747	NaN	40.517406463623
1506	80.3854675292969	0.190259143710136	-7.27886867523193	-0.00814767740666866	0.000293855206109583	-0.00879702530801296	0.0106834331527352	NaN	40.1927337646484
1507	79.7361145019531	-0.459089487791061	-7.01912927627563	-0.000680167751852423	0.0103587592020631	-0.017887907102704	0.013930176384747	NaN	39.8680572509766
1508	80.3854675292969	-0.134415164589882	-7.14899873733521	0.00256657530553639	0.00938473641872406	-0.0146411629393697	0.0155535480007529	NaN	40.1927337646484
1509	81.6841583251953	-0.459089487791061	-6.49965000152588	-0.00522560812532902	0.0162028968334198	-0.0195112787187099	0.00256657530553639	NaN	40.8420791625977
1510	81.6841583251953	-0.783763766288757	-6.11004114151001	-0.00490093370899558	0.0136055024340749	-0.0113944197073579	-0.0120437685400248	NaN	40.8420791625977
1511	81.6841583251953	0.190259143710136	-6.69445466995239	0.00451462110504508	-0.00782300252467394	-0.00912170019000769	-0.0117190945893526	NaN	40.8420791625977
1512	82.3335113525391	0.190259143710136	-6.69445466995239	0.0230210572481155	-0.0136671401560307	0.00548864435404539	-0.0162645354866982	NaN	41.1667556762695
1513	80.3854675292969	0.190259143710136	-7.01912927627563	0.0197743140161037	-0.00977104809135199	0.00711201597005129	-0.0117190945893526	NaN	40.1927337646484
1514	81.6841583251953	-0.134415164589882	-7.01912927627563	0.01847561635077	-0.00587495695799589	0.00646266713738441	-0.00977104809135199	NaN	40.8420791625977
1515	82.3335113525391	0.514933466911316	-6.95419406890869	0.00841071270406246	-0.0136671401560307	-0.000355493422830477	-0.0120437685400248	NaN	41.1667556762695
1516	79.0867691040039	1.16428208351135	-6.23991060256958	0.01100810803473	0.00256657530553639	-0.00555028254166245	-0.00652430532500148	NaN	39.543384552002
1517	79.7361145019531	0.839607775211334	-7.34380340576172	0.0175015944987535	0.00451462110504508	0.000943203864153475	-0.00392691092565656	NaN	39.8680572509766
1518	79.7361145019531	0.839607775211334	-6.82432460784912	-0.00457625929266214	0.00970941036939621	0.00159255252219737	-0.00295288790948689	NaN	39.8680572509766
1519	81.0348129272461	-0.459089487791061	-7.4087381362915	0.00418994715437293	-0.00165419070981443	-0.000680167751852423	-0.00879702530801296	NaN	40.517406463623
1520	81.0348129272461	0.190259143710136	-7.01912927627563	-0.0169138833880424	0.0162028968334198	0.00386527273803949	-0.00879702530801296	NaN	40.517406463623
1521	79.7361145019531	1.16428208351135	-7.08406400680542	-0.00847235135734081	0.0347093306481838	-0.00360223650932312	0.0165275707840919	NaN	39.8680572509766
1522	79.0867691040039	1.16428208351135	-6.95419406890869	-0.0256800893694162	0.0463976077735424	-0.00555028254166245	0.0132808275520802	NaN	39.543384552002
1523	81.6841583251953	0.190259143710136	-7.08406400680542	-0.0130177913233638	0.0399041213095188	-0.0224333461374044	0.0155535480007529	NaN	40.8420791625977
1524	80.3854675292969	0.839607775211334	-7.4087381362915	-0.0162645354866982	0.0350340083241463	-0.0256800893694162	0.00126787810586393	NaN	40.1927337646484
1525	79.7361145019531	1.48895645141602	-7.53860807418823	-0.0165892094373703	0.0249691028147936	-0.0204853005707264	0.00938473641872406	NaN	39.8680572509766
1526	82.3335113525391	0.190259143710136	-6.75938940048218	-0.00619963090866804	0.0246444288641214	-0.0221086721867323	0.000943203864153475	NaN	41.1667556762695
1527	81.6841583251953	0.514933466911316	-6.69445466995239	-0.00425158534198999	0.0100340843200684	-0.0120437685400248	-0.00295288790948689	NaN	40.8420791625977
1528	81.6841583251953	-0.134415164589882	-6.62951993942261	-0.00555028254166245	0.0188002903014421	-0.0208099745213985	0.00418994715437293	NaN	40.8420791625977
1529	81.0348129272461	0.839607775211334	-6.95419406890869	-0.00555028254166245	0.00776136433705688	-0.0149658378213644	-0.0026282137259841	NaN	40.517406463623
1530	78.4374160766602	1.16428208351135	-7.73341274261475	-0.00490093370899558	0.00354059832170606	-0.0117190945893526	-0.00684897974133492	NaN	39.2187080383301
1531	77.1387176513672	0.839607775211334	-7.53860807418823	0.0113327819854021	-0.0117190945893526	0.0132808275520802	-0.0198359526693821	NaN	38.5693588256836
1532	79.7361145019531	0.190259143710136	-7.47367286682129	0.029189869761467	-0.017887907102704	0.0178262684494257	-0.0156151866540313	NaN	39.8680572509766
1533	77.1387176513672	0.514933466911316	-7.14899873733521	0.0162028968334198	-0.0211346503347158	0.020423661917448	-0.0117190945893526	NaN	38.5693588256836
1534	81.0348129272461	-0.134415164589882	-7.34380340576172	0.012956153601408	-0.0276281367987394	0.0162028968334198	-0.0156151866540313	NaN	40.517406463623
1535	79.0867691040039	-0.459089487791061	-7.53860807418823	0.00678734155371785	-0.02697878703475	0.0100340843200684	-0.000355493422830477	NaN	39.543384552002
1536	80.3854675292969	-0.134415164589882	-6.88925933837891	0.00808603875339031	-0.0195112787187099	0.0116574559360743	-0.00360223650932312	NaN	40.1927337646484
1537	81.6841583251953	-0.134415164589882	-6.82432460784912	0.0191249661147594	-0.0139918150380254	0.0136055024340749	0.0103587592020631	NaN	40.8420791625977
1538	81.6841583251953	0.190259143710136	-6.82432460784912	-3.08191010844894e-05	-0.0159398596733809	0.00581331877037883	0.0175015944987535	NaN	40.8420791625977
1539	79.0867691040039	1.16428208351135	-6.62951993942261	0.00970941036939621	-0.0208099745213985	0.0106834331527352	-0.00100484199356288	NaN	39.543384552002
1540	81.0348129272461	-0.134415164589882	-6.62951993942261	-0.00425158534198999	-0.0224333461374044	-0.00230353930965066	-0.00392691092565656	NaN	40.517406463623
1541	81.6841583251953	-0.783763766288757	-7.01912927627563	-0.0130177913233638	-0.00522560812532902	-0.0130177913233638	0.0194496400654316	NaN	40.8420791625977
1542	81.0348129272461	-0.134415164589882	-6.95419406890869	-0.0195112787187099	0.011982130818069	-0.0104203969240189	0.0373067259788513	NaN	40.517406463623
1543	80.3854675292969	-0.134415164589882	-7.08406400680542	-0.0152905117720366	0.00841071270406246	-0.0156151866540313	0.0213976856321096	NaN	40.1927337646484
1544	81.0348129272461	-0.459089487791061	-6.82432460784912	-0.0195112787187099	0.00159255252219737	-0.0104203969240189	0.0213976856321096	NaN	40.517406463623
1545	81.0348129272461	0.190259143710136	-6.75938940048218	-0.00652430532500148	0.00256657530553639	-0.0107450718060136	0.0100340843200684	NaN	40.517406463623
1546	80.3854675292969	0.514933466911316	-7.08406400680542	-0.00619963090866804	0.00938473641872406	-0.00847235135734081	0.00743668992072344	NaN	40.1927337646484
1547	81.6841583251953	-0.134415164589882	-6.95419406890869	-0.00684897974133492	0.00906006153672934	-0.00100484199356288	0.0123068047687411	NaN	40.8420791625977
1548	82.3335113525391	0.190259143710136	-6.88925933837891	-0.0026282137259841	0.0165275707840919	-0.00392691092565656	0.00483929552137852	NaN	41.1667556762695
1549	82.9828567504883	0.190259143710136	-6.82432460784912	-0.0120437685400248	0.0116574559360743	-0.0123684434220195	-0.0107450718060136	NaN	41.4914283752441
1550	79.7361145019531	1.16428208351135	-6.88925933837891	-0.00587495695799589	0.00418994715437293	-0.0113944197073579	0.00126787810586393	NaN	39.8680572509766
1551	80.3854675292969	1.16428208351135	-7.27886867523193	0.0100340843200684	-0.0110697457566857	0.00646266713738441	-0.0156151866540313	NaN	40.1927337646484
1552	79.7361145019531	1.48895645141602	-7.73341274261475	0.0298392176628113	-0.0146411629393697	0.0171769186854362	-0.017887907102704	NaN	39.8680572509766
1553	81.6841583251953	0.514933466911316	-7.6684775352478	0.0252937767654657	-0.0149658378213644	0.0103587592020631	-0.017887907102704	NaN	40.8420791625977
1554	81.6841583251953	0.839607775211334	-7.79834747314453	0.0162028968334198	-0.00684897974133492	0.0106834331527352	-0.0152905117720366	NaN	40.8420791625977
1555	79.7361145019531	1.16428208351135	-8.12302207946777	0.0116574559360743	-0.0198359526693821	0.00386527273803949	-0.0130177913233638	NaN	39.8680572509766
1556	80.3854675292969	1.16428208351135	-7.99315214157104	0.00970941036939621	-0.0130177913233638	0.00873538758605719	-3.08191010844894e-05	NaN	40.1927337646484
1557	81.6841583251953	0.839607775211334	-7.53860807418823	0.0178262684494257	-0.0107450718060136	0.0132808275520802	-0.00619963090866804	NaN	40.8420791625977
1558	82.9828567504883	-0.134415164589882	-7.47367286682129	0.0152288740500808	-0.0100957229733467	0.00808603875339031	-0.00132951640989631	NaN	41.4914283752441
1559	82.3335113525391	0.839607775211334	-7.27886867523193	-0.0026282137259841	0.00159255252219737	0.00289124972186983	-0.00879702530801296	NaN	41.1667556762695
1560	81.0348129272461	0.190259143710136	-7.34380340576172	-0.0227580219507217	-0.00847235135734081	0.00873538758605719	-0.0117190945893526	NaN	40.517406463623
1561	81.6841583251953	0.190259143710136	-7.60354280471802	-0.00327756232582033	0.0142548503354192	-0.00912170019000769	0.00548864435404539	NaN	40.8420791625977
1562	79.7361145019531	1.48895645141602	-7.47367286682129	-0.021459324285388	0.0369820520281792	-0.0240567177534103	0.0236704051494598	NaN	39.8680572509766
1563	80.3854675292969	0.190259143710136	-6.69445466995239	-0.0113944197073579	0.0295145437121391	-0.0204853005707264	0.01847561635077	NaN	40.1927337646484
1564	79.0867691040039	1.16428208351135	-7.14899873733521	-0.0302255302667618	0.0275664981454611	-0.0260047651827335	0.0116574559360743	NaN	39.543384552002
1565	77.7880706787109	1.81363070011139	-7.14899873733521	-0.0185372550040483	0.0197743140161037	-0.0146411629393697	0.00451462110504508	NaN	38.8940353393555
1566	79.0867691040039	1.16428208351135	-7.01912927627563	-0.00295288790948689	0.0200989879667759	-0.0133424662053585	0.0106834331527352	NaN	39.543384552002
1567	77.7880706787109	0.839607775211334	-6.88925933837891	-0.00132951640989631	0.011982130818069	-0.0100957229733467	-0.00555028254166245	NaN	38.8940353393555
1568	79.0867691040039	1.16428208351135	-6.30484533309937	-0.00652430532500148	0.0210730116814375	-0.0126931173726916	0.00126787810586393	NaN	39.543384552002
1569	78.4374160766602	1.16428208351135	-6.23991060256958	-0.00522560812532902	0.0217223595827818	-0.0143164889886975	0.000293855206109583	NaN	39.2187080383301
1570	79.7361145019531	1.48895645141602	-6.82432460784912	0.000943203864153475	0.011982130818069	0.00516396993771195	-0.00912170019000769	NaN	39.8680572509766
1571	81.6841583251953	-0.134415164589882	-6.17497587203979	-0.0026282137259841	0.00418994715437293	0.0321119390428066	-0.0204853005707264	NaN	40.8420791625977
1572	80.3854675292969	0.839607775211334	-6.30484533309937	0.0288651939481497	-3.08191010844894e-05	0.025618452578783	-0.0156151866540313	NaN	40.1927337646484
1573	80.3854675292969	-0.134415164589882	-5.98017120361328	0.0181509424000978	-0.00425158534198999	0.0181509424000978	-0.0195112787187099	NaN	40.1927337646484
1574	79.7361145019531	0.514933466911316	-5.85030126571655	0.0155535480007529	-0.00782300252467394	0.0197743140161037	-0.0240567177534103	NaN	39.8680572509766
1575	78.4374160766602	-0.459089487791061	-5.85030126571655	0.00776136433705688	-0.0149658378213644	0.00873538758605719	-0.017887907102704	NaN	39.2187080383301
1576	82.3335113525391	-0.783763766288757	-6.23991060256958	0.0126314787194133	-0.00782300252467394	-0.00555028254166245	-0.0107450718060136	NaN	41.1667556762695
1577	82.3335113525391	-1.10843813419342	-6.17497587203979	-0.0026282137259841	-0.00490093370899558	-0.0110697457566857	-0.00100484199356288	NaN	41.1667556762695
1578	81.6841583251953	-1.43311238288879	-6.04510593414307	0.0106834331527352	-0.00360223650932312	-0.0104203969240189	-0.00457625929266214	NaN	40.8420791625977
1579	79.7361145019531	0.190259143710136	-6.04510593414307	0.00256657530553639	0.00321592413820326	-0.0243813935667276	0.000293855206109583	NaN	39.8680572509766
1580	81.0348129272461	0.514933466911316	-6.36978054046631	0.00256657530553639	-0.00230353930965066	-0.0266541130840778	0.00159255252219737	NaN	40.517406463623
1581	82.3335113525391	-0.134415164589882	-5.98017120361328	-0.00684897974133492	0.00776136433705688	-0.0406151078641415	0.0155535480007529	NaN	41.1667556762695
1582	81.6841583251953	0.514933466911316	-6.62951993942261	-0.0152905117720366	0.0162028968334198	-0.0363943427801132	0.0145795252174139	NaN	40.8420791625977
1583	81.6841583251953	0.839607775211334	-6.62951993942261	-0.0188619289547205	0.00808603875339031	-0.0389917381107807	0.0116574559360743	NaN	40.8420791625977
1584	80.3854675292969	1.48895645141602	-6.88925933837891	-0.0204853005707264	0.000618529506027699	-0.0263294391334057	-0.00425158534198999	NaN	40.1927337646484
1585	82.3335113525391	0.514933466911316	-6.69445466995239	-0.0117190945893526	-0.0185372550040483	-0.00749832857400179	-0.000355493422830477	NaN	41.1667556762695
1586	81.6841583251953	0.514933466911316	-6.75938940048218	-0.00717365415766835	-0.017887907102704	0.00776136433705688	-0.0026282137259841	NaN	40.8420791625977
1587	82.9828567504883	0.514933466911316	-7.79834747314453	0.000293855206109583	-0.0152905117720366	0.0236704051494598	-3.08191010844894e-05	NaN	41.4914283752441
1588	80.3854675292969	0.839607775211334	-7.60354280471802	0.0022419011220336	-0.0182125810533762	0.0304885655641556	-0.0026282137259841	NaN	40.1927337646484
1589	82.3335113525391	0.190259143710136	-7.53860807418823	-0.00522560812532902	-0.0185372550040483	0.00873538758605719	-0.00879702530801296	NaN	41.1667556762695
1590	79.0867691040039	1.48895645141602	-8.18795680999756	-0.00425158534198999	-0.000355493422830477	-0.00490093370899558	-0.0139918150380254	NaN	39.543384552002
1591	81.0348129272461	1.16428208351135	-7.9282169342041	0.01100810803473	-0.00230353930965066	-0.00360223650932312	-0.023407369852066	NaN	40.517406463623
1592	81.0348129272461	0.514933466911316	-7.53860807418823	0.0220470335334539	0.00126787810586393	-0.000680167751852423	-0.0292515084147453	NaN	40.517406463623
1593	80.3854675292969	1.16428208351135	-8.12302207946777	0.0213976856321096	0.00776136433705688	-0.0107450718060136	-0.0221086721867323	NaN	40.1927337646484
1594	81.6841583251953	0.190259143710136	-7.53860807418823	0.00938473641872406	0.00776136433705688	-0.0292515084147453	-0.0195112787187099	NaN	40.8420791625977
1595	81.6841583251953	0.190259143710136	-7.86328220367432	0.0100340843200684	0.0149041991680861	-0.0247060675173998	-0.0201606266200542	NaN	40.8420791625977
1596	79.7361145019531	1.16428208351135	-7.86328220367432	0.0116574559360743	0.0217223595827818	-0.0208099745213985	-0.00425158534198999	NaN	39.8680572509766
1597	79.7361145019531	1.48895645141602	-7.4087381362915	0.00970941036939621	0.029189869761467	-0.0172385573387146	-0.0026282137259841	NaN	39.8680572509766
1598	79.0867691040039	1.16428208351135	-7.4087381362915	0.00256657530553639	0.0162028968334198	-0.0172385573387146	-0.00132951640989631	NaN	39.543384552002
1599	79.7361145019531	0.514933466911316	-7.01912927627563	-0.000355493422830477	0.00776136433705688	-0.0149658378213644	-0.00977104809135199	NaN	39.8680572509766
1600	78.4374160766602	0.514933466911316	-6.82432460784912	-0.00197886489331722	-0.00132951640989631	-0.0146411629393697	0.00808603875339031	NaN	39.2187080383301
1601	77.1387176513672	1.81363070011139	-7.21393346786499	-0.000355493422830477	0.0100340843200684	-0.0175632312893867	0.0200989879667759	NaN	38.5693588256836
1602	78.4374160766602	-0.134415164589882	-6.75938940048218	-0.0230826959013939	0.0126314787194133	-0.0172385573387146	0.0285405199974775	NaN	39.2187080383301
1603	77.7880706787109	1.81363070011139	-6.82432460784912	-0.00977104809135199	0.00776136433705688	-0.0230826959013939	0.0165275707840919	NaN	38.8940353393555
1604	79.7361145019531	0.514933466911316	-5.98017120361328	-0.0230826959013939	0.00256657530553639	-0.0211346503347158	0.0217223595827818	NaN	39.8680572509766
1605	79.7361145019531	0.839607775211334	-6.17497587203979	-0.0133424662053585	-0.0100957229733467	0.00451462110504508	-0.0152905117720366	NaN	39.8680572509766
1606	81.0348129272461	0.839607775211334	-6.36978054046631	-0.0100957229733467	-0.0169138833880424	0.00126787810586393	0.00516396993771195	NaN	40.517406463623
1607	81.6841583251953	1.48895645141602	-6.30484533309937	-0.00197886489331722	-0.00457625929266214	0.00613799272105098	-0.00425158534198999	NaN	40.8420791625977
1608	82.3335113525391	0.514933466911316	-6.30484533309937	0.00289124972186983	-0.00165419070981443	-0.00132951640989631	-0.00165419070981443	NaN	41.1667556762695
1609	81.6841583251953	0.839607775211334	-6.17497587203979	-0.0107450718060136	-0.000680167751852423	-0.00360223650932312	-0.00912170019000769	NaN	40.8420791625977
1610	81.0348129272461	0.190259143710136	-5.85030126571655	-0.00717365415766835	-0.00944637414067984	0.000293855206109583	-0.0133424662053585	NaN	40.517406463623
1611	79.7361145019531	0.839607775211334	-6.56458520889282	0.0178262684494257	-0.00165419070981443	0.0162028968334198	-0.0273034609854221	NaN	39.8680572509766
1612	80.3854675292969	0.190259143710136	-6.69445466995239	0.0207483377307653	-0.0201606266200542	0.0178262684494257	-0.0217839982360601	NaN	40.1927337646484
1613	81.0348129272461	-1.43311238288879	-6.04510593414307	0.0158782228827477	-0.0188619289547205	0.0220470335334539	-0.0156151866540313	NaN	40.517406463623
1614	81.0348129272461	-0.134415164589882	-6.49965000152588	0.0210730116814375	-0.0201606266200542	0.00451462110504508	-0.0240567177534103	NaN	40.517406463623
1615	79.7361145019531	-0.134415164589882	-6.23991060256958	0.000943203864153475	-0.0123684434220195	0.0123068047687411	-0.00717365415766835	NaN	39.8680572509766
1616	81.0348129272461	-0.783763766288757	-6.04510593414307	0.00776136433705688	-0.00912170019000769	0.0132808275520802	-0.00912170019000769	NaN	40.517406463623
1617	81.0348129272461	-0.459089487791061	-6.88925933837891	0.00354059832170606	0.00776136433705688	0.013930176384747	0.000293855206109583	NaN	40.517406463623
1618	81.6841583251953	-0.134415164589882	-6.88925933837891	0.0175015944987535	-0.000355493422830477	0.0100340843200684	-0.00360223650932312	NaN	40.8420791625977
1619	79.7361145019531	1.16428208351135	-6.82432460784912	0.00321592413820326	0.000943203864153475	0.00581331877037883	0.00418994715437293	NaN	39.8680572509766
1620	79.0867691040039	1.16428208351135	-7.53860807418823	0.01100810803473	-0.0104203969240189	0.0132808275520802	-0.00555028254166245	NaN	39.543384552002
1621	79.7361145019531	1.16428208351135	-7.34380340576172	-0.00847235135734081	0.000943203864153475	-0.00100484199356288	0.0243197549134493	NaN	39.8680572509766
1622	79.0867691040039	1.81363070011139	-7.4087381362915	-0.0172385573387146	0.0162028968334198	-0.0107450718060136	0.031137915328145	NaN	39.543384552002
1623	82.3335113525391	0.190259143710136	-7.4087381362915	-0.00944637414067984	-0.00100484199356288	-0.00977104809135199	0.0220470335334539	NaN	41.1667556762695
1624	81.0348129272461	0.514933466911316	-7.60354280471802	-0.0120437685400248	-0.00425158534198999	-0.0123684434220195	0.011982130818069	NaN	40.517406463623
1625	80.3854675292969	1.16428208351135	-7.79834747314453	-0.0211346503347158	-0.0107450718060136	-0.0113944197073579	-0.00879702530801296	NaN	40.1927337646484
1626	79.7361145019531	1.48895645141602	-7.86328220367432	-0.0100957229733467	-0.023407369852066	-0.0133424662053585	0.00646266713738441	NaN	39.8680572509766
1627	80.3854675292969	1.16428208351135	-7.73341274261475	-0.00132951640989631	0.000618529506027699	-0.00197886489331722	0.0022419011220336	NaN	40.1927337646484
1628	80.3854675292969	1.16428208351135	-7.86328220367432	0.00873538758605719	0.00841071270406246	-0.00912170019000769	0.00191722682211548	NaN	40.1927337646484
1629	81.6841583251953	0.190259143710136	-7.53860807418823	0.0162028968334198	0.01847561635077	-0.00912170019000769	-0.00295288790948689	NaN	40.8420791625977
1630	81.0348129272461	0.190259143710136	-7.47367286682129	-0.00165419070981443	0.00776136433705688	0.0132808275520802	-0.0139918150380254	NaN	40.517406463623
1631	81.6841583251953	0.514933466911316	-7.47367286682129	0.0223717093467712	-0.00165419070981443	0.0171769186854362	-0.0201606266200542	NaN	40.8420791625977
1632	79.7361145019531	0.514933466911316	-6.75938940048218	0.0314625911414623	-0.00522560812532902	0.0252937767654657	-0.0211346503347158	NaN	39.8680572509766
1633	80.3854675292969	1.16428208351135	-7.47367286682129	0.0278911720961332	-0.0139918150380254	0.0207483377307653	-0.0224333461374044	NaN	40.1927337646484
1634	78.4374160766602	0.514933466911316	-7.01912927627563	0.0239950809627771	-0.0100957229733467	0.00678734155371785	-0.0224333461374044	NaN	39.2187080383301
1635	80.3854675292969	0.190259143710136	-6.95419406890869	0.0152288740500808	0.00159255252219737	-0.00457625929266214	-0.0204853005707264	NaN	40.1927337646484
1636	78.4374160766602	1.16428208351135	-6.69445466995239	0.00678734155371785	-0.00230353930965066	-0.00782300252467394	-0.00977104809135199	NaN	39.2187080383301
1637	77.7880706787109	1.16428208351135	-6.69445466995239	0.00516396993771195	0.0132808275520802	-0.021459324285388	-0.00490093370899558	NaN	38.8940353393555
1638	77.1387176513672	1.16428208351135	-6.43471527099609	0.00581331877037883	0.0100340843200684	-0.0159398596733809	-0.00684897974133492	NaN	38.5693588256836
1639	77.1387176513672	1.81363070011139	-6.56458520889282	-0.00587495695799589	0.00581331877037883	-0.0224333461374044	-0.00555028254166245	NaN	38.5693588256836
1640	77.7880706787109	0.839607775211334	-6.23991060256958	-0.00295288790948689	0.00483929552137852	-0.0247060675173998	0.00354059832170606	NaN	38.8940353393555
1641	79.0867691040039	0.514933466911316	-6.49965000152588	-0.0152905117720366	0.0152288740500808	-0.0266541130840778	0.00970941036939621	NaN	39.543384552002
1642	79.7361145019531	1.16428208351135	-6.62951993942261	-0.0133424662053585	0.0327612869441509	-0.0370436906814575	0.0265924744307995	NaN	39.8680572509766
1643	82.3335113525391	0.514933466911316	-6.36978054046631	-0.0139918150380254	0.0321119390428066	-0.0224333461374044	0.0145795252174139	NaN	41.1667556762695
1644	82.3335113525391	0.514933466911316	-6.49965000152588	-0.0279528107494116	0.0262678004801273	-0.02697878703475	0.0165275707840919	NaN	41.1667556762695
1645	81.0348129272461	1.16428208351135	-6.88925933837891	-0.0156151866540313	0.0152288740500808	-0.0100957229733467	-0.00360223650932312	NaN	40.517406463623
1646	81.0348129272461	1.16428208351135	-6.75938940048218	-0.0143164889886975	0.00418994715437293	-0.00814767740666866	-0.00132951640989631	NaN	40.517406463623
1647	81.0348129272461	0.190259143710136	-7.27886867523193	-0.00457625929266214	0.0155535480007529	0.00873538758605719	0.00808603875339031	NaN	40.517406463623
1648	82.9828567504883	-0.459089487791061	-6.88925933837891	-0.00619963090866804	0.00516396993771195	0.00776136433705688	-0.00295288790948689	NaN	41.4914283752441
1649	81.0348129272461	-1.10843813419342	-6.95419406890869	-0.00782300252467394	-0.00587495695799589	0.00126787810586393	-0.000680167751852423	NaN	40.517406463623
1650	81.0348129272461	-0.459089487791061	-6.82432460784912	-0.00782300252467394	-0.0126931173726916	0.00646266713738441	-0.0110697457566857	NaN	40.517406463623
1651	79.7361145019531	-0.134415164589882	-6.75938940048218	0.0106834331527352	-0.0276281367987394	0.0272418223321438	-0.0100957229733467	NaN	39.8680572509766
1652	81.0348129272461	-0.783763766288757	-7.4087381362915	0.0330859608948231	-0.02697878703475	0.0275664981454611	-0.023407369852066	NaN	40.517406463623
1653	80.3854675292969	-0.134415164589882	-7.4087381362915	0.0165275707840919	-0.0217839982360601	0.01847561635077	-0.0221086721867323	NaN	40.1927337646484
1654	81.0348129272461	-0.459089487791061	-7.14899873733521	0.0233457311987877	-0.0201606266200542	0.00906006153672934	-0.0263294391334057	NaN	40.517406463623
1655	79.7361145019531	0.514933466911316	-7.01912927627563	0.0103587592020631	-0.00100484199356288	0.00873538758605719	-0.0169138833880424	NaN	39.8680572509766
1656	79.7361145019531	1.16428208351135	-7.4087381362915	0.0103587592020631	-0.03444629535079	0.01100810803473	-0.0198359526693821	NaN	39.8680572509766
1657	79.0867691040039	1.81363070011139	-7.21393346786499	0.0158782228827477	0.00743668992072344	0.00938473641872406	-0.00490093370899558	NaN	39.543384552002
1658	79.7361145019531	1.48895645141602	-7.27886867523193	0.01100810803473	-0.00457625929266214	0.00548864435404539	-0.0104203969240189	NaN	39.8680572509766
1659	79.0867691040039	0.839607775211334	-7.73341274261475	0.00354059832170606	-0.00100484199356288	-0.000355493422830477	-0.00814767740666866	NaN	39.543384552002
1660	81.6841583251953	1.48895645141602	-7.60354280471802	0.00191722682211548	-0.00165419070981443	0.00516396993771195	-0.00749832857400179	NaN	40.8420791625977
1661	80.3854675292969	1.16428208351135	-7.47367286682129	-0.00749832857400179	0.01847561635077	-0.0139918150380254	0.0145795252174139	NaN	40.1927337646484
1662	81.0348129272461	1.48895645141602	-7.79834747314453	-0.0104203969240189	0.0360080301761627	-0.0201606266200542	0.0269171483814716	NaN	40.517406463623
1663	81.0348129272461	0.514933466911316	-7.4087381362915	-0.00717365415766835	0.0278911720961332	-0.0123684434220195	0.0200989879667759	NaN	40.517406463623
1664	81.0348129272461	0.190259143710136	-7.34380340576172	-0.0175632312893867	0.0321119390428066	-0.0204853005707264	0.0230210572481155	NaN	40.517406463623
1665	82.9828567504883	1.16428208351135	-7.9282169342041	-0.00619963090866804	0.0168522447347641	-0.00490093370899558	0.011982130818069	NaN	41.4914283752441
1666	79.0867691040039	1.48895645141602	-7.99315214157104	-0.00587495695799589	0.011982130818069	0.00386527273803949	-0.000355493422830477	NaN	39.543384552002
1667	79.7361145019531	1.16428208351135	-7.73341274261475	0.00841071270406246	0.00938473641872406	0.0100340843200684	0.00289124972186983	NaN	39.8680572509766
1668	79.7361145019531	1.16428208351135	-7.73341274261475	0.00581331877037883	0.0162028968334198	-0.00879702530801296	0.0022419011220336	NaN	39.8680572509766
1669	81.0348129272461	0.190259143710136	-6.75938940048218	0.00548864435404539	0.01100810803473	-0.00879702530801296	0.00646266713738441	NaN	40.517406463623
1670	81.6841583251953	-0.134415164589882	-6.49965000152588	-0.00782300252467394	0.00613799272105098	0.000618529506027699	-0.00587495695799589	NaN	40.8420791625977
1671	81.6841583251953	0.190259143710136	-7.21393346786499	0.0181509424000978	-0.00457625929266214	0.00646266713738441	-0.0159398596733809	NaN	40.8420791625977
1672	77.7880706787109	0.839607775211334	-6.88925933837891	0.0226963832974434	-0.0243813935667276	0.0126314787194133	-0.0165892094373703	NaN	38.8940353393555
1673	79.7361145019531	0.190259143710136	-7.08406400680542	0.0168522447347641	0.0022419011220336	0.00841071270406246	-0.0169138833880424	NaN	39.8680572509766
1674	77.1387176513672	1.48895645141602	-6.43471527099609	0.00906006153672934	-0.00717365415766835	0.00191722682211548	-0.0133424662053585	NaN	38.5693588256836
1675	79.0867691040039	-0.134415164589882	-6.17497587203979	-0.00912170019000769	0.0022419011220336	-0.00782300252467394	-0.0136671401560307	NaN	39.543384552002
1676	78.4374160766602	0.514933466911316	-5.78536653518677	0.00159255252219737	0.00678734155371785	-0.00587495695799589	0.000293855206109583	NaN	39.2187080383301
1677	79.0867691040039	0.839607775211334	-6.62951993942261	0.0116574559360743	0.0155535480007529	-0.00522560812532902	0.00126787810586393	NaN	39.543384552002
1678	80.3854675292969	-0.134415164589882	-7.01912927627563	0.000293855206109583	0.00581331877037883	-0.00295288790948689	0.00841071270406246	NaN	40.1927337646484
1679	80.3854675292969	0.839607775211334	-6.36978054046631	-0.0117190945893526	-0.00457625929266214	0.000618529506027699	-0.00230353930965066	NaN	40.1927337646484
1680	81.0348129272461	0.190259143710136	-6.30484533309937	0.00451462110504508	-0.00749832857400179	0.00289124972186983	0.000943203864153475	NaN	40.517406463623
1681	79.7361145019531	0.190259143710136	-6.30484533309937	-0.0182125810533762	0.00516396993771195	-0.00684897974133492	0.0152288740500808	NaN	39.8680572509766
1682	79.7361145019531	1.48895645141602	-6.36978054046631	-0.0172385573387146	0.0259431265294552	-0.0243813935667276	0.0298392176628113	NaN	39.8680572509766
1683	81.0348129272461	0.839607775211334	-6.43471527099609	-0.0139918150380254	0.0178262684494257	-0.017887907102704	0.0262678004801273	NaN	40.517406463623
1684	80.3854675292969	0.514933466911316	-6.69445466995239	-0.0136671401560307	0.00451462110504508	-0.0117190945893526	0.0162028968334198	NaN	40.1927337646484
1685	79.7361145019531	0.514933466911316	-6.69445466995239	-0.0162645354866982	-0.000680167751852423	-0.00782300252467394	0.00613799272105098	NaN	39.8680572509766
1686	79.7361145019531	-0.134415164589882	-7.21393346786499	-0.00132951640989631	-0.0100957229733467	0.00678734155371785	-0.00327756232582033	NaN	39.8680572509766
1687	80.3854675292969	0.190259143710136	-7.34380340576172	0.00873538758605719	-0.00619963090866804	-0.00847235135734081	0.00321592413820326	NaN	40.1927337646484
1688	80.3854675292969	-0.134415164589882	-7.4087381362915	0.00159255252219737	0.000293855206109583	0.0149041991680861	-0.00847235135734081	NaN	40.1927337646484
1689	80.3854675292969	-0.783763766288757	-7.79834747314453	0.00581331877037883	-0.000355493422830477	-3.08191010844894e-05	-0.0104203969240189	NaN	40.1927337646484
1690	81.0348129272461	0.190259143710136	-7.9282169342041	0.0123068047687411	-0.000680167751852423	0.00613799272105098	-0.0133424662053585	NaN	40.517406463623
1691	79.7361145019531	0.514933466911316	-7.73341274261475	0.0272418223321438	-0.00425158534198999	0.0197743140161037	-0.028926832601428	NaN	39.8680572509766
1692	80.3854675292969	-0.134415164589882	-7.4087381362915	0.0343846566975117	0.00191722682211548	0.0278911720961332	-0.0185372550040483	NaN	40.1927337646484
1693	79.7361145019531	0.839607775211334	-7.27886867523193	0.0314625911414623	-0.0120437685400248	0.0210730116814375	-0.0302255302667618	NaN	39.8680572509766
1694	81.0348129272461	0.190259143710136	-7.27886867523193	0.0275664981454611	-0.00879702530801296	0.0158782228827477	-0.0295761823654175	NaN	40.517406463623
1695	78.4374160766602	0.839607775211334	-7.14899873733521	0.0175015944987535	-0.00197886489331722	0.00451462110504508	-0.0123684434220195	NaN	39.2187080383301
1696	79.0867691040039	0.839607775211334	-7.01912927627563	0.0126314787194133	0.000293855206109583	0.0136055024340749	-0.0136671401560307	NaN	39.543384552002
1697	80.3854675292969	-0.459089487791061	-6.82432460784912	0.00711201597005129	0.000943203864153475	0.00678734155371785	-0.00197886489331722	NaN	40.1927337646484
1698	81.0348129272461	0.514933466911316	-6.95419406890869	0.00289124972186983	0.00289124972186983	0.0155535480007529	-0.00360223650932312	NaN	40.517406463623
1699	81.0348129272461	-0.134415164589882	-7.34380340576172	-0.000355493422830477	-0.00230353930965066	0.00418994715437293	-0.0026282137259841	NaN	40.517406463623
1700	79.7361145019531	1.48895645141602	-7.53860807418823	-0.000355493422830477	-0.00944637414067984	0.00191722682211548	0.00613799272105098	NaN	39.8680572509766
1701	79.7361145019531	0.839607775211334	-7.34380340576172	-0.00360223650932312	0.00451462110504508	-0.00717365415766835	0.0106834331527352	NaN	39.8680572509766
1702	79.7361145019531	0.190259143710136	-7.08406400680542	-0.0100957229733467	0.0126314787194133	-0.0195112787187099	0.0275664981454611	NaN	39.8680572509766
1703	81.6841583251953	0.190259143710136	-7.34380340576172	-0.00879702530801296	0.0132808275520802	-0.0123684434220195	0.0239950809627771	NaN	40.8420791625977
1704	79.7361145019531	1.16428208351135	-7.21393346786499	-0.0169138833880424	0.0149041991680861	-0.0126931173726916	0.0265924744307995	NaN	39.8680572509766
1705	80.3854675292969	0.839607775211334	-6.30484533309937	-0.0143164889886975	0.00548864435404539	-0.0113944197073579	0.00938473641872406	NaN	40.1927337646484
1706	80.3854675292969	0.514933466911316	-6.36978054046631	-0.00847235135734081	0.00646266713738441	0.000293855206109583	0.00678734155371785	NaN	40.1927337646484
1707	80.3854675292969	0.839607775211334	-7.34380340576172	-0.00977104809135199	0.00873538758605719	-0.00684897974133492	0.00873538758605719	NaN	40.1927337646484
1708	81.0348129272461	0.839607775211334	-7.34380340576172	-0.00555028254166245	0.00418994715437293	-0.00944637414067984	-0.00327756232582033	NaN	40.517406463623
1709	81.0348129272461	-0.134415164589882	-7.14899873733521	-0.00717365415766835	-0.000680167751852423	-0.000680167751852423	-0.00587495695799589	NaN	40.517406463623
1710	80.3854675292969	0.514933466911316	-6.30484533309937	-0.0110697457566857	-0.00749832857400179	0.00256657530553639	-0.00360223650932312	NaN	40.1927337646484
1711	79.7361145019531	0.190259143710136	-6.04510593414307	0.00678734155371785	-0.0198359526693821	0.0171769186854362	-0.0250307414680719	NaN	39.8680572509766
1712	76.489372253418	0.839607775211334	-6.49965000152588	0.01847561635077	-0.0273034609854221	0.0152288740500808	-0.0146411629393697	NaN	38.244686126709
1713	79.0867691040039	0.190259143710136	-7.01912927627563	0.00970941036939621	-0.028926832601428	0.0162028968334198	-0.0211346503347158	NaN	39.543384552002
1714	75.8400268554688	1.48895645141602	-7.08406400680542	0.012956153601408	-0.0311995539814234	0.00841071270406246	-0.0182125810533762	NaN	37.9200134277344
1715	78.4374160766602	1.48895645141602	-6.95419406890869	0.00808603875339031	-0.0250307414680719	0.00354059832170606	-0.0126931173726916	NaN	39.2187080383301
1716	79.0867691040039	0.190259143710136	-6.62951993942261	0.00711201597005129	-0.0240567177534103	0.0100340843200684	-0.000680167751852423	NaN	39.543384552002
1717	80.3854675292969	0.839607775211334	-6.49965000152588	0.0136055024340749	-0.0162645354866982	-0.00165419070981443	0.00159255252219737	NaN	40.1927337646484
1718	80.3854675292969	0.514933466911316	-6.82432460784912	0.00841071270406246	-0.00717365415766835	-0.00684897974133492	-0.000680167751852423	NaN	40.1927337646484
1719	80.3854675292969	1.48895645141602	-6.95419406890869	0.00516396993771195	-0.0201606266200542	-0.00295288790948689	-0.00490093370899558	NaN	40.1927337646484
1720	82.3335113525391	1.16428208351135	-6.95419406890869	-0.00295288790948689	-0.0172385573387146	-0.0188619289547205	0.00321592413820326	NaN	41.1667556762695
1721	81.0348129272461	0.190259143710136	-6.88925933837891	-0.00490093370899558	0.00451462110504508	-0.00717365415766835	0.0236704051494598	NaN	40.517406463623
1722	81.0348129272461	0.514933466911316	-7.21393346786499	-0.0130177913233638	0.0171769186854362	-0.0185372550040483	0.029189869761467	NaN	40.517406463623
1723	81.6841583251953	-0.459089487791061	-7.14899873733521	-0.0162645354866982	0.0223717093467712	-0.0198359526693821	0.0132808275520802	NaN	40.8420791625977
1724	80.3854675292969	0.514933466911316	-7.6684775352478	-0.00879702530801296	0.0158782228827477	-0.021459324285388	0.0113327819854021	NaN	40.1927337646484
1725	79.7361145019531	-0.783763766288757	-7.47367286682129	-0.0169138833880424	0.00451462110504508	-0.0139918150380254	0.00516396993771195	NaN	39.8680572509766
1726	82.3335113525391	-0.783763766288757	-7.47367286682129	-0.00717365415766835	0.0123068047687411	-0.00327756232582033	-3.08191010844894e-05	NaN	41.1667556762695
1727	81.0348129272461	-1.43311238288879	-7.34380340576172	-0.00879702530801296	0.00483929552137852	-0.00425158534198999	0.00354059832170606	NaN	40.517406463623
1728	81.6841583251953	-0.459089487791061	-7.21393346786499	-0.0126931173726916	0.00678734155371785	0.00516396993771195	-0.00879702530801296	NaN	40.8420791625977
1729	80.3854675292969	0.514933466911316	-6.95419406890869	-0.00684897974133492	0.0123068047687411	-0.00457625929266214	-0.00684897974133492	NaN	40.1927337646484
1730	80.3854675292969	0.839607775211334	-7.14899873733521	-0.000355493422830477	0.0113327819854021	-3.08191010844894e-05	-0.00977104809135199	NaN	40.1927337646484
1731	81.6841583251953	0.514933466911316	-7.27886867523193	0.012956153601408	0.0100340843200684	0.0149041991680861	-0.0217839982360601	NaN	40.8420791625977
1732	81.6841583251953	0.190259143710136	-7.34380340576172	0.0353586822748184	-0.00879702530801296	0.0136055024340749	-0.0260047651827335	NaN	40.8420791625977
1733	79.7361145019531	1.16428208351135	-7.53860807418823	0.013930176384747	-0.0198359526693821	0.0142548503354192	-0.0191866029053926	NaN	39.8680572509766
1734	79.7361145019531	-0.134415164589882	-7.27886867523193	0.0181509424000978	-0.00457625929266214	0.00321592413820326	-0.0169138833880424	NaN	39.8680572509766
1735	81.0348129272461	0.190259143710136	-6.56458520889282	0.0100340843200684	-0.00457625929266214	-0.00457625929266214	-0.00522560812532902	NaN	40.517406463623
1736	81.0348129272461	1.16428208351135	-7.47367286682129	0.00938473641872406	0.00418994715437293	0.00386527273803949	-0.00457625929266214	NaN	40.517406463623
1737	80.3854675292969	1.48895645141602	-7.34380340576172	0.00256657530553639	0.00581331877037883	0.00581331877037883	-0.00197886489331722	NaN	40.1927337646484
1738	81.0348129272461	1.48895645141602	-7.34380340576172	0.00678734155371785	0.0197743140161037	0.00711201597005129	-0.00684897974133492	NaN	40.517406463623
1739	81.6841583251953	0.190259143710136	-7.01912927627563	-0.0152905117720366	0.0132808275520802	0.00711201597005129	-0.00522560812532902	NaN	40.8420791625977
1740	81.0348129272461	0.190259143710136	-6.82432460784912	0.0149041991680861	0.0165275707840919	0.0136055024340749	-0.00619963090866804	NaN	40.517406463623
1741	81.6841583251953	1.48895645141602	-6.95419406890869	-0.0156151866540313	0.0243197549134493	0.00256657530553639	0.0188002903014421	NaN	40.8420791625977
1742	81.6841583251953	0.514933466911316	-6.49965000152588	-0.0169138833880424	0.0353586822748184	-0.000680167751852423	0.0262678004801273	NaN	40.8420791625977
1743	80.3854675292969	1.16428208351135	-6.75938940048218	-0.0188619289547205	0.0308132413774729	-0.00944637414067984	0.0207483377307653	NaN	40.1927337646484
1744	80.3854675292969	0.514933466911316	-6.95419406890869	-0.0276281367987394	0.0282158460468054	0.0022419011220336	0.00808603875339031	NaN	40.1927337646484
1745	81.0348129272461	0.190259143710136	-6.36978054046631	-0.0165892094373703	0.0210730116814375	0.000943203864153475	0.00678734155371785	NaN	40.517406463623
1746	80.3854675292969	0.839607775211334	-6.43471527099609	-0.00555028254166245	0.0175015944987535	0.0181509424000978	0.00191722682211548	NaN	40.1927337646484
1747	80.3854675292969	0.514933466911316	-6.23991060256958	0.00516396993771195	0.0145795252174139	-3.08191010844894e-05	0.0106834331527352	NaN	40.1927337646484
1748	79.7361145019531	0.514933466911316	-6.49965000152588	-0.00490093370899558	0.00548864435404539	-0.00490093370899558	-3.08191010844894e-05	NaN	39.8680572509766
1749	78.4374160766602	0.190259143710136	-6.49965000152588	-0.00490093370899558	-0.00684897974133492	-0.0162645354866982	-0.00295288790948689	NaN	39.2187080383301
1750	79.0867691040039	0.190259143710136	-6.23991060256958	-0.00230353930965066	-0.0276281367987394	-0.0110697457566857	-0.00327756232582033	NaN	39.543384552002
1751	78.4374160766602	1.48895645141602	-7.08406400680542	0.0106834331527352	-0.0230826959013939	0.00418994715437293	-0.0211346503347158	NaN	39.2187080383301
1752	78.4374160766602	1.48895645141602	-6.36978054046631	0.0223717093467712	-0.0347709693014622	0.00483929552137852	-0.00977104809135199	NaN	39.2187080383301
1753	78.4374160766602	0.839607775211334	-6.56458520889282	0.0249691028147936	-0.0367190167307854	0.025618452578783	-0.0182125810533762	NaN	39.2187080383301
1754	81.0348129272461	0.514933466911316	-6.88925933837891	0.011982130818069	-0.0357449948787689	0.0230210572481155	-0.0133424662053585	NaN	40.517406463623
1755	78.4374160766602	1.16428208351135	-7.21393346786499	0.0100340843200684	-0.0328229255974293	0.0262678004801273	-0.00490093370899558	NaN	39.2187080383301
1756	80.3854675292969	1.16428208351135	-7.14899873733521	0.00970941036939621	-0.0250307414680719	0.0142548503354192	0.00970941036939621	NaN	40.1927337646484
1757	79.7361145019531	1.48895645141602	-7.14899873733521	0.0220470335334539	-0.0156151866540313	0.0223717093467712	0.01100810803473	NaN	39.8680572509766
1758	80.3854675292969	0.839607775211334	-6.82432460784912	0.00873538758605719	-0.00100484199356288	0.00613799272105098	0.0022419011220336	NaN	40.1927337646484
1759	78.4374160766602	1.16428208351135	-6.88925933837891	0.00354059832170606	-0.0123684434220195	0.00678734155371785	0.000293855206109583	NaN	39.2187080383301
1760	82.3335113525391	-1.10843813419342	-7.14899873733521	0.00841071270406246	-0.00879702530801296	-0.00230353930965066	0.00516396993771195	NaN	41.1667556762695
1761	79.0867691040039	0.190259143710136	-7.79834747314453	-0.00879702530801296	0.00906006153672934	-0.0169138833880424	0.0243197549134493	NaN	39.543384552002
1762	80.3854675292969	-0.459089487791061	-7.73341274261475	-0.0126931173726916	0.025618452578783	-0.0201606266200542	0.0252937767654657	NaN	40.1927337646484
1763	80.3854675292969	-0.459089487791061	-7.21393346786499	-0.0110697457566857	0.0340599827468395	-0.03444629535079	0.0162028968334198	NaN	40.1927337646484
1764	82.3335113525391	-0.134415164589882	-7.21393346786499	-0.0120437685400248	0.0304885655641556	-0.0324982516467571	0.00776136433705688	NaN	41.1667556762695
1765	80.3854675292969	0.839607775211334	-7.34380340576172	-0.0136671401560307	0.0246444288641214	-0.0253554154187441	0.00938473641872406	NaN	40.1927337646484
1766	81.0348129272461	1.48895645141602	-7.73341274261475	0.000293855206109583	0.0230210572481155	-0.0159398596733809	0.000293855206109583	NaN	40.517406463623
1767	79.0867691040039	0.839607775211334	-7.73341274261475	-0.00295288790948689	0.0243197549134493	-0.00360223650932312	0.00321592413820326	NaN	39.543384552002
1768	79.7361145019531	1.48895645141602	-7.4087381362915	0.00321592413820326	0.0272418223321438	-0.00425158534198999	-0.00457625929266214	NaN	39.8680572509766
1769	81.0348129272461	1.16428208351135	-7.47367286682129	-0.0117190945893526	0.0162028968334198	0.00516396993771195	-0.00587495695799589	NaN	40.517406463623
1770	82.9828567504883	0.190259143710136	-7.34380340576172	-0.00652430532500148	0.000618529506027699	0.0152288740500808	-0.0143164889886975	NaN	41.4914283752441
1771	81.0348129272461	0.190259143710136	-7.21393346786499	0.0142548503354192	-0.0230826959013939	0.0181509424000978	-0.0211346503347158	NaN	40.517406463623
1772	79.0867691040039	1.48895645141602	-7.9282169342041	0.029189869761467	-0.0347709693014622	0.0269171483814716	-0.023407369852066	NaN	39.543384552002
1773	81.0348129272461	0.190259143710136	-7.01912927627563	0.0171769186854362	-0.0253554154187441	0.0126314787194133	-0.0185372550040483	NaN	40.517406463623
1774	77.7880706787109	1.81363070011139	-6.88925933837891	0.0175015944987535	-0.00295288790948689	0.0220470335334539	-0.0237320438027382	NaN	38.8940353393555
1775	81.0348129272461	0.190259143710136	-6.56458520889282	0.0142548503354192	-0.00782300252467394	0.0233457311987877	-0.00977104809135199	NaN	40.517406463623
1776	80.3854675292969	0.514933466911316	-7.01912927627563	0.0123068047687411	-0.0204853005707264	0.0230210572481155	0.0022419011220336	NaN	40.1927337646484
1777	81.6841583251953	0.190259143710136	-6.62951993942261	0.00906006153672934	-0.0266541130840778	0.025618452578783	0.00581331877037883	NaN	40.8420791625977
1778	80.3854675292969	0.514933466911316	-6.82432460784912	0.00776136433705688	-0.0328229255974293	0.0369820520281792	0.00126787810586393	NaN	40.1927337646484
1779	81.6841583251953	0.514933466911316	-6.88925933837891	-0.00230353930965066	-0.0273034609854221	0.036657378077507	-0.00197886489331722	NaN	40.8420791625977
1780	79.7361145019531	1.16428208351135	-6.69445466995239	-0.0126931173726916	-0.0217839982360601	0.0447742342948914	0.00418994715437293	NaN	39.8680572509766
1781	81.6841583251953	0.190259143710136	-6.30484533309937	-0.0159398596733809	-0.0104203969240189	0.0158782228827477	0.0113327819854021	NaN	40.8420791625977
1782	79.7361145019531	0.839607775211334	-6.23991060256958	-0.0191866029053926	0.0103587592020631	0.01847561635077	0.0321119390428066	NaN	39.8680572509766
1783	79.7361145019531	0.514933466911316	-5.98017120361328	-0.0201606266200542	0.00776136433705688	-0.00100484199356288	0.0282158460468054	NaN	39.8680572509766
1784	77.7880706787109	1.16428208351135	-6.56458520889282	-0.0295761823654175	0.0100340843200684	-0.0120437685400248	0.0100340843200684	NaN	38.8940353393555
1785	76.489372253418	1.16428208351135	-6.75938940048218	-0.0276281367987394	0.00418994715437293	-0.0126931173726916	0.011982130818069	NaN	38.244686126709
1786	77.1387176513672	0.839607775211334	-6.36978054046631	-0.0126931173726916	0.0116574559360743	-0.0169138833880424	0.00938473641872406	NaN	38.5693588256836
1787	79.0867691040039	0.839607775211334	-6.23991060256958	-0.00197886489331722	0.0162028968334198	-0.0273034609854221	0.011982130818069	NaN	39.543384552002
1788	79.0867691040039	0.839607775211334	-6.04510593414307	-3.08191010844894e-05	0.0155535480007529	-0.0406151078641415	0.00711201597005129	NaN	39.543384552002
1789	78.4374160766602	2.46297931671143	-6.30484533309937	-0.00360223650932312	0.0178262684494257	-0.0445111989974976	-0.00652430532500148	NaN	39.2187080383301
1790	80.3854675292969	1.48895645141602	-7.08406400680542	-0.00522560812532902	0.011982130818069	-0.028926832601428	-0.00132951640989631	NaN	40.1927337646484
1791	79.7361145019531	2.13830494880676	-7.21393346786499	0.011982130818069	-3.08191010844894e-05	-0.00814767740666866	-0.0159398596733809	NaN	39.8680572509766
1792	82.3335113525391	-0.134415164589882	-6.82432460784912	0.0386054255068302	-0.0120437685400248	0.00711201597005129	-0.0195112787187099	NaN	41.1667556762695
1793	79.7361145019531	1.81363070011139	-7.01912927627563	0.0213976856321096	-0.00392691092565656	0.00516396993771195	-0.0110697457566857	NaN	39.8680572509766
1794	82.3335113525391	-0.459089487791061	-6.69445466995239	0.0236704051494598	-0.0162645354866982	-0.00619963090866804	-0.00782300252467394	NaN	41.1667556762695
1795	81.0348129272461	-0.783763766288757	-6.82432460784912	0.0103587592020631	-0.023407369852066	-0.00425158534198999	-0.00327756232582033	NaN	40.517406463623
1796	79.7361145019531	0.190259143710136	-7.14899873733521	0.0136055024340749	-0.00295288790948689	-0.000680167751852423	-0.00165419070981443	NaN	39.8680572509766
1797	79.0867691040039	0.190259143710136	-7.21393346786499	0.000618529506027699	-0.00295288790948689	0.00646266713738441	0.00126787810586393	NaN	39.543384552002
1798	80.3854675292969	0.514933466911316	-7.08406400680542	0.00613799272105098	0.00386527273803949	-0.00717365415766835	-0.00360223650932312	NaN	40.1927337646484
1799	79.7361145019531	1.16428208351135	-6.95419406890869	0.00321592413820326	0.00483929552137852	0.00321592413820326	-0.00457625929266214	NaN	39.8680572509766
1800	82.9828567504883	0.190259143710136	-6.82432460784912	0.0162028968334198	0.00354059832170606	-0.0130177913233638	-0.00197886489331722	NaN	41.4914283752441
1801	79.7361145019531	1.48895645141602	-6.69445466995239	-0.0123684434220195	0.0301638916134834	-0.0146411629393697	0.0126314787194133	NaN	39.8680572509766
1802	81.6841583251953	-0.134415164589882	-7.47367286682129	-0.0149658378213644	0.0382807515561581	-0.0169138833880424	0.0217223595827818	NaN	40.8420791625977
1803	79.7361145019531	1.81363070011139	-7.6684775352478	-0.0146411629393697	0.0438002124428749	-0.0195112787187099	0.0123068047687411	NaN	39.8680572509766
1804	81.0348129272461	0.514933466911316	-7.47367286682129	-0.0217839982360601	0.045423585921526	-0.0256800893694162	0.00743668992072344	NaN	40.517406463623
1805	81.0348129272461	0.514933466911316	-7.4087381362915	-0.0100957229733467	0.0347093306481838	-0.0263294391334057	0.00776136433705688	NaN	40.517406463623
1806	81.0348129272461	0.514933466911316	-7.4087381362915	-0.0152905117720366	0.0386054255068302	-0.0133424662053585	0.00548864435404539	NaN	40.517406463623
1807	80.3854675292969	0.514933466911316	-7.27886867523193	0.00516396993771195	0.0282158460468054	-0.0120437685400248	0.0158782228827477	NaN	40.1927337646484
1808	81.0348129272461	0.514933466911316	-7.47367286682129	0.00159255252219737	0.0304885655641556	-0.0136671401560307	0.00776136433705688	NaN	40.517406463623
1809	79.7361145019531	0.514933466911316	-6.62951993942261	-0.00392691092565656	0.0236704051494598	-0.0175632312893867	0.00613799272105098	NaN	39.8680572509766
1810	81.6841583251953	1.16428208351135	-6.88925933837891	0.00256657530553639	0.00191722682211548	-0.0117190945893526	-0.00327756232582033	NaN	40.8420791625977
1811	79.7361145019531	1.16428208351135	-6.88925933837891	0.0178262684494257	-0.0100957229733467	0.0106834331527352	-0.00360223650932312	NaN	39.8680572509766
1812	79.7361145019531	2.46297931671143	-6.95419406890869	0.0347093306481838	-0.0224333461374044	0.0175015944987535	-0.0211346503347158	NaN	39.8680572509766
1813	80.3854675292969	0.514933466911316	-6.75938940048218	0.0210730116814375	-0.0198359526693821	0.0113327819854021	-0.00327756232582033	NaN	40.1927337646484
1814	78.4374160766602	2.13830494880676	-6.75938940048218	0.0197743140161037	-0.02697878703475	0.0223717093467712	-0.00782300252467394	NaN	39.2187080383301
1815	81.0348129272461	1.81363070011139	-6.95419406890869	0.0123068047687411	-0.0341216214001179	0.0116574559360743	-0.00100484199356288	NaN	40.517406463623
1816	79.7361145019531	1.16428208351135	-6.88925933837891	0.00451462110504508	-0.0299008563160896	0.0113327819854021	0.000943203864153475	NaN	39.8680572509766
1817	81.0348129272461	0.190259143710136	-6.75938940048218	0.00483929552137852	-0.0292515084147453	0.0272418223321438	0.00289124972186983	NaN	40.517406463623
1818	79.0867691040039	0.514933466911316	-6.56458520889282	0.00451462110504508	-0.0324982516467571	0.0288651939481497	0.0022419011220336	NaN	39.543384552002
1819	77.7880706787109	1.16428208351135	-6.69445466995239	-0.0026282137259841	-0.0295761823654175	0.0340599827468395	0.00321592413820326	NaN	38.8940353393555
1820	75.8400268554688	1.16428208351135	-7.14899873733521	-0.0195112787187099	-0.0273034609854221	0.0321119390428066	0.000943203864153475	NaN	37.9200134277344
1821	77.1387176513672	1.48895645141602	-7.01912927627563	-0.0136671401560307	0.0106834331527352	0.01100810803473	0.0171769186854362	NaN	38.5693588256836
1822	77.7880706787109	1.48895645141602	-6.56458520889282	-0.0217839982360601	0.00191722682211548	0.0022419011220336	0.0207483377307653	NaN	38.8940353393555
1823	79.7361145019531	0.839607775211334	-6.23991060256958	-0.0136671401560307	0.0113327819854021	-0.00392691092565656	0.0126314787194133	NaN	39.8680572509766
1824	81.0348129272461	0.514933466911316	-5.98017120361328	-0.0273034609854221	0.0106834331527352	-0.0230826959013939	0.00548864435404539	NaN	40.517406463623
1825	81.0348129272461	1.16428208351135	-7.01912927627563	-0.0133424662053585	0.00613799272105098	-0.00912170019000769	-0.000355493422830477	NaN	40.517406463623
1826	78.4374160766602	1.48895645141602	-7.14899873733521	-0.0117190945893526	0.00418994715437293	-0.00814767740666866	-0.00165419070981443	NaN	39.2187080383301
1827	79.7361145019531	1.81363070011139	-7.34380340576172	-0.000355493422830477	0.00516396993771195	-0.00912170019000769	0.000618529506027699	NaN	39.8680572509766
1828	80.3854675292969	0.514933466911316	-7.08406400680542	0.000293855206109583	0.00159255252219737	-0.0295761823654175	0.0100340843200684	NaN	40.1927337646484
1829	81.6841583251953	0.514933466911316	-6.88925933837891	-0.00684897974133492	0.00159255252219737	-0.0159398596733809	0.00678734155371785	NaN	40.8420791625977
1830	81.6841583251953	-0.134415164589882	-6.43471527099609	-0.00295288790948689	-0.0149658378213644	-0.0175632312893867	-0.00230353930965066	NaN	40.8420791625977
1831	80.3854675292969	0.190259143710136	-6.88925933837891	0.01100810803473	-0.00522560812532902	0.00191722682211548	-0.0149658378213644	NaN	40.1927337646484
1832	82.3335113525391	-0.783763766288757	-7.01912927627563	0.0269171483814716	-0.0357449948787689	0.0149041991680861	-0.0120437685400248	NaN	41.1667556762695
1833	79.0867691040039	0.514933466911316	-7.08406400680542	0.0175015944987535	-0.0282774847000837	0.0126314787194133	-0.00879702530801296	NaN	39.543384552002
1834	82.3335113525391	-1.10843813419342	-6.88925933837891	0.0165275707840919	-0.0282774847000837	0.011982130818069	-0.0123684434220195	NaN	41.1667556762695
1835	80.3854675292969	0.839607775211334	-7.53860807418823	0.0145795252174139	-0.0256800893694162	-0.0026282137259841	0.00126787810586393	NaN	40.1927337646484
1836	80.3854675292969	0.839607775211334	-6.75938940048218	0.0168522447347641	-0.0208099745213985	0.00808603875339031	0.00938473641872406	NaN	40.1927337646484
1837	79.7361145019531	0.190259143710136	-6.88925933837891	0.0152288740500808	-0.00555028254166245	0.00678734155371785	0.00970941036939621	NaN	39.8680572509766
1838	81.0348129272461	0.514933466911316	-6.95419406890869	0.0200989879667759	-0.00619963090866804	0.00678734155371785	0.00451462110504508	NaN	40.517406463623
1839	78.4374160766602	1.16428208351135	-7.01912927627563	0.00906006153672934	0.00126787810586393	0.0136055024340749	0.0126314787194133	NaN	39.2187080383301
1840	80.3854675292969	1.48895645141602	-7.47367286682129	0.00743668992072344	-0.00652430532500148	0.0123068047687411	0.00873538758605719	NaN	40.1927337646484
1841	79.0867691040039	2.13830494880676	-6.82432460784912	-0.00555028254166245	0.0116574559360743	0.00548864435404539	0.0223717093467712	NaN	39.543384552002
1842	80.3854675292969	1.16428208351135	-6.88925933837891	-0.0126931173726916	0.0181509424000978	-0.00490093370899558	0.0386054255068302	NaN	40.1927337646484
1843	81.0348129272461	0.514933466911316	-6.88925933837891	-0.0136671401560307	0.0230210572481155	-0.00684897974133492	0.0197743140161037	NaN	40.517406463623
1844	81.6841583251953	1.16428208351135	-7.34380340576172	-0.028926832601428	0.0223717093467712	-0.00425158534198999	0.0171769186854362	NaN	40.8420791625977
1845	79.7361145019531	1.81363070011139	-7.14899873733521	-0.0201606266200542	0.00841071270406246	-0.0172385573387146	0.00321592413820326	NaN	39.8680572509766
1846	79.0867691040039	1.48895645141602	-7.34380340576172	-0.017887907102704	-3.08191010844894e-05	-0.0149658378213644	0.00159255252219737	NaN	39.543384552002
1847	82.3335113525391	0.514933466911316	-6.62951993942261	-0.0152905117720366	0.00451462110504508	-0.0227580219507217	0.00256657530553639	NaN	41.1667556762695
1848	81.6841583251953	0.514933466911316	-6.49965000152588	-0.00327756232582033	0.00970941036939621	-0.0266541130840778	0.00289124972186983	NaN	40.8420791625977
1849	81.0348129272461	0.190259143710136	-6.95419406890869	-0.0156151866540313	0.0145795252174139	-0.0240567177534103	-0.00490093370899558	NaN	40.517406463623
1850	81.0348129272461	0.514933466911316	-7.14899873733521	-0.00847235135734081	0.0132808275520802	-0.0230826959013939	-0.00425158534198999	NaN	40.517406463623
1851	81.0348129272461	0.514933466911316	-6.88925933837891	0.00581331877037883	-3.08191010844894e-05	-0.00912170019000769	-0.0117190945893526	NaN	40.517406463623
1852	79.7361145019531	1.81363070011139	-7.14899873733521	0.0197743140161037	-0.00847235135734081	0.00906006153672934	-0.0198359526693821	NaN	39.8680572509766
1853	81.6841583251953	0.514933466911316	-6.30484533309937	0.0230210572481155	0.01100810803473	0.00159255252219737	-0.0201606266200542	NaN	40.8420791625977
1854	81.0348129272461	1.48895645141602	-6.88925933837891	0.01847561635077	-0.0117190945893526	-0.00100484199356288	-0.0162645354866982	NaN	40.517406463623
1855	79.7361145019531	1.16428208351135	-6.82432460784912	0.0207483377307653	-0.00132951640989631	0.00613799272105098	-0.00100484199356288	NaN	39.8680572509766
1856	79.0867691040039	2.13830494880676	-7.21393346786499	0.0116574559360743	0.00906006153672934	-0.00327756232582033	-0.000680167751852423	NaN	39.543384552002
1857	79.7361145019531	1.16428208351135	-7.01912927627563	0.00548864435404539	0.01847561635077	0.00256657530553639	0.00548864435404539	NaN	39.8680572509766
1858	77.1387176513672	1.81363070011139	-7.21393346786499	0.00386527273803949	0.0262678004801273	0.00808603875339031	0.00743668992072344	NaN	38.5693588256836
1859	78.4374160766602	1.16428208351135	-6.95419406890869	-0.00425158534198999	0.0239950809627771	0.0136055024340749	0.000293855206109583	NaN	39.2187080383301
1860	78.4374160766602	0.839607775211334	-6.62951993942261	-0.0217839982360601	0.0343846566975117	-0.00197886489331722	0.000618529506027699	NaN	39.2187080383301
1861	79.7361145019531	0.514933466911316	-6.75938940048218	-0.0104203969240189	0.0554884895682335	-0.00197886489331722	0.0272418223321438	NaN	39.8680572509766
1862	77.1387176513672	1.16428208351135	-7.34380340576172	-0.02697878703475	0.07431960105896	0.00581331877037883	0.0298392176628113	NaN	38.5693588256836
1863	80.3854675292969	-0.134415164589882	-6.88925933837891	-0.0175632312893867	0.0681507885456085	-0.0279528107494116	0.0230210572481155	NaN	40.1927337646484
1864	79.0867691040039	1.16428208351135	-7.53860807418823	-0.0295761823654175	0.0655533894896507	-0.0318489037454128	0.01100810803473	NaN	39.543384552002
1865	79.0867691040039	1.81363070011139	-6.75938940048218	-0.0169138833880424	0.0554884895682335	-0.0347709693014622	0.000618529506027699	NaN	39.543384552002
1866	79.7361145019531	0.190259143710136	-6.95419406890869	-0.0169138833880424	0.0373067259788513	-0.0331475995481014	0.00548864435404539	NaN	39.8680572509766
1867	81.0348129272461	0.190259143710136	-7.47367286682129	0.000618529506027699	0.0350340083241463	-0.0334722734987736	0.00418994715437293	NaN	40.517406463623
1868	80.3854675292969	0.190259143710136	-6.95419406890869	-0.00230353930965066	0.0230210572481155	-0.0334722734987736	0.000293855206109583	NaN	40.1927337646484
1869	79.7361145019531	0.839607775211334	-6.88925933837891	-0.00977104809135199	0.00191722682211548	-0.0211346503347158	-0.00197886489331722	NaN	39.8680572509766
1870	79.7361145019531	0.514933466911316	-7.47367286682129	-0.00457625929266214	-0.0117190945893526	-0.0120437685400248	-0.0026282137259841	NaN	39.8680572509766
1871	80.3854675292969	-0.459089487791061	-7.21393346786499	0.0136055024340749	-0.0402904339134693	0.0181509424000978	-0.0195112787187099	NaN	40.1927337646484
1872	80.3854675292969	-1.43311238288879	-6.43471527099609	0.0360080301761627	-0.0587968714535236	0.0327612869441509	-0.021459324285388	NaN	40.1927337646484
1873	82.3335113525391	-0.459089487791061	-7.14899873733521	0.0321119390428066	-0.0652903541922569	0.0246444288641214	-0.0172385573387146	NaN	41.1667556762695
1874	79.0867691040039	-0.134415164589882	-7.08406400680542	0.0282158460468054	-0.0678877532482147	0.0399041213095188	-0.0130177913233638	NaN	39.543384552002
1875	82.3335113525391	-0.459089487791061	-6.88925933837891	0.020423661917448	-0.073731891810894	0.0265924744307995	-0.0169138833880424	NaN	41.1667556762695
1876	82.3335113525391	-0.459089487791061	-7.34380340576172	0.0175015944987535	-0.0669137313961983	0.0200989879667759	-0.000355493422830477	NaN	41.1667556762695
1877	81.0348129272461	0.514933466911316	-7.27886867523193	0.0103587592020631	-0.0584721975028515	0.0194496400654316	-0.000680167751852423	NaN	40.517406463623
1878	81.0348129272461	-0.134415164589882	-6.56458520889282	0.0142548503354192	-0.0497059896588326	0.00646266713738441	-0.00327756232582033	NaN	40.517406463623
1879	81.0348129272461	0.514933466911316	-6.82432460784912	0.00418994715437293	-0.0415891297161579	0.00418994715437293	-0.00425158534198999	NaN	40.517406463623
1880	80.3854675292969	1.16428208351135	-7.34380340576172	0.000618529506027699	-0.03444629535079	0.00548864435404539	0.00321592413820326	NaN	40.1927337646484
1881	80.3854675292969	0.190259143710136	-7.21393346786499	0.00418994715437293	-0.0117190945893526	-0.00977104809135199	0.012956153601408	NaN	40.1927337646484
1882	82.9828567504883	0.190259143710136	-7.01912927627563	-0.0146411629393697	0.00483929552137852	-0.0104203969240189	0.0217223595827818	NaN	41.4914283752441
1883	79.0867691040039	1.48895645141602	-7.21393346786499	-0.0026282137259841	0.00776136433705688	-0.0198359526693821	0.0191249661147594	NaN	39.543384552002
1884	82.3335113525391	0.190259143710136	-6.30484533309937	-0.0191866029053926	0.00516396993771195	-0.0152905117720366	0.0213976856321096	NaN	41.1667556762695
1885	81.0348129272461	0.514933466911316	-6.69445466995239	-0.0133424662053585	0.00289124972186983	-0.0139918150380254	-0.00230353930965066	NaN	40.517406463623
1886	81.0348129272461	0.839607775211334	-6.88925933837891	-0.00782300252467394	-0.0026282137259841	-0.00295288790948689	-0.00360223650932312	NaN	40.517406463623
1887	81.0348129272461	1.16428208351135	-7.21393346786499	-0.00457625929266214	0.00776136433705688	0.00256657530553639	0.00938473641872406	NaN	40.517406463623
1888	80.3854675292969	0.190259143710136	-7.14899873733521	0.00581331877037883	0.0142548503354192	-0.00295288790948689	-0.00197886489331722	NaN	40.1927337646484
1889	82.3335113525391	-0.134415164589882	-6.69445466995239	-0.00555028254166245	0.00970941036939621	-0.00977104809135199	-0.00457625929266214	NaN	41.1667556762695
1890	81.0348129272461	-0.134415164589882	-6.69445466995239	-0.0113944197073579	0.00289124972186983	0.000943203864153475	-0.0130177913233638	NaN	40.517406463623
1891	79.7361145019531	1.16428208351135	-7.08406400680542	0.00776136433705688	0.00613799272105098	0.0100340843200684	-0.0198359526693821	NaN	39.8680572509766
1892	82.3335113525391	0.190259143710136	-7.01912927627563	0.0226963832974434	-0.00522560812532902	0.0262678004801273	-0.0227580219507217	NaN	41.1667556762695
1893	78.4374160766602	0.839607775211334	-7.14899873733521	0.0171769186854362	-0.0110697457566857	0.0210730116814375	-0.0221086721867323	NaN	39.2187080383301
1894	80.3854675292969	0.514933466911316	-6.82432460784912	0.0113327819854021	-0.0172385573387146	0.0155535480007529	-0.0224333461374044	NaN	40.1927337646484
1895	79.7361145019531	0.514933466911316	-6.95419406890869	0.000943203864153475	-0.0139918150380254	0.00581331877037883	-0.0172385573387146	NaN	39.8680572509766
1896	78.4374160766602	1.48895645141602	-6.82432460784912	-0.00165419070981443	-0.00490093370899558	-0.00652430532500148	-0.00717365415766835	NaN	39.2187080383301
1897	78.4374160766602	1.16428208351135	-7.08406400680542	0.00126787810586393	0.00483929552137852	0.00159255252219737	-0.00457625929266214	NaN	39.2187080383301
1898	77.1387176513672	1.81363070011139	-7.14899873733521	0.00743668992072344	-0.00457625929266214	-0.00749832857400179	-0.00717365415766835	NaN	38.5693588256836
1899	79.0867691040039	0.190259143710136	-7.4087381362915	-0.0026282137259841	0.00386527273803949	-0.0201606266200542	-0.00749832857400179	NaN	39.543384552002
1900	79.0867691040039	0.839607775211334	-6.95419406890869	-0.00814767740666866	-0.00425158534198999	-0.00879702530801296	-0.00879702530801296	NaN	39.543384552002
1901	79.0867691040039	1.16428208351135	-6.95419406890869	-0.00684897974133492	0.0136055024340749	-0.0195112787187099	0.0113327819854021	NaN	39.543384552002
1902	81.0348129272461	0.839607775211334	-6.75938940048218	-0.0123684434220195	0.0389300994575024	-0.0221086721867323	0.0197743140161037	NaN	40.517406463623
1903	80.3854675292969	0.839607775211334	-6.95419406890869	-0.00847235135734081	0.0561378374695778	-0.0169138833880424	0.0136055024340749	NaN	40.1927337646484
1904	81.0348129272461	-0.134415164589882	-6.95419406890869	-0.021459324285388	0.0431508645415306	-0.0243813935667276	0.00483929552137852	NaN	40.517406463623
1905	81.6841583251953	1.16428208351135	-7.27886867523193	-0.0117190945893526	0.0265924744307995	-0.00977104809135199	-0.00522560812532902	NaN	40.8420791625977
1906	79.7361145019531	1.16428208351135	-7.08406400680542	-0.0123684434220195	0.0158782228827477	-0.00230353930965066	0.000618529506027699	NaN	39.8680572509766
1907	80.3854675292969	0.839607775211334	-6.95419406890869	-0.00360223650932312	0.0165275707840919	0.000943203864153475	-0.000355493422830477	NaN	40.1927337646484
1908	79.0867691040039	0.514933466911316	-6.75938940048218	0.00386527273803949	0.0145795252174139	-0.0126931173726916	0.00191722682211548	NaN	39.543384552002
1909	81.0348129272461	0.190259143710136	-7.14899873733521	0.00906006153672934	0.00711201597005129	-0.0146411629393697	-0.0133424662053585	NaN	40.517406463623
1910	80.3854675292969	-1.10843813419342	-6.95419406890869	-0.00360223650932312	-0.00100484199356288	-0.00847235135734081	-0.0133424662053585	NaN	40.1927337646484
1911	79.7361145019531	-0.134415164589882	-6.82432460784912	0.00743668992072344	-0.00879702530801296	0.00873538758605719	-0.0247060675173998	NaN	39.8680572509766
1912	79.7361145019531	-0.134415164589882	-6.95419406890869	0.0278911720961332	-0.0282774847000837	0.0175015944987535	-0.0156151866540313	NaN	39.8680572509766
1913	81.0348129272461	-0.134415164589882	-6.23991060256958	0.0288651939481497	-0.0169138833880424	0.0116574559360743	-0.0169138833880424	NaN	40.517406463623
1914	80.3854675292969	0.190259143710136	-6.23991060256958	0.0191249661147594	-0.0107450718060136	0.00126787810586393	-0.00912170019000769	NaN	40.1927337646484
1915	80.3854675292969	1.48895645141602	-6.62951993942261	0.0106834331527352	-0.00522560812532902	0.00126787810586393	-0.00782300252467394	NaN	40.1927337646484
1916	80.3854675292969	0.190259143710136	-6.30484533309937	0.00841071270406246	0.000618529506027699	-0.00717365415766835	0.011982130818069	NaN	40.1927337646484
1917	81.6841583251953	0.514933466911316	-6.36978054046631	0.0191249661147594	0.0165275707840919	-0.000355493422830477	0.00289124972186983	NaN	40.8420791625977
1918	79.7361145019531	0.190259143710136	-6.04510593414307	0.00646266713738441	0.00873538758605719	-0.00457625929266214	0.0103587592020631	NaN	39.8680572509766
1919	79.7361145019531	1.81363070011139	-6.49965000152588	0.00451462110504508	0.0106834331527352	-0.00912170019000769	0.011982130818069	NaN	39.8680572509766
1920	80.3854675292969	1.81363070011139	-6.75938940048218	0.000943203864153475	0.00191722682211548	-0.0185372550040483	0.0103587592020631	NaN	40.1927337646484
1921	81.0348129272461	0.514933466911316	-6.88925933837891	0.00191722682211548	0.01847561635077	-0.0162645354866982	0.0275664981454611	NaN	40.517406463623
1922	79.7361145019531	1.48895645141602	-6.88925933837891	-0.0195112787187099	0.0399041213095188	-0.0217839982360601	0.0376313999295235	NaN	39.8680572509766
1923	81.0348129272461	0.839607775211334	-6.56458520889282	-0.017887907102704	0.0334106348454952	-0.0237320438027382	0.0200989879667759	NaN	40.517406463623
1924	80.3854675292969	1.48895645141602	-7.34380340576172	-0.0159398596733809	0.0295145437121391	-0.0367190167307854	0.00841071270406246	NaN	40.1927337646484
1925	80.3854675292969	1.48895645141602	-7.14899873733521	-0.0162645354866982	0.0246444288641214	-0.0243813935667276	0.0022419011220336	NaN	40.1927337646484
1926	80.3854675292969	0.514933466911316	-7.34380340576172	0.00289124972186983	0.0246444288641214	-0.00360223650932312	-0.00165419070981443	NaN	40.1927337646484
1927	80.3854675292969	0.514933466911316	-7.6684775352478	-3.08191010844894e-05	0.029189869761467	-0.00522560812532902	0.00321592413820326	NaN	40.1927337646484
1928	79.0867691040039	0.839607775211334	-7.79834747314453	-0.00197886489331722	0.0330859608948231	-0.00360223650932312	0.00321592413820326	NaN	39.543384552002
1929	79.7361145019531	0.839607775211334	-7.6684775352478	0.0123068047687411	0.0327612869441509	-0.0149658378213644	-0.00490093370899558	NaN	39.8680572509766
1930	80.3854675292969	1.81363070011139	-7.60354280471802	-0.00425158534198999	0.031137915328145	-0.00847235135734081	-0.0133424662053585	NaN	40.1927337646484
1931	81.6841583251953	0.514933466911316	-7.21393346786499	0.011982130818069	0.00776136433705688	0.00159255252219737	-0.0279528107494116	NaN	40.8420791625977
1932	80.3854675292969	0.514933466911316	-7.21393346786499	0.0217223595827818	0.00970941036939621	0.020423661917448	-0.0243813935667276	NaN	40.1927337646484
1933	79.0867691040039	1.16428208351135	-7.6684775352478	0.013930176384747	-0.00327756232582033	0.00386527273803949	-0.0263294391334057	NaN	39.543384552002
1934	78.4374160766602	1.48895645141602	-7.47367286682129	0.0191249661147594	0.00321592413820326	0.00126787810586393	-0.0240567177534103	NaN	39.2187080383301
1935	79.0867691040039	0.190259143710136	-7.14899873733521	0.00548864435404539	-0.00912170019000769	-0.000680167751852423	-0.0123684434220195	NaN	39.543384552002
1936	78.4374160766602	0.839607775211334	-7.34380340576172	0.0142548503354192	-0.00847235135734081	0.00938473641872406	-0.00360223650932312	NaN	39.2187080383301
1937	79.7361145019531	0.190259143710136	-7.53860807418823	0.00970941036939621	-0.0104203969240189	0.00873538758605719	0.00386527273803949	NaN	39.8680572509766
1938	78.4374160766602	0.839607775211334	-7.14899873733521	0.0132808275520802	-0.0182125810533762	0.0103587592020631	-0.00295288790948689	NaN	39.2187080383301
1939	79.0867691040039	0.190259143710136	-7.53860807418823	0.0022419011220336	-0.0253554154187441	0.00321592413820326	0.00159255252219737	NaN	39.543384552002
1940	77.7880706787109	1.16428208351135	-6.95419406890869	-0.00490093370899558	-0.0373683646321297	0.0106834331527352	-3.08191010844894e-05	NaN	38.8940353393555
1941	81.6841583251953	0.514933466911316	-7.08406400680542	-0.00360223650932312	-0.0243813935667276	-0.0026282137259841	0.0373067259788513	NaN	40.8420791625977
1942	79.7361145019531	0.190259143710136	-6.69445466995239	-0.0221086721867323	0.00256657530553639	-0.00555028254166245	0.0282158460468054	NaN	39.8680572509766
1943	80.3854675292969	1.81363070011139	-6.56458520889282	-0.0133424662053585	-0.00457625929266214	0.00126787810586393	0.0369820520281792	NaN	40.1927337646484
1944	79.7361145019531	0.514933466911316	-6.04510593414307	-0.0247060675173998	0.0022419011220336	-0.0130177913233638	0.0132808275520802	NaN	39.8680572509766
1945	82.3335113525391	0.190259143710136	-6.56458520889282	-0.0169138833880424	-0.0139918150380254	-0.000355493422830477	-0.00327756232582033	NaN	41.1667556762695
1946	80.3854675292969	0.514933466911316	-6.49965000152588	-0.0123684434220195	-0.00814767740666866	0.00516396993771195	-0.00132951640989631	NaN	40.1927337646484
1947	81.6841583251953	-0.459089487791061	-6.82432460784912	0.00841071270406246	-0.017887907102704	0.00354059832170606	-0.00977104809135199	NaN	40.8420791625977
1948	81.6841583251953	-0.134415164589882	-6.43471527099609	-0.00522560812532902	-0.00782300252467394	-0.00619963090866804	-0.00652430532500148	NaN	40.8420791625977
1949	81.6841583251953	-0.459089487791061	-6.23991060256958	-0.00132951640989631	-0.00197886489331722	-0.00847235135734081	-0.00749832857400179	NaN	40.8420791625977
1950	79.7361145019531	-0.134415164589882	-6.30484533309937	0.00808603875339031	-0.00879702530801296	-0.00912170019000769	-0.0156151866540313	NaN	39.8680572509766
1951	80.3854675292969	0.190259143710136	-7.21393346786499	0.0171769186854362	-0.0120437685400248	0.00581331877037883	-0.0230826959013939	NaN	40.1927337646484
1952	81.0348129272461	-1.10843813419342	-6.88925933837891	0.0275664981454611	-0.0211346503347158	0.0103587592020631	-0.0221086721867323	NaN	40.517406463623
1953	79.7361145019531	-0.134415164589882	-6.95419406890869	0.025618452578783	-0.0162645354866982	0.0100340843200684	-0.0175632312893867	NaN	39.8680572509766
1954	81.0348129272461	-0.459089487791061	-6.75938940048218	0.0155535480007529	-0.0208099745213985	0.00289124972186983	-0.00684897974133492	NaN	40.517406463623
1955	79.7361145019531	0.514933466911316	-7.01912927627563	0.01100810803473	-0.0139918150380254	0.00289124972186983	-0.0130177913233638	NaN	39.8680572509766
1956	79.7361145019531	1.16428208351135	-6.75938940048218	0.0145795252174139	0.00191722682211548	-0.00100484199356288	0.000618529506027699	NaN	39.8680572509766
1957	79.7361145019531	1.48895645141602	-7.14899873733521	0.0152288740500808	0.01100810803473	0.000618529506027699	0.00646266713738441	NaN	39.8680572509766
1958	81.0348129272461	1.16428208351135	-6.95419406890869	0.0123068047687411	-0.00165419070981443	0.000618529506027699	0.00776136433705688	NaN	40.517406463623
1959	79.7361145019531	1.81363070011139	-7.6684775352478	0.0188002903014421	0.00483929552137852	0.000943203864153475	0.00873538758605719	NaN	39.8680572509766
1960	80.3854675292969	0.839607775211334	-7.6684775352478	-0.00490093370899558	-0.00197886489331722	0.00126787810586393	0.00548864435404539	NaN	40.1927337646484
1961	80.3854675292969	1.48895645141602	-7.6684775352478	-0.0107450718060136	0.0165275707840919	-0.00684897974133492	0.0194496400654316	NaN	40.1927337646484
1962	82.9828567504883	0.190259143710136	-7.27886867523193	-0.0253554154187441	0.0282158460468054	-0.0175632312893867	0.0376313999295235	NaN	41.4914283752441
1963	79.0867691040039	0.839607775211334	-7.79834747314453	-0.0273034609854221	0.0265924744307995	-0.0204853005707264	0.0207483377307653	NaN	39.543384552002
1964	80.3854675292969	1.48895645141602	-7.9282169342041	-0.0126931173726916	0.0239950809627771	-0.0146411629393697	0.0103587592020631	NaN	40.1927337646484
1965	80.3854675292969	0.514933466911316	-7.6684775352478	-0.0230826959013939	0.012956153601408	-0.000680167751852423	0.00256657530553639	NaN	40.1927337646484
1966	81.0348129272461	0.514933466911316	-7.6684775352478	-0.00555028254166245	0.00938473641872406	0.00289124972186983	-0.00814767740666866	NaN	40.517406463623
1967	80.3854675292969	0.839607775211334	-6.75938940048218	-0.00522560812532902	0.0022419011220336	-0.00360223650932312	-0.000355493422830477	NaN	40.1927337646484
1968	79.7361145019531	1.16428208351135	-6.82432460784912	-0.00295288790948689	0.000618529506027699	0.000293855206109583	-0.00684897974133492	NaN	39.8680572509766
1969	80.3854675292969	1.81363070011139	-7.08406400680542	-0.00717365415766835	-0.00522560812532902	-0.00230353930965066	-0.00555028254166245	NaN	40.1927337646484
1970	81.0348129272461	0.190259143710136	-7.01912927627563	-0.0117190945893526	-0.00977104809135199	0.00776136433705688	-0.0107450718060136	NaN	40.517406463623
1971	81.6841583251953	0.514933466911316	-7.08406400680542	0.00938473641872406	-0.0253554154187441	0.0217223595827818	-0.0227580219507217	NaN	40.8420791625977
1972	79.7361145019531	1.16428208351135	-7.01912927627563	0.0259431265294552	-0.0182125810533762	0.020423661917448	-0.0188619289547205	NaN	39.8680572509766
1973	81.0348129272461	-0.134415164589882	-7.14899873733521	0.0249691028147936	-0.021459324285388	0.011982130818069	-0.0227580219507217	NaN	40.517406463623
1974	79.0867691040039	1.48895645141602	-6.82432460784912	0.0162028968334198	-0.0204853005707264	0.0152288740500808	-0.00295288790948689	NaN	39.543384552002
1975	79.0867691040039	-0.459089487791061	-6.36978054046631	0.0155535480007529	-0.0227580219507217	-0.00132951640989631	-0.00132951640989631	NaN	39.543384552002
1976	79.0867691040039	0.190259143710136	-6.49965000152588	0.01100810803473	-0.0282774847000837	0.0022419011220336	0.00354059832170606	NaN	39.543384552002
1977	80.3854675292969	-0.134415164589882	-6.43471527099609	0.00743668992072344	0.0100340843200684	0.00126787810586393	0.0165275707840919	NaN	40.1927337646484
1978	79.0867691040039	0.190259143710136	-6.23991060256958	0.00743668992072344	-0.00490093370899558	0.00548864435404539	0.031137915328145	NaN	39.543384552002
1979	79.7361145019531	0.190259143710136	-6.17497587203979	-0.000355493422830477	-0.00132951640989631	-0.00814767740666866	0.00906006153672934	NaN	39.8680572509766
1980	75.8400268554688	1.48895645141602	-6.23991060256958	-0.00490093370899558	0.00418994715437293	-0.00944637414067984	0.0207483377307653	NaN	37.9200134277344
1981	80.3854675292969	-0.134415164589882	-7.08406400680542	-0.0247060675173998	0.0162028968334198	-0.0113944197073579	0.0278911720961332	NaN	40.1927337646484
1982	77.7880706787109	0.839607775211334	-6.69445466995239	-0.0305502042174339	0.0308132413774729	-0.0195112787187099	0.0340599827468395	NaN	38.8940353393555
1983	81.0348129272461	-0.134415164589882	-6.30484533309937	-0.0195112787187099	0.0282158460468054	-0.0185372550040483	0.0343846566975117	NaN	40.517406463623
1984	79.0867691040039	0.514933466911316	-6.56458520889282	-0.0224333461374044	0.0213976856321096	-0.021459324285388	0.0278911720961332	NaN	39.543384552002
1985	80.3854675292969	0.514933466911316	-6.95419406890869	-0.0175632312893867	0.0022419011220336	-0.0162645354866982	0.013930176384747	NaN	40.1927337646484
1986	79.7361145019531	0.514933466911316	-6.95419406890869	-0.0107450718060136	-0.00457625929266214	-0.00847235135734081	0.0194496400654316	NaN	39.8680572509766
1987	79.0867691040039	0.514933466911316	-7.21393346786499	-0.00457625929266214	-0.00749832857400179	-0.0100957229733467	0.011982130818069	NaN	39.543384552002
1988	79.7361145019531	0.514933466911316	-7.14899873733521	-0.00977104809135199	0.00354059832170606	-0.00684897974133492	0.0168522447347641	NaN	39.8680572509766
1989	81.6841583251953	-0.459089487791061	-7.14899873733521	-0.00295288790948689	0.0262678004801273	-0.00555028254166245	0.00581331877037883	NaN	40.8420791625977
1990	80.3854675292969	-0.459089487791061	-6.95419406890869	-0.00944637414067984	0.0210730116814375	-0.00490093370899558	-0.00230353930965066	NaN	40.1927337646484
1991	79.7361145019531	-0.459089487791061	-7.60354280471802	0.00516396993771195	-0.00587495695799589	0.00841071270406246	-0.0188619289547205	NaN	39.8680572509766
1992	81.6841583251953	-1.75778675079346	-7.01912927627563	0.0275664981454611	-0.0357449948787689	0.0188002903014421	-0.00749832857400179	NaN	40.8420791625977
1993	80.3854675292969	-0.134415164589882	-7.53860807418823	0.0188002903014421	-0.0315242260694504	0.0155535480007529	-0.0143164889886975	NaN	40.1927337646484
1994	80.3854675292969	-1.75778675079346	-7.47367286682129	0.0288651939481497	-0.0311995539814234	0.00711201597005129	-0.0117190945893526	NaN	40.1927337646484
1995	80.3854675292969	0.190259143710136	-7.60354280471802	0.0168522447347641	-0.0273034609854221	0.00386527273803949	-0.0026282137259841	NaN	40.1927337646484
1996	80.3854675292969	-0.134415164589882	-7.60354280471802	0.0162028968334198	-0.0185372550040483	0.00418994715437293	-0.0113944197073579	NaN	40.1927337646484
1997	80.3854675292969	1.16428208351135	-6.88925933837891	0.0207483377307653	-0.00684897974133492	-0.00230353930965066	-0.000355493422830477	NaN	40.1927337646484
1998	80.3854675292969	0.514933466911316	-6.69445466995239	0.00678734155371785	-0.0149658378213644	0.00873538758605719	-0.000680167751852423	NaN	40.1927337646484
1999	79.7361145019531	0.839607775211334	-7.21393346786499	-3.08191010844894e-05	-0.0143164889886975	0.00646266713738441	0.00191722682211548	NaN	39.8680572509766
2000	82.9828567504883	-0.459089487791061	-7.21393346786499	0.00776136433705688	-0.0126931173726916	0.0022419011220336	-0.00197886489331722	NaN	41.4914283752441
[truncated: 7,880 more rows]
