# Supplementary material for: Precise instruction and consideration of the vertical and horizontal force component increases validity and reliability of the 90:20 Isometric Posterior Chain Test
Source: PLoS One. 2024 Oct 28;19(10):e0312843. doi: 10.1371/journal.pone.0312843 (PMC11515970; doi:10.1371/journal.pone.0312843)
Supplement: S1 File — (ZIP) [file pone.0312843.s001.zip › S1_Raw_Data/M1_P04_vh_2.csv]

1	84.2815551757813	3.43700218200684	-8.38276100158691	0.0249691028147936	-0.0574981719255447	-0.105549976229668	-0.0561994761228561	NaN	42.1407775878906
2	84.2815551757813	3.11232805252075	-7.99315214157104	0.0347093306481838	-0.0565241500735283	-0.072757862508297	-0.0893162563443184	NaN	42.1407775878906
3	83.632209777832	3.11232805252075	-8.12302207946777	0.0321119390428066	-0.0568488240242004	-0.0730825439095497	-0.101004533469677	NaN	41.816104888916
4	82.9828567504883	3.7616765499115	-7.86328220367432	0.0373067259788513	-0.0438618510961533	-0.0893162563443184	-0.106199324131012	NaN	41.4914283752441
5	86.2295989990234	2.13830494880676	-7.60354280471802	0.0191249661147594	-0.0347709693014622	-0.103277251124382	-0.0773033052682877	NaN	43.1147994995117
6	84.2815551757813	2.78765368461609	-8.05808639526367	0.0136055024340749	-0.03444629535079	-0.063342310488224	-0.0383423902094364	NaN	42.1407775878906
7	84.9309005737305	2.78765368461609	-8.05808639526367	0.0191249661147594	-0.0185372550040483	-0.0597708933055401	-0.0113944197073579	NaN	42.4654502868652
8	83.632209777832	2.46297931671143	-7.6684775352478	0.00483929552137852	-0.0133424662053585	-0.0227580219507217	-0.00652430532500148	NaN	41.816104888916
9	83.632209777832	3.7616765499115	-8.05808639526367	0.0178262684494257	-0.00392691092565656	0.00938473641872406	0.00516396993771195	NaN	41.816104888916
10	82.9828567504883	3.11232805252075	-7.6684775352478	0.00386527273803949	0.0103587592020631	0.0415274947881699	0.0246444288641214	NaN	41.4914283752441
11	82.9828567504883	3.7616765499115	-7.86328220367432	-0.0308748781681061	0.025618452578783	0.112955838441849	0.0681507885456085	NaN	41.4914283752441
12	84.2815551757813	2.46297931671143	-8.12302207946777	-0.0273034609854221	0.025618452578783	0.0957481041550636	0.105813004076481	NaN	42.1407775878906
13	82.9828567504883	4.08635091781616	-8.57756614685059	-0.0237320438027382	0.036657378077507	0.0808130875229836	0.115228563547134	NaN	41.4914283752441
14	81.6841583251953	3.7616765499115	-8.18795680999756	-0.0230826959013939	0.0347093306481838	0.0918520092964172	0.110358446836472	NaN	40.8420791625977
15	82.9828567504883	3.43700218200684	-7.9282169342041	-0.021459324285388	0.0233457311987877	0.0996441915631294	0.0804884135723114	NaN	41.4914283752441
16	84.2815551757813	2.46297931671143	-7.4087381362915	-0.0117190945893526	0.0252937767654657	0.066202737390995	0.0610079504549503	NaN	42.1407775878906
17	83.632209777832	3.11232805252075	-7.86328220367432	-0.00619963090866804	0.0210730116814375	0.0548391379415989	0.0386054255068302	NaN	41.816104888916
18	83.632209777832	3.7616765499115	-8.12302207946777	-0.00327756232582033	0.0236704051494598	0.00159255252219737	0.0155535480007529	NaN	41.816104888916
19	84.2815551757813	4.08635091781616	-8.05808639526367	0.00321592413820326	0.0165275707840919	-0.0260047651827335	0.00841071270406246	NaN	42.1407775878906
20	86.2295989990234	2.46297931671143	-7.9282169342041	0.000943203864153475	-0.00522560812532902	-0.0799007043242455	-0.0276281367987394	NaN	43.1147994995117
21	82.3335113525391	3.11232805252075	-7.86328220367432	0.020423661917448	-0.0263294391334057	-0.112043462693691	-0.0545761026442051	NaN	41.1667556762695
22	84.9309005737305	3.43700218200684	-7.86328220367432	0.0285405199974775	-0.0221086721867323	-0.090614952147007	-0.105549976229668	NaN	42.4654502868652
23	80.3854675292969	4.08635091781616	-7.9282169342041	0.025618452578783	-0.0221086721867323	-0.0847708135843277	-0.111069433391094	NaN	40.1927337646484
24	82.9828567504883	2.46297931671143	-7.9282169342041	0.025618452578783	-0.0172385573387146	-0.10587465018034	-0.11788759380579	NaN	41.4914283752441
25	81.6841583251953	3.11232805252075	-7.9282169342041	0.0106834331527352	-0.0175632312893867	-0.105549976229668	-0.0925630033016205	NaN	40.8420791625977
26	80.3854675292969	3.43700218200684	-8.12302207946777	0.000618529506027699	-0.00360223650932312	-0.0662643760442734	-0.0545761026442051	NaN	40.1927337646484
27	81.0348129272461	3.43700218200684	-7.99315214157104	-0.00392691092565656	-0.00100484199356288	-0.0474332682788372	-0.0230826959013939	NaN	40.517406463623
28	81.6841583251953	2.78765368461609	-7.73341274261475	0.00126787810586393	0.012956153601408	-0.0299008563160896	-0.0139918150380254	NaN	40.8420791625977
29	81.0348129272461	2.46297931671143	-7.73341274261475	0.0022419011220336	0.00841071270406246	-3.08191010844894e-05	-0.00327756232582033	NaN	40.517406463623
30	82.3335113525391	2.46297931671143	-7.73341274261475	-0.00782300252467394	0.0191249661147594	0.0532157681882381	0.00808603875339031	NaN	41.1667556762695
31	81.6841583251953	2.46297931671143	-7.60354280471802	-0.0324982516467571	0.0392547734081745	0.101916916668415	0.0665274113416672	NaN	40.8420791625977
32	82.3335113525391	4.41102504730225	-7.99315214157104	-0.0263294391334057	0.0431508645415306	0.0837351530790329	0.103864960372448	NaN	41.1667556762695
33	83.632209777832	3.7616765499115	-7.79834747314453	-0.0318489037454128	0.0506183728575706	0.0739949271082878	0.112306490540504	NaN	41.816104888916
34	84.2815551757813	3.11232805252075	-7.53860807418823	-0.0204853005707264	0.0337353087961674	0.110683120787144	0.112306490540504	NaN	42.1407775878906
35	84.9309005737305	3.11232805252075	-7.53860807418823	-0.0188619289547205	0.0246444288641214	0.0989948436617851	0.0827611312270164	NaN	42.4654502868652
36	84.9309005737305	3.11232805252075	-8.05808639526367	-0.0149658378213644	0.0191249661147594	0.0947740823030472	0.0600339286029339	NaN	42.4654502868652
37	86.2295989990234	2.46297931671143	-7.9282169342041	0.00451462110504508	0.0136055024340749	0.0710728541016579	0.0308132413774729	NaN	43.1147994995117
38	84.9309005737305	2.46297931671143	-7.9282169342041	-0.00814767740666866	0.00256657530553639	0.0347093306481838	0.01100810803473	NaN	42.4654502868652
39	82.9828567504883	3.11232805252075	-7.99315214157104	0.00321592413820326	-0.00360223650932312	0.000618529506027699	-0.000355493422830477	NaN	41.4914283752441
40	83.632209777832	2.78765368461609	-7.53860807418823	0.0191249661147594	-0.0376930385828018	-0.0652903541922569	-0.0299008563160896	NaN	41.816104888916
41	85.5802536010742	1.48895645141602	-7.53860807418823	0.0252937767654657	-0.0402904339134693	-0.135420009493828	-0.0578228458762169	NaN	42.7901268005371
42	82.9828567504883	2.78765368461609	-8.18795680999756	0.0259431265294552	-0.0428878292441368	-0.114965528249741	-0.104575946927071	NaN	41.4914283752441
43	85.5802536010742	1.81363070011139	-7.99315214157104	0.0327612869441509	-0.0406151078641415	-0.114965528249741	-0.122757710516453	NaN	42.7901268005371
44	82.9828567504883	3.7616765499115	-8.05808639526367	0.0298392176628113	-0.032173577696085	-0.141913503408432	-0.109770737588406	NaN	41.4914283752441
45	82.9828567504883	2.78765368461609	-7.99315214157104	0.0233457311987877	-0.00197886489331722	-0.140290126204491	-0.090614952147007	NaN	41.4914283752441
46	82.9828567504883	3.7616765499115	-7.4087381362915	0.00613799272105098	-0.00555028254166245	-0.086394190788269	-0.0536020807921886	NaN	41.4914283752441
47	82.9828567504883	3.7616765499115	-7.86328220367432	0.0178262684494257	0.00483929552137852	-0.0604202412068844	-0.0324982516467571	NaN	41.4914283752441
48	82.9828567504883	4.08635091781616	-7.6684775352478	0.00841071270406246	0.0113327819854021	-0.0315242260694504	-0.0156151866540313	NaN	41.4914283752441
49	82.3335113525391	4.08635091781616	-7.79834747314453	0.00483929552137852	0.0207483377307653	0.0152288740500808	-0.00652430532500148	NaN	41.1667556762695
50	82.3335113525391	3.7616765499115	-7.9282169342041	-0.000355493422830477	0.0262678004801273	0.0561378374695778	0.00873538758605719	NaN	41.1667556762695
51	84.2815551757813	3.7616765499115	-7.6684775352478	-0.0276281367987394	0.0421768426895142	0.131137609481812	0.0571118593215942	NaN	42.1407775878906
52	84.2815551757813	2.78765368461609	-7.47367286682129	-0.0331475995481014	0.0438002124428749	0.0931507050991058	0.0989948436617851	NaN	42.1407775878906
53	84.9309005737305	3.43700218200684	-7.9282169342041	-0.0305502042174339	0.0438002124428749	0.08925461769104	0.104838982224464	NaN	42.4654502868652
54	82.9828567504883	4.08635091781616	-7.99315214157104	-0.0195112787187099	0.0353586822748184	0.0957481041550636	0.109059751033783	NaN	41.4914283752441
55	82.9828567504883	5.06037378311157	-7.9282169342041	-0.017887907102704	0.0197743140161037	0.103864960372448	0.0843845009803772	NaN	41.4914283752441
56	84.2815551757813	4.08635091781616	-8.05808639526367	-0.0165892094373703	0.00126787810586393	0.0762676447629929	0.0558131635189056	NaN	42.1407775878906
57	83.632209777832	4.41102504730225	-8.31782627105713	-0.00327756232582033	-3.08191010844894e-05	0.0532157681882381	0.0373067259788513	NaN	41.816104888916
58	82.9828567504883	4.08635091781616	-8.05808639526367	-0.00132951640989631	-0.00197886489331722	0.0340599827468395	0.013930176384747	NaN	41.4914283752441
59	84.2815551757813	3.43700218200684	-7.99315214157104	-0.000680167751852423	-0.00457625929266214	-0.00522560812532902	0.00776136433705688	NaN	42.1407775878906
60	84.2815551757813	4.08635091781616	-8.12302207946777	0.0123068047687411	-0.0263294391334057	-0.0600955672562122	-0.0243813935667276	NaN	42.1407775878906
61	82.3335113525391	4.08635091781616	-8.31782627105713	0.01847561635077	-0.03444629535079	-0.0954850688576698	-0.0568488240242004	NaN	41.1667556762695
62	84.9309005737305	2.78765368461609	-7.9282169342041	0.0308132413774729	-0.0389917381107807	-0.0893162563443184	-0.0993811637163162	NaN	42.4654502868652
63	81.6841583251953	4.41102504730225	-7.9282169342041	0.0438002124428749	-0.0279528107494116	-0.0763292834162712	-0.111394107341766	NaN	40.8420791625977
64	84.2815551757813	2.78765368461609	-7.4087381362915	0.0340599827468395	-0.0311995539814234	-0.107498019933701	-0.107173345983028	NaN	42.1407775878906
65	84.9309005737305	3.43700218200684	-7.9282169342041	0.0226963832974434	-0.0406151078641415	-0.104900620877743	-0.077952653169632	NaN	42.4654502868652
66	84.9309005737305	2.78765368461609	-8.05808639526367	0.0142548503354192	-0.0389917381107807	-0.0662643760442734	-0.055874802172184	NaN	42.4654502868652
67	84.2815551757813	3.11232805252075	-7.79834747314453	0.0149041991680861	-0.0276281367987394	-0.0341216214001179	-0.0263294391334057	NaN	42.1407775878906
68	84.2815551757813	3.11232805252075	-7.53860807418823	0.00711201597005129	-0.021459324285388	-0.0146411629393697	-0.0162645354866982	NaN	42.1407775878906
69	82.9828567504883	2.78765368461609	-7.60354280471802	0.0136055024340749	-0.0159398596733809	0.01100810803473	-0.00295288790948689	NaN	41.4914283752441
70	81.6841583251953	3.43700218200684	-7.60354280471802	0.00191722682211548	-0.0156151866540313	0.0590599067509174	0.00970941036939621	NaN	40.8420791625977
71	81.0348129272461	4.08635091781616	-8.12302207946777	-0.0337969474494457	0.0155535480007529	0.110033772885799	0.0548391379415989	NaN	40.517406463623
72	81.0348129272461	3.7616765499115	-8.12302207946777	-0.0367190167307854	0.00938473641872406	0.0899039655923843	0.101916916668415	NaN	40.517406463623
73	80.3854675292969	3.7616765499115	-8.12302207946777	-0.0337969474494457	0.0262678004801273	0.066202737390995	0.114903889596462	NaN	40.1927337646484
74	81.0348129272461	3.43700218200684	-7.60354280471802	-0.0286021586507559	0.0226963832974434	0.0976961478590965	0.112955838441849	NaN	40.517406463623
75	82.9828567504883	3.11232805252075	-7.6684775352478	-0.0185372550040483	0.0136055024340749	0.0876312479376793	0.0824364572763443	NaN	41.4914283752441
76	82.9828567504883	3.43700218200684	-7.73341274261475	-0.0172385573387146	0.0103587592020631	0.0798390582203865	0.0535404421389103	NaN	41.4914283752441
77	84.9309005737305	3.43700218200684	-7.99315214157104	-0.0117190945893526	0.01100810803473	0.049319677054882	0.0308132413774729	NaN	42.4654502868652
78	83.632209777832	3.43700218200684	-7.9282169342041	0.00321592413820326	0.0152288740500808	0.0301638916134834	0.0149041991680861	NaN	41.816104888916
79	84.2815551757813	4.08635091781616	-8.05808639526367	0.00418994715437293	0.0100340843200684	-0.000355493422830477	0.00678734155371785	NaN	42.1407775878906
80	84.2815551757813	3.43700218200684	-7.47367286682129	0.00970941036939621	-0.0146411629393697	-0.0571734979748726	-0.0227580219507217	NaN	42.1407775878906
81	84.9309005737305	3.11232805252075	-7.47367286682129	0.0278911720961332	-0.0318489037454128	-0.0883422344923019	-0.055874802172184	NaN	42.4654502868652
82	82.9828567504883	4.08635091781616	-7.79834747314453	0.0301638916134834	-0.0363943427801132	-0.0760046094655991	-0.0938616991043091	NaN	41.4914283752441
83	84.2815551757813	2.13830494880676	-7.79834747314453	0.0317872650921345	-0.0337969474494457	-0.0678877532482147	-0.109446063637733	NaN	42.1407775878906
84	84.9309005737305	2.13830494880676	-7.99315214157104	0.0288651939481497	-0.0224333461374044	-0.0893162563443184	-0.112692810595036	NaN	42.4654502868652
85	82.9828567504883	3.11232805252075	-8.18795680999756	0.0233457311987877	-0.0195112787187099	-0.104575946927071	-0.0974331125617027	NaN	41.4914283752441
86	82.3335113525391	3.11232805252075	-7.99315214157104	0.0132808275520802	-0.0120437685400248	-0.0672384053468704	-0.0516540370881557	NaN	41.1667556762695
87	82.3335113525391	3.7616765499115	-7.53860807418823	0.00418994715437293	-0.00425158534198999	-0.0587968714535236	-0.0276281367987394	NaN	41.1667556762695
88	82.9828567504883	3.43700218200684	-7.79834747314453	0.0162028968334198	-0.00197886489331722	-0.0237320438027382	-0.0217839982360601	NaN	41.4914283752441
89	84.2815551757813	2.78765368461609	-7.79834747314453	0.00451462110504508	-0.00100484199356288	0.0116574559360743	-0.00814767740666866	NaN	42.1407775878906
90	84.9309005737305	3.11232805252075	-7.86328220367432	0.0022419011220336	0.0155535480007529	0.0571118593215942	0.0132808275520802	NaN	42.4654502868652
91	84.2815551757813	3.43700218200684	-7.6684775352478	-0.039641086012125	0.0405534692108631	0.10711170732975	0.0613326244056225	NaN	42.1407775878906
92	84.2815551757813	3.7616765499115	-7.73341274261475	-0.0308748781681061	0.0386054255068302	0.0850338488817215	0.0960727781057358	NaN	42.1407775878906
93	84.9309005737305	3.43700218200684	-7.27886867523193	-0.0211346503347158	0.0460729338228703	0.0723715499043465	0.108735077083111	NaN	42.4654502868652
94	84.2815551757813	3.43700218200684	-8.05808639526367	-0.0308748781681061	0.036657378077507	0.08925461769104	0.100618220865726	NaN	42.1407775878906
95	82.9828567504883	4.73569965362549	-8.31782627105713	-0.0256800893694162	0.0239950809627771	0.102241590619087	0.0827611312270164	NaN	41.4914283752441
96	82.9828567504883	4.41102504730225	-8.12302207946777	-0.0152905117720366	0.0126314787194133	0.0827611312270164	0.0574365332722664	NaN	41.4914283752441
97	82.9828567504883	4.73569965362549	-8.05808639526367	-0.0130177913233638	0.00841071270406246	0.0600339286029339	0.0321119390428066	NaN	41.4914283752441
98	83.632209777832	3.11232805252075	-8.05808639526367	-0.00230353930965066	0.00711201597005129	0.0155535480007529	0.00776136433705688	NaN	41.816104888916
99	83.632209777832	3.11232805252075	-7.79834747314453	0.00354059832170606	0.00646266713738441	-0.023407369852066	-0.00782300252467394	NaN	41.816104888916
100	82.9828567504883	5.06037378311157	-8.25289154052734	0.013930176384747	-0.0230826959013939	-0.0600955672562122	-0.0315242260694504	NaN	41.4914283752441
101	82.3335113525391	4.41102504730225	-8.38276100158691	0.0278911720961332	-0.0363943427801132	-0.116588898003101	-0.0649656802415848	NaN	41.1667556762695
102	84.2815551757813	3.43700218200684	-8.25289154052734	0.0308132413774729	-0.0370436906814575	-0.0834721177816391	-0.112043462693691	NaN	42.1407775878906
103	83.632209777832	4.08635091781616	-8.18795680999756	0.0379560738801956	-0.0263294391334057	-0.0795760303735733	-0.123407058417797	NaN	41.816104888916
104	82.9828567504883	4.08635091781616	-8.05808639526367	0.0382807515561581	-0.0211346503347158	-0.108796715736389	-0.114316180348396	NaN	41.4914283752441
105	84.9309005737305	3.11232805252075	-7.27886867523193	0.0233457311987877	-0.0198359526693821	-0.101329207420349	-0.0844461396336555	NaN	42.4654502868652
106	83.632209777832	4.08635091781616	-8.05808639526367	0.0162028968334198	0.00191722682211548	-0.0688617751002312	-0.0639916583895683	NaN	41.816104888916
107	85.5802536010742	3.43700218200684	-7.9282169342041	0.00776136433705688	0.00126787810586393	-0.0662643760442734	-0.0237320438027382	NaN	42.7901268005371
108	82.9828567504883	3.7616765499115	-8.05808639526367	0.0126314787194133	0.0149041991680861	-0.0139918150380254	-0.0191866029053926	NaN	41.4914283752441
109	82.9828567504883	4.41102504730225	-8.12302207946777	0.0113327819854021	0.0168522447347641	0.00256657530553639	-0.00197886489331722	NaN	41.4914283752441
110	82.3335113525391	4.41102504730225	-7.6684775352478	-0.0130177913233638	0.0278911720961332	0.0551638156175613	0.00906006153672934	NaN	41.1667556762695
111	81.0348129272461	4.73569965362549	-7.53860807418823	-0.0350956469774246	0.0515923984348774	0.115553237497807	0.0580858811736107	NaN	40.517406463623
112	82.3335113525391	3.11232805252075	-7.86328220367432	-0.0409397818148136	0.0587352328002453	0.0879559218883514	0.105163656175137	NaN	41.1667556762695
113	82.9828567504883	4.08635091781616	-7.99315214157104	-0.0419138073921204	0.0681507885456085	0.0668520927429199	0.115553237497807	NaN	41.4914283752441
114	79.7361145019531	4.41102504730225	-7.9282169342041	-0.0399657599627972	0.0623066499829292	0.0899039655923843	0.111981816589832	NaN	39.8680572509766
115	80.3854675292969	4.73569965362549	-8.05808639526367	-0.023407369852066	0.0431508645415306	0.0830858051776886	0.0843845009803772	NaN	40.1927337646484
116	79.0867691040039	4.08635091781616	-7.73341274261475	-0.0227580219507217	0.0347093306481838	0.0444495603442192	0.0642546936869621	NaN	39.543384552002
117	81.0348129272461	4.08635091781616	-7.9282169342041	-0.0159398596733809	0.0249691028147936	0.0142548503354192	0.0356833562254906	NaN	40.517406463623
118	81.0348129272461	4.08635091781616	-8.12302207946777	-0.0104203969240189	0.0259431265294552	-0.0126931173726916	0.0191249661147594	NaN	40.517406463623
119	84.2815551757813	4.41102504730225	-8.31782627105713	-0.00619963090866804	0.01100810803473	-0.0474332682788372	0.000293855206109583	NaN	42.1407775878906
120	82.9828567504883	3.11232805252075	-7.53860807418823	0.012956153601408	-0.0149658378213644	-0.0763292834162712	-0.0165892094373703	NaN	41.4914283752441
121	82.3335113525391	4.41102504730225	-7.6684775352478	0.0188002903014421	-0.0331475995481014	-0.132497936487198	-0.0682124271988869	NaN	41.1667556762695
122	84.2815551757813	3.7616765499115	-7.60354280471802	0.0275664981454611	-0.0389917381107807	-0.101004533469677	-0.100679859519005	NaN	42.1407775878906
123	82.3335113525391	4.41102504730225	-7.79834747314453	0.041852168738842	-0.0370436906814575	-0.0883422344923019	-0.116264224052429	NaN	41.1667556762695
124	84.2815551757813	3.11232805252075	-7.6684775352478	0.0369820520281792	-0.0454852245748043	-0.115614876151085	-0.111394107341766	NaN	42.1407775878906
125	84.2815551757813	3.43700218200684	-7.99315214157104	0.0308132413774729	-0.0412644557654858	-0.103277251124382	-0.0964590907096863	NaN	42.1407775878906
126	84.2815551757813	3.43700218200684	-7.9282169342041	0.0149041991680861	-0.0471085943281651	-0.0760046094655991	-0.0549007803201675	NaN	42.1407775878906
127	84.2815551757813	3.43700218200684	-8.12302207946777	0.0162028968334198	-0.0445111989974976	-0.0568488240242004	-0.0360696688294411	NaN	42.1407775878906
128	84.9309005737305	2.13830494880676	-7.73341274261475	0.0171769186854362	-0.0370436906814575	-0.0305502042174339	-0.0149658378213644	NaN	42.4654502868652
129	84.2815551757813	2.13830494880676	-7.60354280471802	0.0116574559360743	-0.028926832601428	-0.00879702530801296	-0.0107450718060136	NaN	42.1407775878906
130	85.5802536010742	1.81363070011139	-7.99315214157104	0.00711201597005129	-0.0198359526693821	0.049319677054882	0.0155535480007529	NaN	42.7901268005371
131	83.632209777832	2.46297931671143	-7.99315214157104	-0.0247060675173998	0.00516396993771195	0.0905533134937286	0.0671767666935921	NaN	41.816104888916
132	83.632209777832	3.43700218200684	-8.18795680999756	-0.0253554154187441	0.00841071270406246	0.0785403624176979	0.102566264569759	NaN	41.816104888916
133	82.9828567504883	3.43700218200684	-7.73341274261475	-0.0230826959013939	0.0230210572481155	0.0678261145949364	0.11457921564579	NaN	41.4914283752441
134	85.5802536010742	3.11232805252075	-7.47367286682129	-0.0273034609854221	0.0132808275520802	0.0827611312270164	0.109059751033783	NaN	42.7901268005371
135	85.5802536010742	3.43700218200684	-7.34380340576172	-0.0195112787187099	0.00938473641872406	0.084059827029705	0.0908779874444008	NaN	42.7901268005371
136	83.632209777832	3.43700218200684	-8.25289154052734	-0.0201606266200542	0.00808603875339031	0.0645793676376343	0.0597092546522617	NaN	41.816104888916
137	84.9309005737305	2.46297931671143	-7.99315214157104	-0.0169138833880424	0.00841071270406246	0.0389300994575024	0.0412028171122074	NaN	42.4654502868652
138	84.2815551757813	3.7616765499115	-8.12302207946777	-0.00230353930965066	0.012956153601408	0.00418994715437293	0.011982130818069	NaN	42.1407775878906
139	84.2815551757813	3.43700218200684	-7.9282169342041	-0.0026282137259841	0.0145795252174139	-0.0230826959013939	-0.0104203969240189	NaN	42.1407775878906
140	83.632209777832	3.43700218200684	-7.9282169342041	0.000943203864153475	-0.00230353930965066	-0.063342310488224	-0.0182125810533762	NaN	41.816104888916
141	84.9309005737305	3.43700218200684	-7.73341274261475	0.0239950809627771	-0.0256800893694162	-0.11042008548975	-0.0536020807921886	NaN	42.4654502868652
142	82.9828567504883	5.06037378311157	-8.38276100158691	0.0288651939481497	-0.0286021586507559	-0.0886669084429741	-0.086394190788269	NaN	41.4914283752441
143	85.5802536010742	2.78765368461609	-8.18795680999756	0.041852168738842	-0.0221086721867323	-0.0675630792975426	-0.110744759440422	NaN	42.7901268005371
144	83.632209777832	4.73569965362549	-8.12302207946777	0.0334106348454952	-0.021459324285388	-0.0818487480282784	-0.111069433391094	NaN	41.816104888916
145	84.2815551757813	4.08635091781616	-8.4476957321167	0.0171769186854362	-0.0169138833880424	-0.0818487480282784	-0.0886669084429741	NaN	42.1407775878906
146	83.632209777832	4.41102504730225	-8.05808639526367	0.012956153601408	-0.0120437685400248	-0.0438618510961533	-0.0571734979748726	NaN	41.816104888916
147	84.2815551757813	4.41102504730225	-8.05808639526367	0.00646266713738441	-0.0107450718060136	-0.0354203209280968	-0.0260047651827335	NaN	42.1407775878906
148	81.6841583251953	4.41102504730225	-8.38276100158691	0.01100810803473	0.000618529506027699	-0.0133424662053585	-0.0201606266200542	NaN	40.8420791625977
149	84.2815551757813	3.7616765499115	-8.38276100158691	0.00938473641872406	-0.00847235135734081	0.000943203864153475	-0.00944637414067984	NaN	42.1407775878906
150	83.632209777832	4.41102504730225	-8.25289154052734	-0.00684897974133492	0.00808603875339031	0.0415274947881699	0.012956153601408	NaN	41.816104888916
151	84.9309005737305	2.78765368461609	-8.18795680999756	-0.0311995539814234	0.0301638916134834	0.094449408352375	0.0616573020815849	NaN	42.4654502868652
152	82.9828567504883	3.43700218200684	-7.47367286682129	-0.0211346503347158	0.0317872650921345	0.0707481801509857	0.0980208218097687	NaN	41.4914283752441
153	85.5802536010742	3.43700218200684	-7.73341274261475	-0.0211346503347158	0.0412028171122074	0.041852168738842	0.103215612471104	NaN	42.7901268005371
154	82.3335113525391	4.08635091781616	-8.05808639526367	-0.0237320438027382	0.0386054255068302	0.0623066499829292	0.103215612471104	NaN	41.1667556762695
155	82.3335113525391	4.41102504730225	-8.12302207946777	-0.021459324285388	0.0230210572481155	0.0795143842697144	0.07139752805233	NaN	41.1667556762695
156	82.9828567504883	3.7616765499115	-7.9282169342041	-0.0126931173726916	0.0340599827468395	0.0571118593215942	0.0613326244056225	NaN	41.4914283752441
157	81.6841583251953	4.41102504730225	-8.18795680999756	-0.0188619289547205	0.0272418223321438	0.036657378077507	0.0389300994575024	NaN	40.8420791625977
158	80.3854675292969	3.7616765499115	-7.79834747314453	0.00289124972186983	0.0337353087961674	0.00776136433705688	0.0252937767654657	NaN	40.1927337646484
159	82.9828567504883	3.11232805252075	-7.9282169342041	-0.00522560812532902	0.0389300994575024	-0.023407369852066	0.00386527273803949	NaN	41.4914283752441
160	81.6841583251953	3.43700218200684	-8.18795680999756	0.00841071270406246	0.0126314787194133	-0.0584721975028515	-0.0130177913233638	NaN	40.8420791625977
161	79.7361145019531	4.08635091781616	-8.18795680999756	0.0197743140161037	-0.00912170019000769	-0.0997058376669884	-0.0542514286935329	NaN	39.8680572509766
162	83.632209777832	2.46297931671143	-7.9282169342041	0.020423661917448	-0.0182125810533762	-0.0811994001269341	-0.0902902781963348	NaN	41.816104888916
163	82.3335113525391	3.43700218200684	-7.73341274261475	0.0249691028147936	-0.0159398596733809	-0.072757862508297	-0.106523998081684	NaN	41.1667556762695
164	82.3335113525391	4.08635091781616	-7.53860807418823	0.0317872650921345	-0.0120437685400248	-0.095809742808342	-0.115290202200413	NaN	41.1667556762695
165	84.2815551757813	2.78765368461609	-7.73341274261475	0.0142548503354192	-0.00457625929266214	-0.098082460463047	-0.0828227698802948	NaN	42.1407775878906
166	84.9309005737305	2.46297931671143	-8.12302207946777	0.00776136433705688	-0.0195112787187099	-0.063342310488224	-0.0539267547428608	NaN	42.4654502868652
167	84.2815551757813	2.78765368461609	-7.79834747314453	0.00743668992072344	-0.00977104809135199	-0.0549007803201675	-0.0253554154187441	NaN	42.1407775878906
168	84.2815551757813	2.46297931671143	-7.86328220367432	0.00451462110504508	-0.0172385573387146	-0.0195112787187099	-0.0211346503347158	NaN	42.1407775878906
169	82.9828567504883	3.43700218200684	-7.73341274261475	-0.00165419070981443	-0.0221086721867323	-0.000355493422830477	-0.00295288790948689	NaN	41.4914283752441
170	82.3335113525391	3.43700218200684	-7.34380340576172	-0.0120437685400248	-0.00295288790948689	0.0658780634403229	0.00289124972186983	NaN	41.1667556762695
171	82.9828567504883	2.78765368461609	-7.9282169342041	-0.0367190167307854	0.0162028968334198	0.115553237497807	0.0554884895682335	NaN	41.4914283752441
172	83.632209777832	1.81363070011139	-7.73341274261475	-0.023407369852066	0.0269171483814716	0.103540286421776	0.0921766832470894	NaN	41.816104888916
173	82.9828567504883	2.78765368461609	-8.12302207946777	-0.0230826959013939	0.0337353087961674	0.0853585228323936	0.102241590619087	NaN	41.4914283752441
174	82.9828567504883	2.46297931671143	-7.79834747314453	-0.0286021586507559	0.0314625911414623	0.0957481041550636	0.0999688655138016	NaN	41.4914283752441
175	84.9309005737305	1.48895645141602	-7.73341274261475	-0.0237320438027382	0.0188002903014421	0.094449408352375	0.0782156884670258	NaN	42.4654502868652
176	84.9309005737305	2.13830494880676	-7.34380340576172	-0.0191866029053926	0.0217223595827818	0.07139752805233	0.0629559978842735	NaN	42.4654502868652
177	84.9309005737305	2.13830494880676	-7.86328220367432	-0.0136671401560307	0.020423661917448	0.0415274947881699	0.0330859608948231	NaN	42.4654502868652
178	82.9828567504883	2.78765368461609	-7.99315214157104	0.00548864435404539	0.0230210572481155	0.0142548503354192	0.0188002903014421	NaN	41.4914283752441
179	84.2815551757813	3.11232805252075	-8.25289154052734	-0.00360223650932312	0.0200989879667759	-0.0221086721867323	-0.00360223650932312	NaN	42.1407775878906
180	84.2815551757813	2.13830494880676	-7.60354280471802	0.00938473641872406	-0.0117190945893526	-0.0665890574455261	-0.0120437685400248	NaN	42.1407775878906
181	83.632209777832	2.13830494880676	-7.34380340576172	0.0194496400654316	-0.0334722734987736	-0.111394107341766	-0.0513293594121933	NaN	41.816104888916
182	83.632209777832	3.43700218200684	-7.47367286682129	0.0278911720961332	-0.0299008563160896	-0.0967837646603584	-0.0873682126402855	NaN	41.816104888916
183	82.9828567504883	3.43700218200684	-7.86328220367432	0.0353586822748184	-0.0350956469774246	-0.0669137313961983	-0.100679859519005	NaN	41.4914283752441
184	83.632209777832	2.46297931671143	-7.79834747314453	0.0350340083241463	-0.0386670641601086	-0.0922383219003677	-0.10295257717371	NaN	41.816104888916
185	85.5802536010742	3.43700218200684	-8.31782627105713	0.0230210572481155	-0.0363943427801132	-0.0867188647389412	-0.072757862508297	NaN	42.7901268005371
186	82.9828567504883	3.11232805252075	-7.99315214157104	0.012956153601408	-0.0337969474494457	-0.0471085943281651	-0.0445111989974976	NaN	41.4914283752441
187	82.9828567504883	3.7616765499115	-7.9282169342041	0.0100340843200684	-0.021459324285388	-0.0458098985254765	-0.0172385573387146	NaN	41.4914283752441
188	83.632209777832	2.78765368461609	-7.6684775352478	0.0149041991680861	-0.0201606266200542	-0.0104203969240189	0.000293855206109583	NaN	41.816104888916
189	83.632209777832	2.78765368461609	-8.18795680999756	0.00776136433705688	-0.0126931173726916	0.0272418223321438	0.00581331877037883	NaN	41.816104888916
190	83.632209777832	2.13830494880676	-8.05808639526367	-0.00814767740666866	0.00451462110504508	0.066202737390995	0.0353586822748184	NaN	41.816104888916
191	84.9309005737305	3.11232805252075	-8.18795680999756	-0.0195112787187099	0.0249691028147936	0.13405966758728	0.0655533894896507	NaN	42.4654502868652
192	83.632209777832	3.11232805252075	-8.25289154052734	-0.0324982516467571	0.0321119390428066	0.106462351977825	0.101267568767071	NaN	41.816104888916
193	83.632209777832	2.78765368461609	-7.21393346786499	-0.0237320438027382	0.0412028171122074	0.102241590619087	0.1191246509552	NaN	41.816104888916
194	85.5802536010742	2.46297931671143	-7.73341274261475	-0.0263294391334057	0.0278911720961332	0.113929867744446	0.104514308273792	NaN	42.7901268005371
195	85.5802536010742	2.78765368461609	-8.18795680999756	-0.0188619289547205	0.00970941036939621	0.123670093715191	0.0925013571977615	NaN	42.7901268005371
196	84.9309005737305	2.78765368461609	-8.31782627105713	-0.0110697457566857	0.00386527273803949	0.0963974520564079	0.07139752805233	NaN	42.4654502868652
197	83.632209777832	2.46297931671143	-8.18795680999756	-0.0120437685400248	0.00289124972186983	0.0447742342948914	0.0369820520281792	NaN	41.816104888916
198	83.632209777832	2.46297931671143	-7.86328220367432	-0.00360223650932312	0.00451462110504508	0.00548864435404539	0.0262678004801273	NaN	41.816104888916
199	84.2815551757813	2.46297931671143	-7.53860807418823	-0.00457625929266214	0.00418994715437293	-0.0324982516467571	0.00646266713738441	NaN	42.1407775878906
200	82.9828567504883	2.78765368461609	-8.05808639526367	-0.00165419070981443	-0.0305502042174339	-0.0776279792189598	-0.00132951640989631	NaN	41.4914283752441
201	81.0348129272461	2.78765368461609	-7.99315214157104	0.0191249661147594	-0.0464592464268208	-0.122433036565781	-0.0600955672562122	NaN	40.517406463623
202	79.7361145019531	2.78765368461609	-8.05808639526367	0.0262678004801273	-0.0458098985254765	-0.100355185568333	-0.0889915823936462	NaN	39.8680572509766
203	80.3854675292969	2.78765368461609	-7.99315214157104	0.0269171483814716	-0.0299008563160896	-0.0773033052682877	-0.113017484545708	NaN	40.1927337646484
204	81.0348129272461	3.7616765499115	-8.12302207946777	0.0308132413774729	-0.0311995539814234	-0.0928876772522926	-0.110744759440422	NaN	40.517406463623
205	81.6841583251953	3.11232805252075	-7.60354280471802	0.0132808275520802	-0.0237320438027382	-0.0993811637163162	-0.0860695168375969	NaN	40.8420791625977
206	82.3335113525391	3.11232805252075	-7.86328220367432	0.0136055024340749	-0.0130177913233638	-0.0701604709029198	-0.0646410062909126	NaN	41.1667556762695
207	82.9828567504883	2.78765368461609	-7.9282169342041	0.000943203864153475	-0.00457625929266214	-0.0526280589401722	-0.0308748781681061	NaN	41.4914283752441
208	82.3335113525391	4.41102504730225	-8.18795680999756	0.0142548503354192	0.0123068047687411	-0.0169138833880424	-0.0156151866540313	NaN	41.1667556762695
209	83.632209777832	3.11232805252075	-8.05808639526367	0.00451462110504508	0.000618529506027699	-0.00814767740666866	-0.000680167751852423	NaN	41.816104888916
210	82.3335113525391	3.7616765499115	-8.05808639526367	-0.00295288790948689	0.0226963832974434	0.0629559978842735	-0.000355493422830477	NaN	41.1667556762695
211	85.5802536010742	2.46297931671143	-7.60354280471802	-0.0308748781681061	0.0373067259788513	0.106462351977825	0.0535404421389103	NaN	42.7901268005371
212	82.9828567504883	3.11232805252075	-7.86328220367432	-0.0299008563160896	0.0441248863935471	0.0925013571977615	0.0989948436617851	NaN	41.4914283752441
213	84.9309005737305	1.81363070011139	-7.99315214157104	-0.0195112787187099	0.0360080301761627	0.0791897103190422	0.111981816589832	NaN	42.4654502868652
214	82.9828567504883	2.78765368461609	-8.18795680999756	-0.0243813935667276	0.0347093306481838	0.104514308273792	0.115553237497807	NaN	41.4914283752441
215	83.632209777832	2.46297931671143	-7.86328220367432	-0.0211346503347158	0.0165275707840919	0.112955838441849	0.0921766832470894	NaN	41.816104888916
216	82.9828567504883	2.46297931671143	-7.79834747314453	-0.0191866029053926	0.0132808275520802	0.0941247344017029	0.0697741582989693	NaN	41.4914283752441
217	82.9828567504883	2.13830494880676	-7.86328220367432	-0.0136671401560307	-0.00425158534198999	0.0606832765042782	0.0321119390428066	NaN	41.4914283752441
218	82.3335113525391	2.46297931671143	-8.05808639526367	0.000293855206109583	-0.00327756232582033	0.0298392176628113	0.0181509424000978	NaN	41.1667556762695
219	84.9309005737305	1.81363070011139	-7.79834747314453	0.00321592413820326	-3.08191010844894e-05	0.00191722682211548	0.00321592413820326	NaN	42.4654502868652
220	82.9828567504883	3.11232805252075	-7.9282169342041	0.00906006153672934	-0.0191866029053926	-0.0529527328908443	-0.00814767740666866	NaN	41.4914283752441
221	82.9828567504883	3.43700218200684	-7.9282169342041	0.0233457311987877	-0.0510046854615211	-0.0971084386110306	-0.0471085943281651	NaN	41.4914283752441
222	84.2815551757813	2.13830494880676	-7.4087381362915	0.0415274947881699	-0.0331475995481014	-0.0844461396336555	-0.0750305876135826	NaN	42.1407775878906
223	82.3335113525391	3.7616765499115	-7.60354280471802	0.0369820520281792	-0.0415891297161579	-0.0672384053468704	-0.105225294828415	NaN	41.1667556762695
224	83.632209777832	2.46297931671143	-7.99315214157104	0.0340599827468395	-0.0386670641601086	-0.110095411539078	-0.103926599025726	NaN	41.816104888916
225	84.9309005737305	2.78765368461609	-8.12302207946777	0.0246444288641214	-0.0295761823654175	-0.0935370251536369	-0.0867188647389412	NaN	42.4654502868652
226	84.2815551757813	2.46297931671143	-7.9282169342041	0.0158782228827477	-0.0237320438027382	-0.0753552615642548	-0.0477579422295094	NaN	42.1407775878906
227	84.2815551757813	3.11232805252075	-7.86328220367432	0.00776136433705688	-0.0162645354866982	-0.0623682886362076	-0.0237320438027382	NaN	42.1407775878906
228	84.9309005737305	2.13830494880676	-7.79834747314453	0.013930176384747	-0.0107450718060136	-0.0318489037454128	-0.0110697457566857	NaN	42.4654502868652
229	84.2815551757813	2.78765368461609	-7.9282169342041	0.0145795252174139	-0.00587495695799589	-0.00327756232582033	-0.00912170019000769	NaN	42.1407775878906
230	84.2815551757813	1.81363070011139	-8.12302207946777	0.00289124972186983	0.00354059832170606	0.049319677054882	0.0149041991680861	NaN	42.1407775878906
231	82.9828567504883	3.7616765499115	-8.31782627105713	-0.0286021586507559	0.0337353087961674	0.101592242717743	0.0590599067509174	NaN	41.4914283752441
232	85.5802536010742	2.46297931671143	-7.99315214157104	-0.0273034609854221	0.0392547734081745	0.098670169711113	0.0912026613950729	NaN	42.7901268005371
233	81.6841583251953	3.7616765499115	-8.38276100158691	-0.0250307414680719	0.0450989119708538	0.0873065739870071	0.117176607251167	NaN	40.8420791625977
234	83.632209777832	2.78765368461609	-7.79834747314453	-0.0185372550040483	0.0395794473588467	0.110033772885799	0.108735077083111	NaN	41.816104888916
235	84.2815551757813	2.78765368461609	-7.73341274261475	-0.0237320438027382	0.0324366129934788	0.11457921564579	0.084059827029705	NaN	42.1407775878906
236	85.5802536010742	2.13830494880676	-8.18795680999756	-0.0191866029053926	0.0288651939481497	0.0993195176124573	0.0623066499829292	NaN	42.7901268005371
237	83.632209777832	2.78765368461609	-7.9282169342041	-0.0123684434220195	0.0249691028147936	0.0726962238550186	0.0334106348454952	NaN	41.816104888916
238	84.2815551757813	3.11232805252075	-7.86328220367432	-0.00944637414067984	0.020423661917448	0.0353586822748184	0.0123068047687411	NaN	42.1407775878906
239	82.9828567504883	3.7616765499115	-7.60354280471802	-0.00327756232582033	0.0226963832974434	-0.00587495695799589	0.00516396993771195	NaN	41.4914283752441
240	83.632209777832	2.78765368461609	-7.34380340576172	0.00386527273803949	0.00126787810586393	-0.0626929625868797	-0.021459324285388	NaN	41.816104888916
241	84.2815551757813	2.46297931671143	-7.73341274261475	0.0226963832974434	-0.0263294391334057	-0.107498019933701	-0.0474332682788372	NaN	42.1407775878906
242	81.0348129272461	4.41102504730225	-8.25289154052734	0.0252937767654657	-0.0217839982360601	-0.0896409302949905	-0.0919136479496956	NaN	40.517406463623
243	81.6841583251953	2.46297931671143	-7.6684775352478	0.0304885655641556	-0.02697878703475	-0.077952653169632	-0.106523998081684	NaN	40.8420791625977
244	81.6841583251953	3.43700218200684	-7.99315214157104	0.025618452578783	-0.0217839982360601	-0.0990564897656441	-0.111069433391094	NaN	40.8420791625977
245	81.0348129272461	3.7616765499115	-7.9282169342041	0.0136055024340749	-0.00749832857400179	-0.11334215849638	-0.085420161485672	NaN	40.517406463623
246	79.7361145019531	4.08635091781616	-7.6684775352478	0.0106834331527352	-0.00100484199356288	-0.0782773271203041	-0.0620436146855354	NaN	39.8680572509766
247	81.6841583251953	3.43700218200684	-8.18795680999756	0.00776136433705688	0.000618529506027699	-0.0659397020936012	-0.0286021586507559	NaN	40.8420791625977
248	81.0348129272461	3.7616765499115	-8.25289154052734	0.013930176384747	0.0022419011220336	-0.0237320438027382	-0.0162645354866982	NaN	40.517406463623
249	84.2815551757813	2.78765368461609	-8.05808639526367	0.00970941036939621	0.0106834331527352	-0.00197886489331722	-0.00652430532500148	NaN	42.1407775878906
250	83.632209777832	3.11232805252075	-7.79834747314453	-0.0136671401560307	0.0262678004801273	0.0317872650921345	0.0022419011220336	NaN	41.816104888916
251	84.9309005737305	2.46297931671143	-7.47367286682129	-0.0260047651827335	0.0369820520281792	0.102566264569759	0.0496443510055542	NaN	42.4654502868652
252	81.6841583251953	3.7616765499115	-7.53860807418823	-0.02697878703475	0.0467222817242146	0.076592318713665	0.100942894816399	NaN	40.8420791625977
253	83.632209777832	2.13830494880676	-7.6684775352478	-0.028926832601428	0.0558131635189056	0.0834104791283607	0.115228563547134	NaN	41.816104888916
254	84.2815551757813	2.46297931671143	-7.6684775352478	-0.0286021586507559	0.041852168738842	0.0830858051776886	0.102566264569759	NaN	42.1407775878906
255	83.632209777832	2.78765368461609	-8.05808639526367	-0.0113944197073579	0.0136055024340749	0.0921766832470894	0.0811377614736557	NaN	41.816104888916
256	82.9828567504883	3.11232805252075	-7.99315214157104	-0.017887907102704	0.00581331877037883	0.0717222020030022	0.0587352328002453	NaN	41.4914283752441
257	84.9309005737305	2.46297931671143	-7.6684775352478	-0.0185372550040483	-0.00749832857400179	0.0613326244056225	0.0249691028147936	NaN	42.4654502868652
258	84.2815551757813	1.48895645141602	-7.53860807418823	-0.00425158534198999	-0.0110697457566857	0.0308132413774729	0.00581331877037883	NaN	42.1407775878906
259	84.9309005737305	1.81363070011139	-7.86328220367432	-0.00327756232582033	-0.0286021586507559	-0.0117190945893526	-0.00197886489331722	NaN	42.4654502868652
260	82.3335113525391	3.11232805252075	-8.18795680999756	0.00613799272105098	-0.043212503194809	-0.0594462193548679	-0.00522560812532902	NaN	41.1667556762695
261	82.3335113525391	3.11232805252075	-8.12302207946777	0.025618452578783	-0.0613942667841911	-0.0987318083643913	-0.00197886489331722	NaN	41.1667556762695
262	84.2815551757813	2.13830494880676	-7.79834747314453	0.0324366129934788	-0.0607449151575565	-0.086394190788269	-0.00197886489331722	NaN	42.1407775878906
263	84.9309005737305	2.46297931671143	-7.9282169342041	0.0269171483814716	-0.050680011510849	-0.0587968714535236	-0.00295288790948689	NaN	42.4654502868652
264	83.632209777832	3.11232805252075	-7.99315214157104	0.0363327041268349	-0.0448358729481697	-0.0925630033016205	-0.0123684434220195	NaN	41.816104888916
265	83.632209777832	2.78765368461609	-7.9282169342041	0.0226963832974434	-0.0467839203774929	-0.0909396260976791	-0.110744759440422	NaN	41.816104888916
266	86.2295989990234	3.11232805252075	-7.9282169342041	0.0165275707840919	-0.0393164120614529	-0.0604202412068844	-0.0607449151575565	NaN	43.1147994995117
267	83.632209777832	2.78765368461609	-7.86328220367432	0.0178262684494257	-0.0279528107494116	-0.0438618510961533	-0.0393164120614529	NaN	41.816104888916
268	84.2815551757813	2.78765368461609	-7.9282169342041	0.0181509424000978	-0.0175632312893867	-0.0198359526693821	-0.0286021586507559	NaN	42.1407775878906
269	82.3335113525391	3.43700218200684	-7.9282169342041	0.0155535480007529	-0.00684897974133492	0.0113327819854021	-0.0143164889886975	NaN	41.1667556762695
270	82.9828567504883	3.43700218200684	-8.25289154052734	-0.00230353930965066	0.000618529506027699	0.0369820520281792	0.000293855206109583	NaN	41.4914283752441
271	82.9828567504883	3.7616765499115	-8.4476957321167	-0.0201606266200542	0.025618452578783	0.0970467999577522	0.0463976077735424	NaN	41.4914283752441
272	84.9309005737305	2.78765368461609	-8.18795680999756	-0.0195112787187099	0.0321119390428066	0.0642546936869621	0.0814624354243279	NaN	42.4654502868652
273	81.6841583251953	3.43700218200684	-8.51263046264648	-0.0263294391334057	0.0486703291535378	0.0515923984348774	0.0993195176124573	NaN	40.8420791625977
274	82.3335113525391	3.7616765499115	-8.18795680999756	-0.0198359526693821	0.040228795260191	0.0837351530790329	0.086981900036335	NaN	41.1667556762695
275	82.9828567504883	2.46297931671143	-7.60354280471802	-0.0282774847000837	0.0330859608948231	0.0843845009803772	0.0746442750096321	NaN	41.4914283752441
276	82.9828567504883	2.46297931671143	-8.05808639526367	-0.0217839982360601	0.031137915328145	0.0645793676376343	0.0470469556748867	NaN	41.4914283752441
277	84.2815551757813	2.13830494880676	-7.9282169342041	-0.017887907102704	0.0360080301761627	0.0327612869441509	0.0149041991680861	NaN	42.1407775878906
278	81.6841583251953	4.41102504730225	-8.31782627105713	-0.0130177913233638	0.0330859608948231	0.0103587592020631	0.00191722682211548	NaN	40.8420791625977
279	82.9828567504883	4.08635091781616	-7.99315214157104	-0.00392691092565656	0.0363327041268349	-0.0273034609854221	-0.0198359526693821	NaN	41.4914283752441
280	83.632209777832	2.78765368461609	-7.6684775352478	0.0113327819854021	0.0136055024340749	-0.0659397020936012	-0.0276281367987394	NaN	41.816104888916
281	83.632209777832	3.43700218200684	-7.60354280471802	0.0136055024340749	-0.00587495695799589	-0.106848672032356	-0.0542514286935329	NaN	41.816104888916
282	83.632209777832	3.11232805252075	-8.25289154052734	0.0272418223321438	-0.00977104809135199	-0.0867188647389412	-0.0961344167590141	NaN	41.816104888916
283	82.9828567504883	3.11232805252075	-8.25289154052734	0.0334106348454952	-0.0221086721867323	-0.0795760303735733	-0.116588898003101	NaN	41.4914283752441
284	82.9828567504883	2.78765368461609	-7.9282169342041	0.0337353087961674	-0.0195112787187099	-0.0974331125617027	-0.11042008548975	NaN	41.4914283752441
285	83.632209777832	2.78765368461609	-8.18795680999756	0.0145795252174139	-0.0133424662053585	-0.113017484545708	-0.0919136479496956	NaN	41.816104888916
286	79.7361145019531	3.43700218200684	-7.86328220367432	0.00873538758605719	-0.0302255302667618	-0.072757862508297	-0.0536020807921886	NaN	39.8680572509766
287	81.0348129272461	2.78765368461609	-7.6684775352478	0.00548864435404539	0.013930176384747	-0.0480826161801815	-0.0389917381107807	NaN	40.517406463623
288	80.3854675292969	2.46297931671143	-8.12302207946777	0.00191722682211548	-0.00587495695799589	-0.0149658378213644	-0.0169138833880424	NaN	40.1927337646484
289	82.3335113525391	1.48895645141602	-7.79834747314453	0.0126314787194133	-0.00197886489331722	0.00451462110504508	-0.0136671401560307	NaN	41.1667556762695
290	81.0348129272461	2.13830494880676	-7.53860807418823	-0.00100484199356288	0.00743668992072344	0.052891094237566	0.00906006153672934	NaN	40.517406463623
291	83.632209777832	2.13830494880676	-7.53860807418823	-0.0247060675173998	0.0233457311987877	0.112631164491177	0.0421768426895142	NaN	41.816104888916
292	81.6841583251953	3.43700218200684	-7.6684775352478	-0.0315242260694504	0.0226963832974434	0.0980208218097687	0.0827611312270164	NaN	40.8420791625977
293	81.6841583251953	2.13830494880676	-7.86328220367432	-0.0240567177534103	0.0356833562254906	0.0876312479376793	0.0902286395430565	NaN	40.8420791625977
294	84.2815551757813	2.13830494880676	-7.9282169342041	-0.0211346503347158	0.0304885655641556	0.0915273353457451	0.0837351530790329	NaN	42.1407775878906
295	83.632209777832	2.13830494880676	-8.12302207946777	-0.0152905117720366	0.0223717093467712	0.110683120787144	0.0655533894896507	NaN	41.816104888916
296	83.632209777832	2.13830494880676	-8.05808639526367	-0.0143164889886975	0.00646266713738441	0.0775663405656815	0.0434755384922028	NaN	41.816104888916
297	84.2815551757813	2.13830494880676	-8.12302207946777	-0.0130177913233638	0.000618529506027699	0.0668520927429199	0.00711201597005129	NaN	42.1407775878906
298	84.2815551757813	1.16428208351135	-7.53860807418823	-0.000680167751852423	0.0116574559360743	0.0210730116814375	0.00126787810586393	NaN	42.1407775878906
299	84.2815551757813	1.16428208351135	-7.9282169342041	-0.00360223650932312	0.00743668992072344	-0.000355493422830477	-0.0139918150380254	NaN	42.1407775878906
300	84.9309005737305	0.839607775211334	-8.18795680999756	0.0100340843200684	-0.0130177913233638	-0.0600955672562122	-0.00555028254166245	NaN	42.4654502868652
301	84.2815551757813	0.514933466911316	-7.9282169342041	0.0220470335334539	-0.0412644557654858	-0.0886669084429741	-0.00425158534198999	NaN	42.1407775878906
302	83.632209777832	1.16428208351135	-8.18795680999756	0.0265924744307995	-0.0201606266200542	-0.0834721177816391	-0.00360223650932312	NaN	41.816104888916
303	84.2815551757813	0.514933466911316	-7.73341274261475	0.0317872650921345	-0.0273034609854221	-0.0747059136629105	-0.00327756232582033	NaN	42.1407775878906
304	84.2815551757813	1.48895645141602	-7.79834747314453	0.0353586822748184	-0.0250307414680719	-0.0922383219003677	-0.00684897974133492	NaN	42.1407775878906
305	82.3335113525391	2.13830494880676	-8.25289154052734	0.0149041991680861	-0.0169138833880424	-0.106199324131012	-0.109446063637733	NaN	41.1667556762695
306	84.2815551757813	1.16428208351135	-7.99315214157104	0.0126314787194133	-0.00230353930965066	-0.0730825439095497	-0.0600955672562122	NaN	42.1407775878906
307	82.9828567504883	1.81363070011139	-7.86328220367432	0.0103587592020631	-0.00490093370899558	-0.0639916583895683	-0.0438618510961533	NaN	41.4914283752441
308	84.2815551757813	1.81363070011139	-8.05808639526367	0.0171769186854362	-0.00327756232582033	-0.0350956469774246	-0.0227580219507217	NaN	42.1407775878906
309	82.3335113525391	2.13830494880676	-7.73341274261475	0.00581331877037883	0.00191722682211548	0.00256657530553639	-0.0169138833880424	NaN	41.1667556762695
310	82.9828567504883	2.13830494880676	-7.9282169342041	0.00256657530553639	0.0103587592020631	0.0353586822748184	0.000618529506027699	NaN	41.4914283752441
311	84.2815551757813	1.16428208351135	-8.18795680999756	-0.0276281367987394	0.0197743140161037	0.111332468688488	0.0369820520281792	NaN	42.1407775878906
312	82.3335113525391	1.16428208351135	-7.99315214157104	-0.0185372550040483	0.0285405199974775	0.0925013571977615	0.0736702531576157	NaN	41.1667556762695
313	84.2815551757813	0.514933466911316	-7.9282169342041	-0.0188619289547205	0.0428261905908585	0.069124810397625	0.0860078707337379	NaN	42.1407775878906
314	82.3335113525391	1.81363070011139	-8.38276100158691	-0.0201606266200542	0.0360080301761627	0.0931507050991058	0.0834104791283607	NaN	41.1667556762695
315	82.9828567504883	1.81363070011139	-7.6684775352478	-0.0156151866540313	0.0275664981454611	0.08925461769104	0.0671767666935921	NaN	41.4914283752441
316	83.632209777832	2.13830494880676	-8.12302207946777	-0.0139918150380254	0.00743668992072344	0.0759429708123207	0.040228795260191	NaN	41.816104888916
317	82.9828567504883	2.13830494880676	-8.12302207946777	-0.00522560812532902	0.01100810803473	0.0509430468082428	0.0155535480007529	NaN	41.4914283752441
318	82.9828567504883	2.13830494880676	-8.12302207946777	-0.00490093370899558	0.00808603875339031	0.01100810803473	-0.00360223650932312	NaN	41.4914283752441
319	85.5802536010742	1.16428208351135	-7.99315214157104	-0.00295288790948689	0.00841071270406246	-0.0211346503347158	-0.0152905117720366	NaN	42.7901268005371
320	82.9828567504883	2.13830494880676	-7.79834747314453	0.0145795252174139	-0.0136671401560307	-0.0532774068415165	-0.0133424662053585	NaN	41.4914283752441
321	83.632209777832	2.13830494880676	-7.4087381362915	0.0236704051494598	-0.0393164120614529	-0.104900620877743	-0.00165419070981443	NaN	41.816104888916
322	84.2815551757813	0.839607775211334	-7.73341274261475	0.0220470335334539	-0.0461345724761486	-0.0782773271203041	-0.00717365415766835	NaN	42.1407775878906
323	83.632209777832	1.48895645141602	-7.99315214157104	0.0308132413774729	-0.0532774068415165	-0.0607449151575565	-0.00457625929266214	NaN	41.816104888916
324	82.3335113525391	1.16428208351135	-7.73341274261475	0.0239950809627771	-0.0445111989974976	-0.0847708135843277	-0.0117190945893526	NaN	41.1667556762695
325	84.2815551757813	0.514933466911316	-7.60354280471802	0.01100810803473	-0.0500306636095047	-0.0828227698802948	-0.109770737588406	NaN	42.1407775878906
326	82.9828567504883	0.514933466911316	-7.73341274261475	0.012956153601408	-0.039641086012125	-0.0513293594121933	-0.0649656802415848	NaN	41.4914283752441
327	83.632209777832	0.514933466911316	-7.6684775352478	0.011982130818069	-0.0292515084147453	-0.0253554154187441	-0.0467839203774929	NaN	41.816104888916
328	82.9828567504883	0.514933466911316	-7.9282169342041	0.00418994715437293	-0.0260047651827335	0.0022419011220336	-0.0221086721867323	NaN	41.4914283752441
329	79.7361145019531	1.48895645141602	-8.05808639526367	0.00646266713738441	-0.0136671401560307	0.0239950809627771	-0.0123684434220195	NaN	39.8680572509766
330	80.3854675292969	0.839607775211334	-7.86328220367432	-0.017887907102704	0.00711201597005129	0.0668520927429199	0.00289124972186983	NaN	40.1927337646484
331	81.0348129272461	1.16428208351135	-8.25289154052734	-0.0328229255974293	0.0269171483814716	0.10711170732975	0.0327612869441509	NaN	40.517406463623
332	82.3335113525391	0.514933466911316	-7.6684775352478	-0.038017712533474	0.0376313999295235	0.07139752805233	0.0850338488817215	NaN	41.1667556762695
333	82.3335113525391	1.48895645141602	-7.9282169342041	-0.032173577696085	0.0421768426895142	0.0480209775269032	0.0882805958390236	NaN	41.1667556762695
334	82.9828567504883	0.514933466911316	-7.9282169342041	-0.0230826959013939	0.0376313999295235	0.0697741582989693	0.0902286395430565	NaN	41.4914283752441
335	84.9309005737305	0.514933466911316	-7.9282169342041	-0.023407369852066	0.0275664981454611	0.0694494843482971	0.0665274113416672	NaN	42.4654502868652
336	83.632209777832	0.190259143710136	-7.9282169342041	-0.0308748781681061	0.0243197549134493	0.0655533894896507	0.0548391379415989	NaN	41.816104888916
337	84.9309005737305	0.839607775211334	-7.73341274261475	-0.00749832857400179	0.0304885655641556	0.0337353087961674	0.0168522447347641	NaN	42.4654502868652
338	84.2815551757813	-0.134415164589882	-7.4087381362915	-0.00457625929266214	0.0236704051494598	0.00354059832170606	0.0100340843200684	NaN	42.1407775878906
339	82.9828567504883	1.48895645141602	-8.05808639526367	-0.00100484199356288	0.0175015944987535	-0.00814767740666866	-0.00652430532500148	NaN	41.4914283752441
340	85.5802536010742	-0.459089487791061	-8.05808639526367	-3.08191010844894e-05	-0.00425158534198999	-0.0630176365375519	-0.0328229255974293	NaN	42.7901268005371
341	84.2815551757813	-0.134415164589882	-7.9282169342041	0.013930176384747	-0.0341216214001179	-0.103277251124382	-0.0188619289547205	NaN	42.1407775878906
342	84.9309005737305	0.190259143710136	-8.05808639526367	0.0308132413774729	-0.0350956469774246	-0.0857448354363441	-0.0221086721867323	NaN	42.4654502868652
343	82.9828567504883	-0.134415164589882	-7.73341274261475	0.0343846566975117	-0.0425631552934647	-0.0747059136629105	-0.0240567177534103	NaN	41.4914283752441
344	85.5802536010742	-1.43311238288879	-7.53860807418823	0.0373067259788513	-0.0334722734987736	-0.102627903223038	-0.0253554154187441	NaN	42.7901268005371
345	84.2815551757813	-0.134415164589882	-7.86328220367432	0.0171769186854362	-0.028926832601428	-0.100355185568333	-0.116588898003101	NaN	42.1407775878906
346	83.632209777832	0.514933466911316	-7.99315214157104	0.0123068047687411	-0.0198359526693821	-0.0652903541922569	-0.068537101149559	NaN	41.816104888916
347	82.9828567504883	0.839607775211334	-8.12302207946777	0.0152288740500808	0.013930176384747	-0.0516540370881557	-0.0441865250468254	NaN	41.4914283752441
348	84.9309005737305	-0.134415164589882	-8.25289154052734	0.0113327819854021	-0.0230826959013939	-0.0240567177534103	-0.0292515084147453	NaN	42.4654502868652
349	84.9309005737305	-0.134415164589882	-7.73341274261475	0.00613799272105098	-0.0133424662053585	0.00841071270406246	-0.0208099745213985	NaN	42.4654502868652
350	84.9309005737305	0.190259143710136	-7.60354280471802	0.00321592413820326	0.0113327819854021	0.0460729338228703	-0.0113944197073579	NaN	42.4654502868652
351	84.2815551757813	0.190259143710136	-7.9282169342041	-0.0324982516467571	0.0252937767654657	0.109709098935127	0.0425015166401863	NaN	42.1407775878906
352	82.9828567504883	1.16428208351135	-8.25289154052734	-0.0263294391334057	0.0408781431615353	0.0873065739870071	0.0720468759536743	NaN	41.4914283752441
353	84.9309005737305	-0.134415164589882	-7.86328220367432	-0.0286021586507559	0.0444495603442192	0.0623066499829292	0.0941247344017029	NaN	42.4654502868652
354	84.2815551757813	0.514933466911316	-7.79834747314453	-0.0188619289547205	0.0408781431615353	0.0882805958390236	0.0850338488817215	NaN	42.1407775878906
355	83.632209777832	0.839607775211334	-7.6684775352478	-0.0182125810533762	0.0314625911414623	0.0795143842697144	0.0658780634403229	NaN	41.816104888916
356	82.9828567504883	1.48895645141602	-7.86328220367432	-0.0162645354866982	0.0239950809627771	0.0700988322496414	0.0399041213095188	NaN	41.4914283752441
357	84.9309005737305	1.16428208351135	-8.51263046264648	-0.0126931173726916	0.0236704051494598	0.0389300994575024	0.0210730116814375	NaN	42.4654502868652
358	82.9828567504883	1.16428208351135	-8.57756614685059	-0.00425158534198999	0.0259431265294552	0.00678734155371785	0.00159255252219737	NaN	41.4914283752441
359	85.5802536010742	-0.459089487791061	-7.9282169342041	-0.00132951640989631	0.0162028968334198	-0.028926832601428	-0.00490093370899558	NaN	42.7901268005371
360	83.632209777832	0.839607775211334	-7.99315214157104	-0.00230353930965066	0.0116574559360743	-0.0458098985254765	-0.0315242260694504	NaN	41.816104888916
361	84.9309005737305	0.190259143710136	-7.99315214157104	0.0217223595827818	-0.0204853005707264	-0.0990564897656441	-0.0613942667841911	NaN	42.4654502868652
362	82.9828567504883	0.514933466911316	-7.9282169342041	0.0252937767654657	-0.02697878703475	-0.0662643760442734	-0.101978555321693	NaN	41.4914283752441
363	85.5802536010742	0.190259143710136	-8.12302207946777	0.0321119390428066	-0.00749832857400179	-0.0474332682788372	-0.120160318911076	NaN	42.7901268005371
364	82.9828567504883	1.16428208351135	-8.12302207946777	0.0337353087961674	-0.0191866029053926	-0.0607449151575565	-0.120160318911076	NaN	41.4914283752441
365	83.632209777832	0.839607775211334	-7.99315214157104	0.0226963832974434	-0.0117190945893526	-0.0811994001269341	-0.102627903223038	NaN	41.816104888916
366	84.2815551757813	-0.134415164589882	-7.73341274261475	0.0100340843200684	0.00678734155371785	-0.039641086012125	-0.0678877532482147	NaN	42.1407775878906
367	84.9309005737305	-0.134415164589882	-7.27886867523193	0.0155535480007529	-0.0393164120614529	-0.0347709693014622	-0.0480826161801815	NaN	42.4654502868652
368	82.9828567504883	0.839607775211334	-7.99315214157104	0.00808603875339031	0.00256657530553639	-0.00360223650932312	-0.032173577696085	NaN	41.4914283752441
369	82.9828567504883	0.839607775211334	-8.25289154052734	0.0106834331527352	-0.00652430532500148	0.0262678004801273	-0.0282774847000837	NaN	41.4914283752441
370	79.7361145019531	0.839607775211334	-8.12302207946777	0.00126787810586393	0.00776136433705688	0.0675014406442642	-0.000680167751852423	NaN	39.8680572509766
371	82.3335113525391	0.839607775211334	-8.05808639526367	-0.0230826959013939	0.0236704051494598	0.124319441616535	0.0369820520281792	NaN	41.1667556762695
372	82.9828567504883	-0.459089487791061	-7.53860807418823	-0.0263294391334057	0.0272418223321438	0.0879559218883514	0.0847091749310493	NaN	41.4914283752441
373	81.6841583251953	0.839607775211334	-7.86328220367432	-0.0308748781681061	0.0444495603442192	0.0717222020030022	0.0931507050991058	NaN	40.8420791625977
374	81.6841583251953	0.514933466911316	-8.25289154052734	-0.0311995539814234	0.0363327041268349	0.086981900036335	0.0850338488817215	NaN	40.8420791625977
375	81.6841583251953	1.81363070011139	-7.99315214157104	-0.0211346503347158	0.0249691028147936	0.094449408352375	0.0736702531576157	NaN	40.8420791625977
376	84.2815551757813	-0.459089487791061	-7.9282169342041	-0.0185372550040483	0.0239950809627771	0.0752936229109764	0.0551638156175613	NaN	42.1407775878906
377	83.632209777832	0.839607775211334	-7.79834747314453	-0.00555028254166245	0.01847561635077	0.0502936989068985	0.0285405199974775	NaN	41.816104888916
378	84.2815551757813	0.514933466911316	-7.86328220367432	0.000293855206109583	0.0197743140161037	0.0123068047687411	0.00548864435404539	NaN	42.1407775878906
379	82.3335113525391	0.839607775211334	-7.99315214157104	-0.00847235135734081	0.012956153601408	-0.0305502042174339	-0.0133424662053585	NaN	41.1667556762695
380	82.9828567504883	0.514933466911316	-8.05808639526367	0.0132808275520802	-0.00555028254166245	-0.0665890574455261	-0.0195112787187099	NaN	41.4914283752441
381	82.9828567504883	0.190259143710136	-8.12302207946777	0.0152288740500808	-0.0299008563160896	-0.128277182579041	-0.0539267547428608	NaN	41.4914283752441
382	84.9309005737305	-0.783763766288757	-8.05808639526367	0.0282158460468054	-0.0347709693014622	-0.104251272976398	-0.0889915823936462	NaN	42.4654502868652
383	83.632209777832	-0.134415164589882	-7.99315214157104	0.0334106348454952	-0.0461345724761486	-0.086394190788269	-0.109446063637733	NaN	41.816104888916
384	84.9309005737305	-1.75778675079346	-7.4087381362915	0.0246444288641214	-0.0516540370881557	-0.109770737588406	-0.108147367835045	NaN	42.4654502868652
385	84.2815551757813	-1.43311238288879	-7.60354280471802	0.0272418223321438	-0.0406151078641415	-0.112368136644363	-0.0841214656829834	NaN	42.1407775878906
386	84.9309005737305	-0.783763766288757	-7.99315214157104	0.0243197549134493	-0.03444629535079	-0.0786020010709763	-0.0542514286935329	NaN	42.4654502868652
387	84.9309005737305	-0.459089487791061	-8.05808639526367	0.00906006153672934	-0.0273034609854221	-0.0539267547428608	-0.0198359526693821	NaN	42.4654502868652
388	84.2815551757813	-0.459089487791061	-7.9282169342041	0.0155535480007529	-0.0237320438027382	-0.0263294391334057	-0.0227580219507217	NaN	42.1407775878906
389	84.9309005737305	-0.783763766288757	-7.60354280471802	0.0116574559360743	-0.0165892094373703	-0.0133424662053585	-0.0123684434220195	NaN	42.4654502868652
390	84.9309005737305	-0.134415164589882	-7.34380340576172	-3.08191010844894e-05	-0.00100484199356288	0.0515923984348774	0.0155535480007529	NaN	42.4654502868652
391	83.632209777832	0.514933466911316	-7.6684775352478	-0.0305502042174339	0.0158782228827477	0.100942894816399	0.049319677054882	NaN	41.816104888916
392	84.9309005737305	1.16428208351135	-8.18795680999756	-0.0376930385828018	0.0239950809627771	0.101267568767071	0.0863325446844101	NaN	42.4654502868652
393	83.632209777832	0.839607775211334	-8.05808639526367	-0.023407369852066	0.0285405199974775	0.0642546936869621	0.111332468688488	NaN	41.816104888916
394	84.2815551757813	0.514933466911316	-8.05808639526367	-0.0227580219507217	0.0275664981454611	0.103215612471104	0.102890938520432	NaN	42.1407775878906
395	85.5802536010742	-0.459089487791061	-7.60354280471802	-0.0152905117720366	0.0142548503354192	0.0915273353457451	0.0798390582203865	NaN	42.7901268005371
396	84.2815551757813	-0.134415164589882	-7.4087381362915	-0.0247060675173998	0.0155535480007529	0.0772416666150093	0.0535404421389103	NaN	42.1407775878906
397	85.5802536010742	0.190259143710136	-8.12302207946777	-0.0201606266200542	0.0142548503354192	0.0496443510055542	0.0343846566975117	NaN	42.7901268005371
398	84.9309005737305	-0.134415164589882	-8.12302207946777	-0.00749832857400179	0.0239950809627771	0.0223717093467712	0.0106834331527352	NaN	42.4654502868652
399	82.9828567504883	1.16428208351135	-8.05808639526367	-0.00847235135734081	0.0149041991680861	-0.021459324285388	0.00581331877037883	NaN	41.4914283752441
400	84.2815551757813	0.190259143710136	-8.05808639526367	0.00159255252219737	0.00711201597005129	-0.0730825439095497	-0.0120437685400248	NaN	42.1407775878906
401	84.9309005737305	0.190259143710136	-7.79834747314453	0.0243197549134493	-0.0224333461374044	-0.134770661592484	-0.0490566417574883	NaN	42.4654502868652
402	82.9828567504883	0.839607775211334	-7.99315214157104	0.025618452578783	-0.0201606266200542	-0.115939550101757	-0.0915889739990234	NaN	41.4914283752441
403	85.5802536010742	-0.783763766288757	-8.05808639526367	0.0360080301761627	-0.017887907102704	-0.0967837646603584	-0.100355185568333	NaN	42.7901268005371
404	83.632209777832	0.839607775211334	-8.12302207946777	0.0330859608948231	-0.0159398596733809	-0.113017484545708	-0.100679859519005	NaN	41.816104888916
405	83.632209777832	0.839607775211334	-8.18795680999756	0.025618452578783	-0.0367190167307854	-0.122433036565781	-0.0847708135843277	NaN	41.816104888916
406	82.9828567504883	1.16428208351135	-7.99315214157104	0.0162028968334198	0.00289124972186983	-0.086394190788269	-0.0464592464268208	NaN	41.4914283752441
407	82.3335113525391	1.48895645141602	-7.9282169342041	0.00289124972186983	-0.00132951640989631	-0.0630176365375519	-0.0315242260694504	NaN	41.1667556762695
408	82.9828567504883	1.16428208351135	-7.9282169342041	0.0126314787194133	0.00970941036939621	-0.0360696688294411	-0.0149658378213644	NaN	41.4914283752441
409	82.9828567504883	1.48895645141602	-8.18795680999756	0.00873538758605719	-0.00457625929266214	-0.00230353930965066	-0.00165419070981443	NaN	41.4914283752441
410	83.632209777832	0.839607775211334	-8.18795680999756	0.00906006153672934	0.0155535480007529	0.0347093306481838	0.0158782228827477	NaN	41.816104888916
411	82.9828567504883	0.190259143710136	-7.99315214157104	-0.0347709693014622	0.0272418223321438	0.107761055231094	0.0470469556748867	NaN	41.4914283752441
412	81.6841583251953	0.839607775211334	-7.99315214157104	-0.0419138073921204	0.0343846566975117	0.0827611312270164	0.0957481041550636	NaN	40.8420791625977
413	81.6841583251953	-0.459089487791061	-7.47367286682129	-0.0334722734987736	0.0399041213095188	0.0769169926643372	0.0999688655138016	NaN	40.8420791625977
414	81.6841583251953	0.514933466911316	-8.18795680999756	-0.03444629535079	0.0295145437121391	0.0921766832470894	0.0950987562537193	NaN	40.8420791625977
415	80.3854675292969	0.839607775211334	-7.99315214157104	-0.0243813935667276	0.0175015944987535	0.103540286421776	0.0752936229109764	NaN	40.1927337646484
416	82.3335113525391	1.16428208351135	-7.9282169342041	-0.0185372550040483	0.0113327819854021	0.0847091749310493	0.0561378374695778	NaN	41.1667556762695
417	81.0348129272461	1.48895645141602	-7.79834747314453	-0.0100957229733467	0.0116574559360743	0.0613326244056225	0.0298392176628113	NaN	40.517406463623
418	81.6841583251953	1.16428208351135	-7.99315214157104	0.00321592413820326	0.0155535480007529	0.0194496400654316	0.00483929552137852	NaN	40.8420791625977
419	84.2815551757813	-0.134415164589882	-7.73341274261475	-0.00230353930965066	0.00873538758605719	-0.00327756232582033	0.00776136433705688	NaN	42.1407775878906
420	82.9828567504883	0.839607775211334	-8.25289154052734	0.0145795252174139	-0.00619963090866804	-0.0613942667841911	-0.0175632312893867	NaN	41.4914283752441
421	82.9828567504883	1.16428208351135	-7.86328220367432	0.0252937767654657	-0.0243813935667276	-0.116588898003101	-0.0549007803201675	NaN	41.4914283752441
422	84.2815551757813	-0.134415164589882	-7.73341274261475	0.0343846566975117	-0.0227580219507217	-0.101653881371021	-0.0915889739990234	NaN	42.1407775878906
423	82.9828567504883	0.514933466911316	-7.79834747314453	0.0304885655641556	-0.0201606266200542	-0.086394190788269	-0.0997058376669884	NaN	41.4914283752441
424	82.3335113525391	0.190259143710136	-7.6684775352478	0.0304885655641556	-0.0126931173726916	-0.0899656042456627	-0.100030511617661	NaN	41.1667556762695
425	84.2815551757813	-0.459089487791061	-7.34380340576172	0.0226963832974434	-0.00392691092565656	-0.107173345983028	-0.0841214656829834	NaN	42.1407775878906
426	84.9309005737305	-0.783763766288757	-7.9282169342041	0.0132808275520802	-0.0123684434220195	-0.0672384053468704	-0.0539267547428608	NaN	42.4654502868652
427	84.9309005737305	-1.43311238288879	-7.99315214157104	0.00354059832170606	-0.00522560812532902	-0.0513293594121933	-0.0204853005707264	NaN	42.4654502868652
428	84.2815551757813	-1.43311238288879	-7.79834747314453	0.00938473641872406	0.00451462110504508	-0.0175632312893867	-0.00847235135734081	NaN	42.1407775878906
429	84.2815551757813	-0.459089487791061	-8.05808639526367	0.00646266713738441	-0.00425158534198999	0.0165275707840919	0.00191722682211548	NaN	42.1407775878906
430	82.9828567504883	-0.459089487791061	-7.86328220367432	-0.0156151866540313	0.0100340843200684	0.0717222020030022	0.0123068047687411	NaN	41.4914283752441
431	84.2815551757813	0.190259143710136	-7.99315214157104	-0.0273034609854221	0.0239950809627771	0.129838898777962	0.0584105588495731	NaN	42.1407775878906
432	83.632209777832	-0.134415164589882	-8.05808639526367	-0.0292515084147453	0.0288651939481497	0.113280512392521	0.0980208218097687	NaN	41.816104888916
433	84.2815551757813	0.190259143710136	-8.12302207946777	-0.023407369852066	0.0347093306481838	0.101592242717743	0.109384424984455	NaN	42.1407775878906
434	82.9828567504883	0.514933466911316	-8.05808639526367	-0.0185372550040483	0.0269171483814716	0.103864960372448	0.102890938520432	NaN	41.4914283752441
435	84.9309005737305	-0.783763766288757	-7.86328220367432	-0.0107450718060136	0.0106834331527352	0.0863325446844101	0.0778910145163536	NaN	42.4654502868652
436	84.9309005737305	-0.783763766288757	-7.53860807418823	-0.0120437685400248	0.00548864435404539	0.0561378374695778	0.0522417463362217	NaN	42.4654502868652
437	85.5802536010742	0.190259143710136	-7.73341274261475	-0.00490093370899558	0.00451462110504508	0.0304885655641556	0.0262678004801273	NaN	42.7901268005371
438	82.9828567504883	-0.459089487791061	-7.99315214157104	0.00126787810586393	0.00418994715437293	-0.00327756232582033	0.0100340843200684	NaN	41.4914283752441
439	82.9828567504883	0.514933466911316	-8.25289154052734	0.00548864435404539	0.00808603875339031	-0.0347709693014622	-0.00977104809135199	NaN	41.4914283752441
440	84.2815551757813	-0.459089487791061	-7.9282169342041	0.0155535480007529	-0.00749832857400179	-0.0730825439095497	-0.0100957229733467	NaN	42.1407775878906
441	83.632209777832	0.514933466911316	-7.9282169342041	0.0233457311987877	-0.0308748781681061	-0.124056406319141	-0.0510046854615211	NaN	41.816104888916
442	84.9309005737305	0.514933466911316	-7.9282169342041	0.0353586822748184	-0.0237320438027382	-0.101004533469677	-0.0925630033016205	NaN	42.4654502868652
443	82.9828567504883	0.839607775211334	-8.38276100158691	0.0337353087961674	-0.0266541130840778	-0.0701604709029198	-0.107498019933701	NaN	41.4914283752441
444	84.9309005737305	-0.459089487791061	-8.18795680999756	0.041852168738842	-0.0230826959013939	-0.105225294828415	-0.105225294828415	NaN	42.4654502868652
445	84.2815551757813	0.514933466911316	-8.25289154052734	0.0191249661147594	-0.0221086721867323	-0.100355185568333	-0.0831474438309669	NaN	42.1407775878906
446	83.632209777832	0.514933466911316	-8.05808639526367	0.0123068047687411	-0.0273034609854221	-0.073731891810894	-0.0503553375601768	NaN	41.816104888916
447	82.9828567504883	1.16428208351135	-8.31782627105713	0.011982130818069	-0.0227580219507217	-0.0503553375601768	-0.0373683646321297	NaN	41.4914283752441
448	84.9309005737305	-0.783763766288757	-7.86328220367432	0.0116574559360743	-0.0169138833880424	-0.0126931173726916	-0.017887907102704	NaN	42.4654502868652
449	84.9309005737305	0.190259143710136	-7.99315214157104	0.00678734155371785	-0.0195112787187099	0.0278911720961332	-0.0136671401560307	NaN	42.4654502868652
450	85.5802536010742	-0.134415164589882	-7.79834747314453	-0.00782300252467394	-0.0221086721867323	0.0684754624962807	0.00418994715437293	NaN	42.7901268005371
451	83.632209777832	-0.134415164589882	-7.79834747314453	-0.017887907102704	0.00289124972186983	0.140553161501884	0.0519170723855495	NaN	41.816104888916
452	83.632209777832	0.514933466911316	-7.86328220367432	-0.028926832601428	0.00906006153672934	0.117501281201839	0.0895792916417122	NaN	41.816104888916
453	82.9828567504883	0.839607775211334	-7.6684775352478	-0.0195112787187099	0.020423661917448	0.101916916668415	0.102566264569759	NaN	41.4914283752441
454	85.5802536010742	-0.783763766288757	-7.47367286682129	-0.0175632312893867	0.0178262684494257	0.115877911448479	0.0999688655138016	NaN	42.7901268005371
455	83.632209777832	-0.134415164589882	-7.99315214157104	-0.0221086721867323	0.00354059832170606	0.133085653185844	0.0782156884670258	NaN	41.816104888916
456	82.9828567504883	0.190259143710136	-7.99315214157104	-0.0156151866540313	0.00906006153672934	0.0950987562537193	0.0584105588495731	NaN	41.4914283752441
457	82.3335113525391	0.190259143710136	-8.05808639526367	-0.00392691092565656	0.00451462110504508	0.0694494843482971	0.0356833562254906	NaN	41.1667556762695
458	81.0348129272461	-0.783763766288757	-7.86328220367432	-0.0117190945893526	0.012956153601408	0.0249691028147936	0.00646266713738441	NaN	40.517406463623
459	81.6841583251953	-0.783763766288757	-7.6684775352478	-0.00912170019000769	0.00841071270406246	-0.0146411629393697	0.00678734155371785	NaN	40.8420791625977
460	82.3335113525391	-0.459089487791061	-7.73341274261475	-0.00847235135734081	-0.0195112787187099	-0.0571734979748726	-0.0208099745213985	NaN	41.1667556762695
461	82.3335113525391	-0.459089487791061	-7.79834747314453	0.0317872650921345	-0.0318489037454128	-0.114965528249741	-0.0461345724761486	NaN	41.1667556762695
462	81.6841583251953	0.839607775211334	-8.12302207946777	0.0334106348454952	-0.0324982516467571	-0.103601925075054	-0.0844461396336555	NaN	40.8420791625977
463	83.632209777832	-0.459089487791061	-7.73341274261475	0.0301638916134834	-0.0292515084147453	-0.0808747261762619	-0.109446063637733	NaN	41.816104888916
464	82.3335113525391	1.16428208351135	-7.79834747314453	0.0347093306481838	-0.0237320438027382	-0.108796715736389	-0.0984071344137192	NaN	41.1667556762695
465	82.9828567504883	0.514933466911316	-7.53860807418823	0.0197743140161037	-0.0188619289547205	-0.104575946927071	-0.0763292834162712	NaN	41.4914283752441
466	82.9828567504883	1.16428208351135	-7.79834747314453	0.0142548503354192	-0.0156151866540313	-0.0753552615642548	-0.0497059896588326	NaN	41.4914283752441
467	83.632209777832	0.514933466911316	-7.99315214157104	0.00548864435404539	-0.00684897974133492	-0.0561994761228561	-0.0172385573387146	NaN	41.816104888916
468	83.632209777832	0.514933466911316	-8.12302207946777	0.0188002903014421	0.00841071270406246	-0.0389917381107807	-0.00619963090866804	NaN	41.816104888916
469	82.9828567504883	-0.134415164589882	-8.18795680999756	0.00808603875339031	0.013930176384747	-0.00165419070981443	0.00581331877037883	NaN	41.4914283752441
470	83.632209777832	-0.134415164589882	-8.18795680999756	0.00841071270406246	0.0142548503354192	0.031137915328145	0.0178262684494257	NaN	41.816104888916
471	84.9309005737305	-1.10843813419342	-7.6684775352478	-0.0263294391334057	0.029189869761467	0.101916916668415	0.0506183728575706	NaN	42.4654502868652
472	82.9828567504883	-0.134415164589882	-7.73341274261475	-0.0373683646321297	0.0386054255068302	0.0778910145163536	0.0843845009803772	NaN	41.4914283752441
473	85.5802536010742	-1.75778675079346	-8.12302207946777	-0.0334722734987736	0.0444495603442192	0.0564625114202499	0.0863325446844101	NaN	42.7901268005371
474	83.632209777832	-0.459089487791061	-8.18795680999756	-0.0221086721867323	0.041852168738842	0.0688001364469528	0.0785403624176979	NaN	41.816104888916
475	83.632209777832	-0.459089487791061	-7.9282169342041	-0.0201606266200542	0.0239950809627771	0.0756182968616486	0.0688001364469528	NaN	41.816104888916
476	82.9828567504883	-0.459089487791061	-7.99315214157104	-0.0201606266200542	0.0191249661147594	0.0610079504549503	0.0395794473588467	NaN	41.4914283752441
477	83.632209777832	0.190259143710136	-7.86328220367432	-0.0143164889886975	0.0181509424000978	0.0389300994575024	0.0220470335334539	NaN	41.816104888916
478	82.3335113525391	0.514933466911316	-8.18795680999756	-0.00717365415766835	0.01100810803473	0.00841071270406246	0.00808603875339031	NaN	41.1667556762695
479	84.2815551757813	-0.459089487791061	-8.12302207946777	-0.0100957229733467	0.01847561635077	-0.028926832601428	-0.00977104809135199	NaN	42.1407775878906
480	82.9828567504883	0.514933466911316	-7.9282169342041	-0.00587495695799589	-0.00619963090866804	-0.0620436146855354	-0.0175632312893867	NaN	41.4914283752441
481	82.3335113525391	1.16428208351135	-7.86328220367432	0.0236704051494598	-0.0328229255974293	-0.11042008548975	-0.0545761026442051	NaN	41.1667556762695
482	84.9309005737305	-0.783763766288757	-7.53860807418823	0.0249691028147936	-0.028926832601428	-0.101978555321693	-0.0824980959296227	NaN	42.4654502868652
483	82.3335113525391	1.16428208351135	-7.9282169342041	0.036657378077507	-0.0308748781681061	-0.072757862508297	-0.0993811637163162	NaN	41.1667556762695
484	83.632209777832	0.190259143710136	-8.12302207946777	0.0428261905908585	-0.0230826959013939	-0.0945110470056534	-0.0932123512029648	NaN	41.816104888916
485	84.9309005737305	0.190259143710136	-8.18795680999756	0.0337353087961674	-0.02697878703475	-0.106523998081684	-0.072757862508297	NaN	42.4654502868652
486	84.9309005737305	-0.459089487791061	-7.6684775352478	0.0126314787194133	-0.0185372550040483	-0.0747059136629105	-0.0409397818148136	NaN	42.4654502868652
487	85.5802536010742	0.190259143710136	-7.79834747314453	0.00873538758605719	-0.0149658378213644	-0.0536020807921886	-0.0195112787187099	NaN	42.7901268005371
488	85.5802536010742	-0.459089487791061	-7.99315214157104	0.0236704051494598	-0.0110697457566857	-0.02697878703475	-0.0159398596733809	NaN	42.7901268005371
489	84.2815551757813	0.514933466911316	-7.99315214157104	0.00873538758605719	-0.00555028254166245	0.00191722682211548	0.000943203864153475	NaN	42.1407775878906
490	83.632209777832	1.16428208351135	-7.9282169342041	0.00451462110504508	0.0113327819854021	0.0431508645415306	0.00289124972186983	NaN	41.816104888916
491	82.3335113525391	1.16428208351135	-8.05808639526367	-0.0247060675173998	0.031137915328145	0.110683120787144	0.0447742342948914	NaN	41.1667556762695
492	86.8789520263672	-0.134415164589882	-7.6684775352478	-0.0201606266200542	0.0447742342948914	0.0908779874444008	0.0834104791283607	NaN	43.4394760131836
493	82.9828567504883	1.16428208351135	-7.86328220367432	-0.0243813935667276	0.0499690249562263	0.0684754624962807	0.0882805958390236	NaN	41.4914283752441
494	84.2815551757813	0.514933466911316	-7.73341274261475	-0.0276281367987394	0.0470469556748867	0.0814624354243279	0.0863325446844101	NaN	42.1407775878906
495	84.9309005737305	0.514933466911316	-7.73341274261475	-0.0172385573387146	0.025618452578783	0.0866572186350822	0.066202737390995	NaN	42.4654502868652
496	84.2815551757813	0.190259143710136	-7.86328220367432	-0.0136671401560307	0.0230210572481155	0.0752936229109764	0.0447742342948914	NaN	42.1407775878906
497	84.2815551757813	0.190259143710136	-7.9282169342041	-0.0152905117720366	0.0191249661147594	0.0376313999295235	0.0210730116814375	NaN	42.1407775878906
498	82.9828567504883	0.190259143710136	-7.86328220367432	-0.00392691092565656	0.0162028968334198	0.0259431265294552	0.00483929552137852	NaN	41.4914283752441
499	81.6841583251953	1.16428208351135	-7.73341274261475	-0.0026282137259841	0.00581331877037883	-0.0136671401560307	0.00646266713738441	NaN	40.8420791625977
500	82.3335113525391	0.514933466911316	-7.53860807418823	-0.00619963090866804	-0.00749832857400179	-0.0497059896588326	-0.0217839982360601	NaN	41.1667556762695
501	80.3854675292969	0.514933466911316	-7.79834747314453	0.0252937767654657	-0.0347709693014622	-0.109121389687061	-0.0412644557654858	NaN	40.1927337646484
502	81.0348129272461	1.16428208351135	-8.25289154052734	0.0197743140161037	-0.0354203209280968	-0.0776279792189598	-0.0799007043242455	NaN	40.517406463623
503	80.3854675292969	1.16428208351135	-7.86328220367432	0.0262678004801273	-0.0376930385828018	-0.0756799355149269	-0.0899656042456627	NaN	40.1927337646484
504	81.6841583251953	0.839607775211334	-7.86328220367432	0.0353586822748184	-0.03444629535079	-0.0909396260976791	-0.0912643000483513	NaN	40.8420791625977
505	82.3335113525391	0.839607775211334	-7.99315214157104	0.00711201597005129	-0.0273034609854221	-0.101329207420349	-0.063342310488224	NaN	41.1667556762695
506	81.6841583251953	1.48895645141602	-7.86328220367432	0.00418994715437293	-0.0195112787187099	-0.0743812397122383	-0.0428878292441368	NaN	40.8420791625977
507	82.9828567504883	1.16428208351135	-8.18795680999756	0.00808603875339031	-0.00555028254166245	-0.0688617751002312	-0.0188619289547205	NaN	41.4914283752441
508	83.632209777832	1.48895645141602	-8.25289154052734	0.0168522447347641	-0.0123684434220195	-0.0295761823654175	-0.00457625929266214	NaN	41.816104888916
509	84.9309005737305	0.514933466911316	-7.99315214157104	0.00548864435404539	0.00906006153672934	-0.00392691092565656	-0.00555028254166245	NaN	42.4654502868652
510	84.9309005737305	0.190259143710136	-7.86328220367432	0.00191722682211548	0.0145795252174139	0.036657378077507	0.00743668992072344	NaN	42.4654502868652
511	84.9309005737305	-0.134415164589882	-7.27886867523193	-0.0217839982360601	0.0353586822748184	0.106787025928497	0.0441248863935471	NaN	42.4654502868652
512	81.6841583251953	1.16428208351135	-7.53860807418823	-0.0311995539814234	0.0434755384922028	0.0837351530790329	0.0834104791283607	NaN	40.8420791625977
513	83.632209777832	-0.459089487791061	-7.9282169342041	-0.0191866029053926	0.0447742342948914	0.0678261145949364	0.0866572186350822	NaN	41.816104888916
514	84.2815551757813	-0.459089487791061	-7.9282169342041	-0.0217839982360601	0.0392547734081745	0.0902286395430565	0.0821117833256721	NaN	42.1407775878906
515	83.632209777832	-0.459089487791061	-8.12302207946777	-0.0159398596733809	0.0217223595827818	0.100293546915054	0.06393001973629	NaN	41.816104888916
516	82.9828567504883	0.190259143710136	-8.05808639526367	-0.0120437685400248	0.0181509424000978	0.0814624354243279	0.0382807515561581	NaN	41.4914283752441
517	84.2815551757813	0.514933466911316	-7.9282169342041	-0.0117190945893526	0.0220470335334539	0.060358602553606	0.0295145437121391	NaN	42.1407775878906
518	84.2815551757813	-0.134415164589882	-7.53860807418823	0.000618529506027699	0.0175015944987535	0.0239950809627771	0.00970941036939621	NaN	42.1407775878906
519	84.9309005737305	-0.134415164589882	-7.9282169342041	-0.00165419070981443	0.00873538758605719	-0.00912170019000769	-0.0169138833880424	NaN	42.4654502868652
520	82.9828567504883	0.514933466911316	-8.18795680999756	0.0460729338228703	-0.00457625929266214	-0.0487319678068161	-0.00684897974133492	NaN	41.4914283752441
521	84.9309005737305	0.190259143710136	-7.73341274261475	0.01847561635077	-0.0363943427801132	-0.113017484545708	-0.0399657599627972	NaN	42.4654502868652
522	84.2815551757813	0.839607775211334	-7.53860807418823	0.0288651939481497	-0.0337969474494457	-0.0935370251536369	-0.0818487480282784	NaN	42.1407775878906
523	84.2815551757813	1.16428208351135	-7.47367286682129	0.0399041213095188	-0.0441865250468254	-0.0617189407348633	-0.0893162563443184	NaN	42.1407775878906
524	82.9828567504883	1.16428208351135	-8.12302207946777	0.0308132413774729	-0.0363943427801132	-0.0893162563443184	-0.0889915823936462	NaN	41.4914283752441
525	82.3335113525391	1.48895645141602	-7.86328220367432	0.0168522447347641	-0.0393164120614529	-0.0967837646603584	-0.0662643760442734	NaN	41.1667556762695
526	86.2295989990234	0.514933466911316	-7.9282169342041	0.00743668992072344	-0.0402904339134693	-0.048407293856144	-0.0428878292441368	NaN	43.1147994995117
527	84.9309005737305	1.16428208351135	-7.99315214157104	0.00516396993771195	-0.0341216214001179	-0.0370436906814575	-0.0247060675173998	NaN	42.4654502868652
528	82.3335113525391	0.839607775211334	-7.9282169342041	0.00483929552137852	-0.0357449948787689	-0.00717365415766835	-0.00197886489331722	NaN	41.1667556762695
529	83.632209777832	2.13830494880676	-7.99315214157104	0.00126787810586393	-0.0276281367987394	0.00516396993771195	0.000618529506027699	NaN	41.816104888916
530	82.9828567504883	2.13830494880676	-8.51263046264648	-0.00879702530801296	-0.0253554154187441	0.0671767666935921	0.0106834331527352	NaN	41.4914283752441
531	84.9309005737305	0.839607775211334	-8.38276100158691	-0.0302255302667618	-0.00457625929266214	0.124968789517879	0.0480209775269032	NaN	42.4654502868652
532	84.9309005737305	0.839607775211334	-8.12302207946777	-0.0224333461374044	0.00191722682211548	0.11165714263916	0.0843845009803772	NaN	42.4654502868652
533	84.9309005737305	1.16428208351135	-8.12302207946777	-0.0282774847000837	0.0262678004801273	0.0863325446844101	0.0928260311484337	NaN	42.4654502868652
534	83.632209777832	1.81363070011139	-8.25289154052734	-0.0217839982360601	0.0249691028147936	0.101592242717743	0.0873065739870071	NaN	41.816104888916
535	82.3335113525391	2.13830494880676	-7.73341274261475	-0.0159398596733809	0.0132808275520802	0.0941247344017029	0.0756182968616486	NaN	41.1667556762695
536	83.632209777832	1.81363070011139	-8.12302207946777	-0.0139918150380254	0.012956153601408	0.076592318713665	0.049319677054882	NaN	41.816104888916
537	83.632209777832	1.81363070011139	-8.18795680999756	-0.0139918150380254	0.0165275707840919	0.0519170723855495	0.0327612869441509	NaN	41.816104888916
538	82.3335113525391	2.46297931671143	-8.18795680999756	-0.000680167751852423	0.0181509424000978	0.0213976856321096	0.00841071270406246	NaN	41.1667556762695
539	84.2815551757813	1.48895645141602	-8.05808639526367	0.00386527273803949	0.0285405199974775	-0.0211346503347158	-0.00782300252467394	NaN	42.1407775878906
540	81.6841583251953	2.13830494880676	-7.86328220367432	0.01100810803473	0.0171769186854362	-0.0652903541922569	-0.0146411629393697	NaN	40.8420791625977
541	82.9828567504883	2.13830494880676	-7.79834747314453	0.020423661917448	-0.00847235135734081	-0.121783688664436	-0.0477579422295094	NaN	41.4914283752441
542	83.632209777832	1.16428208351135	-8.25289154052734	0.0230210572481155	-0.00360223650932312	-0.0967837646603584	-0.0834721177816391	NaN	41.816104888916
543	82.9828567504883	2.13830494880676	-8.18795680999756	0.0369820520281792	0.00613799272105098	-0.0766539573669434	-0.0938616991043091	NaN	41.4914283752441
544	82.9828567504883	1.48895645141602	-7.79834747314453	0.0350340083241463	-0.0172385573387146	-0.072757862508297	-0.0932123512029648	NaN	41.4914283752441
545	84.2815551757813	1.16428208351135	-7.86328220367432	0.012956153601408	0.00451462110504508	-0.0922383219003677	-0.0776279792189598	NaN	42.1407775878906
546	82.3335113525391	1.16428208351135	-7.99315214157104	0.000293855206109583	-0.00197886489331722	-0.0529527328908443	-0.0545761026442051	NaN	41.1667556762695
547	82.3335113525391	2.13830494880676	-7.79834747314453	0.00451462110504508	0.00678734155371785	-0.0428878292441368	-0.0208099745213985	NaN	41.1667556762695
548	81.6841583251953	0.839607775211334	-7.73341274261475	0.00581331877037883	0.000618529506027699	-0.0279528107494116	-0.00392691092565656	NaN	40.8420791625977
549	82.3335113525391	1.16428208351135	-7.79834747314453	0.00256657530553639	0.00321592413820326	-3.08191010844894e-05	-0.00814767740666866	NaN	41.1667556762695
550	82.3335113525391	1.48895645141602	-7.6684775352478	-0.000680167751852423	0.0149041991680861	0.0175015944987535	0.0116574559360743	NaN	41.1667556762695
551	81.0348129272461	2.46297931671143	-7.6684775352478	-0.0279528107494116	0.0343846566975117	0.0866572186350822	0.041852168738842	NaN	40.517406463623
552	83.632209777832	1.48895645141602	-7.53860807418823	-0.0363943427801132	0.0431508645415306	0.0587352328002453	0.0921766832470894	NaN	41.816104888916
553	82.9828567504883	2.46297931671143	-8.05808639526367	-0.0276281367987394	0.0509430468082428	0.0438002124428749	0.0993195176124573	NaN	41.4914283752441
554	84.9309005737305	1.16428208351135	-7.9282169342041	-0.0253554154187441	0.0408781431615353	0.0597092546522617	0.0980208218097687	NaN	42.4654502868652
555	83.632209777832	2.13830494880676	-7.6684775352478	-0.0240567177534103	0.0262678004801273	0.0752936229109764	0.0694494843482971	NaN	41.816104888916
556	84.2815551757813	1.16428208351135	-7.53860807418823	-0.0130177913233638	0.0181509424000978	0.0739949271082878	0.0584105588495731	NaN	42.1407775878906
557	84.2815551757813	2.13830494880676	-7.47367286682129	-0.00522560812532902	0.00938473641872406	0.0506183728575706	0.0376313999295235	NaN	42.1407775878906
558	84.9309005737305	1.16428208351135	-7.47367286682129	-0.0110697457566857	0.01100810803473	0.029189869761467	0.0168522447347641	NaN	42.4654502868652
559	82.9828567504883	2.46297931671143	-7.99315214157104	0.00256657530553639	-0.00132951640989631	-0.0136671401560307	-0.00782300252467394	NaN	41.4914283752441
560	85.5802536010742	1.16428208351135	-7.99315214157104	0.0415274947881699	-0.0276281367987394	-0.0510046854615211	-0.0117190945893526	NaN	42.7901268005371
561	84.9309005737305	0.839607775211334	-7.99315214157104	0.0285405199974775	-0.0406151078641415	-0.101653881371021	-0.0490566417574883	NaN	42.4654502868652
562	83.632209777832	1.81363070011139	-8.12302207946777	0.0327612869441509	-0.0516540370881557	-0.085420161485672	-0.0824980959296227	NaN	41.816104888916
563	84.2815551757813	0.839607775211334	-7.73341274261475	0.0408781431615353	-0.0474332682788372	-0.0662643760442734	-0.109121389687061	NaN	42.1407775878906
564	85.5802536010742	0.839607775211334	-7.79834747314453	0.0421768426895142	-0.0500306636095047	-0.0954850688576698	-0.106848672032356	NaN	42.7901268005371
565	82.9828567504883	1.81363070011139	-8.25289154052734	0.01847561635077	-0.0412644557654858	-0.0987318083643913	-0.0876928865909576	NaN	41.4914283752441
566	83.632209777832	1.48895645141602	-8.12302207946777	0.0200989879667759	-0.0441865250468254	-0.0652903541922569	-0.0587968714535236	NaN	41.816104888916
567	82.9828567504883	2.13830494880676	-8.12302207946777	0.0100340843200684	-0.0308748781681061	-0.0370436906814575	-0.0227580219507217	NaN	41.4914283752441
568	82.9828567504883	2.78765368461609	-8.18795680999756	0.0272418223321438	-0.0328229255974293	-0.0156151866540313	-0.0204853005707264	NaN	41.4914283752441
569	83.632209777832	3.11232805252075	-7.47367286682129	0.0175015944987535	-0.0169138833880424	0.0210730116814375	-0.00749832857400179	NaN	41.816104888916
570	83.632209777832	1.81363070011139	-7.4087381362915	-0.00587495695799589	-0.00555028254166245	0.0574365332722664	0.00678734155371785	NaN	41.816104888916
571	84.2815551757813	1.48895645141602	-7.9282169342041	-0.0221086721867323	0.0152288740500808	0.117501281201839	0.0431508645415306	NaN	42.1407775878906
572	82.9828567504883	3.43700218200684	-8.25289154052734	-0.0260047651827335	0.0262678004801273	0.110683120787144	0.0834104791283607	NaN	41.4914283752441
573	84.9309005737305	2.13830494880676	-7.79834747314453	-0.0224333461374044	0.0369820520281792	0.0762676447629929	0.108085729181767	NaN	42.4654502868652
574	84.9309005737305	2.78765368461609	-8.12302207946777	-0.0198359526693821	0.0337353087961674	0.0899039655923843	0.0947740823030472	NaN	42.4654502868652
575	83.632209777832	3.11232805252075	-8.12302207946777	-0.023407369852066	0.0330859608948231	0.0983454957604408	0.0814624354243279	NaN	41.816104888916
576	82.3335113525391	3.43700218200684	-8.12302207946777	-0.02697878703475	0.0207483377307653	0.0778910145163536	0.0470469556748867	NaN	41.1667556762695
577	83.632209777832	2.78765368461609	-8.31782627105713	-0.00879702530801296	0.0210730116814375	0.0389300994575024	0.0363327041268349	NaN	41.816104888916
578	81.6841583251953	3.7616765499115	-8.25289154052734	-0.00360223650932312	0.029189869761467	0.0246444288641214	0.0168522447347641	NaN	40.8420791625977
579	84.9309005737305	2.46297931671143	-7.99315214157104	-0.00522560812532902	0.0265924744307995	-0.0165892094373703	0.00776136433705688	NaN	42.4654502868652
580	82.3335113525391	3.43700218200684	-8.38276100158691	-0.00522560812532902	0.00873538758605719	-0.0532774068415165	-0.0133424662053585	NaN	41.1667556762695
581	84.9309005737305	2.78765368461609	-7.99315214157104	0.0217223595827818	-0.0126931173726916	-0.10295257717371	-0.0412644557654858	NaN	42.4654502868652
582	84.2815551757813	2.46297931671143	-7.79834747314453	0.0136055024340749	-0.023407369852066	-0.11042008548975	-0.0818487480282784	NaN	42.1407775878906
583	84.2815551757813	2.46297931671143	-8.31782627105713	0.0340599827468395	-0.0133424662053585	-0.0821734219789505	-0.0997058376669884	NaN	42.1407775878906
584	82.3335113525391	3.11232805252075	-8.18795680999756	0.0324366129934788	0.00289124972186983	-0.0922383219003677	-0.108796715736389	NaN	41.1667556762695
585	83.632209777832	2.78765368461609	-7.86328220367432	0.0188002903014421	-0.00457625929266214	-0.118861623108387	-0.0919136479496956	NaN	41.816104888916
586	84.2815551757813	2.46297931671143	-7.47367286682129	0.00483929552137852	-0.00814767740666866	-0.0805500522255898	-0.0487319678068161	NaN	42.1407775878906
587	84.9309005737305	2.78765368461609	-7.60354280471802	0.00808603875339031	0.00321592413820326	-0.0607449151575565	-0.0227580219507217	NaN	42.4654502868652
588	82.3335113525391	2.46297931671143	-7.47367286682129	0.011982130818069	0.0022419011220336	-0.0428878292441368	-0.00197886489331722	NaN	41.1667556762695
589	82.3335113525391	4.08635091781616	-7.9282169342041	0.0162028968334198	0.0113327819854021	-0.0159398596733809	-0.00749832857400179	NaN	41.1667556762695
590	79.7361145019531	3.43700218200684	-7.9282169342041	-0.000355493422830477	0.0106834331527352	0.0223717093467712	0.0165275707840919	NaN	39.8680572509766
591	80.3854675292969	4.08635091781616	-7.9282169342041	-0.0237320438027382	0.0285405199974775	0.0957481041550636	0.049319677054882	NaN	40.1927337646484
592	82.3335113525391	2.46297931671143	-7.6684775352478	-0.03444629535079	0.0353586822748184	0.0902286395430565	0.0921766832470894	NaN	41.1667556762695
593	79.7361145019531	4.41102504730225	-7.53860807418823	-0.028926832601428	0.0343846566975117	0.0681507885456085	0.116527259349823	NaN	39.8680572509766
594	81.0348129272461	4.08635091781616	-7.86328220367432	-0.0260047651827335	0.0200989879667759	0.0788650363683701	0.104838982224464	NaN	40.517406463623
595	81.0348129272461	2.78765368461609	-7.60354280471802	-0.0308748781681061	0.00516396993771195	0.0938000604510307	0.0824364572763443	NaN	40.517406463623
596	83.632209777832	2.78765368461609	-7.73341274261475	-0.0260047651827335	-0.00619963090866804	0.0886052697896957	0.0593845807015896	NaN	41.816104888916
597	82.3335113525391	3.11232805252075	-7.6684775352478	-0.0152905117720366	-0.00879702530801296	0.0655533894896507	0.0334106348454952	NaN	41.1667556762695
598	82.9828567504883	2.46297931671143	-7.4087381362915	-0.00749832857400179	-0.00100484199356288	0.0337353087961674	0.0152288740500808	NaN	41.4914283752441
599	81.6841583251953	3.7616765499115	-7.60354280471802	-0.000355493422830477	-0.0227580219507217	-0.00977104809135199	-0.00879702530801296	NaN	40.8420791625977
600	81.6841583251953	3.43700218200684	-8.12302207946777	-0.00847235135734081	-0.0315242260694504	-0.0334722734987736	-0.0201606266200542	NaN	40.8420791625977
601	82.3335113525391	3.7616765499115	-8.12302207946777	0.0233457311987877	-0.0594462193548679	-0.107498019933701	-0.0561994761228561	NaN	41.1667556762695
602	83.632209777832	2.78765368461609	-7.9282169342041	0.0298392176628113	-0.0487319678068161	-0.0867188647389412	-0.100679859519005	NaN	41.816104888916
603	81.6841583251953	3.7616765499115	-7.9282169342041	0.031137915328145	-0.055874802172184	-0.0646410062909126	-0.106848672032356	NaN	40.8420791625977
604	82.9828567504883	3.43700218200684	-7.73341274261475	0.0412028171122074	-0.0435371771454811	-0.0883422344923019	-0.105225294828415	NaN	41.4914283752441
605	84.9309005737305	2.46297931671143	-7.6684775352478	0.0230210572481155	-0.038017712533474	-0.0987318083643913	-0.0834721177816391	NaN	42.4654502868652
606	84.2815551757813	2.13830494880676	-7.86328220367432	0.0132808275520802	-0.03444629535079	-0.0678877532482147	-0.0561994761228561	NaN	42.1407775878906
607	84.2815551757813	1.48895645141602	-7.99315214157104	0.00581331877037883	-0.021459324285388	-0.0571734979748726	-0.023407369852066	NaN	42.1407775878906
608	82.9828567504883	2.13830494880676	-7.99315214157104	0.0155535480007529	-0.0198359526693821	-0.0230826959013939	-0.0126931173726916	NaN	41.4914283752441
609	83.632209777832	2.13830494880676	-7.79834747314453	0.0145795252174139	-0.0107450718060136	0.00581331877037883	-0.00912170019000769	NaN	41.816104888916
610	82.9828567504883	1.48895645141602	-7.34380340576172	-0.00165419070981443	0.00483929552137852	0.0376313999295235	0.011982130818069	NaN	41.4914283752441
611	82.9828567504883	2.46297931671143	-7.79834747314453	-0.028926832601428	0.0191249661147594	0.108410403132439	0.0483456552028656	NaN	41.4914283752441
612	83.632209777832	2.78765368461609	-8.18795680999756	-0.0279528107494116	0.031137915328145	0.0954234302043915	0.0915273353457451	NaN	41.816104888916
613	84.2815551757813	3.11232805252075	-8.12302207946777	-0.0250307414680719	0.0412028171122074	0.069124810397625	0.0996441915631294	NaN	42.1407775878906
614	84.2815551757813	2.78765368461609	-7.86328220367432	-0.0240567177534103	0.0441248863935471	0.0931507050991058	0.0993195176124573	NaN	42.1407775878906
615	84.9309005737305	3.11232805252075	-7.9282169342041	-0.0195112787187099	0.0373067259788513	0.0873065739870071	0.0795143842697144	NaN	42.4654502868652
616	84.9309005737305	2.78765368461609	-7.86328220367432	-0.0156151866540313	0.0236704051494598	0.0837351530790329	0.0623066499829292	NaN	42.4654502868652
617	84.2815551757813	2.78765368461609	-8.12302207946777	-0.0149658378213644	0.0285405199974775	0.0580858811736107	0.0295145437121391	NaN	42.1407775878906
618	83.632209777832	2.78765368461609	-7.86328220367432	-0.00522560812532902	0.025618452578783	0.01847561635077	0.012956153601408	NaN	41.816104888916
619	84.9309005737305	3.11232805252075	-7.99315214157104	-0.00360223650932312	0.0239950809627771	-0.0139918150380254	-0.00847235135734081	NaN	42.4654502868652
620	84.2815551757813	2.78765368461609	-7.99315214157104	0.00354059832170606	0.0132808275520802	-0.0561994761228561	-0.00555028254166245	NaN	42.1407775878906
621	84.2815551757813	3.7616765499115	-7.9282169342041	0.01847561635077	-0.00977104809135199	-0.116588898003101	-0.0422384813427925	NaN	42.1407775878906
622	81.6841583251953	4.08635091781616	-7.99315214157104	0.0262678004801273	-0.017887907102704	-0.0883422344923019	-0.0821734219789505	NaN	40.8420791625977
623	82.9828567504883	3.7616765499115	-8.12302207946777	0.0314625911414623	-0.0120437685400248	-0.0646410062909126	-0.104251272976398	NaN	41.4914283752441
624	82.9828567504883	3.11232805252075	-8.18795680999756	0.0295145437121391	-0.0110697457566857	-0.085420161485672	-0.104575946927071	NaN	41.4914283752441
625	82.3335113525391	4.41102504730225	-7.9282169342041	0.0207483377307653	0.00354059832170606	-0.101653881371021	-0.0828227698802948	NaN	41.1667556762695
626	82.3335113525391	4.08635091781616	-8.18795680999756	0.0155535480007529	0.00613799272105098	-0.0837967917323112	-0.0451605506241322	NaN	41.1667556762695
627	82.9828567504883	4.41102504730225	-7.79834747314453	0.0142548503354192	0.0165275707840919	-0.0704851448535919	-0.0188619289547205	NaN	41.4914283752441
628	82.9828567504883	4.08635091781616	-8.05808639526367	0.0158782228827477	0.0239950809627771	-0.0607449151575565	-0.00619963090866804	NaN	41.4914283752441
629	83.632209777832	3.11232805252075	-8.05808639526367	0.00873538758605719	0.0200989879667759	-0.0240567177534103	0.00321592413820326	NaN	41.816104888916
630	84.9309005737305	2.78765368461609	-7.60354280471802	0.00970941036939621	0.0363327041268349	0.00873538758605719	0.0145795252174139	NaN	42.4654502868652
631	84.2815551757813	3.11232805252075	-7.73341274261475	-0.0334722734987736	0.0567871853709221	0.0785403624176979	0.0610079504549503	NaN	42.1407775878906
632	82.3335113525391	4.08635091781616	-7.86328220367432	-0.0230826959013939	0.0551638156175613	0.0668520927429199	0.0938000604510307	NaN	41.1667556762695
633	83.632209777832	3.11232805252075	-7.47367286682129	-0.0337969474494457	0.0658780634403229	0.0502936989068985	0.107761055231094	NaN	41.816104888916
634	81.6841583251953	4.08635091781616	-7.99315214157104	-0.0286021586507559	0.0535404421389103	0.0847091749310493	0.103864960372448	NaN	40.8420791625977
635	80.3854675292969	4.41102504730225	-8.05808639526367	-0.0130177913233638	0.031137915328145	0.0928260311484337	0.0762676447629929	NaN	40.1927337646484
636	79.7361145019531	4.41102504730225	-7.9282169342041	-0.0188619289547205	0.0162028968334198	0.0947740823030472	0.0541897900402546	NaN	39.8680572509766
637	81.0348129272461	4.41102504730225	-7.99315214157104	-0.0165892094373703	0.00354059832170606	0.0704235062003136	0.0327612869441509	NaN	40.517406463623
638	78.4374160766602	4.08635091781616	-7.99315214157104	-0.00912170019000769	-0.000680167751852423	0.0447742342948914	0.0158782228827477	NaN	39.2187080383301
639	79.0867691040039	4.08635091781616	-7.79834747314453	-0.00814767740666866	-0.0172385573387146	0.0126314787194133	0.00776136433705688	NaN	39.543384552002
640	79.7361145019531	4.73569965362549	-8.18795680999756	0.00581331877037883	-0.0295761823654175	-0.0389917381107807	-0.00912170019000769	NaN	39.8680572509766
641	82.3335113525391	3.11232805252075	-7.9282169342041	0.0181509424000978	-0.0675630792975426	-0.0990564897656441	-0.0428878292441368	NaN	41.1667556762695
642	81.0348129272461	4.08635091781616	-7.86328220367432	0.0243197549134493	-0.0708098188042641	-0.0802253782749176	-0.0860695168375969	NaN	40.517406463623
643	82.3335113525391	3.11232805252075	-7.86328220367432	0.0308132413774729	-0.063342310488224	-0.0591215454041958	-0.0961344167590141	NaN	41.1667556762695
644	81.0348129272461	4.73569965362549	-8.05808639526367	0.0317872650921345	-0.0581475235521793	-0.086394190788269	-0.10587465018034	NaN	40.517406463623
645	82.3335113525391	4.08635091781616	-7.73341274261475	0.0275664981454611	-0.0487319678068161	-0.104900620877743	-0.0789266750216484	NaN	41.1667556762695
646	81.0348129272461	3.43700218200684	-7.9282169342041	0.0100340843200684	-0.0376930385828018	-0.0646410062909126	-0.0461345724761486	NaN	40.517406463623
647	83.632209777832	3.43700218200684	-8.05808639526367	0.0116574559360743	-0.0211346503347158	-0.0477579422295094	-0.017887907102704	NaN	41.816104888916
648	81.6841583251953	4.41102504730225	-8.12302207946777	0.013930176384747	-0.0104203969240189	-0.0292515084147453	-0.00684897974133492	NaN	40.8420791625977
649	82.9828567504883	3.43700218200684	-8.12302207946777	0.00873538758605719	-0.00327756232582033	0.00548864435404539	0.0022419011220336	NaN	41.4914283752441
650	82.3335113525391	3.43700218200684	-7.99315214157104	-0.00295288790948689	0.020423661917448	0.0473716296255589	0.0191249661147594	NaN	41.1667556762695
651	82.9828567504883	2.78765368461609	-7.86328220367432	-0.0282774847000837	0.0337353087961674	0.108085729181767	0.0519170723855495	NaN	41.4914283752441
652	82.9828567504883	1.81363070011139	-7.73341274261475	-0.0295761823654175	0.0408781431615353	0.0941247344017029	0.0980208218097687	NaN	41.4914283752441
653	82.9828567504883	2.46297931671143	-7.9282169342041	-0.0263294391334057	0.0558131635189056	0.066202737390995	0.109384424984455	NaN	41.4914283752441
654	81.0348129272461	2.78765368461609	-7.9282169342041	-0.0263294391334057	0.0376313999295235	0.0749689489603043	0.0999688655138016	NaN	40.517406463623
655	83.632209777832	1.48895645141602	-7.9282169342041	-0.0175632312893867	0.0213976856321096	0.084059827029705	0.0791897103190422	NaN	41.816104888916
656	84.2815551757813	1.48895645141602	-7.4087381362915	-0.0175632312893867	0.0149041991680861	0.0720468759536743	0.0512677207589149	NaN	42.1407775878906
657	84.2815551757813	2.46297931671143	-7.34380340576172	-0.00587495695799589	0.00938473641872406	0.0369820520281792	0.0340599827468395	NaN	42.1407775878906
658	83.632209777832	2.13830494880676	-7.73341274261475	-0.00360223650932312	0.0145795252174139	0.0145795252174139	0.00646266713738441	NaN	41.816104888916
659	82.3335113525391	4.08635091781616	-7.99315214157104	0.00386527273803949	-0.00327756232582033	-0.00782300252467394	0.00256657530553639	NaN	41.1667556762695
660	82.9828567504883	3.11232805252075	-7.79834747314453	0.00191722682211548	-0.0139918150380254	-0.048407293856144	-0.0279528107494116	NaN	41.4914283752441
661	83.632209777832	4.41102504730225	-8.05808639526367	0.0304885655641556	-0.043212503194809	-0.0977577865123749	-0.0561994761228561	NaN	41.816104888916
662	85.5802536010742	2.46297931671143	-7.4087381362915	0.0324366129934788	-0.0467839203774929	-0.095809742808342	-0.0893162563443184	NaN	42.7901268005371
663	83.632209777832	4.41102504730225	-7.60354280471802	0.0502936989068985	-0.0458098985254765	-0.0669137313961983	-0.108147367835045	NaN	41.816104888916
664	84.9309005737305	2.78765368461609	-7.79834747314453	0.0392547734081745	-0.0490566417574883	-0.0873682126402855	-0.108472041785717	NaN	42.4654502868652
665	83.632209777832	3.11232805252075	-8.05808639526367	0.0304885655641556	-0.0454852245748043	-0.101329207420349	-0.0841214656829834	NaN	41.816104888916
666	84.9309005737305	4.08635091781616	-8.05808639526367	0.0165275707840919	-0.0370436906814575	-0.0766539573669434	-0.0519787110388279	NaN	42.4654502868652
667	83.632209777832	3.7616765499115	-8.25289154052734	0.01100810803473	-0.023407369852066	-0.0561994761228561	-0.0354203209280968	NaN	41.816104888916
668	85.5802536010742	2.46297931671143	-7.79834747314453	0.0132808275520802	-0.0123684434220195	-0.0376930385828018	-0.0117190945893526	NaN	42.7901268005371
669	84.2815551757813	2.46297931671143	-8.05808639526367	0.0145795252174139	-0.00977104809135199	0.00873538758605719	-0.00457625929266214	NaN	42.1407775878906
670	84.9309005737305	2.13830494880676	-8.18795680999756	0.000943203864153475	0.00548864435404539	0.0343846566975117	0.000293855206109583	NaN	42.4654502868652
671	82.9828567504883	3.43700218200684	-8.31782627105713	-0.0286021586507559	0.0249691028147936	0.113605186343193	0.0483456552028656	NaN	41.4914283752441
672	83.632209777832	3.43700218200684	-8.38276100158691	-0.0302255302667618	0.0304885655641556	0.0963974520564079	0.0879559218883514	NaN	41.816104888916
673	82.3335113525391	4.08635091781616	-8.31782627105713	-0.0311995539814234	0.0486703291535378	0.07431960105896	0.0925013571977615	NaN	41.1667556762695
674	84.9309005737305	2.13830494880676	-7.79834747314453	-0.0292515084147453	0.0438002124428749	0.0889299437403679	0.0996441915631294	NaN	42.4654502868652
675	84.2815551757813	2.46297931671143	-7.73341274261475	-0.0243813935667276	0.0262678004801273	0.0915273353457451	0.0814624354243279	NaN	42.1407775878906
676	84.2815551757813	3.11232805252075	-8.31782627105713	-0.0276281367987394	0.0226963832974434	0.0873065739870071	0.0532157681882381	NaN	42.1407775878906
677	84.9309005737305	2.13830494880676	-8.18795680999756	-0.0120437685400248	0.0158782228827477	0.0538651160895824	0.0317872650921345	NaN	42.4654502868652
678	84.9309005737305	2.78765368461609	-7.9282169342041	-0.00555028254166245	0.0100340843200684	0.0213976856321096	0.00548864435404539	NaN	42.4654502868652
679	84.9309005737305	2.13830494880676	-7.6684775352478	-0.0110697457566857	0.01847561635077	-0.0113944197073579	0.000293855206109583	NaN	42.4654502868652
680	83.632209777832	2.46297931671143	-7.79834747314453	-0.00295288790948689	0.000618529506027699	-0.0552254542708397	-0.0185372550040483	NaN	41.816104888916
681	84.2815551757813	1.81363070011139	-7.53860807418823	0.0123068047687411	-0.0302255302667618	-0.110095411539078	-0.0464592464268208	NaN	42.1407775878906
682	81.0348129272461	3.43700218200684	-8.18795680999756	0.0210730116814375	-0.0354203209280968	-0.0935370251536369	-0.0811994001269341	NaN	40.517406463623
683	82.3335113525391	1.81363070011139	-7.9282169342041	0.029189869761467	-0.0295761823654175	-0.0750305876135826	-0.0997058376669884	NaN	41.1667556762695
684	81.6841583251953	3.11232805252075	-8.05808639526367	0.0233457311987877	-0.0315242260694504	-0.0984071344137192	-0.098082460463047	NaN	40.8420791625977
685	81.0348129272461	3.11232805252075	-8.12302207946777	0.01847561635077	-0.0256800893694162	-0.100679859519005	-0.0795760303735733	NaN	40.517406463623
686	81.0348129272461	3.11232805252075	-7.60354280471802	0.00483929552137852	-0.0172385573387146	-0.0808747261762619	-0.0477579422295094	NaN	40.517406463623
687	82.3335113525391	2.78765368461609	-7.86328220367432	0.00743668992072344	-0.00977104809135199	-0.0425631552934647	-0.0256800893694162	NaN	41.1667556762695
688	81.0348129272461	3.11232805252075	-7.99315214157104	0.00808603875339031	-0.00295288790948689	-0.0386670641601086	-0.0136671401560307	NaN	40.517406463623
689	82.3335113525391	2.78765368461609	-8.25289154052734	0.00581331877037883	0.00646266713738441	0.000618529506027699	0.000618529506027699	NaN	41.1667556762695
690	83.632209777832	3.11232805252075	-8.12302207946777	-0.0107450718060136	0.0152288740500808	0.0554884895682335	0.00938473641872406	NaN	41.816104888916
691	84.2815551757813	2.13830494880676	-7.73341274261475	-0.0250307414680719	0.0450989119708538	0.106787025928497	0.0425015166401863	NaN	42.1407775878906
692	82.3335113525391	2.78765368461609	-7.9282169342041	-0.0286021586507559	0.0467222817242146	0.0902286395430565	0.0876312479376793	NaN	41.1667556762695
693	84.9309005737305	1.16428208351135	-8.12302207946777	-0.0250307414680719	0.0649040415883064	0.0717222020030022	0.0967221260070801	NaN	42.4654502868652
694	82.3335113525391	2.46297931671143	-7.60354280471802	-0.0292515084147453	0.0567871853709221	0.0967221260070801	0.098670169711113	NaN	41.1667556762695
695	83.632209777832	2.78765368461609	-7.79834747314453	-0.0162645354866982	0.0399041213095188	0.0980208218097687	0.0655533894896507	NaN	41.816104888916
696	83.632209777832	1.81363070011139	-7.79834747314453	-0.0185372550040483	0.0376313999295235	0.0769169926643372	0.0538651160895824	NaN	41.816104888916
697	82.3335113525391	2.13830494880676	-7.60354280471802	-0.0159398596733809	0.0301638916134834	0.0499690249562263	0.0298392176628113	NaN	41.1667556762695
698	82.3335113525391	1.16428208351135	-8.05808639526367	-0.00327756232582033	0.0369820520281792	0.0113327819854021	0.0145795252174139	NaN	41.1667556762695
699	83.632209777832	2.46297931671143	-8.4476957321167	-0.0026282137259841	0.0243197549134493	-0.0211346503347158	-0.00782300252467394	NaN	41.816104888916
700	83.632209777832	1.48895645141602	-8.25289154052734	0.00743668992072344	0.0100340843200684	-0.0626929625868797	-0.0149658378213644	NaN	41.816104888916
701	83.632209777832	2.46297931671143	-7.99315214157104	0.0207483377307653	-0.0208099745213985	-0.122757710516453	-0.0516540370881557	NaN	41.816104888916
702	85.5802536010742	0.514933466911316	-7.60354280471802	0.0298392176628113	-0.0389917381107807	-0.104251272976398	-0.0857448354363441	NaN	42.7901268005371
703	84.2815551757813	1.81363070011139	-7.86328220367432	0.0376313999295235	-0.0318489037454128	-0.0795760303735733	-0.101653881371021	NaN	42.1407775878906
704	83.632209777832	2.78765368461609	-8.25289154052734	0.0353586822748184	-0.0350956469774246	-0.108472041785717	-0.103601925075054	NaN	41.816104888916
705	84.9309005737305	1.48895645141602	-7.99315214157104	0.0262678004801273	-0.0354203209280968	-0.107498019933701	-0.0821734219789505	NaN	42.4654502868652
706	85.5802536010742	1.16428208351135	-8.05808639526367	0.013930176384747	-0.0412644557654858	-0.0695111230015755	-0.0552254542708397	NaN	42.7901268005371
707	84.2815551757813	1.48895645141602	-7.9282169342041	0.0116574559360743	-0.0302255302667618	-0.0409397818148136	-0.0224333461374044	NaN	42.1407775878906
708	84.9309005737305	1.48895645141602	-7.73341274261475	0.0191249661147594	-0.0175632312893867	-0.0240567177534103	-0.0217839982360601	NaN	42.4654502868652
709	83.632209777832	2.13830494880676	-7.86328220367432	0.0158782228827477	-0.0211346503347158	0.0136055024340749	-0.00457625929266214	NaN	41.816104888916
710	82.9828567504883	2.78765368461609	-8.4476957321167	0.0113327819854021	-0.0104203969240189	0.0645793676376343	0.00938473641872406	NaN	41.4914283752441
711	82.3335113525391	2.78765368461609	-8.51263046264648	-0.0250307414680719	0.0233457311987877	0.111981816589832	0.0519170723855495	NaN	41.1667556762695
712	84.2815551757813	1.81363070011139	-8.12302207946777	-0.0263294391334057	0.0308132413774729	0.109384424984455	0.0856831967830658	NaN	42.1407775878906
713	82.9828567504883	2.46297931671143	-8.05808639526367	-0.0224333461374044	0.0376313999295235	0.0808130875229836	0.0850338488817215	NaN	41.4914283752441
714	82.9828567504883	3.11232805252075	-7.9282169342041	-0.0237320438027382	0.0467222817242146	0.0821117833256721	0.0902286395430565	NaN	41.4914283752441
715	86.2295989990234	1.48895645141602	-7.79834747314453	-0.0172385573387146	0.031137915328145	0.0850338488817215	0.0694494843482971	NaN	43.1147994995117
716	84.2815551757813	2.13830494880676	-8.25289154052734	-0.0165892094373703	0.0308132413774729	0.0730208978056908	0.047696303576231	NaN	42.1407775878906
717	86.2295989990234	1.48895645141602	-8.12302207946777	-0.0104203969240189	0.0236704051494598	0.0425015166401863	0.0285405199974775	NaN	43.1147994995117
718	84.2815551757813	1.81363070011139	-7.9282169342041	0.00386527273803949	0.0207483377307653	0.00516396993771195	0.0152288740500808	NaN	42.1407775878906
719	83.632209777832	2.13830494880676	-8.12302207946777	-0.00425158534198999	0.0178262684494257	-0.0149658378213644	-0.00132951640989631	NaN	41.816104888916
720	81.6841583251953	1.48895645141602	-7.60354280471802	0.01100810803473	0.00191722682211548	-0.0542514286935329	-0.0100957229733467	NaN	40.8420791625977
721	82.3335113525391	2.13830494880676	-7.73341274261475	0.0223717093467712	-0.0211346503347158	-0.113666832447052	-0.0406151078641415	NaN	41.1667556762695
722	82.9828567504883	1.48895645141602	-7.99315214157104	0.0301638916134834	-0.0211346503347158	-0.107822693884373	-0.0786020010709763	NaN	41.4914283752441
723	80.3854675292969	2.78765368461609	-7.9282169342041	0.0275664981454611	-0.0227580219507217	-0.0701604709029198	-0.0971084386110306	NaN	40.1927337646484
724	82.9828567504883	1.81363070011139	-7.53860807418823	0.0181509424000978	-0.0107450718060136	-0.0782773271203041	-0.098082460463047	NaN	41.4914283752441
725	81.6841583251953	1.48895645141602	-7.86328220367432	0.0191249661147594	-0.00944637414067984	-0.0821734219789505	-0.0831474438309669	NaN	40.8420791625977
726	80.3854675292969	2.46297931671143	-7.53860807418823	0.00743668992072344	-0.00555028254166245	-0.0552254542708397	-0.0529527328908443	NaN	40.1927337646484
727	81.0348129272461	2.78765368461609	-8.05808639526367	0.00256657530553639	-0.00912170019000769	-0.0370436906814575	-0.0162645354866982	NaN	40.517406463623
728	82.9828567504883	1.48895645141602	-7.9282169342041	0.00581331877037883	-0.00230353930965066	-0.0253554154187441	-0.00457625929266214	NaN	41.4914283752441
729	83.632209777832	1.48895645141602	-7.73341274261475	0.00548864435404539	-0.0243813935667276	0.0171769186854362	0.00548864435404539	NaN	41.816104888916
730	84.2815551757813	0.839607775211334	-7.9282169342041	-0.00100484199356288	0.00289124972186983	0.0509430468082428	0.0113327819854021	NaN	42.1407775878906
731	82.3335113525391	2.13830494880676	-7.6684775352478	-0.032173577696085	0.00841071270406246	0.114903889596462	0.0444495603442192	NaN	41.1667556762695
732	82.9828567504883	2.46297931671143	-7.47367286682129	-0.0250307414680719	0.00711201597005129	0.0860078707337379	0.0931507050991058	NaN	41.4914283752441
733	81.6841583251953	1.81363070011139	-8.05808639526367	-0.0247060675173998	0.0165275707840919	0.0830858051776886	0.0999688655138016	NaN	40.8420791625977
734	86.2295989990234	0.839607775211334	-8.18795680999756	-0.0211346503347158	0.011982130818069	0.104514308273792	0.0889299437403679	NaN	43.1147994995117
735	84.9309005737305	1.48895645141602	-8.25289154052734	-0.0162645354866982	-0.00879702530801296	0.12659215927124	0.0778910145163536	NaN	42.4654502868652
736	82.9828567504883	0.839607775211334	-8.12302207946777	-0.0136671401560307	-0.0123684434220195	0.105163656175137	0.0512677207589149	NaN	41.4914283752441
737	82.9828567504883	1.16428208351135	-8.05808639526367	-0.00749832857400179	-0.021459324285388	0.0866572186350822	0.0321119390428066	NaN	41.4914283752441
738	85.5802536010742	0.514933466911316	-7.99315214157104	0.00451462110504508	-0.00782300252467394	0.0450989119708538	0.00321592413820326	NaN	42.7901268005371
739	84.2815551757813	-0.134415164589882	-7.9282169342041	0.00354059832170606	-0.0104203969240189	-0.00522560812532902	-0.00782300252467394	NaN	42.1407775878906
740	84.9309005737305	0.190259143710136	-7.99315214157104	0.011982130818069	-0.00425158534198999	-0.0523033849895	-0.0256800893694162	NaN	42.4654502868652
741	84.9309005737305	0.190259143710136	-7.6684775352478	0.0246444288641214	-0.032173577696085	-0.118536949157715	-0.0467839203774929	NaN	42.4654502868652
742	82.3335113525391	1.81363070011139	-8.25289154052734	0.029189869761467	-0.0318489037454128	-0.126004457473755	-0.0795760303735733	NaN	41.1667556762695
743	84.9309005737305	1.16428208351135	-7.4087381362915	0.0392547734081745	-0.0185372550040483	-0.103601925075054	-0.0951603949069977	NaN	42.4654502868652
744	83.632209777832	2.46297931671143	-7.9282169342041	0.0408781431615353	-0.0139918150380254	-0.12080966681242	-0.098082460463047	NaN	41.816104888916
745	82.9828567504883	2.78765368461609	-8.25289154052734	0.0259431265294552	0.000293855206109583	-0.123407058417797	-0.0701604709029198	NaN	41.4914283752441
746	82.9828567504883	2.78765368461609	-7.99315214157104	0.013930176384747	0.00581331877037883	-0.0867188647389412	-0.0402904339134693	NaN	41.4914283752441
747	83.632209777832	2.46297931671143	-7.99315214157104	0.0136055024340749	0.011982130818069	-0.0626929625868797	-0.0156151866540313	NaN	41.816104888916
748	82.9828567504883	3.11232805252075	-7.99315214157104	-0.00197886489331722	0.0278911720961332	-0.0347709693014622	-0.00457625929266214	NaN	41.4914283752441
749	83.632209777832	2.78765368461609	-7.99315214157104	0.00808603875339031	0.0243197549134493	-0.00879702530801296	0.00646266713738441	NaN	41.816104888916
750	82.3335113525391	2.46297931671143	-8.25289154052734	-0.0139918150380254	0.0405534692108631	0.0425015166401863	0.012956153601408	NaN	41.1667556762695
751	86.2295989990234	1.81363070011139	-8.25289154052734	-0.0331475995481014	0.0522417463362217	0.100942894816399	0.0499690249562263	NaN	43.1147994995117
752	83.632209777832	1.81363070011139	-8.18795680999756	-0.0393164120614529	0.0470469556748867	0.0918520092964172	0.101916916668415	NaN	41.816104888916
753	84.9309005737305	1.48895645141602	-8.12302207946777	-0.0299008563160896	0.0506183728575706	0.0707481801509857	0.104514308273792	NaN	42.4654502868652
754	82.3335113525391	2.78765368461609	-8.25289154052734	-0.0315242260694504	0.0460729338228703	0.08925461769104	0.107761055231094	NaN	41.1667556762695
755	84.9309005737305	2.78765368461609	-7.6684775352478	-0.0263294391334057	0.0188002903014421	0.0938000604510307	0.0834104791283607	NaN	42.4654502868652
756	82.9828567504883	1.81363070011139	-7.99315214157104	-0.0230826959013939	0.00516396993771195	0.0733455792069435	0.0613326244056225	NaN	41.4914283752441
757	83.632209777832	2.13830494880676	-8.05808639526367	-0.0152905117720366	0.00483929552137852	0.0587352328002453	0.0425015166401863	NaN	41.816104888916
758	82.3335113525391	2.13830494880676	-7.86328220367432	0.00289124972186983	-0.00197886489331722	0.0317872650921345	0.0116574559360743	NaN	41.1667556762695
759	83.632209777832	2.13830494880676	-7.99315214157104	0.000943203864153475	-0.00814767740666866	-0.00100484199356288	-0.00100484199356288	NaN	41.816104888916
760	82.3335113525391	1.81363070011139	-7.6684775352478	0.0178262684494257	-0.0308748781681061	-0.0360696688294411	-0.00652430532500148	NaN	41.1667556762695
761	81.6841583251953	2.13830494880676	-7.99315214157104	0.0288651939481497	-0.0503553375601768	-0.103926599025726	-0.0451605506241322	NaN	40.8420791625977
762	82.9828567504883	1.16428208351135	-7.86328220367432	0.0376313999295235	-0.0513293594121933	-0.0974331125617027	-0.0750305876135826	NaN	41.4914283752441
763	81.0348129272461	3.11232805252075	-7.9282169342041	0.0360080301761627	-0.0545761026442051	-0.0613942667841911	-0.102303229272366	NaN	40.517406463623
764	81.0348129272461	2.13830494880676	-8.12302207946777	0.0421768426895142	-0.0536020807921886	-0.0961344167590141	-0.0974331125617027	NaN	40.517406463623
765	81.6841583251953	2.13830494880676	-7.99315214157104	0.0200989879667759	-0.0412644557654858	-0.0925630033016205	-0.0815240740776062	NaN	40.8420791625977
766	82.9828567504883	0.839607775211334	-7.73341274261475	0.0132808275520802	-0.0402904339134693	-0.0724331885576248	-0.0513293594121933	NaN	41.4914283752441
767	82.3335113525391	2.13830494880676	-7.34380340576172	0.00776136433705688	-0.0240567177534103	-0.0406151078641415	-0.0250307414680719	NaN	41.1667556762695
768	84.2815551757813	1.48895645141602	-7.6684775352478	0.0230210572481155	-0.0130177913233638	-0.021459324285388	-0.0113944197073579	NaN	42.1407775878906
769	83.632209777832	1.48895645141602	-7.99315214157104	0.013930176384747	-0.0130177913233638	-0.00392691092565656	0.000293855206109583	NaN	41.816104888916
770	85.5802536010742	2.13830494880676	-7.9282169342041	0.00776136433705688	-0.00749832857400179	0.041852168738842	0.013930176384747	NaN	42.7901268005371
771	82.9828567504883	2.13830494880676	-8.05808639526367	-0.0279528107494116	0.0220470335334539	0.112631164491177	0.0567871853709221	NaN	41.4914283752441
772	85.5802536010742	1.16428208351135	-7.79834747314453	-0.028926832601428	0.0226963832974434	0.102566264569759	0.0918520092964172	NaN	42.7901268005371
773	81.6841583251953	2.13830494880676	-7.99315214157104	-0.0331475995481014	0.0321119390428066	0.0814624354243279	0.101592242717743	NaN	40.8420791625977
774	83.632209777832	0.839607775211334	-8.05808639526367	-0.0315242260694504	0.025618452578783	0.0902286395430565	0.0976961478590965	NaN	41.816104888916
775	84.9309005737305	0.839607775211334	-7.86328220367432	-0.0120437685400248	0.0197743140161037	0.0999688655138016	0.0821117833256721	NaN	42.4654502868652
776	84.9309005737305	0.514933466911316	-7.9282169342041	-0.0165892094373703	0.0022419011220336	0.084059827029705	0.0541897900402546	NaN	42.4654502868652
777	85.5802536010742	0.190259143710136	-7.79834747314453	-0.0136671401560307	0.00873538758605719	0.0460729338228703	0.0373067259788513	NaN	42.7901268005371
778	84.9309005737305	0.514933466911316	-7.4087381362915	-0.00197886489331722	0.00711201597005129	0.031137915328145	0.013930176384747	NaN	42.4654502868652
779	83.632209777832	0.839607775211334	-7.34380340576172	-0.0026282137259841	0.00906006153672934	-0.00879702530801296	-0.00555028254166245	NaN	41.816104888916
780	83.632209777832	2.13830494880676	-8.12302207946777	0.00126787810586393	-0.00490093370899558	-0.0295761823654175	-0.0146411629393697	NaN	41.816104888916
781	83.632209777832	1.81363070011139	-8.12302207946777	0.0162028968334198	-0.023407369852066	-0.0984071344137192	-0.0324982516467571	NaN	41.816104888916
782	84.9309005737305	2.46297931671143	-7.79834747314453	0.0282158460468054	-0.0286021586507559	-0.0919136479496956	-0.0795760303735733	NaN	42.4654502868652
783	84.2815551757813	2.13830494880676	-7.9282169342041	0.0395794473588467	-0.0201606266200542	-0.0659397020936012	-0.101004533469677	NaN	42.1407775878906
784	84.2815551757813	1.48895645141602	-7.60354280471802	0.0347093306481838	-0.0169138833880424	-0.0773033052682877	-0.101329207420349	NaN	42.1407775878906
785	84.9309005737305	2.46297931671143	-8.25289154052734	0.020423661917448	-0.00944637414067984	-0.100355185568333	-0.0818487480282784	NaN	42.4654502868652
786	82.3335113525391	2.78765368461609	-8.25289154052734	0.0145795252174139	-0.00717365415766835	-0.0782773271203041	-0.0451605506241322	NaN	41.1667556762695
787	84.2815551757813	1.81363070011139	-7.86328220367432	0.00938473641872406	0.000618529506027699	-0.0623682886362076	-0.0227580219507217	NaN	42.1407775878906
788	81.6841583251953	2.13830494880676	-7.99315214157104	0.0230210572481155	0.00743668992072344	-0.0389917381107807	-0.00652430532500148	NaN	40.8420791625977
789	84.2815551757813	2.13830494880676	-8.05808639526367	0.0113327819854021	0.0162028968334198	-0.0370436906814575	-0.000355493422830477	NaN	42.1407775878906
790	83.632209777832	1.48895645141602	-7.9282169342041	0.00354059832170606	0.0142548503354192	-0.00100484199356288	0.00873538758605719	NaN	41.816104888916
791	82.9828567504883	2.46297931671143	-8.38276100158691	-0.0328229255974293	0.0356833562254906	0.0652287155389786	0.0447742342948914	NaN	41.4914283752441
792	84.2815551757813	1.48895645141602	-8.51263046264648	-0.0383423902094364	0.0460729338228703	0.0717222020030022	0.0912026613950729	NaN	42.1407775878906
793	82.9828567504883	2.13830494880676	-8.12302207946777	-0.0292515084147453	0.0532157681882381	0.0486703291535378	0.100618220865726	NaN	41.4914283752441
794	84.2815551757813	1.81363070011139	-7.53860807418823	-0.0299008563160896	0.0460729338228703	0.0574365332722664	0.098670169711113	NaN	42.1407775878906
795	85.5802536010742	1.48895645141602	-7.73341274261475	-0.0208099745213985	0.0298392176628113	0.0782156884670258	0.0756182968616486	NaN	42.7901268005371
796	84.2815551757813	1.16428208351135	-7.47367286682129	-0.0162645354866982	0.0220470335334539	0.06393001973629	0.0499690249562263	NaN	42.1407775878906
797	84.9309005737305	1.81363070011139	-7.79834747314453	-0.017887907102704	0.0155535480007529	0.0470469556748867	0.0317872650921345	NaN	42.4654502868652
798	82.9828567504883	1.48895645141602	-7.73341274261475	-0.00360223650932312	0.00970941036939621	0.0226963832974434	0.0145795252174139	NaN	41.4914283752441
799	82.9828567504883	3.11232805252075	-8.12302207946777	-0.00652430532500148	0.00516396993771195	-0.00879702530801296	0.0103587592020631	NaN	41.4914283752441
800	84.2815551757813	1.48895645141602	-8.05808639526367	0.0126314787194133	-0.00944637414067984	-0.0367190167307854	-0.00717365415766835	NaN	42.1407775878906
801	83.632209777832	1.48895645141602	-7.79834747314453	0.0226963832974434	-0.038017712533474	-0.100030511617661	-0.0406151078641415	NaN	41.816104888916
802	81.0348129272461	2.13830494880676	-7.53860807418823	0.0259431265294552	-0.0386670641601086	-0.100679859519005	-0.073731891810894	NaN	40.517406463623
803	82.3335113525391	1.48895645141602	-7.99315214157104	0.0285405199974775	-0.0182125810533762	-0.0669137313961983	-0.0873682126402855	NaN	41.1667556762695
804	81.6841583251953	2.46297931671143	-8.25289154052734	0.0360080301761627	-0.02697878703475	-0.0915889739990234	-0.0990564897656441	NaN	40.8420791625977
805	80.3854675292969	1.81363070011139	-7.9282169342041	0.0233457311987877	-0.021459324285388	-0.105225294828415	-0.0782773271203041	NaN	40.1927337646484
806	82.3335113525391	1.16428208351135	-7.79834747314453	0.0100340843200684	-0.0247060675173998	-0.0795760303735733	-0.0425631552934647	NaN	41.1667556762695
807	82.3335113525391	1.48895645141602	-7.6684775352478	0.0022419011220336	-0.00327756232582033	-0.0571734979748726	-0.0198359526693821	NaN	41.1667556762695
808	82.3335113525391	1.48895645141602	-7.60354280471802	0.0171769186854362	-0.00879702530801296	-0.0273034609854221	-0.00230353930965066	NaN	41.1667556762695
809	81.0348129272461	1.81363070011139	-7.99315214157104	0.00289124972186983	0.000293855206109583	0.0165275707840919	-0.00360223650932312	NaN	40.517406463623
810	81.6841583251953	2.13830494880676	-8.18795680999756	0.00418994715437293	-0.00100484199356288	0.0463976077735424	0.0113327819854021	NaN	40.8420791625977
811	84.9309005737305	1.16428208351135	-7.79834747314453	-0.0266541130840778	0.0269171483814716	0.115877911448479	0.0460729338228703	NaN	42.4654502868652
812	82.9828567504883	2.46297931671143	-7.79834747314453	-0.0295761823654175	0.0376313999295235	0.0912026613950729	0.0895792916417122	NaN	41.4914283752441
813	84.2815551757813	1.16428208351135	-7.34380340576172	-0.0195112787187099	0.0343846566975117	0.0584105588495731	0.110358446836472	NaN	42.1407775878906
814	84.9309005737305	2.78765368461609	-7.60354280471802	-0.0328229255974293	0.0239950809627771	0.07139752805233	0.102890938520432	NaN	42.4654502868652
815	84.2815551757813	1.81363070011139	-8.25289154052734	-0.0172385573387146	0.0106834331527352	0.0675014406442642	0.0785403624176979	NaN	42.1407775878906
816	82.9828567504883	1.81363070011139	-8.25289154052734	-0.0149658378213644	0.00418994715437293	0.0606832765042782	0.0541897900402546	NaN	41.4914283752441
817	83.632209777832	1.48895645141602	-7.86328220367432	-0.00684897974133492	-0.000680167751852423	0.0489950031042099	0.0441248863935471	NaN	41.816104888916
818	83.632209777832	1.48895645141602	-8.05808639526367	0.00159255252219737	0.00354059832170606	0.0330859608948231	0.0207483377307653	NaN	41.816104888916
819	84.9309005737305	0.514933466911316	-7.73341274261475	0.00483929552137852	0.00873538758605719	-0.0133424662053585	0.00613799272105098	NaN	42.4654502868652
820	82.9828567504883	2.13830494880676	-7.9282169342041	0.0162028968334198	-0.0208099745213985	-0.0334722734987736	-0.00587495695799589	NaN	41.4914283752441
821	83.632209777832	1.48895645141602	-8.25289154052734	0.0249691028147936	-0.0341216214001179	-0.106199324131012	-0.0448358729481697	NaN	41.816104888916
822	84.2815551757813	0.514933466911316	-7.86328220367432	0.0327612869441509	-0.032173577696085	-0.100355185568333	-0.0792513489723206	NaN	42.1407775878906
823	84.2815551757813	1.81363070011139	-7.86328220367432	0.0353586822748184	-0.0324982516467571	-0.0831474438309669	-0.0971084386110306	NaN	42.1407775878906
824	83.632209777832	1.48895645141602	-7.79834747314453	0.0340599827468395	-0.0256800893694162	-0.100355185568333	-0.103926599025726	NaN	41.816104888916
825	84.2815551757813	2.46297931671143	-7.9282169342041	0.0285405199974775	-0.02697878703475	-0.117238245904446	-0.0860695168375969	NaN	42.1407775878906
826	82.3335113525391	2.78765368461609	-8.05808639526367	0.0136055024340749	-0.02697878703475	-0.0847708135843277	-0.0565241500735283	NaN	41.1667556762695
827	83.632209777832	1.81363070011139	-8.05808639526367	0.0136055024340749	-0.0182125810533762	-0.0620436146855354	-0.0328229255974293	NaN	41.816104888916
828	82.9828567504883	2.46297931671143	-8.18795680999756	0.0171769186854362	-0.0136671401560307	-0.0363943427801132	-0.0169138833880424	NaN	41.4914283752441
829	82.3335113525391	2.78765368461609	-8.25289154052734	0.00743668992072344	-0.0136671401560307	-0.00587495695799589	-0.00782300252467394	NaN	41.1667556762695
830	84.9309005737305	1.16428208351135	-8.05808639526367	0.000293855206109583	-0.00165419070981443	0.0350340083241463	0.00126787810586393	NaN	42.4654502868652
831	84.2815551757813	2.78765368461609	-8.05808639526367	-0.0208099745213985	0.013930176384747	0.114903889596462	0.0392547734081745	NaN	42.1407775878906
832	83.632209777832	2.13830494880676	-8.12302207946777	-0.0334722734987736	0.0285405199974775	0.107761055231094	0.0834104791283607	NaN	41.816104888916
833	83.632209777832	2.13830494880676	-8.51263046264648	-0.0256800893694162	0.0327612869441509	0.0853585228323936	0.093475379049778	NaN	41.816104888916
834	83.632209777832	2.78765368461609	-8.38276100158691	-0.021459324285388	0.0363327041268349	0.0824364572763443	0.0925013571977615	NaN	41.816104888916
835	82.9828567504883	3.7616765499115	-8.12302207946777	-0.0305502042174339	0.0194496400654316	0.100618220865726	0.0756182968616486	NaN	41.4914283752441
836	82.9828567504883	2.78765368461609	-8.05808639526367	-0.0169138833880424	0.0175015944987535	0.0720468759536743	0.0457482598721981	NaN	41.4914283752441
837	82.9828567504883	2.78765368461609	-7.9282169342041	-0.0191866029053926	0.0223717093467712	0.0483456552028656	0.0252937767654657	NaN	41.4914283752441
838	84.9309005737305	1.48895645141602	-7.99315214157104	-0.00100484199356288	0.0243197549134493	0.0152288740500808	0.0106834331527352	NaN	42.4654502868652
839	84.2815551757813	1.81363070011139	-8.12302207946777	0.000618529506027699	0.0168522447347641	-0.00425158534198999	-0.00652430532500148	NaN	42.1407775878906
840	85.5802536010742	1.81363070011139	-7.86328220367432	0.0145795252174139	-0.00555028254166245	-0.0529527328908443	-0.0165892094373703	NaN	42.7901268005371
841	84.2815551757813	1.81363070011139	-7.79834747314453	0.0188002903014421	-0.0347709693014622	-0.102627903223038	-0.0454852245748043	NaN	42.1407775878906
842	82.3335113525391	2.78765368461609	-8.05808639526367	0.0347093306481838	-0.0441865250468254	-0.113991506397724	-0.0776279792189598	NaN	41.1667556762695
843	82.3335113525391	1.81363070011139	-7.53860807418823	0.0376313999295235	-0.0370436906814575	-0.0782773271203041	-0.104251272976398	NaN	41.1667556762695
844	83.632209777832	1.48895645141602	-8.25289154052734	0.0272418223321438	-0.0360696688294411	-0.0811994001269341	-0.103926599025726	NaN	41.816104888916
845	79.7361145019531	3.11232805252075	-8.31782627105713	0.0113327819854021	-0.028926832601428	-0.0766539573669434	-0.0805500522255898	NaN	39.8680572509766
846	80.3854675292969	2.46297931671143	-8.18795680999756	0.00938473641872406	-0.0191866029053926	-0.0549007803201675	-0.0555501282215118	NaN	40.1927337646484
847	79.7361145019531	2.78765368461609	-7.9282169342041	0.00321592413820326	-0.0100957229733467	-0.0279528107494116	-0.0266541130840778	NaN	39.8680572509766
848	79.7361145019531	3.11232805252075	-7.79834747314453	0.0116574559360743	-0.000355493422830477	-0.00944637414067984	-0.0130177913233638	NaN	39.8680572509766
849	80.3854675292969	3.11232805252075	-7.99315214157104	0.000293855206109583	0.0123068047687411	0.0132808275520802	-0.000680167751852423	NaN	40.1927337646484
850	82.3335113525391	2.46297931671143	-8.25289154052734	-0.00392691092565656	0.0220470335334539	0.0489950031042099	0.00808603875339031	NaN	41.1667556762695
851	84.2815551757813	1.48895645141602	-7.60354280471802	-0.03444629535079	0.0460729338228703	0.123020745813847	0.0415274947881699	NaN	42.1407775878906
852	82.3335113525391	3.43700218200684	-8.18795680999756	-0.0451605506241322	0.0613326244056225	0.11457921564579	0.0847091749310493	NaN	41.1667556762695
853	84.9309005737305	1.81363070011139	-7.47367286682129	-0.0295761823654175	0.0652287155389786	0.0915273353457451	0.111981816589832	NaN	42.4654502868652
854	82.9828567504883	3.11232805252075	-7.53860807418823	-0.0292515084147453	0.0606832765042782	0.0850338488817215	0.0999688655138016	NaN	41.4914283752441
855	83.632209777832	3.43700218200684	-7.60354280471802	-0.0204853005707264	0.0489950031042099	0.0938000604510307	0.0830858051776886	NaN	41.816104888916
856	82.9828567504883	2.46297931671143	-7.6684775352478	-0.0162645354866982	0.0317872650921345	0.0853585228323936	0.0499690249562263	NaN	41.4914283752441
857	84.2815551757813	1.81363070011139	-8.05808639526367	-0.0120437685400248	0.0246444288641214	0.0489950031042099	0.0376313999295235	NaN	42.1407775878906
858	82.3335113525391	1.81363070011139	-7.86328220367432	-0.0107450718060136	0.0100340843200684	0.0308132413774729	0.0152288740500808	NaN	41.1667556762695
859	86.2295989990234	1.48895645141602	-7.73341274261475	0.00386527273803949	0.00321592413820326	-0.00165419070981443	0.000293855206109583	NaN	43.1147994995117
860	82.9828567504883	1.48895645141602	-7.53860807418823	-0.00749832857400179	-0.0113944197073579	-0.0302255302667618	-0.0201606266200542	NaN	41.4914283752441
861	84.9309005737305	1.16428208351135	-7.9282169342041	0.0217223595827818	-0.0425631552934647	-0.0997058376669884	-0.0428878292441368	NaN	42.4654502868652
862	83.632209777832	1.16428208351135	-7.6684775352478	0.0314625911414623	-0.0399657599627972	-0.109121389687061	-0.0915889739990234	NaN	41.816104888916
863	84.2815551757813	1.81363070011139	-7.9282169342041	0.0408781431615353	-0.0363943427801132	-0.0828227698802948	-0.110744759440422	NaN	42.1407775878906
864	83.632209777832	2.13830494880676	-7.79834747314453	0.0347093306481838	-0.0324982516467571	-0.0889915823936462	-0.109121389687061	NaN	41.816104888916
865	84.2815551757813	2.13830494880676	-7.60354280471802	0.0207483377307653	-0.0305502042174339	-0.113017484545708	-0.0974331125617027	NaN	42.1407775878906
866	84.9309005737305	1.48895645141602	-7.08406400680542	0.0210730116814375	-0.0295761823654175	-0.0773033052682877	-0.050680011510849	NaN	42.4654502868652
867	84.2815551757813	2.13830494880676	-7.99315214157104	0.0171769186854362	-0.0204853005707264	-0.050680011510849	-0.0311995539814234	NaN	42.1407775878906
868	85.5802536010742	1.48895645141602	-7.9282169342041	0.01847561635077	-0.023407369852066	-0.0224333461374044	-0.0136671401560307	NaN	42.7901268005371
869	82.9828567504883	3.7616765499115	-8.18795680999756	0.00970941036939621	-0.00912170019000769	0.0152288740500808	-0.00912170019000769	NaN	41.4914283752441
870	82.9828567504883	3.43700218200684	-8.18795680999756	-3.08191010844894e-05	-0.00522560812532902	0.0512677207589149	0.00613799272105098	NaN	41.4914283752441
871	83.632209777832	3.7616765499115	-8.05808639526367	-0.0276281367987394	0.0168522447347641	0.113605186343193	0.0444495603442192	NaN	41.816104888916
872	85.5802536010742	1.48895645141602	-7.79834747314453	-0.028926832601428	0.0314625911414623	0.0957481041550636	0.0879559218883514	NaN	42.7901268005371
873	83.632209777832	3.11232805252075	-8.57756614685059	-0.0211346503347158	0.0382807515561581	0.0710728541016579	0.103864960372448	NaN	41.816104888916
874	83.632209777832	2.13830494880676	-8.31782627105713	-0.0263294391334057	0.0450989119708538	0.0795143842697144	0.0976961478590965	NaN	41.816104888916
875	85.5802536010742	2.46297931671143	-8.18795680999756	-0.0143164889886975	0.0340599827468395	0.0814624354243279	0.0811377614736557	NaN	42.7901268005371
876	85.5802536010742	1.81363070011139	-7.99315214157104	-0.0149658378213644	0.0220470335334539	0.0733455792069435	0.0600339286029339	NaN	42.7901268005371
877	84.9309005737305	1.81363070011139	-7.73341274261475	-0.0162645354866982	0.0236704051494598	0.0522417463362217	0.0376313999295235	NaN	42.4654502868652
878	85.5802536010742	1.81363070011139	-7.53860807418823	0.000293855206109583	0.0262678004801273	0.0395794473588467	0.012956153601408	NaN	42.7901268005371
879	82.9828567504883	2.78765368461609	-7.99315214157104	0.00581331877037883	0.0188002903014421	-0.0188619289547205	-0.0100957229733467	NaN	41.4914283752441
880	83.632209777832	2.13830494880676	-7.9282169342041	0.00776136433705688	0.00191722682211548	-0.0480826161801815	-0.0120437685400248	NaN	41.816104888916
881	83.632209777832	3.11232805252075	-8.18795680999756	0.0194496400654316	-0.0308748781681061	-0.101004533469677	-0.0419138073921204	NaN	41.816104888916
882	83.632209777832	1.48895645141602	-8.05808639526367	0.0269171483814716	-0.0279528107494116	-0.104900620877743	-0.0792513489723206	NaN	41.816104888916
883	81.0348129272461	2.78765368461609	-7.6684775352478	0.0259431265294552	-0.0337969474494457	-0.0974331125617027	-0.0925630033016205	NaN	40.517406463623
884	82.3335113525391	1.81363070011139	-7.60354280471802	0.0363327041268349	-0.0243813935667276	-0.118536949157715	-0.0993811637163162	NaN	41.1667556762695
885	82.9828567504883	1.16428208351135	-7.99315214157104	0.013930176384747	-0.0354203209280968	-0.131523922085762	-0.0831474438309669	NaN	41.4914283752441
886	81.0348129272461	3.43700218200684	-7.86328220367432	0.0116574559360743	-0.0331475995481014	-0.100355185568333	-0.0519787110388279	NaN	40.517406463623
887	81.0348129272461	2.78765368461609	-8.05808639526367	0.00646266713738441	-0.0331475995481014	-0.0672384053468704	-0.0208099745213985	NaN	40.517406463623
888	84.2815551757813	2.78765368461609	-7.99315214157104	0.0116574559360743	-0.02697878703475	-0.0367190167307854	-0.00944637414067984	NaN	42.1407775878906
889	84.2815551757813	2.13830494880676	-7.34380340576172	0.0171769186854362	-0.0188619289547205	-0.0133424662053585	0.00289124972186983	NaN	42.1407775878906
890	84.9309005737305	2.78765368461609	-7.60354280471802	0.0022419011220336	-0.00522560812532902	0.0343846566975117	0.0123068047687411	NaN	42.4654502868652
891	84.2815551757813	2.13830494880676	-7.6684775352478	-0.0172385573387146	0.0126314787194133	0.114254541695118	0.0502936989068985	NaN	42.1407775878906
892	82.3335113525391	3.11232805252075	-7.86328220367432	-0.0273034609854221	0.0285405199974775	0.102241590619087	0.0938000604510307	NaN	41.1667556762695
893	83.632209777832	1.48895645141602	-7.60354280471802	-0.0240567177534103	0.0347093306481838	0.0752936229109764	0.118475303053856	NaN	41.816104888916
894	84.2815551757813	1.81363070011139	-7.4087381362915	-0.023407369852066	0.0327612869441509	0.0967221260070801	0.102241590619087	NaN	42.1407775878906
895	85.5802536010742	2.13830494880676	-8.12302207946777	-0.028926832601428	0.0191249661147594	0.0866572186350822	0.0912026613950729	NaN	42.7901268005371
896	83.632209777832	2.13830494880676	-8.18795680999756	-0.0175632312893867	0.00873538758605719	0.0866572186350822	0.0616573020815849	NaN	41.816104888916
897	82.9828567504883	1.48895645141602	-8.12302207946777	-0.00587495695799589	0.0175015944987535	0.0386054255068302	0.0457482598721981	NaN	41.4914283752441
898	83.632209777832	1.16428208351135	-8.05808639526367	-0.00912170019000769	0.0100340843200684	0.0285405199974775	0.020423661917448	NaN	41.816104888916
899	84.2815551757813	0.190259143710136	-7.86328220367432	0.000618529506027699	0.011982130818069	-0.0130177913233638	-0.00132951640989631	NaN	42.1407775878906
900	85.5802536010742	1.48895645141602	-7.4087381362915	-0.0026282137259841	-0.00392691092565656	-0.0454852245748043	-0.00717365415766835	NaN	42.7901268005371
901	84.9309005737305	2.13830494880676	-7.9282169342041	0.0116574559360743	-0.0311995539814234	-0.107498019933701	-0.0422384813427925	NaN	42.4654502868652
902	83.632209777832	2.46297931671143	-8.18795680999756	0.0230210572481155	-0.0347709693014622	-0.101329207420349	-0.0792513489723206	NaN	41.816104888916
903	84.9309005737305	2.13830494880676	-7.86328220367432	0.0340599827468395	-0.0357449948787689	-0.0669137313961983	-0.0993811637163162	NaN	42.4654502868652
904	82.9828567504883	2.46297931671143	-7.9282169342041	0.036657378077507	-0.0367190167307854	-0.098082460463047	-0.107498019933701	NaN	41.4914283752441
905	82.9828567504883	3.11232805252075	-7.99315214157104	0.0317872650921345	-0.0393164120614529	-0.0896409302949905	-0.0873682126402855	NaN	41.4914283752441
906	83.632209777832	2.13830494880676	-7.60354280471802	0.0165275707840919	-0.0347709693014622	-0.0656150281429291	-0.0591215454041958	NaN	41.816104888916
907	83.632209777832	2.13830494880676	-8.05808639526367	0.00516396993771195	-0.0263294391334057	-0.0497059896588326	-0.0350956469774246	NaN	41.816104888916
908	84.2815551757813	2.46297931671143	-8.31782627105713	0.00970941036939621	-0.00847235135734081	-0.0324982516467571	-0.0169138833880424	NaN	42.1407775878906
909	83.632209777832	3.11232805252075	-8.4476957321167	0.00516396993771195	-0.00457625929266214	0.00159255252219737	-0.00944637414067984	NaN	41.816104888916
910	84.2815551757813	3.11232805252075	-8.38276100158691	-0.00425158534198999	-0.00717365415766835	0.0314625911414623	0.00159255252219737	NaN	42.1407775878906
911	85.5802536010742	1.81363070011139	-7.99315214157104	-0.0146411629393697	0.0282158460468054	0.116202585399151	0.0356833562254906	NaN	42.7901268005371
912	84.9309005737305	1.81363070011139	-7.79834747314453	-0.028926832601428	0.0353586822748184	0.110358446836472	0.0762676447629929	NaN	42.4654502868652
913	84.2815551757813	1.48895645141602	-8.05808639526367	-0.017887907102704	0.0405534692108631	0.0824364572763443	0.0989948436617851	NaN	42.1407775878906
914	84.9309005737305	2.46297931671143	-8.18795680999756	-0.0204853005707264	0.0321119390428066	0.10418963432312	0.0895792916417122	NaN	42.4654502868652
915	83.632209777832	2.46297931671143	-8.12302207946777	-0.0240567177534103	0.0324366129934788	0.114254541695118	0.0769169926643372	NaN	41.816104888916
916	84.2815551757813	1.81363070011139	-7.9282169342041	-0.0191866029053926	0.020423661917448	0.0834104791283607	0.0457482598721981	NaN	42.1407775878906
917	83.632209777832	2.13830494880676	-7.6684775352478	-0.0133424662053585	0.0262678004801273	0.0590599067509174	0.0334106348454952	NaN	41.816104888916
918	83.632209777832	3.11232805252075	-7.4087381362915	-0.00749832857400179	0.0243197549134493	0.00776136433705688	0.0103587592020631	NaN	41.816104888916
919	81.6841583251953	3.11232805252075	-7.86328220367432	-0.000355493422830477	0.0188002903014421	-0.0256800893694162	-0.00944637414067984	NaN	40.8420791625977
920	82.3335113525391	3.11232805252075	-8.18795680999756	-0.0100957229733467	0.0188002903014421	-0.0607449151575565	-0.00717365415766835	NaN	41.1667556762695
921	80.3854675292969	2.78765368461609	-7.79834747314453	0.00646266713738441	-0.00457625929266214	-0.145160242915154	-0.0373683646321297	NaN	40.1927337646484
922	82.3335113525391	1.81363070011139	-7.9282169342041	0.0188002903014421	-0.00360223650932312	-0.133471965789795	-0.0756799355149269	NaN	41.1667556762695
923	80.3854675292969	3.11232805252075	-7.86328220367432	0.0207483377307653	-0.00197886489331722	-0.110095411539078	-0.0967837646603584	NaN	40.1927337646484
924	80.3854675292969	3.43700218200684	-7.47367286682129	0.0262678004801273	0.00354059832170606	-0.113017484545708	-0.100355185568333	NaN	40.1927337646484
925	83.632209777832	1.81363070011139	-7.86328220367432	0.0168522447347641	0.00711201597005129	-0.111394107341766	-0.0782773271203041	NaN	41.816104888916
926	82.9828567504883	2.46297931671143	-7.9282169342041	0.00841071270406246	0.011982130818069	-0.0876928865909576	-0.0477579422295094	NaN	41.4914283752441
927	84.9309005737305	1.48895645141602	-7.9282169342041	0.00938473641872406	0.0106834331527352	-0.0711344927549362	-0.0299008563160896	NaN	42.4654502868652
928	84.9309005737305	2.46297931671143	-7.73341274261475	0.013930176384747	0.00970941036939621	-0.0363943427801132	-0.0104203969240189	NaN	42.4654502868652
929	85.5802536010742	1.81363070011139	-7.60354280471802	0.0197743140161037	0.00548864435404539	-0.00360223650932312	-0.000355493422830477	NaN	42.7901268005371
930	82.9828567504883	2.78765368461609	-7.60354280471802	0.0022419011220336	0.00548864435404539	0.0395794473588467	0.0103587592020631	NaN	41.4914283752441
931	83.632209777832	2.13830494880676	-7.9282169342041	-0.02697878703475	0.0239950809627771	0.115228563547134	0.0480209775269032	NaN	41.816104888916
932	84.9309005737305	1.16428208351135	-7.9282169342041	-0.0217839982360601	0.00451462110504508	0.121072702109814	0.0827611312270164	NaN	42.4654502868652
933	83.632209777832	1.81363070011139	-8.12302207946777	-0.0159398596733809	0.0158782228827477	0.0876312479376793	0.102890938520432	NaN	41.816104888916
934	84.9309005737305	0.514933466911316	-7.86328220367432	-0.032173577696085	0.0022419011220336	0.104514308273792	0.0967221260070801	NaN	42.4654502868652
935	84.9309005737305	0.190259143710136	-7.6684775352478	-0.0165892094373703	-0.00684897974133492	0.113929867744446	0.07431960105896	NaN	42.4654502868652
936	83.632209777832	0.839607775211334	-7.6684775352478	-0.0159398596733809	-0.021459324285388	0.111981816589832	0.0564625114202499	NaN	41.816104888916
937	84.9309005737305	1.48895645141602	-8.18795680999756	-0.0139918150380254	-0.0175632312893867	0.0804884135723114	0.0262678004801273	NaN	42.4654502868652
938	85.5802536010742	1.16428208351135	-7.79834747314453	-0.00490093370899558	-0.021459324285388	0.0506183728575706	0.0145795252174139	NaN	42.7901268005371
939	84.2815551757813	2.13830494880676	-7.79834747314453	0.0022419011220336	-0.0143164889886975	0.0226963832974434	0.00126787810586393	NaN	42.1407775878906
940	84.9309005737305	1.81363070011139	-7.60354280471802	0.00191722682211548	-0.0224333461374044	-0.0279528107494116	-0.0217839982360601	NaN	42.4654502868652
941	84.2815551757813	3.11232805252075	-7.73341274261475	0.020423661917448	-0.0497059896588326	-0.0935370251536369	-0.0428878292441368	NaN	42.1407775878906
942	84.2815551757813	2.78765368461609	-8.12302207946777	0.0360080301761627	-0.0402904339134693	-0.10587465018034	-0.0821734219789505	NaN	42.1407775878906
943	84.2815551757813	3.43700218200684	-8.12302207946777	0.0373067259788513	-0.0367190167307854	-0.0756799355149269	-0.103926599025726	NaN	42.1407775878906
944	86.2295989990234	2.13830494880676	-8.18795680999756	0.0356833562254906	-0.0399657599627972	-0.0773033052682877	-0.106199324131012	NaN	43.1147994995117
945	83.632209777832	3.43700218200684	-8.25289154052734	0.0278911720961332	-0.0208099745213985	-0.0821734219789505	-0.0883422344923019	NaN	41.816104888916
946	84.2815551757813	3.11232805252075	-7.99315214157104	0.0207483377307653	-0.0247060675173998	-0.0688617751002312	-0.0503553375601768	NaN	42.1407775878906
947	82.9828567504883	3.43700218200684	-8.12302207946777	0.0168522447347641	-0.00944637414067984	-0.048407293856144	-0.0299008563160896	NaN	41.4914283752441
948	84.2815551757813	3.43700218200684	-8.38276100158691	0.0168522447347641	-0.0110697457566857	-0.039641086012125	-0.0120437685400248	NaN	42.1407775878906
949	84.9309005737305	2.13830494880676	-8.12302207946777	0.0149041991680861	-0.00977104809135199	0.00581331877037883	-0.00652430532500148	NaN	42.4654502868652
950	84.9309005737305	2.13830494880676	-7.99315214157104	-0.00295288790948689	0.00841071270406246	0.0194496400654316	0.00289124972186983	NaN	42.4654502868652
951	84.9309005737305	2.46297931671143	-7.6684775352478	-0.0253554154187441	0.031137915328145	0.094449408352375	0.0460729338228703	NaN	42.4654502868652
952	82.9828567504883	2.78765368461609	-7.53860807418823	-0.0347709693014622	0.0444495603442192	0.0876312479376793	0.081787109375	NaN	41.4914283752441
953	84.2815551757813	2.13830494880676	-7.34380340576172	-0.0308748781681061	0.052891094237566	0.0584105588495731	0.103215612471104	NaN	42.1407775878906
954	83.632209777832	2.46297931671143	-7.99315214157104	-0.0243813935667276	0.0450989119708538	0.0860078707337379	0.0928260311484337	NaN	41.816104888916
955	82.3335113525391	2.78765368461609	-7.9282169342041	-0.0143164889886975	0.0340599827468395	0.084059827029705	0.0814624354243279	NaN	41.1667556762695
956	81.0348129272461	3.43700218200684	-7.99315214157104	-0.0237320438027382	0.0210730116814375	0.084059827029705	0.0577612072229385	NaN	40.517406463623
957	81.0348129272461	3.11232805252075	-7.99315214157104	-0.0175632312893867	0.0220470335334539	0.0506183728575706	0.0399041213095188	NaN	40.517406463623
958	81.6841583251953	3.7616765499115	-7.79834747314453	-0.0110697457566857	0.0282158460468054	0.031137915328145	0.013930176384747	NaN	40.8420791625977
959	81.6841583251953	2.46297931671143	-7.79834747314453	-0.00749832857400179	0.0200989879667759	-0.0123684434220195	0.00678734155371785	NaN	40.8420791625977
960	82.9828567504883	2.46297931671143	-7.9282169342041	0.00906006153672934	0.00581331877037883	-0.0357449948787689	-0.0221086721867323	NaN	41.4914283752441
961	83.632209777832	2.46297931671143	-7.9282169342041	0.0155535480007529	-0.0208099745213985	-0.103926599025726	-0.0386670641601086	NaN	41.816104888916
962	82.3335113525391	3.7616765499115	-7.99315214157104	0.0314625911414623	-0.0227580219507217	-0.106848672032356	-0.0867188647389412	NaN	41.1667556762695
963	84.9309005737305	1.81363070011139	-7.73341274261475	0.0324366129934788	-0.0256800893694162	-0.0659397020936012	-0.100679859519005	NaN	42.4654502868652
964	82.9828567504883	3.43700218200684	-7.86328220367432	0.0408781431615353	-0.0182125810533762	-0.0604202412068844	-0.103277251124382	NaN	41.4914283752441
965	83.632209777832	3.11232805252075	-7.9282169342041	0.0278911720961332	-0.0156151866540313	-0.0613942667841911	-0.085420161485672	NaN	41.816104888916
966	84.2815551757813	2.78765368461609	-7.9282169342041	0.0168522447347641	-0.00392691092565656	-0.0428878292441368	-0.0539267547428608	NaN	42.1407775878906
967	84.9309005737305	2.13830494880676	-7.9282169342041	0.0106834331527352	-0.00684897974133492	-0.0143164889886975	-0.0334722734987736	NaN	42.4654502868652
968	82.3335113525391	2.46297931671143	-7.79834747314453	0.013930176384747	0.00646266713738441	-0.0136671401560307	-0.017887907102704	NaN	41.1667556762695
969	83.632209777832	2.78765368461609	-7.9282169342041	0.0126314787194133	0.00289124972186983	-0.0100957229733467	-0.0146411629393697	NaN	41.816104888916
970	82.3335113525391	2.78765368461609	-7.9282169342041	-0.00230353930965066	0.0100340843200684	0.0171769186854362	-0.00327756232582033	NaN	41.1667556762695
971	84.2815551757813	1.48895645141602	-8.25289154052734	-0.023407369852066	0.0334106348454952	0.0856831967830658	0.0252937767654657	NaN	42.1407775878906
972	83.632209777832	0.839607775211334	-7.73341274261475	-0.028926832601428	0.0405534692108631	0.0684754624962807	0.0739949271082878	NaN	41.816104888916
973	84.9309005737305	2.78765368461609	-8.12302207946777	-0.023407369852066	0.0337353087961674	0.049319677054882	0.0957481041550636	NaN	42.4654502868652
974	83.632209777832	2.78765368461609	-7.99315214157104	-0.0276281367987394	0.0431508645415306	0.06393001973629	0.0915273353457451	NaN	41.816104888916
975	82.3335113525391	2.13830494880676	-7.60354280471802	-0.0217839982360601	0.0233457311987877	0.0778910145163536	0.0723715499043465	NaN	41.1667556762695
976	84.2815551757813	2.46297931671143	-7.60354280471802	-0.0240567177534103	0.0126314787194133	0.0684754624962807	0.0548391379415989	NaN	42.1407775878906
977	84.2815551757813	2.78765368461609	-8.18795680999756	-0.0152905117720366	0.00451462110504508	0.0460729338228703	0.0337353087961674	NaN	42.1407775878906
978	85.5802536010742	2.46297931671143	-7.86328220367432	-0.00490093370899558	-0.000355493422830477	0.0197743140161037	0.0155535480007529	NaN	42.7901268005371
979	82.3335113525391	3.7616765499115	-7.99315214157104	-0.0026282137259841	-0.0113944197073579	-0.0104203969240189	0.00711201597005129	NaN	41.1667556762695
980	83.632209777832	3.11232805252075	-7.9282169342041	-0.00100484199356288	-0.0211346503347158	-0.0474332682788372	-0.0126931173726916	NaN	41.816104888916
981	82.9828567504883	4.08635091781616	-7.6684775352478	0.0165275707840919	-0.0461345724761486	-0.109770737588406	-0.0347709693014622	NaN	41.4914283752441
982	84.9309005737305	2.78765368461609	-7.79834747314453	0.0272418223321438	-0.0552254542708397	-0.112692810595036	-0.068537101149559	NaN	42.4654502868652
983	82.3335113525391	3.43700218200684	-8.12302207946777	0.0376313999295235	-0.0389917381107807	-0.0799007043242455	-0.0961344167590141	NaN	41.1667556762695
984	84.9309005737305	2.78765368461609	-7.9282169342041	0.0327612869441509	-0.039641086012125	-0.0834721177816391	-0.0997058376669884	NaN	42.4654502868652
985	84.2815551757813	2.46297931671143	-7.9282169342041	0.020423661917448	-0.0282774847000837	-0.10587465018034	-0.0802253782749176	NaN	42.1407775878906
986	85.5802536010742	2.13830494880676	-7.6684775352478	0.00678734155371785	-0.0295761823654175	-0.0795760303735733	-0.050680011510849	NaN	42.7901268005371
987	83.632209777832	3.11232805252075	-7.79834747314453	0.0165275707840919	-0.0139918150380254	-0.0480826161801815	-0.0299008563160896	NaN	41.816104888916
988	84.9309005737305	2.46297931671143	-7.79834747314453	0.00938473641872406	-0.00490093370899558	-0.0412644557654858	-0.00619963090866804	NaN	42.4654502868652
989	83.632209777832	3.11232805252075	-7.79834747314453	0.0149041991680861	0.00289124972186983	-0.0104203969240189	-0.00197886489331722	NaN	41.816104888916
990	84.9309005737305	2.78765368461609	-7.79834747314453	-0.00977104809135199	0.0162028968334198	0.0321119390428066	0.00516396993771195	NaN	42.4654502868652
991	82.3335113525391	3.11232805252075	-7.6684775352478	-0.0247060675173998	0.0425015166401863	0.0950987562537193	0.0428261905908585	NaN	41.1667556762695
992	84.2815551757813	3.43700218200684	-7.73341274261475	-0.0328229255974293	0.0470469556748867	0.0938000604510307	0.0785403624176979	NaN	42.1407775878906
993	82.9828567504883	3.7616765499115	-7.79834747314453	-0.0165892094373703	0.052891094237566	0.0554884895682335	0.0970467999577522	NaN	41.4914283752441
994	82.9828567504883	3.11232805252075	-7.79834747314453	-0.0279528107494116	0.060358602553606	0.0746442750096321	0.0931507050991058	NaN	41.4914283752441
995	81.6841583251953	2.46297931671143	-7.86328220367432	-0.0282774847000837	0.0399041213095188	0.0824364572763443	0.086981900036335	NaN	40.8420791625977
996	81.0348129272461	4.41102504730225	-7.9282169342041	-0.0266541130840778	0.0278911720961332	0.0739949271082878	0.0551638156175613	NaN	40.517406463623
997	81.0348129272461	3.43700218200684	-8.05808639526367	-0.0139918150380254	0.0181509424000978	0.0519170723855495	0.0363327041268349	NaN	40.517406463623
998	83.632209777832	3.43700218200684	-7.86328220367432	-0.00944637414067984	0.013930176384747	0.0178262684494257	0.0175015944987535	NaN	41.816104888916
999	83.632209777832	3.11232805252075	-7.6684775352478	-0.000355493422830477	-0.00847235135734081	-0.0169138833880424	0.000943203864153475	NaN	41.816104888916
1000	82.9828567504883	3.11232805252075	-7.99315214157104	0.00938473641872406	-0.0227580219507217	-0.0419138073921204	-0.0110697457566857	NaN	41.4914283752441
1001	84.9309005737305	2.78765368461609	-8.12302207946777	0.020423661917448	-0.0438618510961533	-0.116588898003101	-0.0386670641601086	NaN	42.4654502868652
1002	82.3335113525391	3.7616765499115	-8.18795680999756	0.0282158460468054	-0.0568488240242004	-0.0990564897656441	-0.0730825439095497	NaN	41.1667556762695
1003	86.2295989990234	2.46297931671143	-7.6684775352478	0.029189869761467	-0.0529527328908443	-0.0773033052682877	-0.0932123512029648	NaN	43.1147994995117
1004	84.2815551757813	3.11232805252075	-7.86328220367432	0.036657378077507	-0.0578228458762169	-0.0811994001269341	-0.0961344167590141	NaN	42.1407775878906
1005	82.9828567504883	2.78765368461609	-7.99315214157104	0.0197743140161037	-0.0458098985254765	-0.077952653169632	-0.0808747261762619	NaN	41.4914283752441
1006	83.632209777832	2.78765368461609	-8.18795680999756	0.0123068047687411	-0.0464592464268208	-0.0367190167307854	-0.0399657599627972	NaN	41.816104888916
1007	83.632209777832	2.46297931671143	-8.18795680999756	0.0162028968334198	-0.0389917381107807	-0.0123684434220195	-0.0230826959013939	NaN	41.816104888916
1008	83.632209777832	2.13830494880676	-8.12302207946777	0.00873538758605719	-0.0188619289547205	0.00646266713738441	-0.00652430532500148	NaN	41.816104888916
1009	83.632209777832	2.78765368461609	-8.05808639526367	0.00906006153672934	-0.0211346503347158	0.0347093306481838	0.00191722682211548	NaN	41.816104888916
1010	84.2815551757813	2.46297931671143	-7.60354280471802	0.00126787810586393	0.0252937767654657	0.0551638156175613	0.00938473641872406	NaN	42.1407775878906
1011	82.9828567504883	2.46297931671143	-7.9282169342041	-0.0152905117720366	0.0162028968334198	0.110033772885799	0.0444495603442192	NaN	41.4914283752441
1012	82.9828567504883	2.46297931671143	-8.12302207946777	-0.0260047651827335	0.0295145437121391	0.0983454957604408	0.0931507050991058	NaN	41.4914283752441
1013	84.9309005737305	2.46297931671143	-7.9282169342041	-0.0185372550040483	0.029189869761467	0.0707481801509857	0.0999688655138016	NaN	42.4654502868652
1014	84.2815551757813	3.11232805252075	-8.05808639526367	-0.0247060675173998	0.029189869761467	0.0726962238550186	0.103864960372448	NaN	42.1407775878906
1015	82.9828567504883	4.08635091781616	-8.12302207946777	-0.023407369852066	0.0178262684494257	0.0873065739870071	0.0752936229109764	NaN	41.4914283752441
1016	84.2815551757813	3.43700218200684	-7.6684775352478	-0.0221086721867323	0.00970941036939621	0.0739949271082878	0.0616573020815849	NaN	42.1407775878906
1017	82.9828567504883	3.7616765499115	-7.9282169342041	-0.0136671401560307	0.00548864435404539	0.0519170723855495	0.0334106348454952	NaN	41.4914283752441
1018	84.2815551757813	3.11232805252075	-8.38276100158691	-0.00977104809135199	0.00873538758605719	0.0155535480007529	0.00159255252219737	NaN	42.1407775878906
1019	83.632209777832	3.43700218200684	-8.31782627105713	0.00126787810586393	0.0116574559360743	-0.0175632312893867	-0.00100484199356288	NaN	41.816104888916
1020	84.9309005737305	3.43700218200684	-8.51263046264648	0.00841071270406246	0.000943203864153475	-0.0536020807921886	-0.0191866029053926	NaN	42.4654502868652
1021	84.2815551757813	2.78765368461609	-7.99315214157104	0.01847561635077	-0.023407369852066	-0.114965528249741	-0.0451605506241322	NaN	42.1407775878906
1022	86.8789520263672	2.13830494880676	-7.47367286682129	0.0356833562254906	-0.0318489037454128	-0.108796715736389	-0.0786020010709763	NaN	43.4394760131836
1023	84.9309005737305	3.11232805252075	-8.31782627105713	0.0353586822748184	-0.017887907102704	-0.0847708135843277	-0.106848672032356	NaN	42.4654502868652
1024	84.2815551757813	3.11232805252075	-8.18795680999756	0.0382807515561581	-0.0308748781681061	-0.100355185568333	-0.109770737588406	NaN	42.1407775878906
1025	85.5802536010742	2.13830494880676	-7.73341274261475	0.025618452578783	-0.0162645354866982	-0.104251272976398	-0.0961344167590141	NaN	42.7901268005371
1026	84.9309005737305	2.13830494880676	-7.73341274261475	0.00711201597005129	-0.0224333461374044	-0.0896409302949905	-0.0561994761228561	NaN	42.4654502868652
1027	84.9309005737305	2.13830494880676	-7.60354280471802	0.00613799272105098	0.000293855206109583	-0.0591215454041958	-0.0282774847000837	NaN	42.4654502868652
1028	84.9309005737305	2.46297931671143	-7.60354280471802	0.0126314787194133	0.00678734155371785	-0.0331475995481014	-0.0237320438027382	NaN	42.4654502868652
1029	82.9828567504883	3.11232805252075	-7.6684775352478	0.00743668992072344	0.011982130818069	-0.0100957229733467	-0.00522560812532902	NaN	41.4914283752441
1030	82.3335113525391	3.7616765499115	-7.99315214157104	-0.00717365415766835	0.0168522447347641	0.0262678004801273	0.000293855206109583	NaN	41.1667556762695
1031	81.6841583251953	2.78765368461609	-8.05808639526367	-0.0328229255974293	0.0327612869441509	0.0918520092964172	0.0405534692108631	NaN	40.8420791625977
1032	82.9828567504883	2.13830494880676	-7.86328220367432	-0.0428878292441368	0.0467222817242146	0.098670169711113	0.0801637396216393	NaN	41.4914283752441
1033	80.3854675292969	2.78765368461609	-7.79834747314453	-0.0341216214001179	0.0545144639909267	0.0577612072229385	0.0957481041550636	NaN	40.1927337646484
1034	80.3854675292969	2.78765368461609	-7.53860807418823	-0.0438618510961533	0.0567871853709221	0.0723715499043465	0.0905533134937286	NaN	40.1927337646484
1035	82.9828567504883	2.13830494880676	-7.99315214157104	-0.0247060675173998	0.0386054255068302	0.0811377614736557	0.0814624354243279	NaN	41.4914283752441
1036	81.6841583251953	2.46297931671143	-7.99315214157104	-0.0224333461374044	0.0382807515561581	0.0830858051776886	0.0574365332722664	NaN	40.8420791625977
1037	83.632209777832	2.46297931671143	-7.9282169342041	-0.0247060675173998	0.031137915328145	0.0489950031042099	0.0350340083241463	NaN	41.816104888916
1038	84.2815551757813	2.13830494880676	-7.86328220367432	-0.00912170019000769	0.0314625911414623	0.0162028968334198	0.0165275707840919	NaN	42.1407775878906
1039	83.632209777832	1.81363070011139	-7.79834747314453	-0.000680167751852423	0.0236704051494598	-0.00879702530801296	-0.00197886489331722	NaN	41.816104888916
1040	81.6841583251953	1.81363070011139	-7.73341274261475	-0.000680167751852423	0.0210730116814375	-0.0490566417574883	-0.00977104809135199	NaN	40.8420791625977
1041	84.9309005737305	2.13830494880676	-8.12302207946777	0.01847561635077	-0.0172385573387146	-0.106199324131012	-0.0295761823654175	NaN	42.4654502868652
1042	84.9309005737305	3.11232805252075	-8.12302207946777	0.0343846566975117	-0.017887907102704	-0.109446063637733	-0.0753552615642548	NaN	42.4654502868652
1043	82.9828567504883	2.78765368461609	-8.05808639526367	0.036657378077507	-0.02697878703475	-0.0682124271988869	-0.0915889739990234	NaN	41.4914283752441
1044	84.2815551757813	1.48895645141602	-7.79834747314453	0.0389300994575024	-0.0256800893694162	-0.0880175605416298	-0.0951603949069977	NaN	42.1407775878906
1045	82.9828567504883	2.46297931671143	-7.86328220367432	0.0162028968334198	-0.021459324285388	-0.0935370251536369	-0.0880175605416298	NaN	41.4914283752441
1046	82.3335113525391	2.13830494880676	-7.9282169342041	0.0200989879667759	0.000618529506027699	-0.0730825439095497	-0.0516540370881557	NaN	41.1667556762695
1047	82.3335113525391	1.48895645141602	-8.12302207946777	0.00581331877037883	-0.0165892094373703	-0.0415891297161579	-0.0224333461374044	NaN	41.1667556762695
1048	82.9828567504883	1.16428208351135	-8.18795680999756	0.0106834331527352	-0.00717365415766835	-0.0159398596733809	-0.0100957229733467	NaN	41.4914283752441
1049	84.9309005737305	1.16428208351135	-7.99315214157104	0.00451462110504508	-0.0130177913233638	0.000293855206109583	-0.0026282137259841	NaN	42.4654502868652
1050	84.9309005737305	1.16428208351135	-7.79834747314453	0.0155535480007529	-0.00587495695799589	0.040228795260191	0.00776136433705688	NaN	42.4654502868652
1051	82.9828567504883	1.48895645141602	-7.6684775352478	-0.0243813935667276	0.0171769186854362	0.0882805958390236	0.0519170723855495	NaN	41.4914283752441
1052	84.2815551757813	2.46297931671143	-7.86328220367432	-0.0273034609854221	0.0217223595827818	0.0847091749310493	0.093475379049778	NaN	42.1407775878906
1053	83.632209777832	2.13830494880676	-7.86328220367432	-0.03444629535079	0.0317872650921345	0.0561378374695778	0.0976961478590965	NaN	41.816104888916
1054	85.5802536010742	2.13830494880676	-7.9282169342041	-0.0276281367987394	0.029189869761467	0.0675014406442642	0.0983454957604408	NaN	42.7901268005371
1055	84.2815551757813	2.78765368461609	-7.9282169342041	-0.0107450718060136	0.00906006153672934	0.0707481801509857	0.0837351530790329	NaN	42.1407775878906
1056	84.2815551757813	3.11232805252075	-7.79834747314453	-0.0204853005707264	0.0152288740500808	0.0697741582989693	0.0567871853709221	NaN	42.1407775878906
1057	83.632209777832	2.46297931671143	-7.6684775352478	-0.0133424662053585	0.00548864435404539	0.0509430468082428	0.029189869761467	NaN	41.816104888916
1058	84.2815551757813	2.46297931671143	-8.18795680999756	0.00321592413820326	0.0100340843200684	0.0334106348454952	0.0123068047687411	NaN	42.1407775878906
1059	84.9309005737305	1.48895645141602	-7.99315214157104	0.00743668992072344	0.000618529506027699	-0.00555028254166245	-0.0104203969240189	NaN	42.4654502868652
1060	85.5802536010742	1.48895645141602	-7.9282169342041	0.00906006153672934	-0.0120437685400248	-0.0419138073921204	-0.0100957229733467	NaN	42.7901268005371
1061	84.2815551757813	1.81363070011139	-7.86328220367432	0.0259431265294552	-0.0350956469774246	-0.108472041785717	-0.0415891297161579	NaN	42.1407775878906
1062	83.632209777832	2.78765368461609	-8.05808639526367	0.0275664981454611	-0.0399657599627972	-0.113991506397724	-0.0763292834162712	NaN	41.816104888916
1063	84.9309005737305	1.16428208351135	-7.73341274261475	0.0304885655641556	-0.0337969474494457	-0.0867188647389412	-0.0977577865123749	NaN	42.4654502868652
1064	84.2815551757813	2.13830494880676	-8.38276100158691	0.0438002124428749	-0.0315242260694504	-0.0886669084429741	-0.107498019933701	NaN	42.1407775878906
1065	84.2815551757813	2.13830494880676	-7.79834747314453	0.0220470335334539	-0.0276281367987394	-0.107173345983028	-0.0844461396336555	NaN	42.1407775878906
1066	84.9309005737305	1.81363070011139	-7.6684775352478	0.01100810803473	-0.0299008563160896	-0.0721085146069527	-0.0539267547428608	NaN	42.4654502868652
1067	85.5802536010742	1.48895645141602	-7.6684775352478	0.0145795252174139	-0.0221086721867323	-0.0500306636095047	-0.0273034609854221	NaN	42.7901268005371
1068	84.2815551757813	1.81363070011139	-7.60354280471802	0.0126314787194133	-0.0123684434220195	-0.021459324285388	-0.00814767740666866	NaN	42.1407775878906
1069	83.632209777832	2.13830494880676	-7.99315214157104	0.00289124972186983	-0.0146411629393697	0.00321592413820326	0.00418994715437293	NaN	41.816104888916
1070	82.9828567504883	3.43700218200684	-8.25289154052734	-0.00360223650932312	-0.00165419070981443	0.0499690249562263	0.00906006153672934	NaN	41.4914283752441
1071	84.2815551757813	1.48895645141602	-7.9282169342041	-0.0292515084147453	0.020423661917448	0.107761055231094	0.0447742342948914	NaN	42.1407775878906
1072	81.6841583251953	2.13830494880676	-7.99315214157104	-0.0282774847000837	0.0308132413774729	0.100942894816399	0.0856831967830658	NaN	40.8420791625977
1073	83.632209777832	1.48895645141602	-7.86328220367432	-0.0370436906814575	0.0447742342948914	0.0723715499043465	0.0963974520564079	NaN	41.816104888916
1074	81.6841583251953	2.78765368461609	-7.79834747314453	-0.0376930385828018	0.0447742342948914	0.0925013571977615	0.102241590619087	NaN	40.8420791625977
1075	81.0348129272461	2.46297931671143	-7.6684775352478	-0.0282774847000837	0.0298392176628113	0.0856831967830658	0.0804884135723114	NaN	40.517406463623
1076	81.6841583251953	2.13830494880676	-7.73341274261475	-0.028926832601428	0.0262678004801273	0.0834104791283607	0.0590599067509174	NaN	40.8420791625977
1077	82.3335113525391	1.81363070011139	-7.99315214157104	-0.021459324285388	0.0230210572481155	0.0561378374695778	0.0334106348454952	NaN	41.1667556762695
1078	81.0348129272461	2.13830494880676	-8.12302207946777	-0.0026282137259841	0.0230210572481155	0.0373067259788513	0.012956153601408	NaN	40.517406463623
1079	82.3335113525391	2.46297931671143	-7.9282169342041	-0.00327756232582033	0.0191249661147594	-3.08191010844894e-05	-0.0182125810533762	NaN	41.1667556762695
1080	82.3335113525391	2.46297931671143	-7.47367286682129	0.0100340843200684	-0.00425158534198999	-0.028926832601428	-0.00944637414067984	NaN	41.1667556762695
1081	82.9828567504883	2.46297931671143	-7.73341274261475	0.0162028968334198	-0.0191866029053926	-0.101329207420349	-0.0487319678068161	NaN	41.4914283752441
1082	84.9309005737305	1.48895645141602	-7.60354280471802	0.0207483377307653	-0.0324982516467571	-0.104251272976398	-0.0698357969522476	NaN	42.4654502868652
1083	82.9828567504883	2.78765368461609	-8.25289154052734	0.0379560738801956	-0.0324982516467571	-0.0831474438309669	-0.101653881371021	NaN	41.4914283752441
1084	84.9309005737305	1.16428208351135	-7.73341274261475	0.0415274947881699	-0.0383423902094364	-0.106848672032356	-0.10295257717371	NaN	42.4654502868652
1085	84.2815551757813	1.48895645141602	-7.79834747314453	0.0252937767654657	-0.0402904339134693	-0.108796715736389	-0.090614952147007	NaN	42.1407775878906
1086	84.2815551757813	0.839607775211334	-7.60354280471802	0.0181509424000978	-0.0331475995481014	-0.0919136479496956	-0.0536020807921886	NaN	42.1407775878906
1087	84.9309005737305	2.13830494880676	-8.18795680999756	0.0223717093467712	-0.028926832601428	-0.0503553375601768	-0.0253554154187441	NaN	42.4654502868652
1088	84.9309005737305	0.190259143710136	-8.25289154052734	0.01100810803473	-0.0273034609854221	-0.0315242260694504	-0.0156151866540313	NaN	42.4654502868652
1089	84.9309005737305	0.839607775211334	-7.60354280471802	0.00906006153672934	-0.0273034609854221	0.0100340843200684	-0.00782300252467394	NaN	42.4654502868652
1090	85.5802536010742	-0.134415164589882	-7.86328220367432	0.00613799272105098	-0.0182125810533762	0.0327612869441509	0.00256657530553639	NaN	42.7901268005371
1091	83.632209777832	1.81363070011139	-8.05808639526367	-0.0191866029053926	0.00126787810586393	0.104838982224464	0.0353586822748184	NaN	41.816104888916
1092	85.5802536010742	0.839607775211334	-7.86328220367432	-0.0328229255974293	0.0191249661147594	0.0993195176124573	0.0843845009803772	NaN	42.7901268005371
1093	83.632209777832	2.13830494880676	-8.12302207946777	-0.0256800893694162	0.0343846566975117	0.0723715499043465	0.101592242717743	NaN	41.816104888916
1094	85.5802536010742	1.16428208351135	-7.9282169342041	-0.023407369852066	0.0373067259788513	0.0798390582203865	0.101592242717743	NaN	42.7901268005371
1095	85.5802536010742	1.48895645141602	-7.99315214157104	-0.0162645354866982	0.0314625911414623	0.0912026613950729	0.086981900036335	NaN	42.7901268005371
1096	85.5802536010742	2.13830494880676	-8.12302207946777	-0.0113944197073579	0.0188002903014421	0.094449408352375	0.0535404421389103	NaN	42.7901268005371
1097	84.9309005737305	1.48895645141602	-7.9282169342041	-0.017887907102704	0.0194496400654316	0.069124810397625	0.0340599827468395	NaN	42.4654502868652
1098	85.5802536010742	1.48895645141602	-7.79834747314453	-0.00490093370899558	0.031137915328145	0.0584105588495731	0.0145795252174139	NaN	42.7901268005371
1099	84.9309005737305	1.48895645141602	-7.73341274261475	-0.00230353930965066	0.0236704051494598	0.00873538758605719	0.000618529506027699	NaN	42.4654502868652
1100	84.9309005737305	1.48895645141602	-8.12302207946777	-0.00425158534198999	0.00289124972186983	-0.0308748781681061	-0.0133424662053585	NaN	42.4654502868652
1101	83.632209777832	1.81363070011139	-8.05808639526367	0.011982130818069	-0.017887907102704	-0.100030511617661	-0.0367190167307854	NaN	41.816104888916
1102	84.2815551757813	2.46297931671143	-8.38276100158691	0.031137915328145	-0.0286021586507559	-0.100030511617661	-0.0763292834162712	NaN	42.1407775878906
1103	84.2815551757813	1.48895645141602	-7.86328220367432	0.0308132413774729	-0.0299008563160896	-0.0721085146069527	-0.0967837646603584	NaN	42.1407775878906
1104	84.2815551757813	1.81363070011139	-7.9282169342041	0.0421768426895142	-0.0318489037454128	-0.100030511617661	-0.102627903223038	NaN	42.1407775878906
1105	83.632209777832	2.46297931671143	-8.12302207946777	0.0252937767654657	-0.0279528107494116	-0.10295257717371	-0.0786020010709763	NaN	41.816104888916
1106	83.632209777832	3.11232805252075	-8.18795680999756	0.0152288740500808	-0.0292515084147453	-0.0792513489723206	-0.0542514286935329	NaN	41.816104888916
1107	84.2815551757813	2.46297931671143	-8.18795680999756	0.00808603875339031	-0.0185372550040483	-0.0561994761228561	-0.0292515084147453	NaN	42.1407775878906
1108	82.9828567504883	3.11232805252075	-8.12302207946777	0.0152288740500808	-0.0172385573387146	-0.028926832601428	-0.0156151866540313	NaN	41.4914283752441
1109	84.2815551757813	2.13830494880676	-7.86328220367432	0.0103587592020631	-0.0139918150380254	-0.00100484199356288	-0.00977104809135199	NaN	42.1407775878906
1110	83.632209777832	1.81363070011139	-7.86328220367432	-0.00490093370899558	-0.00555028254166245	0.0360080301761627	0.00386527273803949	NaN	41.816104888916
1111	83.632209777832	1.16428208351135	-7.9282169342041	-0.0185372550040483	0.0152288740500808	0.103215612471104	0.0428261905908585	NaN	41.816104888916
1112	81.0348129272461	2.46297931671143	-8.18795680999756	-0.0445111989974976	0.0226963832974434	0.10711170732975	0.0860078707337379	NaN	40.517406463623
1113	82.9828567504883	1.48895645141602	-7.9282169342041	-0.0295761823654175	0.0399041213095188	0.0710728541016579	0.101916916668415	NaN	41.4914283752441
1114	82.9828567504883	2.46297931671143	-8.05808639526367	-0.038017712533474	0.0499690249562263	0.0717222020030022	0.0954234302043915	NaN	41.4914283752441
1115	81.6841583251953	2.78765368461609	-7.9282169342041	-0.0227580219507217	0.0379560738801956	0.0814624354243279	0.0746442750096321	NaN	40.8420791625977
1116	82.9828567504883	2.46297931671143	-7.99315214157104	-0.0243813935667276	0.0470469556748867	0.0629559978842735	0.0613326244056225	NaN	41.4914283752441
1117	82.9828567504883	2.46297931671143	-8.18795680999756	-0.0182125810533762	0.0450989119708538	0.0334106348454952	0.031137915328145	NaN	41.4914283752441
1118	82.3335113525391	2.78765368461609	-8.12302207946777	-0.00944637414067984	0.0593845807015896	0.0136055024340749	0.0155535480007529	NaN	41.1667556762695
1119	83.632209777832	2.78765368461609	-7.86328220367432	-0.000355493422830477	0.0486703291535378	0.000618529506027699	-0.00619963090866804	NaN	41.816104888916
1120	83.632209777832	2.78765368461609	-7.73341274261475	-3.08191010844894e-05	0.031137915328145	-0.0311995539814234	-0.0152905117720366	NaN	41.816104888916
1121	84.9309005737305	1.48895645141602	-7.53860807418823	0.0243197549134493	0.00841071270406246	-0.0740565657615662	-0.0493813157081604	NaN	42.4654502868652
1122	84.2815551757813	1.48895645141602	-7.6684775352478	0.0317872650921345	0.00256657530553639	-0.0909396260976791	-0.0808747261762619	NaN	42.1407775878906
1123	85.5802536010742	2.13830494880676	-7.99315214157104	0.0356833562254906	-0.0146411629393697	-0.0458098985254765	-0.10587465018034	NaN	42.7901268005371
1124	83.632209777832	1.48895645141602	-7.79834747314453	0.0379560738801956	-0.0331475995481014	-0.0828227698802948	-0.102303229272366	NaN	41.816104888916
1125	84.9309005737305	0.514933466911316	-7.6684775352478	0.0217223595827818	-0.02697878703475	-0.103277251124382	-0.0828227698802948	NaN	42.4654502868652
1126	84.9309005737305	-0.134415164589882	-7.53860807418823	0.0116574559360743	-0.0386670641601086	-0.0883422344923019	-0.0487319678068161	NaN	42.4654502868652
1127	84.9309005737305	0.839607775211334	-7.6684775352478	0.01100810803473	-0.0438618510961533	-0.068537101149559	-0.0221086721867323	NaN	42.4654502868652
1128	86.2295989990234	0.190259143710136	-7.99315214157104	0.0175015944987535	-0.0406151078641415	-0.0672384053468704	-0.000680167751852423	NaN	43.1147994995117
1129	83.632209777832	1.16428208351135	-7.79834747314453	0.011982130818069	-0.0415891297161579	-0.0110697457566857	0.00191722682211548	NaN	41.816104888916
1130	83.632209777832	2.13830494880676	-7.9282169342041	-0.00457625929266214	-0.0305502042174339	0.0269171483814716	0.0171769186854362	NaN	41.816104888916
1131	84.2815551757813	2.13830494880676	-7.73341274261475	-0.0224333461374044	-0.0165892094373703	0.100618220865726	0.0561378374695778	NaN	42.1407775878906
1132	85.5802536010742	1.16428208351135	-7.4087381362915	-0.0347709693014622	0.000943203864153475	0.112306490540504	0.0980208218097687	NaN	42.7901268005371
1133	83.632209777832	2.78765368461609	-7.6684775352478	-0.021459324285388	0.0136055024340749	0.0908779874444008	0.108410403132439	NaN	41.816104888916
1134	84.2815551757813	2.13830494880676	-7.86328220367432	-0.0256800893694162	0.0181509424000978	0.0905533134937286	0.0996441915631294	NaN	42.1407775878906
1135	83.632209777832	1.48895645141602	-7.6684775352478	-0.0169138833880424	0.00581331877037883	0.105813004076481	0.0970467999577522	NaN	41.816104888916
1136	84.9309005737305	1.48895645141602	-7.73341274261475	-0.0133424662053585	-0.00165419070981443	0.0908779874444008	0.0584105588495731	NaN	42.4654502868652
1137	84.9309005737305	1.48895645141602	-7.86328220367432	-0.00814767740666866	0.00581331877037883	0.0824364572763443	0.0425015166401863	NaN	42.4654502868652
1138	84.9309005737305	1.48895645141602	-7.9282169342041	-0.000355493422830477	-0.00619963090866804	0.0473716296255589	0.0200989879667759	NaN	42.4654502868652
1139	82.3335113525391	2.46297931671143	-8.05808639526367	0.00256657530553639	0.00938473641872406	0.00354059832170606	-0.00132951640989631	NaN	41.1667556762695
1140	83.632209777832	2.78765368461609	-8.4476957321167	-0.00587495695799589	-0.0162645354866982	-0.0247060675173998	-0.0126931173726916	NaN	41.816104888916
1141	82.9828567504883	2.13830494880676	-8.51263046264648	0.0197743140161037	-0.0227580219507217	-0.0824980959296227	-0.0279528107494116	NaN	41.4914283752441
1142	84.9309005737305	1.81363070011139	-8.05808639526367	0.0301638916134834	-0.0373683646321297	-0.0837967917323112	-0.0808747261762619	NaN	42.4654502868652
1143	83.632209777832	2.13830494880676	-7.86328220367432	0.0262678004801273	-0.0347709693014622	-0.0607449151575565	-0.0990564897656441	NaN	41.816104888916
1144	86.2295989990234	1.81363070011139	-7.6684775352478	0.0282158460468054	-0.0328229255974293	-0.0821734219789505	-0.110744759440422	NaN	43.1147994995117
1145	86.2295989990234	1.16428208351135	-7.99315214157104	0.0178262684494257	-0.0204853005707264	-0.109121389687061	-0.0886669084429741	NaN	43.1147994995117
1146	84.9309005737305	2.78765368461609	-8.25289154052734	0.01100810803473	-0.0117190945893526	-0.0831474438309669	-0.0555501282215118	NaN	42.4654502868652
1147	86.2295989990234	2.46297931671143	-8.12302207946777	0.00906006153672934	-0.0256800893694162	-0.0721085146069527	-0.0299008563160896	NaN	43.1147994995117
1148	84.2815551757813	1.81363070011139	-8.18795680999756	0.0136055024340749	-0.00490093370899558	-0.0526280589401722	-0.00684897974133492	NaN	42.1407775878906
1149	85.5802536010742	1.48895645141602	-7.73341274261475	0.00451462110504508	0.00418994715437293	-0.0149658378213644	-0.0120437685400248	NaN	42.7901268005371
1150	84.9309005737305	1.81363070011139	-7.53860807418823	0.00386527273803949	0.00970941036939621	0.0171769186854362	0.00841071270406246	NaN	42.4654502868652
1151	81.6841583251953	3.11232805252075	-8.18795680999756	-0.0286021586507559	0.0363327041268349	0.0950987562537193	0.0376313999295235	NaN	40.8420791625977
1152	81.0348129272461	2.46297931671143	-8.18795680999756	-0.0402904339134693	0.0330859608948231	0.0973714739084244	0.0843845009803772	NaN	40.517406463623
1153	81.6841583251953	2.13830494880676	-7.99315214157104	-0.0337969474494457	0.0450989119708538	0.0723715499043465	0.0899039655923843	NaN	40.8420791625977
1154	82.3335113525391	1.81363070011139	-7.73341274261475	-0.0386670641601086	0.041852168738842	0.0931507050991058	0.0873065739870071	NaN	41.1667556762695
1155	81.0348129272461	2.78765368461609	-7.99315214157104	-0.0263294391334057	0.0269171483814716	0.0941247344017029	0.0649040415883064	NaN	40.517406463623
1156	81.6841583251953	2.46297931671143	-7.73341274261475	-0.0165892094373703	0.0210730116814375	0.0915273353457451	0.0470469556748867	NaN	40.8420791625977
1157	82.3335113525391	2.78765368461609	-7.99315214157104	-0.0201606266200542	0.013930176384747	0.0561378374695778	0.0259431265294552	NaN	41.1667556762695
1158	82.3335113525391	2.13830494880676	-7.99315214157104	-0.00619963090866804	0.013930176384747	0.0226963832974434	0.013930176384747	NaN	41.1667556762695
1159	85.5802536010742	1.81363070011139	-7.60354280471802	-0.00230353930965066	0.0126314787194133	-0.0188619289547205	-0.0110697457566857	NaN	42.7901268005371
1160	85.5802536010742	1.16428208351135	-7.60354280471802	-0.00490093370899558	-0.00360223650932312	-0.0477579422295094	-0.0156151866540313	NaN	42.7901268005371
1161	84.9309005737305	1.81363070011139	-7.4087381362915	0.0213976856321096	-0.0266541130840778	-0.110744759440422	-0.0445111989974976	NaN	42.4654502868652
1162	82.9828567504883	2.13830494880676	-7.6684775352478	0.0317872650921345	-0.0415891297161579	-0.109121389687061	-0.0773033052682877	NaN	41.4914283752441
1163	84.2815551757813	1.16428208351135	-7.73341274261475	0.0386054255068302	-0.0302255302667618	-0.0750305876135826	-0.107173345983028	NaN	42.1407775878906
1164	83.632209777832	1.48895645141602	-7.99315214157104	0.0392547734081745	-0.0324982516467571	-0.0997058376669884	-0.106199324131012	NaN	41.816104888916
1165	83.632209777832	1.81363070011139	-7.86328220367432	0.0269171483814716	-0.0247060675173998	-0.0993811637163162	-0.0834721177816391	NaN	41.816104888916
1166	83.632209777832	0.839607775211334	-7.60354280471802	0.0168522447347641	-0.02697878703475	-0.0912643000483513	-0.0493813157081604	NaN	41.816104888916
1167	83.632209777832	0.839607775211334	-7.53860807418823	0.0197743140161037	-0.00360223650932312	-0.0597708933055401	-0.0256800893694162	NaN	41.816104888916
1168	83.632209777832	1.48895645141602	-7.73341274261475	0.0223717093467712	-0.00392691092565656	-0.0454852245748043	-0.017887907102704	NaN	41.816104888916
1169	83.632209777832	2.13830494880676	-8.12302207946777	0.00970941036939621	0.0022419011220336	-0.0100957229733467	-0.0104203969240189	NaN	41.816104888916
1170	83.632209777832	2.46297931671143	-8.12302207946777	0.00678734155371785	0.0116574559360743	0.0243197549134493	0.00873538758605719	NaN	41.816104888916
1171	84.9309005737305	0.839607775211334	-7.86328220367432	-0.0221086721867323	0.0327612869441509	0.106787025928497	0.0324366129934788	NaN	42.4654502868652
1172	81.6841583251953	2.46297931671143	-8.05808639526367	-0.0263294391334057	0.0376313999295235	0.121397376060486	0.0762676447629929	NaN	40.8420791625977
1173	84.9309005737305	2.13830494880676	-7.47367286682129	-0.0311995539814234	0.049319677054882	0.0905533134937286	0.0908779874444008	NaN	42.4654502868652
1174	83.632209777832	3.11232805252075	-8.18795680999756	-0.0273034609854221	0.0425015166401863	0.0970467999577522	0.0814624354243279	NaN	41.816104888916
1175	82.9828567504883	2.13830494880676	-8.18795680999756	-0.0221086721867323	0.025618452578783	0.0996441915631294	0.0671767666935921	NaN	41.4914283752441
1176	82.9828567504883	3.11232805252075	-7.9282169342041	-0.0188619289547205	0.0207483377307653	0.098670169711113	0.0382807515561581	NaN	41.4914283752441
1177	82.9828567504883	2.46297931671143	-7.9282169342041	-0.0172385573387146	0.0113327819854021	0.0593845807015896	0.0210730116814375	NaN	41.4914283752441
1178	82.9828567504883	3.11232805252075	-7.99315214157104	-0.00749832857400179	0.0142548503354192	0.0428261905908585	-0.00652430532500148	NaN	41.4914283752441
1179	82.3335113525391	3.11232805252075	-7.79834747314453	-0.00230353930965066	0.0100340843200684	-0.00684897974133492	-0.00327756232582033	NaN	41.1667556762695
1180	82.9828567504883	3.43700218200684	-8.38276100158691	0.0207483377307653	-0.0165892094373703	-0.0363943427801132	-0.0126931173726916	NaN	41.4914283752441
1181	84.9309005737305	1.81363070011139	-8.38276100158691	0.0113327819854021	-0.0409397818148136	-0.0935370251536369	-0.0425631552934647	NaN	42.4654502868652
1182	84.2815551757813	1.81363070011139	-7.99315214157104	0.0324366129934788	-0.0350956469774246	-0.111394107341766	-0.0756799355149269	NaN	42.1407775878906
1183	85.5802536010742	2.13830494880676	-8.18795680999756	0.040228795260191	-0.0376930385828018	-0.0805500522255898	-0.0971084386110306	NaN	42.7901268005371
1184	82.9828567504883	2.78765368461609	-8.05808639526367	0.0421768426895142	-0.038017712533474	-0.0873682126402855	-0.103601925075054	NaN	41.4914283752441
1185	84.9309005737305	1.48895645141602	-7.6684775352478	0.0226963832974434	-0.0279528107494116	-0.116588898003101	-0.0721085146069527	NaN	42.4654502868652
1186	83.632209777832	2.46297931671143	-8.05808639526367	0.0152288740500808	-0.0243813935667276	-0.0808747261762619	-0.0435371771454811	NaN	41.816104888916
1187	84.9309005737305	1.81363070011139	-7.99315214157104	0.0152288740500808	-0.0100957229733467	-0.0607449151575565	-0.0204853005707264	NaN	42.4654502868652
1188	84.2815551757813	1.81363070011139	-7.53860807418823	0.00938473641872406	-0.0175632312893867	-0.0389917381107807	-0.0113944197073579	NaN	42.1407775878906
1189	82.3335113525391	1.48895645141602	-7.6684775352478	0.00938473641872406	0.0171769186854362	-0.00944637414067984	0.00321592413820326	NaN	41.1667556762695
1190	81.0348129272461	2.78765368461609	-7.99315214157104	-0.00295288790948689	0.0136055024340749	0.0226963832974434	0.0132808275520802	NaN	40.517406463623
1191	80.3854675292969	2.78765368461609	-7.53860807418823	-0.0302255302667618	0.0447742342948914	0.0950987562537193	0.0444495603442192	NaN	40.1927337646484
1192	81.6841583251953	1.48895645141602	-7.6684775352478	-0.0367190167307854	0.0571118593215942	0.100293546915054	0.0860078707337379	NaN	40.8420791625977
1193	79.7361145019531	2.78765368461609	-7.73341274261475	-0.03444629535079	0.0629559978842735	0.0642546936869621	0.108085729181767	NaN	39.8680572509766
1194	81.0348129272461	2.46297931671143	-7.47367286682129	-0.0237320438027382	0.0535404421389103	0.07139752805233	0.108735077083111	NaN	40.517406463623
1195	83.632209777832	1.16428208351135	-7.86328220367432	-0.0185372550040483	0.0405534692108631	0.0824364572763443	0.0801637396216393	NaN	41.816104888916
1196	82.9828567504883	1.48895645141602	-7.60354280471802	-0.0237320438027382	0.0298392176628113	0.0769169926643372	0.06393001973629	NaN	41.4914283752441
1197	83.632209777832	1.81363070011139	-7.60354280471802	-0.0143164889886975	0.0226963832974434	0.0574365332722664	0.0376313999295235	NaN	41.816104888916
1198	84.2815551757813	1.81363070011139	-7.79834747314453	-0.00587495695799589	0.0200989879667759	0.0162028968334198	0.0226963832974434	NaN	42.1407775878906
1199	82.9828567504883	2.13830494880676	-7.9282169342041	-0.00490093370899558	0.0103587592020631	-0.00327756232582033	0.00386527273803949	NaN	41.4914283752441
1200	83.632209777832	2.46297931671143	-7.86328220367432	-0.00879702530801296	-0.0224333461374044	-0.0311995539814234	-0.00457625929266214	NaN	41.816104888916
1201	82.3335113525391	2.78765368461609	-8.05808639526367	0.0200989879667759	-0.0354203209280968	-0.086394190788269	-0.0354203209280968	NaN	41.1667556762695
1202	85.5802536010742	0.839607775211334	-7.60354280471802	0.0330859608948231	-0.0532774068415165	-0.0938616991043091	-0.0782773271203041	NaN	42.7901268005371
1203	82.3335113525391	1.81363070011139	-7.86328220367432	0.0343846566975117	-0.0565241500735283	-0.0620436146855354	-0.0941863730549812	NaN	41.1667556762695
1204	85.5802536010742	0.190259143710136	-7.9282169342041	0.0457482598721981	-0.0532774068415165	-0.0847708135843277	-0.105225294828415	NaN	42.7901268005371
1205	84.2815551757813	1.16428208351135	-8.38276100158691	0.0295145437121391	-0.0500306636095047	-0.0867188647389412	-0.0850954875349998	NaN	42.1407775878906
1206	83.632209777832	1.16428208351135	-8.18795680999756	0.020423661917448	-0.0516540370881557	-0.0708098188042641	-0.0565241500735283	NaN	41.816104888916
1207	82.9828567504883	1.16428208351135	-7.99315214157104	0.0194496400654316	-0.0360696688294411	-0.0542514286935329	-0.0224333461374044	NaN	41.4914283752441
1208	82.9828567504883	1.16428208351135	-7.9282169342041	0.0181509424000978	-0.0324982516467571	-0.0318489037454128	-0.0104203969240189	NaN	41.4914283752441
1209	84.9309005737305	0.190259143710136	-7.6684775352478	0.00808603875339031	-0.021459324285388	0.000293855206109583	-0.00652430532500148	NaN	42.4654502868652
1210	84.9309005737305	0.839607775211334	-8.05808639526367	0.00906006153672934	-0.0201606266200542	0.0382807515561581	0.00321592413820326	NaN	42.4654502868652
1211	82.9828567504883	1.81363070011139	-8.05808639526367	-0.0237320438027382	0.0142548503354192	0.101267568767071	0.0379560738801956	NaN	41.4914283752441
1212	83.632209777832	2.46297931671143	-8.25289154052734	-0.0305502042174339	0.0327612869441509	0.104838982224464	0.0675014406442642	NaN	41.816104888916
1213	82.9828567504883	1.81363070011139	-7.60354280471802	-0.0273034609854221	0.0467222817242146	0.0788650363683701	0.0950987562537193	NaN	41.4914283752441
1214	85.5802536010742	1.81363070011139	-7.53860807418823	-0.0224333461374044	0.0483456552028656	0.101592242717743	0.0759429708123207	NaN	42.7901268005371
1215	84.2815551757813	2.46297931671143	-7.99315214157104	-0.0315242260694504	0.0373067259788513	0.0895792916417122	0.0681507885456085	NaN	42.1407775878906
1216	83.632209777832	3.11232805252075	-8.38276100158691	-0.021459324285388	0.0347093306481838	0.110358446836472	0.0415274947881699	NaN	41.816104888916
1217	83.632209777832	2.46297931671143	-8.18795680999756	-0.0195112787187099	0.0321119390428066	0.0561378374695778	0.0262678004801273	NaN	41.816104888916
1218	84.2815551757813	2.78765368461609	-8.25289154052734	-0.0133424662053585	0.0356833562254906	0.0434755384922028	0.00970941036939621	NaN	42.1407775878906
1219	86.2295989990234	1.16428208351135	-7.9282169342041	-0.000355493422830477	0.0327612869441509	-0.00555028254166245	-0.00100484199356288	NaN	43.1147994995117
1220	85.5802536010742	1.48895645141602	-7.9282169342041	-0.00717365415766835	0.0249691028147936	-0.0412644557654858	-0.00977104809135199	NaN	42.7901268005371
1221	84.9309005737305	1.48895645141602	-8.05808639526367	0.0165275707840919	-0.00522560812532902	-0.122108362615108	-0.0354203209280968	NaN	42.4654502868652
1222	83.632209777832	2.78765368461609	-8.12302207946777	0.0389300994575024	-0.00977104809135199	-0.138991430401802	-0.0701604709029198	NaN	41.816104888916
1223	86.2295989990234	0.839607775211334	-7.86328220367432	0.0301638916134834	-0.0253554154187441	-0.108796715736389	-0.085420161485672	NaN	43.1147994995117
1224	83.632209777832	2.46297931671143	-7.99315214157104	0.0431508645415306	-0.0162645354866982	-0.134770661592484	-0.0951603949069977	NaN	41.816104888916
1225	84.2815551757813	2.46297931671143	-7.86328220367432	0.0278911720961332	-0.0026282137259841	-0.138991430401802	-0.0721085146069527	NaN	42.1407775878906
1226	83.632209777832	1.48895645141602	-7.47367286682129	0.0162028968334198	-0.0273034609854221	-0.102627903223038	-0.0428878292441368	NaN	41.816104888916
1227	84.2815551757813	1.48895645141602	-7.73341274261475	0.00678734155371785	-0.00782300252467394	-0.0581475235521793	-0.023407369852066	NaN	42.1407775878906
1228	82.3335113525391	2.46297931671143	-7.6684775352478	0.020423661917448	-0.0104203969240189	-0.0461345724761486	-3.08191010844894e-05	NaN	41.1667556762695
1229	82.9828567504883	2.46297931671143	-7.86328220367432	0.0132808275520802	-0.0110697457566857	-0.00684897974133492	-0.00749832857400179	NaN	41.4914283752441
1230	82.9828567504883	2.46297931671143	-8.05808639526367	0.00289124972186983	-0.00717365415766835	0.0334106348454952	0.0103587592020631	NaN	41.4914283752441
1231	84.2815551757813	1.81363070011139	-7.86328220367432	-0.0230826959013939	0.00906006153672934	0.105488330125809	0.0470469556748867	NaN	42.1407775878906
1232	82.9828567504883	2.13830494880676	-7.47367286682129	-0.02697878703475	0.0188002903014421	0.10418963432312	0.0866572186350822	NaN	41.4914283752441
1233	84.2815551757813	1.81363070011139	-7.99315214157104	-0.0328229255974293	0.0278911720961332	0.0675014406442642	0.108735077083111	NaN	42.1407775878906
1234	81.6841583251953	2.78765368461609	-7.9282169342041	-0.0350956469774246	0.0272418223321438	0.0895792916417122	0.102890938520432	NaN	40.8420791625977
1235	79.7361145019531	2.78765368461609	-7.86328220367432	-0.0276281367987394	0.0132808275520802	0.0983454957604408	0.0843845009803772	NaN	39.8680572509766
1236	81.6841583251953	2.46297931671143	-7.79834747314453	-0.0227580219507217	0.00516396993771195	0.0889299437403679	0.0616573020815849	NaN	40.8420791625977
1237	79.7361145019531	2.46297931671143	-7.6684775352478	-0.0195112787187099	0.0106834331527352	0.0652287155389786	0.0363327041268349	NaN	39.8680572509766
1238	81.0348129272461	2.46297931671143	-8.05808639526367	-0.0126931173726916	0.0152288740500808	0.0282158460468054	0.0162028968334198	NaN	40.517406463623
1239	81.6841583251953	2.78765368461609	-8.25289154052734	-0.0104203969240189	0.00516396993771195	0.00613799272105098	-0.00425158534198999	NaN	40.8420791625977
1240	82.9828567504883	2.78765368461609	-8.25289154052734	0.00516396993771195	0.000943203864153475	-0.028926832601428	-0.0104203969240189	NaN	41.4914283752441
1241	84.9309005737305	2.46297931671143	-8.12302207946777	0.013930176384747	-0.0217839982360601	-0.0954850688576698	-0.043212503194809	NaN	42.4654502868652
1242	84.9309005737305	1.48895645141602	-7.86328220367432	0.0278911720961332	-0.0337969474494457	-0.100679859519005	-0.0828227698802948	NaN	42.4654502868652
1243	83.632209777832	2.78765368461609	-7.9282169342041	0.0317872650921345	-0.0224333461374044	-0.073731891810894	-0.098082460463047	NaN	41.816104888916
1244	84.2815551757813	2.46297931671143	-7.99315214157104	0.0405534692108631	-0.0373683646321297	-0.0902902781963348	-0.112043462693691	NaN	42.1407775878906
1245	84.9309005737305	1.16428208351135	-7.79834747314453	0.00938473641872406	-0.0266541130840778	-0.0964590907096863	-0.0821734219789505	NaN	42.4654502868652
1246	84.9309005737305	1.48895645141602	-7.9282169342041	-0.00392691092565656	-0.0334722734987736	-0.0799007043242455	-0.0594462193548679	NaN	42.4654502868652
1247	84.9309005737305	0.839607775211334	-7.9282169342041	0.00841071270406246	-0.023407369852066	-0.0529527328908443	-0.0389917381107807	NaN	42.4654502868652
1248	84.9309005737305	0.514933466911316	-7.79834747314453	0.00711201597005129	-0.0208099745213985	-0.0292515084147453	-0.0169138833880424	NaN	42.4654502868652
1249	84.9309005737305	-0.134415164589882	-7.47367286682129	0.00970941036939621	-0.0162645354866982	0.00743668992072344	-0.00684897974133492	NaN	42.4654502868652
1250	84.2815551757813	1.48895645141602	-8.05808639526367	-0.00165419070981443	-0.00425158534198999	0.0327612869441509	0.00256657530553639	NaN	42.1407775878906
1251	82.9828567504883	1.81363070011139	-8.12302207946777	-0.0282774847000837	0.00321592413820326	0.106137678027153	0.0444495603442192	NaN	41.4914283752441
1252	85.5802536010742	0.839607775211334	-7.79834747314453	-0.0357449948787689	0.0145795252174139	0.117176607251167	0.0710728541016579	NaN	42.7901268005371
1253	83.632209777832	1.48895645141602	-8.05808639526367	-0.0182125810533762	0.0353586822748184	0.0739949271082878	0.0963974520564079	NaN	41.816104888916
1254	82.9828567504883	1.81363070011139	-7.79834747314453	-0.0315242260694504	0.0350340083241463	0.0938000604510307	0.093475379049778	NaN	41.4914283752441
1255	84.9309005737305	0.839607775211334	-7.6684775352478	-0.0230826959013939	0.0239950809627771	0.106787025928497	0.0769169926643372	NaN	42.4654502868652
1256	84.9309005737305	1.16428208351135	-7.99315214157104	-0.0217839982360601	0.0152288740500808	0.0824364572763443	0.0590599067509174	NaN	42.4654502868652
1257	84.9309005737305	1.48895645141602	-8.05808639526367	-0.00782300252467394	0.01100810803473	0.0470469556748867	0.0425015166401863	NaN	42.4654502868652
1258	84.9309005737305	1.48895645141602	-7.9282169342041	-0.00879702530801296	0.01100810803473	0.0106834331527352	0.0275664981454611	NaN	42.4654502868652
1259	84.2815551757813	1.81363070011139	-7.53860807418823	-0.00165419070981443	0.00581331877037883	-0.017887907102704	0.00386527273803949	NaN	42.1407775878906
1260	82.3335113525391	1.81363070011139	-7.6684775352478	-0.000355493422830477	-0.00165419070981443	-0.0536020807921886	-0.0117190945893526	NaN	41.1667556762695
1261	83.632209777832	2.78765368461609	-7.73341274261475	0.0175015944987535	-0.0328229255974293	-0.105549976229668	-0.0324982516467571	NaN	41.816104888916
1262	84.9309005737305	2.46297931671143	-8.18795680999756	0.0356833562254906	-0.0415891297161579	-0.114640854299068	-0.0730825439095497	NaN	42.4654502868652
1263	84.2815551757813	2.46297931671143	-7.6684775352478	0.0321119390428066	-0.0389917381107807	-0.0753552615642548	-0.095809742808342	NaN	42.1407775878906
1264	84.2815551757813	1.16428208351135	-7.6684775352478	0.0405534692108631	-0.0409397818148136	-0.0782773271203041	-0.102303229272366	NaN	42.1407775878906
1265	82.9828567504883	2.46297931671143	-8.12302207946777	0.0249691028147936	-0.0331475995481014	-0.0948357209563255	-0.0984071344137192	NaN	41.4914283752441
1266	82.3335113525391	2.46297931671143	-7.9282169342041	0.0123068047687411	-0.03444629535079	-0.0695111230015755	-0.050680011510849	NaN	41.1667556762695
1267	82.9828567504883	3.11232805252075	-7.6684775352478	0.0188002903014421	-0.0230826959013939	-0.0542514286935329	-0.0422384813427925	NaN	41.4914283752441
1268	83.632209777832	2.46297931671143	-7.9282169342041	0.0194496400654316	-0.00619963090866804	-0.0286021586507559	-0.0208099745213985	NaN	41.816104888916
1269	83.632209777832	3.11232805252075	-8.25289154052734	0.0278911720961332	-0.0107450718060136	0.00451462110504508	-3.08191010844894e-05	NaN	41.816104888916
1270	85.5802536010742	1.81363070011139	-7.6684775352478	0.00711201597005129	0.0175015944987535	0.0207483377307653	0.00354059832170606	NaN	42.7901268005371
1271	82.9828567504883	3.11232805252075	-7.73341274261475	-0.0117190945893526	0.0412028171122074	0.103215612471104	0.0447742342948914	NaN	41.4914283752441
1272	83.632209777832	2.46297931671143	-8.05808639526367	-0.0204853005707264	0.0463976077735424	0.0960727781057358	0.0791897103190422	NaN	41.816104888916
1273	82.9828567504883	2.46297931671143	-7.6684775352478	-0.0253554154187441	0.0597092546522617	0.0655533894896507	0.101916916668415	NaN	41.4914283752441
1274	84.2815551757813	1.81363070011139	-8.05808639526367	-0.0402904339134693	0.0558131635189056	0.0613326244056225	0.102566264569759	NaN	42.1407775878906
1275	81.0348129272461	2.78765368461609	-8.31782627105713	-0.02697878703475	0.0522417463362217	0.0736702531576157	0.0908779874444008	NaN	40.517406463623
1276	81.0348129272461	3.11232805252075	-8.18795680999756	-0.0302255302667618	0.0386054255068302	0.0652287155389786	0.0665274113416672	NaN	40.517406463623
1277	80.3854675292969	3.43700218200684	-8.12302207946777	-0.0198359526693821	0.0230210572481155	0.0502936989068985	0.0386054255068302	NaN	40.1927337646484
1278	82.9828567504883	2.13830494880676	-7.99315214157104	-0.0110697457566857	0.0324366129934788	0.0376313999295235	0.0181509424000978	NaN	41.4914283752441
1279	81.6841583251953	1.81363070011139	-7.6684775352478	-0.0117190945893526	0.011982130818069	-0.0126931173726916	0.012956153601408	NaN	40.8420791625977
1280	82.3335113525391	1.81363070011139	-7.9282169342041	-0.00879702530801296	0.00938473641872406	-0.0315242260694504	-0.00717365415766835	NaN	41.1667556762695
1281	83.632209777832	1.81363070011139	-7.99315214157104	0.0103587592020631	-0.0247060675173998	-0.0743812397122383	-0.032173577696085	NaN	41.816104888916
1282	82.3335113525391	2.78765368461609	-8.12302207946777	0.0220470335334539	-0.03444629535079	-0.0536020807921886	-0.0802253782749176	NaN	41.1667556762695
1283	84.2815551757813	2.13830494880676	-7.6684775352478	0.0308132413774729	-0.0182125810533762	-0.0221086721867323	-0.0948357209563255	NaN	42.1407775878906
1284	82.3335113525391	3.11232805252075	-7.99315214157104	0.0356833562254906	-0.0308748781681061	-0.0363943427801132	-0.108796715736389	NaN	41.1667556762695
1285	82.3335113525391	2.78765368461609	-7.6684775352478	0.031137915328145	-0.0315242260694504	-0.0448358729481697	-0.0938616991043091	NaN	41.1667556762695
1286	83.632209777832	1.81363070011139	-7.9282169342041	0.0194496400654316	-0.02697878703475	-0.0159398596733809	-0.0555501282215118	NaN	41.816104888916
1287	83.632209777832	1.16428208351135	-7.9282169342041	0.020423661917448	-0.0237320438027382	-0.00360223650932312	-0.0299008563160896	NaN	41.816104888916
1288	84.2815551757813	1.48895645141602	-7.9282169342041	0.0158782228827477	-0.0126931173726916	-0.0162645354866982	-0.0198359526693821	NaN	42.1407775878906
1289	82.9828567504883	2.13830494880676	-7.6684775352478	0.0207483377307653	-0.0247060675173998	-0.0175632312893867	-0.00912170019000769	NaN	41.4914283752441
1290	81.6841583251953	2.13830494880676	-7.60354280471802	-0.00100484199356288	0.00678734155371785	-0.00652430532500148	0.00548864435404539	NaN	40.8420791625977
1291	83.632209777832	1.16428208351135	-7.53860807418823	-0.0276281367987394	0.0178262684494257	0.0626313239336014	0.0376313999295235	NaN	41.816104888916
1292	81.6841583251953	2.78765368461609	-7.86328220367432	-0.0282774847000837	0.0314625911414623	0.0762676447629929	0.0853585228323936	NaN	40.8420791625977
1293	83.632209777832	1.81363070011139	-7.79834747314453	-0.0230826959013939	0.0502936989068985	0.0509430468082428	0.0980208218097687	NaN	41.816104888916
1294	81.0348129272461	3.43700218200684	-7.9282169342041	-0.0350956469774246	0.0567871853709221	0.0626313239336014	0.0993195176124573	NaN	40.517406463623
1295	82.9828567504883	2.78765368461609	-7.6684775352478	-0.0139918150380254	0.0382807515561581	0.0866572186350822	0.0853585228323936	NaN	41.4914283752441
1296	82.3335113525391	2.46297931671143	-7.08406400680542	-0.021459324285388	0.0334106348454952	0.0756182968616486	0.06393001973629	NaN	41.1667556762695
1297	82.3335113525391	2.46297931671143	-7.53860807418823	-0.00847235135734081	0.0243197549134493	0.0392547734081745	0.0395794473588467	NaN	41.1667556762695
1298	81.6841583251953	3.43700218200684	-7.99315214157104	-0.00490093370899558	0.0272418223321438	-0.00684897974133492	0.0213976856321096	NaN	40.8420791625977
1299	82.3335113525391	3.43700218200684	-7.99315214157104	0.00126787810586393	0.020423661917448	-0.0425631552934647	-0.000355493422830477	NaN	41.1667556762695
1300	81.6841583251953	3.43700218200684	-8.12302207946777	-0.00360223650932312	0.00159255252219737	-0.0717838406562805	-0.00814767740666866	NaN	40.8420791625977
1301	81.6841583251953	3.43700218200684	-7.99315214157104	0.0106834331527352	-0.0120437685400248	-0.130874574184418	-0.0295761823654175	NaN	40.8420791625977
1302	84.2815551757813	2.78765368461609	-7.34380340576172	0.0340599827468395	-0.0393164120614529	-0.127952501177788	-0.0662643760442734	NaN	42.1407775878906
1303	81.6841583251953	4.08635091781616	-8.05808639526367	0.0405534692108631	-0.0363943427801132	-0.0844461396336555	-0.0993811637163162	NaN	40.8420791625977
1304	82.3335113525391	3.11232805252075	-7.79834747314453	0.0386054255068302	-0.0393164120614529	-0.0860695168375969	-0.0867188647389412	NaN	41.1667556762695
1305	82.3335113525391	2.78765368461609	-7.99315214157104	0.031137915328145	-0.0422384813427925	-0.0847708135843277	-0.0802253782749176	NaN	41.1667556762695
1306	83.632209777832	2.78765368461609	-7.99315214157104	0.0213976856321096	-0.0367190167307854	-0.068537101149559	-0.0441865250468254	NaN	41.816104888916
1307	83.632209777832	3.11232805252075	-8.18795680999756	0.0136055024340749	-0.03444629535079	-0.0415891297161579	-0.02697878703475	NaN	41.816104888916
1308	81.6841583251953	2.46297931671143	-7.4087381362915	0.0200989879667759	-0.0198359526693821	-0.0302255302667618	-0.0117190945893526	NaN	40.8420791625977
1309	84.2815551757813	3.11232805252075	-7.9282169342041	0.0106834331527352	-0.0201606266200542	-0.00295288790948689	-0.00912170019000769	NaN	42.1407775878906
1310	81.6841583251953	3.11232805252075	-7.99315214157104	0.00159255252219737	-0.0136671401560307	0.0171769186854362	0.0106834331527352	NaN	40.8420791625977
1311	81.6841583251953	4.73569965362549	-8.18795680999756	-0.0237320438027382	0.0123068047687411	0.0886052697896957	0.0330859608948231	NaN	40.8420791625977
1312	84.2815551757813	2.46297931671143	-7.99315214157104	-0.0363943427801132	0.0158782228827477	0.0960727781057358	0.0804884135723114	NaN	42.1407775878906
1313	79.7361145019531	4.41102504730225	-8.05808639526367	-0.0337969474494457	0.0262678004801273	0.0759429708123207	0.0895792916417122	NaN	39.8680572509766
1314	80.3854675292969	2.78765368461609	-7.4087381362915	-0.0451605506241322	0.0230210572481155	0.0873065739870071	0.0918520092964172	NaN	40.1927337646484
1315	80.3854675292969	3.11232805252075	-7.9282169342041	-0.0376930385828018	-0.000680167751852423	0.0918520092964172	0.07139752805233	NaN	40.1927337646484
1316	82.3335113525391	2.78765368461609	-7.99315214157104	-0.0263294391334057	0.00548864435404539	0.086981900036335	0.0629559978842735	NaN	41.1667556762695
1317	80.3854675292969	2.78765368461609	-7.9282169342041	-0.0172385573387146	0.00191722682211548	0.0688001364469528	0.0431508645415306	NaN	40.1927337646484
1318	84.2815551757813	2.78765368461609	-7.79834747314453	-0.0136671401560307	0.0145795252174139	0.0434755384922028	0.0207483377307653	NaN	42.1407775878906
1319	81.0348129272461	3.43700218200684	-7.73341274261475	-0.00749832857400179	0.0136055024340749	-0.00555028254166245	0.0155535480007529	NaN	40.517406463623
1320	81.6841583251953	3.43700218200684	-7.6684775352478	-0.00555028254166245	0.00906006153672934	-0.0299008563160896	-0.0159398596733809	NaN	40.8420791625977
1321	81.6841583251953	4.08635091781616	-8.12302207946777	0.0113327819854021	-0.0175632312893867	-0.0993811637163162	-0.02697878703475	NaN	40.8420791625977
1322	81.6841583251953	4.08635091781616	-8.31782627105713	0.0363327041268349	-0.021459324285388	-0.0932123512029648	-0.0682124271988869	NaN	40.8420791625977
1323	81.6841583251953	3.7616765499115	-7.86328220367432	0.0317872650921345	-0.0188619289547205	-0.073731891810894	-0.0876928865909576	NaN	40.8420791625977
1324	82.9828567504883	2.46297931671143	-7.73341274261475	0.0350340083241463	-0.0237320438027382	-0.0876928865909576	-0.0893162563443184	NaN	41.4914283752441
1325	82.9828567504883	2.78765368461609	-7.6684775352478	0.0317872650921345	-0.0217839982360601	-0.103601925075054	-0.0795760303735733	NaN	41.4914283752441
1326	81.6841583251953	2.78765368461609	-7.4087381362915	0.0171769186854362	-0.0237320438027382	-0.0818487480282784	-0.0451605506241322	NaN	40.8420791625977
1327	81.0348129272461	2.46297931671143	-7.9282169342041	0.0136055024340749	-0.0175632312893867	-0.0568488240242004	-0.0104203969240189	NaN	40.517406463623
1328	81.0348129272461	3.43700218200684	-7.99315214157104	0.0123068047687411	-0.0136671401560307	-0.039641086012125	-0.0123684434220195	NaN	40.517406463623
1329	82.3335113525391	2.78765368461609	-7.86328220367432	0.00906006153672934	-0.0117190945893526	-0.0026282137259841	0.00483929552137852	NaN	41.1667556762695
1330	82.9828567504883	3.11232805252075	-7.6684775352478	0.00354059832170606	-0.00327756232582033	0.025618452578783	0.0113327819854021	NaN	41.4914283752441
1331	81.6841583251953	3.43700218200684	-7.60354280471802	-0.0250307414680719	0.0155535480007529	0.0873065739870071	0.0483456552028656	NaN	40.8420791625977
1332	81.0348129272461	4.73569965362549	-7.6684775352478	-0.0328229255974293	0.0269171483814716	0.0976961478590965	0.0827611312270164	NaN	40.517406463623
1333	83.632209777832	3.11232805252075	-7.53860807418823	-0.0211346503347158	0.0415274947881699	0.0606832765042782	0.104514308273792	NaN	41.816104888916
1334	83.632209777832	3.11232805252075	-8.12302207946777	-0.0311995539814234	0.0463976077735424	0.0775663405656815	0.107436381280422	NaN	41.816104888916
1335	82.9828567504883	3.7616765499115	-8.18795680999756	-0.0204853005707264	0.0327612869441509	0.0726962238550186	0.094449408352375	NaN	41.4914283752441
1336	81.0348129272461	4.08635091781616	-8.05808639526367	-0.021459324285388	0.0288651939481497	0.0671767666935921	0.0548391379415989	NaN	40.517406463623
1337	81.0348129272461	3.7616765499115	-7.79834747314453	-0.00879702530801296	0.0175015944987535	0.0470469556748867	0.0343846566975117	NaN	40.517406463623
1338	81.0348129272461	4.41102504730225	-7.99315214157104	-0.00392691092565656	0.0259431265294552	0.0327612869441509	0.0181509424000978	NaN	40.517406463623
1339	82.9828567504883	3.7616765499115	-8.4476957321167	0.00126787810586393	0.0171769186854362	-0.00230353930965066	-0.0149658378213644	NaN	41.4914283752441
1340	82.9828567504883	3.11232805252075	-8.38276100158691	0.00256657530553639	0.00938473641872406	-0.0337969474494457	-0.0104203969240189	NaN	41.4914283752441
1341	83.632209777832	2.78765368461609	-8.12302207946777	0.0171769186854362	-0.0152905117720366	-0.0889915823936462	-0.048407293856144	NaN	41.816104888916
1342	81.6841583251953	3.7616765499115	-8.12302207946777	0.0321119390428066	-0.0211346503347158	-0.0993811637163162	-0.0669137313961983	NaN	40.8420791625977
1343	83.632209777832	3.11232805252075	-7.99315214157104	0.0425015166401863	0.00483929552137852	-0.0665890574455261	-0.102303229272366	NaN	41.816104888916
1344	81.0348129272461	3.7616765499115	-7.73341274261475	0.0389300994575024	-0.0139918150380254	-0.0912643000483513	-0.101004533469677	NaN	40.517406463623
1345	81.6841583251953	4.41102504730225	-7.9282169342041	0.0321119390428066	-0.00912170019000769	-0.0997058376669884	-0.0844461396336555	NaN	40.8420791625977
1346	82.9828567504883	3.11232805252075	-7.79834747314453	0.0126314787194133	-0.00717365415766835	-0.0792513489723206	-0.0513293594121933	NaN	41.4914283752441
1347	83.632209777832	3.43700218200684	-7.99315214157104	0.00743668992072344	0.0126314787194133	-0.0536020807921886	-0.02697878703475	NaN	41.816104888916
1348	82.9828567504883	3.11232805252075	-7.73341274261475	0.0126314787194133	0.0165275707840919	-0.050680011510849	-0.017887907102704	NaN	41.4914283752441
1349	80.3854675292969	4.41102504730225	-7.9282169342041	0.00678734155371785	0.0197743140161037	-0.00392691092565656	-0.00847235135734081	NaN	40.1927337646484
1350	79.7361145019531	4.41102504730225	-7.86328220367432	0.00516396993771195	0.0200989879667759	0.00906006153672934	0.00613799272105098	NaN	39.8680572509766
1351	80.3854675292969	3.43700218200684	-7.73341274261475	-0.0286021586507559	0.0386054255068302	0.0811377614736557	0.0356833562254906	NaN	40.1927337646484
1352	79.7361145019531	3.11232805252075	-7.60354280471802	-0.039641086012125	0.0444495603442192	0.0886052697896957	0.0801637396216393	NaN	39.8680572509766
1353	79.7361145019531	3.43700218200684	-7.9282169342041	-0.0354203209280968	0.0486703291535378	0.0610079504549503	0.0856831967830658	NaN	39.8680572509766
1354	79.7361145019531	4.08635091781616	-8.05808639526367	-0.0454852245748043	0.0412028171122074	0.0623066499829292	0.0928260311484337	NaN	39.8680572509766
1355	81.0348129272461	3.7616765499115	-7.79834747314453	-0.0217839982360601	0.0246444288641214	0.0866572186350822	0.0746442750096321	NaN	40.517406463623
1356	82.9828567504883	2.78765368461609	-7.47367286682129	-0.0250307414680719	0.0145795252174139	0.081787109375	0.0431508645415306	NaN	41.4914283752441
1357	81.6841583251953	3.11232805252075	-7.6684775352478	-0.00944637414067984	0.00289124972186983	0.0619819760322571	0.0243197549134493	NaN	40.8420791625977
1358	81.6841583251953	3.7616765499115	-7.6684775352478	-0.000680167751852423	0.00483929552137852	0.0295145437121391	-0.00165419070981443	NaN	40.8420791625977
1359	81.0348129272461	4.08635091781616	-8.12302207946777	-0.00132951640989631	0.00256657530553639	0.011982130818069	-0.0175632312893867	NaN	40.517406463623
1360	81.0348129272461	4.41102504730225	-8.05808639526367	0.0126314787194133	-0.0211346503347158	-0.00717365415766835	-0.028926832601428	NaN	40.517406463623
1361	81.6841583251953	3.43700218200684	-7.53860807418823	0.0226963832974434	-0.0480826161801815	-0.0620436146855354	-0.0451605506241322	NaN	40.8420791625977
1362	82.9828567504883	2.13830494880676	-7.6684775352478	0.0314625911414623	-0.0717838406562805	-0.0821734219789505	-0.0776279792189598	NaN	41.4914283752441
1363	81.0348129272461	3.11232805252075	-8.05808639526367	0.0382807515561581	-0.0604202412068844	-0.0594462193548679	-0.0964590907096863	NaN	40.517406463623
1364	82.9828567504883	1.48895645141602	-7.86328220367432	0.0376313999295235	-0.0688617751002312	-0.0773033052682877	-0.0997058376669884	NaN	41.4914283752441
1365	82.3335113525391	1.16428208351135	-7.47367286682129	0.0304885655641556	-0.0623682886362076	-0.0922383219003677	-0.0834721177816391	NaN	41.1667556762695
1366	83.632209777832	2.13830494880676	-7.86328220367432	0.0165275707840919	-0.0519787110388279	-0.0688617751002312	-0.0474332682788372	NaN	41.816104888916
1367	82.3335113525391	2.78765368461609	-7.47367286682129	0.0145795252174139	-0.0500306636095047	-0.0516540370881557	-0.0133424662053585	NaN	41.1667556762695
1368	82.9828567504883	2.13830494880676	-7.60354280471802	0.0188002903014421	-0.0334722734987736	-0.0224333461374044	-0.0100957229733467	NaN	41.4914283752441
1369	82.9828567504883	2.46297931671143	-7.73341274261475	0.0197743140161037	-0.0260047651827335	0.0197743140161037	0.00581331877037883	NaN	41.4914283752441
1370	82.3335113525391	3.11232805252075	-7.86328220367432	0.00970941036939621	-0.021459324285388	0.0545144639909267	0.00126787810586393	NaN	41.1667556762695
1371	82.3335113525391	3.43700218200684	-7.99315214157104	-0.0165892094373703	-0.00100484199356288	0.123670093715191	0.0265924744307995	NaN	41.1667556762695
1372	82.9828567504883	3.11232805252075	-7.9282169342041	-0.0305502042174339	0.0217223595827818	0.109709098935127	0.0759429708123207	NaN	41.4914283752441
1373	82.3335113525391	3.43700218200684	-7.86328220367432	-0.0224333461374044	0.036657378077507	0.0785403624176979	0.0798390582203865	NaN	41.1667556762695
1374	83.632209777832	2.78765368461609	-7.9282169342041	-0.0237320438027382	0.036657378077507	0.0993195176124573	0.0762676447629929	NaN	41.816104888916
1375	84.2815551757813	2.13830494880676	-8.05808639526367	-0.0227580219507217	0.031137915328145	0.100293546915054	0.0681507885456085	NaN	42.1407775878906
1376	82.3335113525391	3.7616765499115	-8.38276100158691	-0.0169138833880424	0.0239950809627771	0.0938000604510307	0.0438002124428749	NaN	41.1667556762695
1377	82.3335113525391	3.7616765499115	-8.25289154052734	-0.0126931173726916	0.0168522447347641	0.0688001364469528	0.0243197549134493	NaN	41.1667556762695
1378	83.632209777832	2.46297931671143	-8.18795680999756	-0.00132951640989631	0.0191249661147594	0.0330859608948231	0.0168522447347641	NaN	41.816104888916
1379	83.632209777832	2.78765368461609	-7.86328220367432	0.00256657530553639	0.0217223595827818	-0.0149658378213644	-0.00555028254166245	NaN	41.816104888916
1380	84.2815551757813	2.78765368461609	-8.18795680999756	-3.08191010844894e-05	0.0116574559360743	-0.0383423902094364	-0.00977104809135199	NaN	42.1407775878906
1381	83.632209777832	3.43700218200684	-8.25289154052734	0.0149041991680861	0.000293855206109583	-0.0987318083643913	-0.0305502042174339	NaN	41.816104888916
1382	81.0348129272461	3.7616765499115	-8.31782627105713	0.0324366129934788	-0.0188619289547205	-0.111394107341766	-0.0691864490509033	NaN	40.517406463623
1383	82.3335113525391	2.46297931671143	-7.86328220367432	0.0369820520281792	-0.00944637414067984	-0.068537101149559	-0.0782773271203041	NaN	41.1667556762695
1384	81.6841583251953	2.46297931671143	-7.86328220367432	0.0379560738801956	-0.00944637414067984	-0.0948357209563255	-0.0886669084429741	NaN	40.8420791625977
1385	81.0348129272461	3.43700218200684	-7.79834747314453	0.031137915328145	-0.0182125810533762	-0.119835644960403	-0.0656150281429291	NaN	40.517406463623
1386	81.6841583251953	4.08635091781616	-8.18795680999756	0.0155535480007529	0.0126314787194133	-0.119510971009731	-0.043212503194809	NaN	40.8420791625977
1387	82.3335113525391	4.08635091781616	-8.18795680999756	0.00418994715437293	0.00743668992072344	-0.100355185568333	-0.0107450718060136	NaN	41.1667556762695
1388	81.0348129272461	3.43700218200684	-8.18795680999756	0.00711201597005129	0.0162028968334198	-0.0889915823936462	0.0022419011220336	NaN	40.517406463623
1389	80.3854675292969	4.08635091781616	-8.05808639526367	-0.00749832857400179	0.025618452578783	-0.0448358729481697	0.00776136433705688	NaN	40.1927337646484
1390	81.6841583251953	2.13830494880676	-7.86328220367432	-0.0172385573387146	0.020423661917448	-0.0133424662053585	0.0233457311987877	NaN	40.8420791625977
1391	80.3854675292969	3.11232805252075	-7.47367286682129	-0.0201606266200542	0.0450989119708538	0.0788650363683701	0.041852168738842	NaN	40.1927337646484
1392	79.7361145019531	3.11232805252075	-8.12302207946777	-0.0373683646321297	0.052891094237566	0.0847091749310493	0.0762676447629929	NaN	39.8680572509766
1393	81.0348129272461	2.78765368461609	-7.79834747314453	-0.0409397818148136	0.0499690249562263	0.0593845807015896	0.0918520092964172	NaN	40.517406463623
1394	79.7361145019531	2.78765368461609	-7.86328220367432	-0.0383423902094364	0.0369820520281792	0.076592318713665	0.0902286395430565	NaN	39.8680572509766
1395	79.0867691040039	3.7616765499115	-7.86328220367432	-0.02697878703475	0.0168522447347641	0.0905533134937286	0.07431960105896	NaN	39.543384552002
1396	81.0348129272461	3.43700218200684	-7.6684775352478	-0.021459324285388	0.00743668992072344	0.0837351530790329	0.0434755384922028	NaN	40.517406463623
1397	79.0867691040039	3.7616765499115	-7.60354280471802	-0.017887907102704	-0.00295288790948689	0.0649040415883064	0.0288651939481497	NaN	39.543384552002
1398	79.7361145019531	3.43700218200684	-7.9282169342041	-0.00230353930965066	-0.00684897974133492	0.049319677054882	0.00548864435404539	NaN	39.8680572509766
1399	81.0348129272461	3.7616765499115	-7.99315214157104	0.0136055024340749	0.00613799272105098	0.0334106348454952	-0.00977104809135199	NaN	40.517406463623
1400	84.2815551757813	2.13830494880676	-7.86328220367432	0.00191722682211548	-0.02697878703475	-0.00782300252467394	-0.0182125810533762	NaN	42.1407775878906
1401	83.632209777832	1.81363070011139	-7.60354280471802	0.0226963832974434	-0.048407293856144	-0.0717838406562805	-0.03444629535079	NaN	41.816104888916
1402	81.6841583251953	2.13830494880676	-7.47367286682129	0.0347093306481838	-0.0578228458762169	-0.101653881371021	-0.0763292834162712	NaN	40.8420791625977
1403	82.9828567504883	1.81363070011139	-7.21393346786499	0.0467222817242146	-0.0454852245748043	-0.0743812397122383	-0.0961344167590141	NaN	41.4914283752441
1404	81.0348129272461	2.46297931671143	-7.9282169342041	0.0386054255068302	-0.0324982516467571	-0.0912643000483513	-0.0990564897656441	NaN	40.517406463623
1405	83.632209777832	1.16428208351135	-7.73341274261475	0.0262678004801273	-0.0256800893694162	-0.112692810595036	-0.0698357969522476	NaN	41.816104888916
1406	82.9828567504883	1.48895645141602	-7.60354280471802	0.0149041991680861	-0.0263294391334057	-0.0974331125617027	-0.0477579422295094	NaN	41.4914283752441
1407	82.9828567504883	0.514933466911316	-7.47367286682129	0.0132808275520802	0.00289124972186983	-0.068537101149559	-0.023407369852066	NaN	41.4914283752441
1408	82.9828567504883	1.16428208351135	-7.6684775352478	0.0116574559360743	-0.00457625929266214	-0.043212503194809	-0.0104203969240189	NaN	41.4914283752441
1409	82.9828567504883	0.839607775211334	-7.60354280471802	0.00548864435404539	-3.08191010844894e-05	-0.0282774847000837	-0.00619963090866804	NaN	41.4914283752441
1410	82.3335113525391	2.46297931671143	-8.25289154052734	0.00808603875339031	0.00126787810586393	0.0162028968334198	0.00289124972186983	NaN	41.1667556762695
1411	84.2815551757813	0.839607775211334	-8.12302207946777	-0.0302255302667618	0.0275664981454611	0.0860078707337379	0.0360080301761627	NaN	42.1407775878906
1412	83.632209777832	1.48895645141602	-7.86328220367432	-0.0376930385828018	0.0412028171122074	0.106787025928497	0.0775663405656815	NaN	41.816104888916
1413	82.9828567504883	2.46297931671143	-8.12302207946777	-0.0282774847000837	0.0444495603442192	0.0652287155389786	0.0895792916417122	NaN	41.4914283752441
1414	81.6841583251953	2.78765368461609	-7.9282169342041	-0.0341216214001179	0.0395794473588467	0.0636053457856178	0.0921766832470894	NaN	40.8420791625977
1415	84.2815551757813	1.81363070011139	-7.6684775352478	-0.0224333461374044	0.0246444288641214	0.094449408352375	0.0700988322496414	NaN	42.1407775878906
1416	83.632209777832	1.16428208351135	-8.05808639526367	-0.0165892094373703	0.01100810803473	0.0814624354243279	0.0444495603442192	NaN	41.816104888916
1417	83.632209777832	1.16428208351135	-8.05808639526367	-0.0172385573387146	0.0194496400654316	0.0561378374695778	0.020423661917448	NaN	41.816104888916
1418	83.632209777832	1.48895645141602	-7.9282169342041	-3.08191010844894e-05	0.0226963832974434	0.0236704051494598	-0.000680167751852423	NaN	41.816104888916
1419	82.3335113525391	2.46297931671143	-7.99315214157104	-0.000680167751852423	0.0226963832974434	0.00354059832170606	-0.00944637414067984	NaN	41.1667556762695
1420	81.0348129272461	3.11232805252075	-8.05808639526367	0.00483929552137852	0.0022419011220336	-0.0263294391334057	-0.0208099745213985	NaN	40.517406463623
1421	81.6841583251953	2.78765368461609	-8.25289154052734	0.0223717093467712	-0.0136671401560307	-0.0841214656829834	-0.0477579422295094	NaN	40.8420791625977
1422	82.9828567504883	1.81363070011139	-8.25289154052734	0.0317872650921345	-0.02697878703475	-0.102627903223038	-0.0714591667056084	NaN	41.4914283752441
1423	81.6841583251953	3.11232805252075	-8.4476957321167	0.0243197549134493	-0.0130177913233638	-0.0652903541922569	-0.10295257717371	NaN	40.8420791625977
1424	84.2815551757813	1.81363070011139	-7.99315214157104	0.0360080301761627	-0.0139918150380254	-0.0769786313176155	-0.0899656042456627	NaN	42.1407775878906
1425	82.3335113525391	2.13830494880676	-8.12302207946777	0.0395794473588467	-0.000680167751852423	-0.0974331125617027	-0.0815240740776062	NaN	41.1667556762695
1426	82.9828567504883	2.46297931671143	-7.73341274261475	0.0142548503354192	-0.00814767740666866	-0.0834721177816391	-0.0529527328908443	NaN	41.4914283752441
1427	81.6841583251953	3.43700218200684	-7.86328220367432	0.0100340843200684	0.000618529506027699	-0.0646410062909126	-0.0211346503347158	NaN	40.8420791625977
1428	81.6841583251953	3.11232805252075	-8.31782627105713	0.0210730116814375	0.000618529506027699	-0.0438618510961533	0.00159255252219737	NaN	40.8420791625977
1429	83.632209777832	2.78765368461609	-7.86328220367432	0.0113327819854021	-0.00295288790948689	-0.0110697457566857	0.0100340843200684	NaN	41.816104888916
1430	84.2815551757813	1.48895645141602	-7.60354280471802	0.00581331877037883	-0.00392691092565656	0.0145795252174139	0.013930176384747	NaN	42.1407775878906
1431	82.9828567504883	3.43700218200684	-7.79834747314453	-0.0136671401560307	0.0142548503354192	0.093475379049778	0.0421768426895142	NaN	41.4914283752441
1432	84.2815551757813	2.78765368461609	-7.60354280471802	-0.0334722734987736	0.0230210572481155	0.106787025928497	0.08925461769104	NaN	42.1407775878906
1433	81.0348129272461	2.78765368461609	-7.86328220367432	-0.0230826959013939	0.0197743140161037	0.0762676447629929	0.0999688655138016	NaN	40.517406463623
1434	83.632209777832	2.13830494880676	-7.79834747314453	-0.0305502042174339	0.0259431265294552	0.0811377614736557	0.102241590619087	NaN	41.816104888916
1435	83.632209777832	2.46297931671143	-7.86328220367432	-0.028926832601428	0.00808603875339031	0.103864960372448	0.0834104791283607	NaN	41.816104888916
1436	79.7361145019531	2.78765368461609	-7.99315214157104	-0.023407369852066	-0.00847235135734081	0.0980208218097687	0.0587352328002453	NaN	39.8680572509766
1437	79.0867691040039	2.78765368461609	-7.99315214157104	-0.0250307414680719	-0.00392691092565656	0.0671767666935921	0.0389300994575024	NaN	39.543384552002
1438	79.0867691040039	2.78765368461609	-7.73341274261475	-0.0162645354866982	-0.00132951640989631	0.0538651160895824	0.0155535480007529	NaN	39.543384552002
1439	80.3854675292969	1.81363070011139	-7.53860807418823	-0.00977104809135199	-0.0113944197073579	-0.00327756232582033	0.0100340843200684	NaN	40.1927337646484
1440	82.3335113525391	2.46297931671143	-7.73341274261475	-0.00977104809135199	-0.00619963090866804	-0.0188619289547205	-0.0159398596733809	NaN	41.1667556762695
1441	80.3854675292969	2.13830494880676	-7.73341274261475	0.0123068047687411	-0.0389917381107807	-0.0951603949069977	-0.028926832601428	NaN	40.1927337646484
1442	80.3854675292969	3.11232805252075	-8.12302207946777	0.0243197549134493	-0.0311995539814234	-0.105225294828415	-0.0695111230015755	NaN	40.1927337646484
1443	82.9828567504883	2.13830494880676	-7.53860807418823	0.0327612869441509	-0.0328229255974293	-0.072757862508297	-0.0880175605416298	NaN	41.4914283752441
1444	82.3335113525391	3.11232805252075	-7.73341274261475	0.0467222817242146	-0.0286021586507559	-0.0792513489723206	-0.101653881371021	NaN	41.1667556762695
1445	82.3335113525391	2.78765368461609	-8.18795680999756	0.025618452578783	-0.0299008563160896	-0.0961344167590141	-0.0721085146069527	NaN	41.1667556762695
1446	82.3335113525391	3.43700218200684	-8.18795680999756	0.0171769186854362	-0.0217839982360601	-0.0756799355149269	-0.0451605506241322	NaN	41.1667556762695
1447	83.632209777832	2.78765368461609	-8.05808639526367	0.0188002903014421	-0.0221086721867323	-0.0578228458762169	-0.0175632312893867	NaN	41.816104888916
1448	82.9828567504883	3.7616765499115	-8.05808639526367	0.0158782228827477	-0.0126931173726916	-0.0324982516467571	-0.00490093370899558	NaN	41.4914283752441
1449	82.9828567504883	2.78765368461609	-7.99315214157104	0.0226963832974434	-0.00977104809135199	0.00126787810586393	0.00354059832170606	NaN	41.4914283752441
1450	82.9828567504883	2.13830494880676	-7.73341274261475	0.011982130818069	-0.00457625929266214	0.0363327041268349	0.00646266713738441	NaN	41.4914283752441
1451	84.2815551757813	0.839607775211334	-7.86328220367432	-0.0113944197073579	0.012956153601408	0.102566264569759	0.0314625911414623	NaN	42.1407775878906
1452	81.6841583251953	1.48895645141602	-8.25289154052734	-0.0350956469774246	0.0213976856321096	0.10711170732975	0.0830858051776886	NaN	40.8420791625977
1453	84.2815551757813	0.839607775211334	-8.05808639526367	-0.0227580219507217	0.025618452578783	0.081787109375	0.0980208218097687	NaN	42.1407775878906
1454	82.3335113525391	2.13830494880676	-7.99315214157104	-0.0260047651827335	0.036657378077507	0.0970467999577522	0.0827611312270164	NaN	41.1667556762695
1455	82.9828567504883	2.13830494880676	-7.73341274261475	-0.0227580219507217	0.0213976856321096	0.104514308273792	0.0707481801509857	NaN	41.4914283752441
1456	81.6841583251953	2.46297931671143	-7.60354280471802	-0.0156151866540313	0.0168522447347641	0.0931507050991058	0.0502936989068985	NaN	40.8420791625977
1457	82.3335113525391	2.46297931671143	-7.73341274261475	-0.0149658378213644	0.0113327819854021	0.0652287155389786	0.0269171483814716	NaN	41.1667556762695
1458	81.6841583251953	3.7616765499115	-7.9282169342041	-0.0100957229733467	0.0181509424000978	0.0496443510055542	0.00354059832170606	NaN	40.8420791625977
1459	81.6841583251953	3.11232805252075	-7.99315214157104	-0.0100957229733467	0.0100340843200684	-0.00392691092565656	-0.00425158534198999	NaN	40.8420791625977
1460	82.3335113525391	3.11232805252075	-7.6684775352478	-0.00717365415766835	0.00613799272105098	-0.0354203209280968	-0.00132951640989631	NaN	41.1667556762695
1461	82.9828567504883	2.46297931671143	-7.53860807418823	0.0210730116814375	-0.0211346503347158	-0.0763292834162712	-0.0331475995481014	NaN	41.4914283752441
1462	82.3335113525391	2.13830494880676	-7.21393346786499	0.0223717093467712	-0.0315242260694504	-0.0997058376669884	-0.0698357969522476	NaN	41.1667556762695
1463	82.3335113525391	2.78765368461609	-8.18795680999756	0.0252937767654657	-0.0282774847000837	-0.0545761026442051	-0.0964590907096863	NaN	41.1667556762695
1464	82.9828567504883	3.11232805252075	-8.25289154052734	0.0330859608948231	-0.0227580219507217	-0.0760046094655991	-0.0938616991043091	NaN	41.4914283752441
1465	83.632209777832	2.78765368461609	-7.99315214157104	0.0236704051494598	-0.0133424662053585	-0.0802253782749176	-0.0792513489723206	NaN	41.816104888916
1466	84.2815551757813	2.46297931671143	-7.73341274261475	0.0126314787194133	-0.0117190945893526	-0.0721085146069527	-0.0428878292441368	NaN	42.1407775878906
1467	84.2815551757813	2.78765368461609	-7.9282169342041	0.00516396993771195	0.00906006153672934	-0.0500306636095047	-0.02697878703475	NaN	42.1407775878906
1468	83.632209777832	2.13830494880676	-7.86328220367432	0.0132808275520802	0.013930176384747	-0.0451605506241322	-0.0123684434220195	NaN	41.816104888916
1469	82.9828567504883	2.13830494880676	-8.18795680999756	0.00938473641872406	0.0252937767654657	-0.0334722734987736	-0.00879702530801296	NaN	41.4914283752441
1470	82.3335113525391	3.43700218200684	-8.4476957321167	-0.00230353930965066	0.0262678004801273	-0.0104203969240189	0.00646266713738441	NaN	41.1667556762695
1471	82.3335113525391	2.78765368461609	-8.12302207946777	-0.0191866029053926	0.0412028171122074	0.0613326244056225	0.0295145437121391	NaN	41.1667556762695
1472	84.2815551757813	2.46297931671143	-7.9282169342041	-0.0347709693014622	0.0580858811736107	0.0730208978056908	0.0697741582989693	NaN	42.1407775878906
1473	81.6841583251953	3.7616765499115	-7.73341274261475	-0.0279528107494116	0.0522417463362217	0.0457482598721981	0.0941247344017029	NaN	40.8420791625977
1474	82.9828567504883	3.43700218200684	-7.60354280471802	-0.0347709693014622	0.0561378374695778	0.0506183728575706	0.0847091749310493	NaN	41.4914283752441
1475	84.2815551757813	2.78765368461609	-7.79834747314453	-0.0227580219507217	0.0340599827468395	0.0626313239336014	0.0746442750096321	NaN	42.1407775878906
1476	83.632209777832	2.13830494880676	-8.18795680999756	-0.0136671401560307	0.013930176384747	0.0700988322496414	0.0483456552028656	NaN	41.816104888916
1477	82.9828567504883	2.13830494880676	-7.86328220367432	-0.0104203969240189	0.00776136433705688	0.0438002124428749	0.0353586822748184	NaN	41.4914283752441
1478	82.9828567504883	3.11232805252075	-7.86328220367432	-0.0100957229733467	0.0123068047687411	0.0168522447347641	0.00808603875339031	NaN	41.4914283752441
1479	81.0348129272461	2.78765368461609	-7.86328220367432	0.00126787810586393	0.00711201597005129	-0.00587495695799589	-0.00327756232582033	NaN	40.517406463623
1480	79.0867691040039	3.43700218200684	-7.73341274261475	-0.00457625929266214	-0.0107450718060136	-0.0422384813427925	-0.00944637414067984	NaN	39.543384552002
1481	79.0867691040039	3.11232805252075	-7.9282169342041	0.0226963832974434	-0.0324982516467571	-0.0925630033016205	-0.0315242260694504	NaN	39.543384552002
1482	79.7361145019531	3.11232805252075	-8.12302207946777	0.0269171483814716	-0.0477579422295094	-0.106199324131012	-0.0786020010709763	NaN	39.8680572509766
1483	79.7361145019531	3.43700218200684	-8.12302207946777	0.0249691028147936	-0.0474332682788372	-0.0789266750216484	-0.0967837646603584	NaN	39.8680572509766
1484	81.0348129272461	3.11232805252075	-7.99315214157104	0.0399041213095188	-0.0412644557654858	-0.0756799355149269	-0.0990564897656441	NaN	40.517406463623
1485	81.0348129272461	3.7616765499115	-8.05808639526367	0.025618452578783	-0.0406151078641415	-0.095809742808342	-0.0870435386896133	NaN	40.517406463623
1486	80.3854675292969	3.7616765499115	-7.73341274261475	0.00776136433705688	-0.0331475995481014	-0.0711344927549362	-0.0474332682788372	NaN	40.1927337646484
1487	81.0348129272461	4.08635091781616	-8.18795680999756	0.00548864435404539	-0.0260047651827335	-0.0597708933055401	-0.028926832601428	NaN	40.517406463623
1488	81.0348129272461	3.7616765499115	-8.31782627105713	0.0217223595827818	-0.0130177913233638	-0.0347709693014622	-0.0110697457566857	NaN	40.517406463623
1489	82.9828567504883	2.78765368461609	-8.12302207946777	0.0136055024340749	-0.00652430532500148	-0.000355493422830477	-0.00944637414067984	NaN	41.4914283752441
1490	82.3335113525391	2.46297931671143	-7.86328220367432	-0.00100484199356288	0.00483929552137852	0.00646266713738441	0.00906006153672934	NaN	41.1667556762695
1491	82.3335113525391	3.7616765499115	-7.6684775352478	-0.0198359526693821	0.0301638916134834	0.0925013571977615	0.0340599827468395	NaN	41.1667556762695
1492	82.3335113525391	3.11232805252075	-7.60354280471802	-0.0266541130840778	0.0330859608948231	0.0931507050991058	0.0746442750096321	NaN	41.1667556762695
1493	81.6841583251953	2.78765368461609	-7.99315214157104	-0.0247060675173998	0.0483456552028656	0.0580858811736107	0.0886052697896957	NaN	40.8420791625977
1494	82.3335113525391	2.13830494880676	-7.9282169342041	-0.0266541130840778	0.0535404421389103	0.0759429708123207	0.0918520092964172	NaN	41.1667556762695
1495	82.9828567504883	2.13830494880676	-8.12302207946777	-0.017887907102704	0.045423585921526	0.0983454957604408	0.0720468759536743	NaN	41.4914283752441
1496	81.0348129272461	2.46297931671143	-7.79834747314453	-0.0204853005707264	0.0252937767654657	0.0921766832470894	0.0512677207589149	NaN	40.517406463623
1497	81.0348129272461	3.11232805252075	-7.73341274261475	-0.00717365415766835	0.0246444288641214	0.0671767666935921	0.0314625911414623	NaN	40.517406463623
1498	81.0348129272461	2.78765368461609	-7.60354280471802	-0.00425158534198999	0.0220470335334539	0.0489950031042099	0.0123068047687411	NaN	40.517406463623
1499	84.2815551757813	2.46297931671143	-7.73341274261475	-0.00782300252467394	0.0194496400654316	-0.032173577696085	-0.00327756232582033	NaN	42.1407775878906
1500	83.632209777832	2.13830494880676	-7.73341274261475	0.00808603875339031	-0.0104203969240189	-0.0409397818148136	-0.00197886489331722	NaN	41.816104888916
1501	82.3335113525391	2.46297931671143	-7.79834747314453	0.01847561635077	-0.0393164120614529	-0.0876928865909576	-0.0311995539814234	NaN	41.1667556762695
1502	83.632209777832	3.43700218200684	-7.9282169342041	0.0324366129934788	-0.0425631552934647	-0.105549976229668	-0.068537101149559	NaN	41.816104888916
1503	84.2815551757813	3.11232805252075	-7.6684775352478	0.0295145437121391	-0.0513293594121933	-0.0607449151575565	-0.0893162563443184	NaN	42.1407775878906
1504	82.9828567504883	3.7616765499115	-7.79834747314453	0.0399041213095188	-0.0493813157081604	-0.0695111230015755	-0.0932123512029648	NaN	41.4914283752441
1505	81.0348129272461	4.08635091781616	-8.25289154052734	0.0308132413774729	-0.0422384813427925	-0.0873682126402855	-0.0750305876135826	NaN	40.517406463623
1506	82.3335113525391	3.43700218200684	-7.9282169342041	0.0132808275520802	-0.0474332682788372	-0.0734072178602219	-0.0402904339134693	NaN	41.1667556762695
1507	82.3335113525391	2.78765368461609	-7.6684775352478	0.0155535480007529	-0.0328229255974293	-0.0451605506241322	-0.0247060675173998	NaN	41.1667556762695
1508	82.9828567504883	3.43700218200684	-7.99315214157104	0.0152288740500808	-0.0263294391334057	-0.0305502042174339	-0.00522560812532902	NaN	41.4914283752441
1509	81.6841583251953	4.08635091781616	-8.05808639526367	0.0113327819854021	-0.0211346503347158	-3.08191010844894e-05	-0.00230353930965066	NaN	40.8420791625977
1510	82.9828567504883	3.43700218200684	-8.25289154052734	0.0142548503354192	-0.0156151866540313	0.0181509424000978	0.00678734155371785	NaN	41.4914283752441
1511	82.9828567504883	2.46297931671143	-8.25289154052734	-0.00555028254166245	0.00873538758605719	0.0973714739084244	0.0392547734081745	NaN	41.4914283752441
1512	82.3335113525391	3.7616765499115	-8.31782627105713	-0.0221086721867323	0.029189869761467	0.102566264569759	0.0720468759536743	NaN	41.1667556762695
1513	82.9828567504883	2.78765368461609	-7.99315214157104	-0.0191866029053926	0.0392547734081745	0.0652287155389786	0.0873065739870071	NaN	41.4914283752441
1514	81.6841583251953	3.43700218200684	-8.12302207946777	-0.02697878703475	0.0386054255068302	0.0775663405656815	0.0798390582203865	NaN	40.8420791625977
1515	81.6841583251953	3.43700218200684	-7.73341274261475	-0.0243813935667276	0.0275664981454611	0.086981900036335	0.0626313239336014	NaN	40.8420791625977
1516	82.9828567504883	2.78765368461609	-7.9282169342041	-0.0126931173726916	0.0165275707840919	0.0882805958390236	0.0399041213095188	NaN	41.4914283752441
1517	82.9828567504883	2.78765368461609	-7.86328220367432	-0.0198359526693821	0.0194496400654316	0.06393001973629	0.0191249661147594	NaN	41.4914283752441
1518	81.6841583251953	3.11232805252075	-7.99315214157104	-0.00977104809135199	0.0149041991680861	0.0379560738801956	0.00289124972186983	NaN	40.8420791625977
1519	81.6841583251953	3.11232805252075	-7.9282169342041	0.00256657530553639	0.00386527273803949	0.0239950809627771	-0.0110697457566857	NaN	40.8420791625977
1520	81.6841583251953	4.08635091781616	-8.12302207946777	-0.00912170019000769	0.00159255252219737	-0.0237320438027382	-0.0120437685400248	NaN	40.8420791625977
1521	82.9828567504883	3.11232805252075	-7.73341274261475	0.0197743140161037	-0.028926832601428	-0.0776279792189598	-0.0279528107494116	NaN	41.4914283752441
1522	82.9828567504883	3.11232805252075	-7.86328220367432	0.020423661917448	-0.0393164120614529	-0.0964590907096863	-0.0776279792189598	NaN	41.4914283752441
1523	82.9828567504883	3.43700218200684	-8.25289154052734	0.0278911720961332	-0.039641086012125	-0.0789266750216484	-0.0876928865909576	NaN	41.4914283752441
1524	80.3854675292969	4.08635091781616	-8.05808639526367	0.0282158460468054	-0.0350956469774246	-0.0766539573669434	-0.0857448354363441	NaN	40.1927337646484
1525	81.0348129272461	2.46297931671143	-7.99315214157104	0.0142548503354192	-0.0240567177534103	-0.103277251124382	-0.068537101149559	NaN	40.517406463623
1526	80.3854675292969	2.78765368461609	-7.79834747314453	0.00743668992072344	-0.0139918150380254	-0.0828227698802948	-0.0412644557654858	NaN	40.1927337646484
1527	81.0348129272461	2.46297931671143	-7.53860807418823	0.00581331877037883	-0.0143164889886975	-0.0620436146855354	-0.0107450718060136	NaN	40.517406463623
1528	80.3854675292969	3.11232805252075	-7.99315214157104	0.00256657530553639	0.00938473641872406	-0.0503553375601768	-0.00717365415766835	NaN	40.1927337646484
1529	82.3335113525391	2.78765368461609	-8.05808639526367	0.0149041991680861	0.00613799272105098	-0.0191866029053926	-0.00132951640989631	NaN	41.1667556762695
1530	80.3854675292969	3.43700218200684	-7.9282169342041	0.00646266713738441	0.0149041991680861	0.013930176384747	0.00808603875339031	NaN	40.1927337646484
1531	82.3335113525391	4.08635091781616	-8.12302207946777	-0.0279528107494116	0.0301638916134834	0.0804884135723114	0.0304885655641556	NaN	41.1667556762695
1532	82.3335113525391	3.11232805252075	-7.60354280471802	-0.0337969474494457	0.0480209775269032	0.103215612471104	0.0795143842697144	NaN	41.1667556762695
1533	80.3854675292969	3.7616765499115	-7.86328220367432	-0.0292515084147453	0.052891094237566	0.0778910145163536	0.0957481041550636	NaN	40.1927337646484
1534	81.6841583251953	2.78765368461609	-7.99315214157104	-0.0240567177534103	0.0522417463362217	0.0778910145163536	0.0860078707337379	NaN	40.8420791625977
1535	82.3335113525391	3.11232805252075	-7.79834747314453	-0.0204853005707264	0.0288651939481497	0.0967221260070801	0.07431960105896	NaN	41.1667556762695
1536	82.9828567504883	2.13830494880676	-7.6684775352478	-0.0211346503347158	0.0188002903014421	0.0830858051776886	0.0486703291535378	NaN	41.4914283752441
1537	82.9828567504883	2.46297931671143	-7.53860807418823	-0.0120437685400248	0.0207483377307653	0.0642546936869621	0.0236704051494598	NaN	41.4914283752441
1538	82.9828567504883	1.81363070011139	-7.34380340576172	-0.00944637414067984	0.0100340843200684	0.0298392176628113	0.00354059832170606	NaN	41.4914283752441
1539	83.632209777832	1.48895645141602	-7.34380340576172	-0.00457625929266214	0.00548864435404539	0.00418994715437293	-0.00847235135734081	NaN	41.816104888916
1540	81.0348129272461	1.81363070011139	-7.73341274261475	-0.00327756232582033	-0.00230353930965066	-0.0376930385828018	-0.0201606266200542	NaN	40.517406463623
1541	82.9828567504883	3.11232805252075	-7.6684775352478	0.0194496400654316	-0.0370436906814575	-0.0743812397122383	-0.0341216214001179	NaN	41.4914283752441
1542	83.632209777832	1.81363070011139	-7.99315214157104	0.031137915328145	-0.038017712533474	-0.0977577865123749	-0.0773033052682877	NaN	41.816104888916
1543	81.6841583251953	3.11232805252075	-7.73341274261475	0.0369820520281792	-0.0389917381107807	-0.0620436146855354	-0.102627903223038	NaN	40.8420791625977
1544	84.2815551757813	2.46297931671143	-7.34380340576172	0.0373067259788513	-0.0328229255974293	-0.0571734979748726	-0.111069433391094	NaN	42.1407775878906
1545	81.6841583251953	3.43700218200684	-7.73341274261475	0.0265924744307995	-0.0247060675173998	-0.0867188647389412	-0.0818487480282784	NaN	40.8420791625977
1546	82.9828567504883	3.7616765499115	-7.99315214157104	0.01100810803473	-0.0227580219507217	-0.0604202412068844	-0.0549007803201675	NaN	41.4914283752441
1547	81.6841583251953	4.08635091781616	-8.05808639526367	0.01100810803473	-0.0169138833880424	-0.0454852245748043	-0.0337969474494457	NaN	40.8420791625977
1548	81.6841583251953	3.43700218200684	-7.86328220367432	0.0113327819854021	0.00613799272105098	-0.048407293856144	-0.0117190945893526	NaN	40.8420791625977
1549	82.3335113525391	3.7616765499115	-7.73341274261475	0.00776136433705688	0.000618529506027699	-0.0169138833880424	-0.0104203969240189	NaN	41.1667556762695
1550	82.9828567504883	3.11232805252075	-7.73341274261475	0.00483929552137852	0.00873538758605719	-0.0104203969240189	-0.00100484199356288	NaN	41.4914283752441
1551	82.3335113525391	3.43700218200684	-7.86328220367432	-0.0100957229733467	0.0197743140161037	0.0739949271082878	0.0301638916134834	NaN	41.1667556762695
1552	81.6841583251953	3.7616765499115	-8.4476957321167	-0.0279528107494116	0.0389300994575024	0.0736702531576157	0.0684754624962807	NaN	40.8420791625977
1553	82.9828567504883	2.78765368461609	-8.05808639526367	-0.0266541130840778	0.0486703291535378	0.0392547734081745	0.0947740823030472	NaN	41.4914283752441
1554	83.632209777832	2.78765368461609	-8.4476957321167	-0.0279528107494116	0.0412028171122074	0.0564625114202499	0.0918520092964172	NaN	41.816104888916
1555	81.6841583251953	4.08635091781616	-8.25289154052734	-0.0230826959013939	0.0350340083241463	0.0782156884670258	0.0720468759536743	NaN	40.8420791625977
1556	81.0348129272461	4.08635091781616	-7.9282169342041	-0.0224333461374044	0.0239950809627771	0.0843845009803772	0.0509430468082428	NaN	40.517406463623
1557	81.6841583251953	3.7616765499115	-8.18795680999756	-0.0117190945893526	0.0223717093467712	0.0512677207589149	0.0334106348454952	NaN	40.8420791625977
1558	81.6841583251953	4.41102504730225	-8.38276100158691	-0.00944637414067984	0.0223717093467712	0.0239950809627771	0.0165275707840919	NaN	40.8420791625977
1559	81.6841583251953	4.08635091781616	-8.38276100158691	-0.00327756232582033	0.0178262684494257	-0.00847235135734081	-0.00684897974133492	NaN	40.8420791625977
1560	82.9828567504883	3.43700218200684	-8.18795680999756	-0.00295288790948689	0.00678734155371785	-0.0354203209280968	-0.0162645354866982	NaN	41.4914283752441
1561	83.632209777832	2.46297931671143	-7.6684775352478	0.0155535480007529	-0.0315242260694504	-0.0945110470056534	-0.0347709693014622	NaN	41.816104888916
1562	81.6841583251953	4.08635091781616	-7.6684775352478	0.0373067259788513	-0.0273034609854221	-0.106199324131012	-0.0782773271203041	NaN	40.8420791625977
1563	83.632209777832	2.78765368461609	-8.05808639526367	0.0285405199974775	-0.0292515084147453	-0.0769786313176155	-0.0961344167590141	NaN	41.816104888916
1564	81.0348129272461	4.41102504730225	-8.05808639526367	0.0434755384922028	-0.0341216214001179	-0.0844461396336555	-0.0935370251536369	NaN	40.517406463623
1565	81.6841583251953	2.78765368461609	-7.99315214157104	0.0230210572481155	-0.0393164120614529	-0.0841214656829834	-0.0828227698802948	NaN	40.8420791625977
1566	82.9828567504883	2.78765368461609	-7.9282169342041	0.013930176384747	-0.0302255302667618	-0.0766539573669434	-0.0510046854615211	NaN	41.4914283752441
1567	82.3335113525391	2.46297931671143	-7.73341274261475	0.012956153601408	-0.0263294391334057	-0.0409397818148136	-0.0221086721867323	NaN	41.1667556762695
1568	81.0348129272461	2.13830494880676	-7.21393346786499	0.0022419011220336	-0.0266541130840778	-0.0480826161801815	-0.00977104809135199	NaN	40.517406463623
1569	79.0867691040039	3.11232805252075	-7.79834747314453	0.0103587592020631	-0.0156151866540313	-0.00100484199356288	-0.00782300252467394	NaN	39.543384552002
1570	78.4374160766602	4.08635091781616	-7.9282169342041	0.00289124972186983	-0.0217839982360601	0.0272418223321438	0.00256657530553639	NaN	39.2187080383301
1571	80.3854675292969	3.11232805252075	-7.79834747314453	-0.0182125810533762	-0.000680167751852423	0.102890938520432	0.0347093306481838	NaN	40.1927337646484
1572	81.0348129272461	2.78765368461609	-7.53860807418823	-0.0324982516467571	0.0226963832974434	0.122371397912502	0.0746442750096321	NaN	40.517406463623
1573	81.6841583251953	4.08635091781616	-7.60354280471802	-0.0240567177534103	0.0304885655641556	0.0963974520564079	0.086981900036335	NaN	40.8420791625977
1574	80.3854675292969	4.41102504730225	-7.53860807418823	-0.0311995539814234	0.0220470335334539	0.0918520092964172	0.086981900036335	NaN	40.1927337646484
1575	81.6841583251953	3.43700218200684	-7.86328220367432	-0.02697878703475	0.0285405199974775	0.109709098935127	0.0600339286029339	NaN	40.8420791625977
1576	82.9828567504883	2.78765368461609	-7.53860807418823	-0.0253554154187441	0.0136055024340749	0.107761055231094	0.0502936989068985	NaN	41.4914283752441
1577	82.9828567504883	3.11232805252075	-7.99315214157104	-0.0136671401560307	0.00516396993771195	0.0623066499829292	0.0239950809627771	NaN	41.4914283752441
1578	82.9828567504883	3.11232805252075	-7.6684775352478	-0.00587495695799589	0.0100340843200684	0.0321119390428066	0.00906006153672934	NaN	41.4914283752441
1579	80.3854675292969	4.41102504730225	-7.6684775352478	-0.00230353930965066	0.0113327819854021	-0.00684897974133492	-0.00619963090866804	NaN	40.1927337646484
1580	82.3335113525391	3.43700218200684	-7.60354280471802	0.00418994715437293	-0.00165419070981443	-0.0324982516467571	-0.0139918150380254	NaN	41.1667556762695
1581	81.0348129272461	4.41102504730225	-7.9282169342041	0.0132808275520802	-0.0299008563160896	-0.090614952147007	-0.0308748781681061	NaN	40.517406463623
1582	82.9828567504883	2.13830494880676	-7.6684775352478	0.0314625911414623	-0.0221086721867323	-0.119510971009731	-0.0734072178602219	NaN	41.4914283752441
1583	81.0348129272461	3.11232805252075	-8.18795680999756	0.0301638916134834	-0.028926832601428	-0.0834721177816391	-0.0902902781963348	NaN	40.517406463623
1584	84.2815551757813	1.48895645141602	-7.79834747314453	0.0441248863935471	-0.0286021586507559	-0.0919136479496956	-0.0883422344923019	NaN	42.1407775878906
1585	82.9828567504883	2.13830494880676	-7.60354280471802	0.0308132413774729	-0.0243813935667276	-0.100030511617661	-0.0776279792189598	NaN	41.4914283752441
1586	82.3335113525391	2.78765368461609	-7.9282169342041	0.0200989879667759	-0.028926832601428	-0.086394190788269	-0.0461345724761486	NaN	41.1667556762695
1587	81.0348129272461	3.11232805252075	-8.31782627105713	0.0132808275520802	-0.0146411629393697	-0.0617189407348633	-0.0204853005707264	NaN	40.517406463623
1588	81.6841583251953	3.43700218200684	-8.18795680999756	0.0175015944987535	-0.00749832857400179	-0.0347709693014622	0.000943203864153475	NaN	40.8420791625977
1589	82.3335113525391	2.78765368461609	-7.86328220367432	0.0162028968334198	-0.00814767740666866	-0.00684897974133492	-0.00197886489331722	NaN	41.1667556762695
1590	82.9828567504883	2.78765368461609	-7.86328220367432	0.00354059832170606	-0.00555028254166245	0.0425015166401863	0.00678734155371785	NaN	41.4914283752441
1591	81.6841583251953	4.08635091781616	-7.73341274261475	-0.02697878703475	0.0304885655641556	0.0993195176124573	0.0412028171122074	NaN	40.8420791625977
1592	82.9828567504883	2.78765368461609	-8.05808639526367	-0.0243813935667276	0.0373067259788513	0.125942811369896	0.0785403624176979	NaN	41.4914283752441
1593	81.6841583251953	4.08635091781616	-8.18795680999756	-0.0279528107494116	0.0515923984348774	0.0938000604510307	0.094449408352375	NaN	40.8420791625977
1594	82.9828567504883	3.11232805252075	-7.9282169342041	-0.0221086721867323	0.0509430468082428	0.0999688655138016	0.0785403624176979	NaN	41.4914283752441
1595	82.9828567504883	3.11232805252075	-8.05808639526367	-0.0204853005707264	0.040228795260191	0.0970467999577522	0.0697741582989693	NaN	41.4914283752441
1596	81.0348129272461	4.41102504730225	-7.99315214157104	-0.017887907102704	0.0275664981454611	0.0837351530790329	0.0415274947881699	NaN	40.517406463623
1597	81.6841583251953	4.08635091781616	-8.05808639526367	-0.00912170019000769	0.0165275707840919	0.0428261905908585	0.0249691028147936	NaN	40.8420791625977
1598	81.6841583251953	4.41102504730225	-8.38276100158691	0.00191722682211548	0.0272418223321438	0.00548864435404539	0.00581331877037883	NaN	40.8420791625977
1599	82.9828567504883	2.78765368461609	-8.12302207946777	-0.00295288790948689	0.0239950809627771	-0.0363943427801132	-0.00425158534198999	NaN	41.4914283752441
1600	82.3335113525391	3.7616765499115	-8.05808639526367	0.00678734155371785	0.00938473641872406	-0.0617189407348633	-0.0159398596733809	NaN	41.1667556762695
1601	82.9828567504883	4.08635091781616	-8.12302207946777	0.012956153601408	-0.0100957229733467	-0.129900544881821	-0.0305502042174339	NaN	41.4914283752441
1602	81.0348129272461	4.41102504730225	-7.79834747314453	0.0399041213095188	-0.032173577696085	-0.130874574184418	-0.0669137313961983	NaN	40.517406463623
1603	82.9828567504883	2.78765368461609	-7.47367286682129	0.0373067259788513	-0.0227580219507217	-0.100355185568333	-0.0870435386896133	NaN	41.4914283752441
1604	83.632209777832	3.43700218200684	-7.99315214157104	0.0369820520281792	-0.0282774847000837	-0.0815240740776062	-0.0870435386896133	NaN	41.816104888916
1605	82.3335113525391	4.08635091781616	-8.18795680999756	0.0360080301761627	-0.0113944197073579	-0.103601925075054	-0.0665890574455261	NaN	41.1667556762695
1606	81.6841583251953	3.7616765499115	-7.86328220367432	0.0207483377307653	-0.00490093370899558	-0.0896409302949905	-0.0399657599627972	NaN	40.8420791625977
1607	82.3335113525391	3.43700218200684	-7.79834747314453	0.0155535480007529	-0.00132951640989631	-0.0532774068415165	-0.00977104809135199	NaN	41.1667556762695
1608	81.0348129272461	3.7616765499115	-7.9282169342041	0.0191249661147594	-0.00295288790948689	-0.0357449948787689	-0.00457625929266214	NaN	40.517406463623
1609	81.6841583251953	3.7616765499115	-7.79834747314453	0.0162028968334198	0.00743668992072344	0.000943203864153475	0.00841071270406246	NaN	40.8420791625977
1610	82.3335113525391	4.08635091781616	-8.25289154052734	0.00841071270406246	0.00386527273803949	0.0288651939481497	0.0103587592020631	NaN	41.1667556762695
1611	81.6841583251953	2.78765368461609	-7.73341274261475	-0.0198359526693821	0.0314625911414623	0.098670169711113	0.0421768426895142	NaN	40.8420791625977
1612	79.7361145019531	4.08635091781616	-7.73341274261475	-0.02697878703475	0.0434755384922028	0.111007794737816	0.0791897103190422	NaN	39.8680572509766
1613	81.6841583251953	3.43700218200684	-7.9282169342041	-0.0318489037454128	0.0395794473588467	0.0710728541016579	0.0938000604510307	NaN	40.8420791625977
1614	79.0867691040039	4.08635091781616	-7.60354280471802	-0.0386670641601086	0.0301638916134834	0.0756182968616486	0.0989948436617851	NaN	39.543384552002
1615	77.7880706787109	4.41102504730225	-7.60354280471802	-0.0315242260694504	0.0197743140161037	0.0834104791283607	0.0710728541016579	NaN	38.8940353393555
1616	80.3854675292969	3.7616765499115	-7.6684775352478	-0.0295761823654175	0.0106834331527352	0.081787109375	0.049319677054882	NaN	40.1927337646484
1617	80.3854675292969	4.08635091781616	-7.99315214157104	-0.0253554154187441	0.00191722682211548	0.069124810397625	0.0314625911414623	NaN	40.1927337646484
1618	81.0348129272461	3.7616765499115	-8.05808639526367	-0.0143164889886975	-0.000680167751852423	0.0408781431615353	0.0152288740500808	NaN	40.517406463623
1619	80.3854675292969	4.41102504730225	-8.25289154052734	-0.00814767740666866	-0.000680167751852423	0.00321592413820326	0.00321592413820326	NaN	40.1927337646484
1620	82.3335113525391	3.7616765499115	-7.99315214157104	-0.00684897974133492	-0.0130177913233638	-0.0217839982360601	-0.00392691092565656	NaN	41.1667556762695
1621	82.9828567504883	3.11232805252075	-7.47367286682129	0.00970941036939621	-0.0328229255974293	-0.0795760303735733	-0.0286021586507559	NaN	41.4914283752441
1622	83.632209777832	3.11232805252075	-8.05808639526367	0.0298392176628113	-0.0471085943281651	-0.0935370251536369	-0.0591215454041958	NaN	41.816104888916
1623	82.9828567504883	3.43700218200684	-8.18795680999756	0.0298392176628113	-0.0331475995481014	-0.0708098188042641	-0.0883422344923019	NaN	41.4914283752441
1624	81.6841583251953	3.7616765499115	-8.12302207946777	0.0340599827468395	-0.0370436906814575	-0.095809742808342	-0.0932123512029648	NaN	40.8420791625977
1625	83.632209777832	2.13830494880676	-7.79834747314453	0.029189869761467	-0.023407369852066	-0.0841214656829834	-0.0844461396336555	NaN	41.816104888916
1626	84.2815551757813	1.81363070011139	-7.6684775352478	0.0145795252174139	-0.0201606266200542	-0.0714591667056084	-0.0399657599627972	NaN	42.1407775878906
1627	82.9828567504883	2.13830494880676	-7.73341274261475	0.0181509424000978	-0.0230826959013939	-0.0516540370881557	-0.0208099745213985	NaN	41.4914283752441
1628	82.9828567504883	1.81363070011139	-7.99315214157104	0.0168522447347641	-0.00619963090866804	-0.0415891297161579	-0.00847235135734081	NaN	41.4914283752441
1629	82.3335113525391	2.13830494880676	-7.6684775352478	0.0165275707840919	-0.00327756232582033	-0.0026282137259841	0.00743668992072344	NaN	41.1667556762695
1630	81.0348129272461	3.11232805252075	-7.99315214157104	0.00711201597005129	-0.00684897974133492	0.0116574559360743	0.0022419011220336	NaN	40.517406463623
1631	82.9828567504883	2.46297931671143	-7.9282169342041	-0.0195112787187099	0.00711201597005129	0.0739949271082878	0.0405534692108631	NaN	41.4914283752441
1632	82.9828567504883	3.11232805252075	-7.79834747314453	-0.0240567177534103	0.00711201597005129	0.101267568767071	0.0769169926643372	NaN	41.4914283752441
1633	82.3335113525391	3.7616765499115	-7.86328220367432	-0.0237320438027382	0.0149041991680861	0.0623066499829292	0.094449408352375	NaN	41.1667556762695
1634	81.6841583251953	4.41102504730225	-7.9282169342041	-0.0373683646321297	0.0168522447347641	0.0762676447629929	0.0860078707337379	NaN	40.8420791625977
1635	83.632209777832	2.46297931671143	-7.6684775352478	-0.0211346503347158	0.0217223595827818	0.0931507050991058	0.0746442750096321	NaN	41.816104888916
1636	83.632209777832	3.43700218200684	-7.6684775352478	-0.0152905117720366	0.0382807515561581	0.0960727781057358	0.0509430468082428	NaN	41.816104888916
1637	83.632209777832	3.11232805252075	-7.6684775352478	-0.0208099745213985	0.0165275707840919	0.0688001364469528	0.0262678004801273	NaN	41.816104888916
1638	82.9828567504883	3.11232805252075	-7.4087381362915	-0.00392691092565656	0.020423661917448	0.0470469556748867	0.0210730116814375	NaN	41.4914283752441
1639	82.3335113525391	3.43700218200684	-7.60354280471802	0.00159255252219737	0.011982130818069	-0.00230353930965066	0.000618529506027699	NaN	41.1667556762695
1640	81.0348129272461	4.08635091781616	-8.31782627105713	0.0022419011220336	0.00483929552137852	-0.0149658378213644	-0.00684897974133492	NaN	40.517406463623
1641	83.632209777832	4.08635091781616	-8.38276100158691	0.013930176384747	-0.0328229255974293	-0.0743812397122383	-0.0188619289547205	NaN	41.816104888916
1642	82.9828567504883	3.7616765499115	-8.25289154052734	0.0278911720961332	-0.0337969474494457	-0.0941863730549812	-0.0568488240242004	NaN	41.4914283752441
1643	82.3335113525391	3.7616765499115	-8.31782627105713	0.0379560738801956	-0.0292515084147453	-0.0539267547428608	-0.0815240740776062	NaN	41.1667556762695
1644	82.9828567504883	2.46297931671143	-7.73341274261475	0.036657378077507	-0.0211346503347158	-0.072757862508297	-0.086394190788269	NaN	41.4914283752441
1645	81.6841583251953	4.08635091781616	-7.99315214157104	0.0243197549134493	-0.0185372550040483	-0.090614952147007	-0.0721085146069527	NaN	40.8420791625977
1646	81.6841583251953	4.08635091781616	-8.31782627105713	0.00711201597005129	-0.0169138833880424	-0.0789266750216484	-0.0383423902094364	NaN	40.8420791625977
1647	81.6841583251953	4.08635091781616	-8.25289154052734	0.0145795252174139	0.00321592413820326	-0.0516540370881557	-0.0286021586507559	NaN	40.8420791625977
1648	80.3854675292969	4.08635091781616	-8.05808639526367	0.00776136433705688	0.0149041991680861	-0.0529527328908443	0.0022419011220336	NaN	40.1927337646484
1649	81.6841583251953	4.41102504730225	-8.12302207946777	0.00808603875339031	0.0188002903014421	-0.0406151078641415	-0.000680167751852423	NaN	40.8420791625977
1650	83.632209777832	3.11232805252075	-7.47367286682129	0.00646266713738441	0.020423661917448	-0.021459324285388	0.00841071270406246	NaN	41.816104888916
1651	81.6841583251953	5.06037378311157	-7.99315214157104	-0.0240567177534103	0.0369820520281792	0.0532157681882381	0.0236704051494598	NaN	40.8420791625977
1652	82.3335113525391	4.08635091781616	-8.12302207946777	-0.0240567177534103	0.0356833562254906	0.0804884135723114	0.0720468759536743	NaN	41.1667556762695
1653	79.7361145019531	4.73569965362549	-7.99315214157104	-0.0169138833880424	0.0509430468082428	0.049319677054882	0.0856831967830658	NaN	39.8680572509766
1654	81.0348129272461	3.43700218200684	-7.86328220367432	-0.0211346503347158	0.0421768426895142	0.0515923984348774	0.0860078707337379	NaN	40.517406463623
1655	81.0348129272461	4.41102504730225	-7.99315214157104	-0.0279528107494116	0.0334106348454952	0.0856831967830658	0.07431960105896	NaN	40.517406463623
1656	79.0867691040039	4.08635091781616	-7.86328220367432	-0.0240567177534103	0.0194496400654316	0.0837351530790329	0.0460729338228703	NaN	39.543384552002
1657	77.7880706787109	4.41102504730225	-8.18795680999756	-0.0182125810533762	0.0168522447347641	0.0636053457856178	0.0340599827468395	NaN	38.8940353393555
1658	80.3854675292969	4.41102504730225	-8.18795680999756	-0.0104203969240189	0.00646266713738441	0.0213976856321096	0.00808603875339031	NaN	40.1927337646484
1659	80.3854675292969	3.11232805252075	-7.9282169342041	-0.00295288790948689	0.00126787810586393	0.0116574559360743	-0.00652430532500148	NaN	40.1927337646484
1660	82.3335113525391	3.11232805252075	-7.9282169342041	-0.00327756232582033	-0.0133424662053585	-0.0224333461374044	-0.00879702530801296	NaN	41.1667556762695
1661	81.6841583251953	3.11232805252075	-7.79834747314453	0.0217223595827818	-0.0318489037454128	-0.0750305876135826	-0.0341216214001179	NaN	40.8420791625977
1662	81.0348129272461	4.41102504730225	-7.79834747314453	0.0298392176628113	-0.0500306636095047	-0.0961344167590141	-0.0691864490509033	NaN	40.517406463623
1663	83.632209777832	3.43700218200684	-7.86328220367432	0.041852168738842	-0.0406151078641415	-0.0565241500735283	-0.0964590907096863	NaN	41.816104888916
1664	81.0348129272461	4.73569965362549	-8.31782627105713	0.0327612869441509	-0.0467839203774929	-0.0581475235521793	-0.101978555321693	NaN	40.517406463623
1665	81.0348129272461	4.08635091781616	-7.9282169342041	0.0282158460468054	-0.0464592464268208	-0.0808747261762619	-0.0799007043242455	NaN	40.517406463623
1666	82.9828567504883	3.11232805252075	-7.9282169342041	0.0162028968334198	-0.0308748781681061	-0.0724331885576248	-0.0591215454041958	NaN	41.4914283752441
1667	82.3335113525391	1.81363070011139	-7.53860807418823	0.00321592413820326	-0.02697878703475	-0.0458098985254765	-0.0240567177534103	NaN	41.1667556762695
1668	81.6841583251953	2.46297931671143	-7.86328220367432	0.0181509424000978	-0.00977104809135199	-0.0305502042174339	-0.0260047651827335	NaN	40.8420791625977
1669	81.6841583251953	2.13830494880676	-7.9282169342041	0.00256657530553639	0.00159255252219737	-0.00100484199356288	-0.00555028254166245	NaN	40.8420791625977
1670	81.6841583251953	3.43700218200684	-8.12302207946777	0.0136055024340749	-0.00587495695799589	0.0233457311987877	-0.00490093370899558	NaN	40.8420791625977
1671	82.9828567504883	2.78765368461609	-7.79834747314453	-0.0221086721867323	0.012956153601408	0.0993195176124573	0.0337353087961674	NaN	41.4914283752441
1672	81.0348129272461	3.7616765499115	-7.73341274261475	-0.0240567177534103	0.0308132413774729	0.113605186343193	0.0746442750096321	NaN	40.517406463623
1673	83.632209777832	2.78765368461609	-7.4087381362915	-0.0243813935667276	0.0467222817242146	0.0769169926643372	0.0876312479376793	NaN	41.816104888916
1674	81.0348129272461	4.08635091781616	-7.60354280471802	-0.0227580219507217	0.0545144639909267	0.0636053457856178	0.0912026613950729	NaN	40.517406463623
1675	81.6841583251953	4.08635091781616	-8.12302207946777	-0.0172385573387146	0.0499690249562263	0.0756182968616486	0.0746442750096321	NaN	40.8420791625977
1676	81.6841583251953	4.73569965362549	-7.86328220367432	-0.0253554154187441	0.0425015166401863	0.0671767666935921	0.0584105588495731	NaN	40.8420791625977
1677	81.0348129272461	4.41102504730225	-7.73341274261475	-0.0139918150380254	0.0330859608948231	0.0353586822748184	0.0369820520281792	NaN	40.517406463623
1678	81.6841583251953	4.41102504730225	-7.86328220367432	-0.00912170019000769	0.0321119390428066	-0.00132951640989631	0.0200989879667759	NaN	40.8420791625977
1679	81.6841583251953	4.73569965362549	-7.79834747314453	-0.00295288790948689	0.0207483377307653	-0.0305502042174339	0.00483929552137852	NaN	40.8420791625977
1680	81.0348129272461	5.38504838943481	-7.6684775352478	-0.00652430532500148	0.00808603875339031	-0.0451605506241322	-0.00327756232582033	NaN	40.517406463623
1681	82.9828567504883	4.08635091781616	-8.25289154052734	0.0142548503354192	-0.0159398596733809	-0.100030511617661	-0.02697878703475	NaN	41.4914283752441
1682	82.3335113525391	4.08635091781616	-7.99315214157104	0.0327612869441509	-0.0324982516467571	-0.115939550101757	-0.0578228458762169	NaN	41.1667556762695
1683	81.6841583251953	4.41102504730225	-8.05808639526367	0.0334106348454952	-0.028926832601428	-0.0659397020936012	-0.0786020010709763	NaN	40.8420791625977
1684	82.3335113525391	3.43700218200684	-7.53860807418823	0.0285405199974775	-0.0448358729481697	-0.0795760303735733	-0.0841214656829834	NaN	41.1667556762695
1685	82.3335113525391	3.7616765499115	-7.47367286682129	0.0243197549134493	-0.0328229255974293	-0.0837967917323112	-0.073731891810894	NaN	41.1667556762695
1686	82.3335113525391	4.41102504730225	-8.05808639526367	0.011982130818069	-0.0337969474494457	-0.0760046094655991	-0.0474332682788372	NaN	41.1667556762695
1687	81.0348129272461	4.73569965362549	-8.38276100158691	0.00906006153672934	-0.0250307414680719	-0.048407293856144	-0.0224333461374044	NaN	40.517406463623
1688	81.6841583251953	4.08635091781616	-8.12302207946777	0.0152288740500808	-0.017887907102704	-0.0318489037454128	-0.00619963090866804	NaN	40.8420791625977
1689	82.3335113525391	3.43700218200684	-8.12302207946777	0.0132808275520802	-0.0100957229733467	0.000943203864153475	-0.00360223650932312	NaN	41.1667556762695
1690	82.9828567504883	3.11232805252075	-7.6684775352478	0.00808603875339031	-0.0133424662053585	0.0334106348454952	0.00418994715437293	NaN	41.4914283752441
1691	80.3854675292969	5.06037378311157	-7.73341274261475	-0.0165892094373703	0.00776136433705688	0.0983454957604408	0.0327612869441509	NaN	40.1927337646484
1692	82.3335113525391	3.43700218200684	-7.79834747314453	-0.0386670641601086	0.0217223595827818	0.11165714263916	0.0801637396216393	NaN	41.1667556762695
1693	79.7361145019531	5.06037378311157	-8.25289154052734	-0.0315242260694504	0.0278911720961332	0.0769169926643372	0.0976961478590965	NaN	39.8680572509766
1694	81.0348129272461	3.11232805252075	-7.99315214157104	-0.043212503194809	0.0236704051494598	0.0801637396216393	0.0928260311484337	NaN	40.517406463623
1695	79.7361145019531	4.08635091781616	-7.86328220367432	-0.0302255302667618	0.0226963832974434	0.109709098935127	0.0804884135723114	NaN	39.8680572509766
1696	81.0348129272461	3.43700218200684	-7.99315214157104	-0.0328229255974293	0.00906006153672934	0.0957481041550636	0.0610079504549503	NaN	40.517406463623
1697	79.0867691040039	3.7616765499115	-7.6684775352478	-0.017887907102704	0.00451462110504508	0.06393001973629	0.0373067259788513	NaN	39.543384552002
1698	82.9828567504883	2.78765368461609	-7.9282169342041	-0.00684897974133492	0.00516396993771195	0.0408781431615353	0.0142548503354192	NaN	41.4914283752441
1699	81.0348129272461	3.7616765499115	-7.99315214157104	-0.00879702530801296	0.00808603875339031	0.00159255252219737	0.00451462110504508	NaN	40.517406463623
1700	82.3335113525391	3.7616765499115	-7.9282169342041	-0.00392691092565656	-0.00360223650932312	-0.02697878703475	0.00873538758605719	NaN	41.1667556762695
1701	80.3854675292969	4.41102504730225	-8.05808639526367	0.0194496400654316	-0.0295761823654175	-0.0860695168375969	-0.0240567177534103	NaN	40.1927337646484
1702	80.3854675292969	4.73569965362549	-8.12302207946777	0.0350340083241463	-0.0422384813427925	-0.106848672032356	-0.0630176365375519	NaN	40.1927337646484
1703	81.0348129272461	3.7616765499115	-7.4087381362915	0.0379560738801956	-0.0266541130840778	-0.0698357969522476	-0.0886669084429741	NaN	40.517406463623
1704	82.9828567504883	3.43700218200684	-7.99315214157104	0.0334106348454952	-0.0347709693014622	-0.0847708135843277	-0.0883422344923019	NaN	41.4914283752441
1705	79.7361145019531	4.41102504730225	-8.12302207946777	0.0304885655641556	-0.0165892094373703	-0.100355185568333	-0.0763292834162712	NaN	39.8680572509766
1706	80.3854675292969	4.08635091781616	-7.9282169342041	0.011982130818069	-0.0152905117720366	-0.0909396260976791	-0.0497059896588326	NaN	40.1927337646484
1707	80.3854675292969	3.11232805252075	-7.47367286682129	0.0126314787194133	-0.00327756232582033	-0.0704851448535919	-0.0113944197073579	NaN	40.1927337646484
1708	81.0348129272461	3.43700218200684	-7.86328220367432	0.0181509424000978	0.0181509424000978	-0.0617189407348633	-0.00782300252467394	NaN	40.517406463623
1709	80.3854675292969	3.11232805252075	-7.53860807418823	0.0158782228827477	0.0285405199974775	-0.0308748781681061	-0.00490093370899558	NaN	40.1927337646484
1710	81.6841583251953	3.43700218200684	-7.79834747314453	0.00743668992072344	0.0275664981454611	0.00451462110504508	0.00321592413820326	NaN	40.8420791625977
1711	81.6841583251953	3.11232805252075	-7.6684775352478	-0.0117190945893526	0.0486703291535378	0.0584105588495731	0.0285405199974775	NaN	40.8420791625977
1712	80.3854675292969	3.7616765499115	-7.79834747314453	-0.0354203209280968	0.0587352328002453	0.0918520092964172	0.0623066499829292	NaN	40.1927337646484
1713	83.632209777832	2.13830494880676	-7.53860807418823	-0.0250307414680719	0.0645793676376343	0.0642546936869621	0.0782156884670258	NaN	41.816104888916
1714	82.9828567504883	3.7616765499115	-7.73341274261475	-0.0276281367987394	0.0632806718349457	0.0675014406442642	0.0726962238550186	NaN	41.4914283752441
1715	81.0348129272461	4.08635091781616	-7.73341274261475	-0.0286021586507559	0.045423585921526	0.0879559218883514	0.0632806718349457	NaN	40.517406463623
1716	81.0348129272461	4.41102504730225	-7.9282169342041	-0.0221086721867323	0.0337353087961674	0.0879559218883514	0.040228795260191	NaN	40.517406463623
1717	81.6841583251953	4.08635091781616	-7.86328220367432	-0.0104203969240189	0.0220470335334539	0.0512677207589149	0.0233457311987877	NaN	40.8420791625977
1718	81.6841583251953	4.41102504730225	-7.86328220367432	-0.00425158534198999	0.0175015944987535	0.0441248863935471	0.011982130818069	NaN	40.8420791625977
1719	82.3335113525391	4.41102504730225	-7.9282169342041	0.01100810803473	0.00256657530553639	0.00646266713738441	-0.0136671401560307	NaN	41.1667556762695
1720	81.6841583251953	3.7616765499115	-7.99315214157104	0.00451462110504508	-0.0110697457566857	-0.0117190945893526	-0.0143164889886975	NaN	40.8420791625977
1721	83.632209777832	2.78765368461609	-7.9282169342041	0.0181509424000978	-0.0406151078641415	-0.0688617751002312	-0.0357449948787689	NaN	41.816104888916
1722	81.0348129272461	4.08635091781616	-8.57756614685059	0.0301638916134834	-0.0383423902094364	-0.0899656042456627	-0.0776279792189598	NaN	40.517406463623
1723	82.9828567504883	2.78765368461609	-8.25289154052734	0.0382807515561581	-0.0337969474494457	-0.0552254542708397	-0.0954850688576698	NaN	41.4914283752441
1724	81.0348129272461	4.41102504730225	-8.25289154052734	0.0259431265294552	-0.0305502042174339	-0.0607449151575565	-0.101329207420349	NaN	40.517406463623
1725	81.0348129272461	3.43700218200684	-7.99315214157104	0.0282158460468054	-0.0237320438027382	-0.086394190788269	-0.0821734219789505	NaN	40.517406463623
1726	82.3335113525391	2.78765368461609	-7.79834747314453	0.0103587592020631	-0.0243813935667276	-0.0964590907096863	-0.0386670641601086	NaN	41.1667556762695
1727	82.3335113525391	3.11232805252075	-7.9282169342041	0.00776136433705688	-0.0208099745213985	-0.0717838406562805	-0.0152905117720366	NaN	41.1667556762695
1728	82.3335113525391	2.78765368461609	-7.86328220367432	0.0126314787194133	-0.0104203969240189	-0.0743812397122383	-0.00197886489331722	NaN	41.1667556762695
1729	81.0348129272461	4.41102504730225	-7.9282169342041	0.00548864435404539	-0.0152905117720366	-0.0227580219507217	-0.00490093370899558	NaN	40.517406463623
1730	79.7361145019531	4.08635091781616	-7.99315214157104	-0.00425158534198999	-0.00295288790948689	0.000618529506027699	0.0106834331527352	NaN	39.8680572509766
1731	82.3335113525391	3.11232805252075	-7.79834747314453	-0.017887907102704	0.00289124972186983	0.0723715499043465	0.0399041213095188	NaN	41.1667556762695
1732	81.0348129272461	2.78765368461609	-7.6684775352478	-0.0308748781681061	0.0126314787194133	0.111007794737816	0.0778910145163536	NaN	40.517406463623
1733	80.3854675292969	3.7616765499115	-8.18795680999756	-0.0243813935667276	0.020423661917448	0.084059827029705	0.0863325446844101	NaN	40.1927337646484
1734	79.7361145019531	4.41102504730225	-8.38276100158691	-0.0243813935667276	0.0152288740500808	0.0821117833256721	0.0947740823030472	NaN	39.8680572509766
1735	79.0867691040039	3.43700218200684	-7.99315214157104	-0.0318489037454128	0.00678734155371785	0.10711170732975	0.0788650363683701	NaN	39.543384552002
1736	81.0348129272461	2.78765368461609	-7.79834747314453	-0.0221086721867323	-0.00879702530801296	0.0996441915631294	0.0574365332722664	NaN	40.517406463623
1737	79.7361145019531	3.11232805252075	-7.73341274261475	-0.0256800893694162	-0.00425158534198999	0.0804884135723114	0.0382807515561581	NaN	39.8680572509766
1738	80.3854675292969	3.11232805252075	-7.6684775352478	-0.00912170019000769	-0.00100484199356288	0.0597092546522617	0.0103587592020631	NaN	40.1927337646484
1739	78.4374160766602	3.43700218200684	-8.05808639526367	-0.00327756232582033	0.00256657530553639	0.00548864435404539	0.000293855206109583	NaN	39.2187080383301
1740	80.3854675292969	3.7616765499115	-8.25289154052734	-0.00977104809135199	-0.00295288790948689	0.00646266713738441	-0.0123684434220195	NaN	40.1927337646484
1741	81.0348129272461	2.78765368461609	-7.79834747314453	0.0181509424000978	-0.0324982516467571	-0.0665890574455261	-0.0347709693014622	NaN	40.517406463623
1742	81.6841583251953	2.78765368461609	-7.60354280471802	0.0308132413774729	-0.0415891297161579	-0.0886669084429741	-0.0691864490509033	NaN	40.8420791625977
1743	81.0348129272461	4.08635091781616	-7.73341274261475	0.0376313999295235	-0.0393164120614529	-0.0591215454041958	-0.0922383219003677	NaN	40.517406463623
1744	82.3335113525391	2.46297931671143	-7.6684775352478	0.0389300994575024	-0.0367190167307854	-0.0799007043242455	-0.0873682126402855	NaN	41.1667556762695
1745	82.3335113525391	2.78765368461609	-8.05808639526367	0.0324366129934788	-0.0328229255974293	-0.0977577865123749	-0.0698357969522476	NaN	41.1667556762695
1746	80.3854675292969	3.7616765499115	-8.05808639526367	0.0213976856321096	-0.0273034609854221	-0.0792513489723206	-0.0454852245748043	NaN	40.1927337646484
1747	79.7361145019531	3.43700218200684	-8.05808639526367	0.0126314787194133	-0.0104203969240189	-0.0536020807921886	-0.0188619289547205	NaN	39.8680572509766
1748	81.0348129272461	2.78765368461609	-8.12302207946777	0.01847561635077	-0.00977104809135199	-0.0198359526693821	-0.017887907102704	NaN	40.517406463623
1749	80.3854675292969	2.46297931671143	-7.73341274261475	0.0106834331527352	-0.00749832857400179	-0.00847235135734081	-3.08191010844894e-05	NaN	40.1927337646484
1750	82.3335113525391	1.81363070011139	-7.79834747314453	0.00581331877037883	-0.00555028254166245	0.0259431265294552	0.000943203864153475	NaN	41.1667556762695
1751	82.9828567504883	1.48895645141602	-7.86328220367432	-0.023407369852066	0.0145795252174139	0.0759429708123207	0.0213976856321096	NaN	41.4914283752441
1752	82.3335113525391	2.46297931671143	-7.9282169342041	-0.0376930385828018	0.0314625911414623	0.0960727781057358	0.0671767666935921	NaN	41.1667556762695
1753	82.9828567504883	2.78765368461609	-7.79834747314453	-0.0260047651827335	0.0431508645415306	0.049319677054882	0.0788650363683701	NaN	41.4914283752441
1754	80.3854675292969	3.7616765499115	-7.99315214157104	-0.0328229255974293	0.0502936989068985	0.040228795260191	0.0769169926643372	NaN	40.1927337646484
1755	81.6841583251953	2.78765368461609	-7.47367286682129	-0.0227580219507217	0.0343846566975117	0.0519170723855495	0.0645793676376343	NaN	40.8420791625977
1756	82.3335113525391	2.78765368461609	-8.12302207946777	-0.0230826959013939	0.0252937767654657	0.0681507885456085	0.0425015166401863	NaN	41.1667556762695
1757	82.9828567504883	2.46297931671143	-7.9282169342041	-0.0188619289547205	0.0262678004801273	0.0369820520281792	0.0175015944987535	NaN	41.4914283752441
1758	81.0348129272461	3.7616765499115	-8.05808639526367	0.000293855206109583	0.0327612869441509	0.0389300994575024	0.0103587592020631	NaN	40.517406463623
1759	81.6841583251953	3.43700218200684	-8.12302207946777	-0.00327756232582033	0.0249691028147936	-0.0240567177534103	-0.0143164889886975	NaN	40.8420791625977
1760	81.0348129272461	3.7616765499115	-7.86328220367432	-0.00360223650932312	0.0178262684494257	-0.0393164120614529	-0.0139918150380254	NaN	40.517406463623
1761	81.6841583251953	2.46297931671143	-7.73341274261475	0.0252937767654657	-0.00814767740666866	-0.102303229272366	-0.0260047651827335	NaN	40.8420791625977
1762	80.3854675292969	3.43700218200684	-8.4476957321167	0.0324366129934788	-0.0191866029053926	-0.116588898003101	-0.0623682886362076	NaN	40.1927337646484
1763	82.9828567504883	2.13830494880676	-8.38276100158691	0.0337353087961674	-0.0133424662053585	-0.0909396260976791	-0.0873682126402855	NaN	41.4914283752441
1764	81.0348129272461	3.11232805252075	-8.38276100158691	0.0467222817242146	-0.0156151866540313	-0.102627903223038	-0.0935370251536369	NaN	40.517406463623
1765	81.6841583251953	3.43700218200684	-8.31782627105713	0.0317872650921345	-0.00587495695799589	-0.124381080269814	-0.0717838406562805	NaN	40.8420791625977
1766	81.6841583251953	2.46297931671143	-7.79834747314453	0.0223717093467712	-0.00555028254166245	-0.104575946927071	-0.0441865250468254	NaN	40.8420791625977
1767	82.9828567504883	2.46297931671143	-7.73341274261475	0.0142548503354192	-0.00100484199356288	-0.0769786313176155	-0.0217839982360601	NaN	41.4914283752441
1768	82.3335113525391	2.13830494880676	-7.99315214157104	0.0162028968334198	0.00418994715437293	-0.0438618510961533	-0.0143164889886975	NaN	41.1667556762695
1769	81.6841583251953	2.46297931671143	-7.99315214157104	0.0152288740500808	-0.00457625929266214	-0.0113944197073579	-0.0136671401560307	NaN	40.8420791625977
1770	81.0348129272461	3.43700218200684	-7.99315214157104	0.00548864435404539	-0.00425158534198999	0.0249691028147936	0.00678734155371785	NaN	40.517406463623
1771	81.0348129272461	3.43700218200684	-7.99315214157104	-0.0149658378213644	0.00289124972186983	0.100942894816399	0.0340599827468395	NaN	40.517406463623
1772	81.0348129272461	3.11232805252075	-8.05808639526367	-0.0305502042174339	0.0249691028147936	0.120748028159142	0.0700988322496414	NaN	40.517406463623
1773	81.0348129272461	3.11232805252075	-7.6684775352478	-0.0295761823654175	0.00970941036939621	0.0908779874444008	0.081787109375	NaN	40.517406463623
1774	81.6841583251953	2.13830494880676	-7.99315214157104	-0.0328229255974293	0.0168522447347641	0.0973714739084244	0.0905533134937286	NaN	40.8420791625977
1775	79.0867691040039	3.7616765499115	-8.38276100158691	-0.0363943427801132	0.00646266713738441	0.116527259349823	0.0717222020030022	NaN	39.543384552002
1776	79.7361145019531	3.11232805252075	-8.12302207946777	-0.0253554154187441	-0.00814767740666866	0.120748028159142	0.0515923984348774	NaN	39.8680572509766
1777	78.4374160766602	3.43700218200684	-7.60354280471802	-0.0237320438027382	-0.00619963090866804	0.0863325446844101	0.0376313999295235	NaN	39.2187080383301
1778	81.0348129272461	2.13830494880676	-7.86328220367432	-0.0169138833880424	0.00581331877037883	0.0571118593215942	0.0178262684494257	NaN	40.517406463623
1779	80.3854675292969	2.13830494880676	-7.6684775352478	-0.00977104809135199	0.0100340843200684	0.0116574559360743	-0.00425158534198999	NaN	40.1927337646484
1780	81.6841583251953	1.81363070011139	-8.18795680999756	-0.00587495695799589	0.00613799272105098	-0.0198359526693821	0.0022419011220336	NaN	40.8420791625977
1781	81.6841583251953	2.13830494880676	-8.12302207946777	0.000618529506027699	-0.0165892094373703	-0.0799007043242455	-0.0204853005707264	NaN	40.8420791625977
1782	81.6841583251953	2.13830494880676	-7.60354280471802	0.029189869761467	-0.0182125810533762	-0.120160318911076	-0.0630176365375519	NaN	40.8420791625977
1783	80.3854675292969	3.11232805252075	-7.73341274261475	0.0321119390428066	-0.0152905117720366	-0.0945110470056534	-0.0750305876135826	NaN	40.1927337646484
1784	81.0348129272461	2.13830494880676	-7.47367286682129	0.0379560738801956	-0.0126931173726916	-0.0984071344137192	-0.0844461396336555	NaN	40.517406463623
1785	82.3335113525391	1.81363070011139	-7.60354280471802	0.0269171483814716	-0.0195112787187099	-0.11788759380579	-0.0656150281429291	NaN	41.1667556762695
1786	81.0348129272461	2.78765368461609	-8.31782627105713	0.0149041991680861	0.00451462110504508	-0.0948357209563255	-0.0425631552934647	NaN	40.517406463623
1787	80.3854675292969	2.46297931671143	-8.18795680999756	0.00646266713738441	0.00126787810586393	-0.0688617751002312	-0.0152905117720366	NaN	40.1927337646484
1788	80.3854675292969	2.78765368461609	-8.12302207946777	0.0178262684494257	0.00743668992072344	-0.0516540370881557	-0.00814767740666866	NaN	40.1927337646484
1789	81.6841583251953	1.81363070011139	-7.79834747314453	0.0149041991680861	-0.00132951640989631	-0.0208099745213985	0.00548864435404539	NaN	40.8420791625977
1790	82.9828567504883	1.16428208351135	-7.6684775352478	0.00711201597005129	0.00516396993771195	0.012956153601408	0.0132808275520802	NaN	41.4914283752441
1791	84.2815551757813	0.514933466911316	-7.73341274261475	-0.00717365415766835	0.0171769186854362	0.0853585228323936	0.0373067259788513	NaN	42.1407775878906
1792	81.6841583251953	1.16428208351135	-7.99315214157104	-0.0237320438027382	0.0379560738801956	0.103215612471104	0.0788650363683701	NaN	40.8420791625977
1793	82.9828567504883	1.16428208351135	-8.18795680999756	-0.0204853005707264	0.0415274947881699	0.0704235062003136	0.0950987562537193	NaN	41.4914283752441
1794	81.6841583251953	3.43700218200684	-8.12302207946777	-0.023407369852066	0.0425015166401863	0.0756182968616486	0.0912026613950729	NaN	40.8420791625977
1795	81.6841583251953	2.78765368461609	-7.86328220367432	-0.0253554154187441	0.0314625911414623	0.0912026613950729	0.0778910145163536	NaN	40.8420791625977
1796	81.6841583251953	2.78765368461609	-7.73341274261475	-0.0110697457566857	0.0155535480007529	0.0899039655923843	0.0541897900402546	NaN	40.8420791625977
1797	82.3335113525391	2.46297931671143	-7.86328220367432	-0.0100957229733467	0.0158782228827477	0.0434755384922028	0.0278911720961332	NaN	41.1667556762695
1798	81.0348129272461	3.11232805252075	-8.12302207946777	-0.00522560812532902	0.0207483377307653	0.0386054255068302	0.0103587592020631	NaN	40.517406463623
1799	82.9828567504883	3.43700218200684	-8.12302207946777	0.000293855206109583	0.00386527273803949	-0.0110697457566857	0.00581331877037883	NaN	41.4914283752441
1800	81.6841583251953	3.11232805252075	-8.18795680999756	0.00321592413820326	-0.000680167751852423	-0.0295761823654175	-0.0113944197073579	NaN	40.8420791625977
1801	82.3335113525391	3.11232805252075	-8.12302207946777	0.0162028968334198	-0.0224333461374044	-0.0766539573669434	-0.0211346503347158	NaN	41.1667556762695
1802	82.3335113525391	2.78765368461609	-7.9282169342041	0.0217223595827818	-0.0399657599627972	-0.106523998081684	-0.0636669844388962	NaN	41.1667556762695
1803	81.6841583251953	2.13830494880676	-8.31782627105713	0.0262678004801273	-0.0376930385828018	-0.0792513489723206	-0.0743812397122383	NaN	40.8420791625977
1804	82.9828567504883	3.11232805252075	-8.4476957321167	0.0395794473588467	-0.0451605506241322	-0.0691864490509033	-0.0880175605416298	NaN	41.4914283752441
1805	82.3335113525391	2.78765368461609	-8.18795680999756	0.0223717093467712	-0.0461345724761486	-0.0841214656829834	-0.0704851448535919	NaN	41.1667556762695
1806	82.3335113525391	2.13830494880676	-7.86328220367432	0.0123068047687411	-0.048407293856144	-0.0721085146069527	-0.0373683646321297	NaN	41.1667556762695
1807	83.632209777832	2.46297931671143	-7.86328220367432	0.0168522447347641	-0.0347709693014622	-0.0373683646321297	-0.0182125810533762	NaN	41.816104888916
1808	83.632209777832	2.46297931671143	-7.27886867523193	0.012956153601408	-0.0243813935667276	-0.0324982516467571	0.00354059832170606	NaN	41.816104888916
1809	82.3335113525391	2.13830494880676	-7.99315214157104	0.0171769186854362	-0.0350956469774246	0.00483929552137852	-0.00782300252467394	NaN	41.1667556762695
1810	82.9828567504883	2.13830494880676	-7.9282169342041	0.011982130818069	-0.0240567177534103	0.0233457311987877	0.0175015944987535	NaN	41.4914283752441
1811	81.6841583251953	4.08635091781616	-7.99315214157104	-0.00814767740666866	0.00386527273803949	0.112631164491177	0.0298392176628113	NaN	40.8420791625977
1812	82.9828567504883	2.13830494880676	-7.47367286682129	-0.032173577696085	0.00711201597005129	0.127241507172585	0.0694494843482971	NaN	41.4914283752441
1813	79.7361145019531	4.08635091781616	-7.6684775352478	-0.0250307414680719	0.0178262684494257	0.105163656175137	0.0876312479376793	NaN	39.8680572509766
1814	80.3854675292969	2.78765368461609	-7.47367286682129	-0.0331475995481014	0.0246444288641214	0.0976961478590965	0.0843845009803772	NaN	40.1927337646484
1815	79.7361145019531	3.11232805252075	-7.6684775352478	-0.0295761823654175	0.0162028968334198	0.117501281201839	0.0710728541016579	NaN	39.8680572509766
1816	81.0348129272461	2.13830494880676	-7.53860807418823	-0.0247060675173998	0.012956153601408	0.110683120787144	0.0412028171122074	NaN	40.517406463623
1817	79.7361145019531	4.08635091781616	-7.34380340576172	-0.0224333461374044	0.00743668992072344	0.0675014406442642	0.0249691028147936	NaN	39.8680572509766
1818	79.0867691040039	2.78765368461609	-7.60354280471802	-0.00425158534198999	0.0175015944987535	0.0324366129934788	0.000943203864153475	NaN	39.543384552002
1819	80.3854675292969	3.43700218200684	-7.6684775352478	0.0022419011220336	0.0123068047687411	-0.0211346503347158	-0.00522560812532902	NaN	40.1927337646484
1820	81.6841583251953	2.46297931671143	-7.47367286682129	-0.00295288790948689	0.0106834331527352	-0.0513293594121933	-0.017887907102704	NaN	40.8420791625977
1821	82.9828567504883	2.13830494880676	-7.9282169342041	0.00678734155371785	-0.00555028254166245	-0.11042008548975	-0.0247060675173998	NaN	41.4914283752441
1822	82.3335113525391	2.46297931671143	-7.73341274261475	0.0382807515561581	-0.00944637414067984	-0.127627819776535	-0.0789266750216484	NaN	41.1667556762695
1823	81.0348129272461	3.11232805252075	-7.79834747314453	0.0314625911414623	0.00321592413820326	-0.0984071344137192	-0.0896409302949905	NaN	40.517406463623
1824	82.9828567504883	2.13830494880676	-7.79834747314453	0.0373067259788513	0.000293855206109583	-0.0919136479496956	-0.0987318083643913	NaN	41.4914283752441
1825	82.3335113525391	1.81363070011139	-7.79834747314453	0.0249691028147936	0.00289124972186983	-0.104900620877743	-0.0763292834162712	NaN	41.1667556762695
1826	82.3335113525391	2.46297931671143	-7.86328220367432	0.0188002903014421	0.00418994715437293	-0.0834721177816391	-0.0581475235521793	NaN	41.1667556762695
1827	81.0348129272461	2.46297931671143	-8.12302207946777	0.00678734155371785	0.000618529506027699	-0.0678877532482147	-0.0266541130840778	NaN	40.517406463623
1828	82.3335113525391	2.13830494880676	-8.18795680999756	0.0145795252174139	0.0103587592020631	-0.0474332682788372	-0.0221086721867323	NaN	41.1667556762695
1829	81.6841583251953	2.13830494880676	-8.05808639526367	0.0152288740500808	-0.00555028254166245	-0.0159398596733809	-0.00879702530801296	NaN	40.8420791625977
1830	81.0348129272461	3.11232805252075	-7.99315214157104	0.00354059832170606	0.00516396993771195	0.0145795252174139	-0.00100484199356288	NaN	40.517406463623
1831	82.9828567504883	1.81363070011139	-7.79834747314453	-0.00879702530801296	0.0220470335334539	0.0795143842697144	0.0334106348454952	NaN	41.4914283752441
1832	81.0348129272461	3.11232805252075	-7.9282169342041	-0.0256800893694162	0.0327612869441509	0.11457921564579	0.0681507885456085	NaN	40.517406463623
1833	82.9828567504883	2.13830494880676	-8.05808639526367	-0.0224333461374044	0.0278911720961332	0.0746442750096321	0.084059827029705	NaN	41.4914283752441
1834	80.3854675292969	3.7616765499115	-8.25289154052734	-0.02697878703475	0.0337353087961674	0.0912026613950729	0.0918520092964172	NaN	40.1927337646484
1835	82.3335113525391	3.43700218200684	-8.12302207946777	-0.0253554154187441	0.0213976856321096	0.0941247344017029	0.0723715499043465	NaN	41.1667556762695
1836	81.0348129272461	4.08635091781616	-8.18795680999756	-0.0162645354866982	0.0136055024340749	0.0925013571977615	0.0522417463362217	NaN	40.517406463623
1837	82.9828567504883	3.43700218200684	-7.79834747314453	-0.0113944197073579	0.00711201597005129	0.0470469556748867	0.0334106348454952	NaN	41.4914283752441
1838	81.6841583251953	2.78765368461609	-7.86328220367432	-0.00457625929266214	0.00873538758605719	0.0168522447347641	0.0171769186854362	NaN	40.8420791625977
1839	82.9828567504883	2.78765368461609	-8.12302207946777	-0.00197886489331722	0.00808603875339031	-0.0175632312893867	0.00354059832170606	NaN	41.4914283752441
1840	81.0348129272461	3.7616765499115	-7.86328220367432	-0.0026282137259841	-0.0107450718060136	-0.0373683646321297	-0.0100957229733467	NaN	40.517406463623
1841	82.3335113525391	3.11232805252075	-7.99315214157104	0.00581331877037883	-0.0334722734987736	-0.100355185568333	-0.0292515084147453	NaN	41.1667556762695
1842	81.0348129272461	3.43700218200684	-8.18795680999756	0.0314625911414623	-0.0493813157081604	-0.125030428171158	-0.0691864490509033	NaN	40.517406463623
1843	82.9828567504883	2.78765368461609	-8.05808639526367	0.0347093306481838	-0.0454852245748043	-0.0831474438309669	-0.0925630033016205	NaN	41.4914283752441
1844	80.3854675292969	3.7616765499115	-7.79834747314453	0.0379560738801956	-0.0428878292441368	-0.0786020010709763	-0.0850954875349998	NaN	40.1927337646484
1845	82.3335113525391	3.43700218200684	-7.9282169342041	0.029189869761467	-0.038017712533474	-0.086394190788269	-0.0805500522255898	NaN	41.1667556762695
1846	81.6841583251953	3.11232805252075	-7.86328220367432	0.0136055024340749	-0.038017712533474	-0.0776279792189598	-0.0565241500735283	NaN	40.8420791625977
1847	82.9828567504883	3.11232805252075	-7.79834747314453	0.0103587592020631	-0.0266541130840778	-0.0477579422295094	-0.0282774847000837	NaN	41.4914283752441
1848	82.3335113525391	2.78765368461609	-7.9282169342041	0.0220470335334539	-0.0191866029053926	-0.0354203209280968	-0.0100957229733467	NaN	41.1667556762695
1849	82.9828567504883	3.43700218200684	-7.4087381362915	0.0132808275520802	-0.00652430532500148	0.0100340843200684	-0.00652430532500148	NaN	41.4914283752441
1850	82.3335113525391	2.46297931671143	-7.47367286682129	0.00646266713738441	-0.00197886489331722	0.025618452578783	0.00191722682211548	NaN	41.1667556762695
1851	81.0348129272461	3.43700218200684	-8.05808639526367	-0.0237320438027382	0.0217223595827818	0.108410403132439	0.0314625911414623	NaN	40.517406463623
1852	82.9828567504883	2.46297931671143	-7.99315214157104	-0.0363943427801132	0.0395794473588467	0.125942811369896	0.0593845807015896	NaN	41.4914283752441
1853	81.0348129272461	4.08635091781616	-7.9282169342041	-0.02697878703475	0.049319677054882	0.0795143842697144	0.0811377614736557	NaN	40.517406463623
1854	81.0348129272461	2.46297931671143	-7.53860807418823	-0.0308748781681061	0.0597092546522617	0.0645793676376343	0.07139752805233	NaN	40.517406463623
1855	81.0348129272461	3.11232805252075	-7.6684775352478	-0.0331475995481014	0.0483456552028656	0.0739949271082878	0.069124810397625	NaN	40.517406463623
1856	81.0348129272461	2.13830494880676	-7.86328220367432	-0.0308748781681061	0.0298392176628113	0.06393001973629	0.0506183728575706	NaN	40.517406463623
1857	80.3854675292969	3.11232805252075	-7.9282169342041	-0.0260047651827335	0.0265924744307995	0.0324366129934788	0.0269171483814716	NaN	40.1927337646484
1858	79.7361145019531	3.11232805252075	-7.99315214157104	-0.0162645354866982	0.0295145437121391	0.00970941036939621	0.00126787810586393	NaN	39.8680572509766
1859	79.0867691040039	4.08635091781616	-8.05808639526367	-0.00944637414067984	0.0252937767654657	-0.0126931173726916	-0.00814767740666866	NaN	39.543384552002
1860	80.3854675292969	4.08635091781616	-8.18795680999756	-0.0110697457566857	0.0116574559360743	-0.0266541130840778	-0.0175632312893867	NaN	40.1927337646484
1861	80.3854675292969	4.08635091781616	-7.73341274261475	0.00191722682211548	-0.017887907102704	-0.0724331885576248	-0.0302255302667618	NaN	40.1927337646484
1862	81.6841583251953	3.11232805252075	-7.86328220367432	0.0223717093467712	-0.048407293856144	-0.0971084386110306	-0.0698357969522476	NaN	40.8420791625977
1863	79.7361145019531	3.7616765499115	-8.12302207946777	0.0278911720961332	-0.0350956469774246	-0.0659397020936012	-0.0889915823936462	NaN	39.8680572509766
1864	81.0348129272461	3.11232805252075	-7.9282169342041	0.0334106348454952	-0.0620436146855354	-0.0643163323402405	-0.0967837646603584	NaN	40.517406463623
1865	81.6841583251953	2.46297931671143	-7.79834747314453	0.0304885655641556	-0.0623682886362076	-0.0841214656829834	-0.0760046094655991	NaN	40.8420791625977
1866	81.6841583251953	3.43700218200684	-8.05808639526367	0.0236704051494598	-0.0516540370881557	-0.0675630792975426	-0.0526280589401722	NaN	40.8420791625977
1867	81.6841583251953	3.43700218200684	-7.86328220367432	0.0100340843200684	-0.0474332682788372	-0.043212503194809	-0.0208099745213985	NaN	40.8420791625977
1868	81.0348129272461	3.11232805252075	-8.18795680999756	0.01100810803473	-0.0279528107494116	-0.0448358729481697	-0.00684897974133492	NaN	40.517406463623
1869	82.9828567504883	1.48895645141602	-7.86328220367432	0.01100810803473	-0.02697878703475	-0.0156151866540313	-0.00132951640989631	NaN	41.4914283752441
1870	82.3335113525391	2.13830494880676	-7.9282169342041	0.00678734155371785	-0.0149658378213644	0.0142548503354192	0.0132808275520802	NaN	41.1667556762695
1871	82.3335113525391	2.78765368461609	-8.12302207946777	-0.0143164889886975	0.00776136433705688	0.0785403624176979	0.0353586822748184	NaN	41.1667556762695
1872	82.9828567504883	2.46297931671143	-7.60354280471802	-0.0263294391334057	0.0252937767654657	0.110033772885799	0.0739949271082878	NaN	41.4914283752441
1873	82.3335113525391	3.43700218200684	-7.60354280471802	-0.023407369852066	0.0441248863935471	0.0785403624176979	0.0954234302043915	NaN	41.1667556762695
1874	82.3335113525391	2.78765368461609	-7.60354280471802	-0.0230826959013939	0.0431508645415306	0.0665274113416672	0.0876312479376793	NaN	41.1667556762695
1875	83.632209777832	3.11232805252075	-7.73341274261475	-0.0250307414680719	0.0463976077735424	0.0876312479376793	0.0769169926643372	NaN	41.816104888916
1876	81.6841583251953	3.11232805252075	-7.99315214157104	-0.0198359526693821	0.0334106348454952	0.0902286395430565	0.0545144639909267	NaN	40.8420791625977
1877	82.9828567504883	4.08635091781616	-7.79834747314453	-0.00717365415766835	0.0239950809627771	0.0629559978842735	0.0386054255068302	NaN	41.4914283752441
1878	82.3335113525391	2.78765368461609	-7.86328220367432	0.000943203864153475	0.0213976856321096	0.0389300994575024	0.0113327819854021	NaN	41.1667556762695
1879	83.632209777832	2.78765368461609	-7.47367286682129	0.000618529506027699	0.00159255252219737	-0.000355493422830477	0.00970941036939621	NaN	41.816104888916
1880	81.6841583251953	3.7616765499115	-7.73341274261475	0.00970941036939621	-0.00555028254166245	-0.0256800893694162	-0.0026282137259841	NaN	40.8420791625977
1881	81.6841583251953	3.7616765499115	-8.25289154052734	0.0168522447347641	-0.0273034609854221	-0.0782773271203041	-0.0256800893694162	NaN	40.8420791625977
1882	81.0348129272461	3.7616765499115	-8.25289154052734	0.0441248863935471	-0.0438618510961533	-0.110744759440422	-0.0617189407348633	NaN	40.517406463623
1883	79.7361145019531	3.11232805252075	-8.25289154052734	0.045423585921526	-0.0260047651827335	-0.0782773271203041	-0.0922383219003677	NaN	39.8680572509766
1884	82.3335113525391	3.43700218200684	-7.86328220367432	0.0408781431615353	-0.0331475995481014	-0.0844461396336555	-0.0909396260976791	NaN	41.1667556762695
1885	81.6841583251953	4.41102504730225	-7.86328220367432	0.0373067259788513	-0.0276281367987394	-0.0964590907096863	-0.0743812397122383	NaN	40.8420791625977
1886	81.0348129272461	4.08635091781616	-8.38276100158691	0.0236704051494598	-0.0263294391334057	-0.0987318083643913	-0.0467839203774929	NaN	40.517406463623
1887	81.0348129272461	4.08635091781616	-7.99315214157104	0.00678734155371785	-0.0146411629393697	-0.0584721975028515	-0.0243813935667276	NaN	40.517406463623
1888	81.0348129272461	4.08635091781616	-7.9282169342041	0.0126314787194133	-0.00619963090866804	-0.0467839203774929	-0.00230353930965066	NaN	40.517406463623
1889	81.0348129272461	4.08635091781616	-8.12302207946777	0.00646266713738441	0.011982130818069	0.00776136433705688	0.00289124972186983	NaN	40.517406463623
1890	83.632209777832	4.08635091781616	-7.9282169342041	0.00841071270406246	-0.00360223650932312	0.0347093306481838	0.00159255252219737	NaN	41.816104888916
1891	81.0348129272461	4.41102504730225	-7.73341274261475	-0.0230826959013939	0.0314625911414623	0.113605186343193	0.0321119390428066	NaN	40.517406463623
1892	80.3854675292969	4.08635091781616	-8.12302207946777	-0.0363943427801132	0.0431508645415306	0.1191246509552	0.0704235062003136	NaN	40.1927337646484
1893	80.3854675292969	3.43700218200684	-8.05808639526367	-0.0337969474494457	0.0584105588495731	0.0775663405656815	0.0912026613950729	NaN	40.1927337646484
1894	80.3854675292969	3.7616765499115	-8.05808639526367	-0.0389917381107807	0.0567871853709221	0.0730208978056908	0.0947740823030472	NaN	40.1927337646484
1895	77.7880706787109	4.73569965362549	-7.99315214157104	-0.0360696688294411	0.0444495603442192	0.0775663405656815	0.0730208978056908	NaN	38.8940353393555
1896	79.0867691040039	4.08635091781616	-7.6684775352478	-0.03444629535079	0.0343846566975117	0.0632806718349457	0.0450989119708538	NaN	39.543384552002
1897	79.0867691040039	4.08635091781616	-7.79834747314453	-0.0221086721867323	0.029189869761467	0.0340599827468395	0.0308132413774729	NaN	39.543384552002
1898	80.3854675292969	4.08635091781616	-8.25289154052734	-0.0139918150380254	0.0353586822748184	-0.00425158534198999	0.0116574559360743	NaN	40.1927337646484
1899	80.3854675292969	4.73569965362549	-8.18795680999756	-0.0107450718060136	0.0308132413774729	-0.0448358729481697	-0.00457625929266214	NaN	40.1927337646484
1900	81.6841583251953	3.7616765499115	-7.9282169342041	-0.0110697457566857	0.0213976856321096	-0.0682124271988869	-0.0253554154187441	NaN	40.8420791625977
1901	82.3335113525391	3.7616765499115	-7.79834747314453	0.00256657530553639	-0.00782300252467394	-0.103277251124382	-0.0419138073921204	NaN	41.1667556762695
1902	80.3854675292969	3.7616765499115	-7.73341274261475	0.0373067259788513	-0.0146411629393697	-0.128277182579041	-0.0714591667056084	NaN	40.1927337646484
1903	81.6841583251953	3.43700218200684	-7.73341274261475	0.0340599827468395	-0.0191866029053926	-0.086394190788269	-0.0880175605416298	NaN	40.8420791625977
1904	81.0348129272461	3.7616765499115	-8.18795680999756	0.0412028171122074	-0.0334722734987736	-0.0834721177816391	-0.0941863730549812	NaN	40.517406463623
1905	81.0348129272461	2.78765368461609	-7.9282169342041	0.0314625911414623	-0.0279528107494116	-0.0883422344923019	-0.0834721177816391	NaN	40.517406463623
1906	82.3335113525391	1.81363070011139	-7.6684775352478	0.012956153601408	-0.0305502042174339	-0.0776279792189598	-0.0578228458762169	NaN	41.1667556762695
1907	82.9828567504883	1.81363070011139	-7.34380340576172	0.0126314787194133	-0.0123684434220195	-0.0438618510961533	-0.0149658378213644	NaN	41.4914283752441
1908	82.9828567504883	2.13830494880676	-7.4087381362915	0.0175015944987535	-0.00100484199356288	-0.0399657599627972	-0.00879702530801296	NaN	41.4914283752441
1909	82.3335113525391	1.81363070011139	-7.6684775352478	0.0123068047687411	-0.00295288790948689	-0.0230826959013939	0.00191722682211548	NaN	41.1667556762695
1910	80.3854675292969	3.7616765499115	-8.18795680999756	0.00548864435404539	0.0168522447347641	0.01100810803473	0.00646266713738441	NaN	40.1927337646484
1911	82.9828567504883	2.78765368461609	-7.99315214157104	-0.00912170019000769	0.0356833562254906	0.0684754624962807	0.0314625911414623	NaN	41.4914283752441
1912	82.3335113525391	3.11232805252075	-7.6684775352478	-0.0292515084147453	0.0499690249562263	0.108410403132439	0.0821117833256721	NaN	41.1667556762695
1913	81.0348129272461	3.7616765499115	-7.79834747314453	-0.0295761823654175	0.0538651160895824	0.0668520927429199	0.0989948436617851	NaN	40.517406463623
1914	81.6841583251953	4.08635091781616	-7.34380340576172	-0.0240567177534103	0.0545144639909267	0.066202737390995	0.0938000604510307	NaN	40.8420791625977
1915	83.632209777832	3.11232805252075	-7.9282169342041	-0.0253554154187441	0.031137915328145	0.0769169926643372	0.0762676447629929	NaN	41.816104888916
1916	82.9828567504883	2.78765368461609	-8.25289154052734	-0.0253554154187441	0.0210730116814375	0.084059827029705	0.0535404421389103	NaN	41.4914283752441
1917	82.9828567504883	3.43700218200684	-7.9282169342041	-0.0237320438027382	0.0126314787194133	0.0584105588495731	0.0243197549134493	NaN	41.4914283752441
1918	83.632209777832	3.11232805252075	-8.05808639526367	-3.08191010844894e-05	0.00386527273803949	0.0499690249562263	0.0103587592020631	NaN	41.816104888916
1919	82.9828567504883	3.11232805252075	-8.05808639526367	-0.00360223650932312	0.00191722682211548	0.00548864435404539	-0.00684897974133492	NaN	41.4914283752441
1920	81.0348129272461	3.7616765499115	-7.79834747314453	-0.00132951640989631	-0.00425158534198999	-0.0227580219507217	-0.0107450718060136	NaN	40.517406463623
1921	81.6841583251953	4.08635091781616	-8.38276100158691	0.00386527273803949	-0.0464592464268208	-0.0649656802415848	-0.0305502042174339	NaN	40.8420791625977
1922	82.3335113525391	2.78765368461609	-8.05808639526367	0.0334106348454952	-0.0587968714535236	-0.0997058376669884	-0.0717838406562805	NaN	41.1667556762695
1923	81.0348129272461	3.7616765499115	-8.05808639526367	0.0288651939481497	-0.0493813157081604	-0.0643163323402405	-0.0961344167590141	NaN	40.517406463623
1924	82.3335113525391	2.78765368461609	-7.79834747314453	0.0324366129934788	-0.0555501282215118	-0.0675630792975426	-0.0919136479496956	NaN	41.1667556762695
1925	83.632209777832	3.11232805252075	-7.9282169342041	0.0298392176628113	-0.0435371771454811	-0.0932123512029648	-0.0834721177816391	NaN	41.816104888916
1926	82.3335113525391	4.08635091781616	-7.9282169342041	0.0168522447347641	-0.0331475995481014	-0.0753552615642548	-0.0523033849895	NaN	41.1667556762695
1927	81.0348129272461	5.38504838943481	-8.25289154052734	0.0165275707840919	-0.0295761823654175	-0.0539267547428608	-0.0286021586507559	NaN	40.517406463623
1928	81.6841583251953	3.7616765499115	-8.18795680999756	0.0103587592020631	-0.0107450718060136	-0.0386670641601086	-0.0104203969240189	NaN	40.8420791625977
1929	80.3854675292969	3.43700218200684	-8.05808639526367	0.00516396993771195	-0.00977104809135199	-0.00327756232582033	0.00646266713738441	NaN	40.1927337646484
1930	81.0348129272461	2.78765368461609	-7.79834747314453	0.0022419011220336	0.00126787810586393	0.0194496400654316	0.00386527273803949	NaN	40.517406463623
1931	78.4374160766602	4.41102504730225	-7.99315214157104	-0.0263294391334057	0.0194496400654316	0.0908779874444008	0.0321119390428066	NaN	39.2187080383301
1932	81.6841583251953	3.43700218200684	-7.99315214157104	-0.0373683646321297	0.0389300994575024	0.115228563547134	0.0730208978056908	NaN	40.8420791625977
1933	79.0867691040039	4.41102504730225	-8.05808639526367	-0.0305502042174339	0.0412028171122074	0.0830858051776886	0.0860078707337379	NaN	39.543384552002
1934	81.0348129272461	3.11232805252075	-7.9282169342041	-0.0256800893694162	0.0551638156175613	0.081787109375	0.0847091749310493	NaN	40.517406463623
1935	80.3854675292969	4.41102504730225	-8.12302207946777	-0.0211346503347158	0.0428261905908585	0.0915273353457451	0.0782156884670258	NaN	40.1927337646484
1936	80.3854675292969	4.08635091781616	-8.05808639526367	-0.0221086721867323	0.0295145437121391	0.086981900036335	0.0619819760322571	NaN	40.1927337646484
1937	81.0348129272461	4.08635091781616	-7.86328220367432	-0.00847235135734081	0.0356833562254906	0.06393001973629	0.0412028171122074	NaN	40.517406463623
1938	80.3854675292969	4.41102504730225	-8.05808639526367	-0.00327756232582033	0.0431508645415306	0.0278911720961332	0.012956153601408	NaN	40.1927337646484
1939	82.9828567504883	3.11232805252075	-8.18795680999756	-0.00782300252467394	0.0265924744307995	-0.0133424662053585	0.0123068047687411	NaN	41.4914283752441
1940	81.6841583251953	2.46297931671143	-7.79834747314453	0.00321592413820326	0.013930176384747	-0.0279528107494116	-0.00717365415766835	NaN	40.8420791625977
1941	80.3854675292969	3.43700218200684	-7.86328220367432	0.00548864435404539	-0.0172385573387146	-0.0808747261762619	-0.0247060675173998	NaN	40.1927337646484
1942	81.0348129272461	3.7616765499115	-8.18795680999756	0.0269171483814716	-0.0399657599627972	-0.0967837646603584	-0.0662643760442734	NaN	40.517406463623
1943	82.3335113525391	2.46297931671143	-7.34380340576172	0.0278911720961332	-0.0428878292441368	-0.0516540370881557	-0.0792513489723206	NaN	41.1667556762695
1944	82.3335113525391	3.43700218200684	-7.9282169342041	0.0298392176628113	-0.0477579422295094	-0.0539267547428608	-0.0883422344923019	NaN	41.1667556762695
1945	81.6841583251953	2.46297931671143	-8.31782627105713	0.0226963832974434	-0.050680011510849	-0.0659397020936012	-0.0672384053468704	NaN	40.8420791625977
1946	81.6841583251953	2.13830494880676	-8.05808639526367	0.0113327819854021	-0.0448358729481697	-0.048407293856144	-0.0451605506241322	NaN	40.8420791625977
1947	84.2815551757813	1.81363070011139	-7.6684775352478	0.00776136433705688	-0.0438618510961533	-0.0273034609854221	-0.0217839982360601	NaN	42.1407775878906
1948	82.9828567504883	2.78765368461609	-7.6684775352478	0.0106834331527352	-0.032173577696085	-0.0188619289547205	-0.00652430532500148	NaN	41.4914283752441
1949	82.9828567504883	3.43700218200684	-7.6684775352478	0.0168522447347641	-0.0331475995481014	0.0314625911414623	0.00159255252219737	NaN	41.4914283752441
1950	79.7361145019531	4.41102504730225	-7.86328220367432	0.00256657530553639	-0.0217839982360601	0.0613326244056225	0.00483929552137852	NaN	39.8680572509766
1951	84.2815551757813	2.78765368461609	-7.73341274261475	-0.0198359526693821	0.00191722682211548	0.11165714263916	0.0168522447347641	NaN	42.1407775878906
1952	81.0348129272461	4.08635091781616	-7.9282169342041	-0.0204853005707264	0.00808603875339031	0.149319365620613	0.0697741582989693	NaN	40.517406463623
1953	83.632209777832	2.78765368461609	-7.6684775352478	-0.017887907102704	0.0233457311987877	0.110683120787144	0.0834104791283607	NaN	41.816104888916
1954	81.0348129272461	4.41102504730225	-7.47367286682129	-0.0311995539814234	0.0249691028147936	0.115877911448479	0.0918520092964172	NaN	40.517406463623
1955	82.3335113525391	4.08635091781616	-7.73341274261475	-0.00879702530801296	0.00711201597005129	0.126916840672493	0.0665274113416672	NaN	41.1667556762695
1956	81.0348129272461	2.46297931671143	-7.86328220367432	-0.0211346503347158	0.0106834331527352	0.11165714263916	0.0425015166401863	NaN	40.517406463623
1957	82.9828567504883	3.11232805252075	-7.99315214157104	-0.00717365415766835	-0.00197886489331722	0.0847091749310493	0.0188002903014421	NaN	41.4914283752441
1958	81.0348129272461	3.43700218200684	-7.79834747314453	-0.00425158534198999	0.00256657530553639	0.0548391379415989	-0.00295288790948689	NaN	40.517406463623
1959	81.0348129272461	4.08635091781616	-7.99315214157104	-0.00230353930965066	0.00646266713738441	0.0158782228827477	-0.0169138833880424	NaN	40.517406463623
1960	81.6841583251953	4.08635091781616	-7.73341274261475	0.0126314787194133	-0.00522560812532902	-0.0120437685400248	-0.0204853005707264	NaN	40.8420791625977
1961	83.632209777832	3.11232805252075	-7.79834747314453	0.0145795252174139	-0.0126931173726916	-0.0532774068415165	-0.0360696688294411	NaN	41.816104888916
1962	81.6841583251953	2.46297931671143	-8.05808639526367	0.029189869761467	-0.0295761823654175	-0.0899656042456627	-0.0711344927549362	NaN	40.8420791625977
1963	82.9828567504883	3.7616765499115	-8.31782627105713	0.0314625911414623	-0.0282774847000837	-0.0561994761228561	-0.0945110470056534	NaN	41.4914283752441
1964	81.6841583251953	3.7616765499115	-7.99315214157104	0.0382807515561581	-0.0195112787187099	-0.0734072178602219	-0.0993811637163162	NaN	40.8420791625977
1965	82.9828567504883	3.43700218200684	-7.9282169342041	0.0262678004801273	-0.0175632312893867	-0.0824980959296227	-0.0811994001269341	NaN	41.4914283752441
1966	82.9828567504883	3.43700218200684	-7.73341274261475	0.0116574559360743	-0.0104203969240189	-0.0831474438309669	-0.0523033849895	NaN	41.4914283752441
1967	80.3854675292969	4.08635091781616	-7.99315214157104	0.00711201597005129	-0.00457625929266214	-0.0597708933055401	-0.0227580219507217	NaN	40.1927337646484
1968	79.7361145019531	3.7616765499115	-8.25289154052734	0.00354059832170606	0.00256657530553639	-0.0493813157081604	-0.00425158534198999	NaN	39.8680572509766
1969	78.4374160766602	3.7616765499115	-8.18795680999756	0.00191722682211548	0.0175015944987535	-0.0188619289547205	0.00841071270406246	NaN	39.2187080383301
1970	81.0348129272461	2.78765368461609	-7.9282169342041	-0.00555028254166245	0.0188002903014421	0.000943203864153475	0.0145795252174139	NaN	40.517406463623
1971	81.0348129272461	2.78765368461609	-7.86328220367432	-0.0152905117720366	0.0327612869441509	0.0590599067509174	0.0450989119708538	NaN	40.517406463623
1972	80.3854675292969	3.43700218200684	-7.86328220367432	-0.0360696688294411	0.040228795260191	0.0928260311484337	0.0785403624176979	NaN	40.1927337646484
1973	80.3854675292969	2.78765368461609	-7.60354280471802	-0.0393164120614529	0.0473716296255589	0.0580858811736107	0.0996441915631294	NaN	40.1927337646484
1974	79.7361145019531	4.08635091781616	-8.25289154052734	-0.0302255302667618	0.0405534692108631	0.0616573020815849	0.0915273353457451	NaN	39.8680572509766
1975	80.3854675292969	3.43700218200684	-8.05808639526367	-0.0318489037454128	0.0275664981454611	0.0853585228323936	0.0843845009803772	NaN	40.1927337646484
1976	80.3854675292969	3.7616765499115	-8.12302207946777	-0.0260047651827335	0.0217223595827818	0.100618220865726	0.0554884895682335	NaN	40.1927337646484
1977	81.6841583251953	3.11232805252075	-8.05808639526367	-0.0169138833880424	0.0158782228827477	0.0853585228323936	0.0356833562254906	NaN	40.8420791625977
1978	80.3854675292969	3.7616765499115	-7.86328220367432	-0.00490093370899558	0.0194496400654316	0.0704235062003136	0.012956153601408	NaN	40.1927337646484
1979	82.9828567504883	1.81363070011139	-7.9282169342041	0.000618529506027699	0.0191249661147594	-0.00392691092565656	0.00873538758605719	NaN	41.4914283752441
1980	81.6841583251953	3.11232805252075	-8.18795680999756	-0.00522560812532902	0.00938473641872406	-0.039641086012125	-0.0208099745213985	NaN	40.8420791625977
1981	81.6841583251953	2.46297931671143	-7.86328220367432	0.0136055024340749	-0.0139918150380254	-0.121134340763092	-0.0328229255974293	NaN	40.8420791625977
1982	82.3335113525391	2.13830494880676	-7.79834747314453	0.0288651939481497	-0.032173577696085	-0.156199172139168	-0.0665890574455261	NaN	41.1667556762695
1983	82.3335113525391	1.81363070011139	-7.73341274261475	0.0431508645415306	-0.0211346503347158	-0.123731732368469	-0.0919136479496956	NaN	41.1667556762695
1984	82.3335113525391	3.11232805252075	-7.47367286682129	0.0502936989068985	-0.0185372550040483	-0.12080966681242	-0.0954850688576698	NaN	41.1667556762695
1985	82.3335113525391	3.43700218200684	-7.53860807418823	0.0363327041268349	-0.0247060675173998	-0.129251196980476	-0.085420161485672	NaN	41.1667556762695
1986	82.9828567504883	2.13830494880676	-7.79834747314453	0.0197743140161037	-0.0331475995481014	-0.100355185568333	-0.0604202412068844	NaN	41.4914283752441
1987	83.632209777832	2.13830494880676	-7.6684775352478	0.0149041991680861	-0.00327756232582033	-0.0549007803201675	-0.0331475995481014	NaN	41.816104888916
1988	82.9828567504883	2.46297931671143	-7.79834747314453	0.011982130818069	-0.00879702530801296	-0.0454852245748043	-0.0120437685400248	NaN	41.4914283752441
1989	83.632209777832	2.46297931671143	-7.47367286682129	0.0103587592020631	-0.0110697457566857	-0.00684897974133492	-0.0120437685400248	NaN	41.816104888916
1990	82.3335113525391	2.78765368461609	-7.34380340576172	0.00678734155371785	-0.0169138833880424	0.0178262684494257	0.00386527273803949	NaN	41.1667556762695
1991	81.6841583251953	2.78765368461609	-7.73341274261475	-0.00684897974133492	0.00516396993771195	0.0889299437403679	0.0145795252174139	NaN	40.8420791625977
1992	82.3335113525391	1.48895645141602	-7.79834747314453	-0.0260047651827335	0.0123068047687411	0.121722050011158	0.0600339286029339	NaN	41.1667556762695
1993	81.0348129272461	3.7616765499115	-8.12302207946777	-0.0198359526693821	0.031137915328145	0.0752936229109764	0.076592318713665	NaN	40.517406463623
1994	81.6841583251953	2.78765368461609	-8.12302207946777	-0.021459324285388	0.0321119390428066	0.0616573020815849	0.0808130875229836	NaN	40.8420791625977
1995	81.0348129272461	2.78765368461609	-8.12302207946777	-0.0217839982360601	0.025618452578783	0.094449408352375	0.0616573020815849	NaN	40.517406463623
1996	81.6841583251953	2.46297931671143	-7.73341274261475	-0.0247060675173998	0.011982130818069	0.086981900036335	0.0363327041268349	NaN	40.8420791625977
1997	80.3854675292969	3.11232805252075	-8.05808639526367	-0.0188619289547205	0.0116574559360743	0.0486703291535378	0.0152288740500808	NaN	40.1927337646484
1998	81.0348129272461	3.43700218200684	-7.99315214157104	-0.00555028254166245	0.0233457311987877	0.0132808275520802	0.000293855206109583	NaN	40.517406463623
1999	81.0348129272461	3.43700218200684	-8.25289154052734	-0.00197886489331722	0.0165275707840919	-0.0117190945893526	-0.00879702530801296	NaN	40.517406463623
2000	82.9828567504883	2.78765368461609	-7.86328220367432	-0.00977104809135199	0.0136055024340749	-0.0422384813427925	-0.0162645354866982	NaN	41.4914283752441
[truncated: 6,260 more rows]
