# Supplementary material for: Precise instruction and consideration of the vertical and horizontal force component increases validity and reliability of the 90:20 Isometric Posterior Chain Test
Source: PLoS One. 2024 Oct 28;19(10):e0312843. doi: 10.1371/journal.pone.0312843 (PMC11515970; doi:10.1371/journal.pone.0312843)
Supplement: S1 File — (ZIP) [file pone.0312843.s001.zip › S1_Raw_Data/M1_P04_vh_3.csv]

1	82.9828567504883	7.00841951370239	-7.47367286682129	-0.0133424662053585	0.0350340083241463	0.00873538758605719	0.0113327819854021	NaN	41.4914283752441
2	84.9309005737305	6.35907125473022	-7.53860807418823	-0.0117190945893526	0.0175015944987535	0.00386527273803949	-0.00100484199356288	NaN	42.4654502868652
3	83.632209777832	7.00841951370239	-7.86328220367432	-0.00879702530801296	0.0213976856321096	-0.00749832857400179	0.00191722682211548	NaN	41.816104888916
4	84.2815551757813	7.00841951370239	-7.79834747314453	-0.0139918150380254	0.013930176384747	-0.0169138833880424	0.00354059832170606	NaN	42.1407775878906
5	83.632209777832	6.68374538421631	-7.79834747314453	-0.00197886489331722	0.0113327819854021	-0.0191866029053926	0.000293855206109583	NaN	41.816104888916
6	81.6841583251953	6.35907125473022	-7.53860807418823	0.0285405199974775	-0.00490093370899558	-0.00619963090866804	0.00743668992072344	NaN	40.8420791625977
7	81.6841583251953	8.3071174621582	-8.05808639526367	0.0376313999295235	-0.0198359526693821	-0.000680167751852423	0.00776136433705688	NaN	40.8420791625977
8	81.0348129272461	7.33309412002563	-7.86328220367432	0.0343846566975117	-0.0120437685400248	0.00418994715437293	-0.00587495695799589	NaN	40.517406463623
9	83.632209777832	6.35907125473022	-7.9282169342041	0.0379560738801956	-0.0292515084147453	0.0022419011220336	0.0022419011220336	NaN	41.816104888916
10	81.6841583251953	7.98244285583496	-8.25289154052734	0.0282158460468054	-0.0149658378213644	0.00321592413820326	-0.00619963090866804	NaN	40.8420791625977
11	81.6841583251953	7.98244285583496	-7.6684775352478	0.0285405199974775	-0.00782300252467394	-0.00522560812532902	0.00678734155371785	NaN	40.8420791625977
12	81.0348129272461	7.98244285583496	-7.47367286682129	0.0230210572481155	-0.00132951640989631	0.000943203864153475	0.000618529506027699	NaN	40.517406463623
13	80.3854675292969	7.98244285583496	-7.86328220367432	0.0142548503354192	0.00191722682211548	0.00873538758605719	-0.00360223650932312	NaN	40.1927337646484
14	81.6841583251953	7.98244285583496	-8.05808639526367	0.00126787810586393	0.000618529506027699	0.0149041991680861	-0.00327756232582033	NaN	40.8420791625977
15	81.0348129272461	7.00841951370239	-7.6684775352478	-0.0120437685400248	-0.00295288790948689	0.0132808275520802	0.000293855206109583	NaN	40.517406463623
16	80.3854675292969	7.00841951370239	-7.60354280471802	-0.0237320438027382	0.0149041991680861	-0.00132951640989631	0.00873538758605719	NaN	40.1927337646484
17	79.7361145019531	7.65776824951172	-7.53860807418823	-0.0282774847000837	0.0223717093467712	-0.0133424662053585	0.0100340843200684	NaN	39.8680572509766
18	81.6841583251953	7.33309412002563	-7.4087381362915	-0.0208099745213985	0.0249691028147936	-0.0146411629393697	-0.000355493422830477	NaN	40.8420791625977
19	81.6841583251953	7.98244285583496	-7.99315214157104	-0.0347709693014622	0.0226963832974434	-0.0337969474494457	0.00808603875339031	NaN	40.8420791625977
20	81.0348129272461	7.98244285583496	-7.73341274261475	-0.0169138833880424	0.00321592413820326	-0.032173577696085	0.0304885655641556	NaN	40.517406463623
21	81.6841583251953	7.65776824951172	-7.60354280471802	-0.00165419070981443	-0.0026282137259841	-0.0191866029053926	0.00483929552137852	NaN	40.8420791625977
22	82.3335113525391	8.63179111480713	-7.86328220367432	0.00678734155371785	-0.00132951640989631	-0.017887907102704	0.00354059832170606	NaN	41.1667556762695
23	82.9828567504883	7.33309412002563	-7.73341274261475	-0.00100484199356288	-0.00717365415766835	-0.0136671401560307	0.00354059832170606	NaN	41.4914283752441
24	83.632209777832	7.33309412002563	-7.34380340576172	-0.00425158534198999	-0.0201606266200542	-0.0182125810533762	-0.00132951640989631	NaN	41.816104888916
25	82.3335113525391	7.33309412002563	-7.86328220367432	0.000943203864153475	-0.0172385573387146	0.00451462110504508	-0.00100484199356288	NaN	41.1667556762695
26	82.3335113525391	5.7097225189209	-7.73341274261475	0.0340599827468395	-0.0510046854615211	0.0298392176628113	0.00354059832170606	NaN	41.1667556762695
27	83.632209777832	5.38504838943481	-7.47367286682129	0.0278911720961332	-0.0552254542708397	0.0295145437121391	0.0022419011220336	NaN	41.816104888916
28	82.9828567504883	5.38504838943481	-7.60354280471802	0.0288651939481497	-0.050680011510849	0.0275664981454611	-0.00360223650932312	NaN	41.4914283752441
29	82.3335113525391	6.68374538421631	-7.14899873733521	0.0162028968334198	-0.0549007803201675	0.0275664981454611	0.000293855206109583	NaN	41.1667556762695
30	83.632209777832	6.03439664840698	-7.21393346786499	0.00841071270406246	-0.0435371771454811	0.0178262684494257	-0.0026282137259841	NaN	41.816104888916
31	84.9309005737305	6.03439664840698	-7.60354280471802	0.00548864435404539	-0.0208099745213985	0.0191249661147594	0.000943203864153475	NaN	42.4654502868652
32	84.2815551757813	6.68374538421631	-7.6684775352478	-0.00977104809135199	-0.0136671401560307	0.0100340843200684	0.00289124972186983	NaN	42.1407775878906
33	83.632209777832	6.68374538421631	-7.60354280471802	-0.00360223650932312	-0.00165419070981443	0.00354059832170606	-0.00100484199356288	NaN	41.816104888916
34	81.6841583251953	7.98244285583496	-7.60354280471802	-0.00782300252467394	0.000943203864153475	-0.00522560812532902	0.00256657530553639	NaN	40.8420791625977
35	82.9828567504883	8.63179111480713	-7.60354280471802	-0.0110697457566857	0.00159255252219737	-0.00295288790948689	-0.00555028254166245	NaN	41.4914283752441
36	82.3335113525391	7.98244285583496	-8.12302207946777	-0.0175632312893867	0.0217223595827818	-0.0123684434220195	0.0022419011220336	NaN	41.1667556762695
37	84.9309005737305	7.33309412002563	-7.99315214157104	-0.0191866029053926	0.0285405199974775	-0.0156151866540313	-0.000355493422830477	NaN	42.4654502868652
38	83.632209777832	7.98244285583496	-8.12302207946777	-0.0260047651827335	0.0340599827468395	-0.0318489037454128	0.000293855206109583	NaN	41.816104888916
39	81.6841583251953	7.98244285583496	-7.86328220367432	-0.0208099745213985	0.0321119390428066	-0.0318489037454128	-0.00782300252467394	NaN	40.8420791625977
40	84.2815551757813	7.33309412002563	-7.60354280471802	-0.0211346503347158	0.0233457311987877	-0.0227580219507217	0.00386527273803949	NaN	42.1407775878906
41	84.2815551757813	7.65776824951172	-7.47367286682129	-0.0136671401560307	0.0103587592020631	-0.00230353930965066	0.0022419011220336	NaN	42.1407775878906
42	84.2815551757813	7.00841951370239	-7.9282169342041	-0.0117190945893526	0.0116574559360743	-0.00619963090866804	0.00191722682211548	NaN	42.1407775878906
43	83.632209777832	7.65776824951172	-7.9282169342041	-0.0026282137259841	0.00451462110504508	0.00873538758605719	-0.00457625929266214	NaN	41.816104888916
44	83.632209777832	7.65776824951172	-7.6684775352478	-0.00587495695799589	0.00548864435404539	-0.00425158534198999	0.00159255252219737	NaN	41.816104888916
45	82.3335113525391	7.65776824951172	-7.73341274261475	-0.00230353930965066	-0.0211346503347158	0.00678734155371785	0.0022419011220336	NaN	41.1667556762695
46	82.9828567504883	8.63179111480713	-7.73341274261475	0.0278911720961332	-0.0211346503347158	0.0369820520281792	0.00873538758605719	NaN	41.4914283752441
47	81.0348129272461	8.63179111480713	-7.53860807418823	0.0317872650921345	-0.0279528107494116	0.0382807515561581	0.00841071270406246	NaN	40.517406463623
48	79.7361145019531	8.3071174621582	-7.79834747314453	0.0285405199974775	-0.0263294391334057	0.0165275707840919	0.00354059832170606	NaN	39.8680572509766
49	81.0348129272461	7.33309412002563	-7.79834747314453	0.0217223595827818	-0.0311995539814234	0.0217223595827818	0.0022419011220336	NaN	40.517406463623
50	81.6841583251953	8.3071174621582	-7.9282169342041	0.0132808275520802	-0.0282774847000837	0.0171769186854362	-3.08191010844894e-05	NaN	40.8420791625977
51	80.3854675292969	8.63179111480713	-7.73341274261475	0.013930176384747	-0.0182125810533762	0.0113327819854021	0.0175015944987535	NaN	40.1927337646484
52	82.3335113525391	8.3071174621582	-7.6684775352478	0.00743668992072344	-0.00684897974133492	0.00743668992072344	0.0210730116814375	NaN	41.1667556762695
53	81.6841583251953	8.3071174621582	-7.79834747314453	0.011982130818069	-0.00392691092565656	-0.00360223650932312	0.011982130818069	NaN	40.8420791625977
54	82.9828567504883	7.00841951370239	-7.86328220367432	0.0103587592020631	-0.000680167751852423	0.01100810803473	0.00873538758605719	NaN	41.4914283752441
55	82.9828567504883	7.33309412002563	-7.53860807418823	-0.000355493422830477	-0.00327756232582033	-0.00197886489331722	0.00743668992072344	NaN	41.4914283752441
56	82.9828567504883	7.33309412002563	-7.6684775352478	-0.0198359526693821	0.0288651939481497	-0.0152905117720366	0.0269171483814716	NaN	41.4914283752441
57	81.6841583251953	7.98244285583496	-7.79834747314453	-0.0201606266200542	0.0334106348454952	-0.0286021586507559	0.0308132413774729	NaN	40.8420791625977
58	82.9828567504883	6.35907125473022	-7.34380340576172	-0.0208099745213985	0.0376313999295235	-0.0250307414680719	0.0171769186854362	NaN	41.4914283752441
59	82.3335113525391	6.68374538421631	-7.6684775352478	-0.0318489037454128	0.0353586822748184	-0.0367190167307854	0.0165275707840919	NaN	41.1667556762695
60	82.3335113525391	7.65776824951172	-8.05808639526367	-0.0256800893694162	0.0246444288641214	-0.0201606266200542	0.0175015944987535	NaN	41.1667556762695
61	80.3854675292969	6.68374538421631	-7.73341274261475	-0.00555028254166245	0.0220470335334539	-0.00165419070981443	0.0236704051494598	NaN	40.1927337646484
62	82.3335113525391	7.65776824951172	-7.73341274261475	0.00321592413820326	0.0175015944987535	0.00451462110504508	0.0175015944987535	NaN	41.1667556762695
63	81.6841583251953	7.98244285583496	-7.73341274261475	-0.00457625929266214	0.00906006153672934	-0.00165419070981443	0.0149041991680861	NaN	40.8420791625977
64	82.3335113525391	8.63179111480713	-7.60354280471802	-0.000680167751852423	0.00808603875339031	0.00289124972186983	0.012956153601408	NaN	41.1667556762695
65	83.632209777832	8.3071174621582	-7.73341274261475	0.00418994715437293	0.00386527273803949	-0.00555028254166245	0.0158782228827477	NaN	41.816104888916
66	83.632209777832	7.65776824951172	-7.86328220367432	0.0308132413774729	-0.023407369852066	0.0207483377307653	0.0165275707840919	NaN	41.816104888916
67	81.6841583251953	7.33309412002563	-7.79834747314453	0.0249691028147936	-0.0295761823654175	0.00776136433705688	0.0200989879667759	NaN	40.8420791625977
68	83.632209777832	7.33309412002563	-7.73341274261475	0.0165275707840919	-0.023407369852066	0.0230210572481155	0.012956153601408	NaN	41.816104888916
69	82.9828567504883	8.63179111480713	-7.73341274261475	0.0200989879667759	-0.0266541130840778	0.000293855206109583	0.0113327819854021	NaN	41.4914283752441
70	81.0348129272461	7.65776824951172	-7.47367286682129	0.00548864435404539	-0.0175632312893867	-0.0117190945893526	0.0145795252174139	NaN	40.517406463623
71	84.9309005737305	7.33309412002563	-7.9282169342041	0.0171769186854362	-0.000680167751852423	0.0100340843200684	0.0142548503354192	NaN	42.4654502868652
72	82.9828567504883	7.33309412002563	-7.99315214157104	0.00159255252219737	0.0022419011220336	-0.00457625929266214	0.0136055024340749	NaN	41.4914283752441
73	83.632209777832	7.33309412002563	-7.9282169342041	-0.00100484199356288	0.00386527273803949	0.000293855206109583	0.00808603875339031	NaN	41.816104888916
74	81.6841583251953	8.3071174621582	-7.6684775352478	-0.00619963090866804	0.00873538758605719	0.00711201597005129	0.0100340843200684	NaN	40.8420791625977
75	81.0348129272461	8.95646572113037	-7.6684775352478	-0.00847235135734081	0.00776136433705688	0.00256657530553639	0.00906006153672934	NaN	40.517406463623
76	82.9828567504883	8.63179111480713	-7.73341274261475	-0.0130177913233638	0.0450989119708538	0.000293855206109583	0.012956153601408	NaN	41.4914283752441
77	83.632209777832	7.00841951370239	-7.79834747314453	-0.0188619289547205	0.0428261905908585	-0.0143164889886975	0.0145795252174139	NaN	41.816104888916
78	81.0348129272461	8.63179111480713	-7.9282169342041	-0.0243813935667276	0.047696303576231	-0.0230826959013939	0.00970941036939621	NaN	40.517406463623
79	81.6841583251953	7.98244285583496	-7.60354280471802	-0.0350956469774246	0.0415274947881699	-0.0415891297161579	0.00451462110504508	NaN	40.8420791625977
80	82.3335113525391	7.33309412002563	-7.53860807418823	-0.023407369852066	0.0288651939481497	-0.0165892094373703	0.00743668992072344	NaN	41.1667556762695
81	81.6841583251953	7.65776824951172	-7.34380340576172	-0.0143164889886975	0.0168522447347641	-0.0191866029053926	-0.00522560812532902	NaN	40.8420791625977
82	82.3335113525391	7.98244285583496	-7.4087381362915	-0.017887907102704	0.020423661917448	-0.0250307414680719	-0.0026282137259841	NaN	41.1667556762695
83	80.3854675292969	7.33309412002563	-7.79834747314453	-0.00619963090866804	0.00711201597005129	-0.0139918150380254	-0.0123684434220195	NaN	40.1927337646484
84	81.0348129272461	7.65776824951172	-7.6684775352478	-0.0026282137259841	0.000618529506027699	-0.0188619289547205	-0.0146411629393697	NaN	40.517406463623
85	78.4374160766602	7.98244285583496	-7.4087381362915	0.0113327819854021	-0.0100957229733467	-0.00717365415766835	-0.0139918150380254	NaN	39.2187080383301
86	80.3854675292969	8.63179111480713	-7.6684775352478	0.0265924744307995	-0.028926832601428	0.0252937767654657	-0.0217839982360601	NaN	40.1927337646484
87	81.0348129272461	7.65776824951172	-7.34380340576172	0.0246444288641214	-0.0328229255974293	0.0298392176628113	-0.0341216214001179	NaN	40.517406463623
88	81.0348129272461	8.3071174621582	-7.47367286682129	0.031137915328145	-0.0227580219507217	0.0450989119708538	-0.0208099745213985	NaN	40.517406463623
89	82.3335113525391	7.65776824951172	-7.53860807418823	0.0272418223321438	-0.0224333461374044	0.01847561635077	-0.0165892094373703	NaN	41.1667556762695
90	84.9309005737305	7.33309412002563	-7.73341274261475	0.0181509424000978	-0.0201606266200542	0.00808603875339031	-0.0172385573387146	NaN	42.4654502868652
91	82.3335113525391	8.63179111480713	-7.86328220367432	0.0217223595827818	-0.00555028254166245	0.00808603875339031	-0.0169138833880424	NaN	41.1667556762695
92	82.9828567504883	7.98244285583496	-7.79834747314453	0.0191249661147594	0.00483929552137852	-0.0026282137259841	-0.0110697457566857	NaN	41.4914283752441
93	83.632209777832	7.00841951370239	-7.34380340576172	0.0132808275520802	0.00776136433705688	-0.00879702530801296	-0.0175632312893867	NaN	41.816104888916
94	82.9828567504883	6.68374538421631	-7.60354280471802	0.0168522447347641	0.00191722682211548	-0.00587495695799589	-0.0182125810533762	NaN	41.4914283752441
95	83.632209777832	6.03439664840698	-7.6684775352478	0.00938473641872406	0.00776136433705688	-0.00392691092565656	-0.0117190945893526	NaN	41.816104888916
96	83.632209777832	6.35907125473022	-7.60354280471802	-0.0152905117720366	0.0262678004801273	-0.00782300252467394	-0.0123684434220195	NaN	41.816104888916
97	81.0348129272461	7.33309412002563	-7.79834747314453	-0.0126931173726916	0.0369820520281792	-0.00944637414067984	-0.00814767740666866	NaN	40.517406463623
98	82.9828567504883	6.68374538421631	-7.6684775352478	-0.0169138833880424	0.0330859608948231	-0.0100957229733467	-0.0172385573387146	NaN	41.4914283752441
99	83.632209777832	7.33309412002563	-7.4087381362915	-0.0266541130840778	0.0347093306481838	-0.0302255302667618	-0.0152905117720366	NaN	41.816104888916
100	81.6841583251953	8.95646572113037	-7.73341274261475	-0.0311995539814234	0.0317872650921345	-0.0208099745213985	-0.00944637414067984	NaN	40.8420791625977
101	81.0348129272461	8.3071174621582	-7.79834747314453	-0.00619963090866804	0.0136055024340749	-0.0162645354866982	-0.00879702530801296	NaN	40.517406463623
102	81.6841583251953	8.95646572113037	-7.99315214157104	-0.00587495695799589	0.0158782228827477	-0.03444629535079	-0.0136671401560307	NaN	40.8420791625977
103	81.0348129272461	8.3071174621582	-7.6684775352478	-0.00912170019000769	-0.00197886489331722	-0.0324982516467571	-0.00782300252467394	NaN	40.517406463623
104	81.6841583251953	8.63179111480713	-7.60354280471802	-0.00684897974133492	0.00191722682211548	-0.0243813935667276	-0.0139918150380254	NaN	40.8420791625977
105	82.9828567504883	8.3071174621582	-7.53860807418823	-0.00165419070981443	-0.0152905117720366	-0.0328229255974293	-0.00912170019000769	NaN	41.4914283752441
106	82.9828567504883	7.98244285583496	-7.99315214157104	0.031137915328145	-0.0292515084147453	0.00451462110504508	-0.00717365415766835	NaN	41.4914283752441
107	82.9828567504883	8.63179111480713	-7.99315214157104	0.0321119390428066	-0.0383423902094364	0.0113327819854021	-0.00814767740666866	NaN	41.4914283752441
108	82.9828567504883	8.3071174621582	-7.86328220367432	0.0282158460468054	-0.0308748781681061	0.0236704051494598	-0.00814767740666866	NaN	41.4914283752441
109	82.3335113525391	8.3071174621582	-7.86328220367432	0.0226963832974434	-0.0308748781681061	0.0269171483814716	-0.0100957229733467	NaN	41.1667556762695
110	81.6841583251953	8.63179111480713	-7.53860807418823	0.01847561635077	-0.0305502042174339	0.0123068047687411	-0.0123684434220195	NaN	40.8420791625977
111	83.632209777832	7.00841951370239	-7.08406400680542	0.0207483377307653	-0.0136671401560307	0.00873538758605719	-0.00392691092565656	NaN	41.816104888916
112	82.9828567504883	7.65776824951172	-7.4087381362915	0.01100810803473	-0.0107450718060136	0.00841071270406246	-0.00587495695799589	NaN	41.4914283752441
113	81.0348129272461	7.65776824951172	-7.47367286682129	0.00743668992072344	-0.0117190945893526	0.00321592413820326	-0.0100957229733467	NaN	40.517406463623
114	79.0867691040039	8.63179111480713	-7.79834747314453	-0.00912170019000769	-0.00360223650932312	-0.00165419070981443	-0.00782300252467394	NaN	39.543384552002
115	79.0867691040039	8.3071174621582	-7.53860807418823	-0.0123684434220195	-0.00555028254166245	-0.00522560812532902	-0.000355493422830477	NaN	39.543384552002
116	79.7361145019531	8.95646572113037	-7.53860807418823	-0.0253554154187441	0.0149041991680861	-0.0100957229733467	-0.00749832857400179	NaN	39.8680572509766
117	81.0348129272461	7.65776824951172	-7.21393346786499	-0.0354203209280968	0.0252937767654657	-0.0198359526693821	-0.00327756232582033	NaN	40.517406463623
118	78.4374160766602	8.95646572113037	-7.6684775352478	-0.0292515084147453	0.0330859608948231	-0.0243813935667276	-0.00684897974133492	NaN	39.2187080383301
119	80.3854675292969	8.63179111480713	-7.99315214157104	-0.0334722734987736	0.0272418223321438	-0.0130177913233638	-0.00652430532500148	NaN	40.1927337646484
120	82.3335113525391	7.65776824951172	-7.53860807418823	-0.0250307414680719	0.00970941036939621	-0.00295288790948689	-0.00782300252467394	NaN	41.1667556762695
121	82.9828567504883	7.33309412002563	-7.73341274261475	-0.0100957229733467	-0.0026282137259841	0.00516396993771195	-0.00457625929266214	NaN	41.4914283752441
122	83.632209777832	7.00841951370239	-7.4087381362915	0.0022419011220336	0.0113327819854021	0.00808603875339031	-0.00522560812532902	NaN	41.816104888916
123	82.3335113525391	7.65776824951172	-7.34380340576172	-0.00847235135734081	-0.00977104809135199	-0.0107450718060136	-0.0113944197073579	NaN	41.1667556762695
124	81.0348129272461	8.3071174621582	-7.79834747314453	-0.00749832857400179	0.00126787810586393	-0.0113944197073579	-0.00425158534198999	NaN	40.517406463623
125	81.0348129272461	7.65776824951172	-7.47367286682129	0.00841071270406246	-0.00977104809135199	-0.0146411629393697	-0.0126931173726916	NaN	40.517406463623
126	81.6841583251953	7.65776824951172	-7.79834747314453	0.0314625911414623	-0.0415891297161579	0.0213976856321096	-0.0026282137259841	NaN	40.8420791625977
127	82.3335113525391	6.68374538421631	-7.79834747314453	0.0389300994575024	-0.0464592464268208	0.0213976856321096	-0.00684897974133492	NaN	41.1667556762695
128	81.6841583251953	6.68374538421631	-7.60354280471802	0.0317872650921345	-0.0389917381107807	0.0162028968334198	-0.00490093370899558	NaN	40.8420791625977
129	83.632209777832	6.35907125473022	-7.21393346786499	0.0373067259788513	-0.0415891297161579	0.0200989879667759	-0.00197886489331722	NaN	41.816104888916
130	83.632209777832	7.33309412002563	-7.99315214157104	0.0243197549134493	-0.0331475995481014	0.0145795252174139	-0.00684897974133492	NaN	41.816104888916
131	81.6841583251953	8.3071174621582	-7.6684775352478	0.0145795252174139	-0.0243813935667276	0.0100340843200684	-0.00295288790948689	NaN	40.8420791625977
132	81.6841583251953	8.3071174621582	-7.60354280471802	0.00613799272105098	-3.08191010844894e-05	0.00483929552137852	0.0022419011220336	NaN	40.8420791625977
133	82.3335113525391	8.63179111480713	-7.60354280471802	-0.00652430532500148	0.000943203864153475	-0.00230353930965066	-0.00392691092565656	NaN	41.1667556762695
134	84.2815551757813	7.00841951370239	-7.21393346786499	-0.00847235135734081	0.00711201597005129	-0.00100484199356288	-0.000355493422830477	NaN	42.1407775878906
135	82.9828567504883	7.00841951370239	-7.08406400680542	-0.00392691092565656	0.012956153601408	-0.0182125810533762	0.0142548503354192	NaN	41.4914283752441
136	81.6841583251953	7.65776824951172	-7.14899873733521	-0.0188619289547205	0.0295145437121391	-0.0191866029053926	0.0275664981454611	NaN	40.8420791625977
137	81.0348129272461	8.63179111480713	-7.4087381362915	-0.0204853005707264	0.0353586822748184	-0.0354203209280968	0.0334106348454952	NaN	40.517406463623
138	84.2815551757813	7.33309412002563	-7.53860807418823	-0.0263294391334057	0.0428261905908585	-0.028926832601428	0.0252937767654657	NaN	42.1407775878906
139	82.3335113525391	7.33309412002563	-7.79834747314453	-0.0328229255974293	0.0489950031042099	-0.0406151078641415	0.0230210572481155	NaN	41.1667556762695
140	81.6841583251953	7.98244285583496	-7.21393346786499	-0.0182125810533762	0.0324366129934788	-0.021459324285388	0.0285405199974775	NaN	40.8420791625977
141	80.3854675292969	8.3071174621582	-7.01912927627563	0.000293855206109583	0.0295145437121391	-0.00814767740666866	0.0314625911414623	NaN	40.1927337646484
142	81.6841583251953	8.3071174621582	-7.34380340576172	0.00451462110504508	0.0272418223321438	-0.00944637414067984	0.0282158460468054	NaN	40.8420791625977
143	82.3335113525391	8.3071174621582	-7.08406400680542	0.020423661917448	0.0181509424000978	-0.0146411629393697	0.0223717093467712	NaN	41.1667556762695
144	83.632209777832	7.98244285583496	-7.6684775352478	0.00613799272105098	0.0116574559360743	-0.00749832857400179	0.00906006153672934	NaN	41.816104888916
145	82.9828567504883	7.65776824951172	-7.4087381362915	0.0175015944987535	-0.00847235135734081	0.00191722682211548	-0.00295288790948689	NaN	41.4914283752441
146	82.3335113525391	7.98244285583496	-7.47367286682129	0.0457482598721981	-0.0243813935667276	0.0230210572481155	-0.0162645354866982	NaN	41.1667556762695
147	81.0348129272461	7.98244285583496	-7.27886867523193	0.041852168738842	-0.0347709693014622	0.0272418223321438	-0.0198359526693821	NaN	40.517406463623
148	81.6841583251953	7.65776824951172	-7.79834747314453	0.0259431265294552	-0.0247060675173998	0.0324366129934788	-0.021459324285388	NaN	40.8420791625977
149	80.3854675292969	8.3071174621582	-7.79834747314453	0.0272418223321438	-0.0308748781681061	0.0171769186854362	-0.0126931173726916	NaN	40.1927337646484
150	79.0867691040039	8.63179111480713	-7.53860807418823	0.0155535480007529	-0.0230826959013939	0.0213976856321096	-0.0149658378213644	NaN	39.543384552002
151	80.3854675292969	7.33309412002563	-7.60354280471802	0.0213976856321096	-0.021459324285388	0.0142548503354192	-0.0110697457566857	NaN	40.1927337646484
152	81.0348129272461	7.65776824951172	-7.73341274261475	0.0178262684494257	-0.0113944197073579	0.0155535480007529	-0.0107450718060136	NaN	40.517406463623
153	79.7361145019531	7.00841951370239	-7.4087381362915	0.0136055024340749	-0.00912170019000769	0.00386527273803949	-0.00782300252467394	NaN	39.8680572509766
154	81.0348129272461	7.65776824951172	-8.31782627105713	0.00516396993771195	-0.0188619289547205	0.00906006153672934	-0.0159398596733809	NaN	40.517406463623
155	81.6841583251953	7.98244285583496	-8.12302207946777	-0.0162645354866982	-0.0110697457566857	-0.00425158534198999	-0.0104203969240189	NaN	40.8420791625977
156	81.6841583251953	8.3071174621582	-7.9282169342041	-0.0221086721867323	0.0178262684494257	-0.0104203969240189	-0.00782300252467394	NaN	40.8420791625977
157	84.2815551757813	6.35907125473022	-7.4087381362915	-0.0276281367987394	0.0269171483814716	-0.0224333461374044	-0.00912170019000769	NaN	42.1407775878906
158	81.6841583251953	7.65776824951172	-7.86328220367432	-0.0425631552934647	0.0278911720961332	-0.0198359526693821	-0.0130177913233638	NaN	40.8420791625977
159	82.9828567504883	7.65776824951172	-8.05808639526367	-0.0367190167307854	0.0330859608948231	-0.0224333461374044	-0.0136671401560307	NaN	41.4914283752441
160	83.632209777832	6.03439664840698	-7.6684775352478	-0.0302255302667618	0.0155535480007529	-0.0149658378213644	-0.00944637414067984	NaN	41.816104888916
161	83.632209777832	5.06037378311157	-7.6684775352478	-0.028926832601428	0.00646266713738441	-0.00684897974133492	-0.00749832857400179	NaN	41.816104888916
162	82.3335113525391	5.7097225189209	-7.47367286682129	-0.0126931173726916	0.0116574559360743	0.000618529506027699	-0.0104203969240189	NaN	41.1667556762695
163	82.9828567504883	6.03439664840698	-7.27886867523193	-0.0113944197073579	0.00743668992072344	-0.0026282137259841	-0.0149658378213644	NaN	41.4914283752441
164	81.6841583251953	7.33309412002563	-6.88925933837891	-0.0139918150380254	0.00776136433705688	0.00126787810586393	-0.0136671401560307	NaN	40.8420791625977
165	81.0348129272461	7.00841951370239	-7.34380340576172	-0.00717365415766835	-0.00327756232582033	0.013930176384747	-0.00912170019000769	NaN	40.517406463623
166	81.6841583251953	7.33309412002563	-7.73341274261475	0.0275664981454611	-0.0250307414680719	0.0541897900402546	-0.00749832857400179	NaN	40.8420791625977
167	82.3335113525391	7.33309412002563	-7.86328220367432	0.0360080301761627	-0.0253554154187441	0.0502936989068985	-0.0110697457566857	NaN	41.1667556762695
168	81.6841583251953	7.65776824951172	-7.6684775352478	0.0278911720961332	-0.0201606266200542	0.036657378077507	-0.0120437685400248	NaN	40.8420791625977
169	84.2815551757813	7.00841951370239	-7.34380340576172	0.0314625911414623	-0.0286021586507559	0.031137915328145	-0.00684897974133492	NaN	42.1407775878906
170	82.9828567504883	7.33309412002563	-7.47367286682129	0.0298392176628113	-0.0211346503347158	0.012956153601408	-0.00652430532500148	NaN	41.4914283752441
171	81.6841583251953	7.65776824951172	-7.86328220367432	0.0282158460468054	-0.0334722734987736	0.0155535480007529	-0.00977104809135199	NaN	40.8420791625977
172	82.3335113525391	7.65776824951172	-7.9282169342041	0.0278911720961332	-3.08191010844894e-05	-0.0130177913233638	-0.00619963090866804	NaN	41.1667556762695
173	82.9828567504883	7.65776824951172	-7.4087381362915	0.0191249661147594	0.00159255252219737	-0.0188619289547205	-0.00619963090866804	NaN	41.4914283752441
174	83.632209777832	6.68374538421631	-7.14899873733521	0.00289124972186983	0.00516396993771195	-0.0182125810533762	-0.00814767740666866	NaN	41.816104888916
175	82.9828567504883	7.33309412002563	-7.27886867523193	-0.00944637414067984	0.00938473641872406	-0.0165892094373703	-0.00717365415766835	NaN	41.4914283752441
176	84.2815551757813	6.68374538421631	-7.01912927627563	-0.0120437685400248	0.0340599827468395	-0.0331475995481014	-3.08191010844894e-05	NaN	42.1407775878906
177	81.6841583251953	8.3071174621582	-7.99315214157104	-0.0195112787187099	0.0473716296255589	-0.0454852245748043	-0.00782300252467394	NaN	40.8420791625977
178	84.9309005737305	6.03439664840698	-7.79834747314453	-0.0354203209280968	0.0483456552028656	-0.0409397818148136	-0.00619963090866804	NaN	42.4654502868652
179	82.3335113525391	6.68374538421631	-7.6684775352478	-0.0373683646321297	0.0441248863935471	-0.0451605506241322	-0.00360223650932312	NaN	41.1667556762695
180	82.3335113525391	7.33309412002563	-7.60354280471802	-0.0373683646321297	0.0301638916134834	-0.02697878703475	-0.00425158534198999	NaN	41.1667556762695
181	79.7361145019531	7.33309412002563	-7.86328220367432	-0.0217839982360601	0.0213976856321096	-0.000355493422830477	0.000293855206109583	NaN	39.8680572509766
182	79.7361145019531	7.65776824951172	-7.6684775352478	-0.0165892094373703	0.020423661917448	-0.00457625929266214	0.00321592413820326	NaN	39.8680572509766
183	79.0867691040039	7.00841951370239	-7.86328220367432	-0.00652430532500148	0.0132808275520802	-0.00619963090866804	-0.00360223650932312	NaN	39.543384552002
184	81.6841583251953	6.35907125473022	-7.9282169342041	0.00711201597005129	-0.00457625929266214	0.000293855206109583	-0.00132951640989631	NaN	40.8420791625977
185	82.3335113525391	7.00841951370239	-8.12302207946777	0.00743668992072344	-0.0152905117720366	0.00711201597005129	0.00970941036939621	NaN	41.1667556762695
186	82.3335113525391	6.35907125473022	-7.99315214157104	0.0272418223321438	-0.0347709693014622	0.0265924744307995	-0.00717365415766835	NaN	41.1667556762695
187	81.0348129272461	6.68374538421631	-7.60354280471802	0.0379560738801956	-0.0419138073921204	0.0353586822748184	-0.00684897974133492	NaN	40.517406463623
188	82.9828567504883	6.68374538421631	-7.6684775352478	0.0353586822748184	-0.0399657599627972	0.0236704051494598	-0.00360223650932312	NaN	41.4914283752441
189	81.6841583251953	7.00841951370239	-7.79834747314453	0.0233457311987877	-0.0451605506241322	0.0210730116814375	-0.00360223650932312	NaN	40.8420791625977
190	82.9828567504883	6.35907125473022	-7.73341274261475	0.0269171483814716	-0.028926832601428	0.0226963832974434	-0.00197886489331722	NaN	41.4914283752441
191	83.632209777832	5.38504838943481	-7.53860807418823	0.0175015944987535	-0.0198359526693821	0.0213976856321096	0.00906006153672934	NaN	41.816104888916
192	84.2815551757813	6.03439664840698	-7.60354280471802	0.000293855206109583	-0.00782300252467394	0.0191249661147594	-0.00132951640989631	NaN	42.1407775878906
193	83.632209777832	5.06037378311157	-7.47367286682129	0.00581331877037883	-0.00295288790948689	0.0171769186854362	0.00548864435404539	NaN	41.816104888916
194	82.9828567504883	6.03439664840698	-7.6684775352478	-0.00912170019000769	-0.00295288790948689	0.020423661917448	0.00386527273803949	NaN	41.4914283752441
195	82.3335113525391	5.38504838943481	-7.79834747314453	-0.0146411629393697	-0.00197886489331722	0.0162028968334198	0.01847561635077	NaN	41.1667556762695
196	82.9828567504883	5.7097225189209	-7.79834747314453	-0.0256800893694162	0.0217223595827818	-0.0113944197073579	0.025618452578783	NaN	41.4914283752441
197	84.2815551757813	4.41102504730225	-7.47367286682129	-0.02697878703475	0.045423585921526	-0.0237320438027382	0.0392547734081745	NaN	42.1407775878906
198	81.0348129272461	6.35907125473022	-7.53860807418823	-0.032173577696085	0.0444495603442192	-0.0279528107494116	0.0350340083241463	NaN	40.517406463623
199	82.9828567504883	6.68374538421631	-7.21393346786499	-0.0360696688294411	0.0450989119708538	-0.0412644557654858	0.0262678004801273	NaN	41.4914283752441
200	83.632209777832	5.38504838943481	-7.4087381362915	-0.028926832601428	0.0382807515561581	-0.0260047651827335	0.0262678004801273	NaN	41.816104888916
201	84.2815551757813	5.38504838943481	-7.47367286682129	-0.0136671401560307	0.0347093306481838	-0.0282774847000837	0.0317872650921345	NaN	42.1407775878906
202	82.9828567504883	5.7097225189209	-7.27886867523193	-0.0149658378213644	0.0249691028147936	-0.0113944197073579	0.0181509424000978	NaN	41.4914283752441
203	84.2815551757813	5.38504838943481	-7.47367286682129	0.00289124972186983	0.0175015944987535	-0.0191866029053926	0.0249691028147936	NaN	42.1407775878906
204	82.3335113525391	6.35907125473022	-7.73341274261475	0.00256657530553639	0.00581331877037883	-0.0224333461374044	0.0181509424000978	NaN	41.1667556762695
205	82.9828567504883	5.38504838943481	-7.27886867523193	0.00646266713738441	-0.00230353930965066	0.00321592413820326	0.0220470335334539	NaN	41.4914283752441
206	82.9828567504883	6.35907125473022	-7.60354280471802	0.0369820520281792	-0.0308748781681061	0.0246444288641214	0.0275664981454611	NaN	41.4914283752441
207	82.9828567504883	6.03439664840698	-7.99315214157104	0.0392547734081745	-0.043212503194809	0.0389300994575024	0.0162028968334198	NaN	41.4914283752441
208	82.3335113525391	6.35907125473022	-7.79834747314453	0.0334106348454952	-0.0373683646321297	0.0217223595827818	0.0191249661147594	NaN	41.1667556762695
209	83.632209777832	5.06037378311157	-7.4087381362915	0.0360080301761627	-0.0529527328908443	0.0217223595827818	0.011982130818069	NaN	41.816104888916
210	82.3335113525391	6.68374538421631	-7.53860807418823	0.0337353087961674	-0.0357449948787689	0.0162028968334198	0.0194496400654316	NaN	41.1667556762695
211	81.0348129272461	6.03439664840698	-7.47367286682129	0.0252937767654657	-0.0286021586507559	0.0136055024340749	0.0188002903014421	NaN	40.517406463623
212	81.0348129272461	5.7097225189209	-7.79834747314453	0.0282158460468054	-0.0139918150380254	0.00451462110504508	0.0181509424000978	NaN	40.517406463623
213	81.6841583251953	6.03439664840698	-7.99315214157104	0.0223717093467712	-0.0201606266200542	-0.00912170019000769	0.0165275707840919	NaN	40.8420791625977
214	83.632209777832	5.06037378311157	-7.79834747314453	0.00938473641872406	-0.0195112787187099	-0.0107450718060136	0.0100340843200684	NaN	41.816104888916
215	82.9828567504883	5.38504838943481	-7.6684775352478	0.00581331877037883	0.00516396993771195	-0.0172385573387146	-0.000355493422830477	NaN	41.4914283752441
216	82.9828567504883	4.73569965362549	-7.14899873733521	-0.0253554154187441	0.0158782228827477	-0.0419138073921204	0.0298392176628113	NaN	41.4914283752441
217	80.3854675292969	6.35907125473022	-7.27886867523193	-0.0240567177534103	0.0405534692108631	-0.038017712533474	0.00938473641872406	NaN	40.1927337646484
218	81.0348129272461	4.41102504730225	-7.6684775352478	-0.0305502042174339	0.0499690249562263	-0.0513293594121933	0.0175015944987535	NaN	40.517406463623
219	81.0348129272461	5.38504838943481	-7.99315214157104	-0.0448358729481697	0.0571118593215942	-0.0542514286935329	0.0181509424000978	NaN	40.517406463623
220	81.0348129272461	5.7097225189209	-7.86328220367432	-0.0357449948787689	0.0457482598721981	-0.0438618510961533	0.0178262684494257	NaN	40.517406463623
221	81.0348129272461	6.03439664840698	-7.79834747314453	-0.0253554154187441	0.0438002124428749	-0.0243813935667276	0.0259431265294552	NaN	40.517406463623
222	82.3335113525391	6.03439664840698	-7.6684775352478	-0.0139918150380254	0.0408781431615353	-0.0211346503347158	0.0123068047687411	NaN	41.1667556762695
223	81.6841583251953	6.03439664840698	-7.60354280471802	-0.0149658378213644	0.0343846566975117	-0.00944637414067984	0.012956153601408	NaN	40.8420791625977
224	84.9309005737305	5.06037378311157	-7.79834747314453	-0.0139918150380254	0.0210730116814375	-0.0152905117720366	0.0142548503354192	NaN	42.4654502868652
225	84.2815551757813	5.06037378311157	-7.6684775352478	-0.00522560812532902	0.0106834331527352	0.00289124972186983	0.0158782228827477	NaN	42.1407775878906
226	83.632209777832	4.73569965362549	-7.79834747314453	0.0136055024340749	-0.0256800893694162	0.0249691028147936	0.0181509424000978	NaN	41.816104888916
227	82.9828567504883	5.06037378311157	-7.86328220367432	0.029189869761467	-0.0389917381107807	0.0360080301761627	0.011982130818069	NaN	41.4914283752441
228	83.632209777832	3.43700218200684	-7.27886867523193	0.0220470335334539	-0.0435371771454811	0.0269171483814716	0.011982130818069	NaN	41.816104888916
229	81.6841583251953	4.73569965362549	-7.47367286682129	0.0282158460468054	-0.048407293856144	0.0194496400654316	0.0116574559360743	NaN	40.8420791625977
230	84.2815551757813	3.11232805252075	-7.73341274261475	0.0158782228827477	-0.0441865250468254	0.0155535480007529	0.00808603875339031	NaN	42.1407775878906
231	83.632209777832	3.43700218200684	-7.60354280471802	0.0162028968334198	-0.0363943427801132	0.00743668992072344	0.0207483377307653	NaN	41.816104888916
232	82.9828567504883	4.08635091781616	-7.60354280471802	0.0162028968334198	-0.02697878703475	0.0272418223321438	0.00418994715437293	NaN	41.4914283752441
233	83.632209777832	3.7616765499115	-7.60354280471802	0.00743668992072344	-0.0237320438027382	0.01100810803473	0.0113327819854021	NaN	41.816104888916
234	83.632209777832	4.73569965362549	-7.4087381362915	0.0158782228827477	-0.0204853005707264	0.0220470335334539	-0.00165419070981443	NaN	41.816104888916
235	82.9828567504883	5.7097225189209	-7.4087381362915	0.00678734155371785	-0.0110697457566857	0.0200989879667759	-0.0126931173726916	NaN	41.4914283752441
236	83.632209777832	5.38504838943481	-7.99315214157104	-0.0204853005707264	0.01100810803473	0.01100810803473	0.00776136433705688	NaN	41.816104888916
237	81.6841583251953	5.7097225189209	-7.9282169342041	-0.0104203969240189	0.0285405199974775	-0.0198359526693821	0.00646266713738441	NaN	40.8420791625977
238	82.9828567504883	4.73569965362549	-7.73341274261475	-0.0217839982360601	0.0191249661147594	-0.023407369852066	0.00321592413820326	NaN	41.4914283752441
239	84.2815551757813	4.73569965362549	-7.9282169342041	-0.0415891297161579	0.0295145437121391	-0.038017712533474	0.00808603875339031	NaN	42.1407775878906
240	81.0348129272461	6.35907125473022	-7.73341274261475	-0.0230826959013939	0.0165275707840919	-0.0279528107494116	-0.0133424662053585	NaN	40.517406463623
241	81.6841583251953	5.7097225189209	-7.86328220367432	-0.0152905117720366	0.0142548503354192	-0.0337969474494457	-0.00457625929266214	NaN	40.8420791625977
242	81.6841583251953	6.03439664840698	-8.31782627105713	-0.00912170019000769	0.0171769186854362	-0.0185372550040483	-0.0175632312893867	NaN	40.8420791625977
243	84.2815551757813	4.73569965362549	-7.99315214157104	-0.00360223650932312	0.0162028968334198	-0.00295288790948689	-0.0149658378213644	NaN	42.1407775878906
244	82.9828567504883	5.06037378311157	-7.79834747314453	-0.00652430532500148	-0.000680167751852423	-0.00814767740666866	-0.0110697457566857	NaN	41.4914283752441
245	83.632209777832	4.41102504730225	-7.6684775352478	-0.00100484199356288	-0.00457625929266214	0.00776136433705688	-0.00717365415766835	NaN	41.816104888916
246	81.6841583251953	5.38504838943481	-7.53860807418823	0.0295145437121391	-0.0311995539814234	0.0213976856321096	-0.00619963090866804	NaN	40.8420791625977
247	84.2815551757813	4.41102504730225	-7.6684775352478	0.0343846566975117	-0.0357449948787689	0.047696303576231	-0.00782300252467394	NaN	42.1407775878906
248	81.0348129272461	5.7097225189209	-7.86328220367432	0.0330859608948231	-0.0263294391334057	0.0350340083241463	-0.00684897974133492	NaN	40.517406463623
249	82.9828567504883	4.41102504730225	-7.6684775352478	0.0324366129934788	-0.0302255302667618	0.0262678004801273	-0.0126931173726916	NaN	41.4914283752441
250	80.3854675292969	5.7097225189209	-7.73341274261475	0.0142548503354192	-0.0250307414680719	0.0207483377307653	-0.00522560812532902	NaN	40.1927337646484
251	80.3854675292969	5.38504838943481	-7.47367286682129	0.01100810803473	-0.0217839982360601	0.0152288740500808	-0.000680167751852423	NaN	40.1927337646484
252	80.3854675292969	5.7097225189209	-7.14899873733521	0.0175015944987535	-0.0149658378213644	0.00776136433705688	-0.00522560812532902	NaN	40.1927337646484
253	80.3854675292969	5.7097225189209	-7.47367286682129	0.00386527273803949	-0.0126931173726916	0.0191249661147594	-0.00522560812532902	NaN	40.1927337646484
254	79.7361145019531	5.38504838943481	-7.60354280471802	-0.00132951640989631	-0.00652430532500148	0.00451462110504508	-0.0107450718060136	NaN	39.8680572509766
255	81.6841583251953	5.06037378311157	-6.95419406890869	-0.0149658378213644	-0.00132951640989631	0.011982130818069	-0.00912170019000769	NaN	40.8420791625977
256	81.6841583251953	5.38504838943481	-6.95419406890869	-0.0104203969240189	0.0171769186854362	0.00613799272105098	-0.00295288790948689	NaN	40.8420791625977
257	84.2815551757813	5.38504838943481	-7.08406400680542	-0.0107450718060136	0.0288651939481497	-0.0100957229733467	-0.0110697457566857	NaN	42.1407775878906
258	81.6841583251953	5.7097225189209	-7.21393346786499	-0.00749832857400179	0.0334106348454952	-0.0201606266200542	-0.00587495695799589	NaN	40.8420791625977
259	83.632209777832	4.73569965362549	-7.21393346786499	-0.0282774847000837	0.0392547734081745	-0.0292515084147453	-0.00912170019000769	NaN	41.816104888916
260	83.632209777832	4.08635091781616	-6.88925933837891	-0.0130177913233638	0.0272418223321438	-0.017887907102704	-0.00814767740666866	NaN	41.816104888916
261	82.9828567504883	4.08635091781616	-7.53860807418823	-0.00392691092565656	0.01100810803473	-0.0136671401560307	-0.00360223650932312	NaN	41.4914283752441
262	84.2815551757813	2.78765368461609	-7.27886867523193	0.00191722682211548	0.0106834331527352	-0.0107450718060136	-0.00555028254166245	NaN	42.1407775878906
263	83.632209777832	3.7616765499115	-7.21393346786499	0.00191722682211548	0.00451462110504508	-0.0113944197073579	-0.00555028254166245	NaN	41.816104888916
264	82.3335113525391	4.08635091781616	-7.34380340576172	-0.00555028254166245	0.000293855206109583	-0.0146411629393697	-0.0104203969240189	NaN	41.1667556762695
265	82.9828567504883	5.06037378311157	-7.99315214157104	0.011982130818069	-0.00652430532500148	0.00256657530553639	-0.00749832857400179	NaN	41.4914283752441
266	84.2815551757813	3.7616765499115	-8.18795680999756	0.0246444288641214	-0.0302255302667618	0.0392547734081745	-3.08191010844894e-05	NaN	42.1407775878906
267	82.3335113525391	4.41102504730225	-7.86328220367432	0.0259431265294552	-0.0299008563160896	0.041852168738842	-0.000680167751852423	NaN	41.1667556762695
268	84.2815551757813	4.73569965362549	-8.18795680999756	0.0168522447347641	-0.0247060675173998	0.0363327041268349	-0.00717365415766835	NaN	42.1407775878906
269	81.6841583251953	5.06037378311157	-8.05808639526367	0.0220470335334539	-0.0305502042174339	0.0236704051494598	-0.00425158534198999	NaN	40.8420791625977
270	84.9309005737305	4.08635091781616	-7.6684775352478	0.011982130818069	-0.0263294391334057	0.00678734155371785	-0.00717365415766835	NaN	42.4654502868652
271	84.2815551757813	4.08635091781616	-7.9282169342041	0.0022419011220336	-0.00879702530801296	-0.00782300252467394	-0.00392691092565656	NaN	42.1407775878906
272	84.9309005737305	4.41102504730225	-8.12302207946777	0.0123068047687411	-0.00392691092565656	-0.00847235135734081	-0.00555028254166245	NaN	42.4654502868652
273	83.632209777832	4.41102504730225	-8.25289154052734	0.0155535480007529	0.0136055024340749	-0.017887907102704	-0.00652430532500148	NaN	41.816104888916
274	83.632209777832	4.41102504730225	-7.79834747314453	-0.00295288790948689	0.012956153601408	-0.0266541130840778	-0.00555028254166245	NaN	41.816104888916
275	82.3335113525391	5.06037378311157	-7.6684775352478	0.0100340843200684	0.0100340843200684	-0.023407369852066	-0.00230353930965066	NaN	41.1667556762695
276	83.632209777832	4.41102504730225	-7.73341274261475	-0.0139918150380254	0.040228795260191	-0.0357449948787689	-0.00522560812532902	NaN	41.816104888916
277	82.9828567504883	4.08635091781616	-7.60354280471802	-0.0117190945893526	0.0415274947881699	-0.0435371771454811	-0.00457625929266214	NaN	41.4914283752441
278	84.2815551757813	5.06037378311157	-7.99315214157104	-0.0185372550040483	0.0519170723855495	-0.0256800893694162	-0.00230353930965066	NaN	42.1407775878906
279	81.0348129272461	5.38504838943481	-7.86328220367432	-0.028926832601428	0.0450989119708538	-0.0399657599627972	-0.00782300252467394	NaN	40.517406463623
280	81.6841583251953	5.7097225189209	-7.73341274261475	-0.0276281367987394	0.0343846566975117	-0.0165892094373703	0.000618529506027699	NaN	40.8420791625977
281	81.6841583251953	5.06037378311157	-7.60354280471802	-0.00814767740666866	0.0207483377307653	-0.00977104809135199	0.00321592413820326	NaN	40.8420791625977
282	80.3854675292969	5.38504838943481	-7.27886867523193	-0.0175632312893867	0.00678734155371785	-0.00165419070981443	0.00256657530553639	NaN	40.1927337646484
283	79.7361145019531	5.06037378311157	-7.6684775352478	-0.0169138833880424	0.00581331877037883	-0.000680167751852423	0.00613799272105098	NaN	39.8680572509766
284	79.0867691040039	6.03439664840698	-7.6684775352478	-0.0143164889886975	-0.00425158534198999	-0.00912170019000769	-0.00327756232582033	NaN	39.543384552002
285	81.6841583251953	4.73569965362549	-7.47367286682129	-0.00782300252467394	-0.0100957229733467	-3.08191010844894e-05	-0.00522560812532902	NaN	40.8420791625977
286	80.3854675292969	4.73569965362549	-7.34380340576172	0.025618452578783	-0.0334722734987736	0.0236704051494598	-0.0175632312893867	NaN	40.1927337646484
287	81.6841583251953	5.38504838943481	-7.4087381362915	0.0324366129934788	-0.0428878292441368	0.0269171483814716	-0.0273034609854221	NaN	40.8420791625977
288	82.3335113525391	4.41102504730225	-7.14899873733521	0.0246444288641214	-0.0295761823654175	0.0298392176628113	-0.0156151866540313	NaN	41.1667556762695
289	83.632209777832	4.73569965362549	-7.73341274261475	0.0278911720961332	-0.0334722734987736	0.0363327041268349	-0.0195112787187099	NaN	41.816104888916
290	81.6841583251953	5.38504838943481	-7.01912927627563	0.0337353087961674	-0.032173577696085	0.0486703291535378	-0.0188619289547205	NaN	40.8420791625977
291	82.9828567504883	4.41102504730225	-7.01912927627563	0.0275664981454611	-0.0136671401560307	0.0473716296255589	-0.0136671401560307	NaN	41.4914283752441
292	81.6841583251953	4.41102504730225	-7.6684775352478	0.0233457311987877	-0.0208099745213985	0.0158782228827477	-0.0107450718060136	NaN	40.8420791625977
293	82.3335113525391	4.08635091781616	-7.79834747314453	0.020423661917448	-0.0198359526693821	0.0132808275520802	-0.0117190945893526	NaN	41.1667556762695
294	81.6841583251953	3.7616765499115	-7.47367286682129	0.00970941036939621	-0.00197886489331722	-0.0026282137259841	-0.0165892094373703	NaN	40.8420791625977
295	83.632209777832	4.08635091781616	-7.9282169342041	-0.00522560812532902	-0.00555028254166245	-0.00490093370899558	0.00841071270406246	NaN	41.816104888916
296	81.0348129272461	4.41102504730225	-7.60354280471802	-0.0182125810533762	0.0168522447347641	-0.0282774847000837	0.0223717093467712	NaN	40.517406463623
297	82.3335113525391	5.06037378311157	-7.9282169342041	-0.0195112787187099	0.0327612869441509	-0.0412644557654858	0.0223717093467712	NaN	41.1667556762695
298	81.0348129272461	4.73569965362549	-7.4087381362915	-0.0337969474494457	0.0301638916134834	-0.0490566417574883	0.011982130818069	NaN	40.517406463623
299	84.2815551757813	4.73569965362549	-7.47367286682129	-0.0305502042174339	0.0399041213095188	-0.0552254542708397	-0.0120437685400248	NaN	42.1407775878906
300	82.9828567504883	4.08635091781616	-7.6684775352478	-0.0198359526693821	0.0252937767654657	-0.0425631552934647	0.0217223595827818	NaN	41.4914283752441
301	82.3335113525391	6.35907125473022	-8.05808639526367	-0.00587495695799589	0.0301638916134834	-0.0136671401560307	0.0171769186854362	NaN	41.1667556762695
302	84.2815551757813	4.41102504730225	-7.86328220367432	-0.0104203969240189	0.0285405199974775	-0.0175632312893867	0.00159255252219737	NaN	42.1407775878906
303	83.632209777832	4.73569965362549	-7.99315214157104	-0.00165419070981443	0.0217223595827818	-0.0165892094373703	0.0243197549134493	NaN	41.816104888916
304	85.5802536010742	3.7616765499115	-7.86328220367432	-0.0195112787187099	0.0162028968334198	-0.0149658378213644	-0.0026282137259841	NaN	42.7901268005371
305	81.6841583251953	5.7097225189209	-7.99315214157104	0.000943203864153475	0.00613799272105098	0.0022419011220336	-0.0139918150380254	NaN	40.8420791625977
306	84.2815551757813	5.06037378311157	-7.79834747314453	0.0149041991680861	-0.023407369852066	0.0152288740500808	-0.0221086721867323	NaN	42.1407775878906
307	84.2815551757813	5.06037378311157	-7.73341274261475	0.0265924744307995	-0.0230826959013939	0.0226963832974434	-0.0295761823654175	NaN	42.1407775878906
308	81.6841583251953	5.7097225189209	-7.9282169342041	0.0210730116814375	-0.0224333461374044	0.0259431265294552	-0.0211346503347158	NaN	40.8420791625977
309	81.0348129272461	5.38504838943481	-7.6684775352478	0.0142548503354192	-0.0243813935667276	0.0213976856321096	-0.0221086721867323	NaN	40.517406463623
310	84.9309005737305	5.06037378311157	-7.60354280471802	0.0123068047687411	-0.0217839982360601	0.0149041991680861	-0.0120437685400248	NaN	42.4654502868652
311	82.3335113525391	4.41102504730225	-7.4087381362915	0.0022419011220336	-0.00749832857400179	0.0126314787194133	-0.00847235135734081	NaN	41.1667556762695
312	82.9828567504883	4.41102504730225	-7.47367286682129	-0.00295288790948689	0.00289124972186983	0.0103587592020631	-0.00749832857400179	NaN	41.4914283752441
313	79.7361145019531	4.73569965362549	-7.73341274261475	0.0022419011220336	-0.00619963090866804	0.012956153601408	-0.00814767740666866	NaN	39.8680572509766
314	81.0348129272461	4.41102504730225	-7.6684775352478	0.00386527273803949	0.00646266713738441	-0.0143164889886975	-0.00587495695799589	NaN	40.517406463623
315	79.0867691040039	5.06037378311157	-7.53860807418823	-0.00587495695799589	0.00581331877037883	-0.0100957229733467	0.00613799272105098	NaN	39.543384552002
316	81.0348129272461	5.38504838943481	-7.79834747314453	-0.02697878703475	0.0327612869441509	-0.0331475995481014	0.0194496400654316	NaN	40.517406463623
317	82.3335113525391	4.73569965362549	-7.47367286682129	-0.0237320438027382	0.0373067259788513	-0.0367190167307854	0.0278911720961332	NaN	41.1667556762695
318	81.6841583251953	5.7097225189209	-7.53860807418823	-0.0266541130840778	0.0460729338228703	-0.0279528107494116	0.0168522447347641	NaN	40.8420791625977
319	82.3335113525391	5.7097225189209	-7.73341274261475	-0.0308748781681061	0.0522417463362217	-0.0428878292441368	0.0213976856321096	NaN	41.1667556762695
320	81.0348129272461	5.06037378311157	-7.4087381362915	-0.0204853005707264	0.0324366129934788	-0.0292515084147453	0.0136055024340749	NaN	40.517406463623
321	83.632209777832	4.73569965362549	-7.27886867523193	-0.00749832857400179	0.0243197549134493	-0.00944637414067984	0.0246444288641214	NaN	41.816104888916
322	81.0348129272461	5.06037378311157	-7.27886867523193	-0.00717365415766835	0.0149041991680861	-0.00652430532500148	0.0210730116814375	NaN	40.517406463623
323	82.3335113525391	4.73569965362549	-7.34380340576172	-0.00197886489331722	-0.00100484199356288	-0.00132951640989631	0.0194496400654316	NaN	41.1667556762695
324	81.6841583251953	5.38504838943481	-7.53860807418823	-0.00749832857400179	-0.0152905117720366	-0.00132951640989631	0.0116574559360743	NaN	40.8420791625977
325	82.9828567504883	4.08635091781616	-7.47367286682129	-0.00230353930965066	-0.0367190167307854	0.0155535480007529	0.0181509424000978	NaN	41.4914283752441
326	81.6841583251953	4.08635091781616	-7.34380340576172	0.0282158460468054	-0.0597708933055401	0.0399041213095188	0.0165275707840919	NaN	40.8420791625977
327	83.632209777832	5.38504838943481	-7.9282169342041	0.0408781431615353	-0.0691864490509033	0.0337353087961674	0.0194496400654316	NaN	41.816104888916
328	84.2815551757813	4.41102504730225	-7.6684775352478	0.0373067259788513	-0.0565241500735283	0.0301638916134834	0.0162028968334198	NaN	42.1407775878906
329	82.3335113525391	5.7097225189209	-7.47367286682129	0.0330859608948231	-0.0617189407348633	0.0304885655641556	0.012956153601408	NaN	41.1667556762695
330	81.6841583251953	5.7097225189209	-7.60354280471802	0.0314625911414623	-0.0523033849895	0.036657378077507	0.0149041991680861	NaN	40.8420791625977
331	84.9309005737305	4.73569965362549	-7.53860807418823	0.0288651939481497	-0.0422384813427925	0.0165275707840919	0.0162028968334198	NaN	42.4654502868652
332	84.2815551757813	5.06037378311157	-7.6684775352478	0.00938473641872406	-0.0311995539814234	0.0188002903014421	0.0152288740500808	NaN	42.1407775878906
333	84.2815551757813	5.06037378311157	-7.86328220367432	0.011982130818069	-0.0243813935667276	0.0353586822748184	0.0142548503354192	NaN	42.1407775878906
334	82.3335113525391	5.38504838943481	-7.99315214157104	0.00581331877037883	-0.0211346503347158	0.00451462110504508	0.011982130818069	NaN	41.1667556762695
335	81.6841583251953	6.03439664840698	-7.9282169342041	0.00516396993771195	-0.0152905117720366	0.0116574559360743	0.00970941036939621	NaN	40.8420791625977
336	81.0348129272461	6.03439664840698	-7.79834747314453	-0.0165892094373703	0.0152288740500808	-0.00619963090866804	0.0158782228827477	NaN	40.517406463623
337	83.632209777832	4.73569965362549	-8.57756614685059	-0.0240567177534103	0.0252937767654657	-0.0217839982360601	0.00906006153672934	NaN	41.816104888916
338	81.6841583251953	5.38504838943481	-8.38276100158691	-0.0286021586507559	0.0265924744307995	-0.0198359526693821	0.0123068047687411	NaN	40.8420791625977
339	81.6841583251953	5.06037378311157	-7.6684775352478	-0.038017712533474	0.0334106348454952	-0.032173577696085	0.00581331877037883	NaN	40.8420791625977
340	82.3335113525391	5.38504838943481	-7.73341274261475	-0.0341216214001179	0.0282158460468054	-0.0221086721867323	0.00938473641872406	NaN	41.1667556762695
341	83.632209777832	5.7097225189209	-7.79834747314453	-0.0159398596733809	0.0252937767654657	-0.0120437685400248	0.0123068047687411	NaN	41.816104888916
342	82.3335113525391	5.7097225189209	-7.6684775352478	-0.0152905117720366	0.020423661917448	0.00126787810586393	0.011982130818069	NaN	41.1667556762695
343	81.0348129272461	6.03439664840698	-8.05808639526367	-0.0107450718060136	0.0230210572481155	0.0145795252174139	0.0103587592020631	NaN	40.517406463623
344	81.0348129272461	5.7097225189209	-7.73341274261475	-0.00879702530801296	0.0175015944987535	-0.017887907102704	0.00873538758605719	NaN	40.517406463623
345	80.3854675292969	6.35907125473022	-7.9282169342041	0.00418994715437293	0.00483929552137852	-0.00522560812532902	0.0113327819854021	NaN	40.1927337646484
346	79.7361145019531	6.03439664840698	-7.99315214157104	0.0246444288641214	-0.0182125810533762	0.00516396993771195	0.0123068047687411	NaN	39.8680572509766
347	80.3854675292969	5.06037378311157	-7.4087381362915	0.0353586822748184	-0.0195112787187099	0.020423661917448	0.0116574559360743	NaN	40.1927337646484
348	79.0867691040039	5.7097225189209	-7.60354280471802	0.0301638916134834	-0.0201606266200542	0.0171769186854362	0.0142548503354192	NaN	39.543384552002
349	81.0348129272461	5.06037378311157	-7.73341274261475	0.0285405199974775	-0.0247060675173998	0.0249691028147936	0.00451462110504508	NaN	40.517406463623
350	81.0348129272461	6.03439664840698	-8.05808639526367	0.0217223595827818	-0.0227580219507217	0.00743668992072344	0.00841071270406246	NaN	40.517406463623
351	81.0348129272461	6.68374538421631	-7.86328220367432	0.0191249661147594	0.000943203864153475	0.0152288740500808	0.0181509424000978	NaN	40.517406463623
352	81.6841583251953	6.68374538421631	-7.60354280471802	0.013930176384747	0.0126314787194133	0.00483929552137852	0.00386527273803949	NaN	40.8420791625977
353	81.0348129272461	7.00841951370239	-7.60354280471802	0.0113327819854021	-0.000680167751852423	-0.00197886489331722	0.00938473641872406	NaN	40.517406463623
354	81.6841583251953	6.68374538421631	-7.73341274261475	0.0022419011220336	0.00678734155371785	-0.0273034609854221	-0.00132951640989631	NaN	40.8420791625977
355	81.0348129272461	6.68374538421631	-7.99315214157104	0.00191722682211548	0.00646266713738441	-0.0302255302667618	-0.0146411629393697	NaN	40.517406463623
356	81.6841583251953	6.03439664840698	-7.6684775352478	-0.0162645354866982	0.0246444288641214	-0.0383423902094364	0.0145795252174139	NaN	40.8420791625977
357	82.3335113525391	4.73569965362549	-7.47367286682129	-0.0149658378213644	0.0395794473588467	-0.0523033849895	0.00938473641872406	NaN	41.1667556762695
358	83.632209777832	3.7616765499115	-7.47367286682129	-0.0318489037454128	0.0330859608948231	-0.0451605506241322	0.000618529506027699	NaN	41.816104888916
359	80.3854675292969	5.38504838943481	-7.14899873733521	-0.0376930385828018	0.0395794473588467	-0.0445111989974976	0.00841071270406246	NaN	40.1927337646484
360	80.3854675292969	5.38504838943481	-7.4087381362915	-0.021459324285388	0.0314625911414623	-0.0318489037454128	-0.0110697457566857	NaN	40.1927337646484
361	81.0348129272461	5.7097225189209	-7.6684775352478	-0.0149658378213644	0.020423661917448	-0.0107450718060136	-0.00912170019000769	NaN	40.517406463623
362	81.0348129272461	6.35907125473022	-7.73341274261475	-0.00587495695799589	0.0181509424000978	-0.00197886489331722	0.00711201597005129	NaN	40.517406463623
363	82.3335113525391	5.06037378311157	-7.34380340576172	-0.00749832857400179	0.0230210572481155	0.00873538758605719	-0.0260047651827335	NaN	41.1667556762695
364	81.6841583251953	6.68374538421631	-7.4087381362915	-0.0026282137259841	0.020423661917448	0.0162028968334198	0.00841071270406246	NaN	40.8420791625977
365	81.6841583251953	6.68374538421631	-7.27886867523193	0.0223717093467712	0.00418994715437293	0.0226963832974434	-0.0104203969240189	NaN	40.8420791625977
366	82.9828567504883	5.7097225189209	-7.34380340576172	0.0363327041268349	-0.00814767740666866	0.0463976077735424	-0.00587495695799589	NaN	41.4914283752441
367	80.3854675292969	6.68374538421631	-7.9282169342041	0.0395794473588467	-0.0139918150380254	0.0373067259788513	0.0145795252174139	NaN	40.1927337646484
368	82.3335113525391	6.03439664840698	-7.47367286682129	0.0457482598721981	-0.0191866029053926	0.0230210572481155	-0.0195112787187099	NaN	41.1667556762695
369	83.632209777832	6.03439664840698	-7.86328220367432	0.0308132413774729	-0.0240567177534103	0.00678734155371785	0.00970941036939621	NaN	41.816104888916
370	80.3854675292969	7.33309412002563	-7.79834747314453	0.0288651939481497	-0.0247060675173998	-0.00197886489331722	-0.00912170019000769	NaN	40.1927337646484
371	82.3335113525391	7.00841951370239	-7.01912927627563	0.0210730116814375	-0.0247060675173998	-0.000355493422830477	-0.0104203969240189	NaN	41.1667556762695
372	81.0348129272461	7.00841951370239	-7.21393346786499	0.0168522447347641	-0.0175632312893867	-0.0146411629393697	0.0168522447347641	NaN	40.517406463623
373	82.3335113525391	7.00841951370239	-7.86328220367432	0.00483929552137852	-0.0113944197073579	-0.00619963090866804	-0.0227580219507217	NaN	41.1667556762695
374	82.3335113525391	7.00841951370239	-7.27886867523193	-0.0110697457566857	-0.0175632312893867	-0.0117190945893526	0.0132808275520802	NaN	41.1667556762695
375	81.0348129272461	7.00841951370239	-7.6684775352478	0.00386527273803949	-0.0286021586507559	-0.0120437685400248	-0.00749832857400179	NaN	40.517406463623
376	82.3335113525391	7.00841951370239	-7.4087381362915	-0.0260047651827335	0.0022419011220336	-0.0143164889886975	-0.00360223650932312	NaN	41.1667556762695
377	82.3335113525391	6.03439664840698	-7.08406400680542	-0.0318489037454128	0.0103587592020631	-0.0211346503347158	0.0126314787194133	NaN	41.1667556762695
378	81.0348129272461	7.33309412002563	-7.73341274261475	-0.0367190167307854	0.0132808275520802	-0.0237320438027382	-0.0149658378213644	NaN	40.517406463623
379	79.0867691040039	7.33309412002563	-7.79834747314453	-0.0441865250468254	0.0223717093467712	-0.0273034609854221	0.00808603875339031	NaN	39.543384552002
380	80.3854675292969	6.03439664840698	-7.86328220367432	-0.0373683646321297	0.00159255252219737	-0.0146411629393697	-0.00684897974133492	NaN	40.1927337646484
381	81.0348129272461	6.35907125473022	-7.86328220367432	-0.0224333461374044	0.00354059832170606	-0.00230353930965066	-0.00587495695799589	NaN	40.517406463623
382	79.0867691040039	6.35907125473022	-7.47367286682129	-0.0221086721867323	0.0126314787194133	-0.00652430532500148	-0.0100957229733467	NaN	39.543384552002
383	81.0348129272461	6.68374538421631	-7.4087381362915	-0.0133424662053585	0.00776136433705688	-0.00327756232582033	-0.0165892094373703	NaN	40.517406463623
384	80.3854675292969	6.35907125473022	-7.79834747314453	-0.0113944197073579	0.01100810803473	-0.00879702530801296	-0.00522560812532902	NaN	40.1927337646484
385	80.3854675292969	7.33309412002563	-8.05808639526367	-0.00847235135734081	0.00808603875339031	-0.00425158534198999	-0.00912170019000769	NaN	40.1927337646484
386	81.6841583251953	7.33309412002563	-8.25289154052734	0.0278911720961332	-0.00749832857400179	0.0158782228827477	-0.00392691092565656	NaN	40.8420791625977
387	81.6841583251953	6.68374538421631	-7.86328220367432	0.0321119390428066	-0.0230826959013939	0.00256657530553639	-0.00652430532500148	NaN	40.8420791625977
388	81.6841583251953	7.33309412002563	-7.99315214157104	0.0213976856321096	-0.0120437685400248	0.00906006153672934	-0.00977104809135199	NaN	40.8420791625977
389	82.9828567504883	6.03439664840698	-7.60354280471802	0.0327612869441509	-0.0139918150380254	-3.08191010844894e-05	-0.00684897974133492	NaN	41.4914283752441
390	84.2815551757813	5.38504838943481	-7.60354280471802	0.0197743140161037	-0.0130177913233638	-0.0104203969240189	-0.00977104809135199	NaN	42.1407775878906
391	82.3335113525391	5.38504838943481	-7.99315214157104	0.0197743140161037	-0.00847235135734081	0.000618529506027699	-0.00392691092565656	NaN	41.1667556762695
392	83.632209777832	5.38504838943481	-7.73341274261475	0.0178262684494257	-0.00295288790948689	-0.00360223650932312	-0.00749832857400179	NaN	41.816104888916
393	82.3335113525391	6.03439664840698	-7.53860807418823	0.0197743140161037	-0.0172385573387146	0.00354059832170606	-0.00879702530801296	NaN	41.1667556762695
394	83.632209777832	6.03439664840698	-7.47367286682129	0.00483929552137852	-0.0130177913233638	0.0022419011220336	-0.00782300252467394	NaN	41.816104888916
395	83.632209777832	6.35907125473022	-7.14899873733521	0.0123068047687411	-0.0110697457566857	0.0103587592020631	-0.00295288790948689	NaN	41.816104888916
396	82.3335113525391	6.68374538421631	-7.4087381362915	-0.00327756232582033	0.00646266713738441	-0.00684897974133492	-0.00587495695799589	NaN	41.1667556762695
397	81.6841583251953	7.65776824951172	-7.6684775352478	-0.0182125810533762	0.0213976856321096	-0.0169138833880424	-0.00522560812532902	NaN	40.8420791625977
398	82.9828567504883	7.00841951370239	-7.60354280471802	-0.023407369852066	0.0155535480007529	-0.0195112787187099	-0.0110697457566857	NaN	41.4914283752441
399	82.9828567504883	6.68374538421631	-7.53860807418823	-0.028926832601428	0.0243197549134493	-0.0263294391334057	-0.00132951640989631	NaN	41.4914283752441
400	81.0348129272461	7.98244285583496	-7.60354280471802	-0.0156151866540313	0.0155535480007529	-0.0198359526693821	-0.0117190945893526	NaN	40.517406463623
401	82.3335113525391	7.65776824951172	-6.88925933837891	-0.0159398596733809	0.00483929552137852	-0.00425158534198999	-3.08191010844894e-05	NaN	41.1667556762695
402	79.7361145019531	8.3071174621582	-7.99315214157104	-0.0104203969240189	0.013930176384747	-0.0130177913233638	-0.00522560812532902	NaN	39.8680572509766
403	81.0348129272461	8.3071174621582	-7.9282169342041	-0.00652430532500148	0.0100340843200684	-0.00749832857400179	-0.00457625929266214	NaN	40.517406463623
404	81.0348129272461	8.3071174621582	-7.9282169342041	-0.0104203969240189	0.013930176384747	-0.00879702530801296	-0.00619963090866804	NaN	40.517406463623
405	83.632209777832	7.98244285583496	-7.79834747314453	-0.00295288790948689	-0.00295288790948689	-0.0159398596733809	-0.00814767740666866	NaN	41.816104888916
406	82.9828567504883	7.65776824951172	-7.73341274261475	0.0246444288641214	-0.0172385573387146	0.0285405199974775	-0.00490093370899558	NaN	41.4914283752441
407	81.6841583251953	8.3071174621582	-7.47367286682129	0.0324366129934788	-0.0305502042174339	0.0168522447347641	-0.00100484199356288	NaN	40.8420791625977
408	82.3335113525391	7.65776824951172	-7.73341274261475	0.0275664981454611	-0.0282774847000837	0.0379560738801956	-0.00587495695799589	NaN	41.1667556762695
409	81.6841583251953	8.63179111480713	-7.99315214157104	0.031137915328145	-0.0230826959013939	0.025618452578783	-0.00587495695799589	NaN	40.8420791625977
410	81.0348129272461	8.63179111480713	-7.9282169342041	0.0259431265294552	-0.0354203209280968	0.00581331877037883	-0.00100484199356288	NaN	40.517406463623
411	81.6841583251953	7.65776824951172	-7.6684775352478	0.0265924744307995	-0.0208099745213985	0.0252937767654657	-0.000355493422830477	NaN	40.8420791625977
412	80.3854675292969	8.3071174621582	-7.60354280471802	0.0233457311987877	-0.00717365415766835	0.00516396993771195	0.00256657530553639	NaN	40.1927337646484
413	79.7361145019531	7.98244285583496	-7.53860807418823	0.0165275707840919	-0.0110697457566857	0.0100340843200684	-0.00295288790948689	NaN	39.8680572509766
414	78.4374160766602	8.3071174621582	-8.18795680999756	0.00386527273803949	-0.0117190945893526	-0.00230353930965066	-0.00490093370899558	NaN	39.2187080383301
415	78.4374160766602	8.63179111480713	-8.25289154052734	-0.00132951640989631	0.00516396993771195	-0.00977104809135199	-0.00100484199356288	NaN	39.2187080383301
416	77.7880706787109	7.98244285583496	-8.25289154052734	-0.0224333461374044	0.0327612869441509	-0.021459324285388	0.000293855206109583	NaN	38.8940353393555
417	81.0348129272461	7.65776824951172	-7.99315214157104	-0.0243813935667276	0.0353586822748184	-0.0331475995481014	-0.00555028254166245	NaN	40.517406463623
418	80.3854675292969	8.3071174621582	-7.86328220367432	-0.028926832601428	0.0506183728575706	-0.0334722734987736	-0.00457625929266214	NaN	40.1927337646484
419	81.0348129272461	8.63179111480713	-7.60354280471802	-0.0367190167307854	0.052891094237566	-0.043212503194809	-0.00132951640989631	NaN	40.517406463623
420	82.3335113525391	7.00841951370239	-7.6684775352478	-0.0299008563160896	0.0389300994575024	-0.0311995539814234	-0.00230353930965066	NaN	41.1667556762695
421	83.632209777832	7.65776824951172	-7.79834747314453	-0.0136671401560307	0.0327612869441509	-0.0217839982360601	-0.00490093370899558	NaN	41.816104888916
422	81.6841583251953	7.33309412002563	-7.53860807418823	-0.0201606266200542	0.0285405199974775	-0.0169138833880424	-0.00132951640989631	NaN	40.8420791625977
423	83.632209777832	7.00841951370239	-7.6684775352478	-0.0120437685400248	0.0278911720961332	-0.0185372550040483	-0.00879702530801296	NaN	41.816104888916
424	81.6841583251953	7.33309412002563	-7.4087381362915	-0.0198359526693821	0.0194496400654316	-0.00522560812532902	0.00126787810586393	NaN	40.8420791625977
425	81.0348129272461	7.65776824951172	-7.4087381362915	-0.017887907102704	-3.08191010844894e-05	-0.0120437685400248	-0.00522560812532902	NaN	40.517406463623
426	81.6841583251953	7.33309412002563	-7.73341274261475	0.0171769186854362	-0.0133424662053585	0.0295145437121391	0.00321592413820326	NaN	40.8420791625977
427	82.9828567504883	6.68374538421631	-7.6684775352478	0.0262678004801273	-0.00944637414067984	0.0207483377307653	0.00354059832170606	NaN	41.4914283752441
428	81.6841583251953	7.33309412002563	-7.6684775352478	0.0246444288641214	-0.0311995539814234	0.0243197549134493	0.000943203864153475	NaN	40.8420791625977
429	82.9828567504883	7.65776824951172	-7.27886867523193	0.0321119390428066	-0.0240567177534103	0.0249691028147936	-0.00782300252467394	NaN	41.4914283752441
430	84.2815551757813	7.33309412002563	-7.27886867523193	0.0188002903014421	-0.0208099745213985	0.00873538758605719	-0.0165892094373703	NaN	42.1407775878906
431	81.6841583251953	7.98244285583496	-7.47367286682129	0.0249691028147936	-0.017887907102704	0.00776136433705688	-0.00847235135734081	NaN	40.8420791625977
432	83.632209777832	7.33309412002563	-7.6684775352478	0.0314625911414623	-0.0240567177534103	0.00516396993771195	-0.00717365415766835	NaN	41.816104888916
433	82.3335113525391	7.98244285583496	-7.4087381362915	0.0233457311987877	-0.0169138833880424	0.00256657530553639	-0.0159398596733809	NaN	41.1667556762695
434	83.632209777832	7.33309412002563	-7.34380340576172	0.0100340843200684	-0.0123684434220195	-0.00197886489331722	-0.00522560812532902	NaN	41.816104888916
435	82.3335113525391	7.65776824951172	-7.01912927627563	0.013930176384747	-0.00879702530801296	-0.00230353930965066	-0.00425158534198999	NaN	41.1667556762695
436	81.6841583251953	7.65776824951172	-7.4087381362915	-0.00782300252467394	0.00126787810586393	-0.00814767740666866	0.00191722682211548	NaN	40.8420791625977
437	80.3854675292969	8.3071174621582	-7.73341274261475	-0.0100957229733467	0.0132808275520802	-0.0152905117720366	-3.08191010844894e-05	NaN	40.1927337646484
438	82.9828567504883	7.98244285583496	-7.6684775352478	-0.0139918150380254	0.00906006153672934	-0.0279528107494116	0.00126787810586393	NaN	41.4914283752441
439	82.3335113525391	7.98244285583496	-7.73341274261475	-0.0376930385828018	0.013930176384747	-0.0263294391334057	-0.000680167751852423	NaN	41.1667556762695
440	81.0348129272461	8.63179111480713	-7.86328220367432	-0.0217839982360601	0.00581331877037883	-0.0211346503347158	0.0171769186854362	NaN	40.517406463623
441	81.0348129272461	8.63179111480713	-7.60354280471802	-0.0185372550040483	0.00548864435404539	-0.00652430532500148	0.00321592413820326	NaN	40.517406463623
442	81.0348129272461	8.63179111480713	-7.47367286682129	-0.00749832857400179	0.00548864435404539	-0.0152905117720366	-0.00197886489331722	NaN	40.517406463623
443	81.0348129272461	8.95646572113037	-7.73341274261475	-0.00814767740666866	-0.00457625929266214	-0.00619963090866804	0.00581331877037883	NaN	40.517406463623
444	82.3335113525391	8.3071174621582	-7.9282169342041	-0.0110697457566857	-0.00392691092565656	-0.0165892094373703	-0.00782300252467394	NaN	41.1667556762695
445	82.3335113525391	7.98244285583496	-7.86328220367432	-3.08191010844894e-05	-0.0211346503347158	0.000943203864153475	-0.00912170019000769	NaN	41.1667556762695
446	81.6841583251953	7.98244285583496	-7.60354280471802	0.0162028968334198	-0.0347709693014622	0.0314625911414623	-0.0208099745213985	NaN	40.8420791625977
447	81.0348129272461	8.63179111480713	-7.73341274261475	0.0249691028147936	-0.0311995539814234	0.0220470335334539	-0.0165892094373703	NaN	40.517406463623
448	80.3854675292969	8.63179111480713	-7.73341274261475	0.0278911720961332	-0.0211346503347158	0.0188002903014421	-0.0152905117720366	NaN	40.1927337646484
449	78.4374160766602	8.95646572113037	-7.9282169342041	0.0217223595827818	-0.0331475995481014	0.0431508645415306	-0.0162645354866982	NaN	39.2187080383301
450	78.4374160766602	9.60581398010254	-7.9282169342041	0.00776136433705688	-0.0279528107494116	0.0126314787194133	-0.0133424662053585	NaN	39.2187080383301
451	80.3854675292969	7.65776824951172	-7.99315214157104	0.0113327819854021	-0.0165892094373703	0.0142548503354192	-0.0126931173726916	NaN	40.1927337646484
452	79.7361145019531	8.3071174621582	-7.9282169342041	0.00938473641872406	-0.00684897974133492	0.0194496400654316	-0.00847235135734081	NaN	39.8680572509766
453	79.7361145019531	8.3071174621582	-7.86328220367432	0.00646266713738441	-0.00749832857400179	0.0207483377307653	-0.0107450718060136	NaN	39.8680572509766
454	79.0867691040039	9.28114032745361	-7.9282169342041	0.013930176384747	-0.0133424662053585	0.049319677054882	-0.0149658378213644	NaN	39.543384552002
455	80.3854675292969	8.95646572113037	-8.12302207946777	-0.00132951640989631	-0.00360223650932312	0.0441248863935471	-0.00847235135734081	NaN	40.1927337646484
456	82.9828567504883	8.95646572113037	-8.25289154052734	-0.0221086721867323	0.0158782228827477	0.0314625911414623	-0.0110697457566857	NaN	41.4914283752441
457	83.632209777832	7.98244285583496	-7.86328220367432	-0.0136671401560307	0.0259431265294552	0.0106834331527352	-0.00847235135734081	NaN	41.816104888916
458	81.6841583251953	8.63179111480713	-7.86328220367432	-0.0195112787187099	0.0275664981454611	-0.0156151866540313	-0.0120437685400248	NaN	40.8420791625977
459	82.3335113525391	8.63179111480713	-7.79834747314453	-0.0256800893694162	0.0288651939481497	-0.0276281367987394	-0.0113944197073579	NaN	41.1667556762695
460	82.3335113525391	7.00841951370239	-7.53860807418823	-0.0110697457566857	0.0217223595827818	-0.03444629535079	-0.00749832857400179	NaN	41.1667556762695
461	83.632209777832	6.68374538421631	-7.53860807418823	-0.00879702530801296	0.0155535480007529	-0.0373683646321297	-0.00587495695799589	NaN	41.816104888916
462	81.6841583251953	6.68374538421631	-7.47367286682129	-0.00522560812532902	0.0236704051494598	-0.0467839203774929	-0.00392691092565656	NaN	40.8420791625977
463	81.6841583251953	6.68374538421631	-7.6684775352478	-0.0100957229733467	0.0210730116814375	-0.0448358729481697	-0.00587495695799589	NaN	40.8420791625977
464	81.6841583251953	8.63179111480713	-7.79834747314453	-0.0123684434220195	0.0252937767654657	-0.048407293856144	-0.0113944197073579	NaN	40.8420791625977
465	81.6841583251953	8.95646572113037	-7.60354280471802	0.0103587592020631	0.0113327819854021	-0.0263294391334057	-0.00684897974133492	NaN	40.8420791625977
466	80.3854675292969	8.63179111480713	-7.27886867523193	0.0275664981454611	-0.00879702530801296	0.00451462110504508	-0.0172385573387146	NaN	40.1927337646484
467	82.3335113525391	7.33309412002563	-7.60354280471802	0.0324366129934788	-0.0139918150380254	0.020423661917448	-0.0299008563160896	NaN	41.1667556762695
468	81.0348129272461	9.28114032745361	-7.60354280471802	0.0197743140161037	0.000943203864153475	0.0168522447347641	-0.0149658378213644	NaN	40.517406463623
469	82.9828567504883	7.98244285583496	-7.47367286682129	0.0171769186854362	-0.0165892094373703	0.0145795252174139	-0.0162645354866982	NaN	41.4914283752441
470	82.3335113525391	7.98244285583496	-7.99315214157104	0.0132808275520802	-0.0162645354866982	-0.00132951640989631	-0.0123684434220195	NaN	41.1667556762695
471	80.3854675292969	9.28114032745361	-8.05808639526367	0.0116574559360743	-0.017887907102704	0.00418994715437293	-0.0120437685400248	NaN	40.1927337646484
472	81.0348129272461	9.28114032745361	-7.86328220367432	0.0181509424000978	-0.00555028254166245	0.00581331877037883	-0.00457625929266214	NaN	40.517406463623
473	82.3335113525391	8.95646572113037	-8.05808639526367	0.0142548503354192	-0.0185372550040483	-0.0172385573387146	-0.0113944197073579	NaN	41.1667556762695
474	82.9828567504883	7.98244285583496	-7.86328220367432	-0.0113944197073579	-0.00717365415766835	-0.00912170019000769	-0.00814767740666866	NaN	41.4914283752441
475	82.9828567504883	8.95646572113037	-7.60354280471802	-0.00555028254166245	0.000943203864153475	-0.0123684434220195	0.00711201597005129	NaN	41.4914283752441
476	82.3335113525391	7.98244285583496	-7.79834747314453	-0.0139918150380254	0.01847561635077	-0.0201606266200542	0.0178262684494257	NaN	41.1667556762695
477	81.0348129272461	9.93048858642578	-7.86328220367432	-0.0136671401560307	0.0373067259788513	-0.0195112787187099	0.0321119390428066	NaN	40.517406463623
478	81.6841583251953	8.3071174621582	-7.34380340576172	-0.00555028254166245	0.0356833562254906	-0.0276281367987394	0.0252937767654657	NaN	40.8420791625977
479	82.9828567504883	8.3071174621582	-7.60354280471802	-0.00619963090866804	0.0295145437121391	-0.0188619289547205	0.0246444288641214	NaN	41.4914283752441
480	82.3335113525391	8.63179111480713	-7.99315214157104	-0.00360223650932312	0.020423661917448	-0.00165419070981443	0.013930176384747	NaN	41.1667556762695
481	79.7361145019531	8.95646572113037	-7.73341274261475	-0.00360223650932312	0.0275664981454611	0.00159255252219737	0.0162028968334198	NaN	39.8680572509766
482	78.4374160766602	9.28114032745361	-7.53860807418823	-0.00619963090866804	0.0162028968334198	-0.00555028254166245	0.00321592413820326	NaN	39.2187080383301
483	79.0867691040039	8.95646572113037	-7.47367286682129	-0.00457625929266214	0.025618452578783	-0.0195112787187099	0.0106834331527352	NaN	39.543384552002
484	80.3854675292969	7.65776824951172	-7.08406400680542	-0.00847235135734081	0.0136055024340749	-0.0266541130840778	0.00483929552137852	NaN	40.1927337646484
485	80.3854675292969	8.3071174621582	-7.53860807418823	-0.00717365415766835	0.0178262684494257	-0.0221086721867323	0.0103587592020631	NaN	40.1927337646484
486	81.0348129272461	8.63179111480713	-7.47367286682129	0.025618452578783	-0.00197886489331722	-0.00619963090866804	0.0149041991680861	NaN	40.517406463623
487	79.7361145019531	9.60581398010254	-7.08406400680542	0.0175015944987535	-0.0107450718060136	0.0022419011220336	0.00938473641872406	NaN	39.8680572509766
488	82.9828567504883	7.98244285583496	-7.27886867523193	0.0136055024340749	0.000293855206109583	0.00938473641872406	0.00418994715437293	NaN	41.4914283752441
489	81.0348129272461	9.60581398010254	-6.95419406890869	0.012956153601408	-0.0130177913233638	0.0106834331527352	0.00191722682211548	NaN	40.517406463623
490	81.0348129272461	9.93048858642578	-7.27886867523193	0.00613799272105098	-0.00619963090866804	0.00548864435404539	0.00776136433705688	NaN	40.517406463623
491	81.0348129272461	8.63179111480713	-7.27886867523193	0.00354059832170606	-0.0104203969240189	0.00354059832170606	0.013930176384747	NaN	40.517406463623
492	81.6841583251953	8.3071174621582	-7.4087381362915	-0.0026282137259841	-0.00392691092565656	0.000618529506027699	0.00906006153672934	NaN	40.8420791625977
493	81.0348129272461	8.63179111480713	-7.60354280471802	-0.0026282137259841	-0.00230353930965066	-0.00522560812532902	0.00970941036939621	NaN	40.517406463623
494	80.3854675292969	8.3071174621582	-7.60354280471802	0.000293855206109583	-0.0146411629393697	-0.00847235135734081	0.00678734155371785	NaN	40.1927337646484
495	81.6841583251953	8.63179111480713	-7.47367286682129	-0.0172385573387146	-0.00814767740666866	-0.00132951640989631	0.0022419011220336	NaN	40.8420791625977
496	81.6841583251953	8.63179111480713	-7.47367286682129	-0.0175632312893867	0.0106834331527352	-0.0104203969240189	0.0308132413774729	NaN	40.8420791625977
497	83.632209777832	7.65776824951172	-7.79834747314453	-0.0250307414680719	0.020423661917448	-0.00425158534198999	0.0259431265294552	NaN	41.816104888916
498	81.0348129272461	8.95646572113037	-7.86328220367432	-0.028926832601428	0.0230210572481155	-0.0282774847000837	0.020423661917448	NaN	40.517406463623
499	82.3335113525391	9.28114032745361	-7.9282169342041	-0.032173577696085	0.0243197549134493	-0.0240567177534103	0.0100340843200684	NaN	41.1667556762695
500	82.3335113525391	8.3071174621582	-7.6684775352478	-0.0230826959013939	0.0103587592020631	-0.0162645354866982	0.0126314787194133	NaN	41.1667556762695
501	83.632209777832	7.98244285583496	-7.79834747314453	-0.00749832857400179	0.00354059832170606	0.011982130818069	0.000618529506027699	NaN	41.816104888916
502	82.9828567504883	8.3071174621582	-7.73341274261475	-0.00197886489331722	0.00159255252219737	0.0106834331527352	0.00613799272105098	NaN	41.4914283752441
503	84.2815551757813	7.98244285583496	-7.73341274261475	-0.00197886489331722	-0.00425158534198999	0.000618529506027699	-0.00555028254166245	NaN	42.1407775878906
504	80.3854675292969	9.60581398010254	-8.12302207946777	-3.08191010844894e-05	-0.00392691092565656	0.00354059832170606	-0.00132951640989631	NaN	40.1927337646484
505	82.3335113525391	9.28114032745361	-8.12302207946777	-0.000355493422830477	-0.00360223650932312	0.00646266713738441	-0.00814767740666866	NaN	41.1667556762695
506	81.0348129272461	8.95646572113037	-7.99315214157104	0.0360080301761627	-0.0302255302667618	0.025618452578783	-0.0156151866540313	NaN	40.517406463623
507	82.9828567504883	8.3071174621582	-7.60354280471802	0.0350340083241463	-0.0357449948787689	0.0405534692108631	-0.0217839982360601	NaN	41.4914283752441
508	81.0348129272461	9.60581398010254	-7.73341274261475	0.0347093306481838	-0.0337969474494457	0.025618452578783	-0.0152905117720366	NaN	40.517406463623
509	81.6841583251953	8.63179111480713	-7.73341274261475	0.0350340083241463	-0.02697878703475	0.0298392176628113	-0.0211346503347158	NaN	40.8420791625977
510	82.3335113525391	8.3071174621582	-7.73341274261475	0.0278911720961332	-0.0324982516467571	0.0301638916134834	-0.00425158534198999	NaN	41.1667556762695
511	82.3335113525391	9.28114032745361	-7.99315214157104	0.0249691028147936	-0.0182125810533762	0.0506183728575706	0.00159255252219737	NaN	41.1667556762695
512	82.3335113525391	9.28114032745361	-7.53860807418823	0.0230210572481155	-0.00879702530801296	0.0350340083241463	0.00159255252219737	NaN	41.1667556762695
513	82.9828567504883	8.63179111480713	-7.6684775352478	0.0178262684494257	-0.0120437685400248	0.00776136433705688	-0.00132951640989631	NaN	41.4914283752441
514	81.6841583251953	8.95646572113037	-7.27886867523193	0.00516396993771195	-0.0156151866540313	0.000943203864153475	0.00613799272105098	NaN	40.8420791625977
515	81.0348129272461	8.95646572113037	-7.6684775352478	-0.00912170019000769	0.0142548503354192	-0.00555028254166245	-0.000680167751852423	NaN	40.517406463623
516	78.4374160766602	9.28114032745361	-7.73341274261475	-0.0350956469774246	0.0369820520281792	-0.0263294391334057	0.0282158460468054	NaN	39.2187080383301
517	79.0867691040039	9.60581398010254	-7.6684775352478	-0.0341216214001179	0.0512677207589149	-0.0363943427801132	0.00776136433705688	NaN	39.543384552002
518	79.0867691040039	9.28114032745361	-7.60354280471802	-0.0386670641601086	0.0522417463362217	-0.048407293856144	0.00906006153672934	NaN	39.543384552002
519	80.3854675292969	8.63179111480713	-7.14899873733521	-0.0389917381107807	0.0574365332722664	-0.0516540370881557	0.012956153601408	NaN	40.1927337646484
520	81.6841583251953	9.28114032745361	-7.27886867523193	-0.0276281367987394	0.0373067259788513	-0.0441865250468254	0.00354059832170606	NaN	40.8420791625977
521	80.3854675292969	9.93048858642578	-7.14899873733521	-0.023407369852066	0.0304885655641556	-0.021459324285388	0.00126787810586393	NaN	40.1927337646484
522	81.6841583251953	9.93048858642578	-7.53860807418823	-0.0113944197073579	0.0210730116814375	-0.0149658378213644	0.00126787810586393	NaN	40.8420791625977
523	81.6841583251953	9.60581398010254	-7.21393346786499	-0.00782300252467394	0.0207483377307653	-0.0172385573387146	-0.00457625929266214	NaN	40.8420791625977
524	83.632209777832	7.98244285583496	-6.75938940048218	0.00256657530553639	0.012956153601408	-0.0113944197073579	-0.00522560812532902	NaN	41.816104888916
525	82.9828567504883	8.3071174621582	-7.01912927627563	0.00354059832170606	0.00516396993771195	-0.00814767740666866	-0.00230353930965066	NaN	41.4914283752441
526	84.2815551757813	7.98244285583496	-7.47367286682129	0.036657378077507	-0.0360696688294411	0.0103587592020631	-0.0201606266200542	NaN	42.1407775878906
527	81.0348129272461	7.98244285583496	-7.73341274261475	0.0382807515561581	-0.0266541130840778	0.0265924744307995	-0.0263294391334057	NaN	40.517406463623
528	83.632209777832	7.00841951370239	-6.95419406890869	0.0353586822748184	-0.0350956469774246	0.00873538758605719	-0.0221086721867323	NaN	41.816104888916
529	81.6841583251953	8.3071174621582	-7.60354280471802	0.0389300994575024	-0.0311995539814234	0.00646266713738441	-0.0188619289547205	NaN	40.8420791625977
530	82.3335113525391	7.65776824951172	-7.73341274261475	0.025618452578783	-0.0305502042174339	0.000293855206109583	-0.0149658378213644	NaN	41.1667556762695
531	80.3854675292969	7.33309412002563	-7.01912927627563	0.025618452578783	-0.0195112787187099	0.0106834331527352	-0.0104203969240189	NaN	40.1927337646484
532	81.6841583251953	7.33309412002563	-7.14899873733521	0.0230210572481155	-0.0126931173726916	0.0113327819854021	-0.0126931173726916	NaN	40.8420791625977
533	81.6841583251953	9.28114032745361	-7.79834747314453	0.0155535480007529	-0.00165419070981443	0.00711201597005129	-0.0123684434220195	NaN	40.8420791625977
534	81.6841583251953	8.95646572113037	-7.99315214157104	0.00354059832170606	-0.00327756232582033	0.00418994715437293	-0.0191866029053926	NaN	40.8420791625977
535	81.0348129272461	9.60581398010254	-7.73341274261475	-0.00749832857400179	-0.00555028254166245	0.00548864435404539	0.0136055024340749	NaN	40.517406463623
536	82.9828567504883	8.63179111480713	-7.86328220367432	-0.0162645354866982	0.0113327819854021	0.00256657530553639	0.0236704051494598	NaN	41.4914283752441
537	81.6841583251953	8.3071174621582	-7.4087381362915	-0.0273034609854221	0.0217223595827818	-0.000680167751852423	0.0239950809627771	NaN	40.8420791625977
538	82.9828567504883	8.63179111480713	-8.05808639526367	-0.0253554154187441	0.0259431265294552	-0.00132951640989631	0.0168522447347641	NaN	41.4914283752441
539	82.3335113525391	9.28114032745361	-7.86328220367432	-0.0305502042174339	0.0230210572481155	-0.0195112787187099	0.0152288740500808	NaN	41.1667556762695
540	81.0348129272461	9.60581398010254	-7.9282169342041	-0.0126931173726916	0.00321592413820326	-0.0100957229733467	0.0162028968334198	NaN	40.517406463623
541	82.3335113525391	8.3071174621582	-7.79834747314453	0.000293855206109583	0.000293855206109583	-0.0110697457566857	0.00354059832170606	NaN	41.1667556762695
542	82.3335113525391	8.95646572113037	-8.12302207946777	0.00613799272105098	-0.00457625929266214	-0.00782300252467394	0.00581331877037883	NaN	41.1667556762695
543	82.3335113525391	9.28114032745361	-7.73341274261475	0.00516396993771195	-0.00230353930965066	-0.0208099745213985	0.00256657530553639	NaN	41.1667556762695
544	81.6841583251953	9.60581398010254	-7.86328220367432	0.00159255252219737	-0.00912170019000769	-0.0208099745213985	-3.08191010844894e-05	NaN	40.8420791625977
545	82.3335113525391	9.28114032745361	-7.99315214157104	0.00289124972186983	-0.0318489037454128	-0.00717365415766835	-0.00295288790948689	NaN	41.1667556762695
546	81.0348129272461	9.60581398010254	-7.99315214157104	0.0382807515561581	-0.0461345724761486	0.0171769186854362	-0.0195112787187099	NaN	40.517406463623
547	82.9828567504883	8.63179111480713	-7.6684775352478	0.0382807515561581	-0.0545761026442051	0.0282158460468054	-0.0146411629393697	NaN	41.4914283752441
548	81.6841583251953	9.60581398010254	-7.73341274261475	0.0233457311987877	-0.048407293856144	0.0171769186854362	-0.00749832857400179	NaN	40.8420791625977
549	83.632209777832	8.3071174621582	-7.47367286682129	0.0340599827468395	-0.048407293856144	0.0337353087961674	-0.0139918150380254	NaN	41.816104888916
550	81.6841583251953	7.98244285583496	-7.27886867523193	0.0149041991680861	-0.0415891297161579	0.0142548503354192	-0.00944637414067984	NaN	40.8420791625977
551	81.6841583251953	8.3071174621582	-7.60354280471802	0.00451462110504508	-0.0279528107494116	0.0272418223321438	0.00711201597005129	NaN	40.8420791625977
552	78.4374160766602	8.63179111480713	-7.6684775352478	0.00516396993771195	-0.0182125810533762	0.0152288740500808	0.00808603875339031	NaN	39.2187080383301
553	80.3854675292969	7.98244285583496	-7.47367286682129	0.00613799272105098	-0.0172385573387146	0.0191249661147594	0.00321592413820326	NaN	40.1927337646484
554	80.3854675292969	8.3071174621582	-6.69445466995239	-0.0107450718060136	-0.0110697457566857	0.0106834331527352	0.00451462110504508	NaN	40.1927337646484
555	82.3335113525391	8.3071174621582	-7.08406400680542	-0.00490093370899558	-0.00555028254166245	0.00354059832170606	-0.00457625929266214	NaN	41.1667556762695
556	80.3854675292969	9.28114032745361	-7.34380340576172	-0.0185372550040483	0.0165275707840919	-0.00977104809135199	0.025618452578783	NaN	40.1927337646484
557	81.6841583251953	9.28114032745361	-7.79834747314453	-0.0152905117720366	0.0282158460468054	-0.0100957229733467	0.0191249661147594	NaN	40.8420791625977
558	81.0348129272461	8.95646572113037	-7.60354280471802	-0.0204853005707264	0.0415274947881699	-0.0230826959013939	0.0239950809627771	NaN	40.517406463623
559	82.9828567504883	8.63179111480713	-7.4087381362915	-0.0328229255974293	0.0382807515561581	-0.0347709693014622	0.00906006153672934	NaN	41.4914283752441
560	82.9828567504883	7.65776824951172	-7.27886867523193	-0.0221086721867323	0.0340599827468395	-0.0146411629393697	0.00581331877037883	NaN	41.4914283752441
561	82.9828567504883	8.95646572113037	-6.95419406890869	-0.0149658378213644	0.0262678004801273	-0.00457625929266214	0.00678734155371785	NaN	41.4914283752441
562	82.9828567504883	7.98244285583496	-7.47367286682129	-0.00457625929266214	0.0275664981454611	0.00256657530553639	0.00451462110504508	NaN	41.4914283752441
563	82.3335113525391	7.33309412002563	-7.4087381362915	0.000943203864153475	0.0239950809627771	-0.00165419070981443	0.00159255252219737	NaN	41.1667556762695
564	83.632209777832	6.68374538421631	-7.34380340576172	-0.000355493422830477	0.00906006153672934	-0.00490093370899558	-0.00555028254166245	NaN	41.816104888916
565	82.9828567504883	7.00841951370239	-7.47367286682129	0.00646266713738441	0.00873538758605719	0.000943203864153475	-0.00360223650932312	NaN	41.4914283752441
566	84.2815551757813	7.33309412002563	-7.27886867523193	0.0350340083241463	-0.0117190945893526	0.0113327819854021	-0.00717365415766835	NaN	42.1407775878906
567	81.0348129272461	8.63179111480713	-7.47367286682129	0.0373067259788513	-0.0123684434220195	0.0217223595827818	-0.0201606266200542	NaN	40.517406463623
568	83.632209777832	7.33309412002563	-7.6684775352478	0.0343846566975117	-0.0162645354866982	0.00743668992072344	-0.0120437685400248	NaN	41.816104888916
569	81.6841583251953	8.95646572113037	-7.99315214157104	0.0350340083241463	-0.00977104809135199	0.00418994715437293	-0.0143164889886975	NaN	40.8420791625977
570	81.6841583251953	9.28114032745361	-7.60354280471802	0.0217223595827818	-0.00197886489331722	-0.00912170019000769	-0.00619963090866804	NaN	40.8420791625977
571	81.0348129272461	9.28114032745361	-7.47367286682129	0.0145795252174139	-0.0104203969240189	-0.00165419070981443	0.00581331877037883	NaN	40.517406463623
572	81.0348129272461	8.63179111480713	-7.53860807418823	0.0103587592020631	0.00548864435404539	-0.0123684434220195	0.00548864435404539	NaN	40.517406463623
573	81.0348129272461	9.28114032745361	-7.6684775352478	0.00938473641872406	0.0136055024340749	-0.00165419070981443	0.0100340843200684	NaN	40.517406463623
574	81.6841583251953	8.95646572113037	-7.99315214157104	-0.00879702530801296	0.0155535480007529	-0.00847235135734081	0.00581331877037883	NaN	40.8420791625977
575	81.6841583251953	8.95646572113037	-8.05808639526367	-0.00587495695799589	0.0200989879667759	-0.0221086721867323	0.00483929552137852	NaN	40.8420791625977
576	82.9828567504883	7.98244285583496	-7.99315214157104	-0.0337969474494457	0.0405534692108631	-0.0305502042174339	0.0230210572481155	NaN	41.4914283752441
577	82.3335113525391	7.98244285583496	-7.79834747314453	-0.0341216214001179	0.0541897900402546	-0.0318489037454128	0.0246444288641214	NaN	41.1667556762695
578	82.9828567504883	7.98244285583496	-7.99315214157104	-0.0337969474494457	0.0512677207589149	-0.0415891297161579	0.0155535480007529	NaN	41.4914283752441
579	81.0348129272461	8.63179111480713	-7.53860807418823	-0.0451605506241322	0.049319677054882	-0.0445111989974976	0.00841071270406246	NaN	40.517406463623
580	81.0348129272461	9.28114032745361	-7.79834747314453	-0.0240567177534103	0.0376313999295235	-0.0318489037454128	-0.00977104809135199	NaN	40.517406463623
581	82.3335113525391	7.98244285583496	-7.6684775352478	-0.0256800893694162	0.0262678004801273	-0.0260047651827335	0.00548864435404539	NaN	41.1667556762695
582	82.3335113525391	8.63179111480713	-7.79834747314453	-0.00490093370899558	0.0158782228827477	-0.00977104809135199	-0.00522560812532902	NaN	41.1667556762695
583	80.3854675292969	8.3071174621582	-7.53860807418823	-0.00197886489331722	0.0132808275520802	-0.0130177913233638	0.00289124972186983	NaN	40.1927337646484
584	81.0348129272461	9.60581398010254	-7.86328220367432	-0.00490093370899558	0.000293855206109583	-0.00100484199356288	-0.00684897974133492	NaN	40.517406463623
585	80.3854675292969	8.63179111480713	-7.53860807418823	0.00646266713738441	-0.00782300252467394	0.00386527273803949	-0.0175632312893867	NaN	40.1927337646484
586	79.0867691040039	9.28114032745361	-7.6684775352478	0.0217223595827818	-0.0376930385828018	0.0171769186854362	-0.0169138833880424	NaN	39.543384552002
587	81.0348129272461	7.98244285583496	-7.53860807418823	0.0321119390428066	-0.0373683646321297	0.0223717093467712	-0.0276281367987394	NaN	40.517406463623
588	78.4374160766602	8.95646572113037	-7.86328220367432	0.0236704051494598	-0.0373683646321297	0.0246444288641214	-0.0139918150380254	NaN	39.2187080383301
589	80.3854675292969	7.98244285583496	-7.60354280471802	0.0230210572481155	-0.0438618510961533	0.0123068047687411	-0.0230826959013939	NaN	40.1927337646484
590	79.7361145019531	7.65776824951172	-7.27886867523193	0.0210730116814375	-0.0347709693014622	0.0223717093467712	-0.0204853005707264	NaN	39.8680572509766
591	82.3335113525391	7.98244285583496	-7.14899873733521	0.0282158460468054	-0.02697878703475	0.01847561635077	-0.0130177913233638	NaN	41.1667556762695
592	82.3335113525391	7.65776824951172	-7.86328220367432	0.0288651939481497	-0.0136671401560307	0.00711201597005129	-0.0198359526693821	NaN	41.1667556762695
593	82.3335113525391	7.65776824951172	-7.6684775352478	0.0249691028147936	-0.00814767740666866	0.011982130818069	-0.0146411629393697	NaN	41.1667556762695
594	82.9828567504883	7.98244285583496	-7.47367286682129	0.012956153601408	0.00451462110504508	0.00678734155371785	-0.0191866029053926	NaN	41.4914283752441
595	82.3335113525391	7.98244285583496	-7.27886867523193	0.0022419011220336	-0.00912170019000769	0.0113327819854021	0.00646266713738441	NaN	41.1667556762695
596	81.0348129272461	8.63179111480713	-7.4087381362915	-0.0211346503347158	0.0220470335334539	0.0022419011220336	0.0298392176628113	NaN	40.517406463623
597	82.9828567504883	8.3071174621582	-7.4087381362915	-0.0182125810533762	0.0243197549134493	-0.0224333461374044	0.0200989879667759	NaN	41.4914283752441
598	81.0348129272461	8.3071174621582	-7.60354280471802	-0.0276281367987394	0.0350340083241463	-0.02697878703475	0.0162028968334198	NaN	40.517406463623
599	82.9828567504883	7.33309412002563	-7.60354280471802	-0.0402904339134693	0.0399041213095188	-0.0373683646321297	0.000618529506027699	NaN	41.4914283752441
600	82.3335113525391	6.35907125473022	-7.47367286682129	-0.0263294391334057	0.0298392176628113	-0.0266541130840778	0.0106834331527352	NaN	41.1667556762695
601	81.6841583251953	7.33309412002563	-7.53860807418823	-0.0162645354866982	0.0213976856321096	-0.0240567177534103	0.00386527273803949	NaN	40.8420791625977
602	81.0348129272461	7.33309412002563	-6.75938940048218	-0.0169138833880424	0.0217223595827818	-0.0230826959013939	-0.00782300252467394	NaN	40.517406463623
603	83.632209777832	7.33309412002563	-6.75938940048218	-0.0139918150380254	0.0282158460468054	-0.0159398596733809	-0.00912170019000769	NaN	41.816104888916
604	82.3335113525391	7.00841951370239	-7.34380340576172	-0.0185372550040483	0.0142548503354192	-0.0175632312893867	-0.00327756232582033	NaN	41.1667556762695
605	82.9828567504883	7.65776824951172	-7.53860807418823	0.000293855206109583	0.00841071270406246	-0.0110697457566857	-0.00879702530801296	NaN	41.4914283752441
606	82.9828567504883	7.65776824951172	-7.4087381362915	0.0288651939481497	-0.0237320438027382	0.0155535480007529	-0.0107450718060136	NaN	41.4914283752441
607	81.6841583251953	8.95646572113037	-7.53860807418823	0.0350340083241463	-0.0250307414680719	0.0252937767654657	-0.0227580219507217	NaN	40.8420791625977
608	82.9828567504883	7.33309412002563	-7.14899873733521	0.0308132413774729	-0.0302255302667618	0.0200989879667759	-0.0123684434220195	NaN	41.4914283752441
609	83.632209777832	8.95646572113037	-7.6684775352478	0.0239950809627771	-0.0324982516467571	0.0220470335334539	-0.00944637414067984	NaN	41.816104888916
610	81.6841583251953	8.3071174621582	-7.79834747314453	0.0230210572481155	-0.0334722734987736	0.0113327819854021	-0.00360223650932312	NaN	40.8420791625977
611	80.3854675292969	9.28114032745361	-8.05808639526367	0.0113327819854021	-0.023407369852066	0.00711201597005129	0.00711201597005129	NaN	40.1927337646484
612	81.6841583251953	8.63179111480713	-8.05808639526367	0.0158782228827477	-0.0172385573387146	0.00418994715437293	0.0106834331527352	NaN	40.8420791625977
613	81.6841583251953	8.95646572113037	-8.25289154052734	0.01100810803473	-0.0169138833880424	-0.00652430532500148	0.00451462110504508	NaN	40.8420791625977
614	81.6841583251953	8.3071174621582	-7.86328220367432	0.0136055024340749	-0.0143164889886975	-0.00912170019000769	0.00646266713738441	NaN	40.8420791625977
615	82.3335113525391	8.95646572113037	-7.9282169342041	-0.00165419070981443	-0.00977104809135199	-0.00717365415766835	0.00483929552137852	NaN	41.1667556762695
616	84.2815551757813	7.65776824951172	-7.99315214157104	-0.0139918150380254	0.011982130818069	-0.00619963090866804	0.0236704051494598	NaN	42.1407775878906
617	81.0348129272461	7.65776824951172	-7.73341274261475	-0.0195112787187099	0.0168522447347641	-0.0195112787187099	0.0233457311987877	NaN	40.517406463623
618	82.9828567504883	7.65776824951172	-8.05808639526367	-0.017887907102704	0.0155535480007529	-0.0130177913233638	0.0210730116814375	NaN	41.4914283752441
619	80.3854675292969	8.63179111480713	-7.9282169342041	-0.0311995539814234	0.025618452578783	-0.0136671401560307	0.0162028968334198	NaN	40.1927337646484
620	81.0348129272461	8.63179111480713	-7.6684775352478	-0.0175632312893867	0.0168522447347641	-0.00717365415766835	-0.00100484199356288	NaN	40.517406463623
621	81.0348129272461	7.65776824951172	-7.6684775352478	-0.00619963090866804	0.0191249661147594	0.00938473641872406	0.00938473641872406	NaN	40.517406463623
622	81.6841583251953	7.65776824951172	-7.99315214157104	-0.00782300252467394	0.0149041991680861	0.0123068047687411	-0.000355493422830477	NaN	40.8420791625977
623	79.7361145019531	8.63179111480713	-7.6684775352478	-0.00619963090866804	0.011982130818069	0.00906006153672934	0.00321592413820326	NaN	39.8680572509766
624	79.0867691040039	8.95646572113037	-7.79834747314453	-0.00912170019000769	0.00386527273803949	0.00970941036939621	-0.00165419070981443	NaN	39.543384552002
625	78.4374160766602	8.3071174621582	-7.73341274261475	0.00516396993771195	0.00354059832170606	0.00451462110504508	-0.00782300252467394	NaN	39.2187080383301
626	77.7880706787109	8.95646572113037	-7.60354280471802	0.0262678004801273	-0.0188619289547205	0.0379560738801956	-0.0130177913233638	NaN	38.8940353393555
627	80.3854675292969	7.65776824951172	-7.4087381362915	0.0285405199974775	-0.0331475995481014	0.0298392176628113	-0.0169138833880424	NaN	40.1927337646484
628	79.0867691040039	9.60581398010254	-7.79834747314453	0.0265924744307995	-0.0185372550040483	0.0213976856321096	-0.0143164889886975	NaN	39.543384552002
629	81.0348129272461	7.98244285583496	-7.4087381362915	0.0304885655641556	-0.0250307414680719	0.00938473641872406	-0.0182125810533762	NaN	40.517406463623
630	81.6841583251953	7.98244285583496	-7.47367286682129	0.0301638916134834	-0.0227580219507217	-0.00490093370899558	-0.0104203969240189	NaN	40.8420791625977
631	83.632209777832	7.65776824951172	-7.27886867523193	0.0194496400654316	-0.0107450718060136	-0.00977104809135199	0.000618529506027699	NaN	41.816104888916
632	82.9828567504883	7.98244285583496	-6.95419406890869	0.0175015944987535	0.0155535480007529	-0.0182125810533762	0.00711201597005129	NaN	41.4914283752441
633	83.632209777832	6.68374538421631	-7.27886867523193	0.0126314787194133	0.0132808275520802	-0.0211346503347158	0.00191722682211548	NaN	41.816104888916
634	82.9828567504883	7.33309412002563	-7.4087381362915	0.00841071270406246	-0.00490093370899558	-0.0169138833880424	-0.000355493422830477	NaN	41.4914283752441
635	83.632209777832	7.00841951370239	-7.47367286682129	-0.0123684434220195	-0.0026282137259841	-0.0182125810533762	0.00126787810586393	NaN	41.816104888916
636	81.6841583251953	7.65776824951172	-7.53860807418823	-0.00879702530801296	0.0175015944987535	-0.0191866029053926	0.0275664981454611	NaN	40.8420791625977
637	83.632209777832	6.03439664840698	-7.99315214157104	-0.0253554154187441	0.0171769186854362	-0.0143164889886975	0.0207483377307653	NaN	41.816104888916
638	81.0348129272461	7.33309412002563	-7.34380340576172	-0.0191866029053926	0.0171769186854362	-0.0175632312893867	0.0243197549134493	NaN	40.517406463623
639	83.632209777832	6.03439664840698	-7.14899873733521	-0.0328229255974293	0.0220470335334539	-0.0191866029053926	-0.00879702530801296	NaN	41.816104888916
640	83.632209777832	6.68374538421631	-7.34380340576172	-0.0286021586507559	0.00743668992072344	-0.0159398596733809	0.0123068047687411	NaN	41.816104888916
641	83.632209777832	6.35907125473022	-7.6684775352478	-0.0136671401560307	0.00613799272105098	-0.00132951640989631	-0.00490093370899558	NaN	41.816104888916
642	82.9828567504883	7.00841951370239	-7.6684775352478	-0.0165892094373703	0.00906006153672934	-0.00425158534198999	0.0113327819854021	NaN	41.4914283752441
643	82.9828567504883	7.33309412002563	-7.86328220367432	-0.00912170019000769	0.00646266713738441	-0.00619963090866804	-0.00230353930965066	NaN	41.4914283752441
644	83.632209777832	7.33309412002563	-7.08406400680542	-0.00944637414067984	0.0103587592020631	-0.023407369852066	-0.00555028254166245	NaN	41.816104888916
645	83.632209777832	7.33309412002563	-7.60354280471802	0.00873538758605719	-0.00619963090866804	-0.0188619289547205	-0.00912170019000769	NaN	41.816104888916
646	83.632209777832	7.33309412002563	-7.73341274261475	0.0249691028147936	-0.021459324285388	0.00938473641872406	-0.0100957229733467	NaN	41.816104888916
647	80.3854675292969	8.63179111480713	-8.05808639526367	0.0304885655641556	-0.0191866029053926	0.0213976856321096	-0.0120437685400248	NaN	40.1927337646484
648	83.632209777832	7.33309412002563	-7.79834747314453	0.0330859608948231	-0.0165892094373703	0.00808603875339031	-0.0110697457566857	NaN	41.816104888916
649	82.3335113525391	8.95646572113037	-8.05808639526367	0.0275664981454611	-0.0256800893694162	0.00938473641872406	-0.0162645354866982	NaN	41.1667556762695
650	81.6841583251953	8.3071174621582	-7.86328220367432	0.0103587592020631	-0.0162645354866982	0.00548864435404539	-0.00197886489331722	NaN	40.8420791625977
651	81.6841583251953	8.95646572113037	-7.86328220367432	0.0168522447347641	-0.0136671401560307	0.00289124972186983	0.00548864435404539	NaN	40.8420791625977
652	81.6841583251953	8.3071174621582	-7.9282169342041	0.0132808275520802	0.00321592413820326	0.000943203864153475	0.0022419011220336	NaN	40.8420791625977
653	81.6841583251953	8.3071174621582	-8.05808639526367	0.00646266713738441	0.0145795252174139	0.00548864435404539	0.0103587592020631	NaN	40.8420791625977
654	81.6841583251953	8.63179111480713	-7.86328220367432	0.00159255252219737	0.00646266713738441	-0.0143164889886975	-0.000355493422830477	NaN	40.8420791625977
655	82.3335113525391	8.3071174621582	-7.86328220367432	-0.00879702530801296	0.0155535480007529	-0.00814767740666866	0.0126314787194133	NaN	41.1667556762695
656	84.9309005737305	7.33309412002563	-7.34380340576172	-0.0175632312893867	0.0425015166401863	-0.0117190945893526	0.0220470335334539	NaN	42.4654502868652
657	80.3854675292969	8.63179111480713	-7.60354280471802	-0.0240567177534103	0.0483456552028656	-0.0126931173726916	0.0230210572481155	NaN	40.1927337646484
658	82.9828567504883	7.00841951370239	-7.73341274261475	-0.0149658378213644	0.041852168738842	-0.0143164889886975	0.0162028968334198	NaN	41.4914283752441
659	79.0867691040039	7.98244285583496	-7.6684775352478	-0.0315242260694504	0.0450989119708538	-0.0152905117720366	0.0171769186854362	NaN	39.543384552002
660	79.7361145019531	8.3071174621582	-7.60354280471802	-0.0276281367987394	0.0353586822748184	-0.0107450718060136	0.0269171483814716	NaN	39.8680572509766
661	79.7361145019531	8.3071174621582	-7.60354280471802	-3.08191010844894e-05	0.025618452578783	0.000293855206109583	0.00613799272105098	NaN	39.8680572509766
662	78.4374160766602	8.3071174621582	-7.27886867523193	-0.00977104809135199	0.0142548503354192	-0.0110697457566857	0.0022419011220336	NaN	39.2187080383301
663	78.4374160766602	8.3071174621582	-7.34380340576172	0.00516396993771195	0.0116574559360743	-0.00522560812532902	0.000943203864153475	NaN	39.2187080383301
664	80.3854675292969	8.63179111480713	-7.73341274261475	-0.0120437685400248	-0.00230353930965066	-0.0221086721867323	-0.00522560812532902	NaN	40.1927337646484
665	79.7361145019531	7.65776824951172	-7.6684775352478	-0.000355493422830477	-0.0182125810533762	-0.00619963090866804	-0.00847235135734081	NaN	39.8680572509766
666	81.0348129272461	8.3071174621582	-7.53860807418823	0.0226963832974434	-0.0412644557654858	0.0217223595827818	-0.0110697457566857	NaN	40.517406463623
667	82.3335113525391	7.00841951370239	-7.4087381362915	0.0200989879667759	-0.0386670641601086	0.0230210572481155	-0.00977104809135199	NaN	41.1667556762695
668	81.0348129272461	8.3071174621582	-7.73341274261475	0.0239950809627771	-0.0409397818148136	0.0220470335334539	-0.0133424662053585	NaN	40.517406463623
669	82.3335113525391	6.68374538421631	-7.47367286682129	0.01847561635077	-0.0419138073921204	0.0162028968334198	-0.0149658378213644	NaN	41.1667556762695
670	83.632209777832	7.65776824951172	-7.6684775352478	0.011982130818069	-0.0383423902094364	0.0113327819854021	-0.0100957229733467	NaN	41.816104888916
671	82.3335113525391	7.33309412002563	-7.99315214157104	0.0168522447347641	-0.0286021586507559	0.00581331877037883	0.00256657530553639	NaN	41.1667556762695
672	81.6841583251953	7.33309412002563	-7.9282169342041	0.00873538758605719	-0.0201606266200542	0.00970941036939621	0.00483929552137852	NaN	40.8420791625977
673	82.9828567504883	6.68374538421631	-7.79834747314453	0.00776136433705688	-0.0208099745213985	0.00581331877037883	0.000293855206109583	NaN	41.4914283752441
674	83.632209777832	6.03439664840698	-7.4087381362915	0.000618529506027699	-0.0123684434220195	-0.00327756232582033	0.00581331877037883	NaN	41.816104888916
675	84.2815551757813	5.38504838943481	-7.34380340576172	-0.0162645354866982	-0.00782300252467394	-0.00847235135734081	-3.08191010844894e-05	NaN	42.1407775878906
676	82.9828567504883	6.35907125473022	-7.9282169342041	-0.0110697457566857	0.0262678004801273	-0.0169138833880424	0.01100810803473	NaN	41.4914283752441
677	84.2815551757813	6.35907125473022	-7.73341274261475	-0.0279528107494116	0.0350340083241463	-0.0247060675173998	0.0285405199974775	NaN	42.1407775878906
678	83.632209777832	6.68374538421631	-7.79834747314453	-0.0256800893694162	0.0412028171122074	-0.0224333461374044	0.0158782228827477	NaN	41.816104888916
679	83.632209777832	7.65776824951172	-7.79834747314453	-0.02697878703475	0.036657378077507	-0.0376930385828018	0.01847561635077	NaN	41.816104888916
680	81.6841583251953	7.98244285583496	-7.34380340576172	-0.0253554154187441	0.0308132413774729	-0.0204853005707264	0.0113327819854021	NaN	40.8420791625977
681	81.6841583251953	7.65776824951172	-7.99315214157104	-0.00457625929266214	0.0265924744307995	-0.00684897974133492	0.013930176384747	NaN	40.8420791625977
682	81.6841583251953	7.98244285583496	-8.12302207946777	0.00191722682211548	0.0265924744307995	-0.0149658378213644	0.00613799272105098	NaN	40.8420791625977
683	81.0348129272461	7.65776824951172	-8.18795680999756	0.00418994715437293	0.0194496400654316	-0.00782300252467394	-0.00814767740666866	NaN	40.517406463623
684	82.9828567504883	6.68374538421631	-7.86328220367432	0.00321592413820326	0.0168522447347641	-0.00847235135734081	0.000293855206109583	NaN	41.4914283752441
685	82.9828567504883	7.00841951370239	-7.86328220367432	0.00678734155371785	0.00159255252219737	0.00743668992072344	0.000618529506027699	NaN	41.4914283752441
686	82.9828567504883	6.35907125473022	-7.4087381362915	0.0324366129934788	-0.0260047651827335	0.0298392176628113	-0.00977104809135199	NaN	41.4914283752441
687	81.0348129272461	7.98244285583496	-7.9282169342041	0.0298392176628113	-0.0386670641601086	0.0239950809627771	-0.0201606266200542	NaN	40.517406463623
688	83.632209777832	6.68374538421631	-7.9282169342041	0.0389300994575024	-0.038017712533474	0.0265924744307995	-0.0133424662053585	NaN	41.816104888916
689	81.0348129272461	8.3071174621582	-8.25289154052734	0.0285405199974775	-0.0373683646321297	0.025618452578783	-0.02697878703475	NaN	40.517406463623
690	81.6841583251953	7.65776824951172	-7.86328220367432	0.0252937767654657	-0.0350956469774246	0.0236704051494598	-0.0123684434220195	NaN	40.8420791625977
691	81.0348129272461	7.65776824951172	-7.47367286682129	0.0226963832974434	-0.0292515084147453	0.011982130818069	-0.00587495695799589	NaN	40.517406463623
692	84.2815551757813	6.68374538421631	-7.4087381362915	0.0178262684494257	-0.0201606266200542	0.01100810803473	0.00256657530553639	NaN	42.1407775878906
693	81.0348129272461	7.65776824951172	-7.27886867523193	0.0178262684494257	-0.00912170019000769	-0.00100484199356288	-0.00392691092565656	NaN	40.517406463623
694	83.632209777832	7.98244285583496	-7.6684775352478	0.0145795252174139	-0.0104203969240189	-0.00457625929266214	-0.00165419070981443	NaN	41.816104888916
695	80.3854675292969	8.3071174621582	-7.73341274261475	0.00354059832170606	-0.0188619289547205	-0.00912170019000769	0.00321592413820326	NaN	40.1927337646484
696	84.2815551757813	6.35907125473022	-7.34380340576172	-0.0273034609854221	0.0236704051494598	-0.0026282137259841	0.0213976856321096	NaN	42.1407775878906
697	79.7361145019531	7.65776824951172	-7.60354280471802	-0.0347709693014622	0.0386054255068302	-0.000355493422830477	0.020423661917448	NaN	39.8680572509766
698	81.6841583251953	6.35907125473022	-7.14899873733521	-0.0487319678068161	0.0350340083241463	-0.0139918150380254	0.0178262684494257	NaN	40.8420791625977
699	80.3854675292969	6.68374538421631	-7.6684775352478	-0.0428878292441368	0.0532157681882381	-0.0243813935667276	0.013930176384747	NaN	40.1927337646484
700	79.7361145019531	7.65776824951172	-7.9282169342041	-0.0334722734987736	0.0450989119708538	-0.0188619289547205	0.0155535480007529	NaN	39.8680572509766
701	81.0348129272461	7.98244285583496	-7.86328220367432	-0.0243813935667276	0.0489950031042099	-0.0143164889886975	0.0171769186854362	NaN	40.517406463623
702	81.0348129272461	8.3071174621582	-7.79834747314453	-0.0266541130840778	0.0441248863935471	-0.0217839982360601	0.0022419011220336	NaN	40.517406463623
703	82.9828567504883	6.03439664840698	-7.47367286682129	-0.0156151866540313	0.0399041213095188	-0.0188619289547205	0.00711201597005129	NaN	41.4914283752441
704	84.2815551757813	6.68374538421631	-7.47367286682129	-0.0204853005707264	0.0376313999295235	-0.0243813935667276	-0.00749832857400179	NaN	42.1407775878906
705	81.0348129272461	7.33309412002563	-7.79834747314453	-0.00782300252467394	0.0181509424000978	-0.0221086721867323	-0.00490093370899558	NaN	40.517406463623
706	81.6841583251953	7.98244285583496	-7.86328220367432	0.0243197549134493	-0.0120437685400248	0.00483929552137852	-0.0117190945893526	NaN	40.8420791625977
707	82.9828567504883	6.68374538421631	-7.53860807418823	0.0356833562254906	-0.00132951640989631	0.00970941036939621	-0.00944637414067984	NaN	41.4914283752441
708	81.6841583251953	7.33309412002563	-7.86328220367432	0.0327612869441509	-0.028926832601428	0.00841071270406246	-0.00944637414067984	NaN	40.8420791625977
709	82.9828567504883	6.03439664840698	-7.47367286682129	0.031137915328145	-0.0386670641601086	0.000293855206109583	-0.00587495695799589	NaN	41.4914283752441
710	82.9828567504883	6.03439664840698	-7.60354280471802	0.0207483377307653	-0.0526280589401722	0.00711201597005129	-0.0130177913233638	NaN	41.4914283752441
711	82.3335113525391	6.35907125473022	-8.12302207946777	0.0285405199974775	-0.0477579422295094	0.012956153601408	-3.08191010844894e-05	NaN	41.1667556762695
712	81.6841583251953	7.00841951370239	-8.18795680999756	0.0181509424000978	-0.0367190167307854	0.0230210572481155	0.00418994715437293	NaN	40.8420791625977
713	82.9828567504883	6.35907125473022	-8.05808639526367	0.0171769186854362	-0.0419138073921204	0.00321592413820326	0.000618529506027699	NaN	41.4914283752441
714	83.632209777832	7.00841951370239	-7.60354280471802	0.00646266713738441	-0.0331475995481014	0.0126314787194133	-0.00879702530801296	NaN	41.816104888916
715	85.5802536010742	6.35907125473022	-7.47367286682129	0.00711201597005129	-0.0260047651827335	0.000943203864153475	0.00159255252219737	NaN	42.7901268005371
716	81.0348129272461	7.98244285583496	-7.6684775352478	-0.0172385573387146	0.00126787810586393	-0.0107450718060136	0.0162028968334198	NaN	40.517406463623
717	84.2815551757813	6.68374538421631	-7.86328220367432	-0.017887907102704	0.013930176384747	-0.0188619289547205	0.0249691028147936	NaN	42.1407775878906
718	81.6841583251953	7.65776824951172	-8.05808639526367	-0.0247060675173998	0.0145795252174139	-0.0198359526693821	0.0126314787194133	NaN	40.8420791625977
719	84.9309005737305	6.68374538421631	-7.86328220367432	-0.0363943427801132	0.0178262684494257	-0.0169138833880424	0.0136055024340749	NaN	42.4654502868652
720	82.9828567504883	6.68374538421631	-7.6684775352478	-0.0292515084147453	0.00938473641872406	-0.0191866029053926	0.00841071270406246	NaN	41.4914283752441
721	84.2815551757813	6.68374538421631	-7.47367286682129	-0.00814767740666866	0.00321592413820326	0.000618529506027699	0.0106834331527352	NaN	42.1407775878906
722	82.9828567504883	7.00841951370239	-7.21393346786499	-0.00425158534198999	0.00743668992072344	-0.0100957229733467	0.00613799272105098	NaN	41.4914283752441
723	84.2815551757813	6.68374538421631	-7.73341274261475	-0.00425158534198999	-0.0026282137259841	-0.00782300252467394	0.00191722682211548	NaN	42.1407775878906
724	81.6841583251953	8.63179111480713	-7.9282169342041	-0.00490093370899558	0.00354059832170606	-0.00782300252467394	0.0022419011220336	NaN	40.8420791625977
725	83.632209777832	6.68374538421631	-7.86328220367432	0.000293855206109583	-0.0175632312893867	-0.00977104809135199	0.000618529506027699	NaN	41.816104888916
726	83.632209777832	6.68374538421631	-7.47367286682129	0.0285405199974775	-0.0211346503347158	0.0188002903014421	-0.0162645354866982	NaN	41.816104888916
727	82.3335113525391	7.65776824951172	-7.47367286682129	0.0304885655641556	-0.0305502042174339	0.0252937767654657	-0.0185372550040483	NaN	41.1667556762695
728	83.632209777832	6.68374538421631	-7.21393346786499	0.0200989879667759	-0.017887907102704	0.0178262684494257	-0.0149658378213644	NaN	41.816104888916
729	81.6841583251953	7.98244285583496	-7.73341274261475	0.0269171483814716	-0.0276281367987394	0.0155535480007529	-0.0188619289547205	NaN	40.8420791625977
730	81.6841583251953	6.68374538421631	-7.21393346786499	0.0194496400654316	-0.0182125810533762	0.01847561635077	-0.00457625929266214	NaN	40.8420791625977
731	83.632209777832	7.33309412002563	-7.4087381362915	0.0246444288641214	-0.0185372550040483	0.0175015944987535	-0.00100484199356288	NaN	41.816104888916
732	83.632209777832	6.35907125473022	-7.47367286682129	0.00938473641872406	-0.0110697457566857	0.0103587592020631	0.00516396993771195	NaN	41.816104888916
733	81.6841583251953	7.33309412002563	-7.47367286682129	0.00483929552137852	-0.00425158534198999	0.00386527273803949	-0.00100484199356288	NaN	40.8420791625977
734	79.0867691040039	7.65776824951172	-7.27886867523193	-0.00619963090866804	-0.00782300252467394	-0.00295288790948689	0.00191722682211548	NaN	39.543384552002
735	79.0867691040039	7.98244285583496	-7.86328220367432	-0.0204853005707264	-0.00100484199356288	-0.00749832857400179	-0.00230353930965066	NaN	39.543384552002
736	80.3854675292969	7.65776824951172	-7.73341274261475	-0.0256800893694162	0.025618452578783	-0.0185372550040483	0.0181509424000978	NaN	40.1927337646484
737	79.0867691040039	8.3071174621582	-7.73341274261475	-0.0273034609854221	0.0314625911414623	-0.0282774847000837	0.0178262684494257	NaN	39.543384552002
738	81.0348129272461	7.00841951370239	-7.53860807418823	-0.0182125810533762	0.0386054255068302	-0.0357449948787689	0.0217223595827818	NaN	40.517406463623
739	80.3854675292969	8.63179111480713	-7.60354280471802	-0.0266541130840778	0.0470469556748867	-0.0406151078641415	0.0126314787194133	NaN	40.1927337646484
740	81.6841583251953	7.98244285583496	-7.79834747314453	-0.0149658378213644	0.0278911720961332	-0.0253554154187441	0.000293855206109583	NaN	40.8420791625977
741	81.0348129272461	8.3071174621582	-7.9282169342041	0.00873538758605719	0.0278911720961332	-0.00360223650932312	-0.00814767740666866	NaN	40.517406463623
742	82.3335113525391	7.98244285583496	-7.73341274261475	0.00581331877037883	0.0275664981454611	-0.0123684434220195	0.00256657530553639	NaN	41.1667556762695
743	81.0348129272461	8.3071174621582	-7.86328220367432	-0.000680167751852423	0.0301638916134834	-0.00392691092565656	0.00289124972186983	NaN	40.517406463623
744	84.2815551757813	7.65776824951172	-7.79834747314453	0.0207483377307653	0.01100810803473	0.00418994715437293	-0.000680167751852423	NaN	42.1407775878906
745	81.6841583251953	7.33309412002563	-7.47367286682129	0.00386527273803949	-0.00327756232582033	0.0103587592020631	-0.00587495695799589	NaN	40.8420791625977
746	82.3335113525391	7.00841951370239	-7.60354280471802	0.0317872650921345	-0.0331475995481014	0.0538651160895824	-0.0188619289547205	NaN	41.1667556762695
747	82.9828567504883	6.35907125473022	-7.9282169342041	0.0347093306481838	-0.0247060675173998	0.0425015166401863	-0.0165892094373703	NaN	41.4914283752441
748	82.3335113525391	7.33309412002563	-7.9282169342041	0.031137915328145	-0.0350956469774246	0.0441248863935471	-0.0217839982360601	NaN	41.1667556762695
749	83.632209777832	6.35907125473022	-7.34380340576172	0.0136055024340749	-0.0350956469774246	0.0450989119708538	-0.0146411629393697	NaN	41.816104888916
750	82.9828567504883	7.98244285583496	-7.73341274261475	0.013930176384747	-0.0256800893694162	0.0175015944987535	-0.0172385573387146	NaN	41.4914283752441
751	81.6841583251953	7.65776824951172	-7.4087381362915	0.0142548503354192	-0.0237320438027382	0.000943203864153475	-0.00360223650932312	NaN	40.8420791625977
752	81.6841583251953	8.3071174621582	-7.79834747314453	0.0103587592020631	-0.00814767740666866	0.00159255252219737	0.00354059832170606	NaN	40.8420791625977
753	81.6841583251953	7.98244285583496	-7.9282169342041	0.00678734155371785	-0.0123684434220195	-0.0136671401560307	-0.00587495695799589	NaN	40.8420791625977
754	82.3335113525391	7.98244285583496	-7.79834747314453	0.00808603875339031	-0.00327756232582033	-0.0162645354866982	-0.00327756232582033	NaN	41.1667556762695
755	82.9828567504883	7.33309412002563	-7.60354280471802	-0.00555028254166245	0.0116574559360743	-0.02697878703475	-0.00132951640989631	NaN	41.4914283752441
756	81.6841583251953	8.63179111480713	-7.6684775352478	-0.0107450718060136	0.0269171483814716	-0.0191866029053926	0.00711201597005129	NaN	40.8420791625977
757	83.632209777832	8.3071174621582	-7.4087381362915	-0.0110697457566857	0.0379560738801956	-0.0263294391334057	0.01847561635077	NaN	41.816104888916
758	81.0348129272461	9.28114032745361	-7.73341274261475	-0.0162645354866982	0.0463976077735424	-0.0311995539814234	0.00159255252219737	NaN	40.517406463623
759	83.632209777832	7.33309412002563	-7.79834747314453	-0.0286021586507559	0.047696303576231	-0.0341216214001179	0.000293855206109583	NaN	41.816104888916
760	82.3335113525391	7.98244285583496	-7.99315214157104	-0.0195112787187099	0.0473716296255589	-0.0201606266200542	-0.00327756232582033	NaN	41.1667556762695
761	84.2815551757813	7.65776824951172	-7.86328220367432	-0.00619963090866804	0.0308132413774729	-0.00555028254166245	-0.00295288790948689	NaN	42.1407775878906
762	82.3335113525391	7.98244285583496	-7.60354280471802	-0.000680167751852423	0.0239950809627771	0.00451462110504508	-0.00684897974133492	NaN	41.1667556762695
763	82.9828567504883	7.33309412002563	-7.34380340576172	-0.00717365415766835	0.0191249661147594	-3.08191010844894e-05	-0.00360223650932312	NaN	41.4914283752441
764	81.0348129272461	7.98244285583496	-7.6684775352478	-0.00555028254166245	0.013930176384747	-3.08191010844894e-05	-0.00814767740666866	NaN	40.517406463623
765	84.2815551757813	7.65776824951172	-8.05808639526367	-0.0026282137259841	0.00743668992072344	-0.00522560812532902	-0.00912170019000769	NaN	42.1407775878906
766	82.9828567504883	7.65776824951172	-7.79834747314453	0.0181509424000978	-0.0133424662053585	0.0220470335334539	-0.0162645354866982	NaN	41.4914283752441
767	81.6841583251953	9.28114032745361	-7.79834747314453	0.0259431265294552	-0.0152905117720366	0.0236704051494598	-0.0159398596733809	NaN	40.8420791625977
768	81.6841583251953	7.98244285583496	-7.79834747314453	0.0126314787194133	-0.0221086721867323	0.00776136433705688	-0.00555028254166245	NaN	40.8420791625977
769	79.0867691040039	8.63179111480713	-7.79834747314453	0.013930176384747	-0.021459324285388	0.00483929552137852	-0.00977104809135199	NaN	39.543384552002
770	78.4374160766602	8.95646572113037	-7.9282169342041	0.00451462110504508	-0.0224333461374044	-0.00879702530801296	-0.00652430532500148	NaN	39.2187080383301
771	79.0867691040039	7.33309412002563	-7.99315214157104	0.011982130818069	-0.0159398596733809	0.00711201597005129	0.0100340843200684	NaN	39.543384552002
772	79.0867691040039	7.98244285583496	-7.79834747314453	0.00191722682211548	-0.0136671401560307	0.00354059832170606	0.00873538758605719	NaN	39.543384552002
773	79.0867691040039	8.3071174621582	-7.79834747314453	0.00256657530553639	-0.0149658378213644	0.00256657530553639	0.00613799272105098	NaN	39.543384552002
774	79.0867691040039	8.95646572113037	-7.86328220367432	0.000293855206109583	-0.00522560812532902	-0.00782300252467394	-0.00457625929266214	NaN	39.543384552002
775	80.3854675292969	9.28114032745361	-7.79834747314453	-0.0110697457566857	-0.00847235135734081	-0.00327756232582033	0.00321592413820326	NaN	40.1927337646484
776	82.9828567504883	7.65776824951172	-7.73341274261475	-0.0266541130840778	0.0106834331527352	-0.00944637414067984	0.0197743140161037	NaN	41.4914283752441
777	81.6841583251953	8.3071174621582	-7.99315214157104	-0.0266541130840778	0.0158782228827477	-0.0175632312893867	0.0213976856321096	NaN	40.8420791625977
778	82.3335113525391	7.98244285583496	-7.99315214157104	-0.03444629535079	0.0265924744307995	-0.0305502042174339	0.00938473641872406	NaN	41.1667556762695
779	79.7361145019531	8.63179111480713	-7.86328220367432	-0.0370436906814575	0.0334106348454952	-0.0266541130840778	-3.08191010844894e-05	NaN	39.8680572509766
780	82.3335113525391	8.63179111480713	-7.6684775352478	-0.0263294391334057	0.020423661917448	-0.0256800893694162	0.00354059832170606	NaN	41.1667556762695
781	80.3854675292969	7.65776824951172	-7.27886867523193	-0.0162645354866982	0.0106834331527352	-0.00392691092565656	-0.000355493422830477	NaN	40.1927337646484
782	82.3335113525391	7.33309412002563	-7.4087381362915	-0.00879702530801296	0.00938473641872406	-0.0130177913233638	0.0022419011220336	NaN	41.1667556762695
783	81.0348129272461	7.33309412002563	-8.05808639526367	-0.00587495695799589	0.00386527273803949	-0.0100957229733467	-0.000680167751852423	NaN	40.517406463623
784	81.6841583251953	7.65776824951172	-7.9282169342041	-0.00132951640989631	0.00256657530553639	-0.00652430532500148	-0.00295288790948689	NaN	40.8420791625977
785	81.0348129272461	7.65776824951172	-7.47367286682129	0.011982130818069	-0.00197886489331722	-0.0026282137259841	-0.00717365415766835	NaN	40.517406463623
786	82.3335113525391	7.65776824951172	-7.6684775352478	0.0350340083241463	-0.0188619289547205	0.0269171483814716	-0.0221086721867323	NaN	41.1667556762695
787	82.9828567504883	7.00841951370239	-7.4087381362915	0.0386054255068302	-0.0266541130840778	0.0249691028147936	-0.0208099745213985	NaN	41.4914283752441
788	81.0348129272461	7.98244285583496	-7.79834747314453	0.0360080301761627	-0.0152905117720366	0.0197743140161037	-0.0136671401560307	NaN	40.517406463623
789	82.3335113525391	7.33309412002563	-7.47367286682129	0.0379560738801956	-0.017887907102704	0.01847561635077	-0.0133424662053585	NaN	41.1667556762695
790	82.9828567504883	7.65776824951172	-7.27886867523193	0.0249691028147936	-0.0156151866540313	0.01100810803473	-0.0133424662053585	NaN	41.4914283752441
791	82.3335113525391	8.3071174621582	-7.47367286682129	0.01847561635077	0.000618529506027699	0.00354059832170606	-0.00165419070981443	NaN	41.1667556762695
792	81.6841583251953	8.3071174621582	-7.53860807418823	0.0230210572481155	0.0022419011220336	0.00938473641872406	-0.00814767740666866	NaN	40.8420791625977
793	82.3335113525391	7.98244285583496	-7.21393346786499	0.013930176384747	-0.0026282137259841	0.00451462110504508	-0.00619963090866804	NaN	41.1667556762695
794	82.3335113525391	7.65776824951172	-7.53860807418823	0.00808603875339031	-0.00132951640989631	0.00159255252219737	-0.0113944197073579	NaN	41.1667556762695
795	82.9828567504883	7.00841951370239	-7.53860807418823	-0.00132951640989631	-0.00197886489331722	-0.0146411629393697	0.0132808275520802	NaN	41.4914283752441
796	81.0348129272461	8.3071174621582	-7.60354280471802	-0.0133424662053585	0.0210730116814375	-0.0107450718060136	0.0252937767654657	NaN	40.517406463623
797	81.0348129272461	8.63179111480713	-7.79834747314453	-0.0221086721867323	0.0239950809627771	-0.0208099745213985	0.0314625911414623	NaN	40.517406463623
798	81.0348129272461	8.3071174621582	-7.73341274261475	-0.0208099745213985	0.0265924744307995	-0.02697878703475	0.0197743140161037	NaN	40.517406463623
799	83.632209777832	7.65776824951172	-7.47367286682129	-0.0172385573387146	0.0282158460468054	-0.0360696688294411	0.0194496400654316	NaN	41.816104888916
800	82.3335113525391	8.3071174621582	-8.12302207946777	-0.0201606266200542	0.00970941036939621	-0.0182125810533762	0.0175015944987535	NaN	41.1667556762695
801	82.3335113525391	8.63179111480713	-7.73341274261475	-0.0136671401560307	0.00256657530553639	-0.00490093370899558	0.0165275707840919	NaN	41.1667556762695
802	81.6841583251953	8.63179111480713	-7.79834747314453	0.00743668992072344	-0.00360223650932312	0.00711201597005129	0.00321592413820326	NaN	40.8420791625977
803	82.9828567504883	7.65776824951172	-7.73341274261475	0.00289124972186983	-0.00327756232582033	-0.00814767740666866	0.00711201597005129	NaN	41.4914283752441
804	81.6841583251953	7.65776824951172	-7.47367286682129	0.00841071270406246	-0.0159398596733809	0.0022419011220336	0.00516396993771195	NaN	40.8420791625977
805	83.632209777832	7.33309412002563	-7.47367286682129	0.0152288740500808	-0.00944637414067984	0.00159255252219737	-0.00749832857400179	NaN	41.816104888916
806	82.3335113525391	7.65776824951172	-7.9282169342041	0.0272418223321438	-0.048407293856144	0.0415274947881699	-0.0100957229733467	NaN	41.1667556762695
807	80.3854675292969	8.63179111480713	-8.25289154052734	0.0353586822748184	-0.043212503194809	0.0489950031042099	-0.0188619289547205	NaN	40.1927337646484
808	81.0348129272461	7.00841951370239	-7.86328220367432	0.0340599827468395	-0.0357449948787689	0.0463976077735424	-0.0130177913233638	NaN	40.517406463623
809	79.7361145019531	8.3071174621582	-8.12302207946777	0.0337353087961674	-0.0458098985254765	0.0438002124428749	-0.00944637414067984	NaN	39.8680572509766
810	77.1387176513672	8.3071174621582	-7.86328220367432	0.01847561635077	-0.0324982516467571	0.0282158460468054	-0.0152905117720366	NaN	38.5693588256836
811	78.4374160766602	7.33309412002563	-7.34380340576172	0.00613799272105098	-0.0247060675173998	0.0197743140161037	-0.00100484199356288	NaN	39.2187080383301
812	79.7361145019531	7.65776824951172	-8.05808639526367	0.01100810803473	-0.0165892094373703	0.0132808275520802	0.00126787810586393	NaN	39.8680572509766
813	80.3854675292969	7.98244285583496	-8.18795680999756	0.0022419011220336	-0.000355493422830477	-0.00847235135734081	0.00743668992072344	NaN	40.1927337646484
814	81.6841583251953	7.98244285583496	-7.9282169342041	0.00906006153672934	0.0188002903014421	-0.0130177913233638	-0.00327756232582033	NaN	40.8420791625977
815	80.3854675292969	8.63179111480713	-7.99315214157104	-0.0100957229733467	-0.00132951640989631	-0.0282774847000837	0.0022419011220336	NaN	40.1927337646484
816	82.3335113525391	7.00841951370239	-7.86328220367432	-0.0328229255974293	0.0295145437121391	-0.0318489037454128	0.0188002903014421	NaN	41.1667556762695
817	82.9828567504883	7.65776824951172	-7.73341274261475	-0.0253554154187441	0.0405534692108631	-0.0295761823654175	-0.00360223650932312	NaN	41.4914283752441
818	82.9828567504883	6.03439664840698	-7.9282169342041	-0.0324982516467571	0.0353586822748184	-0.0490566417574883	0.0162028968334198	NaN	41.4914283752441
819	81.6841583251953	7.65776824951172	-7.86328220367432	-0.0315242260694504	0.0392547734081745	-0.0337969474494457	0.00906006153672934	NaN	40.8420791625977
820	81.6841583251953	6.68374538421631	-7.47367286682129	-0.0263294391334057	0.0269171483814716	-0.02697878703475	0.00776136433705688	NaN	40.8420791625977
821	82.3335113525391	6.35907125473022	-7.53860807418823	-0.00652430532500148	0.0200989879667759	-0.0117190945893526	0.00711201597005129	NaN	41.1667556762695
822	82.9828567504883	5.7097225189209	-7.14899873733521	-3.08191010844894e-05	0.0165275707840919	-0.00652430532500148	-0.0104203969240189	NaN	41.4914283752441
823	80.3854675292969	6.68374538421631	-7.47367286682129	-0.00684897974133492	0.0126314787194133	-0.0117190945893526	-0.00360223650932312	NaN	40.1927337646484
824	82.3335113525391	6.35907125473022	-7.79834747314453	-0.00295288790948689	0.0136055024340749	-0.0143164889886975	-0.00295288790948689	NaN	41.1667556762695
825	81.0348129272461	7.00841951370239	-7.53860807418823	0.0123068047687411	0.00321592413820326	-0.00782300252467394	-0.0139918150380254	NaN	40.517406463623
826	82.9828567504883	6.35907125473022	-6.88925933837891	0.0337353087961674	-0.0279528107494116	0.0236704051494598	-0.0191866029053926	NaN	41.4914283752441
827	82.3335113525391	6.68374538421631	-6.75938940048218	0.0317872650921345	-0.0286021586507559	0.0265924744307995	-0.017887907102704	NaN	41.1667556762695
828	81.6841583251953	7.65776824951172	-6.95419406890869	0.0373067259788513	-0.0260047651827335	0.0200989879667759	-0.00814767740666866	NaN	40.8420791625977
829	82.3335113525391	7.00841951370239	-7.14899873733521	0.0327612869441509	-0.0243813935667276	0.0236704051494598	-0.00977104809135199	NaN	41.1667556762695
830	84.2815551757813	6.68374538421631	-7.08406400680542	0.0246444288641214	-0.02697878703475	0.0152288740500808	-0.000680167751852423	NaN	42.1407775878906
831	82.9828567504883	6.35907125473022	-7.14899873733521	0.013930176384747	-0.0172385573387146	0.0145795252174139	0.00581331877037883	NaN	41.4914283752441
832	82.3335113525391	6.03439664840698	-7.27886867523193	0.0158782228827477	-0.00360223650932312	0.00776136433705688	0.00159255252219737	NaN	41.1667556762695
833	82.9828567504883	6.35907125473022	-7.01912927627563	-0.00100484199356288	0.00289124972186983	0.0123068047687411	0.0022419011220336	NaN	41.4914283752441
834	83.632209777832	6.35907125473022	-6.88925933837891	0.00548864435404539	-0.00457625929266214	0.00418994715437293	-0.0026282137259841	NaN	41.816104888916
835	82.3335113525391	6.68374538421631	-6.88925933837891	-0.00977104809135199	0.00970941036939621	0.00159255252219737	0.0123068047687411	NaN	41.1667556762695
836	81.0348129272461	7.00841951370239	-7.21393346786499	-0.0224333461374044	0.0314625911414623	-0.0175632312893867	0.0191249661147594	NaN	40.517406463623
837	81.6841583251953	7.33309412002563	-7.14899873733521	-0.0201606266200542	0.0457482598721981	-0.0253554154187441	0.0158782228827477	NaN	40.8420791625977
838	82.9828567504883	7.00841951370239	-6.88925933837891	-0.0227580219507217	0.0571118593215942	-0.021459324285388	0.0116574559360743	NaN	41.4914283752441
839	83.632209777832	6.35907125473022	-6.82432460784912	-0.0389917381107807	0.0597092546522617	-0.0406151078641415	0.0132808275520802	NaN	41.816104888916
840	81.0348129272461	7.65776824951172	-7.47367286682129	-0.0308748781681061	0.0535404421389103	-0.0243813935667276	-0.00619963090866804	NaN	40.517406463623
841	82.3335113525391	7.33309412002563	-7.47367286682129	-0.0227580219507217	0.0489950031042099	-0.0279528107494116	0.00321592413820326	NaN	41.1667556762695
842	81.0348129272461	7.98244285583496	-7.21393346786499	-0.00847235135734081	0.047696303576231	-0.0152905117720366	-0.00230353930965066	NaN	40.517406463623
843	80.3854675292969	7.33309412002563	-6.82432460784912	-0.0253554154187441	0.0444495603442192	-0.0143164889886975	-0.000355493422830477	NaN	40.1927337646484
844	80.3854675292969	6.35907125473022	-7.34380340576172	-0.0123684434220195	0.031137915328145	-0.00132951640989631	-0.00782300252467394	NaN	40.1927337646484
845	82.3335113525391	6.68374538421631	-7.6684775352478	-0.00587495695799589	0.0106834331527352	-0.00912170019000769	-0.00165419070981443	NaN	41.1667556762695
846	81.0348129272461	6.03439664840698	-7.47367286682129	0.0103587592020631	-0.0146411629393697	0.013930176384747	-0.0133424662053585	NaN	40.517406463623
847	80.3854675292969	6.68374538421631	-7.6684775352478	0.0252937767654657	-0.0273034609854221	0.01847561635077	-0.0120437685400248	NaN	40.1927337646484
848	81.0348129272461	6.35907125473022	-7.79834747314453	0.0236704051494598	-0.0276281367987394	0.0100340843200684	-0.0120437685400248	NaN	40.517406463623
849	81.6841583251953	7.65776824951172	-7.9282169342041	0.0285405199974775	-0.0393164120614529	0.00841071270406246	-0.00847235135734081	NaN	40.8420791625977
850	81.0348129272461	7.65776824951172	-8.18795680999756	0.0165275707840919	-0.0412644557654858	0.000943203864153475	-0.00847235135734081	NaN	40.517406463623
851	81.0348129272461	7.00841951370239	-8.05808639526367	0.0100340843200684	-0.0386670641601086	0.00581331877037883	0.00678734155371785	NaN	40.517406463623
852	81.6841583251953	7.33309412002563	-7.6684775352478	0.0178262684494257	-0.0328229255974293	0.00743668992072344	0.00418994715437293	NaN	40.8420791625977
853	81.0348129272461	7.00841951370239	-8.05808639526367	0.00841071270406246	-0.0334722734987736	0.0152288740500808	0.00548864435404539	NaN	40.517406463623
854	81.0348129272461	6.35907125473022	-8.12302207946777	-0.00652430532500148	-0.0324982516467571	0.0113327819854021	0.00126787810586393	NaN	40.517406463623
855	81.0348129272461	6.35907125473022	-8.25289154052734	0.000618529506027699	-0.0331475995481014	-0.00619963090866804	0.000293855206109583	NaN	40.517406463623
856	82.3335113525391	6.03439664840698	-7.86328220367432	-0.017887907102704	-0.00619963090866804	-0.0165892094373703	0.01100810803473	NaN	41.1667556762695
857	82.3335113525391	5.06037378311157	-7.60354280471802	-0.0182125810533762	0.00191722682211548	-0.00652430532500148	0.0191249661147594	NaN	41.1667556762695
858	83.632209777832	5.7097225189209	-7.53860807418823	-0.0185372550040483	0.00483929552137852	-0.0237320438027382	0.00743668992072344	NaN	41.816104888916
859	81.6841583251953	7.00841951370239	-7.79834747314453	-0.028926832601428	0.0126314787194133	-0.0324982516467571	0.0132808275520802	NaN	40.8420791625977
860	82.3335113525391	5.38504838943481	-7.60354280471802	-0.0201606266200542	-0.0026282137259841	-0.0143164889886975	-0.00555028254166245	NaN	41.1667556762695
861	82.9828567504883	6.03439664840698	-7.53860807418823	-0.0113944197073579	-0.00132951640989631	-0.00165419070981443	0.000618529506027699	NaN	41.4914283752441
862	82.9828567504883	5.7097225189209	-7.34380340576172	-0.00197886489331722	0.0123068047687411	-0.00587495695799589	0.00289124972186983	NaN	41.4914283752441
863	82.3335113525391	6.35907125473022	-7.27886867523193	-0.00555028254166245	0.00321592413820326	0.00386527273803949	-0.00457625929266214	NaN	41.1667556762695
864	81.6841583251953	7.33309412002563	-7.21393346786499	-0.00392691092565656	-0.00425158534198999	0.00873538758605719	-0.00555028254166245	NaN	40.8420791625977
865	81.6841583251953	7.65776824951172	-7.53860807418823	0.00483929552137852	-0.00392691092565656	0.0162028968334198	-0.0120437685400248	NaN	40.8420791625977
866	82.9828567504883	7.00841951370239	-7.79834747314453	0.0314625911414623	-0.0295761823654175	0.0512677207589149	-0.0126931173726916	NaN	41.4914283752441
867	81.6841583251953	7.00841951370239	-7.73341274261475	0.0356833562254906	-0.0263294391334057	0.0360080301761627	-0.017887907102704	NaN	40.8420791625977
868	82.9828567504883	7.33309412002563	-7.86328220367432	0.0304885655641556	-0.0302255302667618	0.0360080301761627	-0.017887907102704	NaN	41.4914283752441
869	82.9828567504883	6.68374538421631	-7.60354280471802	0.0243197549134493	-0.0253554154187441	0.00516396993771195	-0.0227580219507217	NaN	41.4914283752441
870	83.632209777832	6.35907125473022	-7.21393346786499	0.0272418223321438	-0.0156151866540313	0.00776136433705688	-0.00327756232582033	NaN	41.816104888916
871	82.9828567504883	6.35907125473022	-7.34380340576172	0.0178262684494257	-0.0130177913233638	0.000943203864153475	0.00483929552137852	NaN	41.4914283752441
872	82.9828567504883	7.00841951370239	-7.6684775352478	0.0213976856321096	-0.00100484199356288	0.000943203864153475	-0.00457625929266214	NaN	41.4914283752441
873	82.9828567504883	6.68374538421631	-7.4087381362915	0.0175015944987535	-0.00684897974133492	-0.0130177913233638	0.00126787810586393	NaN	41.4914283752441
874	82.9828567504883	6.68374538421631	-7.6684775352478	0.0116574559360743	0.00548864435404539	-0.00230353930965066	-0.00360223650932312	NaN	41.4914283752441
875	82.9828567504883	6.03439664840698	-7.14899873733521	-0.00230353930965066	0.00548864435404539	-0.00197886489331722	-0.00132951640989631	NaN	41.4914283752441
876	81.0348129272461	6.68374538421631	-7.08406400680542	-0.0208099745213985	0.0194496400654316	-0.00522560812532902	0.0194496400654316	NaN	40.517406463623
877	79.7361145019531	7.33309412002563	-7.6684775352478	-0.021459324285388	0.0314625911414623	-0.0221086721867323	0.00970941036939621	NaN	39.8680572509766
878	79.7361145019531	7.33309412002563	-7.53860807418823	-0.0156151866540313	0.0408781431615353	-0.0191866029053926	0.00970941036939621	NaN	39.8680572509766
879	81.0348129272461	6.35907125473022	-7.86328220367432	-0.02697878703475	0.0392547734081745	-0.0341216214001179	0.00386527273803949	NaN	40.517406463623
880	78.4374160766602	7.65776824951172	-7.99315214157104	-0.0227580219507217	0.0288651939481497	-0.02697878703475	0.00483929552137852	NaN	39.2187080383301
881	81.0348129272461	7.98244285583496	-7.73341274261475	-0.0146411629393697	0.0278911720961332	-0.0224333461374044	0.0106834331527352	NaN	40.517406463623
882	79.7361145019531	7.65776824951172	-7.60354280471802	-0.0191866029053926	0.0275664981454611	-0.0211346503347158	-0.00392691092565656	NaN	39.8680572509766
883	82.3335113525391	7.65776824951172	-7.53860807418823	-0.0149658378213644	0.0233457311987877	-0.0230826959013939	-0.00717365415766835	NaN	41.1667556762695
884	82.3335113525391	7.00841951370239	-7.6684775352478	-0.0182125810533762	0.0220470335334539	-0.0217839982360601	-0.0113944197073579	NaN	41.1667556762695
885	83.632209777832	6.35907125473022	-7.99315214157104	-0.00360223650932312	-0.00327756232582033	-0.0113944197073579	-0.0208099745213985	NaN	41.816104888916
886	81.6841583251953	7.00841951370239	-7.6684775352478	0.0327612869441509	-0.0292515084147453	0.0230210572481155	-0.023407369852066	NaN	40.8420791625977
887	82.3335113525391	7.33309412002563	-7.6684775352478	0.0278911720961332	-0.028926832601428	0.0223717093467712	-0.021459324285388	NaN	41.1667556762695
888	83.632209777832	6.35907125473022	-7.4087381362915	0.0181509424000978	-0.0311995539814234	0.0213976856321096	-0.0182125810533762	NaN	41.816104888916
889	81.6841583251953	6.68374538421631	-7.73341274261475	0.0113327819854021	-0.038017712533474	0.0155535480007529	-0.0146411629393697	NaN	40.8420791625977
890	81.6841583251953	6.35907125473022	-7.9282169342041	0.0217223595827818	-0.0383423902094364	0.0142548503354192	-0.0172385573387146	NaN	40.8420791625977
891	81.6841583251953	5.38504838943481	-7.73341274261475	0.0175015944987535	-0.0273034609854221	0.0155535480007529	-0.00392691092565656	NaN	40.8420791625977
892	82.3335113525391	6.35907125473022	-7.53860807418823	0.01100810803473	-0.0221086721867323	0.00841071270406246	-0.0113944197073579	NaN	41.1667556762695
893	81.6841583251953	7.98244285583496	-7.53860807418823	0.0123068047687411	-0.0182125810533762	-3.08191010844894e-05	-0.0110697457566857	NaN	40.8420791625977
894	81.0348129272461	7.65776824951172	-7.60354280471802	0.00126787810586393	-0.00587495695799589	-0.00749832857400179	-0.00717365415766835	NaN	40.517406463623
895	82.3335113525391	8.63179111480713	-7.4087381362915	0.000943203864153475	-0.00165419070981443	-0.00879702530801296	0.00711201597005129	NaN	41.1667556762695
896	82.3335113525391	7.65776824951172	-7.73341274261475	-0.0188619289547205	0.00646266713738441	-0.0185372550040483	0.0249691028147936	NaN	41.1667556762695
897	82.9828567504883	7.65776824951172	-7.34380340576172	-0.0149658378213644	0.0236704051494598	-0.0130177913233638	0.0175015944987535	NaN	41.4914283752441
898	83.632209777832	7.65776824951172	-7.6684775352478	-0.00392691092565656	0.031137915328145	-0.0253554154187441	0.013930176384747	NaN	41.816104888916
899	81.0348129272461	8.3071174621582	-7.60354280471802	-0.023407369852066	0.0239950809627771	-0.0302255302667618	0.0149041991680861	NaN	40.517406463623
900	82.3335113525391	7.33309412002563	-7.4087381362915	-0.00587495695799589	0.0171769186854362	-0.0286021586507559	0.00191722682211548	NaN	41.1667556762695
901	83.632209777832	7.65776824951172	-7.53860807418823	-0.00230353930965066	0.0165275707840919	-0.00360223650932312	0.00386527273803949	NaN	41.816104888916
902	84.2815551757813	7.00841951370239	-7.60354280471802	-0.00684897974133492	0.0123068047687411	-0.00977104809135199	0.00191722682211548	NaN	42.1407775878906
903	81.6841583251953	7.65776824951172	-7.6684775352478	-0.00165419070981443	0.0123068047687411	-0.00327756232582033	-0.00490093370899558	NaN	40.8420791625977
904	81.6841583251953	7.98244285583496	-7.86328220367432	-0.0100957229733467	0.00938473641872406	-0.000680167751852423	-0.0126931173726916	NaN	40.8420791625977
905	81.6841583251953	8.63179111480713	-7.47367286682129	0.00711201597005129	0.00743668992072344	0.011982130818069	-0.0100957229733467	NaN	40.8420791625977
906	82.9828567504883	7.98244285583496	-7.47367286682129	0.0252937767654657	-0.0169138833880424	0.0327612869441509	-0.0162645354866982	NaN	41.4914283752441
907	83.632209777832	7.65776824951172	-7.53860807418823	0.0304885655641556	-0.0260047651827335	0.0434755384922028	-0.00652430532500148	NaN	41.816104888916
908	81.0348129272461	8.3071174621582	-8.05808639526367	0.0236704051494598	-0.0240567177534103	0.0330859608948231	-0.00847235135734081	NaN	40.517406463623
909	82.3335113525391	7.33309412002563	-7.53860807418823	0.0249691028147936	-0.021459324285388	0.01847561635077	-0.00977104809135199	NaN	41.1667556762695
910	81.6841583251953	7.00841951370239	-7.6684775352478	0.0113327819854021	-0.0156151866540313	0.00711201597005129	-0.00100484199356288	NaN	40.8420791625977
911	80.3854675292969	7.98244285583496	-7.86328220367432	0.00256657530553639	0.00386527273803949	-0.00392691092565656	0.00256657530553639	NaN	40.1927337646484
912	80.3854675292969	7.98244285583496	-7.6684775352478	0.00159255252219737	0.00451462110504508	-0.0123684434220195	0.00841071270406246	NaN	40.1927337646484
913	79.7361145019531	7.33309412002563	-7.4087381362915	-0.00814767740666866	0.00711201597005129	-0.00652430532500148	0.00906006153672934	NaN	39.8680572509766
914	79.7361145019531	7.33309412002563	-7.73341274261475	-0.0350956469774246	0.00321592413820326	-0.0152905117720366	0.00354059832170606	NaN	39.8680572509766
915	79.7361145019531	6.68374538421631	-7.60354280471802	-0.0026282137259841	0.00808603875339031	-0.00619963090866804	0.0113327819854021	NaN	39.8680572509766
916	80.3854675292969	8.63179111480713	-7.86328220367432	-0.032173577696085	0.0278911720961332	-0.017887907102704	0.0265924744307995	NaN	40.1927337646484
917	79.7361145019531	8.3071174621582	-7.79834747314453	-0.0240567177534103	0.0353586822748184	-0.028926832601428	0.0243197549134493	NaN	39.8680572509766
918	81.6841583251953	8.63179111480713	-7.4087381362915	-0.0282774847000837	0.0425015166401863	-0.0263294391334057	0.0175015944987535	NaN	40.8420791625977
919	82.3335113525391	7.33309412002563	-7.60354280471802	-0.0415891297161579	0.0405534692108631	-0.0250307414680719	0.0162028968334198	NaN	41.1667556762695
920	81.6841583251953	8.63179111480713	-8.18795680999756	-0.0266541130840778	0.0285405199974775	-0.0149658378213644	0.0175015944987535	NaN	40.8420791625977
921	82.3335113525391	8.3071174621582	-7.99315214157104	-0.0104203969240189	0.0155535480007529	-0.00327756232582033	0.00418994715437293	NaN	41.1667556762695
922	81.0348129272461	8.3071174621582	-7.86328220367432	-0.0123684434220195	0.011982130818069	-0.00847235135734081	0.0116574559360743	NaN	40.517406463623
923	82.9828567504883	7.33309412002563	-7.86328220367432	-0.00490093370899558	0.0100340843200684	-0.00847235135734081	-0.00132951640989631	NaN	41.4914283752441
924	82.9828567504883	6.35907125473022	-7.60354280471802	-0.0100957229733467	-0.00684897974133492	-0.00684897974133492	-0.00587495695799589	NaN	41.4914283752441
925	84.9309005737305	6.68374538421631	-7.47367286682129	0.0100340843200684	-0.0162645354866982	0.00159255252219737	-0.00197886489331722	NaN	42.4654502868652
926	81.0348129272461	7.00841951370239	-7.86328220367432	0.041852168738842	-0.0302255302667618	0.0327612869441509	-0.0136671401560307	NaN	40.517406463623
927	82.9828567504883	7.98244285583496	-7.9282169342041	0.0412028171122074	-0.0331475995481014	0.01100810803473	-0.0136671401560307	NaN	41.4914283752441
928	81.6841583251953	7.98244285583496	-7.60354280471802	0.0301638916134834	-0.0240567177534103	0.0327612869441509	-0.0113944197073579	NaN	40.8420791625977
929	82.9828567504883	7.33309412002563	-7.6684775352478	0.0269171483814716	-0.0253554154187441	0.0246444288641214	-0.0175632312893867	NaN	41.4914283752441
930	82.9828567504883	7.65776824951172	-7.6684775352478	0.0152288740500808	-0.0211346503347158	0.0181509424000978	-0.0117190945893526	NaN	41.4914283752441
931	82.3335113525391	8.3071174621582	-7.6684775352478	0.011982130818069	-0.00847235135734081	0.0259431265294552	-3.08191010844894e-05	NaN	41.1667556762695
932	82.9828567504883	7.98244285583496	-7.86328220367432	0.00678734155371785	-0.00522560812532902	0.0178262684494257	-3.08191010844894e-05	NaN	41.4914283752441
933	82.9828567504883	7.98244285583496	-8.05808639526367	0.0100340843200684	0.00743668992072344	0.0230210572481155	-0.00165419070981443	NaN	41.4914283752441
934	82.9828567504883	7.33309412002563	-7.47367286682129	0.0136055024340749	0.0106834331527352	0.0103587592020631	0.00321592413820326	NaN	41.4914283752441
935	81.6841583251953	8.95646572113037	-7.79834747314453	0.00483929552137852	0.0152288740500808	0.00289124972186983	-0.000355493422830477	NaN	40.8420791625977
936	82.3335113525391	7.98244285583496	-7.73341274261475	-0.0240567177534103	0.0386054255068302	-0.021459324285388	0.0246444288641214	NaN	41.1667556762695
937	81.6841583251953	8.95646572113037	-7.60354280471802	-0.0211346503347158	0.0480209775269032	-0.0240567177534103	0.0278911720961332	NaN	40.8420791625977
938	83.632209777832	7.98244285583496	-7.9282169342041	-0.023407369852066	0.0486703291535378	-0.0402904339134693	0.0223717093467712	NaN	41.816104888916
939	81.6841583251953	9.28114032745361	-8.05808639526367	-0.0402904339134693	0.045423585921526	-0.0513293594121933	0.00970941036939621	NaN	40.8420791625977
940	81.6841583251953	7.98244285583496	-7.73341274261475	-0.0211346503347158	0.0236704051494598	-0.0263294391334057	0.00159255252219737	NaN	40.8420791625977
941	83.632209777832	7.98244285583496	-7.47367286682129	-0.0169138833880424	0.0249691028147936	-0.0152905117720366	0.00906006153672934	NaN	41.816104888916
942	84.9309005737305	7.65776824951172	-7.08406400680542	-0.00587495695799589	0.0155535480007529	-0.00944637414067984	-3.08191010844894e-05	NaN	42.4654502868652
943	81.0348129272461	8.3071174621582	-7.34380340576172	0.00126787810586393	0.00418994715437293	-0.0100957229733467	0.00418994715437293	NaN	40.517406463623
944	81.0348129272461	8.63179111480713	-8.05808639526367	-0.00814767740666866	-0.00295288790948689	0.00581331877037883	0.00126787810586393	NaN	40.517406463623
945	79.7361145019531	8.63179111480713	-8.05808639526367	0.00418994715437293	-0.0201606266200542	0.00516396993771195	-0.00912170019000769	NaN	39.8680572509766
946	79.7361145019531	8.63179111480713	-7.86328220367432	0.0272418223321438	-0.0425631552934647	0.0392547734081745	-0.0133424662053585	NaN	39.8680572509766
947	79.7361145019531	7.65776824951172	-7.6684775352478	0.029189869761467	-0.0471085943281651	0.0369820520281792	-0.0143164889886975	NaN	39.8680572509766
948	81.0348129272461	8.63179111480713	-7.6684775352478	0.0408781431615353	-0.0435371771454811	0.0324366129934788	-0.00619963090866804	NaN	40.517406463623
949	79.7361145019531	8.95646572113037	-7.47367286682129	0.0200989879667759	-0.0422384813427925	0.0217223595827818	-0.0113944197073579	NaN	39.8680572509766
950	81.0348129272461	8.3071174621582	-7.99315214157104	0.0239950809627771	-0.0286021586507559	0.0168522447347641	-0.00879702530801296	NaN	40.517406463623
951	82.9828567504883	7.98244285583496	-7.79834747314453	0.0200989879667759	-0.0143164889886975	0.0175015944987535	0.00191722682211548	NaN	41.4914283752441
952	83.632209777832	7.65776824951172	-7.73341274261475	0.0233457311987877	0.00256657530553639	0.0145795252174139	-0.00782300252467394	NaN	41.816104888916
953	80.3854675292969	8.95646572113037	-7.60354280471802	0.0220470335334539	0.00191722682211548	-0.00652430532500148	0.000618529506027699	NaN	40.1927337646484
954	81.0348129272461	8.95646572113037	-7.27886867523193	0.00743668992072344	0.00191722682211548	-0.00360223650932312	-0.00652430532500148	NaN	40.517406463623
955	81.0348129272461	7.65776824951172	-7.01912927627563	-0.0133424662053585	0.000293855206109583	-0.0136671401560307	0.0022419011220336	NaN	40.517406463623
956	81.6841583251953	8.95646572113037	-7.60354280471802	-0.0143164889886975	0.0298392176628113	-0.0198359526693821	0.0269171483814716	NaN	40.8420791625977
957	82.9828567504883	7.65776824951172	-7.60354280471802	-0.0211346503347158	0.036657378077507	-0.0389917381107807	0.0106834331527352	NaN	41.4914283752441
958	81.6841583251953	8.3071174621582	-7.47367286682129	-0.023407369852066	0.0334106348454952	-0.03444629535079	0.0145795252174139	NaN	40.8420791625977
959	83.632209777832	7.00841951370239	-6.88925933837891	-0.0471085943281651	0.0379560738801956	-0.0412644557654858	-0.00100484199356288	NaN	41.816104888916
960	82.3335113525391	7.98244285583496	-6.88925933837891	-0.0263294391334057	0.0162028968334198	-0.0273034609854221	-0.00100484199356288	NaN	41.1667556762695
961	82.3335113525391	8.3071174621582	-6.95419406890869	-0.0185372550040483	0.013930176384747	-0.017887907102704	0.00711201597005129	NaN	41.1667556762695
962	81.6841583251953	8.3071174621582	-7.21393346786499	-0.00977104809135199	0.0207483377307653	-0.0120437685400248	-0.0104203969240189	NaN	40.8420791625977
963	82.9828567504883	8.63179111480713	-7.21393346786499	-0.00879702530801296	0.0155535480007529	-0.00749832857400179	-0.0136671401560307	NaN	41.4914283752441
964	83.632209777832	7.98244285583496	-7.01912927627563	-3.08191010844894e-05	0.00678734155371785	-0.00100484199356288	-0.00782300252467394	NaN	41.816104888916
965	83.632209777832	7.33309412002563	-7.34380340576172	-0.00295288790948689	-0.00295288790948689	0.0123068047687411	-0.00392691092565656	NaN	41.816104888916
966	82.3335113525391	7.98244285583496	-6.95419406890869	0.0337353087961674	-0.0376930385828018	0.0408781431615353	-0.00555028254166245	NaN	41.1667556762695
967	81.0348129272461	9.28114032745361	-7.53860807418823	0.0330859608948231	-0.0428878292441368	0.0457482598721981	-0.00132951640989631	NaN	40.517406463623
968	82.9828567504883	7.65776824951172	-7.60354280471802	0.0399041213095188	-0.0451605506241322	0.049319677054882	-0.00425158534198999	NaN	41.4914283752441
969	82.9828567504883	7.98244285583496	-7.86328220367432	0.0324366129934788	-0.0555501282215118	0.0337353087961674	-0.00847235135734081	NaN	41.4914283752441
970	82.3335113525391	8.95646572113037	-8.05808639526367	0.0265924744307995	-0.0425631552934647	0.0220470335334539	-0.00100484199356288	NaN	41.1667556762695
971	82.3335113525391	9.60581398010254	-8.05808639526367	0.0243197549134493	-0.0305502042174339	0.0272418223321438	0.00483929552137852	NaN	41.1667556762695
972	81.6841583251953	8.95646572113037	-7.79834747314453	0.0262678004801273	-0.0282774847000837	0.00646266713738441	0.0116574559360743	NaN	40.8420791625977
973	82.3335113525391	9.28114032745361	-8.05808639526367	0.0116574559360743	-0.0185372550040483	0.0113327819854021	-3.08191010844894e-05	NaN	41.1667556762695
974	82.9828567504883	7.65776824951172	-8.05808639526367	0.00581331877037883	-0.0172385573387146	-0.000355493422830477	-0.000680167751852423	NaN	41.4914283752441
975	82.9828567504883	8.95646572113037	-8.18795680999756	-0.0100957229733467	-0.0143164889886975	-0.00587495695799589	-0.00100484199356288	NaN	41.4914283752441
976	82.9828567504883	8.3071174621582	-7.73341274261475	-0.017887907102704	0.0152288740500808	-0.0175632312893867	0.0213976856321096	NaN	41.4914283752441
977	81.6841583251953	9.28114032745361	-7.79834747314453	-0.0337969474494457	0.0200989879667759	-0.0211346503347158	0.0220470335334539	NaN	40.8420791625977
978	84.2815551757813	7.98244285583496	-7.53860807418823	-0.03444629535079	0.0252937767654657	-0.0263294391334057	0.0142548503354192	NaN	42.1407775878906
979	79.7361145019531	9.60581398010254	-8.05808639526367	-0.0425631552934647	0.0324366129934788	-0.0305502042174339	0.00938473641872406	NaN	39.8680572509766
980	81.0348129272461	8.63179111480713	-7.9282169342041	-0.0347709693014622	0.0246444288641214	-0.0169138833880424	0.011982130818069	NaN	40.517406463623
981	80.3854675292969	8.3071174621582	-7.79834747314453	-0.0273034609854221	0.0171769186854362	0.00289124972186983	0.00548864435404539	NaN	40.1927337646484
982	80.3854675292969	7.98244285583496	-7.60354280471802	-0.0165892094373703	0.0178262684494257	0.0116574559360743	0.00418994715437293	NaN	40.1927337646484
983	78.4374160766602	8.95646572113037	-7.34380340576172	-0.0227580219507217	0.00516396993771195	0.013930176384747	0.00516396993771195	NaN	39.2187080383301
984	79.0867691040039	9.28114032745361	-7.60354280471802	-0.0107450718060136	0.0233457311987877	0.0178262684494257	-0.00295288790948689	NaN	39.543384552002
985	79.0867691040039	9.28114032745361	-7.99315214157104	0.00516396993771195	0.0155535480007529	0.0298392176628113	-0.00457625929266214	NaN	39.543384552002
986	81.6841583251953	8.95646572113037	-7.79834747314453	0.0278911720961332	0.00386527273803949	0.060358602553606	-0.0159398596733809	NaN	40.8420791625977
987	81.6841583251953	7.65776824951172	-7.53860807418823	0.0369820520281792	-0.0146411629393697	0.0343846566975117	-0.0198359526693821	NaN	40.8420791625977
988	82.9828567504883	8.95646572113037	-7.9282169342041	0.0360080301761627	-0.000680167751852423	0.0379560738801956	-0.0146411629393697	NaN	41.4914283752441
989	81.0348129272461	8.95646572113037	-7.34380340576172	0.0399041213095188	-0.0169138833880424	0.0239950809627771	-0.00522560812532902	NaN	40.517406463623
990	82.9828567504883	8.3071174621582	-6.95419406890869	0.0356833562254906	-0.0126931173726916	-0.00230353930965066	-0.0100957229733467	NaN	41.4914283752441
991	82.9828567504883	7.33309412002563	-7.34380340576172	0.0282158460468054	-0.0026282137259841	-0.0107450718060136	0.00451462110504508	NaN	41.4914283752441
992	83.632209777832	8.3071174621582	-6.95419406890869	0.0142548503354192	-0.00977104809135199	-0.0143164889886975	0.00191722682211548	NaN	41.816104888916
993	81.0348129272461	7.33309412002563	-6.88925933837891	0.0155535480007529	-0.00587495695799589	-0.0217839982360601	0.00516396993771195	NaN	40.517406463623
994	81.0348129272461	8.63179111480713	-7.53860807418823	0.0123068047687411	-0.0149658378213644	-0.0253554154187441	0.00646266713738441	NaN	40.517406463623
995	82.9828567504883	7.65776824951172	-7.27886867523193	0.00906006153672934	-0.0133424662053585	-0.0188619289547205	0.00418994715437293	NaN	41.4914283752441
996	81.0348129272461	8.3071174621582	-7.27886867523193	-0.0247060675173998	0.0171769186854362	-0.0172385573387146	0.0269171483814716	NaN	40.517406463623
997	84.2815551757813	7.00841951370239	-7.47367286682129	-0.0273034609854221	0.0288651939481497	0.00126787810586393	0.0236704051494598	NaN	42.1407775878906
998	81.0348129272461	9.28114032745361	-7.73341274261475	-0.0357449948787689	0.0363327041268349	0.00613799272105098	0.011982130818069	NaN	40.517406463623
999	84.2815551757813	7.65776824951172	-7.34380340576172	-0.0373683646321297	0.0441248863935471	-0.00749832857400179	0.011982130818069	NaN	42.1407775878906
1000	83.632209777832	8.63179111480713	-7.47367286682129	-0.0363943427801132	0.0288651939481497	-0.00457625929266214	0.0217223595827818	NaN	41.816104888916
1001	84.2815551757813	8.3071174621582	-7.79834747314453	-0.0266541130840778	0.0230210572481155	-0.00782300252467394	0.00678734155371785	NaN	42.1407775878906
1002	82.9828567504883	7.98244285583496	-7.53860807418823	-0.0175632312893867	0.0298392176628113	-0.0230826959013939	0.0162028968334198	NaN	41.4914283752441
1003	82.9828567504883	7.98244285583496	-7.86328220367432	-0.00977104809135199	0.0239950809627771	-0.0419138073921204	0.00678734155371785	NaN	41.4914283752441
1004	83.632209777832	8.3071174621582	-7.79834747314453	-0.00977104809135199	0.0230210572481155	-0.0425631552934647	0.00256657530553639	NaN	41.816104888916
1005	82.9828567504883	8.3071174621582	-7.86328220367432	-0.00847235135734081	0.0106834331527352	-0.0273034609854221	-0.00165419070981443	NaN	41.4914283752441
1006	81.6841583251953	8.3071174621582	-7.99315214157104	0.0282158460468054	-0.00295288790948689	-0.00457625929266214	-0.00749832857400179	NaN	40.8420791625977
1007	82.3335113525391	9.28114032745361	-8.18795680999756	0.0376313999295235	-0.0104203969240189	0.0116574559360743	-0.0191866029053926	NaN	41.1667556762695
1008	81.6841583251953	8.3071174621582	-7.47367286682129	0.0330859608948231	-0.0224333461374044	0.0116574559360743	-0.0100957229733467	NaN	40.8420791625977
1009	82.9828567504883	8.3071174621582	-7.99315214157104	0.0301638916134834	-0.03444629535079	0.0304885655641556	-0.0182125810533762	NaN	41.4914283752441
1010	82.3335113525391	8.95646572113037	-8.25289154052734	0.0269171483814716	-0.0318489037454128	0.00678734155371785	-0.00587495695799589	NaN	41.1667556762695
1011	81.6841583251953	9.60581398010254	-7.9282169342041	0.0275664981454611	-0.0315242260694504	0.0226963832974434	0.00191722682211548	NaN	40.8420791625977
1012	81.6841583251953	8.63179111480713	-7.79834747314453	0.0210730116814375	-0.0204853005707264	-0.00425158534198999	0.01100810803473	NaN	40.8420791625977
1013	82.3335113525391	8.95646572113037	-7.60354280471802	0.0194496400654316	-0.0227580219507217	0.0175015944987535	0.00743668992072344	NaN	41.1667556762695
1014	82.3335113525391	7.65776824951172	-7.47367286682129	0.0149041991680861	-0.0286021586507559	-0.00522560812532902	-0.00425158534198999	NaN	41.1667556762695
1015	81.0348129272461	9.28114032745361	-8.05808639526367	-0.00782300252467394	-0.0195112787187099	0.00516396993771195	0.00418994715437293	NaN	40.517406463623
1016	81.6841583251953	8.3071174621582	-7.60354280471802	-0.0279528107494116	0.00906006153672934	-0.00977104809135199	0.0230210572481155	NaN	40.8420791625977
1017	79.7361145019531	9.28114032745361	-7.60354280471802	-0.0276281367987394	0.0113327819854021	-0.0188619289547205	0.0175015944987535	NaN	39.8680572509766
1018	81.6841583251953	7.98244285583496	-7.60354280471802	-0.0376930385828018	0.0249691028147936	-0.0230826959013939	0.0181509424000978	NaN	40.8420791625977
1019	79.0867691040039	9.60581398010254	-7.73341274261475	-0.0454852245748043	0.0285405199974775	-0.0299008563160896	0.011982130818069	NaN	39.543384552002
1020	81.6841583251953	8.95646572113037	-7.4087381362915	-0.0363943427801132	0.0275664981454611	-0.0195112787187099	0.00711201597005129	NaN	40.8420791625977
1021	82.9828567504883	8.63179111480713	-7.21393346786499	-0.0156151866540313	0.0162028968334198	-0.00619963090866804	0.000943203864153475	NaN	41.4914283752441
1022	81.0348129272461	8.3071174621582	-7.4087381362915	-0.017887907102704	0.0188002903014421	-0.0120437685400248	-0.00165419070981443	NaN	40.517406463623
1023	81.6841583251953	9.28114032745361	-7.6684775352478	-0.00587495695799589	0.00841071270406246	-0.00457625929266214	0.000618529506027699	NaN	40.8420791625977
1024	81.0348129272461	8.95646572113037	-7.14899873733521	-0.0100957229733467	0.011982130818069	-0.00619963090866804	-0.00977104809135199	NaN	40.517406463623
1025	80.3854675292969	8.3071174621582	-7.21393346786499	-0.00847235135734081	-0.00360223650932312	0.00354059832170606	-0.0136671401560307	NaN	40.1927337646484
1026	82.3335113525391	8.3071174621582	-7.60354280471802	0.025618452578783	-0.0273034609854221	0.0194496400654316	-0.0120437685400248	NaN	41.1667556762695
1027	83.632209777832	6.68374538421631	-7.34380340576172	0.0226963832974434	-0.0299008563160896	0.0252937767654657	-0.00684897974133492	NaN	41.816104888916
1028	81.6841583251953	7.98244285583496	-7.6684775352478	0.0278911720961332	-0.0370436906814575	0.00906006153672934	-0.0117190945893526	NaN	40.8420791625977
1029	81.6841583251953	7.65776824951172	-7.47367286682129	0.0272418223321438	-0.0305502042174339	0.0285405199974775	-0.00912170019000769	NaN	40.8420791625977
1030	82.9828567504883	7.33309412002563	-7.27886867523193	0.0162028968334198	-0.0299008563160896	0.00159255252219737	-0.00457625929266214	NaN	41.4914283752441
1031	84.2815551757813	7.65776824951172	-7.14899873733521	0.0165275707840919	-0.0230826959013939	0.0142548503354192	0.0022419011220336	NaN	42.1407775878906
1032	82.9828567504883	8.3071174621582	-7.27886867523193	0.0178262684494257	-0.0139918150380254	-0.00132951640989631	0.00548864435404539	NaN	41.4914283752441
1033	84.2815551757813	8.3071174621582	-7.79834747314453	0.0142548503354192	-0.0139918150380254	0.00321592413820326	0.0233457311987877	NaN	42.1407775878906
1034	81.0348129272461	9.28114032745361	-7.9282169342041	0.00678734155371785	-0.0104203969240189	-3.08191010844894e-05	0.00451462110504508	NaN	40.517406463623
1035	82.3335113525391	8.3071174621582	-7.73341274261475	0.00808603875339031	-0.0120437685400248	-0.0143164889886975	0.00613799272105098	NaN	41.1667556762695
1036	81.0348129272461	9.28114032745361	-7.9282169342041	-0.00814767740666866	0.00970941036939621	-0.0217839982360601	0.0197743140161037	NaN	40.517406463623
1037	84.2815551757813	7.98244285583496	-7.73341274261475	-0.00619963090866804	0.0249691028147936	-0.0204853005707264	0.0145795252174139	NaN	42.1407775878906
1038	81.0348129272461	8.95646572113037	-8.18795680999756	-0.0198359526693821	0.0288651939481497	-0.0247060675173998	0.013930176384747	NaN	40.517406463623
1039	84.2815551757813	7.98244285583496	-7.9282169342041	-0.0292515084147453	0.0379560738801956	-0.0376930385828018	0.012956153601408	NaN	42.1407775878906
1040	82.9828567504883	8.3071174621582	-7.79834747314453	-0.0279528107494116	0.0249691028147936	-0.0230826959013939	-0.00425158534198999	NaN	41.4914283752441
1041	83.632209777832	8.63179111480713	-7.99315214157104	0.000293855206109583	0.0347093306481838	-0.00490093370899558	-0.000680167751852423	NaN	41.816104888916
1042	82.9828567504883	8.63179111480713	-7.79834747314453	-0.0149658378213644	0.0197743140161037	-0.0026282137259841	0.000618529506027699	NaN	41.4914283752441
1043	83.632209777832	8.63179111480713	-7.47367286682129	-0.0146411629393697	0.0181509424000978	-0.0026282137259841	-0.00912170019000769	NaN	41.816104888916
1044	83.632209777832	7.65776824951172	-7.60354280471802	-0.00749832857400179	0.0149041991680861	-0.00717365415766835	-0.0110697457566857	NaN	41.816104888916
1045	83.632209777832	7.65776824951172	-7.73341274261475	-0.00749832857400179	0.00386527273803949	-0.0113944197073579	-0.0156151866540313	NaN	41.816104888916
1046	82.3335113525391	7.98244285583496	-7.60354280471802	0.0295145437121391	-0.0247060675173998	0.0236704051494598	-0.0208099745213985	NaN	41.1667556762695
1047	81.6841583251953	9.60581398010254	-7.86328220367432	0.0269171483814716	-0.0230826959013939	0.0145795252174139	-0.0211346503347158	NaN	40.8420791625977
1048	82.3335113525391	7.98244285583496	-7.6684775352478	0.0233457311987877	-0.0243813935667276	0.0116574559360743	-0.0120437685400248	NaN	41.1667556762695
1049	81.0348129272461	8.3071174621582	-7.73341274261475	0.0269171483814716	-0.0250307414680719	0.0126314787194133	-0.0188619289547205	NaN	40.517406463623
1050	79.7361145019531	8.95646572113037	-8.25289154052734	0.011982130818069	-0.0256800893694162	-0.00490093370899558	0.00678734155371785	NaN	39.8680572509766
1051	78.4374160766602	9.60581398010254	-8.25289154052734	0.0158782228827477	-0.0175632312893867	0.00581331877037883	0.00970941036939621	NaN	39.2187080383301
1052	79.7361145019531	9.28114032745361	-8.05808639526367	0.0103587592020631	-0.00847235135734081	-0.00197886489331722	0.00613799272105098	NaN	39.8680572509766
1053	79.7361145019531	9.28114032745361	-8.12302207946777	0.00646266713738441	0.0100340843200684	0.00613799272105098	0.00646266713738441	NaN	39.8680572509766
1054	82.3335113525391	7.65776824951172	-7.79834747314453	0.0113327819854021	-3.08191010844894e-05	-3.08191010844894e-05	-0.00132951640989631	NaN	41.1667556762695
1055	81.6841583251953	8.95646572113037	-7.9282169342041	0.00483929552137852	0.00418994715437293	-0.0162645354866982	-0.00132951640989631	NaN	40.8420791625977
1056	83.632209777832	7.98244285583496	-7.86328220367432	-0.00392691092565656	0.0282158460468054	-0.0224333461374044	0.0230210572481155	NaN	41.816104888916
1057	81.0348129272461	9.28114032745361	-7.86328220367432	-0.0191866029053926	0.0353586822748184	-0.02697878703475	0.0223717093467712	NaN	40.517406463623
1058	84.2815551757813	7.98244285583496	-7.6684775352478	-0.0172385573387146	0.0304885655641556	-0.0247060675173998	0.012956153601408	NaN	42.1407775878906
1059	81.6841583251953	8.95646572113037	-7.9282169342041	-0.0195112787187099	0.0373067259788513	-0.0302255302667618	0.00841071270406246	NaN	40.8420791625977
1060	81.6841583251953	8.63179111480713	-7.6684775352478	-0.0204853005707264	0.0272418223321438	-0.0139918150380254	0.00159255252219737	NaN	40.8420791625977
1061	81.6841583251953	8.95646572113037	-7.47367286682129	-0.00132951640989631	0.0178262684494257	-3.08191010844894e-05	0.00581331877037883	NaN	40.8420791625977
1062	81.0348129272461	8.63179111480713	-7.79834747314453	-0.00425158534198999	0.0191249661147594	-0.00392691092565656	-0.000680167751852423	NaN	40.517406463623
1063	81.0348129272461	7.65776824951172	-7.60354280471802	-0.00327756232582033	0.0145795252174139	-0.00684897974133492	-0.0026282137259841	NaN	40.517406463623
1064	81.0348129272461	7.98244285583496	-7.60354280471802	-0.00555028254166245	0.0100340843200684	-0.0133424662053585	-0.0130177913233638	NaN	40.517406463623
1065	82.3335113525391	8.3071174621582	-7.53860807418823	0.0022419011220336	0.000943203864153475	-0.0165892094373703	-0.00684897974133492	NaN	41.1667556762695
1066	81.6841583251953	8.3071174621582	-7.60354280471802	0.0376313999295235	-0.0250307414680719	0.0106834331527352	-0.0143164889886975	NaN	40.8420791625977
1067	83.632209777832	7.33309412002563	-7.08406400680542	0.0356833562254906	-0.0201606266200542	0.00386527273803949	-0.0162645354866982	NaN	41.816104888916
1068	81.0348129272461	9.28114032745361	-7.53860807418823	0.0246444288641214	-0.0191866029053926	0.0165275707840919	-0.0149658378213644	NaN	40.517406463623
1069	82.3335113525391	8.63179111480713	-7.27886867523193	0.0278911720961332	-0.0191866029053926	0.00743668992072344	-0.0156151866540313	NaN	41.1667556762695
1070	82.9828567504883	8.3071174621582	-6.88925933837891	0.0171769186854362	-0.0182125810533762	-0.00522560812532902	-0.0126931173726916	NaN	41.4914283752441
1071	83.632209777832	7.98244285583496	-6.88925933837891	0.0162028968334198	-0.00652430532500148	0.00354059832170606	0.000293855206109583	NaN	41.816104888916
1072	82.9828567504883	7.98244285583496	-6.75938940048218	0.01100810803473	0.00126787810586393	0.00483929552137852	0.000943203864153475	NaN	41.4914283752441
1073	84.2815551757813	7.65776824951172	-7.08406400680542	0.011982130818069	-0.00230353930965066	0.0113327819854021	0.00970941036939621	NaN	42.1407775878906
1074	81.6841583251953	8.3071174621582	-7.4087381362915	0.00321592413820326	0.00256657530553639	0.00386527273803949	0.00126787810586393	NaN	40.8420791625977
1075	83.632209777832	7.98244285583496	-7.60354280471802	-0.017887907102704	-0.00295288790948689	0.000293855206109583	-0.00587495695799589	NaN	41.816104888916
1076	81.0348129272461	9.28114032745361	-7.4087381362915	-0.0217839982360601	0.0171769186854362	-0.0182125810533762	0.0171769186854362	NaN	40.517406463623
1077	84.2815551757813	7.98244285583496	-7.27886867523193	-0.0185372550040483	0.0197743140161037	-0.0152905117720366	0.012956153601408	NaN	42.1407775878906
1078	81.0348129272461	8.95646572113037	-6.69445466995239	-0.0341216214001179	0.0275664981454611	-0.00944637414067984	0.0181509424000978	NaN	40.517406463623
1079	82.9828567504883	7.98244285583496	-6.88925933837891	-0.02697878703475	0.01847561635077	-0.00847235135734081	0.00256657530553639	NaN	41.4914283752441
1080	82.3335113525391	7.98244285583496	-7.47367286682129	-0.0331475995481014	0.0171769186854362	0.00321592413820326	-0.00295288790948689	NaN	41.1667556762695
1081	82.9828567504883	8.3071174621582	-7.47367286682129	-0.0130177913233638	0.012956153601408	0.00938473641872406	0.000293855206109583	NaN	41.4914283752441
1082	82.3335113525391	7.98244285583496	-7.53860807418823	-0.0107450718060136	0.0152288740500808	0.0113327819854021	-0.00392691092565656	NaN	41.1667556762695
1083	83.632209777832	7.65776824951172	-7.6684775352478	-0.00197886489331722	0.0155535480007529	-0.00132951640989631	-0.00814767740666866	NaN	41.816104888916
1084	81.6841583251953	8.3071174621582	-7.47367286682129	-0.000355493422830477	0.013930176384747	-0.0221086721867323	-0.00425158534198999	NaN	40.8420791625977
1085	83.632209777832	8.3071174621582	-7.34380340576172	-0.000355493422830477	-0.000680167751852423	-0.0247060675173998	-0.0146411629393697	NaN	41.816104888916
1086	82.9828567504883	8.3071174621582	-7.53860807418823	0.0288651939481497	-0.0266541130840778	-0.0126931173726916	-0.0208099745213985	NaN	41.4914283752441
1087	80.3854675292969	9.28114032745361	-7.99315214157104	0.031137915328145	-0.0201606266200542	-0.00879702530801296	-0.017887907102704	NaN	40.1927337646484
1088	81.6841583251953	7.98244285583496	-7.53860807418823	0.0223717093467712	-0.0172385573387146	-0.00360223650932312	-0.0156151866540313	NaN	40.8420791625977
1089	79.7361145019531	9.93048858642578	-8.05808639526367	0.0132808275520802	-0.0165892094373703	-0.00977104809135199	-0.0195112787187099	NaN	39.8680572509766
1090	79.7361145019531	8.95646572113037	-7.79834747314453	0.00906006153672934	-0.00879702530801296	-0.00814767740666866	-0.00944637414067984	NaN	39.8680572509766
1091	79.7361145019531	8.63179111480713	-7.60354280471802	0.0149041991680861	-0.00717365415766835	0.00581331877037883	-0.000680167751852423	NaN	39.8680572509766
1092	81.6841583251953	7.98244285583496	-7.6684775352478	0.0132808275520802	-0.00879702530801296	0.0171769186854362	0.000293855206109583	NaN	40.8420791625977
1093	81.0348129272461	8.63179111480713	-7.99315214157104	0.00386527273803949	0.000943203864153475	0.0142548503354192	-0.0117190945893526	NaN	40.517406463623
1094	80.3854675292969	8.63179111480713	-7.99315214157104	0.00581331877037883	-0.00522560812532902	0.0113327819854021	-0.00165419070981443	NaN	40.1927337646484
1095	80.3854675292969	9.28114032745361	-8.12302207946777	-0.00684897974133492	-0.00295288790948689	0.000943203864153475	-0.00295288790948689	NaN	40.1927337646484
1096	81.6841583251953	7.98244285583496	-7.86328220367432	-0.0191866029053926	0.0194496400654316	-0.0139918150380254	0.0126314787194133	NaN	40.8420791625977
1097	81.6841583251953	9.60581398010254	-7.73341274261475	-0.0146411629393697	0.0330859608948231	-3.08191010844894e-05	0.0142548503354192	NaN	40.8420791625977
1098	81.6841583251953	9.28114032745361	-7.53860807418823	-0.0211346503347158	0.0236704051494598	-0.0191866029053926	0.00548864435404539	NaN	40.8420791625977
1099	82.9828567504883	8.3071174621582	-7.47367286682129	-0.0243813935667276	0.0269171483814716	-0.0324982516467571	-0.00619963090866804	NaN	41.4914283752441
1100	83.632209777832	7.98244285583496	-7.6684775352478	-0.0208099745213985	0.0123068047687411	-0.0360696688294411	-0.0104203969240189	NaN	41.816104888916
1101	82.9828567504883	7.98244285583496	-7.27886867523193	-0.0117190945893526	0.00159255252219737	-0.0315242260694504	0.00191722682211548	NaN	41.4914283752441
1102	82.9828567504883	7.33309412002563	-7.34380340576172	-0.00619963090866804	-0.0026282137259841	-0.0299008563160896	-0.0026282137259841	NaN	41.4914283752441
1103	82.3335113525391	7.98244285583496	-7.01912927627563	-0.0110697457566857	-0.000355493422830477	-0.0305502042174339	-0.00295288790948689	NaN	41.1667556762695
1104	81.0348129272461	7.98244285583496	-7.4087381362915	0.012956153601408	-0.0172385573387146	-0.021459324285388	-0.00619963090866804	NaN	40.517406463623
1105	82.3335113525391	8.63179111480713	-7.6684775352478	0.00841071270406246	-0.0253554154187441	-0.0130177913233638	-0.00912170019000769	NaN	41.1667556762695
1106	81.0348129272461	8.95646572113037	-7.6684775352478	0.0304885655641556	-0.0412644557654858	0.0249691028147936	-0.0224333461374044	NaN	40.517406463623
1107	84.2815551757813	7.65776824951172	-7.34380340576172	0.0408781431615353	-0.0454852245748043	0.0269171483814716	-0.0152905117720366	NaN	42.1407775878906
1108	81.6841583251953	9.60581398010254	-7.53860807418823	0.0178262684494257	-0.028926832601428	0.0369820520281792	-0.0123684434220195	NaN	40.8420791625977
1109	84.2815551757813	7.98244285583496	-7.27886867523193	0.0298392176628113	-0.0279528107494116	0.0217223595827818	-0.0195112787187099	NaN	42.1407775878906
1110	81.0348129272461	9.93048858642578	-7.47367286682129	0.0210730116814375	-0.0201606266200542	0.00906006153672934	0.000293855206109583	NaN	40.517406463623
1111	82.3335113525391	9.28114032745361	-7.60354280471802	0.0207483377307653	0.0022419011220336	0.00873538758605719	0.0022419011220336	NaN	41.1667556762695
1112	82.9828567504883	8.63179111480713	-7.86328220367432	0.0165275707840919	0.00386527273803949	0.00841071270406246	0.00354059832170606	NaN	41.4914283752441
1113	83.632209777832	7.98244285583496	-7.6684775352478	0.0022419011220336	0.00289124972186983	0.00321592413820326	-0.00522560812532902	NaN	41.816104888916
1114	81.6841583251953	9.60581398010254	-7.79834747314453	0.00516396993771195	-0.00165419070981443	-0.00197886489331722	0.000943203864153475	NaN	40.8420791625977
1115	82.3335113525391	9.60581398010254	-7.9282169342041	-3.08191010844894e-05	0.00711201597005129	-0.0130177913233638	0.00354059832170606	NaN	41.1667556762695
1116	81.0348129272461	9.28114032745361	-7.86328220367432	-0.0208099745213985	0.0220470335334539	-0.0221086721867323	0.0230210572481155	NaN	40.517406463623
1117	83.632209777832	8.3071174621582	-7.99315214157104	-0.0146411629393697	0.0350340083241463	-0.0191866029053926	0.0226963832974434	NaN	41.816104888916
1118	82.9828567504883	9.28114032745361	-7.9282169342041	-0.02697878703475	0.0360080301761627	-0.0240567177534103	0.0165275707840919	NaN	41.4914283752441
1119	81.0348129272461	9.93048858642578	-7.9282169342041	-0.0318489037454128	0.031137915328145	-0.0198359526693821	0.00841071270406246	NaN	40.517406463623
1120	81.0348129272461	9.60581398010254	-7.79834747314453	-0.0195112787187099	0.0213976856321096	-0.00652430532500148	0.00256657530553639	NaN	40.517406463623
1121	81.0348129272461	9.93048858642578	-7.60354280471802	-0.0136671401560307	0.0145795252174139	0.00126787810586393	-0.00425158534198999	NaN	40.517406463623
1122	82.9828567504883	8.95646572113037	-7.53860807418823	-0.00814767740666866	0.0162028968334198	0.00418994715437293	0.000618529506027699	NaN	41.4914283752441
1123	83.632209777832	9.28114032745361	-7.73341274261475	-0.00879702530801296	0.0103587592020631	-3.08191010844894e-05	-0.00392691092565656	NaN	41.816104888916
1124	80.3854675292969	9.28114032745361	-8.12302207946777	-0.00230353930965066	0.00711201597005129	-0.00684897974133492	-0.00652430532500148	NaN	40.1927337646484
1125	79.0867691040039	10.5798368453979	-7.86328220367432	0.00548864435404539	-0.00100484199356288	0.00646266713738441	-0.0117190945893526	NaN	39.543384552002
1126	81.6841583251953	8.3071174621582	-7.60354280471802	0.0343846566975117	-0.0188619289547205	0.0353586822748184	-0.0159398596733809	NaN	40.8420791625977
1127	79.7361145019531	8.95646572113037	-7.4087381362915	0.0262678004801273	-0.0198359526693821	0.0356833562254906	-0.0156151866540313	NaN	39.8680572509766
1128	80.3854675292969	9.28114032745361	-7.53860807418823	0.0337353087961674	-0.0110697457566857	0.0324366129934788	-0.00749832857400179	NaN	40.1927337646484
1129	80.3854675292969	9.60581398010254	-7.99315214157104	0.0298392176628113	-0.0169138833880424	0.0106834331527352	-0.0156151866540313	NaN	40.1927337646484
1130	82.9828567504883	7.98244285583496	-7.73341274261475	0.0217223595827818	-0.00912170019000769	-0.00490093370899558	-0.0126931173726916	NaN	41.4914283752441
1131	82.3335113525391	8.95646572113037	-7.99315214157104	0.0158782228827477	-0.00652430532500148	0.00289124972186983	0.00970941036939621	NaN	41.1667556762695
1132	83.632209777832	8.95646572113037	-7.60354280471802	0.0175015944987535	0.00126787810586393	-0.0026282137259841	0.00678734155371785	NaN	41.816104888916
1133	82.3335113525391	8.63179111480713	-7.34380340576172	0.00516396993771195	0.0152288740500808	-0.00717365415766835	-3.08191010844894e-05	NaN	41.1667556762695
1134	83.632209777832	8.3071174621582	-7.4087381362915	0.00970941036939621	0.00581331877037883	-0.00814767740666866	0.00159255252219737	NaN	41.816104888916
1135	82.9828567504883	7.98244285583496	-7.73341274261475	0.00678734155371785	0.0223717093467712	-0.0198359526693821	0.0100340843200684	NaN	41.4914283752441
1136	82.9828567504883	7.98244285583496	-7.86328220367432	-0.0227580219507217	0.0278911720961332	-0.0237320438027382	0.0223717093467712	NaN	41.4914283752441
1137	81.6841583251953	7.98244285583496	-7.27886867523193	-0.0247060675173998	0.0321119390428066	-0.0337969474494457	0.0191249661147594	NaN	40.8420791625977
1138	84.2815551757813	7.33309412002563	-7.4087381362915	-0.0324982516467571	0.0363327041268349	-0.0331475995481014	0.0145795252174139	NaN	42.1407775878906
1139	82.3335113525391	7.65776824951172	-7.6684775352478	-0.0373683646321297	0.0223717093467712	-0.0337969474494457	0.0152288740500808	NaN	41.1667556762695
1140	81.0348129272461	7.98244285583496	-7.6684775352478	-0.0263294391334057	0.0191249661147594	-0.0185372550040483	-0.00230353930965066	NaN	40.517406463623
1141	81.6841583251953	8.3071174621582	-7.60354280471802	-0.0247060675173998	0.00711201597005129	-0.0120437685400248	0.00938473641872406	NaN	40.8420791625977
1142	81.6841583251953	8.63179111480713	-7.6684775352478	-0.0133424662053585	0.00548864435404539	-0.0110697457566857	0.00354059832170606	NaN	40.8420791625977
1143	82.3335113525391	7.98244285583496	-7.4087381362915	-0.00814767740666866	0.0103587592020631	-0.0123684434220195	-0.00587495695799589	NaN	41.1667556762695
1144	82.9828567504883	8.3071174621582	-7.4087381362915	-0.00522560812532902	-0.00100484199356288	-0.00944637414067984	-0.0110697457566857	NaN	41.4914283752441
1145	83.632209777832	8.3071174621582	-6.95419406890869	0.00711201597005129	-0.0100957229733467	0.00191722682211548	-0.00684897974133492	NaN	41.816104888916
1146	82.9828567504883	8.3071174621582	-7.4087381362915	0.0282158460468054	-0.0354203209280968	0.0178262684494257	-0.00912170019000769	NaN	41.4914283752441
1147	81.6841583251953	8.95646572113037	-7.99315214157104	0.0376313999295235	-0.0425631552934647	0.0457482598721981	-0.0175632312893867	NaN	40.8420791625977
1148	82.9828567504883	8.63179111480713	-7.47367286682129	0.0304885655641556	-0.0383423902094364	-0.00814767740666866	-0.0143164889886975	NaN	41.4914283752441
1149	83.632209777832	8.3071174621582	-7.73341274261475	0.0301638916134834	-0.0523033849895	0.0152288740500808	-0.0224333461374044	NaN	41.816104888916
1150	81.6841583251953	9.93048858642578	-8.12302207946777	0.020423661917448	-0.0354203209280968	0.012956153601408	-0.00295288790948689	NaN	40.8420791625977
1151	82.3335113525391	8.95646572113037	-7.86328220367432	0.0230210572481155	-0.0260047651827335	0.012956153601408	0.00483929552137852	NaN	41.1667556762695
1152	82.3335113525391	8.95646572113037	-7.34380340576172	0.0275664981454611	-0.0130177913233638	0.0100340843200684	0.00841071270406246	NaN	41.1667556762695
1153	82.9828567504883	8.95646572113037	-7.99315214157104	0.0226963832974434	0.00191722682211548	-0.00100484199356288	0.00354059832170606	NaN	41.4914283752441
1154	81.0348129272461	8.95646572113037	-8.12302207946777	0.0236704051494598	0.000293855206109583	-0.0227580219507217	0.00159255252219737	NaN	40.517406463623
1155	83.632209777832	9.28114032745361	-8.05808639526367	0.00841071270406246	0.0113327819854021	-0.0198359526693821	0.00191722682211548	NaN	41.816104888916
1156	84.2815551757813	7.98244285583496	-7.60354280471802	-0.0107450718060136	0.0441248863935471	-0.0305502042174339	0.0252937767654657	NaN	42.1407775878906
1157	81.0348129272461	8.95646572113037	-7.6684775352478	-0.0146411629393697	0.0428261905908585	-0.0315242260694504	0.0200989879667759	NaN	40.517406463623
1158	82.9828567504883	8.3071174621582	-7.01912927627563	-0.0273034609854221	0.0506183728575706	-0.0497059896588326	0.0194496400654316	NaN	41.4914283752441
1159	82.3335113525391	8.3071174621582	-7.79834747314453	-0.0354203209280968	0.0610079504549503	-0.0467839203774929	-0.000680167751852423	NaN	41.1667556762695
1160	81.6841583251953	8.3071174621582	-7.79834747314453	-0.0324982516467571	0.0489950031042099	-0.0256800893694162	0.00126787810586393	NaN	40.8420791625977
1161	81.6841583251953	9.28114032745361	-7.60354280471802	-0.021459324285388	0.0441248863935471	-0.017887907102704	-0.0100957229733467	NaN	40.8420791625977
1162	81.6841583251953	8.3071174621582	-7.6684775352478	-0.0250307414680719	0.0350340083241463	-0.00555028254166245	-3.08191010844894e-05	NaN	40.8420791625977
1163	81.0348129272461	8.3071174621582	-7.34380340576172	-0.0188619289547205	0.0269171483814716	-0.0175632312893867	-0.00327756232582033	NaN	40.517406463623
1164	81.0348129272461	8.3071174621582	-7.08406400680542	-0.0204853005707264	0.0181509424000978	0.00386527273803949	-0.00522560812532902	NaN	40.517406463623
1165	79.7361145019531	9.28114032745361	-7.86328220367432	-0.00230353930965066	0.00678734155371785	0.00613799272105098	-0.00879702530801296	NaN	39.8680572509766
1166	80.3854675292969	8.63179111480713	-7.99315214157104	0.0132808275520802	-0.0169138833880424	0.0308132413774729	-0.0172385573387146	NaN	40.1927337646484
1167	82.9828567504883	8.3071174621582	-7.4087381362915	0.0304885655641556	-0.0383423902094364	0.0438002124428749	-0.0117190945893526	NaN	41.4914283752441
1168	81.6841583251953	8.95646572113037	-7.73341274261475	0.0262678004801273	-0.0370436906814575	0.040228795260191	-0.0107450718060136	NaN	40.8420791625977
1169	82.3335113525391	8.3071174621582	-7.53860807418823	0.0197743140161037	-0.0406151078641415	0.0373067259788513	-0.0156151866540313	NaN	41.1667556762695
1170	84.2815551757813	7.98244285583496	-7.34380340576172	0.0194496400654316	-0.0441865250468254	0.0246444288641214	-0.00847235135734081	NaN	42.1407775878906
1171	83.632209777832	8.3071174621582	-7.86328220367432	0.0210730116814375	-0.0451605506241322	0.0360080301761627	0.00646266713738441	NaN	41.816104888916
1172	82.9828567504883	8.3071174621582	-7.99315214157104	0.0230210572481155	-0.0536020807921886	0.0191249661147594	-3.08191010844894e-05	NaN	41.4914283752441
1173	82.9828567504883	6.68374538421631	-7.86328220367432	0.0220470335334539	-0.0555501282215118	0.0155535480007529	0.00516396993771195	NaN	41.4914283752441
1174	84.9309005737305	6.68374538421631	-7.60354280471802	0.00938473641872406	-0.0454852245748043	0.0165275707840919	0.00743668992072344	NaN	42.4654502868652
1175	83.632209777832	6.35907125473022	-7.34380340576172	0.00256657530553639	-0.0331475995481014	0.0132808275520802	0.0022419011220336	NaN	41.816104888916
1176	82.9828567504883	7.33309412002563	-7.47367286682129	-0.0136671401560307	-0.0117190945893526	0.00678734155371785	0.0252937767654657	NaN	41.4914283752441
1177	84.2815551757813	6.68374538421631	-7.60354280471802	-0.0217839982360601	0.00256657530553639	-0.00327756232582033	0.0226963832974434	NaN	42.1407775878906
1178	82.3335113525391	7.65776824951172	-7.6684775352478	-0.0247060675173998	0.01100810803473	-0.0110697457566857	0.0152288740500808	NaN	41.1667556762695
1179	81.6841583251953	7.33309412002563	-7.27886867523193	-0.0334722734987736	0.00873538758605719	-0.00619963090866804	0.0123068047687411	NaN	40.8420791625977
1180	84.2815551757813	7.33309412002563	-7.53860807418823	-0.0266541130840778	0.0116574559360743	-0.00360223650932312	-0.00457625929266214	NaN	42.1407775878906
1181	83.632209777832	7.33309412002563	-7.47367286682129	-0.0143164889886975	0.00906006153672934	0.0155535480007529	0.00483929552137852	NaN	41.816104888916
1182	84.2815551757813	7.33309412002563	-7.21393346786499	-0.00944637414067984	0.00646266713738441	0.0239950809627771	-0.0139918150380254	NaN	42.1407775878906
1183	83.632209777832	7.65776824951172	-7.21393346786499	-0.0107450718060136	0.00938473641872406	0.0136055024340749	-0.00457625929266214	NaN	41.816104888916
1184	81.6841583251953	8.95646572113037	-8.05808639526367	-0.0123684434220195	0.00548864435404539	0.00906006153672934	-0.0126931173726916	NaN	40.8420791625977
1185	82.9828567504883	7.33309412002563	-8.05808639526367	0.00970941036939621	0.00743668992072344	0.0132808275520802	-0.0133424662053585	NaN	41.4914283752441
1186	83.632209777832	7.65776824951172	-7.9282169342041	0.0226963832974434	-0.0182125810533762	0.0106834331527352	-0.0182125810533762	NaN	41.816104888916
1187	83.632209777832	7.98244285583496	-7.79834747314453	0.0412028171122074	-0.0156151866540313	0.00386527273803949	-0.0263294391334057	NaN	41.816104888916
1188	84.9309005737305	7.98244285583496	-7.60354280471802	0.0395794473588467	-0.0104203969240189	-0.0107450718060136	-0.0182125810533762	NaN	42.4654502868652
1189	83.632209777832	8.63179111480713	-7.9282169342041	0.0324366129934788	-0.0169138833880424	-0.0198359526693821	-0.0208099745213985	NaN	41.816104888916
1190	82.9828567504883	8.95646572113037	-7.6684775352478	0.0200989879667759	0.00354059832170606	-0.0253554154187441	-0.0182125810533762	NaN	41.4914283752441
1191	83.632209777832	7.65776824951172	-6.88925933837891	0.0223717093467712	0.00938473641872406	-0.02697878703475	-0.00879702530801296	NaN	41.816104888916
1192	82.3335113525391	7.65776824951172	-6.75938940048218	0.012956153601408	0.0178262684494257	-0.0295761823654175	-0.00944637414067984	NaN	41.1667556762695
1193	84.2815551757813	7.00841951370239	-6.75938940048218	0.0145795252174139	0.0252937767654657	-0.0295761823654175	-0.0104203969240189	NaN	42.1407775878906
1194	81.6841583251953	8.63179111480713	-7.27886867523193	-3.08191010844894e-05	0.0262678004801273	-0.0188619289547205	-0.0152905117720366	NaN	40.8420791625977
1195	82.3335113525391	8.95646572113037	-7.6684775352478	-0.000680167751852423	0.0165275707840919	-0.0172385573387146	0.00418994715437293	NaN	41.1667556762695
1196	82.9828567504883	7.00841951370239	-6.88925933837891	-0.0286021586507559	0.0502936989068985	-0.0295761823654175	0.0239950809627771	NaN	41.4914283752441
1197	80.3854675292969	8.3071174621582	-6.95419406890869	-0.0311995539814234	0.0412028171122074	-0.0299008563160896	0.0275664981454611	NaN	40.1927337646484
1198	80.3854675292969	7.65776824951172	-6.75938940048218	-0.0295761823654175	0.0486703291535378	-0.0185372550040483	0.0236704051494598	NaN	40.1927337646484
1199	79.0867691040039	8.63179111480713	-7.4087381362915	-0.0412644557654858	0.0428261905908585	-0.0165892094373703	0.00256657530553639	NaN	39.543384552002
1200	79.7361145019531	8.3071174621582	-7.34380340576172	-0.0328229255974293	0.0223717093467712	-0.00944637414067984	0.0022419011220336	NaN	39.8680572509766
1201	81.6841583251953	8.3071174621582	-7.6684775352478	-0.0191866029053926	0.00938473641872406	0.0171769186854362	0.00321592413820326	NaN	40.8420791625977
1202	81.6841583251953	8.63179111480713	-7.60354280471802	-0.00360223650932312	-0.000355493422830477	0.0142548503354192	-0.00457625929266214	NaN	40.8420791625977
1203	81.6841583251953	8.95646572113037	-7.73341274261475	-0.00457625929266214	0.00418994715437293	0.0103587592020631	-0.00490093370899558	NaN	40.8420791625977
1204	83.632209777832	7.33309412002563	-7.47367286682129	-0.0123684434220195	-0.00782300252467394	0.00873538758605719	-0.0107450718060136	NaN	41.816104888916
1205	81.6841583251953	7.98244285583496	-7.4087381362915	-0.00295288790948689	-0.017887907102704	0.0178262684494257	-0.0100957229733467	NaN	40.8420791625977
1206	82.3335113525391	7.98244285583496	-7.53860807418823	0.0317872650921345	-0.0441865250468254	0.0178262684494257	-0.0149658378213644	NaN	41.1667556762695
1207	84.2815551757813	7.98244285583496	-8.12302207946777	0.0314625911414623	-0.0448358729481697	0.0304885655641556	-0.0208099745213985	NaN	42.1407775878906
1208	83.632209777832	7.33309412002563	-8.18795680999756	0.0262678004801273	-0.0448358729481697	0.0136055024340749	-0.0107450718060136	NaN	41.816104888916
1209	84.2815551757813	7.00841951370239	-7.60354280471802	0.0210730116814375	-0.0461345724761486	0.00646266713738441	-0.0139918150380254	NaN	42.1407775878906
1210	84.2815551757813	6.68374538421631	-7.73341274261475	0.0217223595827818	-0.0402904339134693	0.00386527273803949	-0.00327756232582033	NaN	42.1407775878906
1211	82.9828567504883	7.33309412002563	-7.79834747314453	0.0142548503354192	-0.0354203209280968	0.0265924744307995	-0.000355493422830477	NaN	41.4914283752441
1212	82.3335113525391	7.65776824951172	-7.99315214157104	0.0100340843200684	-0.0188619289547205	0.0415274947881699	0.0022419011220336	NaN	41.1667556762695
1213	81.0348129272461	7.65776824951172	-8.18795680999756	0.0123068047687411	-0.00847235135734081	0.011982130818069	0.00418994715437293	NaN	40.517406463623
1214	84.9309005737305	6.68374538421631	-7.73341274261475	0.00581331877037883	-0.0247060675173998	0.0113327819854021	0.00159255252219737	NaN	42.4654502868652
1215	84.9309005737305	7.33309412002563	-7.73341274261475	-0.0198359526693821	0.0103587592020631	0.00581331877037883	0.00743668992072344	NaN	42.4654502868652
1216	83.632209777832	7.98244285583496	-7.34380340576172	-0.0185372550040483	0.0220470335334539	-0.0237320438027382	0.0259431265294552	NaN	41.816104888916
1217	82.9828567504883	8.3071174621582	-7.60354280471802	-0.021459324285388	0.0314625911414623	-0.043212503194809	0.0116574559360743	NaN	41.4914283752441
1218	82.3335113525391	7.98244285583496	-7.47367286682129	-0.0266541130840778	0.0421768426895142	-0.0519787110388279	-0.00425158534198999	NaN	41.1667556762695
1219	84.9309005737305	7.65776824951172	-7.60354280471802	-0.0337969474494457	0.0473716296255589	-0.0646410062909126	0.00483929552137852	NaN	42.4654502868652
1220	84.2815551757813	7.65776824951172	-7.6684775352478	-0.0243813935667276	0.0382807515561581	-0.0490566417574883	-0.00619963090866804	NaN	42.1407775878906
1221	83.632209777832	7.65776824951172	-7.60354280471802	-0.0172385573387146	0.0421768426895142	-0.0328229255974293	0.00613799272105098	NaN	41.816104888916
1222	83.632209777832	7.65776824951172	-7.9282169342041	-0.00912170019000769	0.0347093306481838	-0.0256800893694162	-0.00879702530801296	NaN	41.816104888916
1223	84.2815551757813	7.65776824951172	-7.47367286682129	0.00873538758605719	0.0382807515561581	-0.0350956469774246	0.00613799272105098	NaN	42.1407775878906
1224	82.9828567504883	8.63179111480713	-7.86328220367432	-0.00230353930965066	0.0259431265294552	-0.0224333461374044	-0.00619963090866804	NaN	41.4914283752441
1225	82.9828567504883	8.3071174621582	-8.05808639526367	-0.000355493422830477	0.0210730116814375	-0.0224333461374044	-0.0104203969240189	NaN	41.4914283752441
1226	83.632209777832	8.63179111480713	-8.05808639526367	0.0347093306481838	-0.00879702530801296	0.020423661917448	-0.0152905117720366	NaN	41.816104888916
1227	83.632209777832	7.65776824951172	-7.60354280471802	0.0405534692108631	-0.0104203969240189	0.0226963832974434	-0.0120437685400248	NaN	41.816104888916
1228	84.2815551757813	8.3071174621582	-7.6684775352478	0.0324366129934788	-0.00619963090866804	0.0236704051494598	-0.00879702530801296	NaN	42.1407775878906
1229	83.632209777832	8.63179111480713	-7.27886867523193	0.0337353087961674	-0.028926832601428	0.00808603875339031	-0.0104203969240189	NaN	41.816104888916
1230	84.9309005737305	7.65776824951172	-7.6684775352478	0.0194496400654316	-0.0328229255974293	0.0181509424000978	-0.00360223650932312	NaN	42.4654502868652
1231	85.5802536010742	7.00841951370239	-7.53860807418823	0.01100810803473	-0.028926832601428	0.013930176384747	0.00808603875339031	NaN	42.7901268005371
1232	82.3335113525391	7.65776824951172	-7.6684775352478	0.00906006153672934	-0.0263294391334057	0.0220470335334539	0.00548864435404539	NaN	41.1667556762695
1233	82.9828567504883	7.00841951370239	-7.60354280471802	0.00516396993771195	-0.0253554154187441	0.0197743140161037	0.0123068047687411	NaN	41.4914283752441
1234	81.0348129272461	7.65776824951172	-7.60354280471802	-0.00327756232582033	-0.0305502042174339	0.0116574559360743	0.00906006153672934	NaN	40.517406463623
1235	80.3854675292969	7.98244285583496	-7.60354280471802	-0.0204853005707264	-0.0224333461374044	0.00711201597005129	0.0116574559360743	NaN	40.1927337646484
1236	82.3335113525391	7.98244285583496	-7.99315214157104	-0.0182125810533762	-0.00197886489331722	-0.0136671401560307	0.0220470335334539	NaN	41.1667556762695
1237	82.3335113525391	7.33309412002563	-7.73341274261475	-0.0276281367987394	0.020423661917448	-0.0191866029053926	0.0249691028147936	NaN	41.1667556762695
1238	83.632209777832	7.33309412002563	-7.79834747314453	-0.0253554154187441	0.0249691028147936	-0.0211346503347158	0.0223717093467712	NaN	41.816104888916
1239	82.3335113525391	8.3071174621582	-7.86328220367432	-0.0279528107494116	0.0288651939481497	-0.0324982516467571	0.0106834331527352	NaN	41.1667556762695
1240	81.6841583251953	8.3071174621582	-7.6684775352478	-0.0217839982360601	0.0226963832974434	-0.0136671401560307	0.0106834331527352	NaN	40.8420791625977
1241	82.9828567504883	8.95646572113037	-7.60354280471802	-0.0130177913233638	0.0145795252174139	-0.00847235135734081	0.00321592413820326	NaN	41.4914283752441
1242	82.3335113525391	7.98244285583496	-7.60354280471802	-0.00619963090866804	0.0106834331527352	-0.00230353930965066	0.00646266713738441	NaN	41.1667556762695
1243	82.3335113525391	7.98244285583496	-7.9282169342041	0.000293855206109583	0.0142548503354192	-0.0026282137259841	-0.0100957229733467	NaN	41.1667556762695
1244	83.632209777832	6.35907125473022	-7.73341274261475	0.0126314787194133	0.00516396993771195	-0.0130177913233638	-0.00522560812532902	NaN	41.816104888916
1245	84.9309005737305	6.35907125473022	-7.6684775352478	0.00906006153672934	-0.0165892094373703	0.00711201597005129	-0.0146411629393697	NaN	42.4654502868652
1246	84.2815551757813	6.03439664840698	-7.14899873733521	0.0340599827468395	-0.03444629535079	0.031137915328145	-0.0191866029053926	NaN	42.1407775878906
1247	82.9828567504883	7.98244285583496	-7.34380340576172	0.0334106348454952	-0.0286021586507559	0.031137915328145	-0.0130177913233638	NaN	41.4914283752441
1248	82.9828567504883	7.33309412002563	-7.34380340576172	0.0350340083241463	-0.0227580219507217	0.0236704051494598	-0.00684897974133492	NaN	41.4914283752441
1249	83.632209777832	7.65776824951172	-7.47367286682129	0.0379560738801956	-0.0230826959013939	0.011982130818069	-0.0156151866540313	NaN	41.816104888916
1250	82.9828567504883	8.63179111480713	-7.6684775352478	0.0207483377307653	-0.0240567177534103	0.00970941036939621	-0.0130177913233638	NaN	41.4914283752441
1251	82.3335113525391	8.95646572113037	-7.47367286682129	0.0149041991680861	-0.0136671401560307	0.00873538758605719	0.00581331877037883	NaN	41.1667556762695
1252	83.632209777832	8.63179111480713	-7.47367286682129	0.00289124972186983	-0.00684897974133492	-0.000680167751852423	-0.00230353930965066	NaN	41.816104888916
1253	82.3335113525391	8.95646572113037	-7.47367286682129	0.00451462110504508	0.00841071270406246	-0.00230353930965066	-0.00132951640989631	NaN	41.1667556762695
1254	84.9309005737305	8.63179111480713	-7.6684775352478	-0.0113944197073579	0.00386527273803949	0.00418994715437293	-0.00132951640989631	NaN	42.4654502868652
1255	83.632209777832	7.98244285583496	-7.86328220367432	-0.00619963090866804	0.00841071270406246	-0.00652430532500148	0.00289124972186983	NaN	41.816104888916
1256	84.2815551757813	7.98244285583496	-7.6684775352478	-0.0373683646321297	0.036657378077507	-0.0100957229733467	0.0272418223321438	NaN	42.1407775878906
1257	82.3335113525391	8.95646572113037	-7.86328220367432	-0.0341216214001179	0.0506183728575706	-0.0162645354866982	0.0210730116814375	NaN	41.1667556762695
1258	84.2815551757813	7.65776824951172	-7.47367286682129	-0.0337969474494457	0.0535404421389103	-0.0324982516467571	0.0175015944987535	NaN	42.1407775878906
1259	84.2815551757813	7.98244285583496	-7.53860807418823	-0.0464592464268208	0.047696303576231	-0.0324982516467571	0.0113327819854021	NaN	42.1407775878906
1260	83.632209777832	8.63179111480713	-8.05808639526367	-0.03444629535079	0.0334106348454952	-0.0383423902094364	-0.000355493422830477	NaN	41.816104888916
1261	83.632209777832	8.63179111480713	-7.86328220367432	-0.0139918150380254	0.029189869761467	-0.0292515084147453	0.00354059832170606	NaN	41.816104888916
1262	82.9828567504883	9.28114032745361	-7.86328220367432	-0.00977104809135199	0.0275664981454611	-0.0221086721867323	-0.00132951640989631	NaN	41.4914283752441
1263	84.2815551757813	8.3071174621582	-7.4087381362915	-0.00165419070981443	0.0236704051494598	-0.0282774847000837	-0.00490093370899558	NaN	42.1407775878906
1264	84.9309005737305	7.33309412002563	-7.4087381362915	-0.0156151866540313	0.0272418223321438	-0.0302255302667618	-0.0120437685400248	NaN	42.4654502868652
1265	82.3335113525391	8.95646572113037	-7.47367286682129	0.0178262684494257	0.00256657530553639	-0.0324982516467571	-0.00684897974133492	NaN	41.1667556762695
1266	82.3335113525391	9.28114032745361	-7.86328220367432	0.0337353087961674	-0.0279528107494116	0.0145795252174139	-0.0165892094373703	NaN	41.1667556762695
1267	83.632209777832	7.33309412002563	-7.79834747314453	0.0376313999295235	-0.0217839982360601	0.0168522447347641	-0.0120437685400248	NaN	41.816104888916
1268	82.3335113525391	9.28114032745361	-7.99315214157104	0.0265924744307995	-0.028926832601428	0.0308132413774729	-0.0172385573387146	NaN	41.1667556762695
1269	81.6841583251953	8.95646572113037	-7.79834747314453	0.0217223595827818	-0.0367190167307854	0.0220470335334539	-0.00717365415766835	NaN	40.8420791625977
1270	81.0348129272461	8.63179111480713	-7.47367286682129	0.00516396993771195	-0.0276281367987394	0.0269171483814716	-0.000680167751852423	NaN	40.517406463623
1271	82.3335113525391	7.33309412002563	-7.34380340576172	0.00938473641872406	-0.0169138833880424	0.0223717093467712	0.0145795252174139	NaN	41.1667556762695
1272	81.6841583251953	7.98244285583496	-7.6684775352478	-0.000355493422830477	-0.0172385573387146	0.01100810803473	0.00548864435404539	NaN	40.8420791625977
1273	82.9828567504883	7.65776824951172	-7.6684775352478	-0.00425158534198999	-0.0113944197073579	0.0158782228827477	0.00808603875339031	NaN	41.4914283752441
1274	82.3335113525391	8.95646572113037	-7.60354280471802	-0.0299008563160896	-0.0123684434220195	0.00418994715437293	0.00711201597005129	NaN	41.1667556762695
1275	82.9828567504883	8.95646572113037	-7.53860807418823	-0.0104203969240189	-0.00392691092565656	-0.00425158534198999	0.00776136433705688	NaN	41.4914283752441
1276	82.9828567504883	9.28114032745361	-7.60354280471802	-0.0172385573387146	0.0100340843200684	-0.0100957229733467	0.0272418223321438	NaN	41.4914283752441
1277	84.2815551757813	8.3071174621582	-7.01912927627563	-0.0191866029053926	0.0162028968334198	-0.0247060675173998	0.0213976856321096	NaN	42.1407775878906
1278	82.3335113525391	8.95646572113037	-7.53860807418823	-0.0188619289547205	0.0200989879667759	-0.02697878703475	0.0100340843200684	NaN	41.1667556762695
1279	83.632209777832	8.63179111480713	-7.6684775352478	-0.028926832601428	0.0158782228827477	-0.0295761823654175	0.00386527273803949	NaN	41.816104888916
1280	83.632209777832	7.65776824951172	-7.27886867523193	-0.0195112787187099	-0.000355493422830477	-0.00522560812532902	-0.00425158534198999	NaN	41.816104888916
1281	84.9309005737305	6.68374538421631	-7.6684775352478	0.000293855206109583	-0.00555028254166245	0.000293855206109583	0.00711201597005129	NaN	42.4654502868652
1282	83.632209777832	7.00841951370239	-7.47367286682129	-0.0100957229733467	-0.0276281367987394	0.00386527273803949	0.00289124972186983	NaN	41.816104888916
1283	82.9828567504883	7.33309412002563	-7.4087381362915	0.00808603875339031	-0.0240567177534103	0.0113327819854021	-0.00490093370899558	NaN	41.4914283752441
1284	81.6841583251953	7.65776824951172	-7.6684775352478	-0.00555028254166245	-0.0253554154187441	-0.000680167751852423	-0.00165419070981443	NaN	40.8420791625977
1285	84.9309005737305	7.00841951370239	-7.86328220367432	0.00159255252219737	-0.0328229255974293	0.0194496400654316	-0.00912170019000769	NaN	42.4654502868652
1286	83.632209777832	7.00841951370239	-7.60354280471802	0.0363327041268349	-0.0497059896588326	0.0506183728575706	-0.00977104809135199	NaN	41.816104888916
1287	82.3335113525391	8.95646572113037	-7.86328220367432	0.0334106348454952	-0.0519787110388279	0.0324366129934788	-0.0182125810533762	NaN	41.1667556762695
1288	84.2815551757813	7.65776824951172	-7.47367286682129	0.0327612869441509	-0.0425631552934647	0.0191249661147594	-0.00749832857400179	NaN	42.1407775878906
1289	84.2815551757813	7.98244285583496	-7.53860807418823	0.0275664981454611	-0.0415891297161579	0.020423661917448	-0.0149658378213644	NaN	42.1407775878906
1290	82.9828567504883	8.63179111480713	-7.6684775352478	0.0162028968334198	-0.0360696688294411	0.00938473641872406	-0.000680167751852423	NaN	41.4914283752441
1291	83.632209777832	9.60581398010254	-7.79834747314453	0.0243197549134493	-0.0126931173726916	0.0223717093467712	0.00159255252219737	NaN	41.816104888916
1292	83.632209777832	8.95646572113037	-7.99315214157104	0.0152288740500808	-0.00977104809135199	0.0162028968334198	0.0136055024340749	NaN	41.816104888916
1293	83.632209777832	9.28114032745361	-8.12302207946777	0.00776136433705688	0.00841071270406246	0.0175015944987535	0.000943203864153475	NaN	41.816104888916
1294	84.9309005737305	8.95646572113037	-7.99315214157104	-3.08191010844894e-05	0.0132808275520802	0.00938473641872406	-0.00100484199356288	NaN	42.4654502868652
1295	83.632209777832	8.3071174621582	-7.9282169342041	-0.0146411629393697	0.0285405199974775	-0.00619963090866804	0.00354059832170606	NaN	41.816104888916
1296	84.9309005737305	7.65776824951172	-7.86328220367432	-0.0247060675173998	0.0535404421389103	-0.0201606266200542	0.0106834331527352	NaN	42.4654502868652
1297	82.9828567504883	9.28114032745361	-8.18795680999756	-0.0240567177534103	0.0613326244056225	-0.0279528107494116	0.0252937767654657	NaN	41.4914283752441
1298	84.9309005737305	7.98244285583496	-7.73341274261475	-0.0211346503347158	0.0652287155389786	-0.0376930385828018	0.0158782228827477	NaN	42.4654502868652
1299	83.632209777832	8.3071174621582	-7.60354280471802	-0.0350956469774246	0.0746442750096321	-0.0461345724761486	-0.00490093370899558	NaN	41.816104888916
1300	82.9828567504883	9.28114032745361	-7.6684775352478	-0.0279528107494116	0.0457482598721981	-0.0464592464268208	0.000618529506027699	NaN	41.4914283752441
1301	82.9828567504883	8.95646572113037	-7.34380340576172	-0.0107450718060136	0.0457482598721981	-0.0350956469774246	0.000943203864153475	NaN	41.4914283752441
1302	82.3335113525391	8.63179111480713	-7.4087381362915	-0.0146411629393697	0.0337353087961674	-0.0315242260694504	-0.00360223650932312	NaN	41.1667556762695
1303	83.632209777832	8.95646572113037	-7.6684775352478	-0.00230353930965066	0.0246444288641214	-0.0260047651827335	-0.0026282137259841	NaN	41.816104888916
1304	84.9309005737305	8.3071174621582	-7.47367286682129	-0.00392691092565656	0.0200989879667759	-0.0276281367987394	-0.0143164889886975	NaN	42.4654502868652
1305	81.6841583251953	8.95646572113037	-7.53860807418823	0.00970941036939621	-0.00555028254166245	-0.00912170019000769	-0.0152905117720366	NaN	40.8420791625977
1306	81.0348129272461	9.60581398010254	-7.60354280471802	0.0288651939481497	-0.0260047651827335	0.0265924744307995	-0.0263294391334057	NaN	40.517406463623
1307	81.6841583251953	7.98244285583496	-6.56458520889282	0.0330859608948231	-0.0389917381107807	0.0226963832974434	-0.023407369852066	NaN	40.8420791625977
1308	79.7361145019531	9.60581398010254	-7.01912927627563	0.0275664981454611	-0.0419138073921204	0.0457482598721981	-0.0185372550040483	NaN	39.8680572509766
1309	80.3854675292969	9.28114032745361	-6.95419406890869	0.0304885655641556	-0.0471085943281651	0.0360080301761627	-0.0123684434220195	NaN	40.1927337646484
1310	81.6841583251953	8.63179111480713	-6.88925933837891	0.0155535480007529	-0.0406151078641415	0.0217223595827818	0.00126787810586393	NaN	40.8420791625977
1311	82.9828567504883	8.3071174621582	-6.88925933837891	0.0272418223321438	-0.0318489037454128	0.0175015944987535	0.00906006153672934	NaN	41.4914283752441
1312	82.9828567504883	8.3071174621582	-7.34380340576172	0.0330859608948231	-0.0247060675173998	0.0149041991680861	0.0100340843200684	NaN	41.4914283752441
1313	84.2815551757813	8.3071174621582	-7.21393346786499	0.0175015944987535	-0.0107450718060136	0.00776136433705688	0.00126787810586393	NaN	42.1407775878906
1314	82.9828567504883	7.98244285583496	-7.27886867523193	0.011982130818069	-0.00944637414067984	0.00321592413820326	0.00386527273803949	NaN	41.4914283752441
1315	83.632209777832	8.95646572113037	-7.53860807418823	-0.00490093370899558	0.0106834331527352	-0.00490093370899558	0.00256657530553639	NaN	41.816104888916
1316	81.6841583251953	9.28114032745361	-7.9282169342041	-0.0136671401560307	0.0392547734081745	-0.0237320438027382	0.0188002903014421	NaN	40.8420791625977
1317	85.5802536010742	7.65776824951172	-7.6684775352478	-0.023407369852066	0.0363327041268349	-0.0331475995481014	0.0243197549134493	NaN	42.7901268005371
1318	82.3335113525391	8.3071174621582	-7.86328220367432	-0.0227580219507217	0.0360080301761627	-0.0302255302667618	0.020423661917448	NaN	41.1667556762695
1319	83.632209777832	7.98244285583496	-7.47367286682129	-0.0360696688294411	0.0353586822748184	-0.0454852245748043	0.0233457311987877	NaN	41.816104888916
1320	83.632209777832	7.00841951370239	-7.4087381362915	-0.0286021586507559	0.0249691028147936	-0.0198359526693821	0.00418994715437293	NaN	41.816104888916
1321	84.9309005737305	6.68374538421631	-7.79834747314453	-0.0169138833880424	0.0100340843200684	-0.0117190945893526	0.00906006153672934	NaN	42.4654502868652
1322	84.9309005737305	6.68374538421631	-7.4087381362915	-0.0107450718060136	0.0145795252174139	-0.0169138833880424	0.00678734155371785	NaN	42.4654502868652
1323	82.3335113525391	7.65776824951172	-7.60354280471802	-0.0172385573387146	0.0136055024340749	-0.0133424662053585	-0.00100484199356288	NaN	41.1667556762695
1324	82.3335113525391	8.3071174621582	-7.73341274261475	-0.00522560812532902	0.011982130818069	-0.0126931173726916	0.00289124972186983	NaN	41.1667556762695
1325	84.2815551757813	7.98244285583496	-7.47367286682129	-0.00165419070981443	-0.00879702530801296	-0.00165419070981443	-0.0100957229733467	NaN	42.1407775878906
1326	84.9309005737305	7.33309412002563	-7.34380340576172	0.0317872650921345	-0.0299008563160896	0.0272418223321438	-0.0117190945893526	NaN	42.4654502868652
1327	82.3335113525391	9.60581398010254	-8.18795680999756	0.0392547734081745	-0.0311995539814234	0.0259431265294552	-0.017887907102704	NaN	41.1667556762695
1328	84.9309005737305	7.65776824951172	-7.6684775352478	0.0373067259788513	-0.0279528107494116	0.01847561635077	-0.0117190945893526	NaN	42.4654502868652
1329	83.632209777832	8.3071174621582	-7.73341274261475	0.0334106348454952	-0.0337969474494457	0.0252937767654657	-0.0149658378213644	NaN	41.816104888916
1330	82.9828567504883	8.63179111480713	-7.9282169342041	0.0213976856321096	-0.0315242260694504	0.0152288740500808	0.000293855206109583	NaN	41.4914283752441
1331	82.9828567504883	9.60581398010254	-7.86328220367432	0.0252937767654657	-0.0250307414680719	0.0226963832974434	0.00321592413820326	NaN	41.4914283752441
1332	82.9828567504883	8.95646572113037	-7.9282169342041	0.0171769186854362	-0.0126931173726916	0.00418994715437293	0.00516396993771195	NaN	41.4914283752441
1333	82.9828567504883	8.95646572113037	-7.9282169342041	0.01100810803473	-0.00522560812532902	0.00808603875339031	-0.000355493422830477	NaN	41.4914283752441
1334	85.5802536010742	8.3071174621582	-8.25289154052734	0.01100810803473	-0.00782300252467394	-0.00100484199356288	0.000943203864153475	NaN	42.7901268005371
1335	83.632209777832	8.95646572113037	-7.86328220367432	0.000618529506027699	-0.0123684434220195	-0.00457625929266214	-3.08191010844894e-05	NaN	41.816104888916
1336	85.5802536010742	7.33309412002563	-7.27886867523193	-0.0169138833880424	0.020423661917448	-0.021459324285388	0.0194496400654316	NaN	42.7901268005371
1337	82.3335113525391	8.95646572113037	-7.4087381362915	-0.0273034609854221	0.0295145437121391	-0.0162645354866982	0.0213976856321096	NaN	41.1667556762695
1338	84.9309005737305	7.98244285583496	-7.34380340576172	-0.021459324285388	0.0353586822748184	-0.02697878703475	0.0181509424000978	NaN	42.4654502868652
1339	82.9828567504883	8.95646572113037	-7.73341274261475	-0.0399657599627972	0.0441248863935471	-0.0315242260694504	0.0155535480007529	NaN	41.4914283752441
1340	82.9828567504883	8.63179111480713	-7.73341274261475	-0.0230826959013939	0.0282158460468054	-0.0201606266200542	-0.00132951640989631	NaN	41.4914283752441
1341	82.3335113525391	9.28114032745361	-7.4087381362915	-0.00717365415766835	0.0262678004801273	0.00256657530553639	0.00970941036939621	NaN	41.1667556762695
1342	82.3335113525391	8.95646572113037	-7.47367286682129	-0.00684897974133492	0.0223717093467712	-0.00814767740666866	0.00191722682211548	NaN	41.1667556762695
1343	81.6841583251953	9.28114032745361	-7.4087381362915	-0.0107450718060136	0.0220470335334539	-0.00327756232582033	-0.00100484199356288	NaN	40.8420791625977
1344	81.6841583251953	9.60581398010254	-7.34380340576172	-0.0159398596733809	0.00938473641872406	-0.00912170019000769	-0.00879702530801296	NaN	40.8420791625977
1345	80.3854675292969	9.28114032745361	-7.60354280471802	-0.00425158534198999	-0.0026282137259841	-0.00295288790948689	-0.00977104809135199	NaN	40.1927337646484
1346	79.0867691040039	9.28114032745361	-7.79834747314453	0.0272418223321438	-0.0302255302667618	0.0100340843200684	-0.0243813935667276	NaN	39.543384552002
1347	82.9828567504883	7.98244285583496	-7.34380340576172	0.0265924744307995	-0.0256800893694162	0.01100810803473	-0.0191866029053926	NaN	41.4914283752441
1348	80.3854675292969	9.28114032745361	-7.53860807418823	0.0259431265294552	-0.0389917381107807	0.0171769186854362	-0.00749832857400179	NaN	40.1927337646484
1349	82.3335113525391	8.63179111480713	-7.14899873733521	0.0314625911414623	-0.0370436906814575	0.0178262684494257	-0.0156151866540313	NaN	41.1667556762695
1350	83.632209777832	8.63179111480713	-7.53860807418823	0.025618452578783	-0.0441865250468254	0.0194496400654316	-0.00814767740666866	NaN	41.816104888916
1351	84.9309005737305	7.98244285583496	-7.79834747314453	0.025618452578783	-0.0386670641601086	0.0265924744307995	0.00289124972186983	NaN	42.4654502868652
1352	83.632209777832	8.63179111480713	-7.73341274261475	0.0288651939481497	-0.0247060675173998	0.025618452578783	-0.00425158534198999	NaN	41.816104888916
1353	84.2815551757813	7.98244285583496	-7.6684775352478	0.020423661917448	-0.0227580219507217	0.013930176384747	-0.00230353930965066	NaN	42.1407775878906
1354	82.3335113525391	8.95646572113037	-7.60354280471802	0.0165275707840919	-0.0133424662053585	0.011982130818069	-3.08191010844894e-05	NaN	41.1667556762695
1355	85.5802536010742	7.65776824951172	-7.60354280471802	0.00191722682211548	-0.0143164889886975	0.00191722682211548	-0.00360223650932312	NaN	42.7901268005371
1356	81.6841583251953	8.3071174621582	-7.53860807418823	-0.00684897974133492	0.0149041991680861	-0.0146411629393697	0.00289124972186983	NaN	40.8420791625977
1357	84.9309005737305	7.65776824951172	-7.99315214157104	-0.0175632312893867	0.0285405199974775	-0.0230826959013939	0.00743668992072344	NaN	42.4654502868652
1358	82.3335113525391	8.3071174621582	-7.99315214157104	-0.0217839982360601	0.0360080301761627	-0.0324982516467571	0.00289124972186983	NaN	41.1667556762695
1359	85.5802536010742	7.00841951370239	-7.53860807418823	-0.0334722734987736	0.0356833562254906	-0.0367190167307854	0.00191722682211548	NaN	42.7901268005371
1360	83.632209777832	7.00841951370239	-7.60354280471802	-0.0266541130840778	0.0243197549134493	-0.0279528107494116	0.0239950809627771	NaN	41.816104888916
1361	84.2815551757813	7.00841951370239	-7.60354280471802	-0.0156151866540313	0.0275664981454611	-0.0165892094373703	-0.0026282137259841	NaN	42.1407775878906
1362	84.2815551757813	7.33309412002563	-7.53860807418823	-0.00392691092565656	0.0233457311987877	-0.021459324285388	0.00743668992072344	NaN	42.1407775878906
1363	84.9309005737305	7.65776824951172	-7.6684775352478	-0.00522560812532902	0.0213976856321096	-0.00619963090866804	0.00126787810586393	NaN	42.4654502868652
1364	83.632209777832	7.98244285583496	-7.47367286682129	0.00159255252219737	0.0188002903014421	-0.0110697457566857	-3.08191010844894e-05	NaN	41.816104888916
1365	84.2815551757813	8.63179111480713	-7.47367286682129	0.0123068047687411	0.000293855206109583	0.000618529506027699	-0.0152905117720366	NaN	42.1407775878906
1366	84.9309005737305	8.3071174621582	-7.4087381362915	0.0392547734081745	-0.02697878703475	0.0298392176628113	-0.00814767740666866	NaN	42.4654502868652
1367	82.3335113525391	9.28114032745361	-7.6684775352478	0.0360080301761627	-0.0367190167307854	0.0425015166401863	-0.0237320438027382	NaN	41.1667556762695
1368	84.2815551757813	7.98244285583496	-7.53860807418823	0.0327612869441509	-0.0191866029053926	0.0376313999295235	-0.0113944197073579	NaN	42.1407775878906
1369	84.2815551757813	8.95646572113037	-8.12302207946777	0.040228795260191	-0.0256800893694162	0.0373067259788513	-0.0152905117720366	NaN	42.1407775878906
1370	82.9828567504883	9.60581398010254	-8.12302207946777	0.0278911720961332	-0.0195112787187099	0.000618529506027699	-0.00392691092565656	NaN	41.4914283752441
1371	82.3335113525391	9.28114032745361	-7.99315214157104	0.0171769186854362	-0.0026282137259841	0.0194496400654316	-0.00197886489331722	NaN	41.1667556762695
1372	83.632209777832	8.95646572113037	-7.6684775352478	0.00743668992072344	-3.08191010844894e-05	-0.0110697457566857	0.0022419011220336	NaN	41.816104888916
1373	81.6841583251953	9.60581398010254	-7.60354280471802	0.00743668992072344	0.00483929552137852	-0.0107450718060136	-0.00912170019000769	NaN	40.8420791625977
1374	84.9309005737305	8.63179111480713	-7.86328220367432	-0.00814767740666866	0.00938473641872406	-0.0282774847000837	-0.00944637414067984	NaN	42.4654502868652
1375	82.9828567504883	9.93048858642578	-7.99315214157104	-0.0175632312893867	0.0113327819854021	-0.03444629535079	0.00841071270406246	NaN	41.4914283752441
1376	85.5802536010742	7.98244285583496	-7.6684775352478	-0.0376930385828018	0.0330859608948231	-0.0445111989974976	0.0210730116814375	NaN	42.7901268005371
1377	83.632209777832	8.3071174621582	-7.60354280471802	-0.032173577696085	0.0457482598721981	-0.048407293856144	0.0239950809627771	NaN	41.816104888916
1378	85.5802536010742	7.98244285583496	-7.47367286682129	-0.039641086012125	0.0506183728575706	-0.0500306636095047	0.0213976856321096	NaN	42.7901268005371
1379	82.9828567504883	8.95646572113037	-7.4087381362915	-0.0438618510961533	0.045423585921526	-0.0315242260694504	0.0220470335334539	NaN	41.4914283752441
1380	81.6841583251953	8.95646572113037	-7.6684775352478	-0.0263294391334057	0.0262678004801273	-0.0237320438027382	0.0165275707840919	NaN	40.8420791625977
1381	81.0348129272461	8.3071174621582	-7.6684775352478	-0.0156151866540313	0.0210730116814375	-0.00457625929266214	0.000293855206109583	NaN	40.517406463623
1382	81.6841583251953	8.63179111480713	-7.4087381362915	-0.0120437685400248	0.00841071270406246	-0.00522560812532902	0.00418994715437293	NaN	40.8420791625977
1383	80.3854675292969	9.28114032745361	-7.53860807418823	-0.00814767740666866	0.00873538758605719	-0.00912170019000769	-0.00912170019000769	NaN	40.1927337646484
1384	79.7361145019531	8.95646572113037	-7.60354280471802	-0.0146411629393697	0.000618529506027699	0.00159255252219737	-0.00977104809135199	NaN	39.8680572509766
1385	79.7361145019531	9.60581398010254	-7.53860807418823	-0.00684897974133492	-0.0130177913233638	0.00386527273803949	-0.00360223650932312	NaN	39.8680572509766
1386	80.3854675292969	9.93048858642578	-7.47367286682129	0.0246444288641214	-0.0402904339134693	0.0350340083241463	-0.0188619289547205	NaN	40.1927337646484
1387	81.6841583251953	7.98244285583496	-7.73341274261475	0.0262678004801273	-0.023407369852066	0.0324366129934788	-0.0133424662053585	NaN	40.8420791625977
1388	81.6841583251953	9.93048858642578	-7.99315214157104	0.029189869761467	-0.0263294391334057	0.0353586822748184	-0.0120437685400248	NaN	40.8420791625977
1389	82.3335113525391	8.3071174621582	-7.79834747314453	0.0278911720961332	-0.0256800893694162	0.020423661917448	-0.00749832857400179	NaN	41.1667556762695
1390	82.9828567504883	8.63179111480713	-7.53860807418823	0.0246444288641214	-0.0195112787187099	0.0194496400654316	-0.00360223650932312	NaN	41.4914283752441
1391	84.2815551757813	7.65776824951172	-7.47367286682129	0.012956153601408	0.00873538758605719	0.00581331877037883	0.0123068047687411	NaN	42.1407775878906
1392	83.632209777832	8.3071174621582	-7.47367286682129	0.0181509424000978	-0.0113944197073579	0.0103587592020631	0.00938473641872406	NaN	41.816104888916
1393	84.9309005737305	7.00841951370239	-7.79834747314453	0.0132808275520802	-0.00295288790948689	-0.00717365415766835	0.01100810803473	NaN	42.4654502868652
1394	81.6841583251953	7.98244285583496	-8.05808639526367	0.00906006153672934	-0.00165419070981443	-0.000680167751852423	0.000943203864153475	NaN	40.8420791625977
1395	85.5802536010742	7.33309412002563	-7.9282169342041	-0.0110697457566857	0.00126787810586393	-0.0143164889886975	0.0278911720961332	NaN	42.7901268005371
1396	82.9828567504883	7.33309412002563	-7.86328220367432	-0.023407369852066	0.0220470335334539	-0.0279528107494116	0.0217223595827818	NaN	41.4914283752441
1397	84.2815551757813	7.65776824951172	-7.9282169342041	-0.0221086721867323	0.025618452578783	-0.0227580219507217	0.0259431265294552	NaN	42.1407775878906
1398	82.3335113525391	7.65776824951172	-7.60354280471802	-0.0266541130840778	0.0246444288641214	-0.0331475995481014	0.0123068047687411	NaN	41.1667556762695
1399	84.9309005737305	7.00841951370239	-7.86328220367432	-0.0308748781681061	0.0327612869441509	-0.0367190167307854	0.00418994715437293	NaN	42.4654502868652
1400	84.2815551757813	7.65776824951172	-7.6684775352478	-0.0221086721867323	0.0243197549134493	-0.0130177913233638	-0.00360223650932312	NaN	42.1407775878906
1401	84.2815551757813	9.28114032745361	-7.86328220367432	-0.0117190945893526	0.00841071270406246	-0.00555028254166245	0.00678734155371785	NaN	42.1407775878906
1402	83.632209777832	8.3071174621582	-7.73341274261475	-0.00977104809135199	0.00321592413820326	-0.00717365415766835	0.00483929552137852	NaN	41.816104888916
1403	84.2815551757813	7.65776824951172	-7.47367286682129	-0.0026282137259841	0.000618529506027699	-0.00100484199356288	-0.0026282137259841	NaN	42.1407775878906
1404	84.2815551757813	7.65776824951172	-7.08406400680542	-0.000355493422830477	-0.0113944197073579	-0.000355493422830477	-0.00684897974133492	NaN	42.1407775878906
1405	84.9309005737305	7.98244285583496	-7.6684775352478	0.0132808275520802	-0.0185372550040483	0.00906006153672934	-0.0113944197073579	NaN	42.4654502868652
1406	84.2815551757813	7.98244285583496	-7.79834747314453	0.0399041213095188	-0.0549007803201675	0.040228795260191	-0.0208099745213985	NaN	42.1407775878906
1407	82.9828567504883	9.60581398010254	-7.9282169342041	0.0434755384922028	-0.0578228458762169	0.0431508645415306	-0.0256800893694162	NaN	41.4914283752441
1408	84.9309005737305	7.65776824951172	-7.53860807418823	0.036657378077507	-0.0516540370881557	0.0356833562254906	-0.00360223650932312	NaN	42.4654502868652
1409	84.2815551757813	9.60581398010254	-7.53860807418823	0.0317872650921345	-0.0568488240242004	0.0239950809627771	-0.00619963090866804	NaN	42.1407775878906
1410	83.632209777832	8.95646572113037	-7.53860807418823	0.0223717093467712	-0.0487319678068161	0.0158782228827477	-0.000355493422830477	NaN	41.816104888916
1411	82.9828567504883	9.28114032745361	-8.05808639526367	0.0223717093467712	-0.0383423902094364	0.0136055024340749	0.00191722682211548	NaN	41.4914283752441
1412	83.632209777832	8.95646572113037	-7.73341274261475	0.0100340843200684	-0.0165892094373703	0.0136055024340749	-0.00360223650932312	NaN	41.816104888916
1413	82.9828567504883	9.28114032745361	-7.60354280471802	0.00646266713738441	-0.0185372550040483	0.00581331877037883	-0.00327756232582033	NaN	41.4914283752441
1414	84.9309005737305	7.98244285583496	-7.60354280471802	0.0100340843200684	-0.0126931173726916	0.00191722682211548	-0.00587495695799589	NaN	42.4654502868652
1415	82.3335113525391	8.95646572113037	-7.53860807418823	-0.00847235135734081	0.00321592413820326	-0.00879702530801296	-0.00165419070981443	NaN	41.1667556762695
1416	84.2815551757813	8.63179111480713	-7.34380340576172	-0.0350956469774246	0.025618452578783	-0.0247060675173998	0.00159255252219737	NaN	42.1407775878906
1417	82.3335113525391	7.98244285583496	-7.47367286682129	-0.0279528107494116	0.036657378077507	-0.0204853005707264	-0.000680167751852423	NaN	41.1667556762695
1418	82.3335113525391	8.3071174621582	-7.86328220367432	-0.0328229255974293	0.0489950031042099	-0.0324982516467571	0.00743668992072344	NaN	41.1667556762695
1419	79.7361145019531	9.28114032745361	-7.86328220367432	-0.0389917381107807	0.0457482598721981	-0.0331475995481014	0.000293855206109583	NaN	39.8680572509766
1420	79.7361145019531	8.63179111480713	-7.4087381362915	-0.0367190167307854	0.0334106348454952	-0.0182125810533762	0.0217223595827818	NaN	39.8680572509766
1421	80.3854675292969	8.3071174621582	-7.08406400680542	-0.02697878703475	0.0376313999295235	-0.0191866029053926	0.00548864435404539	NaN	40.1927337646484
1422	82.3335113525391	8.3071174621582	-7.21393346786499	-0.0149658378213644	0.029189869761467	-0.00652430532500148	0.00613799272105098	NaN	41.1667556762695
1423	81.0348129272461	9.28114032745361	-7.6684775352478	-0.0120437685400248	0.0337353087961674	-0.0100957229733467	0.00938473641872406	NaN	40.517406463623
1424	82.3335113525391	8.95646572113037	-7.47367286682129	-0.00295288790948689	0.0230210572481155	-0.00360223650932312	-0.00684897974133492	NaN	41.1667556762695
1425	82.9828567504883	8.95646572113037	-7.27886867523193	-0.00230353930965066	0.0103587592020631	0.000618529506027699	-0.00165419070981443	NaN	41.4914283752441
1426	81.6841583251953	9.60581398010254	-7.53860807418823	0.0356833562254906	-0.00619963090866804	0.0317872650921345	-0.0250307414680719	NaN	40.8420791625977
1427	84.9309005737305	8.3071174621582	-7.21393346786499	0.0421768426895142	-0.0182125810533762	0.0425015166401863	-0.0204853005707264	NaN	42.4654502868652
1428	82.3335113525391	9.60581398010254	-7.4087381362915	0.031137915328145	-0.00782300252467394	0.0340599827468395	-0.0195112787187099	NaN	41.1667556762695
1429	84.9309005737305	7.00841951370239	-7.4087381362915	0.0246444288641214	-0.0253554154187441	0.040228795260191	-0.00717365415766835	NaN	42.4654502868652
1430	85.5802536010742	7.33309412002563	-7.60354280471802	0.0252937767654657	-0.0224333461374044	0.0175015944987535	-0.00879702530801296	NaN	42.7901268005371
1431	85.5802536010742	7.00841951370239	-7.53860807418823	0.0259431265294552	-0.0253554154187441	0.01100810803473	0.00354059832170606	NaN	42.7901268005371
1432	83.632209777832	7.00841951370239	-7.27886867523193	0.0181509424000978	-0.00132951640989631	0.00516396993771195	-0.00425158534198999	NaN	41.816104888916
1433	84.9309005737305	6.68374538421631	-7.4087381362915	0.0191249661147594	0.000943203864153475	-0.00977104809135199	0.000618529506027699	NaN	42.4654502868652
1434	82.9828567504883	6.68374538421631	-7.53860807418823	0.00483929552137852	-0.00717365415766835	-0.0221086721867323	-0.0117190945893526	NaN	41.4914283752441
1435	84.2815551757813	7.33309412002563	-7.53860807418823	0.00321592413820326	0.00159255252219737	-0.0389917381107807	0.00776136433705688	NaN	42.1407775878906
1436	81.0348129272461	7.00841951370239	-7.60354280471802	-0.0198359526693821	0.0360080301761627	-0.0438618510961533	0.0259431265294552	NaN	40.517406463623
1437	82.9828567504883	8.63179111480713	-7.79834747314453	-0.0165892094373703	0.0399041213095188	-0.0493813157081604	0.0282158460468054	NaN	41.4914283752441
1438	81.6841583251953	8.95646572113037	-7.27886867523193	-0.0292515084147453	0.0561378374695778	-0.0487319678068161	0.0213976856321096	NaN	40.8420791625977
1439	84.2815551757813	7.98244285583496	-7.14899873733521	-0.0311995539814234	0.052891094237566	-0.0480826161801815	0.00841071270406246	NaN	42.1407775878906
1440	82.9828567504883	7.65776824951172	-7.53860807418823	-0.0263294391334057	0.040228795260191	-0.0243813935667276	0.00126787810586393	NaN	41.4914283752441
1441	84.2815551757813	8.95646572113037	-7.99315214157104	-0.0208099745213985	0.0278911720961332	-0.0143164889886975	-0.00132951640989631	NaN	42.1407775878906
1442	82.9828567504883	8.95646572113037	-8.05808639526367	-0.0126931173726916	0.0324366129934788	0.00159255252219737	-0.00490093370899558	NaN	41.4914283752441
1443	83.632209777832	7.98244285583496	-7.9282169342041	-0.00490093370899558	0.0249691028147936	-0.00327756232582033	-0.00425158534198999	NaN	41.816104888916
1444	84.9309005737305	7.98244285583496	-7.53860807418823	-0.00684897974133492	0.0249691028147936	-0.000680167751852423	0.000293855206109583	NaN	42.4654502868652
1445	83.632209777832	8.95646572113037	-7.99315214157104	0.013930176384747	0.0152288740500808	-0.00652430532500148	-0.00652430532500148	NaN	41.816104888916
1446	82.9828567504883	7.33309412002563	-7.6684775352478	0.0308132413774729	-0.017887907102704	0.025618452578783	0.00321592413820326	NaN	41.4914283752441
1447	81.6841583251953	9.28114032745361	-8.12302207946777	0.036657378077507	-0.00587495695799589	0.0230210572481155	-0.00165419070981443	NaN	40.8420791625977
1448	83.632209777832	7.65776824951172	-7.79834747314453	0.0353586822748184	-0.0279528107494116	0.0152288740500808	0.00159255252219737	NaN	41.816104888916
1449	82.3335113525391	9.28114032745361	-8.05808639526367	0.0363327041268349	-0.0334722734987736	0.0226963832974434	0.000618529506027699	NaN	41.1667556762695
1450	81.6841583251953	8.95646572113037	-7.79834747314453	0.0230210572481155	-0.0250307414680719	0.011982130818069	-0.000355493422830477	NaN	40.8420791625977
1451	81.6841583251953	9.28114032745361	-7.4087381362915	0.0220470335334539	-0.0182125810533762	0.0226963832974434	0.00191722682211548	NaN	40.8420791625977
1452	82.9828567504883	8.63179111480713	-7.6684775352478	0.0126314787194133	-0.021459324285388	0.0136055024340749	0.00743668992072344	NaN	41.4914283752441
1453	81.6841583251953	8.63179111480713	-8.05808639526367	0.01847561635077	-0.0240567177534103	0.0103587592020631	-0.00197886489331722	NaN	40.8420791625977
1454	81.6841583251953	8.63179111480713	-7.99315214157104	0.0165275707840919	-0.0243813935667276	0.00191722682211548	-0.000680167751852423	NaN	40.8420791625977
1455	79.7361145019531	8.95646572113037	-7.86328220367432	-0.00814767740666866	-0.0201606266200542	0.00386527273803949	0.000618529506027699	NaN	39.8680572509766
1456	81.0348129272461	8.95646572113037	-7.73341274261475	-0.0221086721867323	-0.00327756232582033	-0.0156151866540313	0.00548864435404539	NaN	40.517406463623
1457	81.6841583251953	7.98244285583496	-7.34380340576172	-0.02697878703475	0.00321592413820326	-0.0156151866540313	0.00808603875339031	NaN	40.8420791625977
1458	81.6841583251953	8.3071174621582	-7.79834747314453	-0.0402904339134693	0.0103587592020631	-0.0243813935667276	-0.00100484199356288	NaN	40.8420791625977
1459	78.4374160766602	8.95646572113037	-7.9282169342041	-0.0445111989974976	0.013930176384747	-0.0331475995481014	0.00483929552137852	NaN	39.2187080383301
1460	80.3854675292969	8.3071174621582	-7.60354280471802	-0.0292515084147453	0.00613799272105098	-0.0123684434220195	-0.00197886489331722	NaN	40.1927337646484
1461	82.9828567504883	7.65776824951172	-7.47367286682129	-0.0266541130840778	0.00548864435404539	-0.017887907102704	0.00321592413820326	NaN	41.4914283752441
1462	81.6841583251953	7.98244285583496	-7.4087381362915	-0.00652430532500148	0.000618529506027699	-0.00977104809135199	0.00289124972186983	NaN	40.8420791625977
1463	81.0348129272461	8.63179111480713	-7.27886867523193	-0.0110697457566857	0.0158782228827477	-0.0152905117720366	0.00191722682211548	NaN	40.517406463623
1464	82.3335113525391	8.3071174621582	-7.53860807418823	-0.00490093370899558	0.00776136433705688	-0.00652430532500148	-0.00132951640989631	NaN	41.1667556762695
1465	81.6841583251953	7.98244285583496	-7.34380340576172	0.0100340843200684	-0.00197886489331722	0.00613799272105098	0.00256657530553639	NaN	40.8420791625977
1466	81.6841583251953	8.95646572113037	-7.73341274261475	0.0278911720961332	-0.0243813935667276	0.0301638916134834	-0.00230353930965066	NaN	40.8420791625977
1467	84.2815551757813	7.00841951370239	-7.53860807418823	0.0373067259788513	-0.0263294391334057	0.0220470335334539	0.0022419011220336	NaN	42.1407775878906
1468	82.3335113525391	8.3071174621582	-7.53860807418823	0.031137915328145	-0.0279528107494116	0.0217223595827818	-0.00165419070981443	NaN	41.1667556762695
1469	84.2815551757813	6.35907125473022	-6.95419406890869	0.0262678004801273	-0.0243813935667276	0.0106834331527352	-0.00392691092565656	NaN	42.1407775878906
1470	84.2815551757813	6.68374538421631	-7.27886867523193	0.0226963832974434	-0.0243813935667276	0.0103587592020631	0.000618529506027699	NaN	42.1407775878906
1471	83.632209777832	6.35907125473022	-7.86328220367432	0.0126314787194133	-0.0253554154187441	0.00678734155371785	0.00126787810586393	NaN	41.816104888916
1472	83.632209777832	7.65776824951172	-7.47367286682129	0.0175015944987535	-0.00132951640989631	0.00581331877037883	-0.000680167751852423	NaN	41.816104888916
1473	84.9309005737305	7.65776824951172	-7.34380340576172	0.00970941036939621	-0.0026282137259841	-0.0100957229733467	0.000943203864153475	NaN	42.4654502868652
1474	84.2815551757813	7.65776824951172	-7.47367286682129	-0.00165419070981443	-0.00879702530801296	0.000943203864153475	0.00159255252219737	NaN	42.1407775878906
1475	84.9309005737305	7.33309412002563	-7.27886867523193	-0.017887907102704	0.00126787810586393	-0.00100484199356288	0.000943203864153475	NaN	42.4654502868652
1476	84.2815551757813	7.65776824951172	-7.6684775352478	-0.0243813935667276	0.0188002903014421	-0.0198359526693821	0.00646266713738441	NaN	42.1407775878906
1477	83.632209777832	8.95646572113037	-7.99315214157104	-0.0263294391334057	0.0220470335334539	-0.0224333461374044	0.00776136433705688	NaN	41.816104888916
1478	84.9309005737305	7.65776824951172	-7.6684775352478	-0.0260047651827335	0.0337353087961674	-0.023407369852066	-0.000355493422830477	NaN	42.4654502868652
1479	84.9309005737305	7.65776824951172	-7.73341274261475	-0.0334722734987736	0.031137915328145	-0.0227580219507217	0.00418994715437293	NaN	42.4654502868652
1480	82.3335113525391	8.95646572113037	-7.86328220367432	-0.0175632312893867	0.0162028968334198	-0.00392691092565656	-0.0026282137259841	NaN	41.1667556762695
1481	82.3335113525391	8.95646572113037	-7.6684775352478	-0.0113944197073579	0.00906006153672934	-0.000680167751852423	0.00354059832170606	NaN	41.1667556762695
1482	82.3335113525391	8.95646572113037	-8.05808639526367	0.00289124972186983	0.00516396993771195	0.00289124972186983	0.00126787810586393	NaN	41.1667556762695
1483	83.632209777832	8.63179111480713	-8.25289154052734	-0.0143164889886975	0.0100340843200684	-0.00327756232582033	-0.00522560812532902	NaN	41.816104888916
1484	83.632209777832	7.65776824951172	-7.60354280471802	0.0152288740500808	0.00126787810586393	0.00126787810586393	-0.00425158534198999	NaN	41.816104888916
1485	83.632209777832	8.95646572113037	-7.6684775352478	0.0126314787194133	-0.0172385573387146	0.00678734155371785	-0.00360223650932312	NaN	41.816104888916
1486	83.632209777832	7.98244285583496	-7.27886867523193	0.036657378077507	-0.0399657599627972	0.0324366129934788	0.000943203864153475	NaN	41.816104888916
1487	81.6841583251953	8.95646572113037	-7.60354280471802	0.0457482598721981	-0.0448358729481697	0.0450989119708538	-0.00619963090866804	NaN	40.8420791625977
1488	84.9309005737305	7.98244285583496	-7.6684775352478	0.0301638916134834	-0.0393164120614529	0.049319677054882	-3.08191010844894e-05	NaN	42.4654502868652
1489	81.6841583251953	9.28114032745361	-7.99315214157104	0.0252937767654657	-0.0409397818148136	0.0421768426895142	-0.00392691092565656	NaN	40.8420791625977
1490	81.6841583251953	9.28114032745361	-7.86328220367432	0.0217223595827818	-0.0337969474494457	0.0200989879667759	0.000618529506027699	NaN	40.8420791625977
1491	81.6841583251953	9.28114032745361	-7.79834747314453	0.00613799272105098	-0.0247060675173998	0.0269171483814716	0.00451462110504508	NaN	40.8420791625977
1492	81.6841583251953	9.28114032745361	-7.6684775352478	0.00321592413820326	-0.0126931173726916	-0.000680167751852423	0.000618529506027699	NaN	40.8420791625977
1493	79.7361145019531	9.60581398010254	-7.53860807418823	0.000943203864153475	0.000943203864153475	-0.0143164889886975	0.00256657530553639	NaN	39.8680572509766
1494	81.6841583251953	8.63179111480713	-8.12302207946777	0.00289124972186983	-0.0139918150380254	-0.0337969474494457	-0.00132951640989631	NaN	40.8420791625977
1495	79.0867691040039	9.60581398010254	-7.99315214157104	-0.0230826959013939	0.00451462110504508	-0.0292515084147453	0.00191722682211548	NaN	39.543384552002
1496	80.3854675292969	8.95646572113037	-7.86328220367432	-0.0337969474494457	0.0288651939481497	-0.0490566417574883	0.00678734155371785	NaN	40.1927337646484
1497	81.0348129272461	7.65776824951172	-14.0970287322998	-0.0276281367987394	0.0373067259788513	-0.0445111989974976	-3.08191010844894e-05	NaN	40.517406463623
1498	81.0348129272461	8.95646572113037	-7.73341274261475	-0.0305502042174339	0.0480209775269032	-0.0526280589401722	0.00256657530553639	NaN	40.517406463623
1499	80.3854675292969	8.95646572113037	-7.6684775352478	-0.0402904339134693	0.049319677054882	-0.0526280589401722	-0.0026282137259841	NaN	40.1927337646484
1500	82.9828567504883	8.3071174621582	-7.4087381362915	-0.0126931173726916	0.0395794473588467	-0.0247060675173998	-0.00100484199356288	NaN	41.4914283752441
1501	82.9828567504883	7.65776824951172	-7.34380340576172	-0.0191866029053926	0.0207483377307653	-0.0136671401560307	0.00418994715437293	NaN	41.4914283752441
1502	84.2815551757813	7.98244285583496	-7.53860807418823	0.00354059832170606	0.0213976856321096	-0.0120437685400248	-0.00360223650932312	NaN	42.1407775878906
1503	82.3335113525391	7.33309412002563	-7.34380340576172	0.00483929552137852	0.0321119390428066	-0.00522560812532902	0.000618529506027699	NaN	41.1667556762695
1504	81.0348129272461	9.28114032745361	-7.34380340576172	-0.00619963090866804	0.0220470335334539	-0.0126931173726916	-0.00879702530801296	NaN	40.517406463623
1505	82.3335113525391	7.65776824951172	-7.27886867523193	0.0126314787194133	0.00354059832170606	0.00354059832170606	0.000943203864153475	NaN	41.1667556762695
1506	81.6841583251953	7.98244285583496	-7.9282169342041	0.0340599827468395	-0.028926832601428	0.0217223595827818	-0.00392691092565656	NaN	40.8420791625977
1507	82.9828567504883	6.68374538421631	-7.53860807418823	0.0340599827468395	-0.0221086721867323	0.020423661917448	-0.00360223650932312	NaN	41.4914283752441
1508	81.6841583251953	7.65776824951172	-7.60354280471802	0.0269171483814716	-0.0224333461374044	0.0373067259788513	-0.00295288790948689	NaN	40.8420791625977
1509	82.9828567504883	6.35907125473022	-7.6684775352478	0.0233457311987877	-0.0253554154187441	0.0408781431615353	0.000293855206109583	NaN	41.4914283752441
1510	84.2815551757813	7.33309412002563	-7.08406400680542	0.013930176384747	-0.0282774847000837	0.0249691028147936	-0.00295288790948689	NaN	42.1407775878906
1511	83.632209777832	7.65776824951172	-7.21393346786499	0.00906006153672934	-0.00360223650932312	0.0230210572481155	-0.000680167751852423	NaN	41.816104888916
1512	84.2815551757813	7.98244285583496	-8.05808639526367	-3.08191010844894e-05	0.00548864435404539	0.0252937767654657	-3.08191010844894e-05	NaN	42.1407775878906
1513	84.2815551757813	7.98244285583496	-7.6684775352478	0.0103587592020631	0.00743668992072344	0.00613799272105098	-0.00100484199356288	NaN	42.1407775878906
1514	84.2815551757813	8.3071174621582	-7.6684775352478	-0.00197886489331722	0.000618529506027699	0.00321592413820326	-0.00132951640989631	NaN	42.1407775878906
1515	84.2815551757813	7.65776824951172	-7.9282169342041	-0.00425158534198999	0.0106834331527352	-0.0175632312893867	-0.00295288790948689	NaN	42.1407775878906
1516	83.632209777832	8.3071174621582	-7.79834747314453	-0.0256800893694162	0.0278911720961332	-0.0324982516467571	0.00321592413820326	NaN	41.816104888916
1517	81.6841583251953	9.28114032745361	-7.79834747314453	-0.0253554154187441	0.0324366129934788	-0.0386670641601086	-0.00197886489331722	NaN	40.8420791625977
1518	82.3335113525391	7.98244285583496	-8.12302207946777	-0.0276281367987394	0.0353586822748184	-0.0428878292441368	0.000943203864153475	NaN	41.1667556762695
1519	83.632209777832	7.65776824951172	-8.31782627105713	-0.0406151078641415	0.0327612869441509	-0.0510046854615211	-0.00230353930965066	NaN	41.816104888916
1520	81.0348129272461	8.63179111480713	-8.51263046264648	-0.0328229255974293	0.0243197549134493	-0.0324982516467571	-0.00490093370899558	NaN	40.517406463623
1521	82.3335113525391	8.95646572113037	-8.38276100158691	-0.0146411629393697	0.0194496400654316	-0.0195112787187099	-3.08191010844894e-05	NaN	41.1667556762695
1522	81.0348129272461	8.63179111480713	-8.05808639526367	-0.00360223650932312	0.0217223595827818	-0.0169138833880424	0.00321592413820326	NaN	40.517406463623
1523	81.6841583251953	8.63179111480713	-8.05808639526367	0.00126787810586393	0.0233457311987877	-0.0253554154187441	-0.00197886489331722	NaN	40.8420791625977
1524	84.2815551757813	8.3071174621582	-7.9282169342041	-0.0026282137259841	0.0168522447347641	-0.0221086721867323	0.00321592413820326	NaN	42.1407775878906
1525	82.3335113525391	9.60581398010254	-8.31782627105713	-0.00360223650932312	0.00548864435404539	-0.0117190945893526	-0.00587495695799589	NaN	41.1667556762695
1526	82.9828567504883	8.3071174621582	-7.99315214157104	0.0269171483814716	-0.0110697457566857	0.0278911720961332	0.00581331877037883	NaN	41.4914283752441
1527	82.3335113525391	8.3071174621582	-7.86328220367432	0.0298392176628113	-0.0305502042174339	0.0353586822748184	-0.00684897974133492	NaN	41.1667556762695
1528	82.3335113525391	7.98244285583496	-7.53860807418823	0.0304885655641556	-0.0201606266200542	0.0200989879667759	0.00159255252219737	NaN	41.1667556762695
1529	81.0348129272461	9.28114032745361	-7.99315214157104	0.0262678004801273	-0.0208099745213985	0.0181509424000978	-0.00132951640989631	NaN	40.517406463623
1530	80.3854675292969	8.95646572113037	-7.73341274261475	0.00516396993771195	-0.0211346503347158	0.013930176384747	0.00321592413820326	NaN	40.1927337646484
1531	78.4374160766602	8.3071174621582	-7.6684775352478	0.00516396993771195	-0.0247060675173998	0.020423661917448	0.00841071270406246	NaN	39.2187080383301
1532	79.7361145019531	8.3071174621582	-7.53860807418823	0.0175015944987535	-0.0217839982360601	0.0239950809627771	0.00418994715437293	NaN	39.8680572509766
1533	79.7361145019531	9.60581398010254	-7.73341274261475	0.00906006153672934	-0.00814767740666866	0.020423661917448	-0.00132951640989631	NaN	39.8680572509766
1534	80.3854675292969	8.95646572113037	-7.53860807418823	-0.000680167751852423	-0.0146411629393697	0.00321592413820326	0.00256657530553639	NaN	40.1927337646484
1535	81.0348129272461	9.28114032745361	-7.99315214157104	-0.00782300252467394	-0.00717365415766835	-0.00684897974133492	-0.00230353930965066	NaN	40.517406463623
1536	83.632209777832	8.95646572113037	-7.73341274261475	-0.0230826959013939	0.00516396993771195	-0.0243813935667276	0.00613799272105098	NaN	41.816104888916
1537	84.2815551757813	7.98244285583496	-7.27886867523193	-0.0198359526693821	0.00256657530553639	-0.02697878703475	-0.000355493422830477	NaN	42.1407775878906
1538	83.632209777832	8.95646572113037	-7.01912927627563	-0.0279528107494116	0.0113327819854021	-0.0201606266200542	0.000943203864153475	NaN	41.816104888916
1539	82.3335113525391	9.28114032745361	-6.95419406890869	-0.038017712533474	0.0106834331527352	-0.0110697457566857	0.00159255252219737	NaN	41.1667556762695
1540	84.9309005737305	8.3071174621582	-6.11004114151001	-0.0172385573387146	-0.00165419070981443	0.00386527273803949	-0.00230353930965066	NaN	42.4654502868652
1541	84.2815551757813	7.65776824951172	-6.43471527099609	-0.00749832857400179	-0.0276281367987394	0.0272418223321438	0.00581331877037883	NaN	42.1407775878906
1542	84.9309005737305	7.33309412002563	-6.30484533309937	0.000293855206109583	-0.00912170019000769	0.0100340843200684	-0.00230353930965066	NaN	42.4654502868652
1543	83.632209777832	7.00841951370239	-6.23991060256958	-0.00457625929266214	-0.00912170019000769	0.011982130818069	-0.00392691092565656	NaN	41.816104888916
1544	82.3335113525391	8.3071174621582	-6.56458520889282	-0.00457625929266214	-0.0227580219507217	0.000293855206109583	-0.00132951640989631	NaN	41.1667556762695
1545	84.2815551757813	6.68374538421631	-6.11004114151001	0.00938473641872406	-0.0260047651827335	0.00418994715437293	-0.00457625929266214	NaN	42.1407775878906
1546	82.9828567504883	7.65776824951172	-6.04510593414307	0.0441248863935471	-0.048407293856144	0.0321119390428066	0.00191722682211548	NaN	41.4914283752441
1547	83.632209777832	7.33309412002563	-7.14899873733521	0.0347093306481838	-0.0497059896588326	0.0314625911414623	0.000618529506027699	NaN	41.816104888916
1548	82.9828567504883	8.63179111480713	-7.73341274261475	0.0389300994575024	-0.0529527328908443	0.0399041213095188	-0.00522560812532902	NaN	41.4914283752441
1549	84.2815551757813	7.65776824951172	-7.14899873733521	0.0340599827468395	-0.0454852245748043	0.0282158460468054	-0.000355493422830477	NaN	42.1407775878906
1550	84.2815551757813	8.63179111480713	-7.4087381362915	0.036657378077507	-0.038017712533474	0.0317872650921345	-0.00587495695799589	NaN	42.1407775878906
1551	84.9309005737305	8.63179111480713	-7.47367286682129	0.0239950809627771	-0.0273034609854221	0.0165275707840919	0.00711201597005129	NaN	42.4654502868652
1552	83.632209777832	9.28114032745361	-7.60354280471802	0.025618452578783	-0.0126931173726916	0.00776136433705688	-0.00392691092565656	NaN	41.816104888916
1553	84.2815551757813	8.3071174621582	-7.6684775352478	0.0116574559360743	-0.00197886489331722	0.00613799272105098	0.000293855206109583	NaN	42.1407775878906
1554	84.2815551757813	8.3071174621582	-8.12302207946777	0.0145795252174139	-0.00360223650932312	-0.0104203969240189	0.0022419011220336	NaN	42.1407775878906
1555	85.5802536010742	7.98244285583496	-8.12302207946777	0.000293855206109583	-0.00165419070981443	-0.0227580219507217	0.00289124972186983	NaN	42.7901268005371
1556	84.9309005737305	8.63179111480713	-8.18795680999756	-0.0195112787187099	0.0298392176628113	-0.0363943427801132	0.00159255252219737	NaN	42.4654502868652
1557	83.632209777832	9.28114032745361	-8.31782627105713	-0.0139918150380254	0.0334106348454952	-0.0406151078641415	-0.000355493422830477	NaN	41.816104888916
1558	84.2815551757813	8.3071174621582	-7.9282169342041	-0.0152905117720366	0.0457482598721981	-0.0461345724761486	-0.00295288790948689	NaN	42.1407775878906
1559	84.9309005737305	8.3071174621582	-8.05808639526367	-0.0360696688294411	0.0554884895682335	-0.0571734979748726	0.0022419011220336	NaN	42.4654502868652
1560	81.6841583251953	9.28114032745361	-8.4476957321167	-0.0256800893694162	0.0360080301761627	-0.0389917381107807	-0.00197886489331722	NaN	40.8420791625977
1561	81.6841583251953	9.60581398010254	-8.25289154052734	-0.0191866029053926	0.0301638916134834	-0.0299008563160896	0.00321592413820326	NaN	40.8420791625977
1562	81.6841583251953	9.60581398010254	-7.86328220367432	-0.0152905117720366	0.0233457311987877	-0.0237320438027382	0.000943203864153475	NaN	40.8420791625977
1563	82.9828567504883	9.60581398010254	-7.99315214157104	-0.0100957229733467	0.0308132413774729	-0.0204853005707264	-0.00425158534198999	NaN	41.4914283752441
1564	84.9309005737305	8.95646572113037	-7.34380340576172	-0.0208099745213985	0.025618452578783	-0.0139918150380254	-0.000355493422830477	NaN	42.4654502868652
1565	82.9828567504883	9.60581398010254	-7.86328220367432	-0.00522560812532902	0.00711201597005129	-0.00197886489331722	-0.00100484199356288	NaN	41.4914283752441
1566	82.3335113525391	8.63179111480713	-8.12302207946777	0.0213976856321096	-0.0172385573387146	0.020423661917448	0.00256657530553639	NaN	41.1667556762695
1567	80.3854675292969	9.60581398010254	-7.73341274261475	0.0116574559360743	-0.0182125810533762	0.0233457311987877	-0.0026282137259841	NaN	40.1927337646484
1568	80.3854675292969	8.63179111480713	-7.53860807418823	0.0230210572481155	-0.0143164889886975	0.0210730116814375	-0.00132951640989631	NaN	40.1927337646484
1569	78.4374160766602	9.93048858642578	-7.79834747314453	0.0106834331527352	-0.0165892094373703	0.012956153601408	0.00386527273803949	NaN	39.2187080383301
1570	78.4374160766602	9.28114032745361	-7.53860807418823	0.00678734155371785	-0.0198359526693821	0.00841071270406246	-0.00132951640989631	NaN	39.2187080383301
1571	79.0867691040039	9.28114032745361	-7.4087381362915	0.0116574559360743	-0.00587495695799589	0.011982130818069	-0.00197886489331722	NaN	39.543384552002
1572	80.3854675292969	8.95646572113037	-7.47367286682129	0.0142548503354192	-0.0104203969240189	0.00256657530553639	0.00451462110504508	NaN	40.1927337646484
1573	80.3854675292969	9.93048858642578	-7.21393346786499	0.00678734155371785	-0.0104203969240189	-0.00555028254166245	-0.00132951640989631	NaN	40.1927337646484
1574	82.3335113525391	9.93048858642578	-7.01912927627563	-0.0100957229733467	0.00743668992072344	-0.00814767740666866	0.00354059832170606	NaN	41.1667556762695
1575	82.3335113525391	10.255163192749	-6.95419406890869	-0.00360223650932312	0.011982130818069	-0.0156151866540313	-0.00132951640989631	NaN	41.1667556762695
1576	82.3335113525391	9.93048858642578	-6.95419406890869	-0.0250307414680719	0.0317872650921345	-0.0357449948787689	0.00289124972186983	NaN	41.1667556762695
1577	82.9828567504883	8.63179111480713	-7.27886867523193	-0.0152905117720366	0.0373067259788513	-0.0302255302667618	0.000293855206109583	NaN	41.4914283752441
1578	82.3335113525391	9.28114032745361	-7.6684775352478	-0.0247060675173998	0.045423585921526	-0.0276281367987394	-0.00360223650932312	NaN	41.1667556762695
1579	82.3335113525391	8.63179111480713	-7.47367286682129	-0.0328229255974293	0.0363327041268349	-0.0195112787187099	0.00126787810586393	NaN	41.1667556762695
1580	83.632209777832	7.65776824951172	-6.82432460784912	-0.0156151866540313	0.0252937767654657	-0.00782300252467394	0.000618529506027699	NaN	41.816104888916
1581	82.9828567504883	7.65776824951172	-7.14899873733521	-0.0175632312893867	0.0230210572481155	0.0103587592020631	0.00386527273803949	NaN	41.4914283752441
1582	83.632209777832	7.33309412002563	-7.08406400680542	-0.0100957229733467	0.0230210572481155	0.00711201597005129	0.000293855206109583	NaN	41.816104888916
1583	82.9828567504883	7.98244285583496	-7.47367286682129	-0.00197886489331722	0.0217223595827818	0.0106834331527352	-0.00197886489331722	NaN	41.4914283752441
1584	81.0348129272461	8.95646572113037	-7.60354280471802	-0.0139918150380254	0.0175015944987535	-0.00392691092565656	0.00126787810586393	NaN	40.517406463623
1585	82.9828567504883	8.95646572113037	-7.21393346786499	0.000293855206109583	-0.00230353930965066	-0.000680167751852423	-0.00392691092565656	NaN	41.4914283752441
1586	81.6841583251953	8.95646572113037	-7.34380340576172	0.0181509424000978	-0.0253554154187441	0.01100810803473	-3.08191010844894e-05	NaN	40.8420791625977
1587	82.9828567504883	9.60581398010254	-7.47367286682129	0.0230210572481155	-0.0295761823654175	0.0106834331527352	0.00516396993771195	NaN	41.4914283752441
1588	81.0348129272461	10.255163192749	-7.27886867523193	0.0360080301761627	-0.0299008563160896	0.0168522447347641	-0.00165419070981443	NaN	40.517406463623
1589	82.9828567504883	9.28114032745361	-7.34380340576172	0.0239950809627771	-0.0263294391334057	-0.000355493422830477	-0.00132951640989631	NaN	41.4914283752441
1590	82.9828567504883	9.28114032745361	-8.12302207946777	0.0217223595827818	-0.0217839982360601	-0.00587495695799589	0.000293855206109583	NaN	41.4914283752441
1591	82.3335113525391	9.93048858642578	-8.05808639526367	0.01847561635077	-0.00555028254166245	-0.00879702530801296	-0.000355493422830477	NaN	41.1667556762695
1592	82.9828567504883	10.255163192749	-7.99315214157104	0.01847561635077	-0.0117190945893526	0.00418994715437293	0.000618529506027699	NaN	41.4914283752441
1593	83.632209777832	9.28114032745361	-7.73341274261475	0.0126314787194133	-0.0139918150380254	0.00451462110504508	-0.00327756232582033	NaN	41.816104888916
1594	83.632209777832	9.28114032745361	-7.60354280471802	0.0194496400654316	-0.0217839982360601	-0.00100484199356288	0.00191722682211548	NaN	41.816104888916
1595	83.632209777832	8.95646572113037	-7.99315214157104	-0.00457625929266214	-0.0120437685400248	-0.000355493422830477	-0.000680167751852423	NaN	41.816104888916
1596	82.9828567504883	9.28114032745361	-8.05808639526367	-0.0146411629393697	0.00289124972186983	-0.0156151866540313	0.00126787810586393	NaN	41.4914283752441
1597	81.6841583251953	10.255163192749	-8.05808639526367	-0.0139918150380254	0.0100340843200684	-0.0308748781681061	0.00191722682211548	NaN	40.8420791625977
1598	83.632209777832	9.28114032745361	-7.6684775352478	-0.0256800893694162	0.0132808275520802	-0.0273034609854221	-0.00490093370899558	NaN	41.816104888916
1599	83.632209777832	9.93048858642578	-7.6684775352478	-0.0198359526693821	0.012956153601408	-0.0308748781681061	0.00126787810586393	NaN	41.816104888916
1600	81.6841583251953	10.9045114517212	-7.53860807418823	-0.0204853005707264	0.0106834331527352	-0.0286021586507559	-0.00197886489331722	NaN	40.8420791625977
1601	81.6841583251953	9.93048858642578	-7.79834747314453	-0.00847235135734081	0.0126314787194133	-0.0130177913233638	0.00256657530553639	NaN	40.8420791625977
1602	81.0348129272461	10.255163192749	-7.60354280471802	-0.00912170019000769	0.0113327819854021	-0.00847235135734081	0.00321592413820326	NaN	40.517406463623
1603	80.3854675292969	10.255163192749	-7.73341274261475	-0.0143164889886975	0.0132808275520802	-0.00555028254166245	-0.00619963090866804	NaN	40.1927337646484
1604	81.0348129272461	9.60581398010254	-7.53860807418823	-0.0126931173726916	0.0100340843200684	-0.00555028254166245	0.00646266713738441	NaN	40.517406463623
1605	78.4374160766602	10.255163192749	-7.53860807418823	-0.00879702530801296	-0.00912170019000769	0.00548864435404539	-0.00555028254166245	NaN	39.2187080383301
1606	80.3854675292969	10.255163192749	-7.21393346786499	0.0197743140161037	-0.0263294391334057	0.0298392176628113	0.00126787810586393	NaN	40.1927337646484
1607	79.0867691040039	9.60581398010254	-7.34380340576172	0.0142548503354192	-0.0250307414680719	0.0278911720961332	-0.000680167751852423	NaN	39.543384552002
1608	81.0348129272461	9.28114032745361	-7.60354280471802	0.0217223595827818	-0.0266541130840778	0.0217223595827818	-0.00197886489331722	NaN	40.517406463623
1609	80.3854675292969	10.9045114517212	-7.6684775352478	0.0188002903014421	-0.0305502042174339	0.0321119390428066	-0.000355493422830477	NaN	40.1927337646484
1610	80.3854675292969	9.93048858642578	-7.53860807418823	0.0100340843200684	-0.0266541130840778	0.00906006153672934	-3.08191010844894e-05	NaN	40.1927337646484
1611	82.3335113525391	10.255163192749	-7.47367286682129	0.0165275707840919	-0.0169138833880424	0.0246444288641214	-0.000355493422830477	NaN	41.1667556762695
1612	82.9828567504883	9.60581398010254	-7.14899873733521	0.00613799272105098	-0.00587495695799589	0.013930176384747	0.0022419011220336	NaN	41.4914283752441
1613	81.0348129272461	10.255163192749	-7.60354280471802	-0.0169138833880424	-0.0211346503347158	0.0136055024340749	-0.00490093370899558	NaN	40.517406463623
1614	81.6841583251953	10.255163192749	-7.79834747314453	0.00256657530553639	-0.0100957229733467	-0.00522560812532902	-3.08191010844894e-05	NaN	40.8420791625977
1615	81.6841583251953	9.60581398010254	-7.9282169342041	-0.00652430532500148	-0.00425158534198999	-0.00457625929266214	-0.00295288790948689	NaN	40.8420791625977
1616	82.9828567504883	8.95646572113037	-7.99315214157104	-0.0230826959013939	0.0188002903014421	-0.0230826959013939	0.00354059832170606	NaN	41.4914283752441
1617	82.9828567504883	8.63179111480713	-7.47367286682129	-0.023407369852066	0.0223717093467712	-0.0185372550040483	0.00256657530553639	NaN	41.4914283752441
1618	82.9828567504883	8.95646572113037	-7.14899873733521	-0.0195112787187099	0.0360080301761627	-0.0347709693014622	-0.00425158534198999	NaN	41.4914283752441
1619	81.0348129272461	9.60581398010254	-7.79834747314453	-0.028926832601428	0.0379560738801956	-0.0286021586507559	0.000618529506027699	NaN	40.517406463623
1620	83.632209777832	8.3071174621582	-7.73341274261475	-0.0227580219507217	0.0175015944987535	-0.0188619289547205	0.000293855206109583	NaN	41.816104888916
1621	82.9828567504883	8.3071174621582	-7.34380340576172	-0.0100957229733467	0.0226963832974434	-0.0195112787187099	-0.00197886489331722	NaN	41.4914283752441
1622	83.632209777832	8.63179111480713	-7.34380340576172	0.000293855206109583	0.0165275707840919	-0.00327756232582033	0.00354059832170606	NaN	41.816104888916
1623	82.9828567504883	9.28114032745361	-7.53860807418823	-0.00197886489331722	0.0188002903014421	-0.0143164889886975	-0.00165419070981443	NaN	41.4914283752441
1624	82.9828567504883	9.93048858642578	-7.47367286682129	-0.00522560812532902	0.011982130818069	-0.00327756232582033	-0.000355493422830477	NaN	41.4914283752441
1625	83.632209777832	9.28114032745361	-7.53860807418823	0.0116574559360743	-0.00132951640989631	-0.000680167751852423	-0.000680167751852423	NaN	41.816104888916
1626	82.9828567504883	9.28114032745361	-7.73341274261475	0.0327612869441509	-0.0295761823654175	0.0301638916134834	-0.00392691092565656	NaN	41.4914283752441
1627	81.0348129272461	9.93048858642578	-7.86328220367432	0.0327612869441509	-0.0331475995481014	0.0278911720961332	0.00126787810586393	NaN	40.517406463623
1628	81.0348129272461	9.93048858642578	-7.6684775352478	0.0340599827468395	-0.0357449948787689	0.0457482598721981	-0.00457625929266214	NaN	40.517406463623
1629	82.9828567504883	8.3071174621582	-7.6684775352478	0.0246444288641214	-0.0373683646321297	0.0304885655641556	0.000943203864153475	NaN	41.4914283752441
1630	81.6841583251953	10.255163192749	-7.99315214157104	0.01847561635077	-0.0318489037454128	0.01847561635077	-0.00165419070981443	NaN	40.8420791625977
1631	82.3335113525391	10.255163192749	-7.99315214157104	0.0269171483814716	-0.0266541130840778	-3.08191010844894e-05	-0.00165419070981443	NaN	41.1667556762695
1632	81.6841583251953	10.5798368453979	-7.73341274261475	0.0142548503354192	-0.0328229255974293	0.00386527273803949	0.00191722682211548	NaN	40.8420791625977
1633	83.632209777832	9.93048858642578	-7.79834747314453	0.0223717093467712	-0.0240567177534103	-0.00100484199356288	-0.00230353930965066	NaN	41.816104888916
1634	82.9828567504883	9.28114032745361	-7.79834747314453	0.00841071270406246	-0.0130177913233638	-0.00652430532500148	0.000618529506027699	NaN	41.4914283752441
1635	84.2815551757813	9.28114032745361	-7.79834747314453	0.00256657530553639	-0.00425158534198999	-0.0227580219507217	-0.00327756232582033	NaN	42.1407775878906
1636	82.9828567504883	8.95646572113037	-7.27886867523193	-0.00587495695799589	0.0369820520281792	-0.03444629535079	-0.00230353930965066	NaN	41.4914283752441
1637	81.6841583251953	10.255163192749	-7.9282169342041	-0.00132951640989631	0.0502936989068985	-0.0376930385828018	-0.00100484199356288	NaN	40.8420791625977
1638	84.2815551757813	8.63179111480713	-7.4087381362915	-0.0146411629393697	0.0678261145949364	-0.0279528107494116	-0.00100484199356288	NaN	42.1407775878906
1639	82.9828567504883	8.95646572113037	-7.60354280471802	-0.0240567177534103	0.0584105588495731	-0.0425631552934647	-0.000355493422830477	NaN	41.4914283752441
1640	81.0348129272461	9.93048858642578	-7.60354280471802	-0.021459324285388	0.0463976077735424	-0.00847235135734081	0.00418994715437293	NaN	40.517406463623
1641	81.6841583251953	9.28114032745361	-7.34380340576172	-0.00425158534198999	0.0470469556748867	-0.00165419070981443	-0.00132951640989631	NaN	40.8420791625977
1642	80.3854675292969	10.255163192749	-7.27886867523193	-0.00457625929266214	0.0428261905908585	-0.0172385573387146	0.00483929552137852	NaN	40.1927337646484
1643	80.3854675292969	9.60581398010254	-7.6684775352478	-0.000355493422830477	0.036657378077507	0.00581331877037883	-0.00360223650932312	NaN	40.1927337646484
1644	81.0348129272461	8.95646572113037	-7.53860807418823	-0.0110697457566857	0.0395794473588467	0.00321592413820326	0.0022419011220336	NaN	40.517406463623
1645	79.7361145019531	9.93048858642578	-7.86328220367432	-0.00425158534198999	0.0194496400654316	0.0106834331527352	-0.00295288790948689	NaN	39.8680572509766
1646	79.7361145019531	9.93048858642578	-7.60354280471802	0.0200989879667759	-0.0159398596733809	0.0399041213095188	0.00159255252219737	NaN	39.8680572509766
1647	82.9828567504883	8.95646572113037	-7.47367286682129	0.0171769186854362	-0.0149658378213644	0.0278911720961332	-0.00132951640989631	NaN	41.4914283752441
1648	82.3335113525391	9.28114032745361	-7.53860807418823	0.0223717093467712	-0.0191866029053926	0.0213976856321096	0.00159255252219737	NaN	41.1667556762695
1649	81.6841583251953	9.93048858642578	-7.9282169342041	0.0152288740500808	-0.0217839982360601	0.0330859608948231	-0.00652430532500148	NaN	40.8420791625977
1650	84.2815551757813	8.3071174621582	-7.6684775352478	0.00418994715437293	-0.0286021586507559	0.0152288740500808	0.00126787810586393	NaN	42.1407775878906
1651	83.632209777832	8.63179111480713	-7.60354280471802	-3.08191010844894e-05	-0.0123684434220195	0.0317872650921345	-0.00100484199356288	NaN	41.816104888916
1652	83.632209777832	8.3071174621582	-7.34380340576172	0.0149041991680861	-0.00457625929266214	0.00418994715437293	0.000943203864153475	NaN	41.816104888916
1653	83.632209777832	7.98244285583496	-7.14899873733521	-0.00879702530801296	0.000618529506027699	-0.00295288790948689	-0.00230353930965066	NaN	41.816104888916
1654	83.632209777832	8.95646572113037	-7.60354280471802	-0.00652430532500148	-0.00490093370899558	-0.0133424662053585	0.000293855206109583	NaN	41.816104888916
1655	83.632209777832	8.3071174621582	-7.73341274261475	-0.0162645354866982	-0.0175632312893867	-0.0169138833880424	0.000618529506027699	NaN	41.816104888916
1656	83.632209777832	7.65776824951172	-8.12302207946777	-0.0237320438027382	-0.0120437685400248	-0.0273034609854221	-0.0026282137259841	NaN	41.816104888916
1657	84.2815551757813	7.00841951370239	-7.4087381362915	-0.021459324285388	-0.0117190945893526	-0.0438618510961533	-0.000680167751852423	NaN	42.1407775878906
1658	83.632209777832	7.98244285583496	-7.53860807418823	-0.0247060675173998	-0.0373683646321297	-0.0399657599627972	-3.08191010844894e-05	NaN	41.816104888916
1659	83.632209777832	7.98244285583496	-7.47367286682129	-0.0282774847000837	-0.0266541130840778	-0.0247060675173998	0.000618529506027699	NaN	41.816104888916
1660	84.9309005737305	6.68374538421631	-7.01912927627563	-0.0221086721867323	-0.0221086721867323	-0.0175632312893867	0.000943203864153475	NaN	42.4654502868652
1661	83.632209777832	7.33309412002563	-7.34380340576172	-0.0026282137259841	-0.00360223650932312	0.0155535480007529	-0.00360223650932312	NaN	41.816104888916
1662	84.2815551757813	7.65776824951172	-7.47367286682129	0.00548864435404539	0.00841071270406246	0.0116574559360743	0.00321592413820326	NaN	42.1407775878906
1663	82.3335113525391	7.98244285583496	-6.75938940048218	0.0022419011220336	0.0106834331527352	0.0158782228827477	-0.00360223650932312	NaN	41.1667556762695
1664	82.3335113525391	9.93048858642578	-6.95419406890869	0.00516396993771195	0.0412028171122074	0.00938473641872406	-0.00230353930965066	NaN	41.1667556762695
1665	84.2815551757813	7.65776824951172	-6.49965000152588	0.0162028968334198	0.0252937767654657	0.013930176384747	0.00256657530553639	NaN	42.1407775878906
1666	84.2815551757813	7.98244285583496	-7.01912927627563	0.0421768426895142	-0.017887907102704	0.0288651939481497	-0.00555028254166245	NaN	42.1407775878906
1667	82.9828567504883	8.63179111480713	-7.73341274261475	0.0356833562254906	-0.0208099745213985	0.0194496400654316	-3.08191010844894e-05	NaN	41.4914283752441
1668	84.9309005737305	8.3071174621582	-7.73341274261475	0.0363327041268349	-0.0250307414680719	0.00776136433705688	-0.00360223650932312	NaN	42.4654502868652
1669	84.9309005737305	7.98244285583496	-8.05808639526367	0.0288651939481497	-0.0172385573387146	-0.00295288790948689	0.000293855206109583	NaN	42.4654502868652
1670	82.9828567504883	9.28114032745361	-7.99315214157104	0.0210730116814375	-0.0191866029053926	-0.0162645354866982	-0.00132951640989631	NaN	41.4914283752441
1671	84.2815551757813	8.63179111480713	-7.86328220367432	0.0142548503354192	-0.021459324285388	-0.00684897974133492	0.0022419011220336	NaN	42.1407775878906
1672	83.632209777832	8.95646572113037	-7.53860807418823	0.00906006153672934	-0.0224333461374044	-0.00392691092565656	0.00354059832170606	NaN	41.816104888916
1673	84.9309005737305	8.63179111480713	-8.05808639526367	0.0106834331527352	-0.0227580219507217	-0.0120437685400248	0.000943203864153475	NaN	42.4654502868652
1674	83.632209777832	8.95646572113037	-7.99315214157104	0.00386527273803949	-0.0337969474494457	0.0126314787194133	-0.00749832857400179	NaN	41.816104888916
1675	84.9309005737305	8.63179111480713	-7.99315214157104	-0.00587495695799589	-0.0286021586507559	-0.00425158534198999	0.00321592413820326	NaN	42.4654502868652
1676	84.2815551757813	8.63179111480713	-7.60354280471802	-0.0221086721867323	-0.00749832857400179	-0.0120437685400248	0.0022419011220336	NaN	42.1407775878906
1677	84.9309005737305	8.95646572113037	-7.6684775352478	-0.021459324285388	0.0301638916134834	-0.0152905117720366	0.00256657530553639	NaN	42.4654502868652
1678	83.632209777832	8.3071174621582	-7.6684775352478	-0.0227580219507217	0.0752936229109764	-0.0286021586507559	0.000618529506027699	NaN	41.816104888916
1679	83.632209777832	7.65776824951172	-7.79834747314453	-0.0260047651827335	0.0791897103190422	-0.0337969474494457	-0.00717365415766835	NaN	41.816104888916
1680	83.632209777832	7.33309412002563	-7.6684775352478	-0.0224333461374044	0.052891094237566	-0.02697878703475	0.0103587592020631	NaN	41.816104888916
1681	82.3335113525391	7.00841951370239	-7.99315214157104	-0.0247060675173998	0.0386054255068302	-0.0195112787187099	0.00256657530553639	NaN	41.1667556762695
1682	81.0348129272461	7.65776824951172	-7.53860807418823	-0.0204853005707264	0.0347093306481838	-0.0198359526693821	0.00256657530553639	NaN	40.517406463623
1683	80.3854675292969	8.63179111480713	-7.6684775352478	-0.00879702530801296	0.029189869761467	-0.017887907102704	0.00126787810586393	NaN	40.1927337646484
1684	81.0348129272461	8.63179111480713	-7.34380340576172	-0.0133424662053585	0.0191249661147594	-0.0191866029053926	-0.00457625929266214	NaN	40.517406463623
1685	82.3335113525391	7.98244285583496	-8.05808639526367	-0.0175632312893867	0.00126787810586393	-0.0113944197073579	0.00386527273803949	NaN	41.1667556762695
1686	82.3335113525391	7.98244285583496	-7.9282169342041	0.0191249661147594	-0.0240567177534103	0.0123068047687411	0.000618529506027699	NaN	41.1667556762695
1687	84.2815551757813	7.65776824951172	-7.60354280471802	0.0236704051494598	-0.0126931173726916	0.0181509424000978	0.00191722682211548	NaN	42.1407775878906
1688	82.9828567504883	7.98244285583496	-7.99315214157104	0.0243197549134493	-0.00847235135734081	0.0233457311987877	-0.00295288790948689	NaN	41.4914283752441
1689	84.9309005737305	7.33309412002563	-7.79834747314453	0.0178262684494257	-0.0311995539814234	0.0171769186854362	-0.00619963090866804	NaN	42.4654502868652
1690	83.632209777832	8.3071174621582	-7.60354280471802	0.0171769186854362	-0.038017712533474	0.0106834331527352	0.00418994715437293	NaN	41.816104888916
1691	82.9828567504883	8.3071174621582	-7.99315214157104	0.00711201597005129	-0.0247060675173998	0.012956153601408	-0.000680167751852423	NaN	41.4914283752441
1692	83.632209777832	7.65776824951172	-7.6684775352478	0.013930176384747	-0.032173577696085	0.00548864435404539	0.000618529506027699	NaN	41.816104888916
1693	83.632209777832	7.65776824951172	-7.60354280471802	0.01847561635077	-0.0256800893694162	0.00678734155371785	-0.000680167751852423	NaN	41.816104888916
1694	84.9309005737305	7.00841951370239	-7.60354280471802	0.00743668992072344	-0.0201606266200542	0.011982130818069	-0.0026282137259841	NaN	42.4654502868652
1695	84.2815551757813	6.68374538421631	-7.6684775352478	0.000293855206109583	-0.0201606266200542	0.000943203864153475	0.0022419011220336	NaN	42.1407775878906
1696	84.9309005737305	6.68374538421631	-7.34380340576172	-0.0175632312893867	0.00418994715437293	-0.00425158534198999	0.00256657530553639	NaN	42.4654502868652
1697	83.632209777832	5.7097225189209	-7.4087381362915	-0.0191866029053926	0.0100340843200684	-0.00977104809135199	0.00126787810586393	NaN	41.816104888916
1698	86.2295989990234	6.35907125473022	-7.34380340576172	-0.0195112787187099	0.0213976856321096	-0.0146411629393697	-0.000355493422830477	NaN	43.1147994995117
1699	85.5802536010742	7.33309412002563	-7.53860807418823	-0.0250307414680719	0.0265924744307995	-0.0253554154187441	-0.00490093370899558	NaN	42.7901268005371
1700	84.9309005737305	7.98244285583496	-7.60354280471802	-0.0347709693014622	0.0103587592020631	-0.0136671401560307	0.00354059832170606	NaN	42.4654502868652
1701	84.9309005737305	7.98244285583496	-7.47367286682129	-0.00652430532500148	0.00548864435404539	0.00386527273803949	0.00256657530553639	NaN	42.4654502868652
1702	85.5802536010742	6.68374538421631	-7.14899873733521	-0.00360223650932312	0.00970941036939621	-0.00457625929266214	0.00159255252219737	NaN	42.7901268005371
1703	84.9309005737305	7.33309412002563	-7.34380340576172	0.00516396993771195	0.00938473641872406	-0.00684897974133492	-0.000680167751852423	NaN	42.4654502868652
1704	82.9828567504883	8.3071174621582	-8.12302207946777	-3.08191010844894e-05	0.00289124972186983	-0.00587495695799589	-0.00749832857400179	NaN	41.4914283752441
1705	83.632209777832	7.98244285583496	-7.9282169342041	0.00743668992072344	-0.00749832857400179	-0.00392691092565656	0.00191722682211548	NaN	41.816104888916
1706	84.9309005737305	7.65776824951172	-7.79834747314453	0.0337353087961674	-0.0253554154187441	0.0317872650921345	-0.00555028254166245	NaN	42.4654502868652
1707	84.2815551757813	8.3071174621582	-7.86328220367432	0.0360080301761627	-0.0204853005707264	0.0265924744307995	-0.000680167751852423	NaN	42.1407775878906
1708	84.9309005737305	7.65776824951172	-7.6684775352478	0.0450989119708538	-0.017887907102704	0.0171769186854362	0.00159255252219737	NaN	42.4654502868652
1709	85.5802536010742	7.33309412002563	-8.05808639526367	0.0457482598721981	-0.023407369852066	0.013930176384747	-0.00197886489331722	NaN	42.7901268005371
1710	83.632209777832	8.95646572113037	-7.9282169342041	0.0399041213095188	-0.0146411629393697	0.00418994715437293	0.00159255252219737	NaN	41.816104888916
1711	83.632209777832	8.3071174621582	-7.9282169342041	0.0343846566975117	-0.0126931173726916	0.0106834331527352	0.00354059832170606	NaN	41.816104888916
1712	83.632209777832	8.95646572113037	-7.79834747314453	0.031137915328145	-0.00327756232582033	0.00126787810586393	0.000943203864153475	NaN	41.816104888916
1713	84.2815551757813	8.63179111480713	-7.6684775352478	0.0269171483814716	0.00289124972186983	0.00126787810586393	0.000293855206109583	NaN	42.1407775878906
1714	85.5802536010742	7.65776824951172	-7.53860807418823	0.0116574559360743	0.00938473641872406	-0.0026282137259841	-0.00717365415766835	NaN	42.7901268005371
1715	84.9309005737305	8.3071174621582	-8.12302207946777	-0.00684897974133492	0.0175015944987535	-0.0195112787187099	0.00808603875339031	NaN	42.4654502868652
1716	83.632209777832	8.95646572113037	-7.9282169342041	-0.0273034609854221	0.0438002124428749	-0.0276281367987394	0.000943203864153475	NaN	41.816104888916
1717	85.5802536010742	7.33309412002563	-7.60354280471802	-0.0243813935667276	0.0483456552028656	-0.0263294391334057	0.00126787810586393	NaN	42.7901268005371
1718	81.6841583251953	8.95646572113037	-7.53860807418823	-0.0376930385828018	0.0558131635189056	-0.0399657599627972	0.00451462110504508	NaN	40.8420791625977
1719	82.3335113525391	7.98244285583496	-7.60354280471802	-0.0419138073921204	0.0489950031042099	-0.0315242260694504	-0.00327756232582033	NaN	41.1667556762695
1720	82.9828567504883	7.65776824951172	-7.47367286682129	-0.0370436906814575	0.0389300994575024	-0.0217839982360601	0.00256657530553639	NaN	41.4914283752441
1721	83.632209777832	7.00841951370239	-7.47367286682129	-0.0311995539814234	0.0295145437121391	-0.0139918150380254	0.00289124972186983	NaN	41.816104888916
1722	83.632209777832	7.65776824951172	-7.86328220367432	-0.0256800893694162	0.0252937767654657	-0.0120437685400248	0.0022419011220336	NaN	41.816104888916
1723	84.9309005737305	7.33309412002563	-7.53860807418823	-0.0227580219507217	0.0262678004801273	-0.00197886489331722	-0.000680167751852423	NaN	42.4654502868652
1724	82.9828567504883	8.95646572113037	-7.34380340576172	-0.0133424662053585	-0.00132951640989631	-0.0104203969240189	-0.00295288790948689	NaN	41.4914283752441
1725	84.9309005737305	7.65776824951172	-7.01912927627563	-0.0026282137259841	-0.0191866029053926	0.00548864435404539	0.00126787810586393	NaN	42.4654502868652
1726	84.2815551757813	8.3071174621582	-7.53860807418823	0.0317872650921345	-0.0360696688294411	0.029189869761467	0.000943203864153475	NaN	42.1407775878906
1727	85.5802536010742	7.98244285583496	-7.9282169342041	0.0298392176628113	-0.0461345724761486	0.0327612869441509	-0.00522560812532902	NaN	42.7901268005371
1728	83.632209777832	7.98244285583496	-7.53860807418823	0.0285405199974775	-0.0523033849895	0.0272418223321438	0.00256657530553639	NaN	41.816104888916
1729	84.9309005737305	7.00841951370239	-7.6684775352478	0.0275664981454611	-0.0539267547428608	0.0421768426895142	-0.00619963090866804	NaN	42.4654502868652
1730	84.9309005737305	6.68374538421631	-7.4087381362915	0.0220470335334539	-0.0529527328908443	0.00970941036939621	0.00321592413820326	NaN	42.4654502868652
1731	84.9309005737305	7.00841951370239	-7.34380340576172	0.0149041991680861	-0.0497059896588326	0.01100810803473	0.00126787810586393	NaN	42.4654502868652
1732	86.2295989990234	6.68374538421631	-7.27886867523193	0.0136055024340749	-0.0334722734987736	0.00354059832170606	-0.000355493422830477	NaN	43.1147994995117
1733	84.9309005737305	7.33309412002563	-7.47367286682129	0.0142548503354192	-0.0243813935667276	0.00841071270406246	0.00321592413820326	NaN	42.4654502868652
1734	84.9309005737305	7.98244285583496	-7.79834747314453	0.0100340843200684	-0.0152905117720366	0.00646266713738441	-0.00360223650932312	NaN	42.4654502868652
1735	84.2815551757813	7.98244285583496	-7.6684775352478	-0.0159398596733809	-0.00555028254166245	0.000618529506027699	0.00289124972186983	NaN	42.1407775878906
1736	86.2295989990234	7.65776824951172	-7.34380340576172	-0.0130177913233638	0.0246444288641214	-0.0146411629393697	-0.00392691092565656	NaN	43.1147994995117
1737	82.9828567504883	9.28114032745361	-7.34380340576172	-0.0169138833880424	0.0343846566975117	-0.00977104809135199	0.000943203864153475	NaN	41.4914283752441
1738	85.5802536010742	7.65776824951172	-7.4087381362915	-0.0237320438027382	0.045423585921526	-0.0256800893694162	0.00581331877037883	NaN	42.7901268005371
1739	84.2815551757813	8.3071174621582	-7.79834747314453	-0.0230826959013939	0.0535404421389103	-0.0240567177534103	-0.00912170019000769	NaN	42.1407775878906
1740	84.2815551757813	8.95646572113037	-7.79834747314453	-0.0172385573387146	0.0389300994575024	-0.0260047651827335	0.00289124972186983	NaN	42.1407775878906
1741	83.632209777832	9.28114032745361	-7.9282169342041	-0.0133424662053585	0.0334106348454952	-0.017887907102704	0.00743668992072344	NaN	41.816104888916
1742	83.632209777832	9.28114032745361	-7.86328220367432	-0.0026282137259841	0.0236704051494598	-0.0211346503347158	-0.00457625929266214	NaN	41.816104888916
1743	84.9309005737305	7.98244285583496	-7.6684775352478	-0.00555028254166245	0.0171769186854362	-0.0337969474494457	0.00289124972186983	NaN	42.4654502868652
1744	84.9309005737305	8.3071174621582	-7.99315214157104	-0.00165419070981443	0.0158782228827477	-0.0204853005707264	-0.00782300252467394	NaN	42.4654502868652
1745	83.632209777832	9.28114032745361	-7.99315214157104	-0.0026282137259841	-0.00327756232582033	-0.0126931173726916	0.000618529506027699	NaN	41.816104888916
1746	84.9309005737305	8.3071174621582	-8.18795680999756	0.0278911720961332	-0.0318489037454128	0.0194496400654316	0.00191722682211548	NaN	42.4654502868652
1747	82.9828567504883	8.95646572113037	-7.79834747314453	0.0324366129934788	-0.0305502042174339	0.0217223595827818	0.000293855206109583	NaN	41.4914283752441
1748	84.9309005737305	7.98244285583496	-7.4087381362915	0.0272418223321438	-0.0370436906814575	0.0217223595827818	-3.08191010844894e-05	NaN	42.4654502868652
1749	82.3335113525391	9.28114032745361	-7.4087381362915	0.0262678004801273	-0.0357449948787689	0.0210730116814375	-0.00327756232582033	NaN	41.1667556762695
1750	82.9828567504883	9.93048858642578	-7.99315214157104	0.0165275707840919	-0.0402904339134693	0.0188002903014421	-0.00360223650932312	NaN	41.4914283752441
1751	81.6841583251953	8.95646572113037	-7.9282169342041	0.0136055024340749	-0.0305502042174339	0.0022419011220336	0.00841071270406246	NaN	40.8420791625977
1752	81.0348129272461	9.60581398010254	-8.05808639526367	0.0123068047687411	-0.0276281367987394	0.012956153601408	-0.00555028254166245	NaN	40.517406463623
1753	81.6841583251953	9.28114032745361	-7.86328220367432	-0.00555028254166245	-0.0198359526693821	-0.000680167751852423	0.00386527273803949	NaN	40.8420791625977
1754	81.0348129272461	10.255163192749	-7.79834747314453	0.00191722682211548	-0.0175632312893867	0.00808603875339031	-0.00457625929266214	NaN	40.517406463623
1755	81.0348129272461	9.28114032745361	-7.53860807418823	-0.0149658378213644	-0.00197886489331722	-0.0123684434220195	-0.000355493422830477	NaN	40.517406463623
1756	81.0348129272461	10.255163192749	-8.05808639526367	-0.0350956469774246	0.0175015944987535	-0.00847235135734081	0.00386527273803949	NaN	40.517406463623
1757	84.9309005737305	8.63179111480713	-7.99315214157104	-0.0311995539814234	0.0343846566975117	-0.00165419070981443	-0.00392691092565656	NaN	42.4654502868652
1758	82.9828567504883	9.93048858642578	-7.9282169342041	-0.0299008563160896	0.0431508645415306	0.00321592413820326	0.000618529506027699	NaN	41.4914283752441
1759	84.2815551757813	9.93048858642578	-7.86328220367432	-0.0454852245748043	0.0506183728575706	-0.0126931173726916	-0.00490093370899558	NaN	42.1407775878906
1760	83.632209777832	8.95646572113037	-7.27886867523193	-0.0260047651827335	0.0473716296255589	0.0126314787194133	0.00191722682211548	NaN	41.816104888916
1761	84.9309005737305	8.3071174621582	-7.08406400680542	-0.0133424662053585	0.0431508645415306	0.00191722682211548	0.000293855206109583	NaN	42.4654502868652
1762	83.632209777832	7.98244285583496	-7.53860807418823	-0.00360223650932312	0.0324366129934788	0.012956153601408	-0.0026282137259841	NaN	41.816104888916
1763	82.9828567504883	8.95646572113037	-7.53860807418823	-0.00879702530801296	0.0360080301761627	-0.0133424662053585	0.00451462110504508	NaN	41.4914283752441
1764	82.9828567504883	8.63179111480713	-7.6684775352478	-0.00392691092565656	0.0181509424000978	-0.0152905117720366	-0.00457625929266214	NaN	41.4914283752441
1765	84.2815551757813	7.98244285583496	-7.4087381362915	0.00354059832170606	0.00938473641872406	-0.0182125810533762	-0.00100484199356288	NaN	42.1407775878906
1766	82.9828567504883	9.28114032745361	-6.56458520889282	0.040228795260191	-0.0104203969240189	-0.0104203969240189	0.00581331877037883	NaN	41.4914283752441
1767	84.9309005737305	8.63179111480713	-7.34380340576172	0.0405534692108631	-0.0100957229733467	-0.0104203969240189	-0.00295288790948689	NaN	42.4654502868652
1768	82.3335113525391	10.255163192749	-7.14899873733521	0.029189869761467	-0.0182125810533762	-0.0169138833880424	-0.00100484199356288	NaN	41.1667556762695
1769	84.2815551757813	8.95646572113037	-6.95419406890869	0.0282158460468054	-0.0227580219507217	-0.00879702530801296	-0.00425158534198999	NaN	42.1407775878906
1770	84.2815551757813	9.28114032745361	-6.82432460784912	0.020423661917448	-0.0260047651827335	-0.00522560812532902	-0.0026282137259841	NaN	42.1407775878906
1771	83.632209777832	9.28114032745361	-7.60354280471802	0.01847561635077	-0.02697878703475	-0.00132951640989631	0.00321592413820326	NaN	41.816104888916
1772	84.2815551757813	8.95646572113037	-7.21393346786499	0.0158782228827477	-0.0204853005707264	0.00451462110504508	-0.00230353930965066	NaN	42.1407775878906
1773	84.2815551757813	9.60581398010254	-7.47367286682129	0.0175015944987535	-0.0162645354866982	0.0162028968334198	0.00256657530553639	NaN	42.1407775878906
1774	84.2815551757813	8.95646572113037	-7.14899873733521	0.000618529506027699	-0.0191866029053926	0.00938473641872406	-0.000680167751852423	NaN	42.1407775878906
1775	83.632209777832	9.28114032745361	-7.21393346786499	0.000293855206109583	-0.00619963090866804	-0.00425158534198999	-0.00392691092565656	NaN	41.816104888916
1776	84.9309005737305	8.63179111480713	-7.60354280471802	-0.0221086721867323	0.0132808275520802	-0.0247060675173998	0.00516396993771195	NaN	42.4654502868652
1777	82.3335113525391	10.9045114517212	-7.99315214157104	-0.00912170019000769	0.0188002903014421	-0.0175632312893867	-0.0026282137259841	NaN	41.1667556762695
1778	83.632209777832	8.95646572113037	-7.27886867523193	-0.0217839982360601	0.025618452578783	-0.0341216214001179	0.000618529506027699	NaN	41.816104888916
1779	84.2815551757813	9.60581398010254	-7.34380340576172	-0.028926832601428	0.0334106348454952	-0.0266541130840778	0.0022419011220336	NaN	42.1407775878906
1780	84.2815551757813	8.95646572113037	-7.86328220367432	-0.0156151866540313	0.0213976856321096	-0.0162645354866982	-0.00132951640989631	NaN	42.1407775878906
1781	83.632209777832	9.60581398010254	-7.73341274261475	-0.00944637414067984	0.0152288740500808	-0.00652430532500148	0.00516396993771195	NaN	41.816104888916
1782	84.2815551757813	9.93048858642578	-7.73341274261475	-0.00847235135734081	0.00938473641872406	-0.00165419070981443	0.000293855206109583	NaN	42.1407775878906
1783	83.632209777832	8.63179111480713	-7.53860807418823	-0.00100484199356288	0.0136055024340749	-0.00327756232582033	0.0022419011220336	NaN	41.816104888916
1784	84.9309005737305	8.95646572113037	-7.4087381362915	0.00841071270406246	0.00841071270406246	-0.00619963090866804	-0.00295288790948689	NaN	42.4654502868652
1785	81.6841583251953	10.255163192749	-8.05808639526367	0.013930176384747	-0.00555028254166245	0.0142548503354192	-0.00230353930965066	NaN	40.8420791625977
1786	82.3335113525391	9.28114032745361	-8.18795680999756	0.0223717093467712	-0.0172385573387146	0.0220470335334539	0.00516396993771195	NaN	41.1667556762695
1787	79.0867691040039	9.60581398010254	-7.9282169342041	0.0337353087961674	-0.0185372550040483	0.0295145437121391	-0.000355493422830477	NaN	39.543384552002
1788	80.3854675292969	9.28114032745361	-7.99315214157104	0.0304885655641556	-0.0211346503347158	0.040228795260191	-0.00197886489331722	NaN	40.1927337646484
1789	79.0867691040039	9.93048858642578	-8.05808639526367	0.0188002903014421	-0.0266541130840778	0.0337353087961674	-0.00360223650932312	NaN	39.543384552002
1790	79.7361145019531	9.93048858642578	-7.6684775352478	0.0113327819854021	-0.0165892094373703	0.00906006153672934	-0.00327756232582033	NaN	39.8680572509766
1791	80.3854675292969	9.28114032745361	-7.60354280471802	0.0022419011220336	-0.0123684434220195	0.00418994715437293	0.00678734155371785	NaN	40.1927337646484
1792	80.3854675292969	9.28114032745361	-7.73341274261475	0.0100340843200684	0.00126787810586393	0.00126787810586393	-0.00490093370899558	NaN	40.1927337646484
1793	81.6841583251953	9.60581398010254	-8.12302207946777	0.00548864435404539	0.000943203864153475	-0.00619963090866804	0.00548864435404539	NaN	40.8420791625977
1794	80.3854675292969	10.255163192749	-8.05808639526367	0.00321592413820326	0.00191722682211548	-0.0139918150380254	-0.00717365415766835	NaN	40.1927337646484
1795	82.3335113525391	10.255163192749	-7.9282169342041	-0.00944637414067984	0.00873538758605719	-0.0152905117720366	-0.00295288790948689	NaN	41.1667556762695
1796	81.0348129272461	10.5798368453979	-7.9282169342041	-0.0292515084147453	0.0288651939481497	-0.0305502042174339	0.00126787810586393	NaN	40.517406463623
1797	83.632209777832	8.63179111480713	-7.47367286682129	-0.0286021586507559	0.0369820520281792	-0.0412644557654858	-0.00165419070981443	NaN	41.816104888916
1798	82.3335113525391	9.60581398010254	-7.9282169342041	-0.032173577696085	0.045423585921526	-0.0227580219507217	0.000618529506027699	NaN	41.1667556762695
1799	82.9828567504883	9.60581398010254	-7.9282169342041	-0.0435371771454811	0.0272418223321438	-0.039641086012125	-0.00327756232582033	NaN	41.4914283752441
1800	81.0348129272461	8.3071174621582	-7.6684775352478	-0.0237320438027382	0.0236704051494598	-0.0273034609854221	-0.0026282137259841	NaN	40.517406463623
1801	83.632209777832	7.65776824951172	-7.47367286682129	-0.0217839982360601	0.0142548503354192	-0.0100957229733467	0.00808603875339031	NaN	41.816104888916
1802	81.6841583251953	7.98244285583496	-7.34380340576172	-0.0188619289547205	0.0116574559360743	0.00159255252219737	-0.00197886489331722	NaN	40.8420791625977
1803	82.9828567504883	8.63179111480713	-7.73341274261475	-0.00749832857400179	0.00776136433705688	-0.00782300252467394	0.00191722682211548	NaN	41.4914283752441
1804	81.0348129272461	9.28114032745361	-7.6684775352478	-0.00425158534198999	0.00256657530553639	-0.000355493422830477	-0.00360223650932312	NaN	40.517406463623
1805	84.2815551757813	7.98244285583496	-7.47367286682129	0.0188002903014421	-0.0198359526693821	0.00743668992072344	-0.00230353930965066	NaN	42.1407775878906
1806	81.0348129272461	9.60581398010254	-7.60354280471802	0.0373067259788513	-0.0315242260694504	0.0473716296255589	0.00483929552137852	NaN	40.517406463623
1807	83.632209777832	8.95646572113037	-7.79834747314453	0.0379560738801956	-0.0386670641601086	0.0463976077735424	-0.00522560812532902	NaN	41.816104888916
1808	81.6841583251953	9.60581398010254	-7.60354280471802	0.0460729338228703	-0.0311995539814234	0.0213976856321096	0.00451462110504508	NaN	40.8420791625977
1809	83.632209777832	8.63179111480713	-7.6684775352478	0.0360080301761627	-0.032173577696085	0.0194496400654316	0.00126787810586393	NaN	41.816104888916
1810	83.632209777832	8.95646572113037	-7.60354280471802	0.0321119390428066	-0.0266541130840778	0.00938473641872406	-0.00522560812532902	NaN	41.816104888916
1811	82.3335113525391	9.60581398010254	-8.05808639526367	0.0356833562254906	-0.017887907102704	0.00776136433705688	0.00776136433705688	NaN	41.1667556762695
1812	82.3335113525391	9.60581398010254	-7.99315214157104	0.0249691028147936	-0.0146411629393697	0.00289124972186983	-3.08191010844894e-05	NaN	41.1667556762695
1813	82.9828567504883	9.28114032745361	-7.79834747314453	0.0142548503354192	0.000943203864153475	-0.00457625929266214	-0.00457625929266214	NaN	41.4914283752441
1814	82.9828567504883	7.98244285583496	-7.6684775352478	0.00970941036939621	0.0022419011220336	-0.00652430532500148	0.00191722682211548	NaN	41.4914283752441
1815	83.632209777832	8.95646572113037	-8.18795680999756	-0.0139918150380254	0.0149041991680861	-0.0139918150380254	-0.00295288790948689	NaN	41.816104888916
1816	83.632209777832	8.3071174621582	-8.12302207946777	-0.0240567177534103	0.0356833562254906	-0.0253554154187441	0.00289124972186983	NaN	41.816104888916
1817	81.0348129272461	10.255163192749	-7.99315214157104	-0.03444629535079	0.0389300994575024	-0.0279528107494116	-0.00197886489331722	NaN	40.517406463623
1818	82.3335113525391	8.95646572113037	-7.60354280471802	-0.0315242260694504	0.0438002124428749	-0.0360696688294411	0.00516396993771195	NaN	41.1667556762695
1819	82.9828567504883	9.28114032745361	-7.6684775352478	-0.0324982516467571	0.047696303576231	-0.0311995539814234	0.00483929552137852	NaN	41.4914283752441
1820	84.2815551757813	8.95646572113037	-7.6684775352478	-0.0191866029053926	0.0386054255068302	-0.0250307414680719	-3.08191010844894e-05	NaN	42.1407775878906
1821	81.6841583251953	9.93048858642578	-7.79834747314453	-0.0104203969240189	0.0265924744307995	-0.00814767740666866	0.00451462110504508	NaN	40.8420791625977
1822	83.632209777832	9.60581398010254	-7.6684775352478	-0.0113944197073579	0.0207483377307653	-0.00327756232582033	-0.00197886489331722	NaN	41.816104888916
1823	80.3854675292969	9.28114032745361	-7.6684775352478	-0.0107450718060136	0.0269171483814716	-0.00457625929266214	0.00483929552137852	NaN	40.1927337646484
1824	82.3335113525391	8.3071174621582	-7.4087381362915	-0.0104203969240189	0.0175015944987535	-0.00197886489331722	-0.000355493422830477	NaN	41.1667556762695
1825	79.7361145019531	9.93048858642578	-7.47367286682129	0.00938473641872406	0.00354059832170606	0.0142548503354192	-0.00100484199356288	NaN	39.8680572509766
1826	81.6841583251953	8.3071174621582	-7.34380340576172	0.0194496400654316	-0.0266541130840778	0.0460729338228703	0.00548864435404539	NaN	40.8420791625977
1827	79.7361145019531	9.93048858642578	-7.34380340576172	0.0262678004801273	-0.0315242260694504	0.0239950809627771	0.00354059832170606	NaN	39.8680572509766
1828	81.6841583251953	8.3071174621582	-7.6684775352478	0.0262678004801273	-0.0324982516467571	0.0249691028147936	0.00386527273803949	NaN	40.8420791625977
1829	81.0348129272461	9.28114032745361	-7.6684775352478	0.0317872650921345	-0.03444629535079	0.040228795260191	0.000293855206109583	NaN	40.517406463623
1830	80.3854675292969	9.28114032745361	-7.60354280471802	0.0152288740500808	-0.0292515084147453	0.0123068047687411	-0.00619963090866804	NaN	40.1927337646484
1831	81.6841583251953	8.95646572113037	-7.14899873733521	0.0168522447347641	-0.0302255302667618	0.012956153601408	0.00808603875339031	NaN	40.8420791625977
1832	81.0348129272461	9.28114032745361	-7.14899873733521	0.00808603875339031	-0.0191866029053926	0.00873538758605719	-0.00425158534198999	NaN	40.517406463623
1833	81.0348129272461	9.60581398010254	-7.47367286682129	0.000943203864153475	-0.0110697457566857	0.00289124972186983	0.00321592413820326	NaN	40.517406463623
1834	82.3335113525391	9.28114032745361	-7.79834747314453	-0.0172385573387146	-0.0165892094373703	0.00711201597005129	-0.00295288790948689	NaN	41.1667556762695
1835	81.0348129272461	8.63179111480713	-7.6684775352478	-0.0143164889886975	-0.0117190945893526	-0.0146411629393697	-0.00230353930965066	NaN	40.517406463623
1836	81.0348129272461	8.3071174621582	-7.79834747314453	-0.0311995539814234	0.00743668992072344	-0.0211346503347158	0.0022419011220336	NaN	40.517406463623
1837	83.632209777832	6.68374538421631	-7.53860807418823	-0.0247060675173998	0.00613799272105098	-0.0227580219507217	0.00126787810586393	NaN	41.816104888916
1838	81.0348129272461	8.63179111480713	-7.34380340576172	-0.0250307414680719	0.013930176384747	-0.017887907102704	-0.00132951640989631	NaN	40.517406463623
1839	83.632209777832	7.98244285583496	-7.53860807418823	-0.0315242260694504	0.0181509424000978	-0.0107450718060136	0.00159255252219737	NaN	41.816104888916
1840	81.6841583251953	7.98244285583496	-7.6684775352478	-0.0204853005707264	0.012956153601408	0.0142548503354192	0.000618529506027699	NaN	40.8420791625977
1841	84.2815551757813	7.65776824951172	-7.53860807418823	-0.00977104809135199	0.0113327819854021	-0.00100484199356288	0.00386527273803949	NaN	42.1407775878906
1842	82.9828567504883	8.3071174621582	-7.6684775352478	-0.00912170019000769	0.00191722682211548	0.0116574559360743	0.00256657530553639	NaN	41.4914283752441
1843	81.6841583251953	9.28114032745361	-7.73341274261475	-0.0026282137259841	0.00873538758605719	0.0022419011220336	0.00386527273803949	NaN	40.8420791625977
1844	81.6841583251953	8.95646572113037	-7.60354280471802	0.000293855206109583	0.0103587592020631	-0.0113944197073579	-0.00230353930965066	NaN	40.8420791625977
1845	84.2815551757813	7.98244285583496	-7.9282169342041	0.00873538758605719	-0.000355493422830477	-0.000355493422830477	-0.00652430532500148	NaN	42.1407775878906
1846	81.6841583251953	8.63179111480713	-7.79834747314453	0.0337353087961674	-0.0188619289547205	0.012956153601408	0.00776136433705688	NaN	40.8420791625977
1847	85.5802536010742	7.98244285583496	-8.12302207946777	0.0347093306481838	-0.0331475995481014	0.0233457311987877	-0.00230353930965066	NaN	42.7901268005371
1848	81.6841583251953	8.63179111480713	-7.99315214157104	0.0317872650921345	-0.0165892094373703	0.0269171483814716	-0.000355493422830477	NaN	40.8420791625977
1849	82.9828567504883	7.98244285583496	-7.73341274261475	0.0282158460468054	-0.0250307414680719	0.0356833562254906	0.000943203864153475	NaN	41.4914283752441
1850	83.632209777832	7.98244285583496	-7.60354280471802	0.0226963832974434	-0.0146411629393697	0.0321119390428066	-0.00392691092565656	NaN	41.816104888916
1851	84.2815551757813	9.28114032745361	-8.18795680999756	0.0197743140161037	-0.00814767740666866	0.029189869761467	0.00256657530553639	NaN	42.1407775878906
1852	82.9828567504883	7.98244285583496	-7.9282169342041	0.011982130818069	-0.000355493422830477	0.0149041991680861	0.00289124972186983	NaN	41.4914283752441
1853	83.632209777832	7.98244285583496	-7.73341274261475	0.0132808275520802	0.00451462110504508	0.000293855206109583	-0.000355493422830477	NaN	41.816104888916
1854	83.632209777832	7.98244285583496	-7.86328220367432	0.0123068047687411	0.00386527273803949	-0.0227580219507217	0.0022419011220336	NaN	41.816104888916
1855	84.2815551757813	8.3071174621582	-7.6684775352478	0.00516396993771195	-0.00165419070981443	-0.0217839982360601	-0.00392691092565656	NaN	42.1407775878906
1856	84.2815551757813	7.65776824951172	-7.47367286682129	-0.0146411629393697	0.0330859608948231	-0.0448358729481697	0.00613799272105098	NaN	42.1407775878906
1857	81.0348129272461	9.28114032745361	-8.05808639526367	-0.0165892094373703	0.0282158460468054	-0.0461345724761486	-0.00522560812532902	NaN	40.517406463623
1858	83.632209777832	7.65776824951172	-7.73341274261475	-0.0276281367987394	0.0473716296255589	-0.0591215454041958	0.00743668992072344	NaN	41.816104888916
1859	81.6841583251953	8.63179111480713	-7.99315214157104	-0.0357449948787689	0.0376313999295235	-0.0497059896588326	0.00126787810586393	NaN	40.8420791625977
1860	79.7361145019531	8.95646572113037	-8.12302207946777	-0.0230826959013939	0.0282158460468054	-0.0266541130840778	-0.0026282137259841	NaN	39.8680572509766
1861	80.3854675292969	9.28114032745361	-7.34380340576172	-0.017887907102704	0.0295145437121391	-0.00652430532500148	0.00483929552137852	NaN	40.1927337646484
1862	79.0867691040039	8.95646572113037	-7.6684775352478	-0.0159398596733809	0.0233457311987877	-0.0113944197073579	0.00354059832170606	NaN	39.543384552002
1863	82.3335113525391	7.98244285583496	-8.18795680999756	-0.00555028254166245	0.0155535480007529	-0.0110697457566857	0.00159255252219737	NaN	41.1667556762695
1864	83.632209777832	7.65776824951172	-7.79834747314453	-0.0162645354866982	0.0100340843200684	-0.00587495695799589	0.00191722682211548	NaN	41.816104888916
1865	81.0348129272461	8.63179111480713	-8.12302207946777	0.00743668992072344	-0.0107450718060136	0.00808603875339031	-0.000355493422830477	NaN	40.517406463623
1866	84.9309005737305	8.63179111480713	-7.86328220367432	0.0252937767654657	-0.0302255302667618	0.0285405199974775	0.00483929552137852	NaN	42.4654502868652
1867	81.0348129272461	7.98244285583496	-7.27886867523193	0.0197743140161037	-0.038017712533474	0.0282158460468054	0.0022419011220336	NaN	40.517406463623
1868	83.632209777832	7.65776824951172	-7.53860807418823	0.0298392176628113	-0.0350956469774246	0.0278911720961332	-3.08191010844894e-05	NaN	41.816104888916
1869	81.6841583251953	8.3071174621582	-7.86328220367432	0.025618452578783	-0.0474332682788372	0.0171769186854362	0.000618529506027699	NaN	40.8420791625977
1870	82.3335113525391	7.65776824951172	-7.86328220367432	0.0269171483814716	-0.0334722734987736	0.0136055024340749	-0.00847235135734081	NaN	41.1667556762695
1871	82.9828567504883	7.33309412002563	-7.86328220367432	0.0116574559360743	-0.0273034609854221	0.00841071270406246	0.000618529506027699	NaN	41.4914283752441
1872	82.3335113525391	7.00841951370239	-7.47367286682129	0.0116574559360743	-0.0188619289547205	0.00516396993771195	0.000943203864153475	NaN	41.1667556762695
1873	82.3335113525391	7.65776824951172	-7.47367286682129	0.00938473641872406	-0.0143164889886975	0.00321592413820326	-0.00197886489331722	NaN	41.1667556762695
1874	82.9828567504883	7.33309412002563	-7.53860807418823	0.00873538758605719	-0.0191866029053926	0.00418994715437293	-0.000680167751852423	NaN	41.4914283752441
1875	83.632209777832	7.65776824951172	-7.79834747314453	-0.00912170019000769	-0.00197886489331722	0.0106834331527352	0.00126787810586393	NaN	41.816104888916
1876	81.6841583251953	8.3071174621582	-7.99315214157104	-0.0204853005707264	0.0142548503354192	0.00678734155371785	0.00191722682211548	NaN	40.8420791625977
1877	85.5802536010742	7.33309412002563	-7.60354280471802	-0.0230826959013939	0.0142548503354192	-0.00749832857400179	0.00159255252219737	NaN	42.7901268005371
1878	82.3335113525391	9.28114032745361	-7.47367286682129	-0.0195112787187099	0.0220470335334539	-0.0130177913233638	-3.08191010844894e-05	NaN	41.1667556762695
1879	82.9828567504883	8.63179111480713	-7.53860807418823	-0.0367190167307854	0.0236704051494598	-0.017887907102704	0.00354059832170606	NaN	41.4914283752441
1880	83.632209777832	7.65776824951172	-7.6684775352478	-0.0302255302667618	0.0252937767654657	-0.0126931173726916	-0.00327756232582033	NaN	41.816104888916
1881	84.2815551757813	7.65776824951172	-7.6684775352478	-0.0143164889886975	0.0126314787194133	-0.00360223650932312	0.00354059832170606	NaN	42.1407775878906
1882	84.2815551757813	7.65776824951172	-7.79834747314453	-0.00814767740666866	0.0123068047687411	-0.00295288790948689	0.000618529506027699	NaN	42.1407775878906
1883	84.9309005737305	8.3071174621582	-7.60354280471802	-0.0107450718060136	0.0155535480007529	-0.0113944197073579	0.00256657530553639	NaN	42.4654502868652
1884	81.6841583251953	8.95646572113037	-7.73341274261475	-0.0191866029053926	0.00873538758605719	-0.00587495695799589	0.00451462110504508	NaN	40.8420791625977
1885	84.9309005737305	7.65776824951172	-7.34380340576172	0.000293855206109583	-0.00522560812532902	0.00808603875339031	-0.00197886489331722	NaN	42.4654502868652
1886	83.632209777832	7.65776824951172	-7.60354280471802	0.0334106348454952	-0.0299008563160896	0.0295145437121391	0.00354059832170606	NaN	41.816104888916
1887	82.9828567504883	8.63179111480713	-7.9282169342041	0.0399041213095188	-0.0328229255974293	0.0178262684494257	-0.000680167751852423	NaN	41.4914283752441
1888	82.9828567504883	8.95646572113037	-7.6684775352478	0.0347093306481838	-0.0266541130840778	0.0197743140161037	-0.000680167751852423	NaN	41.4914283752441
1889	84.2815551757813	7.33309412002563	-6.82432460784912	0.0243197549134493	-0.0240567177534103	-0.00327756232582033	-3.08191010844894e-05	NaN	42.1407775878906
1890	84.2815551757813	8.63179111480713	-7.4087381362915	0.0298392176628113	-0.021459324285388	0.000943203864153475	-0.00717365415766835	NaN	42.1407775878906
1891	83.632209777832	8.63179111480713	-6.82432460784912	0.0233457311987877	-0.0195112787187099	-0.00782300252467394	0.00191722682211548	NaN	41.816104888916
1892	82.9828567504883	8.63179111480713	-7.01912927627563	0.0188002903014421	-0.0130177913233638	-0.0149658378213644	0.00159255252219737	NaN	41.4914283752441
1893	84.2815551757813	7.98244285583496	-7.6684775352478	0.011982130818069	-0.00879702530801296	-0.0139918150380254	-0.00230353930965066	NaN	42.1407775878906
1894	83.632209777832	7.65776824951172	-7.34380340576172	0.00711201597005129	-0.00132951640989631	-0.00944637414067984	-0.00197886489331722	NaN	41.816104888916
1895	81.6841583251953	8.63179111480713	-7.27886867523193	-0.00879702530801296	0.00613799272105098	-0.00717365415766835	-0.00457625929266214	NaN	40.8420791625977
1896	81.6841583251953	7.33309412002563	-7.27886867523193	-0.0273034609854221	0.0197743140161037	-0.0240567177534103	0.00418994715437293	NaN	40.8420791625977
1897	79.7361145019531	9.28114032745361	-7.34380340576172	-0.0204853005707264	0.0324366129934788	-0.0208099745213985	0.00159255252219737	NaN	39.8680572509766
1898	81.6841583251953	7.65776824951172	-7.34380340576172	-0.03444629535079	0.0321119390428066	-0.0286021586507559	0.00386527273803949	NaN	40.8420791625977
1899	80.3854675292969	8.3071174621582	-7.4087381362915	-0.0357449948787689	0.0457482598721981	-0.0279528107494116	-3.08191010844894e-05	NaN	40.1927337646484
1900	81.0348129272461	8.63179111480713	-7.86328220367432	-0.0305502042174339	0.0269171483814716	-0.00944637414067984	0.00321592413820326	NaN	40.517406463623
1901	80.3854675292969	8.95646572113037	-7.47367286682129	-0.0143164889886975	0.0226963832974434	-0.00847235135734081	0.00159255252219737	NaN	40.1927337646484
1902	82.9828567504883	8.63179111480713	-7.79834747314453	-0.00944637414067984	0.0171769186854362	-0.00230353930965066	0.00516396993771195	NaN	41.4914283752441
1903	82.3335113525391	7.98244285583496	-7.6684775352478	-0.0110697457566857	0.00938473641872406	-0.00652430532500148	0.00159255252219737	NaN	41.1667556762695
1904	84.9309005737305	7.65776824951172	-7.6684775352478	-0.0104203969240189	0.01847561635077	-0.00912170019000769	0.00126787810586393	NaN	42.4654502868652
1905	81.6841583251953	8.95646572113037	-8.05808639526367	0.00678734155371785	-0.00425158534198999	0.00646266713738441	0.00418994715437293	NaN	40.8420791625977
1906	81.6841583251953	8.3071174621582	-8.18795680999756	0.0282158460468054	-0.0256800893694162	0.0233457311987877	0.00126787810586393	NaN	40.8420791625977
1907	82.3335113525391	7.33309412002563	-7.79834747314453	0.0278911720961332	-0.0237320438027382	0.0188002903014421	0.00354059832170606	NaN	41.1667556762695
1908	82.9828567504883	7.00841951370239	-7.86328220367432	0.0386054255068302	-0.0211346503347158	0.0210730116814375	-0.000355493422830477	NaN	41.4914283752441
1909	81.0348129272461	7.33309412002563	-7.47367286682129	0.0220470335334539	-0.0263294391334057	0.00906006153672934	0.00289124972186983	NaN	40.517406463623
1910	81.6841583251953	6.35907125473022	-7.53860807418823	0.0288651939481497	-0.0221086721867323	0.00289124972186983	-0.00100484199356288	NaN	40.8420791625977
1911	82.3335113525391	6.68374538421631	-7.86328220367432	0.0145795252174139	-0.00944637414067984	0.00873538758605719	0.00256657530553639	NaN	41.1667556762695
1912	83.632209777832	7.00841951370239	-7.99315214157104	0.00873538758605719	0.012956153601408	-0.00295288790948689	-0.00295288790948689	NaN	41.816104888916
1913	81.6841583251953	7.98244285583496	-7.6684775352478	0.00970941036939621	-0.0026282137259841	-0.00425158534198999	0.0022419011220336	NaN	40.8420791625977
1914	81.0348129272461	8.63179111480713	-7.79834747314453	0.00289124972186983	0.00289124972186983	0.000618529506027699	-0.000680167751852423	NaN	40.517406463623
1915	81.6841583251953	8.63179111480713	-7.27886867523193	-3.08191010844894e-05	0.00418994715437293	-0.0107450718060136	-0.00165419070981443	NaN	40.8420791625977
1916	81.0348129272461	9.60581398010254	-7.86328220367432	-0.0120437685400248	0.0269171483814716	-0.0195112787187099	0.00386527273803949	NaN	40.517406463623
1917	83.632209777832	7.98244285583496	-7.47367286682129	-0.0123684434220195	0.0340599827468395	-0.0282774847000837	0.00354059832170606	NaN	41.816104888916
1918	81.6841583251953	9.28114032745361	-7.86328220367432	-0.0221086721867323	0.0496443510055542	-0.0211346503347158	-0.00327756232582033	NaN	40.8420791625977
1919	82.3335113525391	8.63179111480713	-7.6684775352478	-0.0324982516467571	0.0428261905908585	-0.0360696688294411	0.00418994715437293	NaN	41.1667556762695
1920	82.9828567504883	7.98244285583496	-7.47367286682129	-0.0117190945893526	0.020423661917448	-0.0195112787187099	0.000943203864153475	NaN	41.4914283752441
1921	84.2815551757813	7.65776824951172	-7.34380340576172	-0.00782300252467394	0.0252937767654657	-0.00652430532500148	0.0022419011220336	NaN	42.1407775878906
1922	82.9828567504883	8.3071174621582	-7.73341274261475	-0.0120437685400248	0.0223717093467712	-0.00619963090866804	0.00873538758605719	NaN	41.4914283752441
1923	82.9828567504883	8.95646572113037	-7.79834747314453	-0.00457625929266214	0.00938473641872406	-0.00814767740666866	-0.00295288790948689	NaN	41.4914283752441
1924	81.6841583251953	9.28114032745361	-7.79834747314453	-0.0126931173726916	0.0145795252174139	-0.00684897974133492	-0.00522560812532902	NaN	40.8420791625977
1925	84.9309005737305	7.65776824951172	-6.75938940048218	0.0132808275520802	-0.00912170019000769	-0.00295288790948689	0.00451462110504508	NaN	42.4654502868652
1926	82.3335113525391	7.33309412002563	-7.21393346786499	0.0252937767654657	-0.0237320438027382	0.0321119390428066	0.000943203864153475	NaN	41.1667556762695
1927	82.3335113525391	8.63179111480713	-7.27886867523193	0.0191249661147594	-0.0211346503347158	0.0162028968334198	0.00743668992072344	NaN	41.1667556762695
1928	81.0348129272461	8.63179111480713	-7.34380340576172	0.0304885655641556	-0.0250307414680719	0.0230210572481155	0.00418994715437293	NaN	40.517406463623
1929	81.6841583251953	7.98244285583496	-7.47367286682129	0.0275664981454611	-0.0221086721867323	0.00938473641872406	0.000618529506027699	NaN	40.8420791625977
1930	81.6841583251953	7.98244285583496	-7.6684775352478	0.0223717093467712	-0.0240567177534103	0.0106834331527352	0.00354059832170606	NaN	40.8420791625977
1931	78.4374160766602	9.28114032745361	-7.6684775352478	0.01847561635077	0.00938473641872406	0.0136055024340749	-0.00295288790948689	NaN	39.2187080383301
1932	79.0867691040039	8.63179111480713	-7.34380340576172	0.0126314787194133	-0.00360223650932312	0.00516396993771195	0.00386527273803949	NaN	39.543384552002
1933	79.7361145019531	8.95646572113037	-7.4087381362915	0.0132808275520802	-0.00457625929266214	0.0136055024340749	0.00321592413820326	NaN	39.8680572509766
1934	79.7361145019531	7.33309412002563	-7.21393346786499	0.00516396993771195	0.00483929552137852	-0.00197886489331722	-0.000355493422830477	NaN	39.8680572509766
1935	81.6841583251953	8.63179111480713	-7.60354280471802	0.00321592413820326	0.00743668992072344	-0.00457625929266214	0.000618529506027699	NaN	40.8420791625977
1936	82.3335113525391	7.33309412002563	-7.34380340576172	-0.0237320438027382	0.029189869761467	-0.0201606266200542	0.00126787810586393	NaN	41.1667556762695
1937	81.0348129272461	9.28114032745361	-7.60354280471802	-0.0256800893694162	0.0337353087961674	-0.0282774847000837	0.000943203864153475	NaN	40.517406463623
1938	82.3335113525391	7.98244285583496	-7.47367286682129	-0.0227580219507217	0.0343846566975117	-0.0354203209280968	0.00126787810586393	NaN	41.1667556762695
1939	82.9828567504883	7.98244285583496	-7.4087381362915	-0.0376930385828018	0.0356833562254906	-0.0328229255974293	0.00126787810586393	NaN	41.4914283752441
1940	83.632209777832	7.65776824951172	-7.86328220367432	-0.0318489037454128	0.020423661917448	-0.0250307414680719	0.00418994715437293	NaN	41.816104888916
1941	81.6841583251953	8.3071174621582	-7.86328220367432	-0.0295761823654175	0.0145795252174139	-0.0139918150380254	0.00289124972186983	NaN	40.8420791625977
1942	82.9828567504883	7.33309412002563	-8.12302207946777	-0.0123684434220195	0.012956153601408	-0.00977104809135199	0.00581331877037883	NaN	41.4914283752441
1943	83.632209777832	6.35907125473022	-7.60354280471802	-0.0175632312893867	0.00970941036939621	-0.00392691092565656	0.00159255252219737	NaN	41.816104888916
1944	83.632209777832	6.03439664840698	-7.47367286682129	-0.00490093370899558	-0.0026282137259841	-0.00295288790948689	0.00256657530553639	NaN	41.816104888916
1945	81.0348129272461	7.33309412002563	-7.60354280471802	0.0158782228827477	-0.0227580219507217	0.0113327819854021	0.00321592413820326	NaN	40.517406463623
1946	82.3335113525391	7.00841951370239	-7.79834747314453	0.0399041213095188	-0.0480826161801815	0.0308132413774729	-0.00197886489331722	NaN	41.1667556762695
1947	81.6841583251953	7.00841951370239	-7.6684775352478	0.0340599827468395	-0.0529527328908443	0.0350340083241463	0.00841071270406246	NaN	40.8420791625977
1948	82.9828567504883	7.33309412002563	-7.60354280471802	0.0382807515561581	-0.0523033849895	0.0330859608948231	-0.00360223650932312	NaN	41.4914283752441
1949	81.6841583251953	8.3071174621582	-7.60354280471802	0.0382807515561581	-0.0526280589401722	0.0282158460468054	0.00126787810586393	NaN	40.8420791625977
1950	82.3335113525391	8.3071174621582	-7.34380340576172	0.0278911720961332	-0.0363943427801132	0.0162028968334198	0.00191722682211548	NaN	41.1667556762695
1951	82.9828567504883	7.65776824951172	-7.01912927627563	0.0249691028147936	-0.0292515084147453	0.0207483377307653	0.00289124972186983	NaN	41.4914283752441
1952	82.9828567504883	7.98244285583496	-7.27886867523193	0.0145795252174139	-0.0253554154187441	0.0142548503354192	-0.00165419070981443	NaN	41.4914283752441
1953	82.3335113525391	8.3071174621582	-7.60354280471802	0.0155535480007529	-0.0217839982360601	0.00613799272105098	0.00159255252219737	NaN	41.1667556762695
1954	81.6841583251953	9.28114032745361	-7.9282169342041	-0.0026282137259841	-0.0149658378213644	-0.000355493422830477	-0.000680167751852423	NaN	40.8420791625977
1955	82.3335113525391	8.3071174621582	-7.73341274261475	-0.0100957229733467	-0.00522560812532902	-0.0133424662053585	0.00289124972186983	NaN	41.1667556762695
1956	80.3854675292969	8.95646572113037	-7.73341274261475	-0.0149658378213644	0.0162028968334198	-0.0120437685400248	-0.0026282137259841	NaN	40.1927337646484
1957	84.2815551757813	7.33309412002563	-7.34380340576172	-0.0191866029053926	0.0191249661147594	-0.0204853005707264	0.00516396993771195	NaN	42.1407775878906
1958	82.9828567504883	8.3071174621582	-7.73341274261475	-0.0162645354866982	0.0265924744307995	-0.0172385573387146	0.00451462110504508	NaN	41.4914283752441
1959	82.3335113525391	8.63179111480713	-7.86328220367432	-0.0273034609854221	0.0308132413774729	-0.0221086721867323	0.00289124972186983	NaN	41.1667556762695
1960	82.3335113525391	8.3071174621582	-7.86328220367432	-0.0217839982360601	0.020423661917448	-0.0162645354866982	0.00418994715437293	NaN	41.1667556762695
1961	83.632209777832	7.98244285583496	-7.60354280471802	-0.0149658378213644	0.0106834331527352	-0.0117190945893526	-0.0026282137259841	NaN	41.816104888916
1962	81.6841583251953	7.65776824951172	-7.53860807418823	-0.0188619289547205	0.00548864435404539	-0.00327756232582033	0.00386527273803949	NaN	40.8420791625977
1963	82.9828567504883	8.3071174621582	-7.6684775352478	-0.0104203969240189	0.00776136433705688	-0.00944637414067984	0.000943203864153475	NaN	41.4914283752441
1964	81.6841583251953	8.63179111480713	-7.6684775352478	-0.00327756232582033	0.0022419011220336	-0.00457625929266214	0.000943203864153475	NaN	40.8420791625977
1965	82.3335113525391	7.00841951370239	-7.79834747314453	-0.0123684434220195	-0.0204853005707264	0.0106834331527352	0.00126787810586393	NaN	41.1667556762695
1966	80.3854675292969	8.3071174621582	-7.79834747314453	0.0288651939481497	-0.0367190167307854	0.0369820520281792	-0.00165419070981443	NaN	40.1927337646484
1967	81.0348129272461	7.33309412002563	-7.86328220367432	0.0330859608948231	-0.0373683646321297	0.0269171483814716	0.00256657530553639	NaN	40.517406463623
1968	79.7361145019531	7.98244285583496	-7.6684775352478	0.0373067259788513	-0.0363943427801132	0.0327612869441509	0.00483929552137852	NaN	39.8680572509766
1969	80.3854675292969	7.65776824951172	-7.4087381362915	0.0226963832974434	-0.0347709693014622	0.0249691028147936	-0.00425158534198999	NaN	40.1927337646484
1970	81.0348129272461	7.33309412002563	-7.34380340576172	0.0226963832974434	-0.023407369852066	0.00646266713738441	0.000943203864153475	NaN	40.517406463623
1971	81.0348129272461	8.63179111480713	-8.05808639526367	0.0327612869441509	-0.0120437685400248	0.013930176384747	-0.00392691092565656	NaN	40.517406463623
1972	81.6841583251953	7.33309412002563	-7.73341274261475	0.0226963832974434	-0.00457625929266214	0.0100340843200684	0.000293855206109583	NaN	40.8420791625977
1973	82.9828567504883	7.65776824951172	-7.47367286682129	0.0165275707840919	-0.00490093370899558	0.00646266713738441	0.000943203864153475	NaN	41.4914283752441
1974	82.9828567504883	7.33309412002563	-7.47367286682129	0.00743668992072344	0.0136055024340749	-0.00100484199356288	-0.00295288790948689	NaN	41.4914283752441
1975	82.9828567504883	8.3071174621582	-7.60354280471802	-0.0146411629393697	0.0171769186854362	-0.0143164889886975	-3.08191010844894e-05	NaN	41.4914283752441
1976	83.632209777832	7.00841951370239	-7.4087381362915	-0.0243813935667276	0.0363327041268349	-0.0273034609854221	0.00159255252219737	NaN	41.816104888916
1977	81.0348129272461	8.3071174621582	-7.9282169342041	-0.0360696688294411	0.0470469556748867	-0.0273034609854221	-0.00165419070981443	NaN	40.517406463623
1978	82.9828567504883	6.35907125473022	-7.60354280471802	-0.0337969474494457	0.0496443510055542	-0.0399657599627972	-3.08191010844894e-05	NaN	41.4914283752441
1979	82.9828567504883	6.68374538421631	-7.60354280471802	-0.0402904339134693	0.0480209775269032	-0.0341216214001179	-0.00425158534198999	NaN	41.4914283752441
1980	84.2815551757813	6.35907125473022	-7.60354280471802	-0.0276281367987394	0.0340599827468395	-0.0243813935667276	-0.00100484199356288	NaN	42.1407775878906
1981	82.3335113525391	7.65776824951172	-7.47367286682129	-0.0191866029053926	0.0249691028147936	-0.0107450718060136	0.00321592413820326	NaN	41.1667556762695
1982	82.9828567504883	7.00841951370239	-7.73341274261475	-0.0175632312893867	0.029189869761467	-0.0123684434220195	0.00516396993771195	NaN	41.4914283752441
1983	82.3335113525391	6.68374538421631	-7.73341274261475	-0.00587495695799589	0.0230210572481155	-0.0149658378213644	0.00386527273803949	NaN	41.1667556762695
1984	83.632209777832	7.00841951370239	-7.6684775352478	-0.00392691092565656	0.0249691028147936	-0.00490093370899558	0.000618529506027699	NaN	41.816104888916
1985	81.6841583251953	7.98244285583496	-7.53860807418823	0.0136055024340749	0.00418994715437293	0.00678734155371785	0.000293855206109583	NaN	40.8420791625977
1986	83.632209777832	7.00841951370239	-7.47367286682129	0.0220470335334539	-0.032173577696085	0.0340599827468395	-0.00327756232582033	NaN	41.816104888916
1987	81.0348129272461	7.98244285583496	-7.08406400680542	0.0369820520281792	-0.0182125810533762	0.0444495603442192	0.00516396993771195	NaN	40.517406463623
1988	82.3335113525391	7.00841951370239	-7.6684775352478	0.0288651939481497	-0.0198359526693821	0.0421768426895142	-0.000355493422830477	NaN	41.1667556762695
1989	81.0348129272461	8.95646572113037	-8.05808639526367	0.0259431265294552	-0.0253554154187441	0.0197743140161037	0.00418994715437293	NaN	40.517406463623
1990	81.0348129272461	8.3071174621582	-8.05808639526367	0.0158782228827477	-0.0146411629393697	0.012956153601408	-0.00522560812532902	NaN	40.517406463623
1991	81.0348129272461	8.3071174621582	-7.79834747314453	0.0181509424000978	-0.017887907102704	0.00418994715437293	0.00418994715437293	NaN	40.517406463623
1992	81.6841583251953	8.3071174621582	-7.99315214157104	0.0155535480007529	0.00646266713738441	-0.0123684434220195	0.000293855206109583	NaN	40.8420791625977
1993	81.0348129272461	7.65776824951172	-7.60354280471802	0.01100810803473	0.00548864435404539	-0.0260047651827335	-0.000355493422830477	NaN	40.517406463623
1994	81.6841583251953	8.3071174621582	-7.99315214157104	0.000943203864153475	0.0152288740500808	-0.0279528107494116	0.000943203864153475	NaN	40.8420791625977
1995	82.3335113525391	7.98244285583496	-7.99315214157104	-0.00912170019000769	0.0132808275520802	-0.0454852245748043	0.00321592413820326	NaN	41.1667556762695
1996	81.0348129272461	8.63179111480713	-8.05808639526367	-0.0217839982360601	0.0363327041268349	-0.050680011510849	-3.08191010844894e-05	NaN	40.517406463623
1997	84.2815551757813	6.68374538421631	-7.73341274261475	-0.0165892094373703	0.0392547734081745	-0.0393164120614529	-0.00230353930965066	NaN	42.1407775878906
1998	81.6841583251953	7.98244285583496	-7.73341274261475	-0.0247060675173998	0.0496443510055542	-0.0370436906814575	0.00548864435404539	NaN	40.8420791625977
1999	81.6841583251953	7.65776824951172	-7.53860807418823	-0.03444629535079	0.0405534692108631	-0.0337969474494457	-0.00165419070981443	NaN	40.8420791625977
2000	80.3854675292969	7.98244285583496	-7.73341274261475	-0.0256800893694162	0.0246444288641214	-0.0240567177534103	-0.00327756232582033	NaN	40.1927337646484
[truncated: 6,840 more rows]
