# Supplementary material for: Precise instruction and consideration of the vertical and horizontal force component increases validity and reliability of the 90:20 Isometric Posterior Chain Test
Source: PLoS One. 2024 Oct 28;19(10):e0312843. doi: 10.1371/journal.pone.0312843 (PMC11515970; doi:10.1371/journal.pone.0312843)
Supplement: S1 File — (ZIP) [file pone.0312843.s001.zip › S1_Raw_Data/M1_P04_v_1.csv]

1	86.2295989990234	5.06037378311157	-7.99315214157104	0.0194496400654316	0.00906006153672934	-0.0876928865909576	-0.0373683646321297	NaN	43.1147994995117
2	84.9309005737305	5.7097225189209	-8.18795680999756	0.00548864435404539	0.011982130818069	-0.0834721177816391	-0.0260047651827335	NaN	42.4654502868652
3	86.8789520263672	4.73569965362549	-8.12302207946777	0.0113327819854021	0.00906006153672934	-0.0591215454041958	-0.0126931173726916	NaN	43.4394760131836
4	86.2295989990234	4.41102504730225	-7.86328220367432	0.00516396993771195	0.00386527273803949	-0.0237320438027382	0.000293855206109583	NaN	43.1147994995117
5	86.8789520263672	4.08635091781616	-7.86328220367432	0.0126314787194133	0.00613799272105098	-0.0130177913233638	0.00354059832170606	NaN	43.4394760131836
6	83.632209777832	5.06037378311157	-7.73341274261475	0.00321592413820326	0.0350340083241463	-0.0107450718060136	0.029189869761467	NaN	41.816104888916
7	84.2815551757813	5.38504838943481	-8.12302207946777	0.0113327819854021	0.0347093306481838	-0.00717365415766835	0.052891094237566	NaN	42.1407775878906
8	81.6841583251953	5.06037378311157	-8.05808639526367	0.00841071270406246	0.0213976856321096	0.00873538758605719	0.0717222020030022	NaN	40.8420791625977
9	84.2815551757813	4.41102504730225	-7.99315214157104	-0.00392691092565656	0.011982130818069	0.0399041213095188	0.0730208978056908	NaN	42.1407775878906
10	84.2815551757813	5.06037378311157	-8.05808639526367	-0.0292515084147453	0.00191722682211548	0.0769169926643372	0.066202737390995	NaN	42.1407775878906
11	83.632209777832	5.7097225189209	-7.86328220367432	-0.0136671401560307	0.00191722682211548	0.0772416666150093	0.0389300994575024	NaN	41.816104888916
12	84.2815551757813	5.06037378311157	-7.6684775352478	-0.00100484199356288	0.000943203864153475	0.0694494843482971	0.0262678004801273	NaN	42.1407775878906
13	84.9309005737305	6.03439664840698	-8.18795680999756	-0.0123684434220195	-0.00944637414067984	0.0431508645415306	0.0165275707840919	NaN	42.4654502868652
14	86.2295989990234	4.08635091781616	-7.99315214157104	-0.0165892094373703	-0.0104203969240189	0.0116574559360743	0.0142548503354192	NaN	43.1147994995117
15	84.9309005737305	5.38504838943481	-8.05808639526367	-3.08191010844894e-05	-0.00749832857400179	0.0116574559360743	0.00159255252219737	NaN	42.4654502868652
16	86.8789520263672	3.7616765499115	-7.79834747314453	0.0288651939481497	-0.0315242260694504	0.00483929552137852	-0.0240567177534103	NaN	43.4394760131836
17	85.5802536010742	5.7097225189209	-7.79834747314453	0.0373067259788513	-0.0409397818148136	0.00418994715437293	-0.0597708933055401	NaN	42.7901268005371
18	87.5282974243164	3.43700218200684	-7.53860807418823	0.031137915328145	-0.0493813157081604	0.00451462110504508	-0.0704851448535919	NaN	43.7641487121582
19	84.9309005737305	4.73569965362549	-8.31782627105713	0.0233457311987877	-0.038017712533474	-0.0208099745213985	-0.0643163323402405	NaN	42.4654502868652
20	86.2295989990234	4.08635091781616	-8.18795680999756	0.0175015944987535	-0.0350956469774246	-0.0773033052682877	-0.0578228458762169	NaN	43.1147994995117
21	84.9309005737305	3.7616765499115	-7.86328220367432	0.0145795252174139	-0.0230826959013939	-0.0743812397122383	-0.0513293594121933	NaN	42.4654502868652
22	85.5802536010742	4.08635091781616	-7.79834747314453	0.00776136433705688	-0.0133424662053585	-0.0656150281429291	-0.0318489037454128	NaN	42.7901268005371
23	84.2815551757813	5.06037378311157	-7.73341274261475	0.00808603875339031	-0.0169138833880424	-0.0510046854615211	-0.0256800893694162	NaN	42.1407775878906
24	84.9309005737305	5.7097225189209	-7.99315214157104	-0.00295288790948689	0.00711201597005129	-0.0247060675173998	-0.0175632312893867	NaN	42.4654502868652
25	84.2815551757813	5.38504838943481	-7.86328220367432	0.00873538758605719	0.00418994715437293	-0.00684897974133492	-0.00522560812532902	NaN	42.1407775878906
26	86.8789520263672	5.06037378311157	-7.9282169342041	-0.0227580219507217	0.0217223595827818	0.000293855206109583	0.0181509424000978	NaN	43.4394760131836
27	84.2815551757813	5.06037378311157	-7.79834747314453	-0.0286021586507559	0.0317872650921345	0.000943203864153475	0.041852168738842	NaN	42.1407775878906
28	85.5802536010742	5.7097225189209	-7.86328220367432	-0.0266541130840778	0.0243197549134493	0.012956153601408	0.060358602553606	NaN	42.7901268005371
29	84.2815551757813	6.03439664840698	-7.86328220367432	-0.0266541130840778	0.0337353087961674	0.036657378077507	0.0623066499829292	NaN	42.1407775878906
30	84.9309005737305	7.00841951370239	-8.12302207946777	-0.0165892094373703	0.0269171483814716	0.0681507885456085	0.0567871853709221	NaN	42.4654502868652
31	86.8789520263672	5.7097225189209	-8.12302207946777	-0.00782300252467394	0.0382807515561581	0.0726962238550186	0.0428261905908585	NaN	43.4394760131836
32	85.5802536010742	5.7097225189209	-8.31782627105713	-0.0026282137259841	0.0262678004801273	0.06393001973629	0.0259431265294552	NaN	42.7901268005371
33	86.2295989990234	6.35907125473022	-8.12302207946777	-0.00847235135734081	0.012956153601408	0.0395794473588467	0.0200989879667759	NaN	43.1147994995117
34	84.9309005737305	6.68374538421631	-8.18795680999756	-0.0149658378213644	0.0155535480007529	0.0113327819854021	0.00743668992072344	NaN	42.4654502868652
35	86.2295989990234	7.00841951370239	-7.9282169342041	0.00711201597005129	0.00906006153672934	0.00354059832170606	-0.00749832857400179	NaN	43.1147994995117
36	85.5802536010742	6.35907125473022	-8.31782627105713	0.029189869761467	0.00516396993771195	-0.0201606266200542	-0.0208099745213985	NaN	42.7901268005371
37	87.5282974243164	6.03439664840698	-8.12302207946777	0.0450989119708538	-0.00165419070981443	-0.0188619289547205	-0.0539267547428608	NaN	43.7641487121582
38	84.2815551757813	7.33309412002563	-7.99315214157104	0.0334106348454952	-0.0026282137259841	-0.0136671401560307	-0.0617189407348633	NaN	42.1407775878906
39	86.2295989990234	5.7097225189209	-7.86328220367432	0.0314625911414623	-0.00717365415766835	-0.0445111989974976	-0.0636669844388962	NaN	43.1147994995117
40	86.8789520263672	6.03439664840698	-7.73341274261475	0.0123068047687411	-0.000355493422830477	-0.0815240740776062	-0.0487319678068161	NaN	43.4394760131836
41	86.2295989990234	6.35907125473022	-7.86328220367432	0.0178262684494257	-0.000680167751852423	-0.0919136479496956	-0.0386670641601086	NaN	43.1147994995117
42	86.2295989990234	7.00841951370239	-8.12302207946777	0.00743668992072344	0.00418994715437293	-0.0834721177816391	-0.0169138833880424	NaN	43.1147994995117
43	84.9309005737305	6.35907125473022	-7.9282169342041	0.000618529506027699	-0.00814767740666866	-0.0526280589401722	-0.0100957229733467	NaN	42.4654502868652
44	85.5802536010742	6.35907125473022	-7.86328220367432	-0.028926832601428	-0.00457625929266214	-0.028926832601428	-0.00360223650932312	NaN	42.7901268005371
45	84.2815551757813	6.68374538421631	-7.79834747314453	0.00126787810586393	-0.00230353930965066	-0.0126931173726916	0.00548864435404539	NaN	42.1407775878906
46	83.632209777832	7.00841951370239	-7.9282169342041	-0.0318489037454128	0.00776136433705688	0.00451462110504508	0.0200989879667759	NaN	41.816104888916
47	84.9309005737305	6.03439664840698	-7.99315214157104	-0.0376930385828018	0.00354059832170606	0.00418994715437293	0.0496443510055542	NaN	42.4654502868652
48	84.9309005737305	7.33309412002563	-8.18795680999756	-0.0299008563160896	-0.02697878703475	0.0155535480007529	0.0671767666935921	NaN	42.4654502868652
49	86.2295989990234	6.68374538421631	-7.86328220367432	-0.0331475995481014	0.00548864435404539	0.0626313239336014	0.0642546936869621	NaN	43.1147994995117
50	86.8789520263672	6.68374538421631	-7.99315214157104	-0.0243813935667276	-0.00555028254166245	0.0963974520564079	0.0457482598721981	NaN	43.4394760131836
51	86.2295989990234	7.65776824951172	-7.9282169342041	-0.00749832857400179	0.00191722682211548	0.0811377614736557	0.025618452578783	NaN	43.1147994995117
52	85.5802536010742	7.65776824951172	-7.99315214157104	-0.0120437685400248	0.00126787810586393	0.0629559978842735	0.011982130818069	NaN	42.7901268005371
53	86.8789520263672	6.35907125473022	-7.86328220367432	-0.0117190945893526	0.00841071270406246	0.0541897900402546	0.00678734155371785	NaN	43.4394760131836
54	86.2295989990234	6.03439664840698	-7.86328220367432	-0.0104203969240189	0.0100340843200684	0.01847561635077	-0.00165419070981443	NaN	43.1147994995117
55	86.8789520263672	6.35907125473022	-7.79834747314453	0.000618529506027699	0.00970941036939621	-0.00392691092565656	-0.00425158534198999	NaN	43.4394760131836
56	84.9309005737305	5.7097225189209	-7.86328220367432	0.0230210572481155	-0.00197886489331722	-0.0221086721867323	-0.0354203209280968	NaN	42.4654502868652
57	84.9309005737305	6.35907125473022	-7.9282169342041	0.0252937767654657	-0.00782300252467394	-0.0260047651827335	-0.0552254542708397	NaN	42.4654502868652
58	84.9309005737305	5.7097225189209	-7.53860807418823	0.0330859608948231	-0.00912170019000769	-0.0136671401560307	-0.0643163323402405	NaN	42.4654502868652
59	86.2295989990234	5.38504838943481	-8.12302207946777	0.0259431265294552	-0.00100484199356288	-0.0477579422295094	-0.0526280589401722	NaN	43.1147994995117
60	83.632209777832	7.65776824951172	-8.12302207946777	0.00841071270406246	0.0106834331527352	-0.0974331125617027	-0.0516540370881557	NaN	41.816104888916
61	86.8789520263672	7.33309412002563	-8.05808639526367	0.0171769186854362	0.0126314787194133	-0.0750305876135826	-0.0347709693014622	NaN	43.4394760131836
62	84.2815551757813	7.98244285583496	-8.25289154052734	0.011982130818069	0.0158782228827477	-0.0773033052682877	-0.0191866029053926	NaN	42.1407775878906
63	85.5802536010742	7.65776824951172	-7.9282169342041	0.00970941036939621	0.00938473641872406	-0.0419138073921204	-0.00457625929266214	NaN	42.7901268005371
64	84.2815551757813	8.3071174621582	-7.79834747314453	0.00516396993771195	0.0100340843200684	0.000618529506027699	0.00776136433705688	NaN	42.1407775878906
65	86.2295989990234	7.65776824951172	-8.18795680999756	-0.00100484199356288	0.0116574559360743	0.0162028968334198	0.0188002903014421	NaN	43.1147994995117
66	85.5802536010742	6.68374538421631	-7.86328220367432	-0.0162645354866982	0.029189869761467	-0.00197886489331722	0.0295145437121391	NaN	42.7901268005371
67	84.9309005737305	7.65776824951172	-8.18795680999756	-0.0276281367987394	0.0321119390428066	-0.00814767740666866	0.0561378374695778	NaN	42.4654502868652
68	85.5802536010742	6.68374538421631	-7.79834747314453	-0.0133424662053585	0.0188002903014421	0.00613799272105098	0.07139752805233	NaN	42.7901268005371
69	84.9309005737305	8.3071174621582	-7.99315214157104	-0.0266541130840778	0.0123068047687411	0.0343846566975117	0.0756182968616486	NaN	42.4654502868652
70	84.2815551757813	8.3071174621582	-8.18795680999756	-0.0156151866540313	0.00256657530553639	0.0629559978842735	0.0675014406442642	NaN	42.1407775878906
71	84.9309005737305	7.98244285583496	-8.38276100158691	-0.00230353930965066	0.000293855206109583	0.052891094237566	0.0395794473588467	NaN	42.4654502868652
72	85.5802536010742	7.33309412002563	-8.31782627105713	-0.00132951640989631	-0.0133424662053585	0.0496443510055542	0.0233457311987877	NaN	42.7901268005371
73	84.2815551757813	7.98244285583496	-8.31782627105713	-0.00132951640989631	-0.0120437685400248	0.0304885655641556	0.00938473641872406	NaN	42.1407775878906
74	85.5802536010742	7.65776824951172	-8.05808639526367	-0.00360223650932312	-0.00749832857400179	0.0158782228827477	0.0136055024340749	NaN	42.7901268005371
75	82.9828567504883	7.98244285583496	-7.9282169342041	0.00873538758605719	-0.00879702530801296	-0.000680167751852423	-0.00457625929266214	NaN	41.4914283752441
76	87.5282974243164	7.33309412002563	-8.12302207946777	0.0265924744307995	-0.028926832601428	-0.0201606266200542	-0.0221086721867323	NaN	43.7641487121582
77	86.2295989990234	6.68374538421631	-8.05808639526367	0.0343846566975117	-0.0331475995481014	0.000618529506027699	-0.0561994761228561	NaN	43.1147994995117
78	84.9309005737305	7.33309412002563	-8.18795680999756	0.0324366129934788	-0.0279528107494116	0.00678734155371785	-0.0669137313961983	NaN	42.4654502868652
79	84.9309005737305	7.65776824951172	-7.99315214157104	0.0220470335334539	-0.0286021586507559	-0.0169138833880424	-0.0578228458762169	NaN	42.4654502868652
80	85.5802536010742	6.68374538421631	-7.79834747314453	0.0113327819854021	-0.0152905117720366	-0.0656150281429291	-0.0448358729481697	NaN	42.7901268005371
81	86.2295989990234	6.68374538421631	-7.53860807418823	0.00646266713738441	-0.0123684434220195	-0.0532774068415165	-0.0367190167307854	NaN	43.1147994995117
82	83.632209777832	6.35907125473022	-7.99315214157104	0.000943203864153475	0.0022419011220336	-0.050680011510849	-0.0240567177534103	NaN	41.816104888916
83	84.9309005737305	6.35907125473022	-7.86328220367432	-0.0100957229733467	-0.00165419070981443	-0.038017712533474	-0.00814767740666866	NaN	42.4654502868652
84	84.2815551757813	6.68374538421631	-7.86328220367432	-0.00879702530801296	0.00386527273803949	-0.0230826959013939	0.00191722682211548	NaN	42.1407775878906
85	82.3335113525391	7.00841951370239	-7.86328220367432	-0.00327756232582033	0.00776136433705688	-0.0299008563160896	0.0116574559360743	NaN	41.1667556762695
86	82.3335113525391	7.65776824951172	-8.12302207946777	-0.028926832601428	0.0324366129934788	-0.0146411629393697	0.0236704051494598	NaN	41.1667556762695
87	85.5802536010742	6.03439664840698	-7.53860807418823	-0.0299008563160896	0.0363327041268349	-0.0360696688294411	0.0509430468082428	NaN	42.7901268005371
88	84.2815551757813	7.65776824951172	-8.31782627105713	-0.0292515084147453	0.029189869761467	-0.0120437685400248	0.0623066499829292	NaN	42.1407775878906
89	86.2295989990234	6.35907125473022	-7.86328220367432	-0.0282774847000837	0.0298392176628113	0.0269171483814716	0.0548391379415989	NaN	43.1147994995117
90	86.2295989990234	6.35907125473022	-7.9282169342041	-0.0201606266200542	0.0217223595827818	0.0730208978056908	0.0538651160895824	NaN	43.1147994995117
91	88.1776504516602	5.7097225189209	-7.73341274261475	-0.00717365415766835	0.0207483377307653	0.0723715499043465	0.0272418223321438	NaN	44.0888252258301
92	84.2815551757813	5.7097225189209	-7.79834747314453	0.00743668992072344	0.0100340843200684	0.0704235062003136	0.0100340843200684	NaN	42.1407775878906
93	86.8789520263672	5.38504838943481	-7.6684775352478	-0.00652430532500148	-0.00327756232582033	0.0616573020815849	-0.00684897974133492	NaN	43.4394760131836
94	86.2295989990234	4.73569965362549	-7.79834747314453	0.000618529506027699	-0.0110697457566857	0.029189869761467	0.0188002903014421	NaN	43.1147994995117
95	84.2815551757813	5.7097225189209	-7.99315214157104	0.0116574559360743	-0.0208099745213985	-0.0026282137259841	-0.00814767740666866	NaN	42.1407775878906
96	84.9309005737305	5.38504838943481	-8.05808639526367	0.0314625911414623	-0.032173577696085	-0.000680167751852423	-0.0292515084147453	NaN	42.4654502868652
97	86.2295989990234	6.03439664840698	-7.99315214157104	0.0298392176628113	-0.0487319678068161	-0.0123684434220195	-0.0698357969522476	NaN	43.1147994995117
98	84.9309005737305	4.73569965362549	-7.47367286682129	0.0304885655641556	-0.0419138073921204	-0.00295288790948689	-0.0721085146069527	NaN	42.4654502868652
99	87.5282974243164	5.06037378311157	-7.79834747314453	0.0259431265294552	-0.03444629535079	-0.0279528107494116	-0.072757862508297	NaN	43.7641487121582
100	84.9309005737305	6.35907125473022	-7.99315214157104	0.0158782228827477	-0.0263294391334057	-0.0740565657615662	-0.0419138073921204	NaN	42.4654502868652
101	85.5802536010742	7.00841951370239	-8.05808639526367	0.012956153601408	-0.0169138833880424	-0.0837967917323112	-0.0328229255974293	NaN	42.7901268005371
102	85.5802536010742	6.03439664840698	-7.86328220367432	0.00711201597005129	-0.0139918150380254	-0.0711344927549362	-0.0221086721867323	NaN	42.7901268005371
103	85.5802536010742	6.68374538421631	-7.53860807418823	0.00970941036939621	-0.0026282137259841	-0.0474332682788372	-0.0107450718060136	NaN	42.7901268005371
104	86.8789520263672	6.03439664840698	-7.60354280471802	-0.0156151866540313	0.00159255252219737	-0.0165892094373703	0.00256657530553639	NaN	43.4394760131836
105	84.9309005737305	7.00841951370239	-7.99315214157104	-0.0123684434220195	0.0100340843200684	0.00256657530553639	0.00451462110504508	NaN	42.4654502868652
106	86.8789520263672	6.03439664840698	-8.05808639526367	-0.0182125810533762	0.0288651939481497	0.00938473641872406	0.0188002903014421	NaN	43.4394760131836
107	85.5802536010742	5.38504838943481	-8.12302207946777	-0.0299008563160896	0.0363327041268349	0.00289124972186983	0.0467222817242146	NaN	42.7901268005371
108	86.2295989990234	6.35907125473022	-8.12302207946777	-0.0266541130840778	0.0334106348454952	-3.08191010844894e-05	0.0616573020815849	NaN	43.1147994995117
109	86.2295989990234	5.38504838943481	-7.79834747314453	-0.0279528107494116	0.0447742342948914	0.0324366129934788	0.0600339286029339	NaN	43.1147994995117
110	86.8789520263672	5.06037378311157	-7.53860807418823	-0.0182125810533762	0.041852168738842	0.0804884135723114	0.0470469556748867	NaN	43.4394760131836
111	86.8789520263672	5.38504838943481	-7.60354280471802	-0.0146411629393697	0.0363327041268349	0.0668520927429199	0.0288651939481497	NaN	43.4394760131836
112	86.8789520263672	5.38504838943481	-7.79834747314453	-0.0143164889886975	0.0226963832974434	0.0580858811736107	0.00581331877037883	NaN	43.4394760131836
113	86.8789520263672	5.38504838943481	-7.53860807418823	-0.0133424662053585	0.0113327819854021	0.0327612869441509	0.00516396993771195	NaN	43.4394760131836
114	85.5802536010742	6.68374538421631	-7.99315214157104	-0.0143164889886975	-0.000355493422830477	0.0197743140161037	0.000618529506027699	NaN	42.7901268005371
115	86.8789520263672	5.7097225189209	-7.9282169342041	-0.0100957229733467	0.000293855206109583	-0.00392691092565656	-0.00749832857400179	NaN	43.4394760131836
116	87.5282974243164	5.7097225189209	-7.86328220367432	0.0392547734081745	-0.0188619289547205	-0.00619963090866804	-0.0256800893694162	NaN	43.7641487121582
117	84.9309005737305	4.73569965362549	-7.9282169342041	0.040228795260191	-0.0360696688294411	-0.00652430532500148	-0.0516540370881557	NaN	42.4654502868652
118	85.5802536010742	5.38504838943481	-8.18795680999756	0.0194496400654316	-0.0419138073921204	0.00451462110504508	-0.0711344927549362	NaN	42.7901268005371
119	84.2815551757813	6.03439664840698	-8.18795680999756	0.0175015944987535	-0.0445111989974976	-0.0302255302667618	-0.0542514286935329	NaN	42.1407775878906
120	86.2295989990234	5.38504838943481	-7.6684775352478	0.0145795252174139	-0.0354203209280968	-0.0581475235521793	-0.0406151078641415	NaN	43.1147994995117
121	84.2815551757813	4.73569965362549	-7.47367286682129	0.00646266713738441	-0.0311995539814234	-0.0630176365375519	-0.0305502042174339	NaN	42.1407775878906
122	84.2815551757813	5.38504838943481	-7.79834747314453	0.01100810803473	-0.0224333461374044	-0.0497059896588326	-0.0113944197073579	NaN	42.1407775878906
123	85.5802536010742	4.73569965362549	-8.05808639526367	0.00711201597005129	-0.0243813935667276	-0.0191866029053926	-0.0026282137259841	NaN	42.7901268005371
124	84.9309005737305	4.73569965362549	-7.99315214157104	-0.00425158534198999	-0.0191866029053926	0.0022419011220336	0.00321592413820326	NaN	42.4654502868652
125	84.2815551757813	5.38504838943481	-7.86328220367432	0.0022419011220336	-0.00847235135734081	0.011982130818069	0.00581331877037883	NaN	42.1407775878906
126	86.8789520263672	4.73569965362549	-7.53860807418823	-0.0224333461374044	0.0149041991680861	0.0155535480007529	0.0217223595827818	NaN	43.4394760131836
127	86.2295989990234	5.38504838943481	-7.53860807418823	-0.0299008563160896	0.0282158460468054	-0.00814767740666866	0.0460729338228703	NaN	43.1147994995117
128	86.8789520263672	5.38504838943481	-8.05808639526367	-0.0286021586507559	0.0217223595827818	-0.0152905117720366	0.0525664202868938	NaN	43.4394760131836
129	85.5802536010742	5.7097225189209	-8.25289154052734	-0.0224333461374044	0.0334106348454952	0.0210730116814375	0.0619819760322571	NaN	42.7901268005371
130	86.2295989990234	5.7097225189209	-7.9282169342041	-0.0162645354866982	0.0246444288641214	0.0541897900402546	0.0502936989068985	NaN	43.1147994995117
131	86.2295989990234	4.41102504730225	-7.73341274261475	-0.00652430532500148	0.025618452578783	0.0379560738801956	0.0269171483814716	NaN	43.1147994995117
132	86.2295989990234	3.43700218200684	-7.79834747314453	-0.000680167751852423	0.0233457311987877	0.031137915328145	0.012956153601408	NaN	43.1147994995117
133	84.9309005737305	4.73569965362549	-7.9282169342041	0.00191722682211548	0.011982130818069	0.0123068047687411	0.00743668992072344	NaN	42.4654502868652
134	85.5802536010742	4.41102504730225	-8.12302207946777	-0.00587495695799589	0.0123068047687411	-0.00230353930965066	-0.00295288790948689	NaN	42.7901268005371
135	86.2295989990234	4.73569965362549	-7.99315214157104	-0.0026282137259841	0.0210730116814375	-0.0247060675173998	-0.0143164889886975	NaN	43.1147994995117
136	86.2295989990234	5.06037378311157	-7.99315214157104	0.0350340083241463	0.00613799272105098	-0.0311995539814234	-0.0279528107494116	NaN	43.1147994995117
137	86.2295989990234	5.06037378311157	-8.12302207946777	0.0265924744307995	-0.000355493422830477	-0.0201606266200542	-0.0626929625868797	NaN	43.1147994995117
138	86.2295989990234	5.38504838943481	-7.73341274261475	0.0220470335334539	0.000293855206109583	-0.0110697457566857	-0.063342310488224	NaN	43.1147994995117
139	88.1776504516602	4.73569965362549	-7.21393346786499	0.025618452578783	0.00321592413820326	-0.0324982516467571	-0.0630176365375519	NaN	44.0888252258301
140	85.5802536010742	5.38504838943481	-8.18795680999756	0.0152288740500808	0.0149041991680861	-0.072757862508297	-0.0516540370881557	NaN	42.7901268005371
141	85.5802536010742	5.7097225189209	-7.99315214157104	0.0175015944987535	0.0239950809627771	-0.0760046094655991	-0.0286021586507559	NaN	42.7901268005371
142	85.5802536010742	6.35907125473022	-8.05808639526367	0.0123068047687411	0.020423661917448	-0.0542514286935329	-0.021459324285388	NaN	42.7901268005371
143	86.2295989990234	6.03439664840698	-7.99315214157104	0.0158782228827477	0.0142548503354192	-0.0221086721867323	-0.00587495695799589	NaN	43.1147994995117
144	85.5802536010742	6.03439664840698	-8.25289154052734	0.00289124972186983	0.00711201597005129	0.0175015944987535	0.00191722682211548	NaN	42.7901268005371
145	86.8789520263672	5.38504838943481	-7.99315214157104	0.00646266713738441	0.0158782228827477	0.0200989879667759	0.00613799272105098	NaN	43.4394760131836
146	86.2295989990234	6.68374538421631	-8.57756614685059	-0.0247060675173998	0.0213976856321096	0.0298392176628113	0.0259431265294552	NaN	43.1147994995117
147	86.2295989990234	6.03439664840698	-8.05808639526367	-0.0250307414680719	0.0314625911414623	0.0262678004801273	0.0564625114202499	NaN	43.1147994995117
148	86.8789520263672	6.35907125473022	-7.9282169342041	-0.0256800893694162	0.0123068047687411	0.0213976856321096	0.0636053457856178	NaN	43.4394760131836
149	88.8269958496094	5.06037378311157	-7.79834747314453	-0.0276281367987394	0.00354059832170606	0.0496443510055542	0.0720468759536743	NaN	44.4134979248047
150	87.5282974243164	5.06037378311157	-7.73341274261475	-0.0172385573387146	-0.00230353930965066	0.0778910145163536	0.0522417463362217	NaN	43.7641487121582
151	88.1776504516602	5.38504838943481	-7.9282169342041	-0.00230353930965066	-0.00814767740666866	0.0649040415883064	0.0327612869441509	NaN	44.0888252258301
152	88.1776504516602	5.06037378311157	-8.25289154052734	-0.00295288790948689	-0.0299008563160896	0.040228795260191	0.0126314787194133	NaN	44.0888252258301
153	88.1776504516602	4.73569965362549	-7.79834747314453	-0.00717365415766835	-0.0230826959013939	0.0149041991680861	-0.00587495695799589	NaN	44.0888252258301
154	85.5802536010742	4.41102504730225	-7.79834747314453	-0.00132951640989631	-0.0217839982360601	0.01100810803473	0.000943203864153475	NaN	42.7901268005371
155	85.5802536010742	5.38504838943481	-7.86328220367432	-0.00165419070981443	-0.0204853005707264	-0.00165419070981443	-0.00847235135734081	NaN	42.7901268005371
156	84.9309005737305	5.38504838943481	-7.53860807418823	0.0223717093467712	-0.0451605506241322	-0.00782300252467394	-0.0227580219507217	NaN	42.4654502868652
157	83.632209777832	6.68374538421631	-7.6684775352478	0.0392547734081745	-0.0497059896588326	-0.00652430532500148	-0.0682124271988869	NaN	41.816104888916
158	84.2815551757813	5.06037378311157	-7.79834747314453	0.0317872650921345	-0.0513293594121933	-0.00847235135734081	-0.0730825439095497	NaN	42.1407775878906
159	83.632209777832	7.00841951370239	-8.18795680999756	0.0262678004801273	-0.0536020807921886	-0.0350956469774246	-0.0652903541922569	NaN	41.816104888916
160	87.5282974243164	5.38504838943481	-7.79834747314453	0.0197743140161037	-0.0276281367987394	-0.0870435386896133	-0.0523033849895	NaN	43.7641487121582
161	87.5282974243164	5.7097225189209	-7.79834747314453	0.0188002903014421	-0.0188619289547205	-0.0766539573669434	-0.0347709693014622	NaN	43.7641487121582
162	88.1776504516602	5.7097225189209	-7.60354280471802	0.0106834331527352	-0.0104203969240189	-0.0747059136629105	-0.023407369852066	NaN	44.0888252258301
163	86.2295989990234	6.03439664840698	-7.99315214157104	0.00678734155371785	-0.00425158534198999	-0.0402904339134693	-0.00912170019000769	NaN	43.1147994995117
164	87.5282974243164	5.06037378311157	-7.99315214157104	0.00548864435404539	-0.0188619289547205	-0.0126931173726916	0.00711201597005129	NaN	43.7641487121582
165	84.9309005737305	7.00841951370239	-8.18795680999756	0.00646266713738441	0.00548864435404539	-0.00717365415766835	0.0136055024340749	NaN	42.4654502868652
166	87.5282974243164	4.73569965362549	-7.86328220367432	-0.0165892094373703	0.0230210572481155	0.00581331877037883	0.0379560738801956	NaN	43.7641487121582
167	85.5802536010742	4.73569965362549	-7.6684775352478	-0.0253554154187441	0.0330859608948231	-0.000680167751852423	0.0532157681882381	NaN	42.7901268005371
168	87.5282974243164	4.73569965362549	-7.73341274261475	-0.0240567177534103	0.0181509424000978	0.00711201597005129	0.0681507885456085	NaN	43.7641487121582
169	84.9309005737305	5.7097225189209	-8.12302207946777	-0.0217839982360601	0.0239950809627771	0.040228795260191	0.0782156884670258	NaN	42.4654502868652
170	86.2295989990234	5.7097225189209	-8.18795680999756	-0.0130177913233638	0.01847561635077	0.0720468759536743	0.0619819760322571	NaN	43.1147994995117
171	85.5802536010742	6.03439664840698	-7.86328220367432	-0.00587495695799589	0.0194496400654316	0.0730208978056908	0.0389300994575024	NaN	42.7901268005371
172	85.5802536010742	7.33309412002563	-8.05808639526367	0.00711201597005129	0.00321592413820326	0.0658780634403229	0.0149041991680861	NaN	42.7901268005371
173	84.9309005737305	7.00841951370239	-7.79834747314453	-0.00457625929266214	-0.00490093370899558	0.0502936989068985	0.00548864435404539	NaN	42.4654502868652
174	86.2295989990234	7.00841951370239	-8.05808639526367	-0.0126931173726916	-0.0113944197073579	0.0499690249562263	0.0288651939481497	NaN	43.1147994995117
175	86.2295989990234	7.00841951370239	-8.12302207946777	0.00711201597005129	-0.00912170019000769	0.00841071270406246	-0.00619963090866804	NaN	43.1147994995117
176	85.5802536010742	7.33309412002563	-7.9282169342041	0.0226963832974434	-0.0256800893694162	-0.00749832857400179	-0.0256800893694162	NaN	42.7901268005371
177	86.8789520263672	5.7097225189209	-7.99315214157104	0.0486703291535378	-0.0399657599627972	-0.00327756232582033	-0.0561994761228561	NaN	43.4394760131836
178	85.5802536010742	7.65776824951172	-8.25289154052734	0.0233457311987877	-0.0386670641601086	-0.00327756232582033	-0.068537101149559	NaN	42.7901268005371
179	88.1776504516602	6.35907125473022	-7.73341274261475	0.0226963832974434	-0.0445111989974976	-0.0347709693014622	-0.0565241500735283	NaN	44.0888252258301
180	85.5802536010742	7.98244285583496	-8.38276100158691	0.0152288740500808	-0.0149658378213644	-0.0594462193548679	-0.0441865250468254	NaN	42.7901268005371
181	86.2295989990234	7.33309412002563	-8.4476957321167	0.0149041991680861	-0.0185372550040483	-0.0646410062909126	-0.0370436906814575	NaN	43.1147994995117
182	85.5802536010742	7.33309412002563	-8.38276100158691	0.00938473641872406	-0.00977104809135199	-0.0568488240242004	-0.0282774847000837	NaN	42.7901268005371
183	85.5802536010742	7.33309412002563	-8.4476957321167	0.00289124972186983	-0.0100957229733467	-0.0331475995481014	-0.00749832857400179	NaN	42.7901268005371
184	85.5802536010742	7.33309412002563	-8.05808639526367	0.000943203864153475	0.000943203864153475	-0.00197886489331722	0.000943203864153475	NaN	42.7901268005371
185	88.1776504516602	6.68374538421631	-7.53860807418823	0.00191722682211548	-0.000680167751852423	-3.08191010844894e-05	0.000943203864153475	NaN	44.0888252258301
186	84.2815551757813	7.65776824951172	-8.12302207946777	-0.0224333461374044	0.0373067259788513	0.000293855206109583	0.01100810803473	NaN	42.1407775878906
187	86.2295989990234	7.98244285583496	-8.18795680999756	-0.0263294391334057	0.0447742342948914	-0.00814767740666866	0.0373067259788513	NaN	43.1147994995117
188	84.2815551757813	7.98244285583496	-8.18795680999756	-0.0347709693014622	0.0519170723855495	-0.00425158534198999	0.0450989119708538	NaN	42.1407775878906
189	84.2815551757813	7.00841951370239	-7.79834747314453	-0.0370436906814575	0.0535404421389103	0.0321119390428066	0.0587352328002453	NaN	42.1407775878906
190	85.5802536010742	7.00841951370239	-7.53860807418823	-0.0305502042174339	0.0554884895682335	0.0597092546522617	0.0450989119708538	NaN	42.7901268005371
191	83.632209777832	7.33309412002563	-7.86328220367432	-0.0175632312893867	0.0470469556748867	0.0632806718349457	0.031137915328145	NaN	41.816104888916
192	84.9309005737305	7.00841951370239	-8.12302207946777	-0.00717365415766835	0.0330859608948231	0.0551638156175613	0.0126314787194133	NaN	42.4654502868652
193	82.9828567504883	7.65776824951172	-7.99315214157104	-0.00717365415766835	0.0220470335334539	0.0304885655641556	-0.00360223650932312	NaN	41.4914283752441
194	86.2295989990234	6.35907125473022	-7.86328220367432	-0.00814767740666866	0.0210730116814375	0.0200989879667759	0.00646266713738441	NaN	43.1147994995117
195	85.5802536010742	7.33309412002563	-7.73341274261475	-0.00295288790948689	0.0145795252174139	0.00613799272105098	0.00354059832170606	NaN	42.7901268005371
196	86.8789520263672	7.00841951370239	-7.6684775352478	0.0353586822748184	-0.00360223650932312	-3.08191010844894e-05	-0.0221086721867323	NaN	43.4394760131836
197	84.9309005737305	7.98244285583496	-8.05808639526367	0.047696303576231	-0.0227580219507217	-0.00392691092565656	-0.050680011510849	NaN	42.4654502868652
198	86.8789520263672	6.68374538421631	-8.05808639526367	0.0317872650921345	-0.023407369852066	0.00289124972186983	-0.055874802172184	NaN	43.4394760131836
199	84.9309005737305	7.65776824951172	-8.05808639526367	0.025618452578783	-0.0406151078641415	-0.0295761823654175	-0.0561994761228561	NaN	42.4654502868652
200	86.2295989990234	6.68374538421631	-7.79834747314453	0.0155535480007529	-0.0237320438027382	-0.100030511617661	-0.0435371771454811	NaN	43.1147994995117
201	87.5282974243164	5.7097225189209	-7.6684775352478	0.0175015944987535	-0.0230826959013939	-0.103277251124382	-0.023407369852066	NaN	43.7641487121582
202	86.8789520263672	6.03439664840698	-7.6684775352478	0.0123068047687411	-0.0175632312893867	-0.0886669084429741	-0.00847235135734081	NaN	43.4394760131836
203	87.5282974243164	6.03439664840698	-7.60354280471802	0.00289124972186983	-0.0230826959013939	-0.0646410062909126	-0.000355493422830477	NaN	43.7641487121582
204	84.9309005737305	6.35907125473022	-7.99315214157104	-0.00717365415766835	-0.0117190945893526	-0.0354203209280968	0.0100340843200684	NaN	42.4654502868652
205	85.5802536010742	7.33309412002563	-8.12302207946777	-0.00879702530801296	0.00906006153672934	-0.0247060675173998	0.0113327819854021	NaN	42.7901268005371
206	86.2295989990234	7.00841951370239	-7.9282169342041	-0.0100957229733467	0.0194496400654316	0.00711201597005129	0.0262678004801273	NaN	43.1147994995117
207	86.8789520263672	7.00841951370239	-7.6684775352478	-0.0253554154187441	0.036657378077507	-0.00425158534198999	0.0619819760322571	NaN	43.4394760131836
208	86.2295989990234	7.65776824951172	-7.53860807418823	-0.0130177913233638	0.0282158460468054	0.00386527273803949	0.0610079504549503	NaN	43.1147994995117
209	86.2295989990234	7.98244285583496	-8.12302207946777	-0.0247060675173998	0.0278911720961332	0.0327612869441509	0.07139752805233	NaN	43.1147994995117
210	84.2815551757813	7.98244285583496	-8.25289154052734	-0.0172385573387146	0.0158782228827477	0.0668520927429199	0.0645793676376343	NaN	42.1407775878906
211	86.2295989990234	7.98244285583496	-7.9282169342041	-0.00847235135734081	0.0100340843200684	0.0613326244056225	0.0360080301761627	NaN	43.1147994995117
212	84.9309005737305	8.3071174621582	-7.9282169342041	-0.000680167751852423	0.00386527273803949	0.0509430468082428	0.0207483377307653	NaN	42.4654502868652
213	85.5802536010742	7.98244285583496	-8.12302207946777	-0.00490093370899558	-0.00132951640989631	0.0399041213095188	0.00841071270406246	NaN	42.7901268005371
214	84.9309005737305	8.3071174621582	-8.05808639526367	0.00418994715437293	-0.00555028254166245	0.0175015944987535	0.00159255252219737	NaN	42.4654502868652
215	84.2815551757813	7.98244285583496	-8.38276100158691	0.00678734155371785	-0.00230353930965066	-0.00684897974133492	-3.08191010844894e-05	NaN	42.1407775878906
216	85.5802536010742	8.3071174621582	-8.31782627105713	0.00321592413820326	-0.0152905117720366	-0.0182125810533762	-0.0211346503347158	NaN	42.7901268005371
217	86.2295989990234	7.98244285583496	-8.25289154052734	0.00711201597005129	-0.028926832601428	-0.00684897974133492	-0.0523033849895	NaN	43.1147994995117
218	84.9309005737305	8.3071174621582	-8.05808639526367	0.000943203864153475	-0.0276281367987394	-0.0130177913233638	-0.0665890574455261	NaN	42.4654502868652
219	86.8789520263672	7.65776824951172	-7.6684775352478	-0.00457625929266214	-0.0328229255974293	-0.0204853005707264	-0.0617189407348633	NaN	43.4394760131836
220	85.5802536010742	7.33309412002563	-7.86328220367432	0.0272418223321438	-0.0143164889886975	-0.0834721177816391	-0.0445111989974976	NaN	42.7901268005371
221	85.5802536010742	9.28114032745361	-8.25289154052734	0.0123068047687411	-0.00879702530801296	-0.0740565657615662	-0.0276281367987394	NaN	42.7901268005371
222	86.2295989990234	8.63179111480713	-8.18795680999756	0.0132808275520802	-0.00360223650932312	-0.0630176365375519	-0.0123684434220195	NaN	43.1147994995117
223	84.2815551757813	8.3071174621582	-8.05808639526367	-0.00555028254166245	-0.00392691092565656	-0.0409397818148136	-0.00392691092565656	NaN	42.1407775878906
224	86.8789520263672	7.65776824951172	-7.86328220367432	-0.0191866029053926	0.0022419011220336	-0.0126931173726916	0.0155535480007529	NaN	43.4394760131836
225	84.9309005737305	7.33309412002563	-7.6684775352478	-0.00619963090866804	0.00938473641872406	-0.00132951640989631	0.0136055024340749	NaN	42.4654502868652
226	82.9828567504883	8.3071174621582	-7.99315214157104	-0.0243813935667276	0.0233457311987877	0.00256657530553639	0.0285405199974775	NaN	41.4914283752441
227	83.632209777832	7.00841951370239	-8.18795680999756	-0.0328229255974293	0.0405534692108631	0.00354059832170606	0.0486703291535378	NaN	41.816104888916
228	82.9828567504883	8.3071174621582	-8.12302207946777	-0.0292515084147453	0.0269171483814716	0.00191722682211548	0.06393001973629	NaN	41.4914283752441
229	84.9309005737305	7.33309412002563	-7.86328220367432	-0.0334722734987736	0.0230210572481155	0.0379560738801956	0.0616573020815849	NaN	42.4654502868652
230	86.2295989990234	7.65776824951172	-7.73341274261475	-0.0149658378213644	0.013930176384747	0.0850338488817215	0.0447742342948914	NaN	43.1147994995117
231	85.5802536010742	7.65776824951172	-7.47367286682129	-0.00327756232582033	0.0123068047687411	0.066202737390995	0.0233457311987877	NaN	42.7901268005371
232	85.5802536010742	7.98244285583496	-7.99315214157104	-0.00197886489331722	0.01100810803473	0.0480209775269032	-0.0026282137259841	NaN	42.7901268005371
233	86.2295989990234	6.68374538421631	-7.9282169342041	-0.00327756232582033	0.00451462110504508	0.0399041213095188	-0.0026282137259841	NaN	43.1147994995117
234	86.2295989990234	7.00841951370239	-7.99315214157104	-0.00522560812532902	-0.00327756232582033	0.0188002903014421	-0.00392691092565656	NaN	43.1147994995117
235	86.8789520263672	6.35907125473022	-7.73341274261475	0.00808603875339031	0.00126787810586393	0.000618529506027699	-0.0133424662053585	NaN	43.4394760131836
236	86.2295989990234	6.03439664840698	-7.53860807418823	0.0272418223321438	-0.0110697457566857	-0.0169138833880424	-0.0337969474494457	NaN	43.1147994995117
237	85.5802536010742	6.68374538421631	-7.73341274261475	0.041852168738842	-0.0360696688294411	-0.0165892094373703	-0.0682124271988869	NaN	42.7901268005371
238	86.8789520263672	5.7097225189209	-8.05808639526367	0.0314625911414623	-0.0324982516467571	-3.08191010844894e-05	-0.0750305876135826	NaN	43.4394760131836
239	85.5802536010742	6.68374538421631	-8.25289154052734	0.0304885655641556	-0.0334722734987736	-0.0175632312893867	-0.0555501282215118	NaN	42.7901268005371
240	85.5802536010742	6.68374538421631	-8.12302207946777	0.0213976856321096	-0.0156151866540313	-0.0620436146855354	-0.0383423902094364	NaN	42.7901268005371
241	85.5802536010742	5.7097225189209	-7.9282169342041	0.0168522447347641	0.000943203864153475	-0.0750305876135826	-0.0354203209280968	NaN	42.7901268005371
242	85.5802536010742	6.03439664840698	-7.60354280471802	0.0142548503354192	0.00906006153672934	-0.0766539573669434	-0.00847235135734081	NaN	42.7901268005371
243	84.9309005737305	6.35907125473022	-7.60354280471802	0.0103587592020631	0.00613799272105098	-0.0542514286935329	-0.00295288790948689	NaN	42.4654502868652
244	84.2815551757813	7.65776824951172	-8.18795680999756	0.00321592413820326	0.00938473641872406	-0.0295761823654175	0.01100810803473	NaN	42.1407775878906
245	84.2815551757813	8.3071174621582	-8.18795680999756	0.00256657530553639	0.0200989879667759	-0.0107450718060136	0.00548864435404539	NaN	42.1407775878906
246	85.5802536010742	6.68374538421631	-7.9282169342041	-0.0172385573387146	0.0373067259788513	-0.0182125810533762	0.0298392176628113	NaN	42.7901268005371
247	84.2815551757813	8.3071174621582	-8.12302207946777	-0.02697878703475	0.0334106348454952	-0.0221086721867323	0.040228795260191	NaN	42.1407775878906
248	87.5282974243164	6.68374538421631	-7.60354280471802	-0.0195112787187099	0.0340599827468395	-0.0139918150380254	0.0593845807015896	NaN	43.7641487121582
249	85.5802536010742	8.63179111480713	-8.12302207946777	-0.0253554154187441	0.0298392176628113	0.0334106348454952	0.0561378374695778	NaN	42.7901268005371
250	85.5802536010742	7.98244285583496	-8.51263046264648	-0.0113944197073579	0.0178262684494257	0.0678261145949364	0.0438002124428749	NaN	42.7901268005371
251	84.9309005737305	7.98244285583496	-8.38276100158691	-0.000680167751852423	0.0191249661147594	0.0623066499829292	0.0226963832974434	NaN	42.4654502868652
252	86.2295989990234	7.33309412002563	-8.31782627105713	-0.00197886489331722	0.01100810803473	0.0525664202868938	0.00970941036939621	NaN	43.1147994995117
253	84.2815551757813	8.3071174621582	-8.05808639526367	0.000943203864153475	0.00354059832170606	0.0363327041268349	-0.00327756232582033	NaN	42.1407775878906
254	84.9309005737305	7.65776824951172	-7.73341274261475	0.00646266713738441	-0.00197886489331722	0.0236704051494598	0.000943203864153475	NaN	42.4654502868652
255	84.2815551757813	7.98244285583496	-7.99315214157104	0.0100340843200684	-0.00490093370899558	0.000943203864153475	-0.00555028254166245	NaN	42.1407775878906
256	85.5802536010742	7.98244285583496	-8.18795680999756	0.0337353087961674	-0.00165419070981443	-0.0175632312893867	-0.0295761823654175	NaN	42.7901268005371
257	86.2295989990234	5.7097225189209	-7.79834747314453	0.0360080301761627	-0.0237320438027382	-0.0120437685400248	-0.0571734979748726	NaN	43.1147994995117
258	83.632209777832	7.65776824951172	-7.73341274261475	0.0317872650921345	-0.0195112787187099	-0.00490093370899558	-0.0730825439095497	NaN	41.816104888916
259	82.3335113525391	7.00841951370239	-7.4087381362915	0.0230210572481155	-0.0204853005707264	-0.0230826959013939	-0.0539267547428608	NaN	41.1667556762695
260	83.632209777832	6.35907125473022	-7.34380340576172	0.0100340843200684	-0.0123684434220195	-0.0610695891082287	-0.0435371771454811	NaN	41.816104888916
261	83.632209777832	6.03439664840698	-7.6684775352478	0.00548864435404539	-0.0026282137259841	-0.0714591667056084	-0.0305502042174339	NaN	41.816104888916
262	83.632209777832	7.33309412002563	-7.86328220367432	0.00191722682211548	0.00776136433705688	-0.0490566417574883	-0.0130177913233638	NaN	41.816104888916
263	83.632209777832	6.35907125473022	-7.6684775352478	-0.00619963090866804	0.0022419011220336	-0.0350956469774246	-0.00652430532500148	NaN	41.816104888916
264	84.9309005737305	6.68374538421631	-7.6684775352478	0.00418994715437293	0.00289124972186983	0.00711201597005129	0.00354059832170606	NaN	42.4654502868652
265	84.9309005737305	6.68374538421631	-7.4087381362915	0.00386527273803949	0.0132808275520802	0.0022419011220336	0.00873538758605719	NaN	42.4654502868652
266	84.2815551757813	7.65776824951172	-7.60354280471802	-0.0253554154187441	0.0191249661147594	0.0116574559360743	0.0269171483814716	NaN	42.1407775878906
267	87.5282974243164	6.03439664840698	-7.73341274261475	-0.023407369852066	0.0213976856321096	0.00418994715437293	0.0645793676376343	NaN	43.7641487121582
268	84.9309005737305	7.65776824951172	-8.25289154052734	-0.0253554154187441	0.0188002903014421	0.00548864435404539	0.0759429708123207	NaN	42.4654502868652
269	85.5802536010742	7.00841951370239	-7.9282169342041	-0.038017712533474	0.00906006153672934	0.0399041213095188	0.0678261145949364	NaN	42.7901268005371
270	86.2295989990234	6.03439664840698	-7.73341274261475	-0.0165892094373703	0.0132808275520802	0.0876312479376793	0.0642546936869621	NaN	43.1147994995117
271	86.8789520263672	5.38504838943481	-7.73341274261475	-0.0100957229733467	0.00191722682211548	0.0733455792069435	0.045423585921526	NaN	43.4394760131836
272	86.8789520263672	5.38504838943481	-7.6684775352478	-0.00100484199356288	-0.00814767740666866	0.0593845807015896	0.0207483377307653	NaN	43.4394760131836
273	86.2295989990234	5.06037378311157	-8.05808639526367	-0.00100484199356288	-0.0221086721867323	0.0389300994575024	0.00711201597005129	NaN	43.1147994995117
274	84.2815551757813	6.03439664840698	-8.05808639526367	-0.00197886489331722	-0.0311995539814234	0.012956153601408	-0.000355493422830477	NaN	42.1407775878906
275	83.632209777832	5.38504838943481	-7.86328220367432	-0.000355493422830477	-0.0256800893694162	-0.0188619289547205	0.00418994715437293	NaN	41.816104888916
276	85.5802536010742	5.7097225189209	-7.79834747314453	0.0249691028147936	-0.0328229255974293	-0.0273034609854221	-0.0250307414680719	NaN	42.7901268005371
277	86.2295989990234	6.35907125473022	-7.99315214157104	0.0376313999295235	-0.0545761026442051	-0.0175632312893867	-0.0519787110388279	NaN	43.1147994995117
278	86.2295989990234	5.7097225189209	-7.6684775352478	0.0353586822748184	-0.0519787110388279	-0.0169138833880424	-0.0597708933055401	NaN	43.1147994995117
279	87.5282974243164	6.03439664840698	-8.05808639526367	0.0275664981454611	-0.0477579422295094	-0.0266541130840778	-0.0510046854615211	NaN	43.7641487121582
280	87.5282974243164	7.00841951370239	-8.31782627105713	0.0149041991680861	-0.0370436906814575	-0.0815240740776062	-0.0454852245748043	NaN	43.7641487121582
281	85.5802536010742	7.33309412002563	-8.05808639526367	0.020423661917448	-0.00879702530801296	-0.0734072178602219	-0.0250307414680719	NaN	42.7901268005371
282	86.2295989990234	7.00841951370239	-8.05808639526367	0.00906006153672934	-0.0152905117720366	-0.0675630792975426	-0.0113944197073579	NaN	43.1147994995117
283	85.5802536010742	7.65776824951172	-7.6684775352478	0.0123068047687411	0.00191722682211548	-0.0412644557654858	-0.00230353930965066	NaN	42.7901268005371
284	86.2295989990234	7.00841951370239	-8.25289154052734	0.00126787810586393	-0.00522560812532902	-0.0139918150380254	0.00581331877037883	NaN	43.1147994995117
285	86.8789520263672	6.03439664840698	-8.18795680999756	-0.00944637414067984	0.00159255252219737	0.00354059832170606	0.0116574559360743	NaN	43.4394760131836
286	86.2295989990234	5.7097225189209	-8.12302207946777	-0.0169138833880424	0.0259431265294552	0.00743668992072344	0.0155535480007529	NaN	43.1147994995117
287	85.5802536010742	7.00841951370239	-8.18795680999756	-0.0282774847000837	0.0239950809627771	-0.00295288790948689	0.0509430468082428	NaN	42.7901268005371
288	86.2295989990234	6.03439664840698	-7.9282169342041	-0.0195112787187099	0.0230210572481155	0.011982130818069	0.0538651160895824	NaN	43.1147994995117
289	86.8789520263672	5.7097225189209	-7.6684775352478	-0.0370436906814575	0.0181509424000978	0.0496443510055542	0.066202737390995	NaN	43.4394760131836
290	85.5802536010742	7.33309412002563	-8.57756614685059	-0.0104203969240189	0.0243197549134493	0.101592242717743	0.047696303576231	NaN	42.7901268005371
291	86.2295989990234	7.00841951370239	-7.99315214157104	-0.00652430532500148	0.0249691028147936	0.0873065739870071	0.0220470335334539	NaN	43.1147994995117
292	84.9309005737305	7.65776824951172	-7.86328220367432	0.00256657530553639	0.0181509424000978	0.0821117833256721	0.0136055024340749	NaN	42.4654502868652
293	86.8789520263672	7.33309412002563	-8.05808639526367	-0.00587495695799589	0.00711201597005129	0.0720468759536743	0.00289124972186983	NaN	43.4394760131836
294	86.8789520263672	6.68374538421631	-7.9282169342041	-0.0107450718060136	0.00808603875339031	0.0314625911414623	-0.00197886489331722	NaN	43.4394760131836
295	88.8269958496094	6.68374538421631	-7.99315214157104	0.00743668992072344	0.0155535480007529	0.0126314787194133	-0.0133424662053585	NaN	44.4134979248047
296	86.8789520263672	6.03439664840698	-8.05808639526367	0.0275664981454611	0.00646266713738441	-0.023407369852066	-0.0370436906814575	NaN	43.4394760131836
297	86.2295989990234	5.7097225189209	-7.73341274261475	0.0373067259788513	0.000943203864153475	-0.0399657599627972	-0.0597708933055401	NaN	43.1147994995117
298	85.5802536010742	6.03439664840698	-7.86328220367432	0.0252937767654657	-0.0149658378213644	-0.0532774068415165	-0.0786020010709763	NaN	42.7901268005371
299	83.632209777832	6.68374538421631	-7.79834747314453	0.0158782228827477	-0.023407369852066	-0.0766539573669434	-0.0620436146855354	NaN	41.816104888916
300	84.9309005737305	5.7097225189209	-7.53860807418823	0.0243197549134493	-0.00230353930965066	-0.117238245904446	-0.0445111989974976	NaN	42.4654502868652
301	84.9309005737305	5.7097225189209	-7.86328220367432	0.0123068047687411	-0.0026282137259841	-0.131199240684509	-0.0334722734987736	NaN	42.4654502868652
302	84.2815551757813	6.03439664840698	-8.12302207946777	0.00256657530553639	-0.0026282137259841	-0.103601925075054	-0.021459324285388	NaN	42.1407775878906
303	85.5802536010742	6.03439664840698	-7.9282169342041	0.00159255252219737	-0.0143164889886975	-0.0649656802415848	-0.0169138833880424	NaN	42.7901268005371
304	85.5802536010742	6.03439664840698	-7.73341274261475	-0.00814767740666866	-0.0120437685400248	-0.0123684434220195	0.0022419011220336	NaN	42.7901268005371
305	85.5802536010742	7.33309412002563	-7.9282169342041	0.000943203864153475	-0.00132951640989631	0.0136055024340749	0.000618529506027699	NaN	42.7901268005371
306	86.2295989990234	7.00841951370239	-7.86328220367432	-0.0204853005707264	0.0123068047687411	0.0149041991680861	0.0100340843200684	NaN	43.1147994995117
307	86.8789520263672	6.35907125473022	-7.99315214157104	-0.0311995539814234	0.0295145437121391	0.00483929552137852	0.0457482598721981	NaN	43.4394760131836
308	86.8789520263672	7.33309412002563	-8.25289154052734	-0.0188619289547205	0.025618452578783	0.00256657530553639	0.0489950031042099	NaN	43.4394760131836
309	85.5802536010742	7.00841951370239	-7.79834747314453	-0.0354203209280968	0.0265924744307995	0.0269171483814716	0.060358602553606	NaN	42.7901268005371
310	87.5282974243164	5.38504838943481	-7.86328220367432	-0.0107450718060136	0.0304885655641556	0.0642546936869621	0.0567871853709221	NaN	43.7641487121582
311	87.5282974243164	5.06037378311157	-7.73341274261475	0.00548864435404539	0.0295145437121391	0.0450989119708538	0.0347093306481838	NaN	43.7641487121582
312	88.1776504516602	5.38504838943481	-7.6684775352478	-0.00684897974133492	0.031137915328145	0.0178262684494257	0.0188002903014421	NaN	44.0888252258301
313	86.8789520263672	4.73569965362549	-7.9282169342041	-0.00619963090866804	0.0239950809627771	0.0213976856321096	-0.0104203969240189	NaN	43.4394760131836
314	86.2295989990234	5.38504838943481	-8.05808639526367	-0.00522560812532902	0.0213976856321096	-0.000355493422830477	0.00970941036939621	NaN	43.1147994995117
315	84.9309005737305	5.7097225189209	-7.79834747314453	-0.00327756232582033	0.0226963832974434	-0.0149658378213644	0.000618529506027699	NaN	42.4654502868652
316	85.5802536010742	6.35907125473022	-7.9282169342041	0.0324366129934788	0.00970941036939621	-0.0350956469774246	-0.0286021586507559	NaN	42.7901268005371
317	85.5802536010742	6.68374538421631	-7.79834747314453	0.0265924744307995	-0.0026282137259841	-0.0169138833880424	-0.0487319678068161	NaN	42.7901268005371
318	85.5802536010742	7.00841951370239	-7.86328220367432	0.0314625911414623	-0.0107450718060136	-0.00912170019000769	-0.0574981719255447	NaN	42.7901268005371
319	86.8789520263672	5.7097225189209	-7.99315214157104	0.0239950809627771	-0.00619963090866804	-0.0201606266200542	-0.0571734979748726	NaN	43.4394760131836
320	84.9309005737305	7.33309412002563	-8.18795680999756	0.013930176384747	-0.023407369852066	-0.0701604709029198	-0.0399657599627972	NaN	42.4654502868652
321	85.5802536010742	7.00841951370239	-7.79834747314453	0.0197743140161037	-0.0172385573387146	-0.0607449151575565	-0.028926832601428	NaN	42.7901268005371
322	86.2295989990234	7.33309412002563	-7.99315214157104	0.0171769186854362	-0.0311995539814234	-0.0357449948787689	-0.0208099745213985	NaN	43.1147994995117
323	86.2295989990234	7.33309412002563	-7.86328220367432	0.0132808275520802	-0.0376930385828018	-0.0191866029053926	-0.00652430532500148	NaN	43.1147994995117
324	85.5802536010742	8.3071174621582	-8.38276100158691	0.00776136433705688	-0.0299008563160896	0.012956153601408	-3.08191010844894e-05	NaN	42.7901268005371
325	88.1776504516602	6.03439664840698	-7.9282169342041	0.0126314787194133	-0.0367190167307854	0.0314625911414623	0.0136055024340749	NaN	44.0888252258301
326	85.5802536010742	7.65776824951172	-8.05808639526367	-0.00684897974133492	-0.0149658378213644	0.0376313999295235	0.00970941036939621	NaN	42.7901268005371
327	86.2295989990234	7.33309412002563	-8.05808639526367	-0.0175632312893867	-0.0104203969240189	0.0350340083241463	0.0512677207589149	NaN	43.1147994995117
328	86.2295989990234	6.68374538421631	-7.79834747314453	-0.0201606266200542	-0.0188619289547205	0.0327612869441509	0.0551638156175613	NaN	43.1147994995117
329	87.5282974243164	6.03439664840698	-7.73341274261475	-0.0247060675173998	-0.0136671401560307	0.0538651160895824	0.0655533894896507	NaN	43.7641487121582
330	85.5802536010742	7.65776824951172	-8.18795680999756	-0.0146411629393697	-0.0152905117720366	0.0876312479376793	0.0480209775269032	NaN	42.7901268005371
331	84.9309005737305	7.00841951370239	-8.25289154052734	0.0022419011220336	-0.0113944197073579	0.0778910145163536	0.0324366129934788	NaN	42.4654502868652
332	84.2815551757813	7.65776824951172	-8.12302207946777	-0.00230353930965066	-0.00522560812532902	0.0733455792069435	0.011982130818069	NaN	42.1407775878906
333	84.2815551757813	7.65776824951172	-8.05808639526367	0.00126787810586393	-0.00327756232582033	0.0473716296255589	0.0103587592020631	NaN	42.1407775878906
334	85.5802536010742	7.00841951370239	-7.60354280471802	-0.0159398596733809	-0.0198359526693821	0.0376313999295235	-0.00132951640989631	NaN	42.7901268005371
335	84.9309005737305	7.00841951370239	-7.73341274261475	-0.0107450718060136	-0.0221086721867323	-0.00425158534198999	-0.00197886489331722	NaN	42.4654502868652
336	84.2815551757813	6.35907125473022	-7.9282169342041	0.0168522447347641	-0.0182125810533762	-0.00490093370899558	-0.0243813935667276	NaN	42.1407775878906
337	81.6841583251953	8.3071174621582	-7.86328220367432	0.0239950809627771	-0.0308748781681061	0.000943203864153475	-0.0510046854615211	NaN	40.8420791625977
338	83.632209777832	6.35907125473022	-7.9282169342041	0.0217223595827818	-0.0227580219507217	0.0152288740500808	-0.0639916583895683	NaN	41.816104888916
339	82.9828567504883	7.65776824951172	-7.99315214157104	0.0171769186854362	-0.0198359526693821	-0.023407369852066	-0.0523033849895	NaN	41.4914283752441
340	84.2815551757813	6.03439664840698	-7.47367286682129	0.0152288740500808	-0.00847235135734081	-0.0516540370881557	-0.0383423902094364	NaN	42.1407775878906
341	85.5802536010742	6.68374538421631	-7.73341274261475	0.0168522447347641	-0.00425158534198999	-0.0652903541922569	-0.0266541130840778	NaN	42.7901268005371
342	87.5282974243164	6.68374538421631	-7.99315214157104	0.0149041991680861	0.00516396993771195	-0.0659397020936012	-0.0107450718060136	NaN	43.7641487121582
343	86.2295989990234	7.00841951370239	-7.99315214157104	0.00841071270406246	-0.000680167751852423	-0.0480826161801815	-0.00457625929266214	NaN	43.1147994995117
344	84.9309005737305	7.33309412002563	-7.86328220367432	-0.00587495695799589	0.0100340843200684	-0.0256800893694162	0.00678734155371785	NaN	42.4654502868652
345	84.9309005737305	6.68374538421631	-7.86328220367432	0.0022419011220336	0.00646266713738441	-0.0123684434220195	0.00711201597005129	NaN	42.4654502868652
346	86.2295989990234	6.03439664840698	-7.60354280471802	-0.0175632312893867	0.0269171483814716	-3.08191010844894e-05	0.0239950809627771	NaN	43.1147994995117
347	86.2295989990234	5.38504838943481	-7.79834747314453	-0.02697878703475	0.0288651939481497	-0.0149658378213644	0.0584105588495731	NaN	43.1147994995117
348	86.8789520263672	6.35907125473022	-8.31782627105713	-0.0286021586507559	0.0239950809627771	0.00256657530553639	0.0522417463362217	NaN	43.4394760131836
349	84.2815551757813	6.03439664840698	-7.99315214157104	-0.0263294391334057	0.0295145437121391	0.0405534692108631	0.0584105588495731	NaN	42.1407775878906
350	83.632209777832	7.00841951370239	-7.73341274261475	-0.0221086721867323	0.0230210572481155	0.0795143842697144	0.0457482598721981	NaN	41.816104888916
351	86.2295989990234	6.35907125473022	-7.73341274261475	-0.00555028254166245	0.0233457311987877	0.066202737390995	0.0188002903014421	NaN	43.1147994995117
352	86.8789520263672	7.33309412002563	-7.53860807418823	-0.0026282137259841	0.0181509424000978	0.0515923984348774	0.0136055024340749	NaN	43.4394760131836
353	86.2295989990234	7.00841951370239	-7.99315214157104	0.000293855206109583	0.0100340843200684	0.0457482598721981	0.00581331877037883	NaN	43.1147994995117
354	84.2815551757813	7.98244285583496	-8.25289154052734	-0.0133424662053585	0.01100810803473	0.0126314787194133	0.000618529506027699	NaN	42.1407775878906
355	85.5802536010742	7.65776824951172	-8.18795680999756	0.01100810803473	0.0178262684494257	0.00711201597005129	-0.00522560812532902	NaN	42.7901268005371
356	84.2815551757813	7.98244285583496	-8.12302207946777	0.0340599827468395	0.0106834331527352	-0.00879702530801296	-0.02697878703475	NaN	42.1407775878906
357	85.5802536010742	6.68374538421631	-7.79834747314453	0.0425015166401863	-0.00425158534198999	0.00776136433705688	-0.0646410062909126	NaN	42.7901268005371
358	82.9828567504883	8.3071174621582	-8.05808639526367	0.0369820520281792	0.00451462110504508	0.0301638916134834	-0.0646410062909126	NaN	41.4914283752441
359	86.2295989990234	6.68374538421631	-8.18795680999756	0.0321119390428066	0.00548864435404539	-0.00132951640989631	-0.0600955672562122	NaN	43.1147994995117
360	86.8789520263672	7.33309412002563	-8.4476957321167	0.0239950809627771	0.0197743140161037	-0.039641086012125	-0.0425631552934647	NaN	43.4394760131836
361	84.9309005737305	7.98244285583496	-8.31782627105713	0.0162028968334198	0.0327612869441509	-0.0730825439095497	-0.0328229255974293	NaN	42.4654502868652
362	83.632209777832	7.98244285583496	-7.99315214157104	0.01100810803473	0.0431508645415306	-0.0954850688576698	-0.0169138833880424	NaN	41.816104888916
363	84.2815551757813	7.98244285583496	-7.9282169342041	0.0113327819854021	0.0321119390428066	-0.0844461396336555	-0.0100957229733467	NaN	42.1407775878906
364	84.9309005737305	7.00841951370239	-7.73341274261475	0.000943203864153475	0.0324366129934788	-0.0597708933055401	0.00548864435404539	NaN	42.4654502868652
365	85.5802536010742	7.33309412002563	-8.12302207946777	-0.0100957229733467	0.0324366129934788	-0.0454852245748043	0.0136055024340749	NaN	42.7901268005371
366	83.632209777832	7.98244285583496	-8.05808639526367	-0.0208099745213985	0.0304885655641556	-0.0282774847000837	0.0327612869441509	NaN	41.816104888916
367	83.632209777832	8.3071174621582	-8.05808639526367	-0.0282774847000837	0.0379560738801956	-0.0305502042174339	0.052891094237566	NaN	41.816104888916
368	83.632209777832	7.65776824951172	-7.79834747314453	-0.0273034609854221	0.0155535480007529	-0.0123684434220195	0.0616573020815849	NaN	41.816104888916
369	84.9309005737305	6.68374538421631	-7.53860807418823	-0.0295761823654175	0.0168522447347641	0.0249691028147936	0.06393001973629	NaN	42.4654502868652
370	83.632209777832	7.33309412002563	-8.05808639526367	-0.0273034609854221	-0.00652430532500148	0.0668520927429199	0.0593845807015896	NaN	41.816104888916
371	81.6841583251953	7.65776824951172	-8.12302207946777	-0.0204853005707264	-0.0133424662053585	0.0707481801509857	0.0327612869441509	NaN	40.8420791625977
372	82.3335113525391	8.3071174621582	-8.25289154052734	-0.0113944197073579	-0.0162645354866982	0.0597092546522617	0.0213976856321096	NaN	41.1667556762695
373	82.3335113525391	7.33309412002563	-8.12302207946777	-0.00587495695799589	-0.0386670641601086	0.0389300994575024	-0.00295288790948689	NaN	41.1667556762695
374	84.2815551757813	6.68374538421631	-7.73341274261475	0.00873538758605719	-0.0367190167307854	0.0181509424000978	0.00970941036939621	NaN	42.1407775878906
375	83.632209777832	7.33309412002563	-7.53860807418823	0.00256657530553639	-0.0360696688294411	0.000618529506027699	0.00776136433705688	NaN	41.816104888916
376	84.2815551757813	6.35907125473022	-7.99315214157104	0.0317872650921345	-0.0487319678068161	-0.0204853005707264	-0.0308748781681061	NaN	42.1407775878906
377	82.3335113525391	7.65776824951172	-8.12302207946777	0.0382807515561581	-0.0519787110388279	-0.00944637414067984	-0.0587968714535236	NaN	41.1667556762695
378	85.5802536010742	7.00841951370239	-7.79834747314453	0.0269171483814716	-0.0532774068415165	-0.0107450718060136	-0.0643163323402405	NaN	42.7901268005371
379	84.9309005737305	7.98244285583496	-7.99315214157104	0.0226963832974434	-0.0545761026442051	-0.0292515084147453	-0.0656150281429291	NaN	42.4654502868652
380	82.9828567504883	8.3071174621582	-7.99315214157104	0.0132808275520802	-0.0393164120614529	-0.0818487480282784	-0.0510046854615211	NaN	41.4914283752441
381	84.9309005737305	6.03439664840698	-7.60354280471802	0.00678734155371785	-0.0386670641601086	-0.0734072178602219	-0.0331475995481014	NaN	42.4654502868652
382	84.2815551757813	6.35907125473022	-7.99315214157104	0.0142548503354192	-0.0302255302667618	-0.0523033849895	-0.0201606266200542	NaN	42.1407775878906
383	85.5802536010742	6.03439664840698	-7.9282169342041	0.0152288740500808	-0.0286021586507559	-0.0370436906814575	-0.00457625929266214	NaN	42.7901268005371
384	83.632209777832	6.68374538421631	-8.18795680999756	0.00711201597005129	-0.0126931173726916	-0.0169138833880424	0.00126787810586393	NaN	41.816104888916
385	84.9309005737305	7.00841951370239	-7.99315214157104	0.00256657530553639	-0.0117190945893526	-0.00197886489331722	0.0116574559360743	NaN	42.4654502868652
386	86.2295989990234	6.35907125473022	-7.60354280471802	-0.00944637414067984	0.0272418223321438	0.0233457311987877	0.0226963832974434	NaN	43.1147994995117
387	84.9309005737305	6.68374538421631	-7.60354280471802	-0.02697878703475	0.0561378374695778	0.013930176384747	0.0460729338228703	NaN	42.4654502868652
388	85.5802536010742	7.00841951370239	-7.99315214157104	-0.0230826959013939	0.0619819760322571	0.0188002903014421	0.0606832765042782	NaN	42.7901268005371
389	84.9309005737305	7.65776824951172	-8.25289154052734	-0.0295761823654175	0.076592318713665	0.0525664202868938	0.0610079504549503	NaN	42.4654502868652
390	84.2815551757813	7.00841951370239	-7.9282169342041	-0.0237320438027382	0.0723715499043465	0.0782156884670258	0.0467222817242146	NaN	42.1407775878906
391	84.9309005737305	7.00841951370239	-7.79834747314453	-0.00230353930965066	0.07431960105896	0.0739949271082878	0.0295145437121391	NaN	42.4654502868652
392	85.5802536010742	6.68374538421631	-7.6684775352478	-0.00457625929266214	0.07139752805233	0.0425015166401863	-0.00165419070981443	NaN	42.7901268005371
393	84.2815551757813	7.33309412002563	-7.99315214157104	-0.0100957229733467	0.0623066499829292	0.00321592413820326	-0.00425158534198999	NaN	42.1407775878906
394	85.5802536010742	7.33309412002563	-8.38276100158691	-0.00619963090866804	0.0541897900402546	-0.0467839203774929	0.00678734155371785	NaN	42.7901268005371
395	84.9309005737305	7.98244285583496	-8.4476957321167	-0.00425158534198999	0.0428261905908585	-0.0649656802415848	-0.00490093370899558	NaN	42.4654502868652
396	85.5802536010742	7.65776824951172	-8.12302207946777	0.01847561635077	0.00841071270406246	-0.0828227698802948	-0.0341216214001179	NaN	42.7901268005371
397	86.2295989990234	7.33309412002563	-8.05808639526367	0.0343846566975117	-0.0191866029053926	-0.0747059136629105	-0.0682124271988869	NaN	43.1147994995117
398	85.5802536010742	7.65776824951172	-7.9282169342041	0.0243197549134493	-0.032173577696085	-0.0571734979748726	-0.0763292834162712	NaN	42.7901268005371
399	86.2295989990234	6.68374538421631	-7.79834747314453	0.0249691028147936	-0.0454852245748043	-0.0549007803201675	-0.0581475235521793	NaN	43.1147994995117
400	86.8789520263672	6.35907125473022	-8.05808639526367	0.0188002903014421	-0.0402904339134693	-0.0743812397122383	-0.0428878292441368	NaN	43.4394760131836
401	86.2295989990234	6.03439664840698	-8.25289154052734	0.0113327819854021	-0.0428878292441368	-0.0639916583895683	-0.0221086721867323	NaN	43.1147994995117
402	87.5282974243164	6.35907125473022	-8.12302207946777	0.00516396993771195	-0.0376930385828018	-0.0412644557654858	-0.0211346503347158	NaN	43.7641487121582
403	86.2295989990234	6.35907125473022	-7.79834747314453	0.00743668992072344	-0.0402904339134693	-0.00652430532500148	0.00289124972186983	NaN	43.1147994995117
404	86.2295989990234	6.35907125473022	-7.53860807418823	0.00354059832170606	-0.043212503194809	0.025618452578783	-3.08191010844894e-05	NaN	43.1147994995117
405	84.2815551757813	6.68374538421631	-7.53860807418823	-3.08191010844894e-05	-0.0347709693014622	0.0460729338228703	0.0116574559360743	NaN	42.1407775878906
406	82.9828567504883	7.98244285583496	-8.05808639526367	-0.0172385573387146	-0.0208099745213985	0.0399041213095188	0.0200989879667759	NaN	41.4914283752441
407	83.632209777832	6.68374538421631	-7.47367286682129	-0.0195112787187099	-0.0113944197073579	0.0278911720961332	0.0515923984348774	NaN	41.816104888916
408	82.3335113525391	7.65776824951172	-7.9282169342041	-0.0243813935667276	-0.0149658378213644	0.0285405199974775	0.0600339286029339	NaN	41.1667556762695
409	84.2815551757813	6.35907125473022	-7.73341274261475	-0.023407369852066	-0.0110697457566857	0.0574365332722664	0.0665274113416672	NaN	42.1407775878906
410	84.2815551757813	6.68374538421631	-7.34380340576172	-0.00944637414067984	0.00581331877037883	0.107761055231094	0.0561378374695778	NaN	42.1407775878906
411	85.5802536010742	6.03439664840698	-7.9282169342041	-0.0026282137259841	-0.00749832857400179	0.102241590619087	0.0327612869441509	NaN	42.7901268005371
412	85.5802536010742	7.00841951370239	-8.12302207946777	0.00873538758605719	0.00256657530553639	0.0889299437403679	0.0103587592020631	NaN	42.7901268005371
413	86.8789520263672	6.35907125473022	-7.99315214157104	0.00743668992072344	0.01100810803473	0.0681507885456085	0.00548864435404539	NaN	43.4394760131836
414	86.2295989990234	6.68374538421631	-7.79834747314453	-0.00230353930965066	0.0132808275520802	0.0522417463362217	-0.00490093370899558	NaN	43.1147994995117
415	87.5282974243164	6.03439664840698	-7.34380340576172	0.00743668992072344	0.0249691028147936	0.0230210572481155	-0.00652430532500148	NaN	43.7641487121582
416	84.9309005737305	7.00841951370239	-7.34380340576172	0.0295145437121391	0.00906006153672934	-0.00392691092565656	-0.0292515084147453	NaN	42.4654502868652
417	85.5802536010742	6.35907125473022	-7.99315214157104	0.0340599827468395	-0.000355493422830477	-0.0191866029053926	-0.0607449151575565	NaN	42.7901268005371
418	84.9309005737305	5.38504838943481	-7.6684775352478	0.0217223595827818	0.00548864435404539	-0.0211346503347158	-0.0636669844388962	NaN	42.4654502868652
419	87.5282974243164	4.41102504730225	-7.79834747314453	0.0210730116814375	0.00808603875339031	-0.0523033849895	-0.0597708933055401	NaN	43.7641487121582
420	84.9309005737305	5.7097225189209	-7.86328220367432	0.00613799272105098	0.0162028968334198	-0.0850954875349998	-0.0448358729481697	NaN	42.4654502868652
421	85.5802536010742	5.7097225189209	-7.86328220367432	0.0123068047687411	0.0265924744307995	-0.0997058376669884	-0.03444629535079	NaN	42.7901268005371
422	85.5802536010742	5.38504838943481	-7.9282169342041	0.00613799272105098	0.0262678004801273	-0.105225294828415	-0.0152905117720366	NaN	42.7901268005371
423	84.2815551757813	6.68374538421631	-8.25289154052734	0.00711201597005129	0.0155535480007529	-0.0669137313961983	-0.00879702530801296	NaN	42.1407775878906
424	86.2295989990234	6.35907125473022	-8.12302207946777	-0.0191866029053926	0.012956153601408	-0.0376930385828018	-0.00132951640989631	NaN	43.1147994995117
425	86.8789520263672	6.68374538421631	-7.79834747314453	-0.0113944197073579	0.0149041991680861	-0.0357449948787689	0.00678734155371785	NaN	43.4394760131836
426	86.2295989990234	5.7097225189209	-7.73341274261475	-0.0227580219507217	0.0285405199974775	-0.0139918150380254	0.0288651939481497	NaN	43.1147994995117
427	84.9309005737305	7.33309412002563	-7.86328220367432	-0.032173577696085	0.0343846566975117	-0.0143164889886975	0.0502936989068985	NaN	42.4654502868652
428	88.1776504516602	5.7097225189209	-7.86328220367432	-0.0250307414680719	0.0194496400654316	-0.0143164889886975	0.0600339286029339	NaN	44.0888252258301
429	85.5802536010742	7.00841951370239	-8.18795680999756	-0.0217839982360601	0.0191249661147594	0.0327612869441509	0.0678261145949364	NaN	42.7901268005371
430	86.8789520263672	6.68374538421631	-8.38276100158691	-0.0260047651827335	0.0113327819854021	0.0645793676376343	0.052891094237566	NaN	43.4394760131836
431	85.5802536010742	6.35907125473022	-8.12302207946777	-0.00717365415766835	0.0194496400654316	0.0850338488817215	0.0317872650921345	NaN	42.7901268005371
432	86.8789520263672	6.35907125473022	-7.79834747314453	-3.08191010844894e-05	0.00354059832170606	0.0681507885456085	0.0168522447347641	NaN	43.4394760131836
433	84.9309005737305	6.68374538421631	-7.99315214157104	-0.00197886489331722	0.00354059832170606	0.0463976077735424	0.000293855206109583	NaN	42.4654502868652
434	84.9309005737305	6.35907125473022	-8.4476957321167	0.00191722682211548	0.000293855206109583	0.0269171483814716	0.00646266713738441	NaN	42.4654502868652
435	86.2295989990234	6.68374538421631	-8.31782627105713	0.00776136433705688	-0.00619963090866804	-0.00327756232582033	-0.00587495695799589	NaN	43.1147994995117
436	86.8789520263672	6.03439664840698	-8.05808639526367	0.0207483377307653	-0.0266541130840778	0.00256657530553639	-0.0328229255974293	NaN	43.4394760131836
437	85.5802536010742	5.38504838943481	-7.6684775352478	0.0353586822748184	-0.0230826959013939	0.00451462110504508	-0.0574981719255447	NaN	42.7901268005371
438	88.1776504516602	6.68374538421631	-7.99315214157104	0.0194496400654316	-0.0256800893694162	0.0236704051494598	-0.063342310488224	NaN	44.0888252258301
439	85.5802536010742	6.68374538421631	-7.79834747314453	0.0249691028147936	-0.0412644557654858	-0.00587495695799589	-0.0565241500735283	NaN	42.7901268005371
440	86.8789520263672	6.03439664840698	-7.9282169342041	0.0126314787194133	-0.0324982516467571	-0.0451605506241322	-0.0542514286935329	NaN	43.4394760131836
441	88.1776504516602	5.38504838943481	-7.99315214157104	0.0188002903014421	-0.028926832601428	-0.048407293856144	-0.0393164120614529	NaN	44.0888252258301
442	86.8789520263672	5.7097225189209	-7.99315214157104	0.0145795252174139	-0.02697878703475	-0.0526280589401722	-0.0227580219507217	NaN	43.4394760131836
443	86.2295989990234	5.38504838943481	-7.86328220367432	0.00581331877037883	-0.0230826959013939	-0.0367190167307854	0.000618529506027699	NaN	43.1147994995117
444	84.2815551757813	6.03439664840698	-7.27886867523193	-0.00749832857400179	-0.0240567177534103	-0.0240567177534103	0.00548864435404539	NaN	42.1407775878906
445	83.632209777832	6.35907125473022	-7.99315214157104	-0.0117190945893526	-0.0156151866540313	-0.0165892094373703	0.0116574559360743	NaN	41.816104888916
446	84.2815551757813	6.68374538421631	-8.12302207946777	-0.0286021586507559	-0.00392691092565656	-0.00100484199356288	0.0295145437121391	NaN	42.1407775878906
447	84.2815551757813	5.7097225189209	-8.12302207946777	-0.028926832601428	0.0236704051494598	-0.0120437685400248	0.0486703291535378	NaN	42.1407775878906
448	84.2815551757813	6.68374538421631	-8.05808639526367	-0.0305502042174339	0.00646266713738441	-0.00555028254166245	0.0710728541016579	NaN	42.1407775878906
449	84.9309005737305	6.35907125473022	-7.73341274261475	-0.0208099745213985	0.012956153601408	0.0395794473588467	0.0736702531576157	NaN	42.4654502868652
450	85.5802536010742	5.7097225189209	-7.14899873733521	-0.017887907102704	0.0152288740500808	0.0973714739084244	0.0574365332722664	NaN	42.7901268005371
451	86.8789520263672	6.03439664840698	-7.6684775352478	-0.00425158534198999	0.00938473641872406	0.107761055231094	0.036657378077507	NaN	43.4394760131836
452	86.8789520263672	6.03439664840698	-7.60354280471802	0.00386527273803949	0.00418994715437293	0.0850338488817215	0.0165275707840919	NaN	43.4394760131836
453	86.8789520263672	5.7097225189209	-7.86328220367432	-0.00717365415766835	-0.00879702530801296	0.0623066499829292	-0.00230353930965066	NaN	43.4394760131836
454	87.5282974243164	5.38504838943481	-7.60354280471802	-0.0026282137259841	-0.0123684434220195	0.0321119390428066	0.00711201597005129	NaN	43.7641487121582
455	84.9309005737305	5.7097225189209	-7.6684775352478	-0.00587495695799589	-0.00587495695799589	0.00938473641872406	-0.00100484199356288	NaN	42.4654502868652
456	86.8789520263672	5.7097225189209	-7.79834747314453	0.0262678004801273	-0.0273034609854221	-0.0188619289547205	-0.0273034609854221	NaN	43.4394760131836
457	87.5282974243164	4.41102504730225	-8.18795680999756	0.040228795260191	-0.0318489037454128	-0.0263294391334057	-0.0532774068415165	NaN	43.7641487121582
458	86.8789520263672	5.38504838943481	-8.12302207946777	0.0197743140161037	-0.028926832601428	-0.0263294391334057	-0.0652903541922569	NaN	43.4394760131836
459	86.8789520263672	4.41102504730225	-7.9282169342041	0.020423661917448	-0.038017712533474	-0.0480826161801815	-0.0591215454041958	NaN	43.4394760131836
460	87.5282974243164	5.38504838943481	-7.99315214157104	0.0188002903014421	-0.0162645354866982	-0.098082460463047	-0.0552254542708397	NaN	43.7641487121582
461	86.2295989990234	6.35907125473022	-7.60354280471802	0.0149041991680861	-0.00749832857400179	-0.0974331125617027	-0.0334722734987736	NaN	43.1147994995117
462	85.5802536010742	6.35907125473022	-7.9282169342041	0.0152288740500808	0.0181509424000978	-0.077952653169632	-0.0263294391334057	NaN	42.7901268005371
463	86.2295989990234	6.68374538421631	-8.31782627105713	0.000293855206109583	0.00516396993771195	-0.0578228458762169	-0.017887907102704	NaN	43.1147994995117
464	86.2295989990234	6.03439664840698	-8.05808639526367	0.00516396993771195	-0.00132951640989631	-0.0152905117720366	-0.000680167751852423	NaN	43.1147994995117
465	86.2295989990234	5.7097225189209	-7.86328220367432	-0.00912170019000769	0.000943203864153475	0.0145795252174139	0.0100340843200684	NaN	43.1147994995117
466	86.2295989990234	7.00841951370239	-8.05808639526367	-0.0237320438027382	0.0246444288641214	0.0288651939481497	0.0223717093467712	NaN	43.1147994995117
467	86.2295989990234	6.68374538421631	-7.9282169342041	-0.0247060675173998	0.0272418223321438	0.0191249661147594	0.0558131635189056	NaN	43.1147994995117
468	86.8789520263672	6.35907125473022	-8.05808639526367	-0.0240567177534103	0.0217223595827818	0.0252937767654657	0.0697741582989693	NaN	43.4394760131836
469	87.5282974243164	5.38504838943481	-8.25289154052734	-0.0198359526693821	0.0230210572481155	0.0538651160895824	0.07431960105896	NaN	43.7641487121582
470	85.5802536010742	7.65776824951172	-8.12302207946777	-0.0152905117720366	0.0210730116814375	0.0950987562537193	0.0561378374695778	NaN	42.7901268005371
471	86.2295989990234	7.00841951370239	-8.31782627105713	-0.00230353930965066	0.0178262684494257	0.0759429708123207	0.0301638916134834	NaN	43.1147994995117
472	85.5802536010742	7.33309412002563	-8.05808639526367	0.00191722682211548	0.0249691028147936	0.0678261145949364	0.0252937767654657	NaN	42.7901268005371
473	86.2295989990234	7.00841951370239	-7.79834747314453	0.000943203864153475	0.0191249661147594	0.041852168738842	0.00386527273803949	NaN	43.1147994995117
474	87.5282974243164	6.35907125473022	-8.18795680999756	-0.0104203969240189	0.0259431265294552	0.025618452578783	0.0113327819854021	NaN	43.7641487121582
475	87.5282974243164	5.38504838943481	-7.99315214157104	-0.00100484199356288	0.0337353087961674	0.0142548503354192	-3.08191010844894e-05	NaN	43.7641487121582
476	86.8789520263672	6.35907125473022	-7.86328220367432	0.029189869761467	0.0142548503354192	0.00483929552137852	-0.0208099745213985	NaN	43.4394760131836
477	83.632209777832	7.00841951370239	-7.86328220367432	0.0321119390428066	0.00646266713738441	0.00646266713738441	-0.0545761026442051	NaN	41.816104888916
478	85.5802536010742	6.35907125473022	-7.60354280471802	0.0136055024340749	-0.00490093370899558	0.00776136433705688	-0.0571734979748726	NaN	42.7901268005371
479	82.9828567504883	7.33309412002563	-7.86328220367432	0.0249691028147936	-0.00132951640989631	-0.00879702530801296	-0.0532774068415165	NaN	41.4914283752441
480	82.3335113525391	7.00841951370239	-7.99315214157104	0.00711201597005129	-0.00360223650932312	-0.0711344927549362	-0.0406151078641415	NaN	41.1667556762695
481	83.632209777832	7.00841951370239	-7.9282169342041	-0.00295288790948689	-0.00327756232582033	-0.0711344927549362	-0.0247060675173998	NaN	41.816104888916
482	84.2815551757813	6.35907125473022	-7.73341274261475	0.00646266713738441	-0.017887907102704	-0.0721085146069527	-0.0120437685400248	NaN	42.1407775878906
483	82.9828567504883	6.68374538421631	-7.86328220367432	-0.00652430532500148	-0.0143164889886975	-0.0613942667841911	-0.00425158534198999	NaN	41.4914283752441
484	84.2815551757813	7.33309412002563	-7.86328220367432	-0.0026282137259841	-0.0299008563160896	-0.0217839982360601	0.0100340843200684	NaN	42.1407775878906
485	84.2815551757813	7.65776824951172	-7.86328220367432	-0.0175632312893867	-0.0230826959013939	-0.0162645354866982	0.0210730116814375	NaN	42.1407775878906
486	86.8789520263672	6.35907125473022	-7.99315214157104	-0.0185372550040483	-0.0100957229733467	-0.00847235135734081	0.036657378077507	NaN	43.4394760131836
487	84.9309005737305	6.35907125473022	-7.99315214157104	-0.0204853005707264	0.0103587592020631	-0.00425158534198999	0.0525664202868938	NaN	42.4654502868652
488	87.5282974243164	6.35907125473022	-8.12302207946777	-0.0224333461374044	0.00191722682211548	0.01100810803473	0.0610079504549503	NaN	43.7641487121582
489	84.2815551757813	7.65776824951172	-7.99315214157104	-0.0256800893694162	0.00743668992072344	0.0590599067509174	0.0629559978842735	NaN	42.1407775878906
490	84.9309005737305	7.00841951370239	-7.47367286682129	-0.0120437685400248	0.00906006153672934	0.0863325446844101	0.0489950031042099	NaN	42.4654502868652
491	86.2295989990234	6.35907125473022	-7.79834747314453	-0.0107450718060136	0.00321592413820326	0.0710728541016579	0.0330859608948231	NaN	43.1147994995117
492	85.5802536010742	5.38504838943481	-7.99315214157104	-0.00360223650932312	-0.00490093370899558	0.0613326244056225	0.0175015944987535	NaN	42.7901268005371
493	84.2815551757813	5.7097225189209	-7.86328220367432	-0.00749832857400179	0.0022419011220336	0.0330859608948231	0.0155535480007529	NaN	42.1407775878906
494	84.9309005737305	6.68374538421631	-8.05808639526367	0.0158782228827477	-0.00879702530801296	0.025618452578783	-0.00684897974133492	NaN	42.4654502868652
495	84.9309005737305	6.35907125473022	-7.86328220367432	0.0181509424000978	-0.00165419070981443	-0.00749832857400179	0.00289124972186983	NaN	42.4654502868652
496	84.9309005737305	7.00841951370239	-7.73341274261475	0.0288651939481497	-0.0136671401560307	-0.00782300252467394	-0.0308748781681061	NaN	42.4654502868652
497	86.8789520263672	5.38504838943481	-7.86328220367432	0.0399041213095188	-0.0334722734987736	0.00808603875339031	-0.0649656802415848	NaN	43.4394760131836
498	84.9309005737305	7.98244285583496	-8.18795680999756	0.0347093306481838	-0.0253554154187441	0.00841071270406246	-0.0698357969522476	NaN	42.4654502868652
499	86.8789520263672	6.03439664840698	-7.79834747314453	0.0213976856321096	-0.0376930385828018	0.00191722682211548	-0.0587968714535236	NaN	43.4394760131836
500	86.8789520263672	7.00841951370239	-7.99315214157104	0.0162028968334198	-0.0191866029053926	-0.0438618510961533	-0.0438618510961533	NaN	43.4394760131836
501	87.5282974243164	7.33309412002563	-8.05808639526367	0.0178262684494257	-0.0185372550040483	-0.0438618510961533	-0.0318489037454128	NaN	43.7641487121582
502	84.9309005737305	8.3071174621582	-7.79834747314453	0.0123068047687411	-0.0243813935667276	-0.0412644557654858	-0.0191866029053926	NaN	42.4654502868652
503	88.1776504516602	7.65776824951172	-8.18795680999756	0.012956153601408	-0.0208099745213985	-0.0363943427801132	-0.00230353930965066	NaN	44.0888252258301
504	86.8789520263672	7.00841951370239	-8.12302207946777	-0.00165419070981443	-0.0247060675173998	-0.0282774847000837	0.00126787810586393	NaN	43.4394760131836
505	86.8789520263672	6.68374538421631	-7.86328220367432	0.00873538758605719	-0.0126931173726916	-0.0376930385828018	0.0100340843200684	NaN	43.4394760131836
506	84.9309005737305	7.98244285583496	-8.31782627105713	-0.0211346503347158	0.0116574559360743	-0.0175632312893867	0.031137915328145	NaN	42.4654502868652
507	86.2295989990234	7.00841951370239	-8.05808639526367	-0.0292515084147453	0.0194496400654316	-0.0331475995481014	0.0548391379415989	NaN	43.1147994995117
508	84.9309005737305	7.98244285583496	-7.86328220367432	-0.0204853005707264	0.0236704051494598	-0.0299008563160896	0.0525664202868938	NaN	42.4654502868652
509	86.8789520263672	7.00841951370239	-8.18795680999756	-0.0240567177534103	0.0191249661147594	0.00906006153672934	0.0636053457856178	NaN	43.4394760131836
510	86.2295989990234	7.00841951370239	-7.86328220367432	-0.0143164889886975	0.0233457311987877	0.0389300994575024	0.0522417463362217	NaN	43.1147994995117
511	86.2295989990234	8.63179111480713	-8.12302207946777	-0.00977104809135199	0.0236704051494598	0.0532157681882381	0.040228795260191	NaN	43.1147994995117
512	86.2295989990234	7.65776824951172	-7.99315214157104	0.00256657530553639	0.0226963832974434	0.0356833562254906	0.00873538758605719	NaN	43.1147994995117
513	84.2815551757813	7.00841951370239	-7.6684775352478	-0.00749832857400179	0.0158782228827477	0.0298392176628113	0.00548864435404539	NaN	42.1407775878906
514	86.2295989990234	6.68374538421631	-7.6684775352478	-0.00619963090866804	0.0158782228827477	-0.00327756232582033	0.000618529506027699	NaN	43.1147994995117
515	84.2815551757813	7.65776824951172	-7.9282169342041	0.00321592413820326	0.0194496400654316	-0.0162645354866982	0.00938473641872406	NaN	42.1407775878906
516	82.3335113525391	7.33309412002563	-7.86328220367432	0.0168522447347641	0.00841071270406246	-0.0376930385828018	-0.0240567177534103	NaN	41.1667556762695
517	81.6841583251953	8.63179111480713	-8.25289154052734	0.0340599827468395	-0.0182125810533762	-0.0279528107494116	-0.0561994761228561	NaN	40.8420791625977
518	82.9828567504883	7.65776824951172	-7.73341274261475	0.0239950809627771	-0.0126931173726916	-0.0139918150380254	-0.0617189407348633	NaN	41.4914283752441
519	84.2815551757813	7.65776824951172	-7.6684775352478	0.0259431265294552	-0.0224333461374044	-0.0273034609854221	-0.0607449151575565	NaN	42.1407775878906
520	82.3335113525391	8.63179111480713	-7.99315214157104	0.0181509424000978	-0.00522560812532902	-0.0682124271988869	-0.0438618510961533	NaN	41.1667556762695
521	84.9309005737305	8.3071174621582	-8.12302207946777	0.012956153601408	-0.00392691092565656	-0.0763292834162712	-0.0299008563160896	NaN	42.4654502868652
522	84.2815551757813	8.95646572113037	-8.12302207946777	0.0113327819854021	0.0126314787194133	-0.0792513489723206	-0.0302255302667618	NaN	42.1407775878906
523	83.632209777832	8.63179111480713	-7.99315214157104	0.00516396993771195	0.00678734155371785	-0.0646410062909126	-0.017887907102704	NaN	41.816104888916
524	84.2815551757813	8.95646572113037	-7.86328220367432	0.0022419011220336	0.00159255252219737	-0.0195112787187099	-0.0100957229733467	NaN	42.1407775878906
525	86.2295989990234	7.65776824951172	-7.6684775352478	-0.00295288790948689	0.0145795252174139	-0.0195112787187099	0.00548864435404539	NaN	43.1147994995117
526	85.5802536010742	7.00841951370239	-7.9282169342041	-0.023407369852066	0.0298392176628113	-0.00782300252467394	0.020423661917448	NaN	42.7901268005371
527	83.632209777832	7.33309412002563	-8.05808639526367	-0.0230826959013939	0.0343846566975117	0.0022419011220336	0.040228795260191	NaN	41.816104888916
528	86.8789520263672	6.35907125473022	-7.86328220367432	-0.0250307414680719	0.0386054255068302	0.00906006153672934	0.0525664202868938	NaN	43.4394760131836
529	86.2295989990234	7.65776824951172	-8.05808639526367	-0.0282774847000837	0.0457482598721981	0.0379560738801956	0.0610079504549503	NaN	43.1147994995117
530	84.9309005737305	8.63179111480713	-7.86328220367432	-0.0185372550040483	0.0489950031042099	0.0830858051776886	0.0489950031042099	NaN	42.4654502868652
531	85.5802536010742	8.3071174621582	-7.9282169342041	-0.0149658378213644	0.0535404421389103	0.0658780634403229	0.0246444288641214	NaN	42.7901268005371
532	84.2815551757813	8.95646572113037	-8.18795680999756	-0.00977104809135199	0.0587352328002453	0.0554884895682335	0.000943203864153475	NaN	42.1407775878906
533	84.9309005737305	8.3071174621582	-8.18795680999756	0.00159255252219737	0.0590599067509174	0.0165275707840919	-0.00197886489331722	NaN	42.4654502868652
534	84.2815551757813	8.63179111480713	-8.18795680999756	-0.00684897974133492	0.0597092546522617	0.00516396993771195	0.00776136433705688	NaN	42.1407775878906
535	83.632209777832	7.98244285583496	-8.05808639526367	0.00126787810586393	0.0577612072229385	-0.0198359526693821	-0.0126931173726916	NaN	41.816104888916
536	85.5802536010742	7.65776824951172	-7.79834747314453	0.020423661917448	0.0373067259788513	-0.0464592464268208	-0.0237320438027382	NaN	42.7901268005371
537	85.5802536010742	7.65776824951172	-8.05808639526367	0.0324366129934788	0.00126787810586393	-0.0441865250468254	-0.0578228458762169	NaN	42.7901268005371
538	86.2295989990234	8.3071174621582	-8.38276100158691	0.025618452578783	0.00159255252219737	-0.0500306636095047	-0.0636669844388962	NaN	43.1147994995117
539	84.2815551757813	8.95646572113037	-8.51263046264648	0.0275664981454611	-0.0188619289547205	-0.0584721975028515	-0.0523033849895	NaN	42.1407775878906
540	86.2295989990234	7.65776824951172	-7.9282169342041	0.00841071270406246	-0.0191866029053926	-0.0834721177816391	-0.0354203209280968	NaN	43.1147994995117
541	86.8789520263672	7.65776824951172	-7.73341274261475	0.0132808275520802	-0.03444629535079	-0.0847708135843277	-0.0237320438027382	NaN	43.4394760131836
542	85.5802536010742	7.33309412002563	-7.47367286682129	0.0132808275520802	-0.0464592464268208	-0.0688617751002312	-0.00425158534198999	NaN	42.7901268005371
543	85.5802536010742	7.65776824951172	-7.99315214157104	0.0100340843200684	-0.0519787110388279	-0.0292515084147453	-0.00392691092565656	NaN	42.7901268005371
544	86.8789520263672	7.33309412002563	-7.99315214157104	0.00451462110504508	-0.0610695891082287	0.000618529506027699	0.01847561635077	NaN	43.4394760131836
545	83.632209777832	8.63179111480713	-8.05808639526367	0.00483929552137852	-0.0620436146855354	0.0236704051494598	0.00776136433705688	NaN	41.816104888916
546	84.2815551757813	8.63179111480713	-8.12302207946777	-0.0185372550040483	-0.0490566417574883	0.0168522447347641	0.0334106348454952	NaN	42.1407775878906
547	84.2815551757813	7.65776824951172	-7.6684775352478	-0.0217839982360601	-0.0247060675173998	0.0217223595827818	0.0509430468082428	NaN	42.1407775878906
548	82.3335113525391	8.3071174621582	-7.79834747314453	-0.0260047651827335	-0.0201606266200542	0.012956153601408	0.0649040415883064	NaN	41.1667556762695
549	81.0348129272461	7.65776824951172	-7.9282169342041	-0.0311995539814234	-0.00165419070981443	0.0597092546522617	0.0681507885456085	NaN	40.517406463623
550	84.2815551757813	7.00841951370239	-7.99315214157104	-0.0195112787187099	-0.00684897974133492	0.0837351530790329	0.0652287155389786	NaN	42.1407775878906
551	84.2815551757813	7.00841951370239	-7.99315214157104	-0.00490093370899558	-0.000680167751852423	0.0736702531576157	0.0308132413774729	NaN	42.1407775878906
552	83.632209777832	6.68374538421631	-7.79834747314453	-0.00100484199356288	-0.00490093370899558	0.0756182968616486	0.0162028968334198	NaN	41.816104888916
553	84.2815551757813	6.68374538421631	-7.47367286682129	-0.00587495695799589	0.0022419011220336	0.052891094237566	-0.00327756232582033	NaN	42.1407775878906
554	84.9309005737305	7.33309412002563	-7.73341274261475	-0.000680167751852423	-0.000355493422830477	0.0480209775269032	-0.00295288790948689	NaN	42.4654502868652
555	83.632209777832	7.33309412002563	-7.79834747314453	0.0217223595827818	0.00386527273803949	0.00483929552137852	-0.00684897974133492	NaN	41.816104888916
556	83.632209777832	8.95646572113037	-8.18795680999756	0.0217223595827818	0.00354059832170606	0.000293855206109583	-0.0282774847000837	NaN	41.816104888916
557	84.9309005737305	7.65776824951172	-8.05808639526367	0.0353586822748184	-0.0230826959013939	0.01100810803473	-0.0659397020936012	NaN	42.4654502868652
558	84.9309005737305	8.3071174621582	-7.60354280471802	0.0278911720961332	-0.0133424662053585	0.00159255252219737	-0.0630176365375519	NaN	42.4654502868652
559	85.5802536010742	6.35907125473022	-7.34380340576172	0.0301638916134834	-0.0256800893694162	-0.0126931173726916	-0.0613942667841911	NaN	42.7901268005371
560	84.2815551757813	7.65776824951172	-7.9282169342041	0.0158782228827477	-0.0240567177534103	-0.0873682126402855	-0.0487319678068161	NaN	42.1407775878906
561	84.2815551757813	6.68374538421631	-7.86328220367432	0.0136055024340749	-0.0198359526693821	-0.0915889739990234	-0.0367190167307854	NaN	42.1407775878906
562	84.2815551757813	7.00841951370239	-8.12302207946777	0.0223717093467712	-0.0250307414680719	-0.0782773271203041	-0.0130177913233638	NaN	42.1407775878906
563	85.5802536010742	6.68374538421631	-8.25289154052734	0.00711201597005129	-0.0169138833880424	-0.0656150281429291	-0.00847235135734081	NaN	42.7901268005371
564	84.9309005737305	7.33309412002563	-7.9282169342041	0.000618529506027699	-0.0208099745213985	-0.0311995539814234	0.00256657530553639	NaN	42.4654502868652
565	86.8789520263672	6.35907125473022	-7.14899873733521	-0.00944637414067984	0.00548864435404539	-0.0266541130840778	-0.00360223650932312	NaN	43.4394760131836
566	85.5802536010742	7.33309412002563	-7.9282169342041	-0.0195112787187099	0.01847561635077	-0.00587495695799589	0.0275664981454611	NaN	42.7901268005371
567	85.5802536010742	7.98244285583496	-8.25289154052734	-0.0292515084147453	0.0301638916134834	-0.00425158534198999	0.0470469556748867	NaN	42.7901268005371
568	85.5802536010742	7.00841951370239	-7.79834747314453	-0.0237320438027382	0.0230210572481155	0.00581331877037883	0.0535404421389103	NaN	42.7901268005371
569	86.8789520263672	7.00841951370239	-7.6684775352478	-0.0393164120614529	0.0340599827468395	0.0395794473588467	0.0535404421389103	NaN	43.4394760131836
570	84.2815551757813	7.65776824951172	-7.53860807418823	-0.0182125810533762	0.0217223595827818	0.0788650363683701	0.0441248863935471	NaN	42.1407775878906
571	84.9309005737305	8.3071174621582	-7.79834747314453	-0.00814767740666866	0.0295145437121391	0.0879559218883514	0.0298392176628113	NaN	42.4654502868652
572	84.9309005737305	7.98244285583496	-8.05808639526367	-0.00814767740666866	0.0200989879667759	0.0704235062003136	-0.000355493422830477	NaN	42.4654502868652
573	84.9309005737305	8.3071174621582	-8.12302207946777	-0.00782300252467394	0.0259431265294552	0.0405534692108631	-3.08191010844894e-05	NaN	42.4654502868652
574	88.1776504516602	6.35907125473022	-8.25289154052734	-0.0126931173726916	0.0197743140161037	0.011982130818069	-0.00392691092565656	NaN	44.0888252258301
575	85.5802536010742	6.68374538421631	-8.18795680999756	-0.0026282137259841	0.0142548503354192	0.00873538758605719	-0.00555028254166245	NaN	42.7901268005371
576	87.5282974243164	6.68374538421631	-7.86328220367432	0.0220470335334539	-0.00490093370899558	-0.00587495695799589	-0.0299008563160896	NaN	43.7641487121582
577	85.5802536010742	7.33309412002563	-7.99315214157104	0.0321119390428066	-0.00360223650932312	-0.00295288790948689	-0.050680011510849	NaN	42.7901268005371
578	86.2295989990234	6.03439664840698	-8.05808639526367	0.0304885655641556	-0.0211346503347158	0.00516396993771195	-0.0639916583895683	NaN	43.1147994995117
579	84.2815551757813	7.33309412002563	-8.18795680999756	0.0191249661147594	-0.0230826959013939	-0.0146411629393697	-0.0594462193548679	NaN	42.1407775878906
580	85.5802536010742	7.00841951370239	-7.99315214157104	0.0171769186854362	-0.0133424662053585	-0.0662643760442734	-0.0415891297161579	NaN	42.7901268005371
581	85.5802536010742	6.03439664840698	-7.73341274261475	0.0226963832974434	0.000293855206109583	-0.0802253782749176	-0.0276281367987394	NaN	42.7901268005371
582	86.8789520263672	6.35907125473022	-7.47367286682129	0.00613799272105098	-0.0123684434220195	-0.0763292834162712	-0.0237320438027382	NaN	43.4394760131836
583	85.5802536010742	6.68374538421631	-7.73341274261475	0.0152288740500808	-0.00490093370899558	-0.0659397020936012	-0.00879702530801296	NaN	42.7901268005371
584	84.9309005737305	7.33309412002563	-8.25289154052734	0.000618529506027699	-0.0182125810533762	-0.0334722734987736	0.000618529506027699	NaN	42.4654502868652
585	81.6841583251953	7.65776824951172	-8.05808639526367	-0.0130177913233638	-0.00522560812532902	-0.0263294391334057	0.0175015944987535	NaN	40.8420791625977
586	84.9309005737305	6.35907125473022	-7.9282169342041	-0.0188619289547205	0.00808603875339031	-0.0224333461374044	0.0136055024340749	NaN	42.4654502868652
587	84.2815551757813	5.7097225189209	-7.60354280471802	-0.0279528107494116	0.0175015944987535	-0.0279528107494116	0.0489950031042099	NaN	42.1407775878906
588	83.632209777832	6.68374538421631	-7.6684775352478	-0.0227580219507217	0.0165275707840919	-0.00327756232582033	0.0636053457856178	NaN	41.816104888916
589	83.632209777832	7.00841951370239	-8.12302207946777	-0.0318489037454128	0.0243197549134493	0.0285405199974775	0.0668520927429199	NaN	41.816104888916
590	83.632209777832	6.68374538421631	-7.9282169342041	-0.0247060675173998	0.0340599827468395	0.0834104791283607	0.0554884895682335	NaN	41.816104888916
591	86.8789520263672	5.38504838943481	-7.9282169342041	-0.0152905117720366	0.0330859608948231	0.0590599067509174	0.0343846566975117	NaN	43.4394760131836
592	86.2295989990234	6.03439664840698	-7.86328220367432	-0.0104203969240189	0.0350340083241463	0.0356833562254906	0.0194496400654316	NaN	43.1147994995117
593	86.8789520263672	6.03439664840698	-7.6684775352478	-0.00847235135734081	0.0317872650921345	0.0373067259788513	-0.00360223650932312	NaN	43.4394760131836
594	84.9309005737305	7.00841951370239	-7.86328220367432	-0.0156151866540313	0.0233457311987877	0.0191249661147594	-0.00100484199356288	NaN	42.4654502868652
595	84.9309005737305	7.00841951370239	-8.31782627105713	-0.0026282137259841	0.0197743140161037	-0.00522560812532902	-0.0136671401560307	NaN	42.4654502868652
596	85.5802536010742	6.68374538421631	-7.99315214157104	0.0171769186854362	-3.08191010844894e-05	-0.023407369852066	-0.0227580219507217	NaN	42.7901268005371
597	86.2295989990234	5.38504838943481	-7.9282169342041	0.0295145437121391	-0.0279528107494116	-0.0107450718060136	-0.0643163323402405	NaN	43.1147994995117
598	84.9309005737305	6.03439664840698	-7.86328220367432	0.0246444288641214	-0.0354203209280968	-0.000355493422830477	-0.0717838406562805	NaN	42.4654502868652
599	86.8789520263672	5.06037378311157	-7.4087381362915	0.0226963832974434	-0.0367190167307854	-0.0276281367987394	-0.0620436146855354	NaN	43.4394760131836
600	86.2295989990234	4.41102504730225	-7.73341274261475	0.0178262684494257	-0.0149658378213644	-0.0682124271988869	-0.0490566417574883	NaN	43.1147994995117
601	86.2295989990234	6.03439664840698	-8.31782627105713	0.0116574559360743	-0.0113944197073579	-0.068537101149559	-0.0435371771454811	NaN	43.1147994995117
602	84.2815551757813	6.03439664840698	-8.18795680999756	0.0142548503354192	-0.0237320438027382	-0.0581475235521793	-0.0217839982360601	NaN	42.1407775878906
603	85.5802536010742	6.35907125473022	-7.86328220367432	0.0136055024340749	-0.0165892094373703	-0.0425631552934647	-0.00912170019000769	NaN	42.7901268005371
604	88.8269958496094	5.7097225189209	-7.27886867523193	0.0103587592020631	-0.00425158534198999	-0.0195112787187099	-0.00392691092565656	NaN	44.4134979248047
605	85.5802536010742	6.03439664840698	-7.27886867523193	0.00808603875339031	-0.00295288790948689	-0.0117190945893526	0.00873538758605719	NaN	42.7901268005371
606	85.5802536010742	6.68374538421631	-8.18795680999756	-0.0204853005707264	0.0249691028147936	-0.0175632312893867	0.0113327819854021	NaN	42.7901268005371
607	86.2295989990234	6.68374538421631	-8.25289154052734	-0.0195112787187099	0.0327612869441509	-0.0182125810533762	0.0412028171122074	NaN	43.1147994995117
608	86.2295989990234	7.00841951370239	-8.12302207946777	-0.021459324285388	0.0210730116814375	-0.0113944197073579	0.0515923984348774	NaN	43.1147994995117
609	86.8789520263672	6.03439664840698	-7.86328220367432	-0.0334722734987736	0.0207483377307653	0.0239950809627771	0.0597092546522617	NaN	43.4394760131836
610	86.2295989990234	5.7097225189209	-7.99315214157104	-0.0195112787187099	0.0132808275520802	0.076592318713665	0.0502936989068985	NaN	43.1147994995117
611	84.9309005737305	7.00841951370239	-8.12302207946777	-0.00879702530801296	0.00483929552137852	0.0720468759536743	0.0334106348454952	NaN	42.4654502868652
612	84.9309005737305	7.00841951370239	-8.4476957321167	-0.00652430532500148	-0.00165419070981443	0.0551638156175613	0.0123068047687411	NaN	42.4654502868652
613	86.8789520263672	6.03439664840698	-8.38276100158691	-3.08191010844894e-05	-0.00360223650932312	0.049319677054882	0.0145795252174139	NaN	43.4394760131836
614	86.8789520263672	6.35907125473022	-8.18795680999756	-0.00132951640989631	-0.0191866029053926	0.0308132413774729	0.0106834331527352	NaN	43.4394760131836
615	86.2295989990234	5.7097225189209	-7.9282169342041	0.00418994715437293	-0.0217839982360601	0.0223717093467712	0.00126787810586393	NaN	43.1147994995117
616	86.8789520263672	6.35907125473022	-7.73341274261475	0.0327612869441509	-0.0402904339134693	-0.00977104809135199	-0.0217839982360601	NaN	43.4394760131836
617	84.9309005737305	7.00841951370239	-7.86328220367432	0.0389300994575024	-0.0561994761228561	0.00516396993771195	-0.0467839203774929	NaN	42.4654502868652
618	86.8789520263672	6.68374538421631	-8.05808639526367	0.0278911720961332	-0.0526280589401722	0.01847561635077	-0.0665890574455261	NaN	43.4394760131836
619	84.9309005737305	7.00841951370239	-8.25289154052734	0.0213976856321096	-0.0561994761228561	-0.0026282137259841	-0.0519787110388279	NaN	42.4654502868652
620	84.9309005737305	7.33309412002563	-8.05808639526367	0.0220470335334539	-0.0328229255974293	-0.0542514286935329	-0.0471085943281651	NaN	42.4654502868652
621	86.2295989990234	6.35907125473022	-7.73341274261475	0.0155535480007529	-0.0266541130840778	-0.0721085146069527	-0.0221086721867323	NaN	43.1147994995117
622	85.5802536010742	6.35907125473022	-7.60354280471802	0.0126314787194133	-0.0276281367987394	-0.0549007803201675	-0.00684897974133492	NaN	42.7901268005371
623	83.632209777832	6.68374538421631	-7.60354280471802	0.00711201597005129	-0.0195112787187099	-0.0419138073921204	-0.000355493422830477	NaN	41.816104888916
624	82.3335113525391	7.33309412002563	-8.25289154052734	0.00191722682211548	-0.0165892094373703	-0.0149658378213644	0.0165275707840919	NaN	41.1667556762695
625	83.632209777832	7.00841951370239	-8.18795680999756	0.00418994715437293	-0.00132951640989631	0.00906006153672934	0.0210730116814375	NaN	41.816104888916
626	84.2815551757813	6.35907125473022	-7.6684775352478	-0.0198359526693821	0.0132808275520802	0.0126314787194133	0.0324366129934788	NaN	42.1407775878906
627	83.632209777832	7.00841951370239	-7.73341274261475	-0.0305502042174339	0.031137915328145	0.00808603875339031	0.0486703291535378	NaN	41.816104888916
628	84.9309005737305	6.03439664840698	-7.53860807418823	-0.00749832857400179	0.0314625911414623	0.00873538758605719	0.0697741582989693	NaN	42.4654502868652
629	85.5802536010742	7.65776824951172	-8.12302207946777	-0.0334722734987736	0.036657378077507	0.0347093306481838	0.0684754624962807	NaN	42.7901268005371
630	84.9309005737305	6.68374538421631	-8.05808639526367	-0.017887907102704	0.0405534692108631	0.0655533894896507	0.0626313239336014	NaN	42.4654502868652
631	84.9309005737305	7.98244285583496	-7.9282169342041	-0.00977104809135199	0.040228795260191	0.0632806718349457	0.0382807515561581	NaN	42.4654502868652
632	85.5802536010742	6.68374538421631	-7.79834747314453	-0.0133424662053585	0.0369820520281792	0.0554884895682335	0.0210730116814375	NaN	42.7901268005371
633	85.5802536010742	7.33309412002563	-7.79834747314453	-0.00230353930965066	0.0288651939481497	0.0502936989068985	0.0116574559360743	NaN	42.7901268005371
634	84.9309005737305	6.35907125473022	-7.73341274261475	-0.00717365415766835	0.0269171483814716	0.0226963832974434	0.00386527273803949	NaN	42.4654502868652
635	85.5802536010742	6.68374538421631	-8.05808639526367	0.00613799272105098	0.0223717093467712	0.0145795252174139	0.00483929552137852	NaN	42.7901268005371
636	88.1776504516602	5.7097225189209	-8.31782627105713	0.0230210572481155	0.00776136433705688	0.00451462110504508	-0.0240567177534103	NaN	44.0888252258301
637	86.8789520263672	5.7097225189209	-7.86328220367432	0.0321119390428066	-0.0117190945893526	0.0168522447347641	-0.0549007803201675	NaN	43.4394760131836
638	86.2295989990234	5.7097225189209	-7.99315214157104	0.0191249661147594	-0.00717365415766835	0.01847561635077	-0.0613942667841911	NaN	43.1147994995117
639	84.9309005737305	7.00841951370239	-7.6684775352478	0.0200989879667759	-0.00522560812532902	-0.00847235135734081	-0.0513293594121933	NaN	42.4654502868652
640	86.8789520263672	5.38504838943481	-7.60354280471802	0.00841071270406246	0.00289124972186983	-0.0824980959296227	-0.0516540370881557	NaN	43.4394760131836
641	86.8789520263672	6.68374538421631	-8.05808639526367	0.00808603875339031	0.0126314787194133	-0.101978555321693	-0.0415891297161579	NaN	43.4394760131836
642	86.2295989990234	6.35907125473022	-8.18795680999756	0.00906006153672934	0.0116574559360743	-0.117562919855118	-0.0230826959013939	NaN	43.1147994995117
643	86.2295989990234	6.68374538421631	-7.73341274261475	0.00970941036939621	0.00256657530553639	-0.0990564897656441	-0.0152905117720366	NaN	43.1147994995117
644	85.5802536010742	7.00841951370239	-7.79834747314453	0.00776136433705688	-0.00100484199356288	-0.0675630792975426	-3.08191010844894e-05	NaN	42.7901268005371
645	84.9309005737305	6.68374538421631	-7.6684775352478	0.00483929552137852	0.00938473641872406	-0.0529527328908443	0.00548864435404539	NaN	42.4654502868652
646	86.2295989990234	7.65776824951172	-7.99315214157104	-0.0276281367987394	0.0233457311987877	-0.0383423902094364	0.00743668992072344	NaN	43.1147994995117
647	86.8789520263672	7.00841951370239	-7.99315214157104	-0.0230826959013939	0.0314625911414623	-0.0169138833880424	0.0584105588495731	NaN	43.4394760131836
648	85.5802536010742	8.3071174621582	-8.18795680999756	-0.0273034609854221	0.00938473641872406	-0.0169138833880424	0.0606832765042782	NaN	42.7901268005371
649	85.5802536010742	7.00841951370239	-8.05808639526367	-0.0363943427801132	0.00646266713738441	0.0226963832974434	0.0752936229109764	NaN	42.7901268005371
650	86.2295989990234	6.68374538421631	-8.05808639526367	-0.0172385573387146	0.00678734155371785	0.0678261145949364	0.0551638156175613	NaN	43.1147994995117
651	87.5282974243164	7.33309412002563	-7.86328220367432	0.000618529506027699	-3.08191010844894e-05	0.0749689489603043	0.0450989119708538	NaN	43.7641487121582
652	86.2295989990234	7.00841951370239	-7.99315214157104	-0.00132951640989631	-0.000680167751852423	0.0554884895682335	0.0226963832974434	NaN	43.1147994995117
653	87.5282974243164	6.68374538421631	-8.05808639526367	-0.000680167751852423	-0.00457625929266214	0.0399041213095188	0.0142548503354192	NaN	43.7641487121582
654	84.9309005737305	7.00841951370239	-8.05808639526367	-0.0026282137259841	-0.00879702530801296	0.0178262684494257	0.0145795252174139	NaN	42.4654502868652
655	84.9309005737305	7.65776824951172	-8.18795680999756	-3.08191010844894e-05	-0.0026282137259841	0.0022419011220336	0.0132808275520802	NaN	42.4654502868652
656	84.9309005737305	7.98244285583496	-7.99315214157104	0.0272418223321438	-0.0126931173726916	-0.0169138833880424	-0.0175632312893867	NaN	42.4654502868652
657	85.5802536010742	6.68374538421631	-7.47367286682129	0.0363327041268349	-0.0328229255974293	-0.0169138833880424	-0.0526280589401722	NaN	42.7901268005371
658	84.2815551757813	7.98244285583496	-7.99315214157104	0.0382807515561581	-0.0237320438027382	-0.00814767740666866	-0.0539267547428608	NaN	42.1407775878906
659	86.8789520263672	7.00841951370239	-8.05808639526367	0.0197743140161037	-0.0357449948787689	-0.0182125810533762	-0.0513293594121933	NaN	43.4394760131836
660	84.2815551757813	7.65776824951172	-8.12302207946777	0.0152288740500808	-0.0204853005707264	-0.0776279792189598	-0.0393164120614529	NaN	42.1407775878906
661	83.632209777832	8.3071174621582	-8.12302207946777	0.0165275707840919	-0.00782300252467394	-0.0691864490509033	-0.0240567177534103	NaN	41.816104888916
662	83.632209777832	7.65776824951172	-7.86328220367432	-0.00132951640989631	0.00386527273803949	-0.0750305876135826	-0.0143164889886975	NaN	41.816104888916
663	82.9828567504883	8.63179111480713	-7.79834747314453	0.00581331877037883	-0.00295288790948689	-0.0422384813427925	-0.00360223650932312	NaN	41.4914283752441
664	82.9828567504883	7.65776824951172	-7.9282169342041	-0.00814767740666866	-0.0146411629393697	-0.0136671401560307	0.000618529506027699	NaN	41.4914283752441
665	82.3335113525391	8.63179111480713	-7.9282169342041	0.00191722682211548	0.00159255252219737	-0.00392691092565656	0.0168522447347641	NaN	41.1667556762695
666	82.9828567504883	8.3071174621582	-8.12302207946777	-0.0302255302667618	0.0249691028147936	0.0113327819854021	0.0265924744307995	NaN	41.4914283752441
667	84.2815551757813	7.00841951370239	-7.86328220367432	-0.0273034609854221	0.0265924744307995	0.00906006153672934	0.0463976077735424	NaN	42.1407775878906
668	84.9309005737305	8.3071174621582	-7.99315214157104	-0.0201606266200542	0.0100340843200684	0.00970941036939621	0.0642546936869621	NaN	42.4654502868652
669	84.9309005737305	7.98244285583496	-7.79834747314453	-0.0334722734987736	0.0262678004801273	0.0447742342948914	0.0707481801509857	NaN	42.4654502868652
670	86.2295989990234	7.00841951370239	-7.9282169342041	-0.00619963090866804	0.0123068047687411	0.0808130875229836	0.0496443510055542	NaN	43.1147994995117
671	86.2295989990234	7.00841951370239	-7.9282169342041	-0.00587495695799589	0.0126314787194133	0.0912026613950729	0.0330859608948231	NaN	43.1147994995117
672	86.8789520263672	7.00841951370239	-7.73341274261475	0.000293855206109583	0.00483929552137852	0.0626313239336014	0.0207483377307653	NaN	43.4394760131836
673	85.5802536010742	7.65776824951172	-7.99315214157104	-0.000355493422830477	-0.0110697457566857	0.0519170723855495	0.00873538758605719	NaN	42.7901268005371
674	85.5802536010742	7.98244285583496	-7.73341274261475	0.000618529506027699	-0.0113944197073579	0.0295145437121391	-0.00490093370899558	NaN	42.7901268005371
675	86.2295989990234	6.03439664840698	-7.73341274261475	0.00873538758605719	-0.0133424662053585	0.00581331877037883	-0.00230353930965066	NaN	43.1147994995117
676	86.8789520263672	6.35907125473022	-7.9282169342041	0.0226963832974434	-0.0237320438027382	-0.00847235135734081	-0.0227580219507217	NaN	43.4394760131836
677	85.5802536010742	6.68374538421631	-8.12302207946777	0.0373067259788513	-0.0347709693014622	0.000618529506027699	-0.0532774068415165	NaN	42.7901268005371
678	86.8789520263672	7.00841951370239	-7.86328220367432	0.0301638916134834	-0.0419138073921204	0.0168522447347641	-0.0734072178602219	NaN	43.4394760131836
679	85.5802536010742	7.33309412002563	-7.99315214157104	0.0243197549134493	-0.0260047651827335	0.00386527273803949	-0.0594462193548679	NaN	42.7901268005371
680	86.2295989990234	7.00841951370239	-7.53860807418823	0.0175015944987535	-0.0152905117720366	-0.0324982516467571	-0.0519787110388279	NaN	43.1147994995117
681	88.1776504516602	6.68374538421631	-7.99315214157104	0.0181509424000978	-0.00652430532500148	-0.03444629535079	-0.0328229255974293	NaN	44.0888252258301
682	86.2295989990234	7.65776824951172	-7.99315214157104	0.0103587592020631	0.00613799272105098	-0.0169138833880424	-0.0266541130840778	NaN	43.1147994995117
683	86.8789520263672	7.33309412002563	-7.9282169342041	0.0132808275520802	0.00126787810586393	0.00678734155371785	-0.00847235135734081	NaN	43.4394760131836
684	86.8789520263672	7.33309412002563	-7.9282169342041	0.00483929552137852	0.00483929552137852	0.0223717093467712	-0.00587495695799589	NaN	43.4394760131836
685	84.9309005737305	8.63179111480713	-8.18795680999756	-0.0159398596733809	0.0136055024340749	0.0171769186854362	0.0106834331527352	NaN	42.4654502868652
686	86.2295989990234	7.65776824951172	-7.79834747314453	-0.017887907102704	0.0269171483814716	-0.000680167751852423	0.0207483377307653	NaN	43.1147994995117
687	85.5802536010742	8.3071174621582	-8.31782627105713	-0.0308748781681061	0.041852168738842	-0.0318489037454128	0.0408781431615353	NaN	42.7901268005371
688	86.8789520263672	7.33309412002563	-8.05808639526367	-0.0308748781681061	0.036657378077507	-0.0422384813427925	0.0541897900402546	NaN	43.4394760131836
689	84.9309005737305	7.98244285583496	-8.4476957321167	-0.0334722734987736	0.0363327041268349	-0.00490093370899558	0.0610079504549503	NaN	42.4654502868652
690	84.2815551757813	8.3071174621582	-8.18795680999756	-0.0156151866540313	0.0373067259788513	0.0295145437121391	0.0554884895682335	NaN	42.1407775878906
691	84.9309005737305	8.95646572113037	-7.9282169342041	0.00289124972186983	0.0321119390428066	0.0428261905908585	0.0275664981454611	NaN	42.4654502868652
692	84.2815551757813	8.63179111480713	-7.9282169342041	-0.00912170019000769	0.0376313999295235	0.0213976856321096	0.0207483377307653	NaN	42.1407775878906
693	84.9309005737305	8.3071174621582	-8.31782627105713	-0.00684897974133492	0.0298392176628113	0.0132808275520802	0.00711201597005129	NaN	42.4654502868652
694	86.2295989990234	7.65776824951172	-8.12302207946777	-0.00555028254166245	0.0226963832974434	-0.0146411629393697	0.0155535480007529	NaN	43.1147994995117
695	84.9309005737305	8.3071174621582	-8.05808639526367	0.0415274947881699	0.0317872650921345	-0.0230826959013939	-0.000355493422830477	NaN	42.4654502868652
696	84.9309005737305	8.3071174621582	-8.05808639526367	0.0246444288641214	0.00873538758605719	-0.0328229255974293	-0.0165892094373703	NaN	42.4654502868652
697	85.5802536010742	7.00841951370239	-7.6684775352478	0.0405534692108631	0.00321592413820326	-0.00327756232582033	-0.0471085943281651	NaN	42.7901268005371
698	82.3335113525391	7.98244285583496	-7.9282169342041	0.0243197549134493	-0.00360223650932312	-0.00977104809135199	-0.0617189407348633	NaN	41.1667556762695
699	83.632209777832	7.00841951370239	-7.86328220367432	0.0210730116814375	-0.00360223650932312	-0.0276281367987394	-0.0571734979748726	NaN	41.816104888916
700	83.632209777832	7.00841951370239	-8.05808639526367	0.0226963832974434	-0.0159398596733809	-0.0847708135843277	-0.0350956469774246	NaN	41.816104888916
701	81.6841583251953	8.3071174621582	-8.05808639526367	0.0132808275520802	-0.00749832857400179	-0.0802253782749176	-0.0253554154187441	NaN	40.8420791625977
702	81.6841583251953	8.3071174621582	-7.99315214157104	0.00548864435404539	-0.00392691092565656	-0.0717838406562805	-0.0182125810533762	NaN	40.8420791625977
703	82.9828567504883	8.3071174621582	-7.73341274261475	0.000293855206109583	-0.00782300252467394	-0.048407293856144	-0.00490093370899558	NaN	41.4914283752441
704	84.9309005737305	8.3071174621582	-8.38276100158691	-0.00749832857400179	0.00126787810586393	-0.0123684434220195	0.000293855206109583	NaN	42.4654502868652
705	85.5802536010742	7.00841951370239	-7.79834747314453	-0.00717365415766835	-0.0208099745213985	0.0116574559360743	0.0288651939481497	NaN	42.7901268005371
706	83.632209777832	8.63179111480713	-7.99315214157104	-0.0120437685400248	-0.00717365415766835	0.0168522447347641	0.0226963832974434	NaN	41.816104888916
707	85.5802536010742	7.00841951370239	-7.79834747314453	-0.0273034609854221	0.0145795252174139	-0.00132951640989631	0.0515923984348774	NaN	42.7901268005371
708	83.632209777832	8.3071174621582	-8.05808639526367	-0.0191866029053926	0.00970941036939621	0.013930176384747	0.060358602553606	NaN	41.816104888916
709	85.5802536010742	7.33309412002563	-7.53860807418823	-0.0276281367987394	-3.08191010844894e-05	0.0467222817242146	0.0675014406442642	NaN	42.7901268005371
710	84.9309005737305	6.68374538421631	-7.99315214157104	-0.0159398596733809	-0.0026282137259841	0.0795143842697144	0.0665274113416672	NaN	42.4654502868652
711	86.8789520263672	5.7097225189209	-7.99315214157104	0.00191722682211548	-0.00132951640989631	0.0736702531576157	0.047696303576231	NaN	43.4394760131836
712	86.2295989990234	5.7097225189209	-7.86328220367432	-0.00749832857400179	-0.00879702530801296	0.0642546936869621	0.0226963832974434	NaN	43.1147994995117
713	85.5802536010742	5.38504838943481	-7.79834747314453	0.000293855206109583	-0.0302255302667618	0.041852168738842	0.0191249661147594	NaN	42.7901268005371
714	82.9828567504883	6.68374538421631	-7.79834747314453	-0.00295288790948689	-0.0100957229733467	0.0392547734081745	0.012956153601408	NaN	41.4914283752441
715	86.2295989990234	6.35907125473022	-7.73341274261475	-0.00555028254166245	-0.0217839982360601	0.011982130818069	-0.00100484199356288	NaN	43.1147994995117
716	84.2815551757813	7.00841951370239	-7.99315214157104	0.0327612869441509	-0.0273034609854221	-0.00132951640989631	-0.0185372550040483	NaN	42.1407775878906
717	84.2815551757813	7.65776824951172	-7.9282169342041	0.0421768426895142	-0.0311995539814234	-0.00944637414067984	-0.0613942667841911	NaN	42.1407775878906
718	86.2295989990234	6.35907125473022	-7.6684775352478	0.0265924744307995	-0.0428878292441368	0.00808603875339031	-0.068537101149559	NaN	43.1147994995117
719	84.2815551757813	8.3071174621582	-7.79834747314453	0.0382807515561581	-0.0458098985254765	-0.0282774847000837	-0.0561994761228561	NaN	42.1407775878906
720	84.2815551757813	7.98244285583496	-7.53860807418823	0.0155535480007529	-0.0318489037454128	-0.0649656802415848	-0.0523033849895	NaN	42.1407775878906
721	85.5802536010742	7.33309412002563	-7.79834747314453	0.0230210572481155	-0.0208099745213985	-0.0769786313176155	-0.0299008563160896	NaN	42.7901268005371
722	86.2295989990234	6.35907125473022	-7.79834747314453	0.01847561635077	-0.0139918150380254	-0.0805500522255898	-0.0331475995481014	NaN	43.1147994995117
723	84.9309005737305	7.65776824951172	-7.99315214157104	0.00516396993771195	-0.0156151866540313	-0.0584721975028515	-0.0149658378213644	NaN	42.4654502868652
724	84.2815551757813	7.65776824951172	-7.86328220367432	-0.00360223650932312	0.0103587592020631	-0.0350956469774246	-0.00230353930965066	NaN	42.1407775878906
725	83.632209777832	8.63179111480713	-8.18795680999756	-0.00944637414067984	0.0126314787194133	-0.0117190945893526	0.00126787810586393	NaN	41.816104888916
726	85.5802536010742	6.68374538421631	-7.73341274261475	-0.0182125810533762	0.0282158460468054	-0.0162645354866982	0.0275664981454611	NaN	42.7901268005371
727	83.632209777832	7.65776824951172	-8.4476957321167	-0.0237320438027382	0.0509430468082428	-0.0149658378213644	0.0447742342948914	NaN	41.816104888916
728	86.2295989990234	6.68374538421631	-8.05808639526367	-0.0276281367987394	0.0509430468082428	-0.0185372550040483	0.0629559978842735	NaN	43.1147994995117
729	86.2295989990234	7.00841951370239	-7.9282169342041	-0.0324982516467571	0.0496443510055542	0.0207483377307653	0.0668520927429199	NaN	43.1147994995117
730	84.9309005737305	7.65776824951172	-8.18795680999756	-0.0175632312893867	0.0489950031042099	0.0626313239336014	0.0652287155389786	NaN	42.4654502868652
731	84.2815551757813	7.98244285583496	-7.79834747314453	-0.00360223650932312	0.0360080301761627	0.0671767666935921	0.0438002124428749	NaN	42.1407775878906
732	83.632209777832	7.65776824951172	-7.86328220367432	-0.0120437685400248	0.0324366129934788	0.0580858811736107	0.0197743140161037	NaN	41.816104888916
733	84.2815551757813	7.33309412002563	-8.12302207946777	-0.0130177913233638	0.01847561635077	0.0541897900402546	0.00191722682211548	NaN	42.1407775878906
734	84.9309005737305	6.35907125473022	-7.9282169342041	-0.0169138833880424	0.0207483377307653	0.0285405199974775	-0.00619963090866804	NaN	42.4654502868652
735	84.2815551757813	7.00841951370239	-8.18795680999756	-0.0146411629393697	0.0356833562254906	0.01100810803473	-0.0143164889886975	NaN	42.1407775878906
736	83.632209777832	6.68374538421631	-8.05808639526367	0.01100810803473	0.0103587592020631	-0.0130177913233638	-0.0386670641601086	NaN	41.816104888916
737	82.9828567504883	6.03439664840698	-7.47367286682129	0.0334106348454952	-0.00912170019000769	-0.0126931173726916	-0.0747059136629105	NaN	41.4914283752441
738	83.632209777832	7.33309412002563	-7.86328220367432	0.0175015944987535	-0.00360223650932312	-0.000680167751852423	-0.0828227698802948	NaN	41.816104888916
739	84.2815551757813	7.00841951370239	-8.05808639526367	0.0230210572481155	-0.0126931173726916	-0.0182125810533762	-0.0766539573669434	NaN	42.1407775878906
740	84.9309005737305	7.00841951370239	-7.86328220367432	0.0132808275520802	-0.00717365415766835	-0.0594462193548679	-0.0665890574455261	NaN	42.4654502868652
741	86.8789520263672	6.35907125473022	-7.9282169342041	0.012956153601408	-0.0104203969240189	-0.0646410062909126	-0.0513293594121933	NaN	43.4394760131836
742	86.8789520263672	7.00841951370239	-7.9282169342041	0.012956153601408	0.00321592413820326	-0.0604202412068844	-0.0334722734987736	NaN	43.4394760131836
743	88.1776504516602	6.35907125473022	-7.60354280471802	0.00451462110504508	-0.00619963090866804	-0.0360696688294411	-0.0136671401560307	NaN	44.0888252258301
744	86.8789520263672	6.03439664840698	-7.73341274261475	0.00873538758605719	-0.0198359526693821	-0.0026282137259841	-3.08191010844894e-05	NaN	43.4394760131836
745	86.8789520263672	6.03439664840698	-7.9282169342041	0.0116574559360743	-0.00132951640989631	0.00678734155371785	0.00938473641872406	NaN	43.4394760131836
746	86.8789520263672	5.7097225189209	-8.12302207946777	-0.0146411629393697	0.00516396993771195	0.00548864435404539	0.0181509424000978	NaN	43.4394760131836
747	86.8789520263672	5.06037378311157	-8.05808639526367	-0.0188619289547205	0.000618529506027699	-0.00197886489331722	0.0467222817242146	NaN	43.4394760131836
748	85.5802536010742	6.03439664840698	-7.9282169342041	-0.0217839982360601	-0.0100957229733467	0.00711201597005129	0.07139752805233	NaN	42.7901268005371
749	84.2815551757813	5.7097225189209	-7.60354280471802	-0.0230826959013939	-0.0165892094373703	0.0496443510055542	0.0730208978056908	NaN	42.1407775878906
750	85.5802536010742	5.06037378311157	-7.79834747314453	-0.0130177913233638	-0.0175632312893867	0.0726962238550186	0.0681507885456085	NaN	42.7901268005371
751	87.5282974243164	5.38504838943481	-7.99315214157104	0.00256657530553639	-0.00879702530801296	0.0726962238550186	0.040228795260191	NaN	43.7641487121582
752	86.2295989990234	5.38504838943481	-7.86328220367432	-0.000680167751852423	0.00516396993771195	0.0665274113416672	0.0308132413774729	NaN	43.1147994995117
753	87.5282974243164	6.35907125473022	-7.79834747314453	-0.00782300252467394	-0.0113944197073579	0.0438002124428749	0.0162028968334198	NaN	43.7641487121582
754	85.5802536010742	6.68374538421631	-7.9282169342041	-0.0107450718060136	-0.00457625929266214	0.0100340843200684	0.0168522447347641	NaN	42.7901268005371
755	84.9309005737305	7.00841951370239	-7.73341274261475	0.00191722682211548	0.000943203864153475	-0.00944637414067984	0.00191722682211548	NaN	42.4654502868652
756	85.5802536010742	6.68374538421631	-7.9282169342041	0.0301638916134834	-0.000680167751852423	-0.0263294391334057	-0.0211346503347158	NaN	42.7901268005371
757	85.5802536010742	6.03439664840698	-7.99315214157104	0.0350340083241463	0.000618529506027699	-0.023407369852066	-0.0613942667841911	NaN	42.7901268005371
758	86.2295989990234	6.68374538421631	-7.99315214157104	0.0337353087961674	-0.00197886489331722	-0.0240567177534103	-0.0675630792975426	NaN	43.1147994995117
759	86.8789520263672	6.35907125473022	-7.9282169342041	0.0265924744307995	-0.00717365415766835	-0.0399657599627972	-0.0591215454041958	NaN	43.4394760131836
760	86.2295989990234	6.68374538421631	-7.9282169342041	0.0145795252174139	0.0103587592020631	-0.0909396260976791	-0.0545761026442051	NaN	43.1147994995117
761	84.9309005737305	6.35907125473022	-7.9282169342041	0.011982130818069	0.0197743140161037	-0.0688617751002312	-0.0389917381107807	NaN	42.4654502868652
762	84.9309005737305	6.68374538421631	-8.31782627105713	0.01847561635077	0.025618452578783	-0.050680011510849	-0.0341216214001179	NaN	42.4654502868652
763	84.2815551757813	6.68374538421631	-8.18795680999756	0.00386527273803949	0.0106834331527352	-0.0279528107494116	-0.0282774847000837	NaN	42.1407775878906
764	84.9309005737305	7.00841951370239	-8.18795680999756	0.00256657530553639	0.0168522447347641	0.00678734155371785	-0.0159398596733809	NaN	42.4654502868652
765	86.8789520263672	5.7097225189209	-7.73341274261475	0.00808603875339031	0.0145795252174139	0.0171769186854362	-0.0026282137259841	NaN	43.4394760131836
766	84.9309005737305	7.33309412002563	-7.9282169342041	-0.0198359526693821	0.0168522447347641	0.0158782228827477	0.0168522447347641	NaN	42.4654502868652
767	84.9309005737305	6.68374538421631	-7.9282169342041	-0.0286021586507559	0.0308132413774729	0.00386527273803949	0.0457482598721981	NaN	42.4654502868652
768	84.2815551757813	7.00841951370239	-8.05808639526367	-0.0370436906814575	0.0168522447347641	-0.00295288790948689	0.0480209775269032	NaN	42.1407775878906
769	85.5802536010742	6.35907125473022	-7.99315214157104	-0.0276281367987394	0.012956153601408	0.0252937767654657	0.0675014406442642	NaN	42.7901268005371
770	84.9309005737305	6.35907125473022	-8.05808639526367	-0.0292515084147453	0.000943203864153475	0.0457482598721981	0.0551638156175613	NaN	42.4654502868652
771	85.5802536010742	6.68374538421631	-7.9282169342041	-0.0175632312893867	-0.0136671401560307	0.0684754624962807	0.041852168738842	NaN	42.7901268005371
772	84.2815551757813	6.35907125473022	-7.79834747314453	-0.0143164889886975	-0.00392691092565656	0.0671767666935921	0.0230210572481155	NaN	42.1407775878906
773	85.5802536010742	6.03439664840698	-7.86328220367432	-0.00717365415766835	-0.00490093370899558	0.0382807515561581	0.0149041991680861	NaN	42.7901268005371
774	85.5802536010742	5.7097225189209	-7.99315214157104	-0.00717365415766835	-0.0243813935667276	0.0399041213095188	0.0145795252174139	NaN	42.7901268005371
775	87.5282974243164	5.38504838943481	-7.99315214157104	-0.00295288790948689	-0.0188619289547205	0.00289124972186983	0.00711201597005129	NaN	43.7641487121582
776	86.8789520263672	6.03439664840698	-7.73341274261475	0.0295145437121391	-0.0273034609854221	-0.00879702530801296	-0.0182125810533762	NaN	43.4394760131836
777	85.5802536010742	6.35907125473022	-8.05808639526367	0.0408781431615353	-0.0308748781681061	-0.00684897974133492	-0.0578228458762169	NaN	42.7901268005371
778	87.5282974243164	5.06037378311157	-7.53860807418823	0.0278911720961332	-0.0276281367987394	0.00516396993771195	-0.068537101149559	NaN	43.7641487121582
779	84.9309005737305	6.03439664840698	-8.18795680999756	0.0259431265294552	-0.0328229255974293	-0.0162645354866982	-0.0607449151575565	NaN	42.4654502868652
780	85.5802536010742	5.06037378311157	-7.6684775352478	0.0197743140161037	-0.0149658378213644	-0.0412644557654858	-0.0523033849895	NaN	42.7901268005371
781	86.8789520263672	5.06037378311157	-7.9282169342041	0.0165275707840919	0.000293855206109583	-0.0224333461374044	-0.0334722734987736	NaN	43.4394760131836
782	87.5282974243164	4.41102504730225	-7.86328220367432	0.0188002903014421	0.00159255252219737	-0.0227580219507217	-0.0182125810533762	NaN	43.7641487121582
783	87.5282974243164	5.38504838943481	-7.73341274261475	0.00548864435404539	0.00808603875339031	-0.00977104809135199	-0.0175632312893867	NaN	43.7641487121582
784	88.1776504516602	5.38504838943481	-7.47367286682129	-0.000680167751852423	0.013930176384747	0.0022419011220336	-0.00555028254166245	NaN	44.0888252258301
785	85.5802536010742	7.33309412002563	-8.05808639526367	-0.0100957229733467	0.0246444288641214	-0.00132951640989631	-0.00197886489331722	NaN	42.7901268005371
786	88.1776504516602	5.38504838943481	-7.6684775352478	-0.0113944197073579	0.0473716296255589	-3.08191010844894e-05	0.0243197549134493	NaN	44.0888252258301
787	86.2295989990234	7.33309412002563	-7.6684775352478	-0.0227580219507217	0.0457482598721981	-0.0126931173726916	0.036657378077507	NaN	43.1147994995117
788	87.5282974243164	5.7097225189209	-7.79834747314453	-0.0305502042174339	0.0444495603442192	-0.0130177913233638	0.0571118593215942	NaN	43.7641487121582
789	85.5802536010742	7.00841951370239	-8.12302207946777	-0.028926832601428	0.036657378077507	0.0152288740500808	0.0577612072229385	NaN	42.7901268005371
790	85.5802536010742	7.00841951370239	-7.60354280471802	-0.0253554154187441	0.0269171483814716	0.0428261905908585	0.0571118593215942	NaN	42.7901268005371
791	86.8789520263672	6.35907125473022	-8.12302207946777	-0.0130177913233638	0.0259431265294552	0.0415274947881699	0.0395794473588467	NaN	43.4394760131836
792	85.5802536010742	6.68374538421631	-8.4476957321167	0.00386527273803949	0.0149041991680861	0.0249691028147936	0.0145795252174139	NaN	42.7901268005371
793	85.5802536010742	7.00841951370239	-8.12302207946777	-0.00879702530801296	0.0116574559360743	0.0337353087961674	0.00548864435404539	NaN	42.7901268005371
794	85.5802536010742	7.33309412002563	-8.18795680999756	-0.00717365415766835	-0.00652430532500148	-0.00100484199356288	-0.00782300252467394	NaN	42.7901268005371
795	85.5802536010742	7.33309412002563	-7.99315214157104	0.000293855206109583	0.000618529506027699	-0.0341216214001179	0.00354059832170606	NaN	42.7901268005371
796	86.8789520263672	7.65776824951172	-8.05808639526367	0.0236704051494598	-0.0302255302667618	-0.0237320438027382	-0.0292515084147453	NaN	43.4394760131836
797	86.8789520263672	6.68374538421631	-7.99315214157104	0.0343846566975117	-0.0419138073921204	-0.0224333461374044	-0.0587968714535236	NaN	43.4394760131836
798	85.5802536010742	7.65776824951172	-8.18795680999756	0.0308132413774729	-0.0493813157081604	-0.0117190945893526	-0.0740565657615662	NaN	42.7901268005371
799	87.5282974243164	6.35907125473022	-7.9282169342041	0.0175015944987535	-0.0555501282215118	-0.0211346503347158	-0.0636669844388962	NaN	43.7641487121582
800	87.5282974243164	6.35907125473022	-7.73341274261475	0.0188002903014421	-0.0435371771454811	-0.0711344927549362	-0.0539267547428608	NaN	43.7641487121582
801	88.8269958496094	7.00841951370239	-7.73341274261475	0.00776136433705688	-0.0428878292441368	-0.0597708933055401	-0.0393164120614529	NaN	44.4134979248047
802	84.2815551757813	7.00841951370239	-7.99315214157104	0.00743668992072344	-0.032173577696085	-0.0584721975028515	-0.0299008563160896	NaN	42.1407775878906
803	84.9309005737305	6.68374538421631	-8.18795680999756	-0.00684897974133492	-0.0334722734987736	-0.0331475995481014	-0.0169138833880424	NaN	42.4654502868652
804	83.632209777832	6.68374538421631	-7.99315214157104	-0.00587495695799589	-0.023407369852066	0.00256657530553639	-0.00944637414067984	NaN	41.816104888916
805	84.2815551757813	6.35907125473022	-7.79834747314453	-0.00295288790948689	-0.0201606266200542	0.0210730116814375	0.00418994715437293	NaN	42.1407775878906
806	82.3335113525391	7.33309412002563	-7.79834747314453	-0.028926832601428	0.00548864435404539	0.0298392176628113	0.00938473641872406	NaN	41.1667556762695
807	84.2815551757813	6.35907125473022	-7.53860807418823	-0.021459324285388	0.0113327819854021	0.0236704051494598	0.0369820520281792	NaN	42.1407775878906
808	83.632209777832	7.33309412002563	-8.12302207946777	-0.0162645354866982	0.0142548503354192	0.0162028968334198	0.0548391379415989	NaN	41.816104888916
809	85.5802536010742	6.68374538421631	-8.05808639526367	-0.0247060675173998	0.0194496400654316	0.0522417463362217	0.0561378374695778	NaN	42.7901268005371
810	86.2295989990234	6.68374538421631	-7.73341274261475	-0.0156151866540313	0.013930176384747	0.0811377614736557	0.0486703291535378	NaN	43.1147994995117
811	86.8789520263672	7.33309412002563	-7.9282169342041	-0.00619963090866804	0.01847561635077	0.0801637396216393	0.0337353087961674	NaN	43.4394760131836
812	86.2295989990234	6.35907125473022	-7.60354280471802	0.00418994715437293	0.0116574559360743	0.0636053457856178	0.0168522447347641	NaN	43.1147994995117
813	86.8789520263672	7.33309412002563	-7.47367286682129	-0.00684897974133492	0.00451462110504508	0.0395794473588467	0.0103587592020631	NaN	43.4394760131836
814	85.5802536010742	6.68374538421631	-7.9282169342041	-0.00457625929266214	0.00646266713738441	0.0142548503354192	0.00451462110504508	NaN	42.7901268005371
815	85.5802536010742	6.03439664840698	-7.99315214157104	0.00841071270406246	-0.00230353930965066	-0.00879702530801296	-0.00392691092565656	NaN	42.7901268005371
816	85.5802536010742	6.35907125473022	-8.05808639526367	0.0243197549134493	-0.00490093370899558	-0.0107450718060136	-0.023407369852066	NaN	42.7901268005371
817	85.5802536010742	6.68374538421631	-8.05808639526367	0.0386054255068302	-0.0347709693014622	-0.0221086721867323	-0.0594462193548679	NaN	42.7901268005371
818	86.8789520263672	5.7097225189209	-7.73341274261475	0.0272418223321438	-0.021459324285388	-0.0208099745213985	-0.0704851448535919	NaN	43.4394760131836
819	86.8789520263672	6.03439664840698	-7.86328220367432	0.0321119390428066	-0.021459324285388	-0.0422384813427925	-0.0565241500735283	NaN	43.4394760131836
820	84.9309005737305	7.00841951370239	-8.18795680999756	0.0327612869441509	-0.0110697457566857	-0.0795760303735733	-0.0584721975028515	NaN	42.4654502868652
821	84.9309005737305	7.65776824951172	-8.05808639526367	0.0301638916134834	-0.00912170019000769	-0.0893162563443184	-0.0331475995481014	NaN	42.4654502868652
822	84.9309005737305	7.65776824951172	-7.79834747314453	0.0343846566975117	-0.00717365415766835	-0.0799007043242455	-0.0256800893694162	NaN	42.4654502868652
823	84.2815551757813	7.33309412002563	-7.9282169342041	0.0282158460468054	-0.0104203969240189	-0.0571734979748726	-0.0152905117720366	NaN	42.1407775878906
824	84.9309005737305	8.3071174621582	-7.9282169342041	0.0262678004801273	0.0123068047687411	-0.0159398596733809	-0.00295288790948689	NaN	42.4654502868652
825	84.9309005737305	7.98244285583496	-7.86328220367432	-0.00814767740666866	0.0197743140161037	-0.00132951640989631	0.00776136433705688	NaN	42.4654502868652
826	83.632209777832	7.65776824951172	-8.05808639526367	-0.0266541130840778	0.0369820520281792	0.00711201597005129	0.0278911720961332	NaN	41.816104888916
827	84.9309005737305	7.98244285583496	-8.31782627105713	-0.028926832601428	0.047696303576231	0.0136055024340749	0.0515923984348774	NaN	42.4654502868652
828	86.2295989990234	7.33309412002563	-8.05808639526367	-0.0318489037454128	0.0412028171122074	0.0230210572481155	0.0681507885456085	NaN	43.1147994995117
829	87.5282974243164	7.00841951370239	-8.12302207946777	-0.0282774847000837	0.0395794473588467	0.0467222817242146	0.0723715499043465	NaN	43.7641487121582
830	83.632209777832	7.98244285583496	-8.18795680999756	-0.0250307414680719	0.0382807515561581	0.0941247344017029	0.0619819760322571	NaN	41.816104888916
831	84.9309005737305	7.98244285583496	-8.12302207946777	-0.0149658378213644	0.0288651939481497	0.0688001364469528	0.0421768426895142	NaN	42.4654502868652
832	84.2815551757813	7.65776824951172	-8.25289154052734	0.000618529506027699	0.0265924744307995	0.0502936989068985	0.0282158460468054	NaN	42.1407775878906
833	84.2815551757813	7.98244285583496	-8.12302207946777	-0.00100484199356288	0.00743668992072344	0.0265924744307995	0.00970941036939621	NaN	42.1407775878906
834	85.5802536010742	7.00841951370239	-8.12302207946777	-0.00522560812532902	0.0132808275520802	0.0022419011220336	0.0265924744307995	NaN	42.7901268005371
835	86.2295989990234	7.65776824951172	-8.18795680999756	-0.00847235135734081	0.0126314787194133	-0.0337969474494457	0.00776136433705688	NaN	43.1147994995117
836	86.2295989990234	7.00841951370239	-7.34380340576172	0.0210730116814375	-0.00684897974133492	-0.0552254542708397	-0.0195112787187099	NaN	43.1147994995117
837	84.2815551757813	8.3071174621582	-7.73341274261475	0.0356833562254906	-0.0159398596733809	-0.043212503194809	-0.0607449151575565	NaN	42.1407775878906
838	84.9309005737305	7.33309412002563	-7.99315214157104	0.0327612869441509	-0.017887907102704	-0.0286021586507559	-0.0649656802415848	NaN	42.4654502868652
839	82.9828567504883	8.63179111480713	-8.18795680999756	0.0123068047687411	-0.0165892094373703	-0.0367190167307854	-0.0639916583895683	NaN	41.4914283752441
840	83.632209777832	7.33309412002563	-7.99315214157104	0.00938473641872406	-0.0159398596733809	-0.0711344927549362	-0.0539267547428608	NaN	41.816104888916
841	82.9828567504883	7.65776824951172	-7.79834747314453	0.00418994715437293	-0.0120437685400248	-0.0756799355149269	-0.0367190167307854	NaN	41.4914283752441
842	84.2815551757813	7.33309412002563	-7.4087381362915	0.0022419011220336	-0.00197886489331722	-0.0682124271988869	-0.0208099745213985	NaN	42.1407775878906
843	84.9309005737305	7.33309412002563	-7.9282169342041	0.00256657530553639	-0.0237320438027382	-0.0399657599627972	-0.00847235135734081	NaN	42.4654502868652
844	86.2295989990234	7.33309412002563	-7.99315214157104	0.00321592413820326	-0.00912170019000769	-0.00879702530801296	-0.00522560812532902	NaN	43.1147994995117
845	83.632209777832	8.63179111480713	-8.18795680999756	0.00646266713738441	-0.00684897974133492	0.0168522447347641	0.00354059832170606	NaN	41.816104888916
846	86.2295989990234	7.65776824951172	-7.9282169342041	-0.0227580219507217	0.00906006153672934	0.0330859608948231	0.0269171483814716	NaN	43.1147994995117
847	86.2295989990234	7.33309412002563	-7.6684775352478	-0.0308748781681061	0.0116574559360743	0.011982130818069	0.0450989119708538	NaN	43.1147994995117
848	85.5802536010742	8.3071174621582	-7.79834747314453	-0.0201606266200542	0.00678734155371785	0.0373067259788513	0.0597092546522617	NaN	42.7901268005371
849	84.9309005737305	7.65776824951172	-8.12302207946777	-0.0279528107494116	0.00776136433705688	0.0551638156175613	0.0642546936869621	NaN	42.4654502868652
850	86.2295989990234	6.68374538421631	-7.9282169342041	-0.0195112787187099	0.00646266713738441	0.0918520092964172	0.0571118593215942	NaN	43.1147994995117
851	86.2295989990234	6.35907125473022	-7.6684775352478	-0.0117190945893526	0.00516396993771195	0.0895792916417122	0.0347093306481838	NaN	43.1147994995117
852	85.5802536010742	6.35907125473022	-7.73341274261475	0.00191722682211548	0.00678734155371785	0.0756182968616486	0.00483929552137852	NaN	42.7901268005371
853	84.9309005737305	6.68374538421631	-7.60354280471802	-0.00587495695799589	0.00938473641872406	0.0373067259788513	0.0168522447347641	NaN	42.4654502868652
854	84.2815551757813	7.65776824951172	-7.86328220367432	-0.00555028254166245	0.00938473641872406	0.0217223595827818	0.0181509424000978	NaN	42.1407775878906
855	85.5802536010742	8.3071174621582	-8.12302207946777	0.00126787810586393	0.0197743140161037	-0.0149658378213644	0.0132808275520802	NaN	42.7901268005371
856	83.632209777832	8.95646572113037	-8.18795680999756	0.0262678004801273	0.01100810803473	-0.0357449948787689	0.00418994715437293	NaN	41.816104888916
857	87.5282974243164	7.65776824951172	-7.79834747314453	0.047696303576231	-3.08191010844894e-05	-0.0428878292441368	0.00256657530553639	NaN	43.7641487121582
858	83.632209777832	8.95646572113037	-7.99315214157104	0.01847561635077	0.00646266713738441	-0.032173577696085	-0.0841214656829834	NaN	41.816104888916
859	87.5282974243164	7.65776824951172	-7.6684775352478	0.0259431265294552	-0.00295288790948689	-0.0698357969522476	-0.0549007803201675	NaN	43.7641487121582
860	84.9309005737305	7.65776824951172	-7.9282169342041	0.0213976856321096	0.0106834331527352	-0.115290202200413	-0.0503553375601768	NaN	42.4654502868652
861	85.5802536010742	8.3071174621582	-8.4476957321167	0.0100340843200684	0.0171769186854362	-0.136718705296516	-0.0315242260694504	NaN	42.7901268005371
862	86.2295989990234	8.63179111480713	-8.31782627105713	0.00386527273803949	0.0188002903014421	-0.117238245904446	-0.021459324285388	NaN	43.1147994995117
863	86.2295989990234	8.63179111480713	-8.05808639526367	0.0123068047687411	0.0106834331527352	-0.0860695168375969	-0.00425158534198999	NaN	43.1147994995117
864	85.5802536010742	7.65776824951172	-7.6684775352478	-0.00652430532500148	0.00256657530553639	-0.0441865250468254	0.00841071270406246	NaN	42.7901268005371
865	86.2295989990234	7.65776824951172	-7.60354280471802	-0.00197886489331722	0.00354059832170606	-0.00555028254166245	0.0165275707840919	NaN	43.1147994995117
866	84.9309005737305	8.3071174621582	-7.73341274261475	-0.0156151866540313	0.00516396993771195	0.0106834331527352	0.0321119390428066	NaN	42.4654502868652
867	86.8789520263672	7.98244285583496	-8.05808639526367	-0.0191866029053926	-0.000355493422830477	0.0168522447347641	0.0470469556748867	NaN	43.4394760131836
868	84.9309005737305	8.3071174621582	-7.86328220367432	-0.0217839982360601	-0.00717365415766835	0.0155535480007529	0.0600339286029339	NaN	42.4654502868652
869	86.8789520263672	7.98244285583496	-7.73341274261475	-0.0276281367987394	-0.00555028254166245	0.0584105588495731	0.0769169926643372	NaN	43.4394760131836
870	86.2295989990234	7.65776824951172	-7.73341274261475	-0.0146411629393697	-0.00457625929266214	0.0752936229109764	0.0623066499829292	NaN	43.1147994995117
871	84.9309005737305	9.28114032745361	-7.60354280471802	-0.00425158534198999	-0.0156151866540313	0.0717222020030022	0.041852168738842	NaN	42.4654502868652
872	84.2815551757813	8.63179111480713	-7.73341274261475	-0.00490093370899558	-0.00814767740666866	0.0571118593215942	0.0230210572481155	NaN	42.1407775878906
873	83.632209777832	8.95646572113037	-7.9282169342041	-0.0165892094373703	-0.00652430532500148	0.0489950031042099	0.020423661917448	NaN	41.816104888916
874	83.632209777832	7.65776824951172	-7.86328220367432	-0.0182125810533762	-0.0279528107494116	0.0181509424000978	0.0275664981454611	NaN	41.816104888916
875	82.9828567504883	7.65776824951172	-7.60354280471802	0.000618529506027699	-0.0165892094373703	0.00711201597005129	0.0275664981454611	NaN	41.4914283752441
876	82.3335113525391	8.63179111480713	-7.4087381362915	0.0233457311987877	-0.0217839982360601	-0.0227580219507217	0.0200989879667759	NaN	41.1667556762695
877	82.3335113525391	8.63179111480713	-7.73341274261475	0.0389300994575024	-0.0393164120614529	-0.00717365415766835	0.0158782228827477	NaN	41.1667556762695
878	85.5802536010742	7.33309412002563	-7.79834747314453	0.0295145437121391	-0.0341216214001179	-0.00814767740666866	-0.0880175605416298	NaN	42.7901268005371
879	84.9309005737305	7.33309412002563	-8.18795680999756	0.0330859608948231	-0.02697878703475	-0.0162645354866982	-0.0613942667841911	NaN	42.4654502868652
880	84.9309005737305	7.98244285583496	-8.18795680999756	0.0181509424000978	-0.0182125810533762	-0.0665890574455261	-0.0578228458762169	NaN	42.4654502868652
881	84.2815551757813	7.98244285583496	-8.05808639526367	0.00873538758605719	0.00516396993771195	-0.0574981719255447	-0.039641086012125	NaN	42.1407775878906
882	84.9309005737305	7.98244285583496	-7.79834747314453	0.01847561635077	0.000943203864153475	-0.0545761026442051	-0.0305502042174339	NaN	42.4654502868652
883	84.9309005737305	7.98244285583496	-7.53860807418823	0.00451462110504508	0.0126314787194133	-0.0360696688294411	-0.0195112787187099	NaN	42.4654502868652
884	83.632209777832	7.65776824951172	-8.18795680999756	-0.0026282137259841	0.0136055024340749	-0.00782300252467394	-0.00944637414067984	NaN	41.816104888916
885	85.5802536010742	6.68374538421631	-8.25289154052734	0.011982130818069	0.0168522447347641	0.00126787810586393	0.00256657530553639	NaN	42.7901268005371
886	85.5802536010742	6.03439664840698	-7.9282169342041	-0.0162645354866982	0.0379560738801956	-3.08191010844894e-05	0.00841071270406246	NaN	42.7901268005371
887	86.2295989990234	6.35907125473022	-7.99315214157104	-0.0217839982360601	0.0447742342948914	0.000293855206109583	0.0457482598721981	NaN	43.1147994995117
888	86.2295989990234	6.35907125473022	-7.53860807418823	-0.0224333461374044	0.0408781431615353	-0.00425158534198999	0.0522417463362217	NaN	43.1147994995117
889	84.9309005737305	7.65776824951172	-7.86328220367432	-0.028926832601428	0.0382807515561581	0.0175015944987535	0.0590599067509174	NaN	42.4654502868652
890	84.9309005737305	7.65776824951172	-8.38276100158691	-0.0253554154187441	0.0343846566975117	0.0658780634403229	0.0519170723855495	NaN	42.4654502868652
891	85.5802536010742	8.3071174621582	-8.05808639526367	-0.00197886489331722	0.0223717093467712	0.0444495603442192	0.0379560738801956	NaN	42.7901268005371
892	84.9309005737305	7.65776824951172	-7.99315214157104	-0.00684897974133492	0.0191249661147594	0.0425015166401863	0.0175015944987535	NaN	42.4654502868652
893	84.2815551757813	7.98244285583496	-8.05808639526367	-0.00100484199356288	0.0100340843200684	0.020423661917448	0.00646266713738441	NaN	42.1407775878906
894	83.632209777832	7.98244285583496	-7.9282169342041	-0.00782300252467394	-0.00230353930965066	0.0171769186854362	0.0194496400654316	NaN	41.816104888916
895	85.5802536010742	7.98244285583496	-7.99315214157104	0.00418994715437293	-0.0126931173726916	0.0220470335334539	-0.00619963090866804	NaN	42.7901268005371
896	86.2295989990234	7.00841951370239	-8.12302207946777	0.0162028968334198	-0.0149658378213644	-0.00944637414067984	-0.0273034609854221	NaN	43.1147994995117
897	84.9309005737305	7.33309412002563	-8.12302207946777	0.0441248863935471	-0.0438618510961533	-0.0152905117720366	-0.0617189407348633	NaN	42.4654502868652
898	86.8789520263672	7.00841951370239	-8.25289154052734	0.0259431265294552	-0.0438618510961533	-0.0117190945893526	-0.0724331885576248	NaN	43.4394760131836
899	84.2815551757813	8.3071174621582	-8.18795680999756	0.01847561635077	-0.0409397818148136	-0.0279528107494116	-0.0734072178602219	NaN	42.1407775878906
900	87.5282974243164	7.00841951370239	-7.47367286682129	0.0171769186854362	-0.0419138073921204	-0.072757862508297	-0.0555501282215118	NaN	43.7641487121582
901	86.8789520263672	7.33309412002563	-7.79834747314453	0.0136055024340749	-0.0159398596733809	-0.0740565657615662	-0.0471085943281651	NaN	43.4394760131836
902	86.8789520263672	7.33309412002563	-7.79834747314453	0.00516396993771195	-0.00944637414067984	-0.0740565657615662	-0.0204853005707264	NaN	43.4394760131836
903	85.5802536010742	7.00841951370239	-7.60354280471802	0.0116574559360743	-0.0133424662053585	-0.0328229255974293	-0.0152905117720366	NaN	42.7901268005371
904	85.5802536010742	6.35907125473022	-7.79834747314453	-0.00327756232582033	-0.00684897974133492	-0.0107450718060136	-0.00522560812532902	NaN	42.7901268005371
905	83.632209777832	8.63179111480713	-7.9282169342041	0.00841071270406246	0.00354059832170606	0.0113327819854021	0.00289124972186983	NaN	41.816104888916
906	84.9309005737305	6.35907125473022	-7.60354280471802	-0.0156151866540313	0.0178262684494257	0.0168522447347641	0.00678734155371785	NaN	42.4654502868652
907	84.2815551757813	6.68374538421631	-7.53860807418823	-0.0341216214001179	0.0321119390428066	0.00841071270406246	0.0415274947881699	NaN	42.1407775878906
908	83.632209777832	7.33309412002563	-7.9282169342041	-0.0260047651827335	0.0343846566975117	0.012956153601408	0.052891094237566	NaN	41.816104888916
909	82.3335113525391	7.00841951370239	-7.86328220367432	-0.0295761823654175	0.0282158460468054	0.0356833562254906	0.0645793676376343	NaN	41.1667556762695
910	84.2815551757813	6.03439664840698	-7.9282169342041	-0.0334722734987736	0.0181509424000978	0.0791897103190422	0.0460729338228703	NaN	42.1407775878906
911	84.9309005737305	6.03439664840698	-7.6684775352478	-0.0120437685400248	0.0226963832974434	0.0736702531576157	0.0363327041268349	NaN	42.4654502868652
912	84.9309005737305	6.35907125473022	-7.73341274261475	-0.0117190945893526	0.011982130818069	0.0856831967830658	0.00776136433705688	NaN	42.4654502868652
913	86.8789520263672	6.03439664840698	-7.79834747314453	-0.00392691092565656	0.00451462110504508	0.0486703291535378	0.00646266713738441	NaN	43.4394760131836
914	84.9309005737305	6.68374538421631	-7.9282169342041	-0.00717365415766835	-0.0026282137259841	0.0262678004801273	-0.00295288790948689	NaN	42.4654502868652
915	85.5802536010742	7.00841951370239	-7.79834747314453	0.00613799272105098	0.00743668992072344	-0.0026282137259841	-0.00490093370899558	NaN	42.7901268005371
916	84.9309005737305	7.00841951370239	-8.05808639526367	0.025618452578783	-0.0159398596733809	-0.0240567177534103	-0.0185372550040483	NaN	42.4654502868652
917	85.5802536010742	5.7097225189209	-7.47367286682129	0.041852168738842	-0.028926832601428	-0.0195112787187099	-0.0510046854615211	NaN	42.7901268005371
918	85.5802536010742	6.35907125473022	-7.9282169342041	0.0330859608948231	-0.0204853005707264	-0.0256800893694162	-0.068537101149559	NaN	42.7901268005371
919	86.8789520263672	4.73569965362549	-7.79834747314453	0.0262678004801273	-0.0337969474494457	-0.0412644557654858	-0.0607449151575565	NaN	43.4394760131836
920	86.2295989990234	6.35907125473022	-8.12302207946777	0.0116574559360743	-0.00847235135734081	-0.101329207420349	-0.0568488240242004	NaN	43.1147994995117
921	84.9309005737305	6.03439664840698	-8.18795680999756	0.00451462110504508	0.00646266713738441	-0.105549976229668	-0.0383423902094364	NaN	42.4654502868652
922	85.5802536010742	6.68374538421631	-7.99315214157104	0.00678734155371785	-0.00100484199356288	-0.0789266750216484	-0.0217839982360601	NaN	42.7901268005371
923	86.8789520263672	6.35907125473022	-7.79834747314453	0.0152288740500808	0.00159255252219737	-0.0639916583895683	-0.0195112787187099	NaN	43.4394760131836
924	86.2295989990234	6.03439664840698	-8.05808639526367	-0.0026282137259841	0.00451462110504508	-0.02697878703475	-0.00782300252467394	NaN	43.1147994995117
925	88.1776504516602	5.7097225189209	-7.9282169342041	-0.00749832857400179	0.0197743140161037	-0.00425158534198999	0.0022419011220336	NaN	44.0888252258301
926	84.2815551757813	7.00841951370239	-8.05808639526367	-0.0224333461374044	0.029189869761467	0.012956153601408	0.0126314787194133	NaN	42.1407775878906
927	85.5802536010742	6.68374538421631	-8.12302207946777	-0.0263294391334057	0.0457482598721981	0.0230210572481155	0.0467222817242146	NaN	42.7901268005371
928	85.5802536010742	7.00841951370239	-7.86328220367432	-0.023407369852066	0.0434755384922028	0.0171769186854362	0.0597092546522617	NaN	42.7901268005371
929	86.2295989990234	6.03439664840698	-7.86328220367432	-0.0334722734987736	0.0395794473588467	0.0392547734081745	0.0684754624962807	NaN	43.1147994995117
930	85.5802536010742	6.35907125473022	-8.31782627105713	-0.00814767740666866	0.0376313999295235	0.0746442750096321	0.0561378374695778	NaN	42.7901268005371
931	84.9309005737305	7.00841951370239	-8.31782627105713	-0.00425158534198999	0.0324366129934788	0.0730208978056908	0.0386054255068302	NaN	42.4654502868652
932	84.9309005737305	6.68374538421631	-8.38276100158691	0.00873538758605719	0.0217223595827818	0.0525664202868938	0.0155535480007529	NaN	42.4654502868652
933	84.9309005737305	7.33309412002563	-7.99315214157104	0.0175015944987535	0.0123068047687411	0.0337353087961674	0.0252937767654657	NaN	42.4654502868652
934	86.2295989990234	6.03439664840698	-7.53860807418823	-0.0152905117720366	0.00159255252219737	0.013930176384747	0.0123068047687411	NaN	43.1147994995117
935	86.8789520263672	6.03439664840698	-7.47367286682129	0.000293855206109583	0.00256657530553639	0.00516396993771195	0.00808603875339031	NaN	43.4394760131836
936	86.8789520263672	5.38504838943481	-7.99315214157104	0.0282158460468054	-0.0182125810533762	-0.00847235135734081	-0.017887907102704	NaN	43.4394760131836
937	84.9309005737305	7.00841951370239	-8.12302207946777	0.0431508645415306	-0.0334722734987736	-0.0227580219507217	-0.0474332682788372	NaN	42.4654502868652
938	87.5282974243164	5.7097225189209	-7.99315214157104	0.029189869761467	-0.0412644557654858	-0.00684897974133492	-0.0613942667841911	NaN	43.7641487121582
939	85.5802536010742	7.00841951370239	-8.12302207946777	0.0304885655641556	-0.0435371771454811	-0.0389917381107807	-0.0568488240242004	NaN	42.7901268005371
940	84.9309005737305	6.35907125473022	-7.79834747314453	0.013930176384747	-0.0354203209280968	-0.0915889739990234	-0.0519787110388279	NaN	42.4654502868652
941	83.632209777832	5.7097225189209	-7.73341274261475	0.0106834331527352	-0.0211346503347158	-0.085420161485672	-0.0354203209280968	NaN	41.816104888916
942	84.2815551757813	5.38504838943481	-7.99315214157104	0.0106834331527352	-0.0136671401560307	-0.0896409302949905	-0.0318489037454128	NaN	42.1407775878906
943	81.6841583251953	5.7097225189209	-7.6684775352478	0.00581331877037883	-0.00587495695799589	-0.0604202412068844	-0.0156151866540313	NaN	40.8420791625977
944	81.6841583251953	6.68374538421631	-8.05808639526367	-0.00327756232582033	-0.00230353930965066	-0.0126931173726916	-0.0110697457566857	NaN	40.8420791625977
945	82.9828567504883	6.68374538421631	-7.99315214157104	-0.0107450718060136	0.00938473641872406	0.0145795252174139	0.00191722682211548	NaN	41.4914283752441
946	84.2815551757813	5.7097225189209	-7.53860807418823	-0.0224333461374044	0.031137915328145	0.0376313999295235	0.00678734155371785	NaN	42.1407775878906
947	84.2815551757813	6.68374538421631	-7.99315214157104	-0.0224333461374044	0.0369820520281792	0.0340599827468395	0.0405534692108631	NaN	42.1407775878906
948	86.8789520263672	6.35907125473022	-7.86328220367432	-0.0195112787187099	0.0457482598721981	0.0288651939481497	0.0561378374695778	NaN	43.4394760131836
949	84.9309005737305	6.68374538421631	-8.05808639526367	-0.0247060675173998	0.040228795260191	0.0431508645415306	0.0551638156175613	NaN	42.4654502868652
950	84.9309005737305	7.33309412002563	-8.12302207946777	-0.017887907102704	0.0295145437121391	0.0775663405656815	0.0535404421389103	NaN	42.4654502868652
951	86.2295989990234	6.35907125473022	-7.86328220367432	-0.00879702530801296	0.0239950809627771	0.0726962238550186	0.0421768426895142	NaN	43.1147994995117
952	85.5802536010742	6.35907125473022	-7.6684775352478	-0.00782300252467394	0.012956153601408	0.0535404421389103	0.0162028968334198	NaN	42.7901268005371
953	86.2295989990234	6.68374538421631	-8.25289154052734	-0.00197886489331722	0.000293855206109583	0.0243197549134493	0.0116574559360743	NaN	43.1147994995117
954	84.9309005737305	5.7097225189209	-8.18795680999756	-0.00749832857400179	-0.00360223650932312	-0.00100484199356288	0.00581331877037883	NaN	42.4654502868652
955	85.5802536010742	5.7097225189209	-7.99315214157104	-0.00555028254166245	-0.0107450718060136	-0.00327756232582033	0.0168522447347641	NaN	42.7901268005371
956	86.2295989990234	4.08635091781616	-7.99315214157104	0.0239950809627771	-0.0363943427801132	-0.0256800893694162	-0.0195112787187099	NaN	43.1147994995117
957	86.8789520263672	4.41102504730225	-7.6684775352478	0.0340599827468395	-0.0523033849895	-0.0172385573387146	-0.0549007803201675	NaN	43.4394760131836
958	85.5802536010742	6.03439664840698	-7.79834747314453	0.0230210572481155	-0.0581475235521793	0.00289124972186983	-0.0626929625868797	NaN	42.7901268005371
959	86.2295989990234	6.35907125473022	-8.12302207946777	0.0210730116814375	-0.0591215454041958	-0.0146411629393697	-0.0555501282215118	NaN	43.1147994995117
960	86.8789520263672	6.03439664840698	-7.86328220367432	0.0145795252174139	-0.0574981719255447	-0.0565241500735283	-0.0441865250468254	NaN	43.4394760131836
961	86.8789520263672	6.03439664840698	-7.9282169342041	0.0123068047687411	-0.0545761026442051	-0.0561994761228561	-0.0412644557654858	NaN	43.4394760131836
962	87.5282974243164	5.38504838943481	-7.86328220367432	0.00808603875339031	-0.0422384813427925	-0.0480826161801815	-0.0152905117720366	NaN	43.7641487121582
963	86.2295989990234	6.35907125473022	-7.60354280471802	0.00841071270406246	-0.0425631552934647	-0.0256800893694162	-0.0107450718060136	NaN	43.1147994995117
964	88.1776504516602	6.35907125473022	-7.79834747314453	-0.00490093370899558	-0.0299008563160896	0.00483929552137852	-0.000680167751852423	NaN	44.0888252258301
965	85.5802536010742	7.00841951370239	-8.25289154052734	-0.00587495695799589	-0.0237320438027382	0.0230210572481155	0.01100810803473	NaN	42.7901268005371
966	88.8269958496094	7.00841951370239	-8.18795680999756	-0.0139918150380254	0.0145795252174139	0.0194496400654316	0.0236704051494598	NaN	44.4134979248047
967	87.5282974243164	6.03439664840698	-7.99315214157104	-0.0328229255974293	0.0200989879667759	-0.00100484199356288	0.0447742342948914	NaN	43.7641487121582
968	85.5802536010742	7.33309412002563	-8.31782627105713	-0.0195112787187099	0.0249691028147936	0.00873538758605719	0.0681507885456085	NaN	42.7901268005371
969	85.5802536010742	6.68374538421631	-7.79834747314453	-0.0328229255974293	0.0246444288641214	0.0373067259788513	0.0681507885456085	NaN	42.7901268005371
970	88.8269958496094	6.68374538421631	-8.05808639526367	-0.0195112787187099	0.0295145437121391	0.076592318713665	0.0551638156175613	NaN	44.4134979248047
971	86.8789520263672	6.03439664840698	-7.86328220367432	-0.00360223650932312	0.029189869761467	0.081787109375	0.0379560738801956	NaN	43.4394760131836
972	87.5282974243164	6.35907125473022	-7.86328220367432	-0.000355493422830477	0.0304885655641556	0.0649040415883064	0.0123068047687411	NaN	43.7641487121582
973	86.2295989990234	6.35907125473022	-7.79834747314453	-0.00295288790948689	0.0269171483814716	0.0447742342948914	0.00386527273803949	NaN	43.1147994995117
974	85.5802536010742	6.68374538421631	-7.86328220367432	-0.00879702530801296	0.0304885655641556	0.0181509424000978	0.00808603875339031	NaN	42.7901268005371
975	84.2815551757813	7.33309412002563	-7.34380340576172	0.00126787810586393	0.0262678004801273	-0.0026282137259841	0.00678734155371785	NaN	42.1407775878906
976	84.2815551757813	7.65776824951172	-7.79834747314453	0.0188002903014421	0.01847561635077	-0.0295761823654175	-0.0149658378213644	NaN	42.1407775878906
977	84.2815551757813	7.00841951370239	-7.86328220367432	0.0295145437121391	-0.00717365415766835	-0.0363943427801132	-0.0461345724761486	NaN	42.1407775878906
978	82.9828567504883	7.65776824951172	-8.05808639526367	0.0213976856321096	-0.00327756232582033	-0.0191866029053926	-0.0584721975028515	NaN	41.4914283752441
979	85.5802536010742	6.35907125473022	-7.86328220367432	0.0158782228827477	-0.0149658378213644	-0.0493813157081604	-0.0617189407348633	NaN	42.7901268005371
980	82.9828567504883	7.65776824951172	-7.99315214157104	0.00386527273803949	-0.0104203969240189	-0.0769786313176155	-0.0425631552934647	NaN	41.4914283752441
981	84.9309005737305	7.00841951370239	-7.79834747314453	0.00711201597005129	0.0103587592020631	-0.0740565657615662	-0.0357449948787689	NaN	42.4654502868652
982	84.9309005737305	7.65776824951172	-8.38276100158691	0.00743668992072344	0.0022419011220336	-0.0542514286935329	-0.0263294391334057	NaN	42.4654502868652
983	84.9309005737305	7.65776824951172	-8.38276100158691	0.00678734155371785	-0.0026282137259841	-0.0412644557654858	-0.0110697457566857	NaN	42.4654502868652
984	85.5802536010742	7.33309412002563	-7.99315214157104	-0.00360223650932312	0.00776136433705688	-0.0107450718060136	-0.00132951640989631	NaN	42.7901268005371
985	86.2295989990234	6.68374538421631	-7.86328220367432	-0.00652430532500148	0.00451462110504508	0.00451462110504508	-0.000680167751852423	NaN	43.1147994995117
986	84.2815551757813	7.33309412002563	-7.79834747314453	-0.017887907102704	0.00646266713738441	0.00938473641872406	0.0210730116814375	NaN	42.1407775878906
987	84.2815551757813	7.98244285583496	-7.99315214157104	-0.0201606266200542	0.012956153601408	0.00191722682211548	0.0405534692108631	NaN	42.1407775878906
988	85.5802536010742	6.03439664840698	-7.9282169342041	-0.0152905117720366	0.00159255252219737	0.00581331877037883	0.0649040415883064	NaN	42.7901268005371
989	87.5282974243164	6.35907125473022	-7.79834747314453	-0.032173577696085	0.0100340843200684	0.0431508645415306	0.0590599067509174	NaN	43.7641487121582
990	84.9309005737305	6.68374538421631	-7.99315214157104	-0.0143164889886975	0.00743668992072344	0.0814624354243279	0.0597092546522617	NaN	42.4654502868652
991	84.2815551757813	7.33309412002563	-8.05808639526367	-0.00425158534198999	0.00516396993771195	0.0652287155389786	0.0314625911414623	NaN	42.1407775878906
992	84.9309005737305	7.00841951370239	-7.86328220367432	-0.00425158534198999	0.00873538758605719	0.0649040415883064	0.0175015944987535	NaN	42.4654502868652
993	84.2815551757813	7.65776824951172	-7.9282169342041	-0.000355493422830477	0.0126314787194133	0.0415274947881699	0.000943203864153475	NaN	42.1407775878906
994	87.5282974243164	6.35907125473022	-8.18795680999756	-0.0026282137259841	0.013930176384747	0.00581331877037883	0.00776136433705688	NaN	43.7641487121582
995	86.2295989990234	7.65776824951172	-7.9282169342041	-0.00847235135734081	0.00743668992072344	-0.0130177913233638	-0.00327756232582033	NaN	43.1147994995117
996	88.1776504516602	6.68374538421631	-7.86328220367432	0.0295145437121391	-0.00165419070981443	-0.0230826959013939	-0.0311995539814234	NaN	44.0888252258301
997	84.9309005737305	8.3071174621582	-8.05808639526367	0.0350340083241463	-0.00360223650932312	-0.0162645354866982	-0.0542514286935329	NaN	42.4654502868652
998	87.5282974243164	7.00841951370239	-7.60354280471802	0.0308132413774729	-0.0126931173726916	-0.0149658378213644	-0.0701604709029198	NaN	43.7641487121582
999	84.2815551757813	7.98244285583496	-8.05808639526367	0.0181509424000978	-0.0123684434220195	-0.0224333461374044	-0.0626929625868797	NaN	42.1407775878906
1000	84.9309005737305	7.33309412002563	-8.05808639526367	0.0220470335334539	-0.00425158534198999	-0.0636669844388962	-0.0568488240242004	NaN	42.4654502868652
1001	85.5802536010742	7.00841951370239	-7.9282169342041	0.0145795252174139	0.00418994715437293	-0.0763292834162712	-0.0435371771454811	NaN	42.7901268005371
1002	86.8789520263672	7.33309412002563	-8.12302207946777	0.0123068047687411	-0.00100484199356288	-0.0613942667841911	-0.0337969474494457	NaN	43.4394760131836
1003	84.2815551757813	7.33309412002563	-7.99315214157104	0.00873538758605719	-0.00717365415766835	-0.0315242260694504	-0.0104203969240189	NaN	42.1407775878906
1004	84.9309005737305	7.98244285583496	-7.99315214157104	0.00256657530553639	-0.0149658378213644	0.000618529506027699	-0.0123684434220195	NaN	42.4654502868652
1005	84.9309005737305	8.3071174621582	-8.12302207946777	0.0116574559360743	-0.00490093370899558	0.00646266713738441	0.00646266713738441	NaN	42.4654502868652
1006	86.2295989990234	7.65776824951172	-7.99315214157104	-0.0175632312893867	-0.0156151866540313	0.0217223595827818	0.0123068047687411	NaN	43.1147994995117
1007	84.9309005737305	7.98244285583496	-8.12302207946777	-0.0292515084147453	0.0106834331527352	0.0262678004801273	0.0447742342948914	NaN	42.4654502868652
1008	86.8789520263672	7.33309412002563	-7.9282169342041	-0.0227580219507217	0.00321592413820326	0.0175015944987535	0.0564625114202499	NaN	43.4394760131836
1009	86.2295989990234	8.63179111480713	-8.12302207946777	-0.0240567177534103	0.00516396993771195	0.0590599067509174	0.0636053457856178	NaN	43.1147994995117
1010	84.9309005737305	8.63179111480713	-7.86328220367432	-0.0110697457566857	0.00354059832170606	0.0947740823030472	0.0567871853709221	NaN	42.4654502868652
1011	85.5802536010742	7.65776824951172	-7.79834747314453	-0.00814767740666866	-0.00717365415766835	0.0778910145163536	0.0444495603442192	NaN	42.7901268005371
1012	84.2815551757813	7.98244285583496	-7.9282169342041	-0.00230353930965066	0.00516396993771195	0.0697741582989693	0.0162028968334198	NaN	42.1407775878906
1013	84.9309005737305	7.98244285583496	-8.12302207946777	0.00256657530553639	-0.00295288790948689	0.0590599067509174	0.0213976856321096	NaN	42.4654502868652
1014	82.9828567504883	8.63179111480713	-8.05808639526367	-0.00425158534198999	0.00711201597005129	0.0239950809627771	-3.08191010844894e-05	NaN	41.4914283752441
1015	84.9309005737305	8.3071174621582	-7.99315214157104	-0.0107450718060136	0.00711201597005129	-0.00392691092565656	0.00418994715437293	NaN	42.4654502868652
1016	83.632209777832	7.65776824951172	-7.99315214157104	0.0162028968334198	0.00386527273803949	-0.0445111989974976	-0.017887907102704	NaN	41.816104888916
1017	83.632209777832	6.68374538421631	-7.9282169342041	0.0239950809627771	0.000943203864153475	-0.0542514286935329	-0.0636669844388962	NaN	41.816104888916
1018	82.9828567504883	8.3071174621582	-8.05808639526367	0.0197743140161037	-3.08191010844894e-05	-0.0487319678068161	-0.072757862508297	NaN	41.4914283752441
1019	83.632209777832	8.3071174621582	-8.05808639526367	0.01847561635077	0.00418994715437293	-0.0776279792189598	-0.0721085146069527	NaN	41.816104888916
1020	85.5802536010742	7.00841951370239	-7.6684775352478	0.0152288740500808	0.01100810803473	-0.112368136644363	-0.0536020807921886	NaN	42.7901268005371
1021	86.2295989990234	7.65776824951172	-7.53860807418823	0.0188002903014421	0.0200989879667759	-0.116588898003101	-0.0399657599627972	NaN	43.1147994995117
1022	86.2295989990234	7.33309412002563	-7.27886867523193	0.0158782228827477	0.0136055024340749	-0.112043462693691	-0.0367190167307854	NaN	43.1147994995117
1023	86.8789520263672	7.65776824951172	-7.79834747314453	0.0132808275520802	-0.000355493422830477	-0.0643163323402405	-0.0230826959013939	NaN	43.4394760131836
1024	86.8789520263672	7.33309412002563	-7.73341274261475	0.00548864435404539	0.000293855206109583	-0.0350956469774246	-0.00879702530801296	NaN	43.4394760131836
1025	85.5802536010742	8.3071174621582	-7.60354280471802	0.000618529506027699	-0.00132951640989631	-0.00457625929266214	0.00483929552137852	NaN	42.7901268005371
1026	86.2295989990234	7.65776824951172	-7.73341274261475	-0.00749832857400179	0.00970941036939621	0.0022419011220336	0.0181509424000978	NaN	43.1147994995117
1027	86.8789520263672	6.68374538421631	-7.79834747314453	-0.0208099745213985	0.0165275707840919	0.00776136433705688	0.049319677054882	NaN	43.4394760131836
1028	86.2295989990234	7.00841951370239	-7.73341274261475	-0.0208099745213985	0.00483929552137852	0.00776136433705688	0.0597092546522617	NaN	43.1147994995117
1029	84.9309005737305	6.03439664840698	-7.6684775352478	-0.021459324285388	0.00613799272105098	0.0460729338228703	0.0655533894896507	NaN	42.4654502868652
1030	87.5282974243164	5.7097225189209	-7.79834747314453	-0.00749832857400179	0.00451462110504508	0.0697741582989693	0.0665274113416672	NaN	43.7641487121582
1031	86.8789520263672	6.68374538421631	-7.79834747314453	-0.00392691092565656	-0.00977104809135199	0.0749689489603043	0.0363327041268349	NaN	43.4394760131836
1032	86.2295989990234	6.03439664840698	-7.9282169342041	-0.00360223650932312	-0.0110697457566857	0.0723715499043465	0.013930176384747	NaN	43.1147994995117
1033	86.2295989990234	7.00841951370239	-7.6684775352478	-0.00879702530801296	-0.00944637414067984	0.0606832765042782	0.0149041991680861	NaN	43.1147994995117
1034	86.2295989990234	6.68374538421631	-7.53860807418823	-0.000680167751852423	-0.0182125810533762	0.0392547734081745	0.0210730116814375	NaN	43.1147994995117
1035	86.2295989990234	7.65776824951172	-7.34380340576172	0.000943203864153475	-0.0120437685400248	0.0295145437121391	0.00159255252219737	NaN	43.1147994995117
1036	84.9309005737305	8.3071174621582	-8.18795680999756	0.031137915328145	-0.0182125810533762	0.00743668992072344	-0.021459324285388	NaN	42.4654502868652
1037	86.8789520263672	7.00841951370239	-8.12302207946777	0.0324366129934788	-0.0357449948787689	-0.00912170019000769	-0.0597708933055401	NaN	43.4394760131836
1038	84.2815551757813	8.63179111480713	-8.18795680999756	0.0330859608948231	-0.0156151866540313	-0.0110697457566857	-0.073731891810894	NaN	42.1407775878906
1039	86.8789520263672	6.68374538421631	-7.73341274261475	0.0330859608948231	-0.0198359526693821	-0.0253554154187441	-0.0701604709029198	NaN	43.4394760131836
1040	84.9309005737305	8.3071174621582	-8.18795680999756	0.0207483377307653	0.00483929552137852	-0.0782773271203041	-0.0493813157081604	NaN	42.4654502868652
1041	84.9309005737305	8.3071174621582	-8.38276100158691	0.0142548503354192	0.0113327819854021	-0.0912643000483513	-0.038017712533474	NaN	42.4654502868652
1042	83.632209777832	7.98244285583496	-8.4476957321167	0.0136055024340749	0.0223717093467712	-0.0652903541922569	-0.0263294391334057	NaN	41.816104888916
1043	84.9309005737305	8.3071174621582	-8.25289154052734	0.013930176384747	0.0230210572481155	-0.0584721975028515	-0.0208099745213985	NaN	42.4654502868652
1044	83.632209777832	7.65776824951172	-8.18795680999756	0.012956153601408	0.0259431265294552	-0.0367190167307854	-0.0110697457566857	NaN	41.816104888916
1045	86.2295989990234	7.00841951370239	-7.6684775352478	-0.00230353930965066	0.0308132413774729	-0.0266541130840778	-0.00360223650932312	NaN	43.1147994995117
1046	83.632209777832	7.98244285583496	-8.05808639526367	-0.0211346503347158	0.0434755384922028	-0.00977104809135199	0.0188002903014421	NaN	41.816104888916
1047	86.8789520263672	7.65776824951172	-8.18795680999756	-0.0331475995481014	0.0450989119708538	-0.0331475995481014	0.0502936989068985	NaN	43.4394760131836
1048	83.632209777832	7.98244285583496	-7.99315214157104	-0.0273034609854221	0.0343846566975117	-0.0136671401560307	0.0642546936869621	NaN	41.816104888916
1049	84.9309005737305	7.00841951370239	-7.9282169342041	-0.0422384813427925	0.0210730116814375	0.0233457311987877	0.0600339286029339	NaN	42.4654502868652
1050	84.2815551757813	7.00841951370239	-8.05808639526367	-0.032173577696085	0.0210730116814375	0.0665274113416672	0.07431960105896	NaN	42.1407775878906
1051	82.3335113525391	8.63179111480713	-7.79834747314453	-0.0175632312893867	0.00873538758605719	0.0736702531576157	0.041852168738842	NaN	41.1667556762695
1052	82.9828567504883	7.98244285583496	-8.05808639526367	-0.0256800893694162	-0.00425158534198999	0.0554884895682335	0.0197743140161037	NaN	41.4914283752441
1053	82.9828567504883	7.65776824951172	-8.25289154052734	-0.0146411629393697	-0.0117190945893526	0.0321119390428066	0.0132808275520802	NaN	41.4914283752441
1054	84.2815551757813	6.68374538421631	-7.86328220367432	-0.0230826959013939	-0.00717365415766835	0.0226963832974434	0.0207483377307653	NaN	42.1407775878906
1055	82.9828567504883	7.65776824951172	-7.9282169342041	-0.00879702530801296	-0.00132951640989631	0.0207483377307653	0.00970941036939621	NaN	41.4914283752441
1056	84.9309005737305	7.33309412002563	-7.73341274261475	0.0116574559360743	-0.0282774847000837	-0.0100957229733467	-0.0201606266200542	NaN	42.4654502868652
1057	83.632209777832	7.98244285583496	-7.60354280471802	0.031137915328145	-0.039641086012125	-0.0250307414680719	-0.0591215454041958	NaN	41.816104888916
1058	86.2295989990234	6.68374538421631	-7.9282169342041	0.0188002903014421	-0.0357449948787689	-0.0286021586507559	-0.0587968714535236	NaN	43.1147994995117
1059	83.632209777832	7.65776824951172	-7.99315214157104	0.0230210572481155	-0.028926832601428	-0.0448358729481697	-0.0652903541922569	NaN	41.816104888916
1060	84.2815551757813	7.65776824951172	-8.18795680999756	0.012956153601408	-0.0172385573387146	-0.086394190788269	-0.0500306636095047	NaN	42.1407775878906
1061	85.5802536010742	6.03439664840698	-7.73341274261475	0.0197743140161037	-0.023407369852066	-0.0967837646603584	-0.0260047651827335	NaN	42.7901268005371
1062	86.2295989990234	6.03439664840698	-7.47367286682129	0.00354059832170606	-0.00944637414067984	-0.0805500522255898	-0.0208099745213985	NaN	43.1147994995117
1063	86.8789520263672	5.38504838943481	-7.34380340576172	0.0123068047687411	0.00548864435404539	-0.0594462193548679	-0.00165419070981443	NaN	43.4394760131836
1064	85.5802536010742	6.03439664840698	-7.9282169342041	0.00581331877037883	0.00354059832170606	0.0106834331527352	0.00256657530553639	NaN	42.7901268005371
1065	83.632209777832	6.03439664840698	-8.05808639526367	-0.0185372550040483	0.00938473641872406	0.0236704051494598	0.00418994715437293	NaN	41.816104888916
1066	86.2295989990234	5.38504838943481	-7.86328220367432	-0.0130177913233638	0.0337353087961674	0.0369820520281792	0.0288651939481497	NaN	43.1147994995117
1067	84.9309005737305	6.35907125473022	-7.73341274261475	-0.023407369852066	0.0447742342948914	0.0382807515561581	0.0499690249562263	NaN	42.4654502868652
1068	86.2295989990234	6.03439664840698	-7.60354280471802	-0.0295761823654175	0.0373067259788513	0.0597092546522617	0.0671767666935921	NaN	43.1147994995117
1069	86.2295989990234	6.68374538421631	-8.05808639526367	-0.0211346503347158	0.0262678004801273	0.066202737390995	0.0678261145949364	NaN	43.1147994995117
1070	84.9309005737305	7.33309412002563	-8.18795680999756	-0.0230826959013939	0.0298392176628113	0.0970467999577522	0.0645793676376343	NaN	42.4654502868652
1071	85.5802536010742	6.68374538421631	-7.99315214157104	-0.0107450718060136	0.0265924744307995	0.0658780634403229	0.0324366129934788	NaN	42.7901268005371
1072	84.9309005737305	7.00841951370239	-8.05808639526367	0.00159255252219737	0.0142548503354192	0.0226963832974434	0.0210730116814375	NaN	42.4654502868652
1073	84.9309005737305	7.33309412002563	-7.99315214157104	0.000943203864153475	0.00548864435404539	-0.00392691092565656	0.00841071270406246	NaN	42.4654502868652
1074	84.9309005737305	7.00841951370239	-7.9282169342041	-0.00587495695799589	-0.00717365415766835	-0.0120437685400248	-0.000680167751852423	NaN	42.4654502868652
1075	84.2815551757813	7.33309412002563	-8.25289154052734	0.0113327819854021	-0.017887907102704	-0.0305502042174339	-0.00684897974133492	NaN	42.1407775878906
1076	85.5802536010742	6.35907125473022	-8.38276100158691	0.025618452578783	-0.0302255302667618	-0.0315242260694504	-0.0230826959013939	NaN	42.7901268005371
1077	86.2295989990234	6.03439664840698	-8.18795680999756	0.0363327041268349	-0.0409397818148136	-0.0240567177534103	-0.0578228458762169	NaN	43.1147994995117
1078	84.9309005737305	7.00841951370239	-8.12302207946777	0.0265924744307995	-0.0480826161801815	-0.00944637414067984	-0.0649656802415848	NaN	42.4654502868652
1079	84.2815551757813	7.65776824951172	-7.9282169342041	0.0262678004801273	-0.0561994761228561	-0.00165419070981443	-0.0581475235521793	NaN	42.1407775878906
1080	86.2295989990234	6.03439664840698	-7.47367286682129	0.0265924744307995	-0.0519787110388279	-0.055874802172184	-0.0435371771454811	NaN	43.1147994995117
1081	86.8789520263672	6.35907125473022	-7.99315214157104	0.01847561635077	-0.0389917381107807	-0.0526280589401722	-0.0253554154187441	NaN	43.4394760131836
1082	86.2295989990234	6.35907125473022	-8.4476957321167	0.0213976856321096	-0.0308748781681061	-0.050680011510849	-0.0146411629393697	NaN	43.1147994995117
1083	85.5802536010742	6.03439664840698	-7.99315214157104	0.0132808275520802	-0.0354203209280968	-0.028926832601428	-0.00490093370899558	NaN	42.7901268005371
1084	86.8789520263672	6.03439664840698	-7.6684775352478	0.00743668992072344	-0.0331475995481014	-0.00522560812532902	0.0162028968334198	NaN	43.4394760131836
1085	84.9309005737305	6.03439664840698	-7.6684775352478	-0.00295288790948689	-0.0169138833880424	0.012956153601408	0.0155535480007529	NaN	42.4654502868652
1086	85.5802536010742	6.03439664840698	-7.79834747314453	-0.0182125810533762	0.00646266713738441	0.00808603875339031	0.0373067259788513	NaN	42.7901268005371
1087	84.2815551757813	6.03439664840698	-7.99315214157104	-0.0221086721867323	0.0210730116814375	0.00191722682211548	0.0564625114202499	NaN	42.1407775878906
1088	83.632209777832	7.00841951370239	-8.25289154052734	-0.0250307414680719	0.025618452578783	0.0136055024340749	0.07139752805233	NaN	41.816104888916
1089	82.3335113525391	5.7097225189209	-7.6684775352478	-0.0311995539814234	0.0171769186854362	0.0285405199974775	0.0762676447629929	NaN	41.1667556762695
1090	84.2815551757813	5.38504838943481	-7.86328220367432	-0.0204853005707264	0.0168522447347641	0.069124810397625	0.0649040415883064	NaN	42.1407775878906
1091	85.5802536010742	5.7097225189209	-7.73341274261475	-0.0113944197073579	0.0181509424000978	0.0642546936869621	0.0415274947881699	NaN	42.7901268005371
1092	85.5802536010742	6.03439664840698	-7.60354280471802	-0.0026282137259841	0.0181509424000978	0.0545144639909267	0.0136055024340749	NaN	42.7901268005371
1093	86.8789520263672	5.7097225189209	-7.86328220367432	-0.00814767740666866	0.012956153601408	0.0444495603442192	0.00256657530553639	NaN	43.4394760131836
1094	86.8789520263672	5.7097225189209	-7.9282169342041	0.000943203864153475	0.00548864435404539	0.0171769186854362	-0.00749832857400179	NaN	43.4394760131836
1095	85.5802536010742	6.35907125473022	-7.86328220367432	0.00126787810586393	0.00418994715437293	0.000618529506027699	-0.00327756232582033	NaN	42.7901268005371
1096	85.5802536010742	7.00841951370239	-8.05808639526367	0.0226963832974434	-0.0146411629393697	0.0103587592020631	-0.0334722734987736	NaN	42.7901268005371
1097	86.2295989990234	6.68374538421631	-7.99315214157104	0.0376313999295235	-0.0204853005707264	-0.000355493422830477	-0.0649656802415848	NaN	43.1147994995117
1098	84.2815551757813	6.68374538421631	-7.60354280471802	0.0252937767654657	-0.0159398596733809	0.00678734155371785	-0.0773033052682877	NaN	42.1407775878906
1099	87.5282974243164	5.06037378311157	-7.99315214157104	0.020423661917448	-0.0217839982360601	0.00159255252219737	-0.0646410062909126	NaN	43.7641487121582
1100	84.9309005737305	6.03439664840698	-8.25289154052734	0.00386527273803949	-0.00749832857400179	-0.0597708933055401	-0.0617189407348633	NaN	42.4654502868652
1101	86.2295989990234	5.38504838943481	-8.05808639526367	0.0181509424000978	0.00516396993771195	-0.0662643760442734	-0.0399657599627972	NaN	43.1147994995117
1102	84.2815551757813	6.03439664840698	-8.12302207946777	0.0162028968334198	-0.00197886489331722	-0.0626929625868797	-0.0286021586507559	NaN	42.1407775878906
1103	85.5802536010742	5.38504838943481	-7.9282169342041	0.00516396993771195	0.0136055024340749	-0.0415891297161579	-0.00230353930965066	NaN	42.7901268005371
1104	84.9309005737305	5.7097225189209	-7.86328220367432	-0.0143164889886975	0.0152288740500808	-0.0107450718060136	0.000293855206109583	NaN	42.4654502868652
1105	86.8789520263672	5.06037378311157	-7.99315214157104	0.013930176384747	0.0324366129934788	-0.00490093370899558	0.00938473641872406	NaN	43.4394760131836
1106	86.2295989990234	6.35907125473022	-7.9282169342041	-0.0117190945893526	0.0616573020815849	0.011982130818069	0.0298392176628113	NaN	43.1147994995117
1107	84.9309005737305	6.68374538421631	-8.05808639526367	-0.0318489037454128	0.0590599067509174	-0.00555028254166245	0.0532157681882381	NaN	42.4654502868652
1108	86.8789520263672	5.7097225189209	-7.73341274261475	-0.0240567177534103	0.0499690249562263	-0.0217839982360601	0.0593845807015896	NaN	43.4394760131836
1109	87.5282974243164	6.03439664840698	-7.79834747314453	-0.0240567177534103	0.0415274947881699	-0.00165419070981443	0.0678261145949364	NaN	43.7641487121582
1110	85.5802536010742	7.00841951370239	-7.73341274261475	-0.0198359526693821	0.0226963832974434	0.011982130818069	0.0632806718349457	NaN	42.7901268005371
1111	84.9309005737305	6.68374538421631	-8.05808639526367	-0.00717365415766835	0.0210730116814375	0.0142548503354192	0.0360080301761627	NaN	42.4654502868652
1112	85.5802536010742	6.68374538421631	-8.38276100158691	-3.08191010844894e-05	0.0123068047687411	0.011982130818069	0.0197743140161037	NaN	42.7901268005371
1113	84.9309005737305	7.00841951370239	-8.51263046264648	-0.00619963090866804	-0.00132951640989631	0.00516396993771195	0.00159255252219737	NaN	42.4654502868652
1114	88.1776504516602	6.35907125473022	-8.25289154052734	-3.08191010844894e-05	-0.00587495695799589	-0.00490093370899558	0.0152288740500808	NaN	44.0888252258301
1115	86.2295989990234	6.35907125473022	-7.9282169342041	0.00678734155371785	-0.00457625929266214	-0.0136671401560307	0.00354059832170606	NaN	43.1147994995117
1116	88.1776504516602	5.38504838943481	-7.79834747314453	0.0226963832974434	-0.0123684434220195	-0.0217839982360601	-0.0123684434220195	NaN	44.0888252258301
1117	84.9309005737305	7.33309412002563	-8.31782627105713	0.0405534692108631	-0.0221086721867323	-0.0191866029053926	-0.0467839203774929	NaN	42.4654502868652
1118	88.1776504516602	5.38504838943481	-7.99315214157104	0.031137915328145	-0.032173577696085	-0.0159398596733809	-0.0691864490509033	NaN	44.0888252258301
1119	84.9309005737305	6.68374538421631	-8.18795680999756	0.0314625911414623	-0.0354203209280968	-0.032173577696085	-0.0639916583895683	NaN	42.4654502868652
1120	86.2295989990234	6.35907125473022	-7.9282169342041	0.0175015944987535	-0.0217839982360601	-0.0815240740776062	-0.050680011510849	NaN	43.1147994995117
1121	87.5282974243164	5.7097225189209	-7.6684775352478	0.0171769186854362	-0.0133424662053585	-0.0824980959296227	-0.0308748781681061	NaN	43.7641487121582
1122	87.5282974243164	5.7097225189209	-7.60354280471802	0.0194496400654316	-0.000355493422830477	-0.0597708933055401	-0.028926832601428	NaN	43.7641487121582
1123	85.5802536010742	5.7097225189209	-7.47367286682129	0.00451462110504508	-0.0026282137259841	-0.050680011510849	-0.0152905117720366	NaN	42.7901268005371
1124	83.632209777832	7.00841951370239	-7.79834747314453	0.000618529506027699	-0.00360223650932312	0.00289124972186983	-0.000355493422830477	NaN	41.816104888916
1125	82.3335113525391	6.68374538421631	-8.05808639526367	-0.0133424662053585	0.00354059832170606	0.00581331877037883	0.00581331877037883	NaN	41.1667556762695
1126	84.2815551757813	6.35907125473022	-7.79834747314453	-0.0172385573387146	0.0158782228827477	0.0360080301761627	0.0200989879667759	NaN	42.1407775878906
1127	82.9828567504883	5.7097225189209	-7.47367286682129	-0.0383423902094364	0.0285405199974775	0.0412028171122074	0.0483456552028656	NaN	41.4914283752441
1128	84.9309005737305	6.03439664840698	-7.73341274261475	-0.0308748781681061	0.0321119390428066	0.0431508645415306	0.0626313239336014	NaN	42.4654502868652
1129	83.632209777832	7.00841951370239	-8.18795680999756	-0.0324982516467571	0.040228795260191	0.0684754624962807	0.0775663405656815	NaN	41.816104888916
1130	84.9309005737305	7.65776824951172	-7.9282169342041	-0.0208099745213985	0.0350340083241463	0.101916916668415	0.0564625114202499	NaN	42.4654502868652
1131	87.5282974243164	6.03439664840698	-7.86328220367432	-0.0117190945893526	0.0269171483814716	0.0730208978056908	0.029189869761467	NaN	43.7641487121582
1132	86.8789520263672	6.35907125473022	-7.73341274261475	0.00451462110504508	0.0223717093467712	0.0360080301761627	0.0136055024340749	NaN	43.4394760131836
1133	85.5802536010742	6.35907125473022	-7.60354280471802	0.00581331877037883	0.0149041991680861	0.00776136433705688	0.0123068047687411	NaN	42.7901268005371
1134	84.2815551757813	6.68374538421631	-8.12302207946777	-0.00814767740666866	0.012956153601408	-0.0191866029053926	-0.000680167751852423	NaN	42.1407775878906
1135	86.2295989990234	7.00841951370239	-8.18795680999756	0.00191722682211548	0.00711201597005129	-0.0311995539814234	-0.00327756232582033	NaN	43.1147994995117
1136	86.8789520263672	6.35907125473022	-8.12302207946777	0.0213976856321096	-0.0123684434220195	-0.0409397818148136	-0.0263294391334057	NaN	43.4394760131836
1137	85.5802536010742	4.41102504730225	-7.79834747314453	0.0392547734081745	-0.0347709693014622	-0.00392691092565656	-0.0652903541922569	NaN	42.7901268005371
1138	83.632209777832	6.03439664840698	-7.9282169342041	0.0278911720961332	-0.0477579422295094	0.0155535480007529	-0.0786020010709763	NaN	41.816104888916
1139	84.2815551757813	5.38504838943481	-7.47367286682129	0.0200989879667759	-0.0480826161801815	0.0200989879667759	-0.0795760303735733	NaN	42.1407775878906
1140	86.8789520263672	5.7097225189209	-7.73341274261475	0.0162028968334198	-0.0448358729481697	-0.0247060675173998	-0.0565241500735283	NaN	43.4394760131836
1141	86.2295989990234	6.35907125473022	-8.25289154052734	0.0188002903014421	-0.0419138073921204	-0.0315242260694504	-0.0474332682788372	NaN	43.1147994995117
1142	86.2295989990234	6.68374538421631	-7.99315214157104	0.00483929552137852	-0.0441865250468254	-0.0399657599627972	-0.028926832601428	NaN	43.1147994995117
1143	86.2295989990234	7.00841951370239	-7.99315214157104	-0.000680167751852423	-0.0422384813427925	-0.0256800893694162	-0.0204853005707264	NaN	43.1147994995117
1144	88.1776504516602	6.03439664840698	-7.60354280471802	0.00906006153672934	-0.0448358729481697	-0.00457625929266214	-0.00814767740666866	NaN	44.0888252258301
1145	86.8789520263672	6.35907125473022	-7.79834747314453	0.00451462110504508	-0.0318489037454128	0.0126314787194133	-0.000355493422830477	NaN	43.4394760131836
1146	85.5802536010742	7.33309412002563	-8.25289154052734	-0.0107450718060136	-0.0126931173726916	-0.00522560812532902	0.0278911720961332	NaN	42.7901268005371
1147	86.8789520263672	6.35907125473022	-7.99315214157104	-0.0195112787187099	0.00613799272105098	-0.0175632312893867	0.0483456552028656	NaN	43.4394760131836
1148	85.5802536010742	7.33309412002563	-8.31782627105713	-0.0224333461374044	0.00581331877037883	-0.00879702530801296	0.066202737390995	NaN	42.7901268005371
1149	86.8789520263672	6.35907125473022	-8.05808639526367	-0.0308748781681061	0.0152288740500808	0.0285405199974775	0.07431960105896	NaN	43.4394760131836
1150	86.2295989990234	6.68374538421631	-7.9282169342041	-0.0188619289547205	0.0188002903014421	0.0752936229109764	0.0665274113416672	NaN	43.1147994995117
1151	86.8789520263672	7.65776824951172	-8.18795680999756	-0.00587495695799589	0.00873538758605719	0.0700988322496414	0.0450989119708538	NaN	43.4394760131836
1152	85.5802536010742	7.65776824951172	-8.51263046264648	0.00743668992072344	0.0155535480007529	0.0525664202868938	0.0194496400654316	NaN	42.7901268005371
1153	86.8789520263672	7.33309412002563	-8.12302207946777	-0.00100484199356288	0.00906006153672934	0.0343846566975117	0.012956153601408	NaN	43.4394760131836
1154	86.2295989990234	6.68374538421631	-8.05808639526367	-0.00197886489331722	0.0123068047687411	0.0317872650921345	-0.00425158534198999	NaN	43.1147994995117
1155	86.2295989990234	6.35907125473022	-7.73341274261475	0.0123068047687411	0.00289124972186983	-0.00717365415766835	-0.00197886489331722	NaN	43.1147994995117
1156	84.9309005737305	7.65776824951172	-7.86328220367432	0.020423661917448	-0.0104203969240189	-0.0230826959013939	-0.0286021586507559	NaN	42.4654502868652
1157	85.5802536010742	7.98244285583496	-7.79834747314453	0.0509430468082428	-0.0240567177534103	-0.0208099745213985	-0.0568488240242004	NaN	42.7901268005371
1158	84.9309005737305	7.65776824951172	-7.99315214157104	0.0431508645415306	-0.0159398596733809	-0.0162645354866982	-0.0730825439095497	NaN	42.4654502868652
1159	85.5802536010742	6.68374538421631	-7.79834747314453	0.0350340083241463	-0.02697878703475	-0.02697878703475	-0.0581475235521793	NaN	42.7901268005371
1160	84.2815551757813	8.3071174621582	-8.05808639526367	0.0213976856321096	-0.00360223650932312	-0.0711344927549362	-0.0532774068415165	NaN	42.1407775878906
1161	84.2815551757813	7.98244285583496	-7.99315214157104	0.0162028968334198	-0.00555028254166245	-0.0734072178602219	-0.0308748781681061	NaN	42.1407775878906
1162	82.3335113525391	8.3071174621582	-7.79834747314453	0.0113327819854021	-0.00652430532500148	-0.068537101149559	-0.0146411629393697	NaN	41.1667556762695
1163	83.632209777832	7.65776824951172	-8.05808639526367	0.00743668992072344	-0.0185372550040483	-0.0461345724761486	-0.00977104809135199	NaN	41.816104888916
1164	82.9828567504883	7.98244285583496	-8.25289154052734	-0.00132951640989631	-0.00327756232582033	-0.0152905117720366	0.00581331877037883	NaN	41.4914283752441
1165	84.9309005737305	7.00841951370239	-7.9282169342041	-0.000355493422830477	0.00126787810586393	0.00613799272105098	0.0106834331527352	NaN	42.4654502868652
1166	84.2815551757813	7.98244285583496	-7.73341274261475	-0.0383423902094364	0.0363327041268349	0.0217223595827818	0.0155535480007529	NaN	42.1407775878906
1167	84.9309005737305	7.98244285583496	-7.99315214157104	-0.0295761823654175	0.052891094237566	0.0200989879667759	0.0532157681882381	NaN	42.4654502868652
1168	85.5802536010742	6.35907125473022	-7.4087381362915	-0.0318489037454128	0.0564625114202499	0.00581331877037883	0.0623066499829292	NaN	42.7901268005371
1169	86.2295989990234	7.00841951370239	-8.18795680999756	-0.0419138073921204	0.0642546936869621	0.0343846566975117	0.0752936229109764	NaN	43.1147994995117
1170	84.2815551757813	7.98244285583496	-8.12302207946777	-0.0273034609854221	0.0752936229109764	0.0538651160895824	0.0652287155389786	NaN	42.1407775878906
1171	85.5802536010742	7.33309412002563	-8.25289154052734	-0.0188619289547205	0.0785403624176979	0.0535404421389103	0.0389300994575024	NaN	42.7901268005371
1172	83.632209777832	7.00841951370239	-7.99315214157104	-0.0146411629393697	0.07139752805233	0.0561378374695778	0.0200989879667759	NaN	41.816104888916
1173	84.2815551757813	7.33309412002563	-7.53860807418823	-0.0139918150380254	0.0671767666935921	0.0142548503354192	0.013930176384747	NaN	42.1407775878906
1174	86.8789520263672	6.35907125473022	-7.73341274261475	-0.017887907102704	0.0600339286029339	-0.00619963090866804	0.0181509424000978	NaN	43.4394760131836
1175	86.8789520263672	5.7097225189209	-7.99315214157104	-0.00619963090866804	0.047696303576231	-0.0337969474494457	0.0123068047687411	NaN	43.4394760131836
1176	86.8789520263672	6.03439664840698	-8.05808639526367	0.0106834331527352	0.0373067259788513	-0.0513293594121933	-0.0195112787187099	NaN	43.4394760131836
1177	84.2815551757813	7.65776824951172	-7.99315214157104	0.0337353087961674	-3.08191010844894e-05	-0.02697878703475	-0.0581475235521793	NaN	42.1407775878906
1178	86.2295989990234	6.68374538421631	-7.4087381362915	0.0275664981454611	-0.0172385573387146	-0.0260047651827335	-0.0675630792975426	NaN	43.1147994995117
1179	84.9309005737305	7.98244285583496	-7.60354280471802	0.0236704051494598	-0.0266541130840778	-0.0211346503347158	-0.0620436146855354	NaN	42.4654502868652
1180	86.8789520263672	6.35907125473022	-7.34380340576172	0.0152288740500808	-0.0480826161801815	-0.0717838406562805	-0.0578228458762169	NaN	43.4394760131836
1181	86.2295989990234	7.33309412002563	-7.73341274261475	0.0132808275520802	-0.048407293856144	-0.0490566417574883	-0.0328229255974293	NaN	43.1147994995117
1182	87.5282974243164	6.68374538421631	-7.73341274261475	0.01100810803473	-0.0630176365375519	-0.0334722734987736	-0.0221086721867323	NaN	43.7641487121582
1183	86.2295989990234	6.68374538421631	-7.6684775352478	0.00743668992072344	-0.0672384053468704	-0.00490093370899558	-0.0139918150380254	NaN	43.1147994995117
1184	86.8789520263672	7.00841951370239	-7.6684775352478	0.00646266713738441	-0.0734072178602219	0.0158782228827477	-0.00490093370899558	NaN	43.4394760131836
1185	84.2815551757813	7.98244285583496	-7.6684775352478	0.00613799272105098	-0.050680011510849	0.0288651939481497	-0.00295288790948689	NaN	42.1407775878906
1186	86.8789520263672	7.33309412002563	-7.73341274261475	-0.0149658378213644	-0.0308748781681061	0.0252937767654657	0.00711201597005129	NaN	43.4394760131836
1187	86.8789520263672	7.00841951370239	-8.18795680999756	-0.0211346503347158	-0.00782300252467394	0.0136055024340749	0.0496443510055542	NaN	43.4394760131836
1188	86.2295989990234	7.65776824951172	-8.4476957321167	-0.00652430532500148	0.00191722682211548	-0.00230353930965066	0.0525664202868938	NaN	43.1147994995117
1189	84.2815551757813	7.98244285583496	-8.25289154052734	-0.0302255302667618	-0.00230353930965066	0.0142548503354192	0.0584105588495731	NaN	42.1407775878906
1190	86.2295989990234	7.65776824951172	-7.6684775352478	-0.0126931173726916	0.00873538758605719	0.0590599067509174	0.0506183728575706	NaN	43.1147994995117
1191	86.8789520263672	6.35907125473022	-7.53860807418823	0.00256657530553639	0.012956153601408	0.0694494843482971	0.0321119390428066	NaN	43.4394760131836
1192	86.8789520263672	7.65776824951172	-7.86328220367432	0.0113327819854021	0.00646266713738441	0.0720468759536743	0.0136055024340749	NaN	43.4394760131836
1193	87.5282974243164	6.68374538421631	-7.99315214157104	-0.00814767740666866	0.000293855206109583	0.0733455792069435	0.00483929552137852	NaN	43.7641487121582
1194	84.2815551757813	7.98244285583496	-8.18795680999756	-0.00847235135734081	-0.00360223650932312	0.0675014406442642	0.00743668992072344	NaN	42.1407775878906
1195	85.5802536010742	7.65776824951172	-8.05808639526367	0.00159255252219737	0.00516396993771195	0.0389300994575024	-0.00490093370899558	NaN	42.7901268005371
1196	84.9309005737305	8.3071174621582	-7.99315214157104	0.0230210572481155	0.00808603875339031	0.00451462110504508	-0.0201606266200542	NaN	42.4654502868652
1197	86.2295989990234	6.68374538421631	-7.53860807418823	0.0327612869441509	-0.0227580219507217	-0.00652430532500148	-0.0578228458762169	NaN	43.1147994995117
1198	82.9828567504883	7.65776824951172	-8.05808639526367	0.020423661917448	-0.021459324285388	-0.0188619289547205	-0.0691864490509033	NaN	41.4914283752441
1199	84.2815551757813	6.68374538421631	-7.9282169342041	0.0168522447347641	-0.017887907102704	-0.0435371771454811	-0.0646410062909126	NaN	42.1407775878906
1200	84.2815551757813	7.33309412002563	-8.05808639526367	0.00386527273803949	-0.0130177913233638	-0.0990564897656441	-0.055874802172184	NaN	42.1407775878906
1201	84.2815551757813	7.98244285583496	-8.05808639526367	0.0022419011220336	-0.00814767740666866	-0.11334215849638	-0.0350956469774246	NaN	42.1407775878906
1202	84.2815551757813	7.98244285583496	-7.73341274261475	0.00483929552137852	0.0106834331527352	-0.0912643000483513	-0.0243813935667276	NaN	42.1407775878906
1203	85.5802536010742	7.98244285583496	-7.86328220367432	-0.00165419070981443	-0.00782300252467394	-0.0789266750216484	-0.00977104809135199	NaN	42.7901268005371
1204	85.5802536010742	7.00841951370239	-7.86328220367432	0.00126787810586393	0.0022419011220336	-0.0357449948787689	0.00354059832170606	NaN	42.7901268005371
1205	86.2295989990234	7.33309412002563	-8.05808639526367	0.00873538758605719	0.0132808275520802	-0.00977104809135199	0.00386527273803949	NaN	43.1147994995117
1206	84.9309005737305	7.98244285583496	-7.99315214157104	-0.0211346503347158	0.0360080301761627	-0.0162645354866982	0.0239950809627771	NaN	42.4654502868652
1207	86.2295989990234	7.00841951370239	-8.05808639526367	-0.032173577696085	0.0282158460468054	-0.0146411629393697	0.0438002124428749	NaN	43.1147994995117
1208	85.5802536010742	7.33309412002563	-7.86328220367432	-0.0201606266200542	0.0252937767654657	-0.0286021586507559	0.0600339286029339	NaN	42.7901268005371
1209	86.8789520263672	6.03439664840698	-7.34380340576172	-0.0376930385828018	0.0246444288641214	0.00386527273803949	0.0655533894896507	NaN	43.4394760131836
1210	86.8789520263672	6.03439664840698	-7.86328220367432	-0.0100957229733467	0.012956153601408	0.045423585921526	0.0577612072229385	NaN	43.4394760131836
1211	85.5802536010742	6.68374538421631	-7.99315214157104	-0.00652430532500148	0.0116574559360743	0.0561378374695778	0.0340599827468395	NaN	42.7901268005371
1212	86.2295989990234	7.00841951370239	-8.05808639526367	-0.0104203969240189	0.00808603875339031	0.0519170723855495	0.0162028968334198	NaN	43.1147994995117
1213	86.2295989990234	6.68374538421631	-8.12302207946777	-0.000355493422830477	0.00451462110504508	0.0496443510055542	0.0155535480007529	NaN	43.1147994995117
1214	87.5282974243164	5.7097225189209	-7.27886867523193	-0.00425158534198999	-3.08191010844894e-05	0.0262678004801273	-0.00295288790948689	NaN	43.7641487121582
1215	86.2295989990234	6.35907125473022	-7.4087381362915	-0.00100484199356288	0.00841071270406246	0.00191722682211548	-0.0026282137259841	NaN	43.1147994995117
1216	85.5802536010742	7.65776824951172	-8.25289154052734	0.0249691028147936	0.000943203864153475	-0.0240567177534103	-0.03444629535079	NaN	42.7901268005371
1217	84.9309005737305	7.65776824951172	-7.79834747314453	0.045423585921526	-0.00977104809135199	-0.00717365415766835	-0.0613942667841911	NaN	42.4654502868652
1218	85.5802536010742	6.03439664840698	-7.53860807418823	0.0334106348454952	-0.0208099745213985	0.0252937767654657	-0.0721085146069527	NaN	42.7901268005371
1219	86.2295989990234	6.68374538421631	-7.6684775352478	0.0288651939481497	-0.0195112787187099	0.0106834331527352	-0.0646410062909126	NaN	43.1147994995117
1220	84.2815551757813	7.65776824951172	-7.79834747314453	0.0246444288641214	-0.0139918150380254	-0.00847235135734081	-0.0503553375601768	NaN	42.1407775878906
1221	84.9309005737305	7.33309412002563	-7.9282169342041	0.0165275707840919	-0.00100484199356288	-0.0428878292441368	-0.0435371771454811	NaN	42.4654502868652
1222	85.5802536010742	6.68374538421631	-8.25289154052734	0.0126314787194133	0.0142548503354192	-0.0347709693014622	-0.0198359526693821	NaN	42.7901268005371
1223	86.2295989990234	6.35907125473022	-8.05808639526367	0.01100810803473	0.0200989879667759	-0.0334722734987736	-0.0149658378213644	NaN	43.1147994995117
1224	84.2815551757813	8.3071174621582	-8.38276100158691	0.00289124972186983	0.0278911720961332	-0.0123684434220195	0.00289124972186983	NaN	42.1407775878906
1225	84.9309005737305	7.65776824951172	-8.18795680999756	-0.0026282137259841	0.0379560738801956	-0.0182125810533762	-0.00490093370899558	NaN	42.4654502868652
1226	84.9309005737305	8.63179111480713	-7.86328220367432	-0.00717365415766835	0.0597092546522617	-0.0305502042174339	0.0158782228827477	NaN	42.4654502868652
1227	86.8789520263672	6.35907125473022	-8.25289154052734	-0.0389917381107807	0.0808130875229836	-0.0656150281429291	0.040228795260191	NaN	43.4394760131836
1228	84.9309005737305	7.98244285583496	-8.31782627105713	-0.028926832601428	0.0619819760322571	-0.0610695891082287	0.0499690249562263	NaN	42.4654502868652
1229	86.8789520263672	6.03439664840698	-7.9282169342041	-0.0367190167307854	0.0613326244056225	-0.032173577696085	0.0652287155389786	NaN	43.4394760131836
1230	86.2295989990234	6.68374538421631	-7.99315214157104	-0.0165892094373703	0.0467222817242146	0.011982130818069	0.0535404421389103	NaN	43.1147994995117
1231	87.5282974243164	6.35907125473022	-7.86328220367432	-0.00782300252467394	0.0324366129934788	0.0220470335334539	0.0356833562254906	NaN	43.7641487121582
1232	86.2295989990234	6.35907125473022	-7.47367286682129	-0.0120437685400248	0.01100810803473	0.0236704051494598	0.0210730116814375	NaN	43.1147994995117
1233	86.2295989990234	6.35907125473022	-7.99315214157104	-0.00847235135734081	-0.0123684434220195	0.0395794473588467	0.0142548503354192	NaN	43.1147994995117
1234	82.3335113525391	7.00841951370239	-7.79834747314453	-0.0156151866540313	-0.0237320438027382	0.0308132413774729	0.00386527273803949	NaN	41.1667556762695
1235	83.632209777832	6.68374538421631	-7.99315214157104	-0.00749832857400179	-0.0406151078641415	0.0213976856321096	-0.00522560812532902	NaN	41.816104888916
1236	84.2815551757813	6.35907125473022	-7.86328220367432	0.0132808275520802	-0.0704851448535919	0.00613799272105098	-0.0217839982360601	NaN	42.1407775878906
1237	82.9828567504883	7.65776824951172	-7.6684775352478	0.0360080301761627	-0.0896409302949905	0.012956153601408	-0.0639916583895683	NaN	41.4914283752441
1238	84.9309005737305	6.03439664840698	-7.6684775352478	0.0288651939481497	-0.0941863730549812	0.0272418223321438	-0.068537101149559	NaN	42.4654502868652
1239	82.9828567504883	7.98244285583496	-8.18795680999756	0.0152288740500808	-0.0870435386896133	0.00776136433705688	-0.0656150281429291	NaN	41.4914283752441
1240	86.8789520263672	6.35907125473022	-7.99315214157104	0.0155535480007529	-0.0743812397122383	-0.0386670641601086	-0.0552254542708397	NaN	43.4394760131836
1241	84.9309005737305	7.00841951370239	-7.99315214157104	0.0194496400654316	-0.0441865250468254	-0.0519787110388279	-0.0354203209280968	NaN	42.4654502868652
1242	87.5282974243164	6.68374538421631	-7.73341274261475	0.0171769186854362	-0.0389917381107807	-0.0448358729481697	-0.0273034609854221	NaN	43.7641487121582
1243	87.5282974243164	6.68374538421631	-7.73341274261475	0.0188002903014421	-0.0263294391334057	-0.0201606266200542	-0.0100957229733467	NaN	43.7641487121582
1244	87.5282974243164	6.03439664840698	-7.6684775352478	0.00581331877037883	-0.0253554154187441	-0.00197886489331722	-0.00197886489331722	NaN	43.7641487121582
1245	85.5802536010742	6.35907125473022	-7.86328220367432	0.00516396993771195	-0.00490093370899558	0.01100810803473	0.00711201597005129	NaN	42.7901268005371
1246	87.5282974243164	5.7097225189209	-7.9282169342041	-0.0204853005707264	0.0103587592020631	0.0278911720961332	0.0171769186854362	NaN	43.7641487121582
1247	85.5802536010742	5.38504838943481	-7.86328220367432	-0.0217839982360601	0.0243197549134493	0.0152288740500808	0.0467222817242146	NaN	42.7901268005371
1248	86.8789520263672	5.38504838943481	-7.86328220367432	-0.0250307414680719	0.0249691028147936	0.0246444288641214	0.0645793676376343	NaN	43.4394760131836
1249	85.5802536010742	6.03439664840698	-7.79834747314453	-0.0201606266200542	0.012956153601408	0.0519170723855495	0.0665274113416672	NaN	42.7901268005371
1250	85.5802536010742	6.03439664840698	-7.99315214157104	-0.0146411629393697	0.0188002903014421	0.0847091749310493	0.0629559978842735	NaN	42.7901268005371
1251	85.5802536010742	5.38504838943481	-7.9282169342041	-0.00295288790948689	0.0100340843200684	0.0675014406442642	0.0428261905908585	NaN	42.7901268005371
1252	85.5802536010742	5.7097225189209	-7.86328220367432	-0.00100484199356288	0.0103587592020631	0.0626313239336014	0.0178262684494257	NaN	42.7901268005371
1253	85.5802536010742	6.68374538421631	-8.05808639526367	0.000293855206109583	0.00776136433705688	0.0314625911414623	0.0022419011220336	NaN	42.7901268005371
1254	86.2295989990234	7.33309412002563	-7.99315214157104	-0.0113944197073579	0.0191249661147594	0.0275664981454611	0.00613799272105098	NaN	43.1147994995117
1255	85.5802536010742	7.33309412002563	-7.79834747314453	-0.000680167751852423	0.0178262684494257	-0.00522560812532902	0.00126787810586393	NaN	42.7901268005371
1256	86.2295989990234	7.65776824951172	-8.12302207946777	0.0308132413774729	0.0103587592020631	-0.0243813935667276	-0.0201606266200542	NaN	43.1147994995117
1257	88.8269958496094	6.03439664840698	-7.73341274261475	0.0334106348454952	-0.0191866029053926	-0.0188619289547205	-0.0552254542708397	NaN	44.4134979248047
1258	84.9309005737305	7.33309412002563	-8.18795680999756	0.0282158460468054	-0.0156151866540313	-0.00425158534198999	-0.0795760303735733	NaN	42.4654502868652
1259	88.8269958496094	6.03439664840698	-7.99315214157104	0.0272418223321438	0.00808603875339031	-0.00749832857400179	-0.0691864490509033	NaN	44.4134979248047
1260	86.8789520263672	7.65776824951172	-8.25289154052734	0.0236704051494598	0.000618529506027699	-0.0503553375601768	-0.0500306636095047	NaN	43.4394760131836
1261	86.8789520263672	7.00841951370239	-8.05808639526367	0.0123068047687411	0.00646266713738441	-0.0656150281429291	-0.0402904339134693	NaN	43.4394760131836
1262	85.5802536010742	7.00841951370239	-8.31782627105713	0.00711201597005129	0.0132808275520802	-0.0639916583895683	-0.0237320438027382	NaN	42.7901268005371
1263	86.2295989990234	7.00841951370239	-8.51263046264648	0.0126314787194133	0.0145795252174139	-0.050680011510849	-0.0195112787187099	NaN	43.1147994995117
1264	85.5802536010742	7.33309412002563	-8.38276100158691	-0.000680167751852423	0.0249691028147936	-0.028926832601428	-0.00814767740666866	NaN	42.7901268005371
1265	87.5282974243164	6.35907125473022	-7.9282169342041	0.00938473641872406	0.0233457311987877	-0.00749832857400179	-0.00197886489331722	NaN	43.7641487121582
1266	85.5802536010742	7.00841951370239	-8.05808639526367	-0.0169138833880424	0.0425015166401863	0.00256657530553639	0.0155535480007529	NaN	42.7901268005371
1267	87.5282974243164	5.7097225189209	-7.9282169342041	-0.0256800893694162	0.0512677207589149	-0.00587495695799589	0.0382807515561581	NaN	43.7641487121582
1268	84.9309005737305	7.33309412002563	-8.12302207946777	-0.0188619289547205	0.0483456552028656	0.00451462110504508	0.0590599067509174	NaN	42.4654502868652
1269	88.8269958496094	6.03439664840698	-7.86328220367432	-0.0328229255974293	0.045423585921526	0.0298392176628113	0.0649040415883064	NaN	44.4134979248047
1270	86.8789520263672	6.35907125473022	-7.73341274261475	-0.0224333461374044	0.047696303576231	0.0749689489603043	0.0593845807015896	NaN	43.4394760131836
1271	86.2295989990234	6.68374538421631	-8.12302207946777	-0.0107450718060136	0.0376313999295235	0.0577612072229385	0.0317872650921345	NaN	43.1147994995117
1272	85.5802536010742	6.68374538421631	-7.86328220367432	-0.00944637414067984	0.0308132413774729	0.0356833562254906	0.0246444288641214	NaN	42.7901268005371
1273	82.9828567504883	6.35907125473022	-7.79834747314453	-0.0175632312893867	0.0188002903014421	0.0314625911414623	0.0181509424000978	NaN	41.4914283752441
1274	84.9309005737305	6.03439664840698	-7.79834747314453	-0.0230826959013939	0.0116574559360743	0.00743668992072344	0.00841071270406246	NaN	42.4654502868652
1275	84.9309005737305	6.68374538421631	-7.9282169342041	-0.000680167751852423	0.00938473641872406	-0.0113944197073579	0.00711201597005129	NaN	42.4654502868652
1276	86.2295989990234	5.7097225189209	-7.86328220367432	0.0220470335334539	-0.0113944197073579	-0.0318489037454128	-0.021459324285388	NaN	43.1147994995117
1277	83.632209777832	7.65776824951172	-7.99315214157104	0.0395794473588467	-0.0263294391334057	-0.0341216214001179	-0.0532774068415165	NaN	41.816104888916
1278	86.8789520263672	6.03439664840698	-7.53860807418823	0.0295145437121391	-0.0383423902094364	-0.0373683646321297	-0.0549007803201675	NaN	43.4394760131836
1279	85.5802536010742	7.65776824951172	-7.9282169342041	0.0327612869441509	-0.0393164120614529	-0.0412644557654858	-0.0594462193548679	NaN	42.7901268005371
1280	84.2815551757813	7.00841951370239	-7.86328220367432	0.00841071270406246	-0.0402904339134693	-0.0841214656829834	-0.0467839203774929	NaN	42.1407775878906
1281	85.5802536010742	5.38504838943481	-7.9282169342041	0.0239950809627771	-0.0406151078641415	-0.0724331885576248	-0.0311995539814234	NaN	42.7901268005371
1282	87.5282974243164	5.38504838943481	-7.79834747314453	0.0162028968334198	-0.0445111989974976	-0.0464592464268208	-0.021459324285388	NaN	43.7641487121582
1283	86.8789520263672	5.38504838943481	-7.73341274261475	0.00776136433705688	-0.0441865250468254	-0.0360696688294411	-0.0130177913233638	NaN	43.4394760131836
1284	85.5802536010742	5.7097225189209	-7.60354280471802	0.00191722682211548	-0.0568488240242004	-0.0130177913233638	0.00159255252219737	NaN	42.7901268005371
1285	83.632209777832	6.03439664840698	-8.05808639526367	-0.00100484199356288	-0.0467839203774929	0.00321592413820326	0.0126314787194133	NaN	41.816104888916
1286	87.5282974243164	5.06037378311157	-7.99315214157104	-0.00977104809135199	-0.0302255302667618	0.00938473641872406	0.0178262684494257	NaN	43.7641487121582
1287	85.5802536010742	6.03439664840698	-7.99315214157104	-0.0318489037454128	-0.0117190945893526	-0.00165419070981443	0.0538651160895824	NaN	42.7901268005371
1288	86.2295989990234	5.38504838943481	-7.86328220367432	-0.0162645354866982	-0.00490093370899558	0.00906006153672934	0.0632806718349457	NaN	43.1147994995117
1289	84.9309005737305	6.68374538421631	-7.99315214157104	-0.0256800893694162	0.000293855206109583	0.029189869761467	0.0739949271082878	NaN	42.4654502868652
1290	84.9309005737305	7.65776824951172	-7.6684775352478	-0.0263294391334057	0.00126787810586393	0.0876312479376793	0.0645793676376343	NaN	42.4654502868652
1291	86.2295989990234	7.33309412002563	-7.86328220367432	-0.0169138833880424	-0.00132951640989631	0.0876312479376793	0.0486703291535378	NaN	43.1147994995117
1292	85.5802536010742	7.65776824951172	-7.9282169342041	-0.00425158534198999	0.00581331877037883	0.0593845807015896	0.025618452578783	NaN	42.7901268005371
1293	86.8789520263672	6.68374538421631	-8.12302207946777	0.00711201597005129	-3.08191010844894e-05	0.0265924744307995	0.013930176384747	NaN	43.4394760131836
1294	84.9309005737305	7.98244285583496	-8.12302207946777	-0.00977104809135199	0.00256657530553639	0.0142548503354192	0.012956153601408	NaN	42.4654502868652
1295	86.8789520263672	7.65776824951172	-8.12302207946777	-0.00847235135734081	0.00354059832170606	-0.0104203969240189	-0.00132951640989631	NaN	43.4394760131836
1296	86.8789520263672	6.35907125473022	-7.86328220367432	0.0178262684494257	-0.00522560812532902	-0.0182125810533762	-0.0149658378213644	NaN	43.4394760131836
1297	87.5282974243164	6.03439664840698	-8.12302207946777	0.0450989119708538	-0.0123684434220195	-0.023407369852066	-0.0623682886362076	NaN	43.7641487121582
1298	85.5802536010742	7.33309412002563	-8.51263046264648	0.0317872650921345	-0.023407369852066	0.00451462110504508	-0.0747059136629105	NaN	42.7901268005371
1299	85.5802536010742	6.35907125473022	-8.18795680999756	0.0288651939481497	-0.0175632312893867	-0.00847235135734081	-0.0682124271988869	NaN	42.7901268005371
1300	85.5802536010742	6.35907125473022	-7.9282169342041	0.0194496400654316	-0.0104203969240189	-0.0182125810533762	-0.0497059896588326	NaN	42.7901268005371
1301	86.8789520263672	6.03439664840698	-8.12302207946777	0.0223717093467712	-0.00360223650932312	-0.0367190167307854	-0.0363943427801132	NaN	43.4394760131836
1302	85.5802536010742	7.00841951370239	-7.9282169342041	0.0103587592020631	-0.0026282137259841	-0.0217839982360601	-0.0182125810533762	NaN	42.7901268005371
1303	86.8789520263672	7.00841951370239	-8.18795680999756	0.00646266713738441	-0.00522560812532902	-0.00749832857400179	-0.0126931173726916	NaN	43.4394760131836
1304	86.8789520263672	6.35907125473022	-7.86328220367432	0.000293855206109583	-0.0136671401560307	0.0226963832974434	0.000618529506027699	NaN	43.4394760131836
1305	86.2295989990234	6.68374538421631	-7.99315214157104	0.00678734155371785	-0.000680167751852423	0.025618452578783	0.0175015944987535	NaN	43.1147994995117
1306	86.2295989990234	7.00841951370239	-7.9282169342041	-0.0133424662053585	0.0100340843200684	0.012956153601408	0.0207483377307653	NaN	43.1147994995117
1307	86.2295989990234	6.68374538421631	-7.6684775352478	-0.0302255302667618	0.0162028968334198	-0.00100484199356288	0.047696303576231	NaN	43.1147994995117
1308	84.2815551757813	7.33309412002563	-7.73341274261475	-0.0308748781681061	0.01847561635077	-0.00425158534198999	0.0623066499829292	NaN	42.1407775878906
1309	84.2815551757813	7.65776824951172	-7.9282169342041	-0.0341216214001179	0.0301638916134834	0.00906006153672934	0.0636053457856178	NaN	42.1407775878906
1310	85.5802536010742	6.35907125473022	-8.05808639526367	-0.0299008563160896	0.0213976856321096	0.0379560738801956	0.0626313239336014	NaN	42.7901268005371
1311	84.9309005737305	7.00841951370239	-7.86328220367432	-0.0130177913233638	0.0178262684494257	0.0369820520281792	0.0324366129934788	NaN	42.4654502868652
1312	85.5802536010742	6.68374538421631	-7.73341274261475	-0.0123684434220195	0.0175015944987535	0.0340599827468395	0.0181509424000978	NaN	42.7901268005371
1313	85.5802536010742	6.35907125473022	-7.6684775352478	-0.00782300252467394	0.0152288740500808	0.0239950809627771	0.0213976856321096	NaN	42.7901268005371
1314	83.632209777832	6.03439664840698	-7.79834747314453	-0.00555028254166245	0.0168522447347641	-0.00295288790948689	0.00483929552137852	NaN	41.816104888916
1315	84.9309005737305	7.98244285583496	-7.99315214157104	0.00126787810586393	0.0171769186854362	-0.0100957229733467	0.0022419011220336	NaN	42.4654502868652
1316	84.9309005737305	7.33309412002563	-8.12302207946777	0.0239950809627771	0.00841071270406246	-0.0185372550040483	-0.0191866029053926	NaN	42.4654502868652
1317	86.2295989990234	7.33309412002563	-7.99315214157104	0.0376313999295235	0.00354059832170606	-0.0227580219507217	-0.0526280589401722	NaN	43.1147994995117
1318	84.9309005737305	7.65776824951172	-7.9282169342041	0.0265924744307995	-0.00490093370899558	-0.0107450718060136	-0.0704851448535919	NaN	42.4654502868652
1319	86.8789520263672	6.03439664840698	-7.53860807418823	0.0298392176628113	0.00678734155371785	-0.0334722734987736	-0.0724331885576248	NaN	43.4394760131836
1320	85.5802536010742	7.33309412002563	-8.18795680999756	0.0168522447347641	-0.00587495695799589	-0.0782773271203041	-0.055874802172184	NaN	42.7901268005371
1321	84.2815551757813	6.03439664840698	-8.12302207946777	0.0103587592020631	-0.00132951640989631	-0.0682124271988869	-0.0337969474494457	NaN	42.1407775878906
1322	84.9309005737305	6.03439664840698	-8.05808639526367	0.0113327819854021	-0.000680167751852423	-0.0672384053468704	-0.0247060675173998	NaN	42.4654502868652
1323	84.9309005737305	6.03439664840698	-8.12302207946777	0.00743668992072344	-0.00295288790948689	-0.0461345724761486	-0.00360223650932312	NaN	42.4654502868652
1324	84.9309005737305	6.68374538421631	-7.99315214157104	0.00418994715437293	-0.00197886489331722	-0.017887907102704	0.00483929552137852	NaN	42.4654502868652
1325	87.5282974243164	5.7097225189209	-7.53860807418823	0.00646266713738441	0.00516396993771195	-0.00457625929266214	0.00743668992072344	NaN	43.7641487121582
1326	84.2815551757813	7.33309412002563	-8.25289154052734	-0.0123684434220195	0.0233457311987877	0.00841071270406246	0.0337353087961674	NaN	42.1407775878906
1327	85.5802536010742	7.00841951370239	-8.12302207946777	-0.0243813935667276	0.0405534692108631	-0.00100484199356288	0.0506183728575706	NaN	42.7901268005371
1328	85.5802536010742	6.35907125473022	-7.79834747314453	-0.0230826959013939	0.0324366129934788	-0.000355493422830477	0.069124810397625	NaN	42.7901268005371
1329	86.8789520263672	6.35907125473022	-7.47367286682129	-0.0302255302667618	0.0350340083241463	0.0213976856321096	0.0759429708123207	NaN	43.4394760131836
1330	84.9309005737305	7.00841951370239	-7.79834747314453	-0.0175632312893867	0.0408781431615353	0.0499690249562263	0.0577612072229385	NaN	42.4654502868652
1331	86.2295989990234	7.00841951370239	-7.6684775352478	-0.00392691092565656	0.0337353087961674	0.0515923984348774	0.0353586822748184	NaN	43.1147994995117
1332	84.2815551757813	7.00841951370239	-7.99315214157104	0.00126787810586393	0.0343846566975117	0.0360080301761627	0.0262678004801273	NaN	42.1407775878906
1333	84.2815551757813	7.00841951370239	-8.05808639526367	-0.00132951640989631	0.0239950809627771	0.0272418223321438	0.00646266713738441	NaN	42.1407775878906
1334	86.2295989990234	6.68374538421631	-7.9282169342041	-0.0104203969240189	0.0181509424000978	-0.00490093370899558	-3.08191010844894e-05	NaN	43.1147994995117
1335	86.8789520263672	6.03439664840698	-7.79834747314453	-0.00977104809135199	0.0162028968334198	-0.0143164889886975	-0.00197886489331722	NaN	43.4394760131836
1336	84.2815551757813	7.00841951370239	-7.47367286682129	0.0272418223321438	-0.00587495695799589	-0.038017712533474	-0.0159398596733809	NaN	42.1407775878906
1337	84.9309005737305	6.68374538421631	-7.99315214157104	0.0389300994575024	-0.0165892094373703	-0.02697878703475	-0.0503553375601768	NaN	42.4654502868652
1338	86.2295989990234	5.7097225189209	-7.99315214157104	0.0282158460468054	-0.0240567177534103	-0.00944637414067984	-0.0639916583895683	NaN	43.1147994995117
1339	85.5802536010742	7.00841951370239	-8.31782627105713	0.020423661917448	-0.0334722734987736	-0.017887907102704	-0.0565241500735283	NaN	42.7901268005371
1340	84.9309005737305	5.7097225189209	-7.60354280471802	0.0113327819854021	-0.0230826959013939	-0.0659397020936012	-0.0467839203774929	NaN	42.4654502868652
1341	86.8789520263672	6.35907125473022	-7.60354280471802	0.00938473641872406	-0.0165892094373703	-0.0665890574455261	-0.032173577696085	NaN	43.4394760131836
1342	87.5282974243164	5.38504838943481	-7.21393346786499	0.013930176384747	-0.0139918150380254	-0.0630176365375519	-0.0152905117720366	NaN	43.7641487121582
1343	86.8789520263672	6.03439664840698	-7.9282169342041	0.00970941036939621	-0.00717365415766835	-0.0386670641601086	-0.00327756232582033	NaN	43.4394760131836
1344	87.5282974243164	5.7097225189209	-7.86328220367432	0.00386527273803949	-0.00587495695799589	-0.00652430532500148	0.00808603875339031	NaN	43.7641487121582
1345	83.632209777832	6.68374538421631	-8.12302207946777	-0.0133424662053585	0.000618529506027699	0.0395794473588467	0.0175015944987535	NaN	41.816104888916
1346	84.9309005737305	5.38504838943481	-7.73341274261475	-0.0279528107494116	0.0132808275520802	0.0369820520281792	0.0223717093467712	NaN	42.4654502868652
1347	82.9828567504883	6.35907125473022	-7.86328220367432	-0.0360696688294411	0.0295145437121391	0.0262678004801273	0.0499690249562263	NaN	41.4914283752441
1348	84.2815551757813	5.7097225189209	-7.60354280471802	-0.0282774847000837	0.0194496400654316	0.0353586822748184	0.0671767666935921	NaN	42.1407775878906
1349	84.9309005737305	5.7097225189209	-7.99315214157104	-0.0276281367987394	0.0272418223321438	0.0535404421389103	0.07139752805233	NaN	42.4654502868652
1350	84.2815551757813	6.35907125473022	-8.38276100158691	-0.0204853005707264	0.0126314787194133	0.0762676447629929	0.0665274113416672	NaN	42.1407775878906
1351	83.632209777832	6.03439664840698	-8.05808639526367	0.0022419011220336	0.0116574559360743	0.0694494843482971	0.0337353087961674	NaN	41.816104888916
1352	84.2815551757813	6.68374538421631	-8.05808639526367	0.0197743140161037	0.00289124972186983	0.0434755384922028	0.0165275707840919	NaN	42.1407775878906
1353	86.8789520263672	5.7097225189209	-7.79834747314453	0.00743668992072344	-0.00522560812532902	0.0337353087961674	0.0113327819854021	NaN	43.4394760131836
1354	87.5282974243164	5.06037378311157	-7.73341274261475	-0.00847235135734081	-0.0104203969240189	0.00159255252219737	0.00159255252219737	NaN	43.7641487121582
1355	86.2295989990234	6.03439664840698	-8.18795680999756	0.00289124972186983	-0.0117190945893526	-0.0100957229733467	0.00548864435404539	NaN	43.1147994995117
1356	85.5802536010742	6.03439664840698	-8.25289154052734	0.0269171483814716	-0.0165892094373703	-0.0253554154187441	-0.02697878703475	NaN	42.7901268005371
1357	88.8269958496094	5.06037378311157	-7.86328220367432	0.0467222817242146	-0.0373683646321297	-0.0243813935667276	-0.0561994761228561	NaN	44.4134979248047
1358	84.9309005737305	6.03439664840698	-8.05808639526367	0.0262678004801273	-0.0406151078641415	0.00581331877037883	-0.068537101149559	NaN	42.4654502868652
1359	88.1776504516602	3.7616765499115	-7.53860807418823	0.0317872650921345	-0.0422384813427925	-0.021459324285388	-0.0649656802415848	NaN	44.0888252258301
1360	88.1776504516602	4.41102504730225	-7.99315214157104	0.0123068047687411	-0.0350956469774246	-0.0532774068415165	-0.0526280589401722	NaN	44.0888252258301
1361	86.8789520263672	4.73569965362549	-8.31782627105713	0.0106834331527352	-0.0260047651827335	-0.0743812397122383	-0.0409397818148136	NaN	43.4394760131836
1362	86.2295989990234	4.73569965362549	-7.99315214157104	0.00159255252219737	-0.00944637414067984	-0.0620436146855354	-0.0286021586507559	NaN	43.1147994995117
1363	86.2295989990234	4.41102504730225	-8.05808639526367	0.00289124972186983	-0.00295288790948689	-0.050680011510849	-0.0026282137259841	NaN	43.1147994995117
1364	86.8789520263672	4.73569965362549	-8.05808639526367	0.00386527273803949	-0.00490093370899558	-0.0230826959013939	-0.000355493422830477	NaN	43.4394760131836
1365	88.1776504516602	3.7616765499115	-7.60354280471802	-0.0110697457566857	0.00354059832170606	-0.0139918150380254	0.00289124972186983	NaN	44.0888252258301
1366	86.8789520263672	5.06037378311157	-8.05808639526367	-0.0162645354866982	0.0207483377307653	-0.00944637414067984	0.0317872650921345	NaN	43.4394760131836
1367	88.1776504516602	4.41102504730225	-7.86328220367432	-0.028926832601428	0.0308132413774729	-0.0159398596733809	0.0450989119708538	NaN	44.0888252258301
1368	84.9309005737305	5.38504838943481	-8.05808639526367	-0.02697878703475	0.029189869761467	-0.00327756232582033	0.0580858811736107	NaN	42.4654502868652
1369	86.2295989990234	5.06037378311157	-7.73341274261475	-0.0273034609854221	0.0288651939481497	0.040228795260191	0.0600339286029339	NaN	43.1147994995117
1370	87.5282974243164	4.41102504730225	-7.60354280471802	-0.017887907102704	0.0194496400654316	0.0782156884670258	0.0567871853709221	NaN	43.7641487121582
1371	87.5282974243164	4.73569965362549	-7.79834747314453	-0.0136671401560307	0.0116574559360743	0.0882805958390236	0.031137915328145	NaN	43.7641487121582
1372	86.8789520263672	4.08635091781616	-8.18795680999756	0.00191722682211548	0.0103587592020631	0.0665274113416672	0.012956153601408	NaN	43.4394760131836
1373	87.5282974243164	5.06037378311157	-8.12302207946777	-0.00684897974133492	-0.00132951640989631	0.0730208978056908	0.00743668992072344	NaN	43.7641487121582
1374	86.8789520263672	5.38504838943481	-8.18795680999756	-0.00879702530801296	-0.00425158534198999	0.0551638156175613	0.0223717093467712	NaN	43.4394760131836
1375	86.2295989990234	4.73569965362549	-7.86328220367432	0.00126787810586393	-0.00360223650932312	0.0220470335334539	-0.00197886489331722	NaN	43.1147994995117
1376	87.5282974243164	4.08635091781616	-7.53860807418823	0.0259431265294552	-0.000680167751852423	-0.00977104809135199	-0.021459324285388	NaN	43.7641487121582
1377	86.8789520263672	5.7097225189209	-8.25289154052734	0.0340599827468395	-0.0279528107494116	-0.0324982516467571	-0.0597708933055401	NaN	43.4394760131836
1378	88.8269958496094	3.7616765499115	-8.05808639526367	0.031137915328145	-0.0282774847000837	-0.048407293856144	-0.0620436146855354	NaN	44.4134979248047
1379	86.8789520263672	5.7097225189209	-8.18795680999756	0.0282158460468054	-0.032173577696085	-0.0646410062909126	-0.0646410062909126	NaN	43.4394760131836
1380	86.2295989990234	4.41102504730225	-8.05808639526367	0.0220470335334539	-0.0247060675173998	-0.106523998081684	-0.0523033849895	NaN	43.1147994995117
1381	86.8789520263672	3.43700218200684	-7.79834747314453	0.01100810803473	-0.0208099745213985	-0.0941863730549812	-0.0318489037454128	NaN	43.4394760131836
1382	87.5282974243164	4.08635091781616	-7.73341274261475	0.00646266713738441	-0.00782300252467394	-0.0678877532482147	-0.0256800893694162	NaN	43.7641487121582
1383	86.2295989990234	4.08635091781616	-7.99315214157104	0.00711201597005129	-0.00814767740666866	-0.0295761823654175	-0.00749832857400179	NaN	43.1147994995117
1384	83.632209777832	3.7616765499115	-7.86328220367432	-0.00619963090866804	0.00743668992072344	-0.00587495695799589	0.00483929552137852	NaN	41.816104888916
1385	83.632209777832	4.41102504730225	-8.05808639526367	-0.00944637414067984	-0.0110697457566857	0.011982130818069	0.00418994715437293	NaN	41.816104888916
1386	83.632209777832	3.7616765499115	-7.79834747314453	-0.0204853005707264	0.0223717093467712	0.0259431265294552	0.0194496400654316	NaN	41.816104888916
1387	84.2815551757813	4.41102504730225	-7.79834747314453	-0.0292515084147453	0.0321119390428066	0.00906006153672934	0.0538651160895824	NaN	42.1407775878906
1388	86.8789520263672	3.7616765499115	-7.60354280471802	-0.0273034609854221	0.0379560738801956	0.00191722682211548	0.0626313239336014	NaN	43.4394760131836
1389	86.8789520263672	4.08635091781616	-8.25289154052734	-0.0295761823654175	0.0389300994575024	0.0285405199974775	0.0700988322496414	NaN	43.4394760131836
1390	86.2295989990234	5.06037378311157	-8.18795680999756	-0.0217839982360601	0.0425015166401863	0.0571118593215942	0.0619819760322571	NaN	43.1147994995117
1391	87.5282974243164	4.08635091781616	-7.9282169342041	-0.00847235135734081	0.036657378077507	0.0652287155389786	0.0447742342948914	NaN	43.7641487121582
1392	86.2295989990234	4.73569965362549	-8.05808639526367	-0.00457625929266214	0.0382807515561581	0.0532157681882381	0.0210730116814375	NaN	43.1147994995117
1393	87.5282974243164	3.7616765499115	-7.99315214157104	0.0217223595827818	0.0327612869441509	0.025618452578783	0.0126314787194133	NaN	43.7641487121582
1394	88.1776504516602	2.78765368461609	-7.9282169342041	-0.00717365415766835	0.0282158460468054	0.011982130818069	0.000618529506027699	NaN	44.0888252258301
1395	88.1776504516602	3.11232805252075	-8.25289154052734	0.00418994715437293	0.0213976856321096	-0.0133424662053585	0.000943203864153475	NaN	44.0888252258301
1396	88.1776504516602	2.78765368461609	-7.86328220367432	0.0262678004801273	0.00256657530553639	-0.0143164889886975	-0.0136671401560307	NaN	44.0888252258301
1397	89.4763412475586	1.48895645141602	-7.86328220367432	0.0463976077735424	-0.0110697457566857	-0.00230353930965066	-0.0565241500735283	NaN	44.7381706237793
1398	86.2295989990234	2.78765368461609	-8.05808639526367	0.0213976856321096	-0.0250307414680719	-0.00165419070981443	-0.0656150281429291	NaN	43.1147994995117
1399	88.1776504516602	1.81363070011139	-7.53860807418823	0.0207483377307653	-0.0146411629393697	-0.0110697457566857	-0.0649656802415848	NaN	44.0888252258301
1400	88.1776504516602	2.13830494880676	-7.73341274261475	0.0230210572481155	-0.021459324285388	-0.0646410062909126	-0.048407293856144	NaN	44.0888252258301
1401	86.8789520263672	4.08635091781616	-8.31782627105713	0.0123068047687411	-0.0152905117720366	-0.0740565657615662	-0.0402904339134693	NaN	43.4394760131836
1402	85.5802536010742	4.08635091781616	-7.99315214157104	0.0123068047687411	-0.0107450718060136	-0.0574981719255447	-0.0279528107494116	NaN	42.7901268005371
1403	86.8789520263672	3.43700218200684	-8.18795680999756	0.00711201597005129	-0.00295288790948689	-0.0626929625868797	-0.0152905117720366	NaN	43.4394760131836
1404	87.5282974243164	2.78765368461609	-7.9282169342041	0.0136055024340749	-0.0110697457566857	-0.0318489037454128	-0.00295288790948689	NaN	43.7641487121582
1405	88.1776504516602	2.13830494880676	-7.60354280471802	0.00808603875339031	-0.00295288790948689	-0.0156151866540313	0.00191722682211548	NaN	44.0888252258301
1406	87.5282974243164	2.78765368461609	-8.51263046264648	-0.00879702530801296	0.0152288740500808	-0.00295288790948689	0.0210730116814375	NaN	43.7641487121582
1407	88.1776504516602	2.78765368461609	-8.31782627105713	-0.0175632312893867	0.0223717093467712	-0.00847235135734081	0.0460729338228703	NaN	44.0888252258301
1408	86.8789520263672	3.11232805252075	-8.31782627105713	-0.0195112787187099	0.0165275707840919	-0.0107450718060136	0.0688001364469528	NaN	43.4394760131836
1409	86.8789520263672	3.7616765499115	-7.9282169342041	-0.02697878703475	0.0249691028147936	0.0282158460468054	0.0619819760322571	NaN	43.4394760131836
1410	89.4763412475586	2.46297931671143	-7.86328220367432	-0.00847235135734081	0.025618452578783	0.0694494843482971	0.0645793676376343	NaN	44.7381706237793
1411	87.5282974243164	2.46297931671143	-7.73341274261475	-0.0026282137259841	0.0126314787194133	0.076592318713665	0.0382807515561581	NaN	43.7641487121582
1412	88.1776504516602	2.13830494880676	-7.9282169342041	-0.000355493422830477	0.0116574559360743	0.0610079504549503	0.0269171483814716	NaN	44.0888252258301
1413	87.5282974243164	2.13830494880676	-7.9282169342041	-0.00392691092565656	0.00483929552137852	0.0613326244056225	0.0106834331527352	NaN	43.7641487121582
1414	87.5282974243164	3.11232805252075	-7.9282169342041	-0.00555028254166245	-0.00749832857400179	0.0369820520281792	0.000618529506027699	NaN	43.7641487121582
1415	86.2295989990234	2.13830494880676	-7.79834747314453	-0.00879702530801296	-0.0113944197073579	0.0275664981454611	0.00354059832170606	NaN	43.1147994995117
1416	87.5282974243164	2.78765368461609	-7.6684775352478	0.0123068047687411	-0.0201606266200542	-0.00977104809135199	-0.0152905117720366	NaN	43.7641487121582
1417	84.9309005737305	3.43700218200684	-7.86328220367432	0.0272418223321438	-0.032173577696085	0.00613799272105098	-0.0526280589401722	NaN	42.4654502868652
1418	86.8789520263672	2.13830494880676	-8.18795680999756	0.0155535480007529	-0.0425631552934647	0.0188002903014421	-0.0769786313176155	NaN	43.4394760131836
1419	86.2295989990234	2.78765368461609	-8.05808639526367	0.01100810803473	-0.0373683646321297	0.0113327819854021	-0.0636669844388962	NaN	43.1147994995117
1420	85.5802536010742	3.11232805252075	-8.05808639526367	0.0162028968334198	-0.0315242260694504	-0.0198359526693821	-0.0649656802415848	NaN	42.7901268005371
1421	84.9309005737305	2.46297931671143	-7.6684775352478	0.00808603875339031	-0.0282774847000837	-0.0299008563160896	-0.0406151078641415	NaN	42.4654502868652
1422	88.1776504516602	2.13830494880676	-7.60354280471802	0.0103587592020631	-0.0172385573387146	-0.017887907102704	-0.0299008563160896	NaN	44.0888252258301
1423	87.5282974243164	2.46297931671143	-7.79834747314453	0.00483929552137852	-0.0172385573387146	-0.00619963090866804	-0.0152905117720366	NaN	43.7641487121582
1424	87.5282974243164	3.43700218200684	-8.25289154052734	0.00418994715437293	-0.0107450718060136	0.0230210572481155	-0.00587495695799589	NaN	43.7641487121582
1425	88.8269958496094	3.11232805252075	-8.12302207946777	-0.00490093370899558	-0.00132951640989631	0.0106834331527352	0.00256657530553639	NaN	44.4134979248047
1426	87.5282974243164	3.43700218200684	-7.79834747314453	-0.0133424662053585	0.0178262684494257	0.00483929552137852	0.0197743140161037	NaN	43.7641487121582
1427	88.1776504516602	2.78765368461609	-7.99315214157104	-0.0227580219507217	0.0262678004801273	-0.028926832601428	0.0425015166401863	NaN	44.0888252258301
1428	89.4763412475586	1.81363070011139	-7.53860807418823	-0.0204853005707264	0.0317872650921345	-0.0419138073921204	0.0558131635189056	NaN	44.7381706237793
1429	89.4763412475586	1.16428208351135	-7.99315214157104	-0.0263294391334057	0.0298392176628113	-0.0311995539814234	0.0665274113416672	NaN	44.7381706237793
1430	86.8789520263672	2.13830494880676	-8.31782627105713	-0.0221086721867323	0.0285405199974775	0.0100340843200684	0.0616573020815849	NaN	43.4394760131836
1431	88.8269958496094	1.81363070011139	-8.18795680999756	0.000943203864153475	0.031137915328145	0.0275664981454611	0.0399041213095188	NaN	44.4134979248047
1432	87.5282974243164	1.81363070011139	-7.9282169342041	0.00256657530553639	0.0278911720961332	0.0324366129934788	0.0158782228827477	NaN	43.7641487121582
1433	87.5282974243164	2.46297931671143	-8.05808639526367	-0.00652430532500148	0.0317872650921345	0.0373067259788513	0.00321592413820326	NaN	43.7641487121582
1434	90.1256942749023	1.16428208351135	-7.79834747314453	-0.00814767740666866	0.0278911720961332	0.01847561635077	0.0145795252174139	NaN	45.0628471374512
1435	89.4763412475586	2.46297931671143	-8.12302207946777	-0.00684897974133492	0.0308132413774729	0.00159255252219737	-0.0100957229733467	NaN	44.7381706237793
1436	89.4763412475586	2.13830494880676	-7.99315214157104	0.0191249661147594	0.0123068047687411	-0.021459324285388	-0.0139918150380254	NaN	44.7381706237793
1437	89.4763412475586	2.13830494880676	-7.79834747314453	0.0379560738801956	0.00581331877037883	-0.039641086012125	-0.0610695891082287	NaN	44.7381706237793
1438	87.5282974243164	3.11232805252075	-7.99315214157104	0.0210730116814375	-0.00197886489331722	-0.0360696688294411	-0.0649656802415848	NaN	43.7641487121582
1439	88.1776504516602	3.43700218200684	-7.86328220367432	0.0272418223321438	-0.00587495695799589	-0.0419138073921204	-0.0704851448535919	NaN	44.0888252258301
1440	88.8269958496094	1.81363070011139	-7.60354280471802	0.00743668992072344	-0.00327756232582033	-0.090614952147007	-0.0604202412068844	NaN	44.4134979248047
1441	88.8269958496094	2.46297931671143	-8.12302207946777	0.011982130818069	-0.00295288790948689	-0.0834721177816391	-0.0386670641601086	NaN	44.4134979248047
1442	89.4763412475586	2.46297931671143	-8.57756614685059	0.00906006153672934	-0.0104203969240189	-0.0769786313176155	-0.028926832601428	NaN	44.7381706237793
1443	88.1776504516602	2.78765368461609	-8.12302207946777	0.00418994715437293	-0.00912170019000769	-0.050680011510849	-0.0117190945893526	NaN	44.0888252258301
1444	90.1256942749023	2.13830494880676	-7.86328220367432	0.000943203864153475	-0.00684897974133492	-0.00814767740666866	0.00743668992072344	NaN	45.0628471374512
1445	87.5282974243164	2.46297931671143	-7.9282169342041	-0.0104203969240189	-0.00717365415766835	0.00451462110504508	0.0113327819854021	NaN	43.7641487121582
1446	90.7750396728516	1.81363070011139	-8.12302207946777	-0.0211346503347158	0.000943203864153475	0.0181509424000978	0.0334106348454952	NaN	45.3875198364258
1447	88.1776504516602	2.13830494880676	-8.25289154052734	-0.0230826959013939	0.0155535480007529	0.0149041991680861	0.0515923984348774	NaN	44.0888252258301
1448	87.5282974243164	2.46297931671143	-8.25289154052734	-0.0260047651827335	0.00873538758605719	0.0171769186854362	0.0606832765042782	NaN	43.7641487121582
1449	87.5282974243164	3.7616765499115	-7.9282169342041	-0.0308748781681061	0.00646266713738441	0.0525664202868938	0.0775663405656815	NaN	43.7641487121582
1450	88.1776504516602	2.13830494880676	-7.73341274261475	-0.0188619289547205	0.00938473641872406	0.0863325446844101	0.0623066499829292	NaN	44.0888252258301
1451	88.8269958496094	2.13830494880676	-7.47367286682129	-0.0126931173726916	0.00743668992072344	0.0821117833256721	0.052891094237566	NaN	44.4134979248047
1452	86.8789520263672	2.13830494880676	-7.9282169342041	-3.08191010844894e-05	0.000618529506027699	0.0785403624176979	0.0116574559360743	NaN	43.4394760131836
1453	88.1776504516602	2.46297931671143	-7.6684775352478	0.000293855206109583	-0.000355493422830477	0.0606832765042782	0.00873538758605719	NaN	44.0888252258301
1454	86.2295989990234	3.43700218200684	-7.9282169342041	-0.0123684434220195	-0.00425158534198999	0.0457482598721981	0.00516396993771195	NaN	43.1147994995117
1455	84.9309005737305	3.43700218200684	-7.86328220367432	0.000943203864153475	0.00126787810586393	0.0158782228827477	-0.00100484199356288	NaN	42.4654502868652
1456	84.9309005737305	3.43700218200684	-7.9282169342041	0.0200989879667759	-0.0175632312893867	0.00256657530553639	-0.0250307414680719	NaN	42.4654502868652
1457	86.2295989990234	2.78765368461609	-7.79834747314453	0.025618452578783	-0.0305502042174339	0.00159255252219737	-0.0555501282215118	NaN	43.1147994995117
1458	84.2815551757813	3.7616765499115	-8.05808639526367	0.0178262684494257	-0.03444629535079	0.00191722682211548	-0.0701604709029198	NaN	42.1407775878906
1459	88.1776504516602	1.81363070011139	-8.05808639526367	0.0223717093467712	-0.0331475995481014	-0.0224333461374044	-0.0652903541922569	NaN	44.0888252258301
1460	86.2295989990234	3.43700218200684	-8.12302207946777	0.0239950809627771	-0.02697878703475	-0.0708098188042641	-0.0529527328908443	NaN	43.1147994995117
1461	86.8789520263672	2.78765368461609	-7.86328220367432	0.01100810803473	-0.0243813935667276	-0.0815240740776062	-0.0402904339134693	NaN	43.4394760131836
1462	86.2295989990234	3.7616765499115	-7.79834747314453	0.0207483377307653	-0.0182125810533762	-0.0815240740776062	-0.0191866029053926	NaN	43.1147994995117
1463	87.5282974243164	2.78765368461609	-7.9282169342041	0.00418994715437293	-0.0250307414680719	-0.0542514286935329	-0.0130177913233638	NaN	43.7641487121582
1464	86.8789520263672	3.11232805252075	-8.31782627105713	-0.00652430532500148	-0.0136671401560307	-0.0169138833880424	0.000943203864153475	NaN	43.4394760131836
1465	89.4763412475586	1.48895645141602	-8.05808639526367	-0.00457625929266214	-0.0195112787187099	0.000293855206109583	0.00418994715437293	NaN	44.7381706237793
1466	86.8789520263672	2.46297931671143	-8.05808639526367	-0.00619963090866804	-0.00522560812532902	0.0136055024340749	0.0239950809627771	NaN	43.4394760131836
1467	86.8789520263672	2.78765368461609	-8.05808639526367	-0.0311995539814234	0.0103587592020631	0.00711201597005129	0.0457482598721981	NaN	43.4394760131836
1468	88.1776504516602	1.16428208351135	-7.4087381362915	-0.0256800893694162	0.00256657530553639	0.00191722682211548	0.0564625114202499	NaN	44.0888252258301
1469	88.1776504516602	1.48895645141602	-7.99315214157104	-0.0305502042174339	0.0181509424000978	0.0288651939481497	0.0629559978842735	NaN	44.0888252258301
1470	85.5802536010742	2.46297931671143	-8.18795680999756	-0.0250307414680719	0.0217223595827818	0.0561378374695778	0.0610079504549503	NaN	42.7901268005371
1471	87.5282974243164	3.7616765499115	-8.18795680999756	-0.0139918150380254	0.0171769186854362	0.0431508645415306	0.0408781431615353	NaN	43.7641487121582
1472	86.8789520263672	2.46297931671143	-8.05808639526367	0.00418994715437293	0.0230210572481155	0.0308132413774729	0.0178262684494257	NaN	43.4394760131836
1473	86.8789520263672	4.08635091781616	-7.9282169342041	-0.00457625929266214	0.013930176384747	0.00646266713738441	0.00873538758605719	NaN	43.4394760131836
1474	89.4763412475586	2.46297931671143	-7.79834747314453	0.000943203864153475	0.0152288740500808	-0.00587495695799589	0.0136055024340749	NaN	44.7381706237793
1475	88.8269958496094	2.46297931671143	-7.99315214157104	0.00548864435404539	0.0165275707840919	-0.0247060675173998	0.000293855206109583	NaN	44.4134979248047
1476	88.8269958496094	2.13830494880676	-7.99315214157104	0.0213976856321096	0.00159255252219737	-0.0302255302667618	-0.0110697457566857	NaN	44.4134979248047
1477	86.2295989990234	3.43700218200684	-8.12302207946777	0.0457482598721981	-0.0143164889886975	-0.0221086721867323	-0.0503553375601768	NaN	43.1147994995117
1478	88.8269958496094	2.46297931671143	-7.79834747314453	0.0353586822748184	-0.0260047651827335	-0.0110697457566857	-0.0672384053468704	NaN	44.4134979248047
1479	86.8789520263672	3.7616765499115	-8.05808639526367	0.025618452578783	-0.0279528107494116	-0.023407369852066	-0.0613942667841911	NaN	43.4394760131836
1480	88.1776504516602	2.46297931671143	-7.99315214157104	0.0197743140161037	-0.0227580219507217	-0.0792513489723206	-0.0409397818148136	NaN	44.0888252258301
1481	88.1776504516602	2.78765368461609	-8.25289154052734	0.0132808275520802	-0.00619963090866804	-0.0721085146069527	-0.0341216214001179	NaN	44.0888252258301
1482	89.4763412475586	2.46297931671143	-8.25289154052734	0.0181509424000978	-0.00457625929266214	-0.0529527328908443	-0.0159398596733809	NaN	44.7381706237793
1483	88.8269958496094	2.46297931671143	-7.79834747314453	0.0126314787194133	-3.08191010844894e-05	-0.0581475235521793	-0.0107450718060136	NaN	44.4134979248047
1484	88.1776504516602	2.78765368461609	-7.9282169342041	0.00418994715437293	0.00289124972186983	-0.02697878703475	0.00354059832170606	NaN	44.0888252258301
1485	88.1776504516602	3.43700218200684	-7.53860807418823	-0.00100484199356288	0.00906006153672934	-0.0227580219507217	0.0123068047687411	NaN	44.0888252258301
1486	88.8269958496094	3.11232805252075	-7.6684775352478	-0.0136671401560307	0.0230210572481155	-0.0172385573387146	0.0265924744307995	NaN	44.4134979248047
1487	86.8789520263672	2.46297931671143	-7.9282169342041	-0.0247060675173998	0.0405534692108631	-0.0169138833880424	0.049319677054882	NaN	43.4394760131836
1488	88.8269958496094	3.43700218200684	-7.79834747314453	-0.0282774847000837	0.0438002124428749	-0.00425158534198999	0.060358602553606	NaN	44.4134979248047
1489	87.5282974243164	4.08635091781616	-7.79834747314453	-0.0318489037454128	0.0421768426895142	0.0314625911414623	0.0694494843482971	NaN	43.7641487121582
1490	86.2295989990234	4.08635091781616	-7.53860807418823	-0.017887907102704	0.0382807515561581	0.0688001364469528	0.0577612072229385	NaN	43.1147994995117
1491	86.8789520263672	3.11232805252075	-7.53860807418823	-0.0211346503347158	0.0301638916134834	0.0804884135723114	0.040228795260191	NaN	43.4394760131836
1492	85.5802536010742	3.43700218200684	-7.99315214157104	-0.0130177913233638	0.01847561635077	0.0720468759536743	0.0116574559360743	NaN	42.7901268005371
1493	85.5802536010742	3.11232805252075	-7.9282169342041	-0.0133424662053585	0.00646266713738441	0.0593845807015896	-0.00457625929266214	NaN	42.7901268005371
1494	83.632209777832	4.08635091781616	-8.18795680999756	-0.0152905117720366	-0.00587495695799589	0.0399041213095188	0.00354059832170606	NaN	41.816104888916
1495	85.5802536010742	4.41102504730225	-7.99315214157104	-0.00912170019000769	-0.0026282137259841	0.0343846566975117	-0.00749832857400179	NaN	42.7901268005371
1496	85.5802536010742	4.41102504730225	-7.9282169342041	0.00873538758605719	-0.0204853005707264	0.00906006153672934	-0.02697878703475	NaN	42.7901268005371
1497	87.5282974243164	2.46297931671143	-7.6684775352478	0.0392547734081745	-0.0383423902094364	0.00126787810586393	-0.0597708933055401	NaN	43.7641487121582
1498	85.5802536010742	4.73569965362549	-8.05808639526367	0.0301638916134834	-0.032173577696085	0.00613799272105098	-0.0747059136629105	NaN	42.7901268005371
1499	88.1776504516602	3.11232805252075	-7.99315214157104	0.025618452578783	-0.0350956469774246	-0.00457625929266214	-0.068537101149559	NaN	44.0888252258301
1500	87.5282974243164	3.43700218200684	-7.86328220367432	0.0223717093467712	-0.0260047651827335	-0.0523033849895	-0.0526280589401722	NaN	43.7641487121582
1501	86.2295989990234	3.7616765499115	-8.05808639526367	0.0158782228827477	-0.0185372550040483	-0.0691864490509033	-0.0360696688294411	NaN	43.1147994995117
1502	86.2295989990234	3.43700218200684	-7.73341274261475	0.0158782228827477	-0.0159398596733809	-0.0513293594121933	-0.0162645354866982	NaN	43.1147994995117
1503	86.8789520263672	3.43700218200684	-7.9282169342041	0.0158782228827477	-0.0201606266200542	-0.0441865250468254	-0.00587495695799589	NaN	43.4394760131836
1504	88.8269958496094	1.81363070011139	-8.12302207946777	0.00354059832170606	-0.0156151866540313	-0.00879702530801296	0.00256657530553639	NaN	44.4134979248047
1505	88.1776504516602	2.46297931671143	-8.05808639526367	0.011982130818069	-0.0282774847000837	0.00678734155371785	0.0259431265294552	NaN	44.0888252258301
1506	87.5282974243164	3.43700218200684	-8.18795680999756	-0.00912170019000769	0.012956153601408	0.00970941036939621	0.0233457311987877	NaN	43.7641487121582
1507	88.1776504516602	2.78765368461609	-7.6684775352478	-0.0162645354866982	0.0181509424000978	-0.00490093370899558	0.0616573020815849	NaN	44.0888252258301
1508	86.8789520263672	3.43700218200684	-7.79834747314453	-0.0282774847000837	0.0210730116814375	-0.00230353930965066	0.0707481801509857	NaN	43.4394760131836
1509	88.1776504516602	3.43700218200684	-7.79834747314453	-0.02697878703475	0.0347093306481838	0.0171769186854362	0.086981900036335	NaN	44.0888252258301
1510	88.8269958496094	3.11232805252075	-7.9282169342041	-0.0172385573387146	0.0230210572481155	0.0554884895682335	0.069124810397625	NaN	44.4134979248047
1511	86.8789520263672	4.08635091781616	-8.12302207946777	-0.0165892094373703	0.0347093306481838	0.0600339286029339	0.0457482598721981	NaN	43.4394760131836
1512	86.2295989990234	3.7616765499115	-8.12302207946777	-0.00912170019000769	0.0181509424000978	0.0444495603442192	0.0314625911414623	NaN	43.1147994995117
1513	88.8269958496094	3.11232805252075	-8.05808639526367	0.00159255252219737	0.0142548503354192	0.0269171483814716	0.0113327819854021	NaN	44.4134979248047
1514	88.1776504516602	2.78765368461609	-7.6684775352478	-0.00619963090866804	0.01847561635077	0.00808603875339031	0.0123068047687411	NaN	44.0888252258301
1515	87.5282974243164	3.11232805252075	-8.05808639526367	-0.00100484199356288	0.0188002903014421	-0.0136671401560307	0.00906006153672934	NaN	43.7641487121582
1516	85.5802536010742	4.08635091781616	-8.25289154052734	0.0158782228827477	0.01847561635077	-0.0445111989974976	-0.0204853005707264	NaN	42.7901268005371
1517	85.5802536010742	4.73569965362549	-8.4476957321167	0.0428261905908585	0.00126787810586393	-0.0536020807921886	-0.0487319678068161	NaN	42.7901268005371
1518	88.1776504516602	3.7616765499115	-8.12302207946777	0.0324366129934788	-0.00230353930965066	-0.02697878703475	-0.0691864490509033	NaN	44.0888252258301
1519	87.5282974243164	4.08635091781616	-8.05808639526367	0.0171769186854362	0.00548864435404539	-0.03444629535079	-0.0571734979748726	NaN	43.7641487121582
1520	86.2295989990234	4.73569965362549	-7.9282169342041	0.00873538758605719	0.00386527273803949	-0.0565241500735283	-0.0497059896588326	NaN	43.1147994995117
1521	87.5282974243164	3.7616765499115	-7.9282169342041	0.00451462110504508	0.00970941036939621	-0.0750305876135826	-0.0409397818148136	NaN	43.7641487121582
1522	87.5282974243164	3.7616765499115	-8.12302207946777	0.00581331877037883	0.00613799272105098	-0.0610695891082287	-0.0266541130840778	NaN	43.7641487121582
1523	87.5282974243164	3.11232805252075	-7.86328220367432	0.0123068047687411	0.000943203864153475	-0.0428878292441368	-0.0117190945893526	NaN	43.7641487121582
1524	86.2295989990234	4.73569965362549	-8.31782627105713	-0.0126931173726916	-0.00587495695799589	-0.0104203969240189	-0.00360223650932312	NaN	43.1147994995117
1525	86.2295989990234	3.7616765499115	-7.79834747314453	-0.00522560812532902	-0.00555028254166245	-0.00327756232582033	0.00808603875339031	NaN	43.1147994995117
1526	84.2815551757813	4.08635091781616	-7.47367286682129	-0.0230826959013939	0.0200989879667759	0.00126787810586393	0.0269171483814716	NaN	42.1407775878906
1527	84.2815551757813	4.41102504730225	-8.18795680999756	-0.02697878703475	0.0249691028147936	-0.00100484199356288	0.0558131635189056	NaN	42.1407775878906
1528	85.5802536010742	4.08635091781616	-7.9282169342041	-0.0292515084147453	0.0191249661147594	-0.00717365415766835	0.066202737390995	NaN	42.7901268005371
1529	84.2815551757813	4.41102504730225	-8.18795680999756	-0.0393164120614529	0.013930176384747	0.0330859608948231	0.0726962238550186	NaN	42.1407775878906
1530	84.2815551757813	4.73569965362549	-7.86328220367432	-0.0204853005707264	0.00711201597005129	0.0652287155389786	0.07139752805233	NaN	42.1407775878906
1531	85.5802536010742	5.06037378311157	-7.9282169342041	-0.0149658378213644	0.00289124972186983	0.0688001364469528	0.0425015166401863	NaN	42.7901268005371
1532	86.2295989990234	4.73569965362549	-7.6684775352478	0.000293855206109583	-0.00425158534198999	0.0561378374695778	0.029189869761467	NaN	43.1147994995117
1533	85.5802536010742	5.06037378311157	-8.18795680999756	0.000293855206109583	-0.0107450718060136	0.0392547734081745	0.00613799272105098	NaN	42.7901268005371
1534	86.2295989990234	4.73569965362549	-8.05808639526367	-0.00847235135734081	-0.0130177913233638	0.0226963832974434	0.00418994715437293	NaN	43.1147994995117
1535	87.5282974243164	5.06037378311157	-8.18795680999756	0.00386527273803949	-0.0165892094373703	0.0197743140161037	0.0171769186854362	NaN	43.7641487121582
1536	87.5282974243164	3.7616765499115	-7.9282169342041	0.0275664981454611	-0.0318489037454128	0.00743668992072344	-0.0263294391334057	NaN	43.7641487121582
1537	86.8789520263672	3.7616765499115	-7.73341274261475	0.040228795260191	-0.0532774068415165	0.0103587592020631	-0.0565241500735283	NaN	43.4394760131836
1538	88.8269958496094	2.78765368461609	-7.79834747314453	0.0373067259788513	-0.0555501282215118	0.0126314787194133	-0.0600955672562122	NaN	44.4134979248047
1539	86.2295989990234	3.7616765499115	-8.18795680999756	0.0236704051494598	-0.0659397020936012	-0.00360223650932312	-0.063342310488224	NaN	43.1147994995117
1540	89.4763412475586	2.46297931671143	-7.86328220367432	0.0226963832974434	-0.0516540370881557	-0.0539267547428608	-0.0549007803201675	NaN	44.7381706237793
1541	87.5282974243164	2.78765368461609	-7.99315214157104	0.0217223595827818	-0.0419138073921204	-0.086394190788269	-0.0445111989974976	NaN	43.7641487121582
1542	88.8269958496094	2.78765368461609	-7.86328220367432	0.00418994715437293	-0.0324982516467571	-0.0773033052682877	-0.023407369852066	NaN	44.4134979248047
1543	88.1776504516602	3.7616765499115	-7.47367286682129	0.0155535480007529	-0.0276281367987394	-0.0646410062909126	-0.0143164889886975	NaN	44.0888252258301
1544	88.8269958496094	3.43700218200684	-7.79834747314453	0.00418994715437293	-0.0123684434220195	-0.0402904339134693	-0.00197886489331722	NaN	44.4134979248047
1545	85.5802536010742	4.41102504730225	-7.9282169342041	0.00841071270406246	-0.00165419070981443	-0.0250307414680719	0.00191722682211548	NaN	42.7901268005371
1546	88.8269958496094	3.43700218200684	-7.9282169342041	-0.00490093370899558	0.0191249661147594	-0.0201606266200542	0.0191249661147594	NaN	44.4134979248047
1547	88.8269958496094	4.08635091781616	-7.79834747314453	-0.021459324285388	0.0282158460468054	-0.0152905117720366	0.0450989119708538	NaN	44.4134979248047
1548	86.2295989990234	4.73569965362549	-7.9282169342041	-0.0172385573387146	0.0360080301761627	-0.0126931173726916	0.0564625114202499	NaN	43.1147994995117
1549	86.2295989990234	5.06037378311157	-7.73341274261475	-0.0324982516467571	0.0330859608948231	0.0278911720961332	0.0665274113416672	NaN	43.1147994995117
1550	87.5282974243164	4.08635091781616	-7.99315214157104	-0.0156151866540313	0.0360080301761627	0.0707481801509857	0.0577612072229385	NaN	43.7641487121582
1551	88.1776504516602	4.41102504730225	-8.12302207946777	-0.0146411629393697	0.031137915328145	0.0895792916417122	0.0340599827468395	NaN	44.0888252258301
1552	87.5282974243164	3.7616765499115	-8.12302207946777	0.00256657530553639	0.0246444288641214	0.0775663405656815	0.00776136433705688	NaN	43.7641487121582
1553	88.8269958496094	3.43700218200684	-7.86328220367432	-0.00782300252467394	0.0337353087961674	0.0577612072229385	0.0136055024340749	NaN	44.4134979248047
1554	87.5282974243164	4.41102504730225	-7.9282169342041	-0.00490093370899558	0.0301638916134834	0.0330859608948231	-3.08191010844894e-05	NaN	43.7641487121582
1555	87.5282974243164	5.38504838943481	-7.60354280471802	0.00321592413820326	0.0340599827468395	0.01100810803473	0.0165275707840919	NaN	43.7641487121582
1556	85.5802536010742	5.7097225189209	-7.99315214157104	0.0295145437121391	0.0210730116814375	-0.0117190945893526	-0.0149658378213644	NaN	42.7901268005371
1557	88.8269958496094	4.08635091781616	-7.99315214157104	0.0353586822748184	0.00906006153672934	-0.0240567177534103	-0.0519787110388279	NaN	44.4134979248047
1558	86.8789520263672	5.7097225189209	-7.99315214157104	0.0321119390428066	-0.00132951640989631	-0.0399657599627972	-0.0659397020936012	NaN	43.4394760131836
1559	89.4763412475586	4.08635091781616	-7.79834747314453	0.0158782228827477	0.00581331877037883	-0.0626929625868797	-0.0701604709029198	NaN	44.7381706237793
1560	86.2295989990234	5.38504838943481	-8.05808639526367	0.0175015944987535	0.00256657530553639	-0.0971084386110306	-0.0464592464268208	NaN	43.1147994995117
1561	85.5802536010742	5.06037378311157	-7.53860807418823	0.00970941036939621	0.0181509424000978	-0.100679859519005	-0.0419138073921204	NaN	42.7901268005371
1562	84.2815551757813	4.73569965362549	-8.12302207946777	0.00289124972186983	0.0175015944987535	-0.0902902781963348	-0.0305502042174339	NaN	42.1407775878906
1563	84.2815551757813	5.38504838943481	-8.25289154052734	-0.00749832857400179	0.00970941036939621	-0.0604202412068844	-0.0149658378213644	NaN	42.1407775878906
1564	83.632209777832	5.38504838943481	-7.99315214157104	-0.00522560812532902	0.00451462110504508	-0.0256800893694162	-0.00295288790948689	NaN	41.816104888916
1565	86.2295989990234	4.08635091781616	-7.79834747314453	-0.000355493422830477	0.0116574559360743	-0.00522560812532902	0.00516396993771195	NaN	43.1147994995117
1566	84.9309005737305	5.06037378311157	-7.79834747314453	-0.017887907102704	0.031137915328145	-0.0149658378213644	0.0278911720961332	NaN	42.4654502868652
1567	86.2295989990234	5.38504838943481	-7.9282169342041	-0.0263294391334057	0.0373067259788513	-0.0240567177534103	0.031137915328145	NaN	43.1147994995117
1568	86.2295989990234	4.73569965362549	-7.79834747314453	-0.017887907102704	0.0317872650921345	-0.028926832601428	0.0577612072229385	NaN	43.1147994995117
1569	88.1776504516602	5.06037378311157	-7.9282169342041	-0.0337969474494457	0.0262678004801273	0.00776136433705688	0.0561378374695778	NaN	44.0888252258301
1570	87.5282974243164	5.38504838943481	-7.99315214157104	-0.0169138833880424	0.011982130818069	0.0577612072229385	0.0610079504549503	NaN	43.7641487121582
1571	86.2295989990234	5.7097225189209	-8.12302207946777	-0.0149658378213644	-0.00847235135734081	0.0551638156175613	0.0334106348454952	NaN	43.1147994995117
1572	88.1776504516602	4.41102504730225	-7.99315214157104	0.00159255252219737	-0.0195112787187099	0.0668520927429199	0.025618452578783	NaN	44.0888252258301
1573	86.2295989990234	5.06037378311157	-7.9282169342041	0.00289124972186983	-0.0399657599627972	0.0535404421389103	0.00191722682211548	NaN	43.1147994995117
1574	88.8269958496094	3.11232805252075	-8.18795680999756	-0.00230353930965066	-0.0480826161801815	0.049319677054882	-0.00197886489331722	NaN	44.4134979248047
1575	88.1776504516602	3.11232805252075	-8.05808639526367	-0.0104203969240189	-0.0542514286935329	0.0473716296255589	-0.00879702530801296	NaN	44.0888252258301
1576	88.8269958496094	2.78765368461609	-7.86328220367432	0.0243197549134493	-0.0581475235521793	0.0158782228827477	-0.032173577696085	NaN	44.4134979248047
1577	86.2295989990234	4.73569965362549	-7.86328220367432	0.0434755384922028	-0.0643163323402405	0.0239950809627771	-0.0678877532482147	NaN	43.1147994995117
1578	88.1776504516602	3.7616765499115	-7.60354280471802	0.0392547734081745	-0.0600955672562122	0.0233457311987877	-0.0760046094655991	NaN	44.0888252258301
1579	85.5802536010742	5.06037378311157	-7.9282169342041	0.0226963832974434	-0.0581475235521793	0.0200989879667759	-0.0766539573669434	NaN	42.7901268005371
1580	88.1776504516602	4.41102504730225	-7.9282169342041	0.020423661917448	-0.0458098985254765	-0.032173577696085	-0.0708098188042641	NaN	44.0888252258301
1581	88.1776504516602	4.41102504730225	-7.86328220367432	0.0149041991680861	-0.0240567177534103	-0.0708098188042641	-0.0477579422295094	NaN	44.0888252258301
1582	88.8269958496094	4.73569965362549	-7.73341274261475	0.01847561635077	-0.0100957229733467	-0.068537101149559	-0.0451605506241322	NaN	44.4134979248047
1583	87.5282974243164	4.41102504730225	-7.79834747314453	0.00906006153672934	-0.0133424662053585	-0.0497059896588326	-0.0318489037454128	NaN	43.7641487121582
1584	88.8269958496094	4.73569965362549	-7.6684775352478	0.00808603875339031	0.00906006153672934	-0.0204853005707264	-0.0136671401560307	NaN	44.4134979248047
1585	85.5802536010742	5.38504838943481	-8.12302207946777	-0.00100484199356288	0.0168522447347641	-3.08191010844894e-05	-3.08191010844894e-05	NaN	42.7901268005371
1586	88.1776504516602	4.41102504730225	-8.25289154052734	-0.0143164889886975	0.0327612869441509	0.012956153601408	0.00548864435404539	NaN	44.0888252258301
1587	87.5282974243164	5.06037378311157	-8.18795680999756	-0.028926832601428	0.0548391379415989	0.00418994715437293	0.0386054255068302	NaN	43.7641487121582
1588	88.1776504516602	5.06037378311157	-7.9282169342041	-0.0195112787187099	0.0522417463362217	0.025618452578783	0.0554884895682335	NaN	44.0888252258301
1589	88.1776504516602	5.7097225189209	-8.12302207946777	-0.0328229255974293	0.0399041213095188	0.0412028171122074	0.0710728541016579	NaN	44.0888252258301
1590	87.5282974243164	5.7097225189209	-7.79834747314453	-0.0250307414680719	0.0382807515561581	0.0889299437403679	0.0636053457856178	NaN	43.7641487121582
1591	90.1256942749023	4.08635091781616	-7.86328220367432	-0.00814767740666866	0.0304885655641556	0.0746442750096321	0.036657378077507	NaN	45.0628471374512
1592	88.1776504516602	5.06037378311157	-7.99315214157104	-0.00327756232582033	0.0298392176628113	0.06393001973629	0.0213976856321096	NaN	44.0888252258301
1593	88.8269958496094	4.73569965362549	-7.9282169342041	-0.0104203969240189	0.013930176384747	0.0457482598721981	0.00418994715437293	NaN	44.4134979248047
1594	86.8789520263672	5.7097225189209	-8.05808639526367	-0.00522560812532902	0.00906006153672934	0.0207483377307653	0.00483929552137852	NaN	43.4394760131836
1595	85.5802536010742	5.38504838943481	-7.99315214157104	-0.00944637414067984	-0.000680167751852423	0.00938473641872406	-0.00197886489331722	NaN	42.7901268005371
1596	86.2295989990234	5.7097225189209	-7.73341274261475	0.0152288740500808	-0.0169138833880424	-0.0195112787187099	-0.0149658378213644	NaN	43.1147994995117
1597	87.5282974243164	4.73569965362549	-7.86328220367432	0.0269171483814716	-0.0237320438027382	-0.0175632312893867	-0.0513293594121933	NaN	43.7641487121582
1598	84.9309005737305	5.7097225189209	-8.05808639526367	0.0162028968334198	-0.0292515084147453	-0.0182125810533762	-0.0652903541922569	NaN	42.4654502868652
1599	86.2295989990234	5.38504838943481	-7.9282169342041	0.0136055024340749	-0.0286021586507559	-0.032173577696085	-0.0646410062909126	NaN	43.1147994995117
1600	86.2295989990234	4.73569965362549	-7.79834747314453	0.00646266713738441	-0.0282774847000837	-0.0815240740776062	-0.0441865250468254	NaN	43.1147994995117
1601	84.9309005737305	6.03439664840698	-7.99315214157104	0.00418994715437293	-0.0188619289547205	-0.0951603949069977	-0.0279528107494116	NaN	42.4654502868652
1602	84.9309005737305	5.7097225189209	-7.79834747314453	0.0145795252174139	-0.0165892094373703	-0.0756799355149269	-0.0217839982360601	NaN	42.4654502868652
1603	85.5802536010742	5.7097225189209	-8.18795680999756	0.00743668992072344	-0.0172385573387146	-0.0542514286935329	-0.00912170019000769	NaN	42.7901268005371
1604	87.5282974243164	4.73569965362549	-8.18795680999756	0.00808603875339031	-0.0107450718060136	-0.0221086721867323	0.00159255252219737	NaN	43.7641487121582
1605	88.8269958496094	5.06037378311157	-7.9282169342041	-0.00295288790948689	-0.00327756232582033	-0.00555028254166245	0.0100340843200684	NaN	44.4134979248047
1606	87.5282974243164	5.7097225189209	-7.9282169342041	-0.0107450718060136	0.020423661917448	0.00451462110504508	0.00451462110504508	NaN	43.7641487121582
1607	88.1776504516602	4.73569965362549	-7.73341274261475	-0.0224333461374044	0.0343846566975117	0.01100810803473	0.0463976077735424	NaN	44.0888252258301
1608	87.5282974243164	5.38504838943481	-8.05808639526367	-0.0195112787187099	0.0145795252174139	0.000293855206109583	0.0600339286029339	NaN	43.7641487121582
1609	87.5282974243164	4.08635091781616	-7.99315214157104	-0.0247060675173998	0.0243197549134493	0.0460729338228703	0.0681507885456085	NaN	43.7641487121582
1610	88.1776504516602	4.08635091781616	-7.99315214157104	-0.0162645354866982	0.0269171483814716	0.0649040415883064	0.0580858811736107	NaN	44.0888252258301
1611	88.1776504516602	4.41102504730225	-8.18795680999756	-0.00847235135734081	0.0191249661147594	0.0782156884670258	0.0408781431615353	NaN	44.0888252258301
1612	87.5282974243164	4.41102504730225	-7.99315214157104	-0.000680167751852423	0.0123068047687411	0.0616573020815849	0.0181509424000978	NaN	43.7641487121582
1613	88.1776504516602	3.43700218200684	-7.53860807418823	-0.00749832857400179	0.0022419011220336	0.0489950031042099	0.00418994715437293	NaN	44.0888252258301
1614	88.1776504516602	4.08635091781616	-7.79834747314453	-0.00749832857400179	0.000293855206109583	0.0145795252174139	0.0181509424000978	NaN	44.0888252258301
1615	88.8269958496094	3.7616765499115	-7.9282169342041	-0.0100957229733467	0.00451462110504508	0.0103587592020631	0.00256657530553639	NaN	44.4134979248047
1616	86.2295989990234	5.7097225189209	-8.12302207946777	0.020423661917448	-0.00197886489331722	-0.0026282137259841	-0.0230826959013939	NaN	43.1147994995117
1617	86.2295989990234	5.7097225189209	-8.05808639526367	0.0350340083241463	-0.0221086721867323	-0.0143164889886975	-0.048407293856144	NaN	43.1147994995117
1618	87.5282974243164	5.06037378311157	-7.60354280471802	0.031137915328145	-0.0302255302667618	-0.0133424662053585	-0.073731891810894	NaN	43.7641487121582
1619	88.1776504516602	5.7097225189209	-7.79834747314453	0.0275664981454611	-0.021459324285388	-0.0389917381107807	-0.0610695891082287	NaN	44.0888252258301
1620	86.2295989990234	7.00841951370239	-8.12302207946777	0.0171769186854362	-0.0104203969240189	-0.0977577865123749	-0.0516540370881557	NaN	43.1147994995117
1621	86.8789520263672	5.06037378311157	-7.99315214157104	0.0113327819854021	0.0136055024340749	-0.0990564897656441	-0.0318489037454128	NaN	43.4394760131836
1622	88.8269958496094	4.73569965362549	-7.9282169342041	0.0113327819854021	0.00970941036939621	-0.101653881371021	-0.02697878703475	NaN	44.4134979248047
1623	88.1776504516602	4.73569965362549	-8.12302207946777	0.00451462110504508	0.00418994715437293	-0.0691864490509033	-0.0130177913233638	NaN	44.0888252258301
1624	86.2295989990234	6.03439664840698	-8.18795680999756	-3.08191010844894e-05	0.00451462110504508	-0.0383423902094364	-0.00717365415766835	NaN	43.1147994995117
1625	85.5802536010742	5.7097225189209	-7.9282169342041	-0.00230353930965066	0.0132808275520802	-0.0201606266200542	0.00581331877037883	NaN	42.7901268005371
1626	86.2295989990234	5.7097225189209	-8.18795680999756	-0.0113944197073579	0.0369820520281792	-0.00360223650932312	0.0171769186854362	NaN	43.1147994995117
1627	86.8789520263672	6.68374538421631	-8.38276100158691	-0.0240567177534103	0.0463976077735424	-0.00814767740666866	0.0412028171122074	NaN	43.4394760131836
1628	86.8789520263672	5.38504838943481	-7.99315214157104	-0.0295761823654175	0.0334106348454952	0.000943203864153475	0.0678261145949364	NaN	43.4394760131836
1629	87.5282974243164	5.38504838943481	-8.12302207946777	-0.0256800893694162	0.0399041213095188	0.0178262684494257	0.0688001364469528	NaN	43.7641487121582
1630	86.2295989990234	6.35907125473022	-7.9282169342041	-0.0247060675173998	0.0317872650921345	0.07431960105896	0.0567871853709221	NaN	43.1147994995117
1631	86.2295989990234	6.35907125473022	-7.79834747314453	0.00126787810586393	0.0217223595827818	0.0788650363683701	0.0373067259788513	NaN	43.1147994995117
1632	86.8789520263672	6.35907125473022	-8.12302207946777	-0.00100484199356288	0.0142548503354192	0.0623066499829292	0.0175015944987535	NaN	43.4394760131836
1633	85.5802536010742	6.68374538421631	-8.18795680999756	-0.00197886489331722	-0.00132951640989631	0.0593845807015896	0.00418994715437293	NaN	42.7901268005371
1634	87.5282974243164	5.7097225189209	-8.05808639526367	-0.0113944197073579	-0.00490093370899558	0.0395794473588467	0.00451462110504508	NaN	43.7641487121582
1635	86.8789520263672	5.38504838943481	-8.18795680999756	-0.00652430532500148	-0.00717365415766835	0.0317872650921345	-0.0026282137259841	NaN	43.4394760131836
1636	86.8789520263672	5.06037378311157	-7.6684775352478	0.0145795252174139	-0.02697878703475	-0.0113944197073579	-0.0208099745213985	NaN	43.4394760131836
1637	84.9309005737305	5.38504838943481	-7.53860807418823	0.0301638916134834	-0.0360696688294411	-0.00522560812532902	-0.0571734979748726	NaN	42.4654502868652
1638	85.5802536010742	5.38504838943481	-7.9282169342041	0.0175015944987535	-0.0428878292441368	0.000618529506027699	-0.073731891810894	NaN	42.7901268005371
1639	84.2815551757813	6.03439664840698	-7.99315214157104	0.0243197549134493	-0.0399657599627972	-0.00360223650932312	-0.0665890574455261	NaN	42.1407775878906
1640	86.8789520263672	5.06037378311157	-7.53860807418823	0.0168522447347641	-0.032173577696085	-0.0552254542708397	-0.0584721975028515	NaN	43.4394760131836
1641	86.2295989990234	5.06037378311157	-7.60354280471802	0.0152288740500808	-0.0143164889886975	-0.0536020807921886	-0.0467839203774929	NaN	43.1147994995117
1642	87.5282974243164	4.73569965362549	-7.60354280471802	0.0126314787194133	-0.0126931173726916	-0.0425631552934647	-0.0295761823654175	NaN	43.7641487121582
1643	87.5282974243164	5.06037378311157	-7.6684775352478	0.0158782228827477	-0.0100957229733467	-0.0162645354866982	-0.0240567177534103	NaN	43.7641487121582
1644	87.5282974243164	5.06037378311157	-7.79834747314453	0.00873538758605719	-0.00230353930965066	0.0191249661147594	-0.00814767740666866	NaN	43.7641487121582
1645	86.2295989990234	4.73569965362549	-7.47367286682129	0.00711201597005129	0.0145795252174139	0.0324366129934788	0.00451462110504508	NaN	43.1147994995117
1646	87.5282974243164	4.73569965362549	-7.73341274261475	-0.0139918150380254	0.029189869761467	0.0405534692108631	0.0103587592020631	NaN	43.7641487121582
1647	86.8789520263672	4.41102504730225	-7.79834747314453	-0.0305502042174339	0.0571118593215942	0.0103587592020631	0.0412028171122074	NaN	43.4394760131836
1648	88.1776504516602	5.38504838943481	-7.79834747314453	-0.0286021586507559	0.0522417463362217	-0.00295288790948689	0.0522417463362217	NaN	44.0888252258301
1649	86.2295989990234	5.06037378311157	-7.9282169342041	-0.0318489037454128	0.0564625114202499	0.0132808275520802	0.0671767666935921	NaN	43.1147994995117
1650	86.8789520263672	4.08635091781616	-7.86328220367432	-0.0224333461374044	0.0496443510055542	0.045423585921526	0.0548391379415989	NaN	43.4394760131836
1651	88.8269958496094	3.7616765499115	-7.86328220367432	-0.00717365415766835	0.0395794473588467	0.0431508645415306	0.0405534692108631	NaN	44.4134979248047
1652	87.5282974243164	4.41102504730225	-7.86328220367432	-0.00555028254166245	0.0272418223321438	0.0382807515561581	0.0168522447347641	NaN	43.7641487121582
1653	88.8269958496094	4.41102504730225	-7.79834747314453	-0.00619963090866804	0.0246444288641214	0.00483929552137852	0.0145795252174139	NaN	44.4134979248047
1654	86.2295989990234	6.03439664840698	-7.73341274261475	-0.00230353930965066	0.0207483377307653	-0.00197886489331722	0.0168522447347641	NaN	43.1147994995117
1655	86.8789520263672	5.7097225189209	-7.99315214157104	-0.00425158534198999	0.0116574559360743	-0.0295761823654175	0.0152288740500808	NaN	43.4394760131836
1656	87.5282974243164	6.35907125473022	-7.99315214157104	0.0304885655641556	-0.00132951640989631	-0.0480826161801815	-0.0133424662053585	NaN	43.7641487121582
1657	88.8269958496094	5.06037378311157	-7.86328220367432	0.0314625911414623	-0.0182125810533762	-0.0545761026442051	-0.0474332682788372	NaN	44.4134979248047
1658	85.5802536010742	6.35907125473022	-8.12302207946777	0.0321119390428066	-0.039641086012125	-0.0422384813427925	-0.0578228458762169	NaN	42.7901268005371
1659	88.1776504516602	5.06037378311157	-7.86328220367432	0.0314625911414623	-0.0415891297161579	-0.0552254542708397	-0.0620436146855354	NaN	44.0888252258301
1660	86.2295989990234	6.35907125473022	-7.99315214157104	0.0188002903014421	-0.0357449948787689	-0.0760046094655991	-0.0425631552934647	NaN	43.1147994995117
1661	86.2295989990234	6.35907125473022	-8.38276100158691	0.0220470335334539	-0.0201606266200542	-0.0831474438309669	-0.038017712533474	NaN	43.1147994995117
1662	86.2295989990234	5.38504838943481	-8.12302207946777	0.0217223595827818	-0.0266541130840778	-0.0623682886362076	-0.0182125810533762	NaN	43.1147994995117
1663	88.8269958496094	5.7097225189209	-8.12302207946777	0.0175015944987535	-0.0318489037454128	-0.0412644557654858	-0.0120437685400248	NaN	44.4134979248047
1664	86.8789520263672	6.03439664840698	-7.9282169342041	0.00678734155371785	-0.0318489037454128	0.0136055024340749	-0.00132951640989631	NaN	43.4394760131836
1665	86.8789520263672	6.03439664840698	-7.99315214157104	0.00646266713738441	-0.0256800893694162	0.0353586822748184	0.00678734155371785	NaN	43.4394760131836
1666	86.8789520263672	6.68374538421631	-7.99315214157104	-0.017887907102704	-0.0136671401560307	0.0467222817242146	0.0181509424000978	NaN	43.4394760131836
1667	87.5282974243164	5.7097225189209	-7.99315214157104	-0.0328229255974293	0.00938473641872406	0.040228795260191	0.0470469556748867	NaN	43.7641487121582
1668	87.5282974243164	6.03439664840698	-8.05808639526367	-0.0279528107494116	0.00289124972186983	0.0470469556748867	0.0665274113416672	NaN	43.7641487121582
1669	85.5802536010742	6.03439664840698	-8.18795680999756	-0.0260047651827335	-0.00197886489331722	0.0746442750096321	0.0717222020030022	NaN	42.7901268005371
1670	86.8789520263672	6.03439664840698	-7.6684775352478	-0.0260047651827335	0.00613799272105098	0.100942894816399	0.0629559978842735	NaN	43.4394760131836
1671	84.9309005737305	5.06037378311157	-7.34380340576172	-0.0143164889886975	-0.00652430532500148	0.0762676447629929	0.0444495603442192	NaN	42.4654502868652
1672	84.9309005737305	5.38504838943481	-7.34380340576172	-0.00749832857400179	0.000618529506027699	0.041852168738842	0.0175015944987535	NaN	42.4654502868652
1673	84.2815551757813	6.35907125473022	-8.18795680999756	-0.0136671401560307	-0.00230353930965066	0.00516396993771195	0.0158782228827477	NaN	42.1407775878906
1674	83.632209777832	6.35907125473022	-8.12302207946777	-0.0182125810533762	0.00354059832170606	-0.0282774847000837	0.00321592413820326	NaN	41.816104888916
1675	86.8789520263672	5.06037378311157	-7.60354280471802	-0.00749832857400179	0.00646266713738441	-0.0545761026442051	0.000293855206109583	NaN	43.4394760131836
1676	86.8789520263672	5.38504838943481	-7.79834747314453	0.0132808275520802	-0.0026282137259841	-0.0652903541922569	-0.0162645354866982	NaN	43.4394760131836
1677	85.5802536010742	6.03439664840698	-7.86328220367432	0.036657378077507	-0.00684897974133492	-0.0516540370881557	-0.0497059896588326	NaN	42.7901268005371
1678	87.5282974243164	5.7097225189209	-7.73341274261475	0.0288651939481497	-0.0247060675173998	-0.028926832601428	-0.0639916583895683	NaN	43.7641487121582
1679	86.2295989990234	6.03439664840698	-8.12302207946777	0.0188002903014421	-0.017887907102704	-0.0324982516467571	-0.0565241500735283	NaN	43.1147994995117
1680	86.8789520263672	6.68374538421631	-7.9282169342041	0.01100810803473	-0.0146411629393697	-0.0714591667056084	-0.0464592464268208	NaN	43.4394760131836
1681	88.1776504516602	4.73569965362549	-7.79834747314453	0.0113327819854021	0.000618529506027699	-0.0613942667841911	-0.0354203209280968	NaN	44.0888252258301
1682	87.5282974243164	5.38504838943481	-7.86328220367432	0.0197743140161037	-0.00230353930965066	-0.043212503194809	-0.0247060675173998	NaN	43.7641487121582
1683	89.4763412475586	4.41102504730225	-7.6684775352478	0.012956153601408	-0.000355493422830477	-0.0363943427801132	-0.0159398596733809	NaN	44.7381706237793
1684	87.5282974243164	4.41102504730225	-7.73341274261475	0.0145795252174139	-0.0104203969240189	-0.00327756232582033	0.0022419011220336	NaN	43.7641487121582
1685	86.8789520263672	4.73569965362549	-8.12302207946777	0.00646266713738441	-0.00490093370899558	0.00646266713738441	0.00970941036939621	NaN	43.4394760131836
1686	87.5282974243164	3.7616765499115	-7.86328220367432	-0.0117190945893526	0.00711201597005129	0.0223717093467712	0.0194496400654316	NaN	43.7641487121582
1687	86.2295989990234	5.06037378311157	-7.9282169342041	-0.0159398596733809	0.0213976856321096	0.00256657530553639	0.0376313999295235	NaN	43.1147994995117
1688	86.8789520263672	4.73569965362549	-7.79834747314453	-0.023407369852066	0.00841071270406246	0.0272418223321438	0.060358602553606	NaN	43.4394760131836
1689	86.8789520263672	5.7097225189209	-7.86328220367432	-0.032173577696085	0.0123068047687411	0.0438002124428749	0.0593845807015896	NaN	43.4394760131836
1690	86.8789520263672	6.03439664840698	-7.79834747314453	-0.0240567177534103	0.00256657530553639	0.093475379049778	0.0577612072229385	NaN	43.4394760131836
1691	88.8269958496094	5.7097225189209	-7.86328220367432	-0.0110697457566857	-0.00522560812532902	0.0967221260070801	0.029189869761467	NaN	44.4134979248047
1692	88.8269958496094	5.7097225189209	-7.73341274261475	0.00321592413820326	0.000618529506027699	0.0652287155389786	0.0165275707840919	NaN	44.4134979248047
1693	86.8789520263672	6.35907125473022	-7.79834747314453	-0.00392691092565656	-3.08191010844894e-05	0.0470469556748867	-0.00749832857400179	NaN	43.4394760131836
1694	86.8789520263672	6.35907125473022	-7.99315214157104	-0.00652430532500148	0.00321592413820326	0.000618529506027699	0.00289124972186983	NaN	43.4394760131836
1695	87.5282974243164	6.68374538421631	-7.79834747314453	-0.00782300252467394	0.0100340843200684	-0.0185372550040483	-0.00912170019000769	NaN	43.7641487121582
1696	88.1776504516602	6.03439664840698	-8.12302207946777	0.012956153601408	-0.00717365415766835	-0.0497059896588326	-0.0256800893694162	NaN	44.0888252258301
1697	88.8269958496094	6.35907125473022	-8.31782627105713	0.0428261905908585	-0.0260047651827335	-0.038017712533474	-0.0536020807921886	NaN	44.4134979248047
1698	86.8789520263672	6.35907125473022	-8.38276100158691	0.031137915328145	-0.017887907102704	-0.0412644557654858	-0.0626929625868797	NaN	43.4394760131836
1699	87.5282974243164	5.38504838943481	-8.05808639526367	0.0408781431615353	-0.0221086721867323	-0.0367190167307854	-0.0613942667841911	NaN	43.7641487121582
1700	88.8269958496094	5.7097225189209	-7.9282169342041	0.0223717093467712	-0.0026282137259841	-0.0773033052682877	-0.0581475235521793	NaN	44.4134979248047
1701	87.5282974243164	7.00841951370239	-7.9282169342041	0.0126314787194133	0.0100340843200684	-0.095809742808342	-0.0363943427801132	NaN	43.7641487121582
1702	87.5282974243164	7.00841951370239	-8.38276100158691	0.0132808275520802	0.013930176384747	-0.0675630792975426	-0.0263294391334057	NaN	43.7641487121582
1703	87.5282974243164	6.35907125473022	-8.12302207946777	0.00678734155371785	0.0152288740500808	-0.0529527328908443	-0.0130177913233638	NaN	43.7641487121582
1704	88.8269958496094	6.03439664840698	-7.9282169342041	-0.00132951640989631	0.00743668992072344	-0.00749832857400179	-0.00490093370899558	NaN	44.4134979248047
1705	88.1776504516602	5.38504838943481	-7.73341274261475	-0.00652430532500148	0.0149041991680861	0.00808603875339031	0.00451462110504508	NaN	44.0888252258301
1706	86.8789520263672	6.68374538421631	-7.99315214157104	-0.0198359526693821	0.0324366129934788	0.0162028968334198	0.0188002903014421	NaN	43.4394760131836
1707	87.5282974243164	5.7097225189209	-7.60354280471802	-0.0276281367987394	0.0480209775269032	0.000618529506027699	0.0376313999295235	NaN	43.7641487121582
1708	85.5802536010742	7.33309412002563	-8.12302207946777	-0.0315242260694504	0.0330859608948231	0.00711201597005129	0.0541897900402546	NaN	42.7901268005371
1709	86.2295989990234	5.7097225189209	-7.86328220367432	-0.0360696688294411	0.0275664981454611	0.0142548503354192	0.0671767666935921	NaN	43.1147994995117
1710	86.2295989990234	6.03439664840698	-7.60354280471802	-0.0318489037454128	0.0314625911414623	0.0652287155389786	0.0580858811736107	NaN	43.1147994995117
1711	87.5282974243164	6.03439664840698	-7.99315214157104	-0.0117190945893526	0.00873538758605719	0.0655533894896507	0.0392547734081745	NaN	43.7641487121582
1712	86.2295989990234	6.68374538421631	-7.86328220367432	-0.00717365415766835	0.00581331877037883	0.0545144639909267	0.0223717093467712	NaN	43.1147994995117
1713	88.1776504516602	5.38504838943481	-7.6684775352478	-0.00230353930965066	-0.00457625929266214	0.0571118593215942	0.0155535480007529	NaN	44.0888252258301
1714	86.8789520263672	6.03439664840698	-7.99315214157104	-0.00684897974133492	-0.0195112787187099	0.0535404421389103	0.00159255252219737	NaN	43.4394760131836
1715	88.8269958496094	5.7097225189209	-7.99315214157104	-0.00814767740666866	-0.0149658378213644	0.0116574559360743	0.0132808275520802	NaN	44.4134979248047
1716	84.9309005737305	6.03439664840698	-7.99315214157104	0.0188002903014421	-0.0299008563160896	0.0132808275520802	-0.0165892094373703	NaN	42.4654502868652
1717	86.2295989990234	6.68374538421631	-8.12302207946777	0.0431508645415306	-0.0555501282215118	0.00776136433705688	-0.0471085943281651	NaN	43.1147994995117
1718	88.8269958496094	5.7097225189209	-7.60354280471802	0.0278911720961332	-0.055874802172184	-3.08191010844894e-05	-0.0613942667841911	NaN	44.4134979248047
1719	87.5282974243164	6.68374538421631	-8.05808639526367	0.0379560738801956	-0.0617189407348633	-0.0117190945893526	-0.0701604709029198	NaN	43.7641487121582
1720	86.8789520263672	6.03439664840698	-8.25289154052734	0.01847561635077	-0.0419138073921204	-0.0753552615642548	-0.0464592464268208	NaN	43.4394760131836
1721	87.5282974243164	5.06037378311157	-7.86328220367432	0.0145795252174139	-0.0341216214001179	-0.0893162563443184	-0.0406151078641415	NaN	43.7641487121582
1722	87.5282974243164	4.73569965362549	-7.79834747314453	0.0223717093467712	-0.0211346503347158	-0.0880175605416298	-0.0204853005707264	NaN	43.7641487121582
1723	88.1776504516602	5.06037378311157	-7.86328220367432	0.0103587592020631	-0.0224333461374044	-0.0607449151575565	-0.0198359526693821	NaN	44.0888252258301
1724	86.2295989990234	6.35907125473022	-7.60354280471802	0.00613799272105098	-0.021459324285388	-0.0204853005707264	-0.00100484199356288	NaN	43.1147994995117
1725	86.8789520263672	7.00841951370239	-8.05808639526367	0.00581331877037883	-0.00490093370899558	0.000618529506027699	0.0022419011220336	NaN	43.4394760131836
1726	86.8789520263672	5.38504838943481	-7.86328220367432	-0.00879702530801296	0.0171769186854362	0.0171769186854362	0.0178262684494257	NaN	43.4394760131836
1727	85.5802536010742	7.98244285583496	-8.12302207946777	-0.0237320438027382	0.029189869761467	0.00581331877037883	0.0489950031042099	NaN	42.7901268005371
1728	88.1776504516602	5.7097225189209	-7.79834747314453	-0.0165892094373703	0.0230210572481155	0.00808603875339031	0.0551638156175613	NaN	44.0888252258301
1729	86.2295989990234	7.33309412002563	-7.99315214157104	-0.0282774847000837	0.0295145437121391	0.0363327041268349	0.0720468759536743	NaN	43.1147994995117
1730	86.8789520263672	7.00841951370239	-7.79834747314453	-0.0165892094373703	0.0327612869441509	0.0749689489603043	0.0545144639909267	NaN	43.4394760131836
1731	86.8789520263672	7.00841951370239	-8.18795680999756	-0.00944637414067984	0.0207483377307653	0.0752936229109764	0.0382807515561581	NaN	43.4394760131836
1732	86.8789520263672	7.00841951370239	-8.38276100158691	-0.00522560812532902	0.0252937767654657	0.0610079504549503	0.013930176384747	NaN	43.4394760131836
1733	86.2295989990234	7.00841951370239	-8.38276100158691	-0.00230353930965066	0.0149041991680861	0.0392547734081745	0.0113327819854021	NaN	43.1147994995117
1734	86.2295989990234	7.33309412002563	-8.38276100158691	-0.00425158534198999	0.01100810803473	0.0145795252174139	0.000618529506027699	NaN	43.1147994995117
1735	88.1776504516602	6.68374538421631	-8.12302207946777	-0.00619963090866804	0.0123068047687411	0.000943203864153475	0.00321592413820326	NaN	44.0888252258301
1736	87.5282974243164	6.03439664840698	-7.79834747314453	0.01100810803473	-0.00555028254166245	-0.0100957229733467	-0.017887907102704	NaN	43.7641487121582
1737	86.8789520263672	6.35907125473022	-8.05808639526367	0.0399041213095188	-0.0156151866540313	-0.00847235135734081	-0.0539267547428608	NaN	43.4394760131836
1738	88.8269958496094	7.33309412002563	-8.31782627105713	0.0262678004801273	-0.023407369852066	-0.0159398596733809	-0.068537101149559	NaN	44.4134979248047
1739	86.2295989990234	7.33309412002563	-8.12302207946777	0.031137915328145	-0.0292515084147453	-0.0123684434220195	-0.0545761026442051	NaN	43.1147994995117
1740	87.5282974243164	6.68374538421631	-7.60354280471802	0.0162028968334198	-0.0172385573387146	-0.0714591667056084	-0.0630176365375519	NaN	43.7641487121582
1741	88.1776504516602	6.35907125473022	-7.79834747314453	0.0132808275520802	-0.0126931173726916	-0.0747059136629105	-0.0331475995481014	NaN	44.0888252258301
1742	87.5282974243164	7.00841951370239	-7.86328220367432	0.013930176384747	-0.00684897974133492	-0.0675630792975426	-0.0299008563160896	NaN	43.7641487121582
1743	88.8269958496094	6.03439664840698	-7.99315214157104	0.00776136433705688	0.0100340843200684	-0.0545761026442051	-0.00847235135734081	NaN	44.4134979248047
1744	85.5802536010742	6.68374538421631	-7.9282169342041	0.00159255252219737	0.0022419011220336	-0.0139918150380254	0.012956153601408	NaN	42.7901268005371
1745	84.2815551757813	6.03439664840698	-7.86328220367432	0.00321592413820326	0.00938473641872406	-0.0133424662053585	0.0106834331527352	NaN	42.1407775878906
1746	84.2815551757813	6.68374538421631	-8.12302207946777	-0.0240567177534103	0.029189869761467	0.0142548503354192	0.0207483377307653	NaN	42.1407775878906
1747	85.5802536010742	6.03439664840698	-7.6684775352478	-0.0370436906814575	0.0486703291535378	0.00613799272105098	0.0525664202868938	NaN	42.7901268005371
1748	82.3335113525391	7.65776824951172	-7.79834747314453	-0.0292515084147453	0.0473716296255589	-0.00457625929266214	0.0652287155389786	NaN	41.1667556762695
1749	84.2815551757813	7.00841951370239	-7.99315214157104	-0.0201606266200542	0.0561378374695778	0.0285405199974775	0.0665274113416672	NaN	42.1407775878906
1750	86.8789520263672	5.7097225189209	-7.86328220367432	-0.0292515084147453	0.0593845807015896	0.0632806718349457	0.0623066499829292	NaN	43.4394760131836
1751	86.8789520263672	5.7097225189209	-7.99315214157104	-0.0113944197073579	0.0584105588495731	0.0710728541016579	0.0405534692108631	NaN	43.4394760131836
1752	86.2295989990234	5.7097225189209	-7.73341274261475	-0.00295288790948689	0.0541897900402546	0.0467222817242146	0.025618452578783	NaN	43.1147994995117
1753	87.5282974243164	6.35907125473022	-7.60354280471802	-0.00652430532500148	0.0567871853709221	0.0239950809627771	0.0022419011220336	NaN	43.7641487121582
1754	86.2295989990234	6.03439664840698	-7.53860807418823	-0.00555028254166245	0.0450989119708538	0.0022419011220336	0.0194496400654316	NaN	43.1147994995117
1755	86.8789520263672	7.33309412002563	-8.12302207946777	-0.00490093370899558	0.0408781431615353	-0.0195112787187099	-0.00457625929266214	NaN	43.4394760131836
1756	86.2295989990234	6.68374538421631	-8.25289154052734	0.0220470335334539	0.0152288740500808	-0.0370436906814575	-0.0198359526693821	NaN	43.1147994995117
1757	86.2295989990234	6.35907125473022	-8.05808639526367	0.0308132413774729	-0.00977104809135199	-0.0337969474494457	-0.0587968714535236	NaN	43.1147994995117
1758	86.8789520263672	6.35907125473022	-7.6684775352478	0.0327612869441509	-0.0130177913233638	-0.0354203209280968	-0.0711344927549362	NaN	43.4394760131836
1759	86.8789520263672	5.7097225189209	-7.47367286682129	0.0162028968334198	-0.021459324285388	-0.0260047651827335	-0.0636669844388962	NaN	43.4394760131836
1760	86.8789520263672	6.03439664840698	-8.12302207946777	0.0126314787194133	-0.0308748781681061	-0.0649656802415848	-0.0474332682788372	NaN	43.4394760131836
1761	85.5802536010742	6.68374538421631	-8.18795680999756	0.0106834331527352	-0.0243813935667276	-0.0747059136629105	-0.0383423902094364	NaN	42.7901268005371
1762	86.8789520263672	6.68374538421631	-8.12302207946777	0.0132808275520802	-0.028926832601428	-0.0688617751002312	-0.0331475995481014	NaN	43.4394760131836
1763	84.9309005737305	7.00841951370239	-7.9282169342041	0.00646266713738441	-0.0263294391334057	-0.0458098985254765	-0.0156151866540313	NaN	42.4654502868652
1764	86.2295989990234	7.00841951370239	-8.05808639526367	-0.00782300252467394	-0.0247060675173998	-0.0201606266200542	-0.000680167751852423	NaN	43.1147994995117
1765	87.5282974243164	6.68374538421631	-7.79834747314453	0.000618529506027699	-0.0253554154187441	-0.000680167751852423	0.0113327819854021	NaN	43.7641487121582
1766	85.5802536010742	7.33309412002563	-8.05808639526367	-0.023407369852066	-0.0195112787187099	0.01847561635077	0.00970941036939621	NaN	42.7901268005371
1767	86.2295989990234	7.33309412002563	-8.12302207946777	-0.0295761823654175	0.0132808275520802	0.00159255252219737	0.047696303576231	NaN	43.1147994995117
1768	86.8789520263672	6.35907125473022	-7.99315214157104	-0.0185372550040483	-0.000355493422830477	0.0142548503354192	0.0489950031042099	NaN	43.4394760131836
1769	86.8789520263672	6.35907125473022	-7.60354280471802	-0.0227580219507217	0.01100810803473	0.0450989119708538	0.07139752805233	NaN	43.4394760131836
1770	85.5802536010742	7.65776824951172	-8.25289154052734	-0.0107450718060136	-0.00197886489331722	0.07431960105896	0.0561378374695778	NaN	42.7901268005371
1771	86.2295989990234	7.33309412002563	-7.86328220367432	-0.00652430532500148	0.00711201597005129	0.0730208978056908	0.0431508645415306	NaN	43.1147994995117
1772	85.5802536010742	7.33309412002563	-8.38276100158691	0.00418994715437293	0.00711201597005129	0.0558131635189056	0.012956153601408	NaN	42.7901268005371
1773	86.8789520263672	7.65776824951172	-8.57756614685059	0.00321592413820326	-0.00619963090866804	0.0363327041268349	0.00808603875339031	NaN	43.4394760131836
1774	87.5282974243164	7.00841951370239	-8.31782627105713	-0.00295288790948689	-0.00360223650932312	0.0389300994575024	0.00126787810586393	NaN	43.7641487121582
1775	87.5282974243164	6.03439664840698	-7.99315214157104	0.0162028968334198	-0.0113944197073579	-0.00132951640989631	0.00354059832170606	NaN	43.7641487121582
1776	86.2295989990234	7.65776824951172	-7.86328220367432	0.0175015944987535	-0.0227580219507217	-0.0104203969240189	-0.0136671401560307	NaN	43.1147994995117
1777	86.8789520263672	7.65776824951172	-7.86328220367432	0.0376313999295235	-0.0441865250468254	-0.0107450718060136	-0.0451605506241322	NaN	43.4394760131836
1778	88.1776504516602	6.68374538421631	-8.05808639526367	0.0278911720961332	-0.0529527328908443	-0.00555028254166245	-0.0587968714535236	NaN	44.0888252258301
1779	86.2295989990234	7.00841951370239	-8.18795680999756	0.029189869761467	-0.0532774068415165	-0.0139918150380254	-0.0474332682788372	NaN	43.1147994995117
1780	86.2295989990234	6.35907125473022	-7.79834747314453	0.0200989879667759	-0.0445111989974976	-0.0536020807921886	-0.0438618510961533	NaN	43.1147994995117
1781	85.5802536010742	6.35907125473022	-7.9282169342041	0.0116574559360743	-0.0409397818148136	-0.0698357969522476	-0.0273034609854221	NaN	42.7901268005371
1782	85.5802536010742	6.03439664840698	-7.6684775352478	0.011982130818069	-0.0237320438027382	-0.0552254542708397	-0.0146411629393697	NaN	42.7901268005371
1783	85.5802536010742	6.03439664840698	-7.73341274261475	-3.08191010844894e-05	-0.0237320438027382	-0.0458098985254765	-0.00587495695799589	NaN	42.7901268005371
1784	86.2295989990234	6.35907125473022	-7.79834747314453	-0.000680167751852423	-0.0182125810533762	-0.0133424662053585	0.01100810803473	NaN	43.1147994995117
1785	85.5802536010742	6.68374538421631	-8.05808639526367	0.000293855206109583	-0.00619963090866804	-0.0026282137259841	0.0126314787194133	NaN	42.7901268005371
1786	84.2815551757813	6.35907125473022	-7.73341274261475	-0.0198359526693821	0.0123068047687411	-0.00425158534198999	0.0272418223321438	NaN	42.1407775878906
1787	83.632209777832	7.65776824951172	-7.86328220367432	-0.0211346503347158	0.0220470335334539	-0.000355493422830477	0.0450989119708538	NaN	41.816104888916
1788	86.8789520263672	6.03439664840698	-7.53860807418823	-0.0201606266200542	0.0223717093467712	-0.000355493422830477	0.0577612072229385	NaN	43.4394760131836
1789	87.5282974243164	6.03439664840698	-7.79834747314453	-0.0393164120614529	0.0275664981454611	0.0324366129934788	0.0739949271082878	NaN	43.7641487121582
1790	87.5282974243164	6.68374538421631	-8.38276100158691	-0.0253554154187441	0.0275664981454611	0.0671767666935921	0.0613326244056225	NaN	43.7641487121582
1791	86.2295989990234	7.33309412002563	-7.99315214157104	-0.0169138833880424	0.0288651939481497	0.0739949271082878	0.0421768426895142	NaN	43.1147994995117
1792	87.5282974243164	6.68374538421631	-7.73341274261475	-0.00555028254166245	0.0239950809627771	0.0584105588495731	0.0226963832974434	NaN	43.7641487121582
1793	87.5282974243164	5.7097225189209	-7.53860807418823	-0.00619963090866804	0.013930176384747	0.0330859608948231	0.0126314787194133	NaN	43.7641487121582
1794	87.5282974243164	4.73569965362549	-7.34380340576172	-0.000355493422830477	0.00386527273803949	0.0116574559360743	-0.00230353930965066	NaN	43.7641487121582
1795	86.8789520263672	6.03439664840698	-7.9282169342041	-0.00165419070981443	-0.00619963090866804	-0.00749832857400179	0.00159255252219737	NaN	43.4394760131836
1796	85.5802536010742	5.7097225189209	-8.05808639526367	0.0246444288641214	-0.00977104809135199	-0.0204853005707264	-0.0240567177534103	NaN	42.7901268005371
1797	86.8789520263672	4.73569965362549	-7.47367286682129	0.0421768426895142	-0.0363943427801132	-0.021459324285388	-0.0451605506241322	NaN	43.4394760131836
1798	84.9309005737305	6.35907125473022	-7.86328220367432	0.0327612869441509	-0.0273034609854221	-0.00879702530801296	-0.0656150281429291	NaN	42.4654502868652
1799	86.2295989990234	4.73569965362549	-7.4087381362915	0.029189869761467	-0.0295761823654175	-0.0159398596733809	-0.0613942667841911	NaN	43.1147994995117
1800	87.5282974243164	5.38504838943481	-7.86328220367432	0.0265924744307995	-0.0337969474494457	-0.073731891810894	-0.0523033849895	NaN	43.7641487121582
1801	86.8789520263672	6.68374538421631	-8.05808639526367	0.011982130818069	-0.0182125810533762	-0.0802253782749176	-0.0419138073921204	NaN	43.4394760131836
1802	86.2295989990234	7.00841951370239	-8.12302207946777	0.013930176384747	-0.00944637414067984	-0.0539267547428608	-0.0302255302667618	NaN	43.1147994995117
1803	85.5802536010742	6.68374538421631	-8.05808639526367	0.00711201597005129	-0.00295288790948689	-0.0422384813427925	-0.0165892094373703	NaN	42.7901268005371
1804	86.2295989990234	7.00841951370239	-8.12302207946777	-0.00392691092565656	-0.00555028254166245	-0.00619963090866804	-0.00619963090866804	NaN	43.1147994995117
1805	88.1776504516602	5.7097225189209	-7.86328220367432	0.0022419011220336	-0.00230353930965066	-0.0162645354866982	-0.00132951640989631	NaN	44.0888252258301
1806	85.5802536010742	6.68374538421631	-8.05808639526367	-0.00977104809135199	0.0158782228827477	-0.00230353930965066	0.0200989879667759	NaN	42.7901268005371
1807	88.1776504516602	5.06037378311157	-8.18795680999756	-0.0250307414680719	0.0353586822748184	-0.00652430532500148	0.0425015166401863	NaN	44.0888252258301
1808	85.5802536010742	6.68374538421631	-8.4476957321167	-0.0263294391334057	0.0353586822748184	-0.021459324285388	0.0606832765042782	NaN	42.7901268005371
1809	88.1776504516602	5.7097225189209	-8.12302207946777	-0.0243813935667276	0.0450989119708538	0.0106834331527352	0.0675014406442642	NaN	44.0888252258301
1810	86.2295989990234	5.7097225189209	-7.99315214157104	-0.0188619289547205	0.0399041213095188	0.0395794473588467	0.0600339286029339	NaN	43.1147994995117
1811	88.1776504516602	5.38504838943481	-7.79834747314453	-0.00587495695799589	0.0382807515561581	0.0522417463362217	0.040228795260191	NaN	44.0888252258301
1812	86.8789520263672	5.06037378311157	-7.86328220367432	-0.0100957229733467	0.0210730116814375	0.0522417463362217	0.01847561635077	NaN	43.4394760131836
1813	88.1776504516602	5.7097225189209	-7.99315214157104	-0.00392691092565656	0.0188002903014421	0.0483456552028656	0.00970941036939621	NaN	44.0888252258301
1814	87.5282974243164	5.7097225189209	-7.73341274261475	-0.0123684434220195	0.0230210572481155	0.0376313999295235	0.0188002903014421	NaN	43.7641487121582
1815	86.8789520263672	5.7097225189209	-7.9282169342041	-0.00360223650932312	0.0230210572481155	0.00711201597005129	0.00581331877037883	NaN	43.4394760131836
1816	84.9309005737305	5.7097225189209	-7.79834747314453	0.0155535480007529	0.0142548503354192	-0.0146411629393697	-0.0026282137259841	NaN	42.4654502868652
1817	84.2815551757813	6.68374538421631	-7.86328220367432	0.0334106348454952	-0.00457625929266214	-0.0126931173726916	-0.0458098985254765	NaN	42.1407775878906
1818	86.2295989990234	4.73569965362549	-7.79834747314453	0.0230210572481155	-0.00814767740666866	-0.000680167751852423	-0.0529527328908443	NaN	43.1147994995117
1819	84.2815551757813	6.68374538421631	-7.99315214157104	0.00938473641872406	-0.00587495695799589	-0.0130177913233638	-0.0555501282215118	NaN	42.1407775878906
1820	83.632209777832	6.03439664840698	-7.86328220367432	0.0155535480007529	0.00451462110504508	-0.0652903541922569	-0.0402904339134693	NaN	41.816104888916
1821	83.632209777832	6.03439664840698	-7.79834747314453	0.00743668992072344	0.0194496400654316	-0.0714591667056084	-0.0318489037454128	NaN	41.816104888916
1822	86.2295989990234	4.73569965362549	-7.79834747314453	0.01100810803473	0.0142548503354192	-0.0587968714535236	-0.0107450718060136	NaN	43.1147994995117
1823	85.5802536010742	5.06037378311157	-7.60354280471802	0.011982130818069	0.0149041991680861	-0.0458098985254765	-0.00749832857400179	NaN	42.7901268005371
1824	86.2295989990234	6.35907125473022	-7.79834747314453	0.00613799272105098	0.0100340843200684	0.00386527273803949	0.00776136433705688	NaN	43.1147994995117
1825	84.9309005737305	6.35907125473022	-8.18795680999756	0.00386527273803949	0.0194496400654316	0.0360080301761627	0.0142548503354192	NaN	42.4654502868652
1826	86.2295989990234	5.7097225189209	-7.9282169342041	-0.00295288790948689	0.0324366129934788	0.0373067259788513	0.0285405199974775	NaN	43.1147994995117
1827	85.5802536010742	6.03439664840698	-7.9282169342041	-0.0247060675173998	0.0389300994575024	0.0415274947881699	0.0463976077735424	NaN	42.7901268005371
1828	87.5282974243164	5.06037378311157	-7.73341274261475	-0.0110697457566857	0.0334106348454952	0.0399041213095188	0.0522417463362217	NaN	43.7641487121582
1829	86.8789520263672	5.06037378311157	-7.86328220367432	-0.023407369852066	0.0142548503354192	0.0632806718349457	0.0652287155389786	NaN	43.4394760131836
1830	84.9309005737305	5.38504838943481	-8.18795680999756	-0.0195112787187099	0.0178262684494257	0.094449408352375	0.0577612072229385	NaN	42.4654502868652
1831	86.2295989990234	4.41102504730225	-7.9282169342041	-0.0182125810533762	0.00451462110504508	0.0717222020030022	0.0376313999295235	NaN	43.1147994995117
1832	84.2815551757813	5.06037378311157	-7.9282169342041	0.00418994715437293	-0.00100484199356288	0.0551638156175613	0.0207483377307653	NaN	42.1407775878906
1833	85.5802536010742	4.41102504730225	-8.05808639526367	-0.00782300252467394	-0.00879702530801296	0.0327612869441509	0.00678734155371785	NaN	42.7901268005371
1834	84.9309005737305	5.38504838943481	-8.05808639526367	-0.00782300252467394	-0.0026282137259841	0.00126787810586393	-0.00425158534198999	NaN	42.4654502868652
1835	88.1776504516602	4.73569965362549	-7.73341274261475	-0.00295288790948689	-0.00490093370899558	-0.0117190945893526	0.0022419011220336	NaN	44.0888252258301
1836	87.5282974243164	4.73569965362549	-8.05808639526367	0.01847561635077	-0.0117190945893526	-0.0311995539814234	-0.0201606266200542	NaN	43.7641487121582
1837	87.5282974243164	4.73569965362549	-7.9282169342041	0.0376313999295235	-0.0337969474494457	-0.0169138833880424	-0.0490566417574883	NaN	43.7641487121582
1838	86.8789520263672	6.03439664840698	-8.18795680999756	0.0350340083241463	-0.038017712533474	-0.00425158534198999	-0.0662643760442734	NaN	43.4394760131836
1839	86.8789520263672	5.7097225189209	-8.05808639526367	0.029189869761467	-0.0435371771454811	-0.0299008563160896	-0.0643163323402405	NaN	43.4394760131836
1840	86.8789520263672	4.41102504730225	-7.6684775352478	0.0171769186854362	-0.0341216214001179	-0.0717838406562805	-0.0500306636095047	NaN	43.4394760131836
1841	87.5282974243164	5.38504838943481	-7.9282169342041	0.0217223595827818	-0.0230826959013939	-0.0928876772522926	-0.032173577696085	NaN	43.7641487121582
1842	88.1776504516602	4.73569965362549	-8.18795680999756	0.00678734155371785	-0.0149658378213644	-0.0763292834162712	-0.0204853005707264	NaN	44.0888252258301
1843	88.1776504516602	4.41102504730225	-8.31782627105713	0.00808603875339031	-0.0117190945893526	-0.0568488240242004	-0.0117190945893526	NaN	44.0888252258301
1844	88.1776504516602	4.41102504730225	-8.05808639526367	0.00581331877037883	-0.0136671401560307	-0.0217839982360601	-0.00100484199356288	NaN	44.0888252258301
1845	88.1776504516602	4.41102504730225	-8.05808639526367	0.0100340843200684	0.00451462110504508	0.013930176384747	0.0022419011220336	NaN	44.0888252258301
1846	88.1776504516602	4.41102504730225	-8.05808639526367	-0.0204853005707264	0.00743668992072344	0.012956153601408	0.0236704051494598	NaN	44.0888252258301
1847	87.5282974243164	5.06037378311157	-7.79834747314453	-0.0266541130840778	0.0265924744307995	0.0233457311987877	0.0399041213095188	NaN	43.7641487121582
1848	86.8789520263672	5.7097225189209	-8.25289154052734	-0.02697878703475	0.0249691028147936	0.0116574559360743	0.0535404421389103	NaN	43.4394760131836
1849	86.2295989990234	5.38504838943481	-7.9282169342041	-0.0286021586507559	0.031137915328145	0.0444495603442192	0.0629559978842735	NaN	43.1147994995117
1850	88.8269958496094	4.41102504730225	-7.9282169342041	-0.017887907102704	0.0282158460468054	0.0739949271082878	0.0486703291535378	NaN	44.4134979248047
1851	87.5282974243164	4.41102504730225	-7.86328220367432	-0.0162645354866982	0.0301638916134834	0.0739949271082878	0.0343846566975117	NaN	43.7641487121582
1852	88.1776504516602	4.08635091781616	-7.73341274261475	-0.0110697457566857	0.025618452578783	0.0525664202868938	0.0197743140161037	NaN	44.0888252258301
1853	86.2295989990234	4.73569965362549	-7.73341274261475	-0.00457625929266214	0.0178262684494257	0.0415274947881699	0.0106834331527352	NaN	43.1147994995117
1854	84.9309005737305	4.08635091781616	-7.99315214157104	-0.0123684434220195	0.0100340843200684	-0.00165419070981443	0.00938473641872406	NaN	42.4654502868652
1855	84.2815551757813	5.38504838943481	-7.86328220367432	0.00451462110504508	0.00613799272105098	-0.00847235135734081	-0.00295288790948689	NaN	42.1407775878906
1856	84.2815551757813	5.7097225189209	-8.05808639526367	0.0171769186854362	-0.00684897974133492	-0.0357449948787689	-0.0266541130840778	NaN	42.1407775878906
1857	86.2295989990234	4.73569965362549	-7.86328220367432	0.0343846566975117	-0.0221086721867323	-0.0360696688294411	-0.050680011510849	NaN	43.1147994995117
1858	84.2815551757813	6.35907125473022	-7.79834747314453	0.0278911720961332	-0.0221086721867323	-0.0182125810533762	-0.0740565657615662	NaN	42.1407775878906
1859	86.8789520263672	4.41102504730225	-7.73341274261475	0.0223717093467712	-0.0357449948787689	-0.0263294391334057	-0.0620436146855354	NaN	43.4394760131836
1860	85.5802536010742	6.03439664840698	-8.18795680999756	0.0178262684494257	-0.0328229255974293	-0.063342310488224	-0.0587968714535236	NaN	42.7901268005371
1861	86.2295989990234	5.7097225189209	-8.05808639526367	0.00873538758605719	-0.0253554154187441	-0.0899656042456627	-0.0393164120614529	NaN	43.1147994995117
1862	86.2295989990234	5.7097225189209	-8.05808639526367	0.00841071270406246	-0.0276281367987394	-0.0717838406562805	-0.0311995539814234	NaN	43.1147994995117
1863	87.5282974243164	5.38504838943481	-8.05808639526367	0.0194496400654316	-0.0324982516467571	-0.0549007803201675	-0.0185372550040483	NaN	43.7641487121582
1864	86.2295989990234	5.7097225189209	-7.86328220367432	0.00451462110504508	-0.0422384813427925	-0.0156151866540313	-0.00652430532500148	NaN	43.1147994995117
1865	89.4763412475586	3.7616765499115	-7.6684775352478	0.0022419011220336	-0.028926832601428	-0.00684897974133492	0.00159255252219737	NaN	44.7381706237793
1866	86.2295989990234	4.73569965362549	-8.25289154052734	-0.0123684434220195	-0.0182125810533762	0.00678734155371785	0.00289124972186983	NaN	43.1147994995117
1867	86.2295989990234	4.41102504730225	-8.25289154052734	-0.0175632312893867	-0.000355493422830477	0.0126314787194133	0.0408781431615353	NaN	43.1147994995117
1868	86.8789520263672	3.11232805252075	-7.86328220367432	-0.023407369852066	-0.00879702530801296	-0.00197886489331722	0.0548391379415989	NaN	43.4394760131836
1869	87.5282974243164	3.11232805252075	-7.6684775352478	-0.028926832601428	-0.00327756232582033	0.0252937767654657	0.0665274113416672	NaN	43.7641487121582
1870	86.2295989990234	4.41102504730225	-7.79834747314453	-0.0217839982360601	-3.08191010844894e-05	0.0668520927429199	0.0548391379415989	NaN	43.1147994995117
1871	86.2295989990234	4.73569965362549	-8.05808639526367	-0.0162645354866982	0.00256657530553639	0.0678261145949364	0.0392547734081745	NaN	43.1147994995117
1872	85.5802536010742	4.41102504730225	-8.12302207946777	-0.0100957229733467	0.00126787810586393	0.0545144639909267	0.00970941036939621	NaN	42.7901268005371
1873	86.2295989990234	5.7097225189209	-8.12302207946777	-0.00425158534198999	0.0103587592020631	0.0408781431615353	-0.00879702530801296	NaN	43.1147994995117
1874	86.8789520263672	5.06037378311157	-7.9282169342041	-0.0113944197073579	0.0236704051494598	0.00483929552137852	-0.00717365415766835	NaN	43.4394760131836
1875	88.1776504516602	5.06037378311157	-7.79834747314453	-0.00392691092565656	0.0171769186854362	-0.00230353930965066	-0.0165892094373703	NaN	44.0888252258301
1876	87.5282974243164	4.08635091781616	-7.60354280471802	0.0171769186854362	0.0113327819854021	-0.0126931173726916	-0.028926832601428	NaN	43.7641487121582
1877	85.5802536010742	6.03439664840698	-8.05808639526367	0.0304885655641556	-0.00360223650932312	-0.0120437685400248	-0.0587968714535236	NaN	42.7901268005371
1878	88.1776504516602	4.41102504730225	-7.99315214157104	0.0330859608948231	0.00613799272105098	-0.00327756232582033	-0.0756799355149269	NaN	44.0888252258301
1879	85.5802536010742	5.06037378311157	-8.25289154052734	0.0230210572481155	-0.0208099745213985	0.00451462110504508	-0.0701604709029198	NaN	42.7901268005371
1880	86.8789520263672	4.08635091781616	-8.12302207946777	0.0136055024340749	-0.0253554154187441	-0.0578228458762169	-0.048407293856144	NaN	43.4394760131836
1881	87.5282974243164	4.41102504730225	-7.79834747314453	0.0213976856321096	0.00711201597005129	-0.0643163323402405	-0.0224333461374044	NaN	43.7641487121582
1882	88.8269958496094	3.7616765499115	-7.79834747314453	0.00418994715437293	0.00808603875339031	-0.0545761026442051	-0.0172385573387146	NaN	44.4134979248047
1883	87.5282974243164	4.41102504730225	-8.05808639526367	0.00776136433705688	-3.08191010844894e-05	-0.0610695891082287	-0.0026282137259841	NaN	43.7641487121582
1884	88.1776504516602	4.08635091781616	-7.99315214157104	-0.00100484199356288	0.00159255252219737	-0.0292515084147453	0.00613799272105098	NaN	44.0888252258301
1885	85.5802536010742	5.06037378311157	-8.18795680999756	0.00743668992072344	0.00743668992072344	-0.0276281367987394	0.0178262684494257	NaN	42.7901268005371
1886	87.5282974243164	3.7616765499115	-7.79834747314453	-0.0149658378213644	0.0207483377307653	-0.0165892094373703	0.020423661917448	NaN	43.7641487121582
1887	84.9309005737305	4.41102504730225	-7.53860807418823	-0.0237320438027382	0.0343846566975117	-0.0188619289547205	0.0480209775269032	NaN	42.4654502868652
1888	86.8789520263672	4.08635091781616	-8.05808639526367	-0.017887907102704	0.0246444288641214	-0.0126931173726916	0.0642546936869621	NaN	43.4394760131836
1889	86.2295989990234	5.06037378311157	-8.12302207946777	-0.028926832601428	0.0350340083241463	0.0113327819854021	0.0739949271082878	NaN	43.1147994995117
1890	85.5802536010742	4.08635091781616	-7.99315214157104	-0.0266541130840778	0.0347093306481838	0.0515923984348774	0.0658780634403229	NaN	42.7901268005371
1891	85.5802536010742	3.7616765499115	-7.73341274261475	-0.0204853005707264	0.0308132413774729	0.0649040415883064	0.0551638156175613	NaN	42.7901268005371
1892	84.9309005737305	4.41102504730225	-7.86328220367432	-0.0136671401560307	0.0249691028147936	0.0353586822748184	0.0171769186854362	NaN	42.4654502868652
1893	85.5802536010742	3.43700218200684	-7.53860807418823	-0.0133424662053585	0.0314625911414623	0.0236704051494598	0.013930176384747	NaN	42.7901268005371
1894	84.9309005737305	5.38504838943481	-7.47367286682129	-0.0159398596733809	0.013930176384747	0.0168522447347641	0.000618529506027699	NaN	42.4654502868652
1895	84.9309005737305	5.06037378311157	-7.86328220367432	0.00256657530553639	0.0243197549134493	0.0132808275520802	0.00418994715437293	NaN	42.4654502868652
1896	86.8789520263672	4.73569965362549	-8.25289154052734	0.0217223595827818	0.0103587592020631	0.0123068047687411	-0.0169138833880424	NaN	43.4394760131836
1897	88.1776504516602	4.41102504730225	-7.86328220367432	0.0282158460468054	-0.00555028254166245	0.00516396993771195	-0.0539267547428608	NaN	44.0888252258301
1898	85.5802536010742	4.73569965362549	-7.86328220367432	0.0337353087961674	-0.00490093370899558	0.0213976856321096	-0.0675630792975426	NaN	42.7901268005371
1899	88.8269958496094	3.43700218200684	-7.47367286682129	0.020423661917448	0.000943203864153475	0.00191722682211548	-0.0652903541922569	NaN	44.4134979248047
1900	87.5282974243164	3.43700218200684	-7.9282169342041	0.0142548503354192	-0.00425158534198999	-0.0610695891082287	-0.0552254542708397	NaN	43.7641487121582
1901	86.8789520263672	4.41102504730225	-8.25289154052734	0.0155535480007529	0.00548864435404539	-0.0597708933055401	-0.0350956469774246	NaN	43.4394760131836
1902	86.2295989990234	3.7616765499115	-8.12302207946777	0.00873538758605719	-0.00132951640989631	-0.050680011510849	-0.0260047651827335	NaN	43.1147994995117
1903	86.2295989990234	3.43700218200684	-7.99315214157104	0.00743668992072344	-0.00327756232582033	-0.0299008563160896	-0.0191866029053926	NaN	43.1147994995117
1904	87.5282974243164	3.11232805252075	-7.99315214157104	0.00354059832170606	-0.0100957229733467	0.00191722682211548	-0.00197886489331722	NaN	43.7641487121582
1905	86.8789520263672	2.46297931671143	-7.47367286682129	0.00808603875339031	-0.0165892094373703	0.01100810803473	0.00483929552137852	NaN	43.4394760131836
1906	86.2295989990234	3.7616765499115	-8.12302207946777	-0.0175632312893867	-0.00912170019000769	-3.08191010844894e-05	0.0116574559360743	NaN	43.1147994995117
1907	87.5282974243164	3.7616765499115	-7.86328220367432	-0.0299008563160896	-0.000680167751852423	-0.00230353930965066	0.0382807515561581	NaN	43.7641487121582
1908	86.2295989990234	4.08635091781616	-7.99315214157104	-0.0182125810533762	-0.00490093370899558	-0.0139918150380254	0.0522417463362217	NaN	43.1147994995117
1909	87.5282974243164	4.08635091781616	-7.86328220367432	-0.0247060675173998	0.00256657530553639	-0.00295288790948689	0.0558131635189056	NaN	43.7641487121582
1910	88.1776504516602	3.43700218200684	-7.6684775352478	-0.0211346503347158	-0.00912170019000769	0.0324366129934788	0.0496443510055542	NaN	44.0888252258301
1911	86.8789520263672	4.73569965362549	-7.73341274261475	-0.00522560812532902	-0.00717365415766835	0.0489950031042099	0.0360080301761627	NaN	43.4394760131836
1912	87.5282974243164	5.06037378311157	-8.31782627105713	-3.08191010844894e-05	-0.0110697457566857	0.00548864435404539	0.0249691028147936	NaN	43.7641487121582
1913	88.1776504516602	4.41102504730225	-8.25289154052734	-0.00230353930965066	-0.0117190945893526	0.0373067259788513	0.0149041991680861	NaN	44.0888252258301
1914	89.4763412475586	4.08635091781616	-8.05808639526367	-0.00652430532500148	0.00256657530553639	0.00970941036939621	0.00256657530553639	NaN	44.7381706237793
1915	88.8269958496094	3.7616765499115	-7.86328220367432	-0.000680167751852423	-0.00652430532500148	-0.0026282137259841	0.00126787810586393	NaN	44.4134979248047
1916	87.5282974243164	4.73569965362549	-7.9282169342041	0.0327612869441509	-0.0159398596733809	-0.0130177913233638	-0.0217839982360601	NaN	43.7641487121582
1917	86.2295989990234	5.06037378311157	-8.12302207946777	0.0353586822748184	-0.0256800893694162	-0.0165892094373703	-0.0510046854615211	NaN	43.1147994995117
1918	88.1776504516602	3.7616765499115	-8.18795680999756	0.0321119390428066	-0.0230826959013939	0.00386527273803949	-0.0691864490509033	NaN	44.0888252258301
1919	87.5282974243164	4.73569965362549	-8.31782627105713	0.020423661917448	-0.0299008563160896	-0.00392691092565656	-0.0636669844388962	NaN	43.7641487121582
1920	87.5282974243164	4.73569965362549	-8.18795680999756	0.0194496400654316	-0.0182125810533762	-0.0477579422295094	-0.0513293594121933	NaN	43.7641487121582
1921	88.8269958496094	3.43700218200684	-7.9282169342041	0.00873538758605719	-0.0123684434220195	-0.0802253782749176	-0.032173577696085	NaN	44.4134979248047
1922	88.1776504516602	3.43700218200684	-7.60354280471802	0.0155535480007529	-0.0100957229733467	-0.0669137313961983	-0.0263294391334057	NaN	44.0888252258301
1923	88.1776504516602	4.08635091781616	-7.60354280471802	0.0106834331527352	-0.0169138833880424	-0.0224333461374044	-0.0146411629393697	NaN	44.0888252258301
1924	86.8789520263672	4.41102504730225	-7.99315214157104	0.00516396993771195	0.00159255252219737	0.00841071270406246	-0.00977104809135199	NaN	43.4394760131836
1925	86.8789520263672	4.73569965362549	-8.05808639526367	0.0155535480007529	-0.0165892094373703	0.0210730116814375	0.00191722682211548	NaN	43.4394760131836
1926	85.5802536010742	4.08635091781616	-7.9282169342041	-0.0250307414680719	0.0142548503354192	0.0324366129934788	0.01847561635077	NaN	42.7901268005371
1927	85.5802536010742	4.41102504730225	-7.99315214157104	-0.03444629535079	0.012956153601408	0.0145795252174139	0.0347093306481838	NaN	42.7901268005371
1928	86.2295989990234	4.08635091781616	-7.60354280471802	-0.0266541130840778	0.00126787810586393	0.0278911720961332	0.0551638156175613	NaN	43.1147994995117
1929	84.9309005737305	4.73569965362549	-8.12302207946777	-0.0331475995481014	-0.00327756232582033	0.0480209775269032	0.0671767666935921	NaN	42.4654502868652
1930	83.632209777832	4.73569965362549	-8.25289154052734	-0.0230826959013939	-0.0123684434220195	0.0668520927429199	0.0632806718349457	NaN	41.816104888916
1931	84.2815551757813	4.73569965362549	-8.05808639526367	-0.0139918150380254	-0.0286021586507559	0.07139752805233	0.049319677054882	NaN	42.1407775878906
1932	84.2815551757813	4.73569965362549	-7.99315214157104	-0.00619963090866804	-0.0337969474494457	0.047696303576231	0.0230210572481155	NaN	42.1407775878906
1933	86.2295989990234	4.73569965362549	-7.99315214157104	0.00483929552137852	-0.0263294391334057	0.0343846566975117	0.0126314787194133	NaN	43.1147994995117
1934	86.8789520263672	5.06037378311157	-7.73341274261475	-0.00619963090866804	0.0145795252174139	0.0103587592020631	-0.0126931173726916	NaN	43.4394760131836
1935	88.1776504516602	4.41102504730225	-8.05808639526367	0.00483929552137852	0.0220470335334539	-0.00684897974133492	-0.00360223650932312	NaN	44.0888252258301
1936	87.5282974243164	3.7616765499115	-7.86328220367432	0.0168522447347641	0.0136055024340749	-0.017887907102704	-0.0133424662053585	NaN	43.7641487121582
1937	88.1776504516602	3.7616765499115	-7.9282169342041	0.0373067259788513	0.0165275707840919	-0.0286021586507559	-0.0526280589401722	NaN	44.0888252258301
1938	86.2295989990234	4.73569965362549	-8.05808639526367	0.0295145437121391	0.0334106348454952	-0.0117190945893526	-0.0552254542708397	NaN	43.1147994995117
1939	86.8789520263672	3.43700218200684	-7.6684775352478	0.0282158460468054	0.0191249661147594	-0.0149658378213644	-0.0623682886362076	NaN	43.4394760131836
1940	88.8269958496094	2.78765368461609	-7.53860807418823	0.020423661917448	0.0152288740500808	-0.0636669844388962	-0.0445111989974976	NaN	44.4134979248047
1941	86.2295989990234	4.73569965362549	-8.25289154052734	0.0181509424000978	0.00418994715437293	-0.0799007043242455	-0.03444629535079	NaN	43.1147994995117
1942	87.5282974243164	3.11232805252075	-7.9282169342041	0.00808603875339031	0.0022419011220336	-0.0763292834162712	-0.0204853005707264	NaN	43.7641487121582
1943	85.5802536010742	3.7616765499115	-7.86328220367432	-0.00587495695799589	-0.00619963090866804	-0.0536020807921886	-0.00944637414067984	NaN	42.7901268005371
1944	86.8789520263672	3.43700218200684	-7.99315214157104	-0.0120437685400248	-0.0120437685400248	-0.0208099745213985	-0.00782300252467394	NaN	43.4394760131836
1945	86.8789520263672	3.7616765499115	-7.79834747314453	0.0103587592020631	-0.0143164889886975	0.00938473641872406	0.00516396993771195	NaN	43.4394760131836
1946	88.8269958496094	2.78765368461609	-7.73341274261475	-0.0100957229733467	-0.00327756232582033	0.00613799272105098	0.0282158460468054	NaN	44.4134979248047
1947	86.8789520263672	4.41102504730225	-7.9282169342041	-0.0318489037454128	0.00289124972186983	-0.0175632312893867	0.0360080301761627	NaN	43.4394760131836
1948	87.5282974243164	3.43700218200684	-7.73341274261475	-0.0185372550040483	0.00386527273803949	-0.0282774847000837	0.0577612072229385	NaN	43.7641487121582
1949	85.5802536010742	4.73569965362549	-8.05808639526367	-0.0217839982360601	0.00516396993771195	-0.0188619289547205	0.0574365332722664	NaN	42.7901268005371
1950	87.5282974243164	4.73569965362549	-7.86328220367432	-0.0211346503347158	0.0194496400654316	0.01847561635077	0.0597092546522617	NaN	43.7641487121582
1951	86.2295989990234	5.06037378311157	-7.60354280471802	0.000618529506027699	0.00516396993771195	0.0262678004801273	0.0340599827468395	NaN	43.1147994995117
1952	85.5802536010742	4.73569965362549	-7.9282169342041	-0.000680167751852423	0.01847561635077	0.0282158460468054	0.0188002903014421	NaN	42.7901268005371
1953	85.5802536010742	5.38504838943481	-7.99315214157104	-0.00230353930965066	0.0136055024340749	0.0249691028147936	0.00451462110504508	NaN	42.7901268005371
1954	88.1776504516602	4.08635091781616	-8.25289154052734	-0.00165419070981443	0.0158782228827477	0.0460729338228703	0.0194496400654316	NaN	44.0888252258301
1955	87.5282974243164	5.06037378311157	-7.99315214157104	-0.000355493422830477	0.00386527273803949	0.0301638916134834	-0.00197886489331722	NaN	43.7641487121582
1956	85.5802536010742	5.7097225189209	-8.12302207946777	0.0200989879667759	-0.00652430532500148	0.0158782228827477	-0.0224333461374044	NaN	42.7901268005371
1957	88.1776504516602	5.06037378311157	-7.99315214157104	0.0239950809627771	-0.0104203969240189	0.0116574559360743	-0.050680011510849	NaN	44.0888252258301
1958	86.8789520263672	4.73569965362549	-8.12302207946777	0.0262678004801273	-0.0185372550040483	0.0386054255068302	-0.0708098188042641	NaN	43.4394760131836
1959	88.8269958496094	3.7616765499115	-8.25289154052734	0.0145795252174139	-0.0026282137259841	0.0103587592020631	-0.0578228458762169	NaN	44.4134979248047
1960	86.8789520263672	5.38504838943481	-8.18795680999756	0.0116574559360743	0.0100340843200684	-0.0493813157081604	-0.0513293594121933	NaN	43.4394760131836
1961	87.5282974243164	5.06037378311157	-7.9282169342041	0.00678734155371785	0.0223717093467712	-0.0760046094655991	-0.0402904339134693	NaN	43.7641487121582
1962	86.8789520263672	4.41102504730225	-7.6684775352478	0.0116574559360743	0.0259431265294552	-0.0867188647389412	-0.0263294391334057	NaN	43.4394760131836
1963	87.5282974243164	4.41102504730225	-7.53860807418823	0.00548864435404539	0.0194496400654316	-0.0763292834162712	-0.0172385573387146	NaN	43.7641487121582
1964	85.5802536010742	4.73569965362549	-8.18795680999756	-0.00490093370899558	0.0379560738801956	-0.0467839203774929	-0.00522560812532902	NaN	42.7901268005371
1965	84.9309005737305	5.38504838943481	-8.25289154052734	-0.00879702530801296	0.0389300994575024	-0.0328229255974293	0.00548864435404539	NaN	42.4654502868652
1966	84.2815551757813	5.38504838943481	-7.99315214157104	-0.0250307414680719	0.0473716296255589	-0.0107450718060136	0.025618452578783	NaN	42.1407775878906
1967	83.632209777832	5.06037378311157	-7.9282169342041	-0.0448358729481697	0.0580858811736107	0.00191722682211548	0.0379560738801956	NaN	41.816104888916
1968	85.5802536010742	3.7616765499115	-7.53860807418823	-0.0328229255974293	0.0457482598721981	0.00678734155371785	0.0600339286029339	NaN	42.7901268005371
1969	86.2295989990234	4.41102504730225	-7.60354280471802	-0.0341216214001179	0.0412028171122074	0.0337353087961674	0.0688001364469528	NaN	43.1147994995117
1970	85.5802536010742	5.06037378311157	-8.18795680999756	-0.0331475995481014	0.0317872650921345	0.0824364572763443	0.0636053457856178	NaN	42.7901268005371
1971	84.9309005737305	5.7097225189209	-8.12302207946777	-0.0123684434220195	0.0168522447347641	0.0788650363683701	0.041852168738842	NaN	42.4654502868652
1972	87.5282974243164	4.73569965362549	-8.25289154052734	-0.0107450718060136	0.0132808275520802	0.0522417463362217	0.0298392176628113	NaN	43.7641487121582
1973	86.2295989990234	5.7097225189209	-8.05808639526367	-0.00522560812532902	0.0022419011220336	0.0613326244056225	0.0194496400654316	NaN	43.1147994995117
1974	89.4763412475586	3.7616765499115	-7.6684775352478	0.00191722682211548	-0.00327756232582033	0.0347093306481838	0.00841071270406246	NaN	44.7381706237793
1975	87.5282974243164	4.41102504730225	-7.6684775352478	-0.0110697457566857	-0.0110697457566857	-0.00327756232582033	0.00126787810586393	NaN	43.7641487121582
1976	88.8269958496094	3.7616765499115	-7.99315214157104	0.0207483377307653	-0.0643163323402405	0.000618529506027699	-0.0139918150380254	NaN	44.4134979248047
1977	86.8789520263672	5.06037378311157	-7.73341274261475	0.0369820520281792	-0.0912643000483513	-0.00457625929266214	-0.0545761026442051	NaN	43.4394760131836
1978	89.4763412475586	3.7616765499115	-7.6684775352478	0.0288651939481497	-0.111069433391094	-0.00684897974133492	-0.0565241500735283	NaN	44.7381706237793
1979	86.8789520263672	4.08635091781616	-7.9282169342041	0.0226963832974434	-0.101329207420349	-0.0136671401560307	-0.0513293594121933	NaN	43.4394760131836
1980	88.8269958496094	3.11232805252075	-7.73341274261475	0.0243197549134493	-0.0665890574455261	-0.0656150281429291	-0.055874802172184	NaN	44.4134979248047
1981	88.1776504516602	2.78765368461609	-7.53860807418823	0.0168522447347641	-0.0308748781681061	-0.0672384053468704	-0.0331475995481014	NaN	44.0888252258301
1982	88.8269958496094	3.11232805252075	-7.9282169342041	0.00808603875339031	-0.0373683646321297	-0.0613942667841911	-0.0315242260694504	NaN	44.4134979248047
1983	86.8789520263672	3.43700218200684	-7.60354280471802	0.0158782228827477	-0.0448358729481697	-0.0464592464268208	-0.0139918150380254	NaN	43.4394760131836
1984	87.5282974243164	3.43700218200684	-7.79834747314453	0.00678734155371785	-0.0367190167307854	-0.00782300252467394	-0.0120437685400248	NaN	43.7641487121582
1985	86.2295989990234	3.7616765499115	-7.60354280471802	0.0126314787194133	-0.0311995539814234	-0.00327756232582033	0.000293855206109583	NaN	43.1147994995117
1986	88.1776504516602	4.41102504730225	-7.6684775352478	-0.00814767740666866	-0.00782300252467394	0.0171769186854362	0.00581331877037883	NaN	44.0888252258301
1987	87.5282974243164	4.08635091781616	-7.6684775352478	-0.0126931173726916	0.01100810803473	0.0168522447347641	0.0460729338228703	NaN	43.7641487121582
1988	87.5282974243164	4.73569965362549	-8.05808639526367	-0.0191866029053926	0.00743668992072344	0.0175015944987535	0.0623066499829292	NaN	43.7641487121582
1989	86.8789520263672	5.7097225189209	-8.25289154052734	-0.0263294391334057	0.0171769186854362	0.0473716296255589	0.0649040415883064	NaN	43.4394760131836
1990	87.5282974243164	5.06037378311157	-7.9282169342041	-0.0217839982360601	0.0194496400654316	0.084059827029705	0.0590599067509174	NaN	43.7641487121582
1991	88.1776504516602	4.41102504730225	-7.86328220367432	-0.0110697457566857	0.0207483377307653	0.0918520092964172	0.040228795260191	NaN	44.0888252258301
1992	88.1776504516602	4.41102504730225	-7.79834747314453	0.00256657530553639	0.0236704051494598	0.0834104791283607	0.0149041991680861	NaN	44.0888252258301
1993	90.1256942749023	4.08635091781616	-7.9282169342041	-0.00295288790948689	0.011982130818069	0.0694494843482971	0.0103587592020631	NaN	45.0628471374512
1994	86.8789520263672	5.7097225189209	-8.51263046264648	-0.00165419070981443	0.0145795252174139	0.0395794473588467	0.00321592413820326	NaN	43.4394760131836
1995	87.5282974243164	5.06037378311157	-8.4476957321167	0.000618529506027699	0.0136055024340749	0.0162028968334198	0.00906006153672934	NaN	43.7641487121582
1996	86.2295989990234	5.7097225189209	-8.18795680999756	0.0246444288641214	0.00841071270406246	-0.0276281367987394	-0.0126931173726916	NaN	43.1147994995117
1997	87.5282974243164	4.08635091781616	-7.86328220367432	0.045423585921526	-0.0136671401560307	-0.0282774847000837	-0.050680011510849	NaN	43.7641487121582
1998	86.2295989990234	5.38504838943481	-7.79834747314453	0.031137915328145	-0.0165892094373703	-0.0386670641601086	-0.0552254542708397	NaN	43.1147994995117
1999	88.1776504516602	5.06037378311157	-7.99315214157104	0.0269171483814716	-0.017887907102704	-0.0698357969522476	-0.0552254542708397	NaN	44.0888252258301
2000	86.8789520263672	5.38504838943481	-8.18795680999756	0.0142548503354192	0.000943203864153475	-0.112043462693691	-0.0471085943281651	NaN	43.4394760131836
[truncated: 5,680 more rows]
