# Supplementary material for: Precise instruction and consideration of the vertical and horizontal force component increases validity and reliability of the 90:20 Isometric Posterior Chain Test
Source: PLoS One. 2024 Oct 28;19(10):e0312843. doi: 10.1371/journal.pone.0312843 (PMC11515970; doi:10.1371/journal.pone.0312843)
Supplement: S1 File — (ZIP) [file pone.0312843.s001.zip › S1_Raw_Data/M1_P04_v_2.csv]

1	86.2295989990234	4.41102504730225	-7.47367286682129	0.00906006153672934	-0.0221086721867323	0.0217223595827818	0.0116574559360743	NaN	43.1147994995117
2	86.2295989990234	3.7616765499115	-7.34380340576172	0.00451462110504508	-0.0198359526693821	0.0158782228827477	0.00938473641872406	NaN	43.1147994995117
3	86.2295989990234	3.7616765499115	-7.4087381362915	-0.0146411629393697	-0.0188619289547205	-0.00490093370899558	0.0233457311987877	NaN	43.1147994995117
4	84.9309005737305	4.41102504730225	-7.79834747314453	-0.0201606266200542	0.00548864435404539	-0.017887907102704	0.0373067259788513	NaN	42.4654502868652
5	85.5802536010742	4.41102504730225	-7.60354280471802	-0.0159398596733809	0.0123068047687411	-0.02697878703475	0.0334106348454952	NaN	42.7901268005371
6	84.9309005737305	5.7097225189209	-7.21393346786499	-0.0191866029053926	0.025618452578783	-0.0425631552934647	0.0317872650921345	NaN	42.4654502868652
7	86.2295989990234	4.73569965362549	-7.34380340576172	-0.0146411629393697	0.0265924744307995	-0.0360696688294411	0.0252937767654657	NaN	43.1147994995117
8	86.2295989990234	4.73569965362549	-7.6684775352478	-0.0146411629393697	0.0165275707840919	-0.0383423902094364	0.0136055024340749	NaN	43.1147994995117
9	86.2295989990234	4.73569965362549	-7.79834747314453	-0.00847235135734081	0.0226963832974434	-0.017887907102704	0.0116574559360743	NaN	43.1147994995117
10	85.5802536010742	5.06037378311157	-7.73341274261475	-0.000355493422830477	0.0213976856321096	-0.0227580219507217	0.01100810803473	NaN	42.7901268005371
11	85.5802536010742	5.06037378311157	-7.34380340576172	-0.00392691092565656	0.0269171483814716	-0.0204853005707264	0.00289124972186983	NaN	42.7901268005371
12	84.9309005737305	6.03439664840698	-7.60354280471802	-0.00425158534198999	0.0246444288641214	-0.023407369852066	-0.00457625929266214	NaN	42.4654502868652
13	85.5802536010742	5.06037378311157	-7.60354280471802	-0.00327756232582033	0.0132808275520802	-0.0146411629393697	0.00126787810586393	NaN	42.7901268005371
14	86.2295989990234	4.73569965362549	-7.4087381362915	0.0321119390428066	-0.0182125810533762	0.0230210572481155	-0.0237320438027382	NaN	43.1147994995117
15	83.632209777832	6.35907125473022	-7.73341274261475	0.0308132413774729	-0.00619963090866804	0.0230210572481155	-0.0230826959013939	NaN	41.816104888916
16	85.5802536010742	4.73569965362549	-7.27886867523193	0.0272418223321438	-0.0123684434220195	0.020423661917448	-0.0211346503347158	NaN	42.7901268005371
17	86.2295989990234	5.06037378311157	-7.21393346786499	0.0239950809627771	-0.0100957229733467	0.0113327819854021	-0.021459324285388	NaN	43.1147994995117
18	84.9309005737305	5.06037378311157	-7.60354280471802	0.00386527273803949	-0.00522560812532902	0.0136055024340749	-0.00847235135734081	NaN	42.4654502868652
19	82.3335113525391	5.38504838943481	-7.21393346786499	-3.08191010844894e-05	-0.00814767740666866	0.00873538758605719	-0.00100484199356288	NaN	41.1667556762695
20	82.3335113525391	5.06037378311157	-7.14899873733521	0.00776136433705688	0.012956153601408	0.00906006153672934	0.000618529506027699	NaN	41.1667556762695
21	81.6841583251953	5.7097225189209	-7.01912927627563	-0.0107450718060136	0.011982130818069	0.00354059832170606	0.00386527273803949	NaN	40.8420791625977
22	84.2815551757813	4.41102504730225	-6.82432460784912	0.00776136433705688	0.00938473641872406	-0.00392691092565656	0.00386527273803949	NaN	42.1407775878906
23	84.9309005737305	4.41102504730225	-6.43471527099609	-0.0120437685400248	0.00906006153672934	-0.0211346503347158	0.000293855206109583	NaN	42.4654502868652
24	86.2295989990234	4.41102504730225	-6.95419406890869	-0.0266541130840778	0.0392547734081745	-0.0253554154187441	0.00970941036939621	NaN	43.1147994995117
25	83.632209777832	5.7097225189209	-7.6684775352478	-0.0107450718060136	0.0395794473588467	-0.0159398596733809	0.0249691028147936	NaN	41.816104888916
26	85.5802536010742	4.73569965362549	-7.27886867523193	-0.0169138833880424	0.047696303576231	-0.0165892094373703	0.0200989879667759	NaN	42.7901268005371
27	85.5802536010742	4.73569965362549	-7.60354280471802	-0.0172385573387146	0.0489950031042099	-0.0217839982360601	0.0126314787194133	NaN	42.7901268005371
28	84.2815551757813	5.06037378311157	-7.47367286682129	-0.0247060675173998	0.0295145437121391	-0.0139918150380254	0.0116574559360743	NaN	42.1407775878906
29	83.632209777832	4.08635091781616	-7.60354280471802	-0.00749832857400179	0.0265924744307995	-0.0123684434220195	0.0210730116814375	NaN	41.816104888916
30	84.2815551757813	4.08635091781616	-7.86328220367432	-0.0104203969240189	0.029189869761467	-0.0204853005707264	0.0181509424000978	NaN	42.1407775878906
31	84.9309005737305	4.41102504730225	-7.79834747314453	-0.00717365415766835	0.029189869761467	-0.023407369852066	0.00548864435404539	NaN	42.4654502868652
32	84.9309005737305	4.41102504730225	-7.9282169342041	-0.0026282137259841	0.031137915328145	-0.0195112787187099	-0.0026282137259841	NaN	42.4654502868652
33	86.2295989990234	5.06037378311157	-8.12302207946777	-0.00522560812532902	0.0145795252174139	-0.00392691092565656	0.00321592413820326	NaN	43.1147994995117
34	84.9309005737305	4.41102504730225	-7.6684775352478	0.025618452578783	-0.0104203969240189	0.040228795260191	-0.0139918150380254	NaN	42.4654502868652
35	84.2815551757813	5.06037378311157	-7.53860807418823	0.0324366129934788	-0.0279528107494116	0.0278911720961332	-0.0175632312893867	NaN	42.1407775878906
36	85.5802536010742	4.41102504730225	-8.05808639526367	0.0262678004801273	-0.0211346503347158	0.0155535480007529	-0.0191866029053926	NaN	42.7901268005371
37	84.2815551757813	5.38504838943481	-8.4476957321167	0.0236704051494598	-0.0286021586507559	0.0239950809627771	-0.0243813935667276	NaN	42.1407775878906
38	84.2815551757813	5.38504838943481	-8.12302207946777	0.0142548503354192	-0.0360696688294411	0.00451462110504508	-0.0169138833880424	NaN	42.1407775878906
39	84.9309005737305	4.08635091781616	-8.05808639526367	0.0142548503354192	-0.0302255302667618	0.00516396993771195	-0.00165419070981443	NaN	42.4654502868652
40	85.5802536010742	4.08635091781616	-7.53860807418823	0.0145795252174139	-0.0165892094373703	-0.00587495695799589	-0.00327756232582033	NaN	42.7901268005371
41	83.632209777832	5.38504838943481	-7.79834747314453	0.0100340843200684	-0.0191866029053926	-0.0172385573387146	-0.00717365415766835	NaN	41.816104888916
42	84.2815551757813	5.06037378311157	-7.99315214157104	0.00483929552137852	-0.0198359526693821	-0.0172385573387146	-0.0100957229733467	NaN	42.1407775878906
43	84.2815551757813	5.38504838943481	-7.86328220367432	-0.00944637414067984	-0.000355493422830477	-0.0204853005707264	-0.00977104809135199	NaN	42.1407775878906
44	83.632209777832	5.06037378311157	-7.73341274261475	-0.0185372550040483	0.0181509424000978	-0.0328229255974293	0.012956153601408	NaN	41.816104888916
45	84.9309005737305	4.73569965362549	-7.6684775352478	-0.0227580219507217	0.0223717093467712	-0.023407369852066	0.0278911720961332	NaN	42.4654502868652
46	82.9828567504883	4.73569965362549	-7.60354280471802	-0.0256800893694162	0.0243197549134493	-0.0201606266200542	0.00126787810586393	NaN	41.4914283752441
47	81.0348129272461	5.7097225189209	-7.4087381362915	-0.02697878703475	0.0194496400654316	-0.0152905117720366	-0.00360223650932312	NaN	40.517406463623
48	83.632209777832	4.08635091781616	-7.47367286682129	-0.0198359526693821	0.0162028968334198	-0.0100957229733467	-0.00230353930965066	NaN	41.816104888916
49	84.2815551757813	4.41102504730225	-7.47367286682129	-0.0227580219507217	0.00808603875339031	-0.00912170019000769	0.00386527273803949	NaN	42.1407775878906
50	84.9309005737305	3.7616765499115	-7.4087381362915	0.0022419011220336	0.0022419011220336	0.00159255252219737	0.00873538758605719	NaN	42.4654502868652
51	84.9309005737305	4.08635091781616	-7.34380340576172	-0.00684897974133492	0.00483929552137852	-0.00619963090866804	0.00159255252219737	NaN	42.4654502868652
52	85.5802536010742	4.73569965362549	-7.27886867523193	-0.00555028254166245	-0.00100484199356288	-0.00425158534198999	-0.00619963090866804	NaN	42.7901268005371
53	84.2815551757813	4.73569965362549	-7.6684775352478	0.0022419011220336	-0.0139918150380254	0.00483929552137852	-0.00912170019000769	NaN	42.1407775878906
54	84.2815551757813	4.41102504730225	-7.27886867523193	0.0321119390428066	-0.0536020807921886	0.0353586822748184	-0.00847235135734081	NaN	42.1407775878906
55	86.2295989990234	3.11232805252075	-7.34380340576172	0.0369820520281792	-0.0497059896588326	0.0217223595827818	-0.0263294391334057	NaN	43.1147994995117
56	84.9309005737305	3.11232805252075	-7.73341274261475	0.0275664981454611	-0.0399657599627972	0.0233457311987877	-0.0182125810533762	NaN	42.4654502868652
57	86.2295989990234	2.13830494880676	-7.27886867523193	0.025618452578783	-0.0471085943281651	0.0113327819854021	-0.0117190945893526	NaN	43.1147994995117
58	86.2295989990234	3.11232805252075	-7.14899873733521	0.0116574559360743	-0.0305502042174339	0.0126314787194133	-0.0123684434220195	NaN	43.1147994995117
59	85.5802536010742	2.78765368461609	-7.47367286682129	0.0158782228827477	-0.0273034609854221	0.0175015944987535	0.0113327819854021	NaN	42.7901268005371
60	86.8789520263672	3.7616765499115	-7.6684775352478	0.0106834331527352	-0.0136671401560307	0.00516396993771195	0.00386527273803949	NaN	43.4394760131836
61	86.2295989990234	3.7616765499115	-7.27886867523193	0.0158782228827477	-0.00230353930965066	0.00354059832170606	0.00451462110504508	NaN	43.1147994995117
62	85.5802536010742	3.7616765499115	-7.47367286682129	0.00841071270406246	-0.00132951640989631	0.00418994715437293	-0.000355493422830477	NaN	42.7901268005371
63	85.5802536010742	3.43700218200684	-7.34380340576172	-0.0143164889886975	-0.00360223650932312	-0.00457625929266214	0.0126314787194133	NaN	42.7901268005371
64	84.9309005737305	5.06037378311157	-7.79834747314453	-0.0263294391334057	0.0191249661147594	0.00159255252219737	0.0272418223321438	NaN	42.4654502868652
65	86.8789520263672	3.7616765499115	-8.25289154052734	-0.0126931173726916	0.0239950809627771	-0.00197886489331722	0.0236704051494598	NaN	43.4394760131836
66	86.2295989990234	5.06037378311157	-8.05808639526367	-0.0227580219507217	0.0226963832974434	0.00321592413820326	0.0259431265294552	NaN	43.1147994995117
67	87.5282974243164	3.11232805252075	-7.6684775352478	-0.0156151866540313	0.00938473641872406	-0.000680167751852423	0.011982130818069	NaN	43.7641487121582
68	86.2295989990234	3.7616765499115	-7.6684775352478	-0.00912170019000769	0.00386527273803949	0.00613799272105098	0.0136055024340749	NaN	43.1147994995117
69	87.5282974243164	3.43700218200684	-7.53860807418823	-0.00522560812532902	-0.000355493422830477	0.00516396993771195	0.000618529506027699	NaN	43.7641487121582
70	86.8789520263672	3.43700218200684	-7.4087381362915	-0.00230353930965066	-0.00295288790948689	-0.0107450718060136	0.00418994715437293	NaN	43.4394760131836
71	86.8789520263672	2.78765368461609	-7.6684775352478	-0.00912170019000769	0.00743668992072344	-0.0217839982360601	-0.00100484199356288	NaN	43.4394760131836
72	82.9828567504883	4.08635091781616	-7.79834747314453	-0.00684897974133492	-0.00392691092565656	-0.0286021586507559	-0.0136671401560307	NaN	41.4914283752441
73	83.632209777832	3.11232805252075	-7.53860807418823	-0.00425158534198999	0.00711201597005129	-0.0240567177534103	-0.0149658378213644	NaN	41.816104888916
74	82.3335113525391	2.78765368461609	-7.53860807418823	0.0188002903014421	-0.0230826959013939	-0.0191866029053926	-0.0237320438027382	NaN	41.1667556762695
75	83.632209777832	4.08635091781616	-7.6684775352478	0.0272418223321438	-0.0117190945893526	-0.00619963090866804	-0.0334722734987736	NaN	41.816104888916
76	84.2815551757813	2.78765368461609	-7.21393346786499	0.0243197549134493	0.00873538758605719	-0.000355493422830477	-0.0204853005707264	NaN	42.1407775878906
77	85.5802536010742	3.7616765499115	-8.12302207946777	0.0275664981454611	-0.000355493422830477	-0.00490093370899558	-0.0308748781681061	NaN	42.7901268005371
78	83.632209777832	4.08635091781616	-8.05808639526367	0.00873538758605719	0.0178262684494257	-0.00457625929266214	-0.00944637414067984	NaN	41.816104888916
79	84.9309005737305	4.08635091781616	-7.73341274261475	0.00776136433705688	0.0126314787194133	-0.0117190945893526	-0.00425158534198999	NaN	42.4654502868652
80	85.5802536010742	3.43700218200684	-7.4087381362915	0.0200989879667759	0.0207483377307653	-0.0130177913233638	0.00808603875339031	NaN	42.7901268005371
81	84.9309005737305	3.43700218200684	-7.6684775352478	0.0113327819854021	0.0194496400654316	-0.0227580219507217	-0.00100484199356288	NaN	42.4654502868652
82	84.9309005737305	2.78765368461609	-7.47367286682129	0.000293855206109583	0.00483929552137852	-0.0221086721867323	-0.0026282137259841	NaN	42.4654502868652
83	84.9309005737305	3.11232805252075	-8.05808639526367	-0.0175632312893867	0.00970941036939621	-0.0204853005707264	0.00321592413820326	NaN	42.4654502868652
84	85.5802536010742	2.78765368461609	-7.53860807418823	-0.0266541130840778	0.0275664981454611	-0.0240567177534103	0.0301638916134834	NaN	42.7901268005371
85	86.8789520263672	3.11232805252075	-7.6684775352478	-0.0175632312893867	0.0168522447347641	-0.0107450718060136	0.0392547734081745	NaN	43.4394760131836
86	86.2295989990234	3.43700218200684	-7.60354280471802	-0.0143164889886975	0.0226963832974434	-0.00944637414067984	0.0392547734081745	NaN	43.1147994995117
87	85.5802536010742	3.43700218200684	-7.14899873733521	-0.0182125810533762	0.0200989879667759	-0.00652430532500148	0.0181509424000978	NaN	42.7901268005371
88	86.8789520263672	2.13830494880676	-7.14899873733521	-0.0224333461374044	0.0132808275520802	-0.000680167751852423	0.0220470335334539	NaN	43.4394760131836
89	85.5802536010742	2.46297931671143	-7.86328220367432	-0.0130177913233638	0.00678734155371785	0.01100810803473	0.0152288740500808	NaN	42.7901268005371
90	86.2295989990234	1.81363070011139	-7.60354280471802	-0.00392691092565656	0.0158782228827477	-0.000680167751852423	0.000293855206109583	NaN	43.1147994995117
91	84.2815551757813	3.43700218200684	-7.60354280471802	-0.00847235135734081	0.0126314787194133	0.00386527273803949	0.00808603875339031	NaN	42.1407775878906
92	85.5802536010742	3.11232805252075	-7.6684775352478	-0.00619963090866804	0.0152288740500808	-0.00912170019000769	-0.00197886489331722	NaN	42.7901268005371
93	85.5802536010742	3.43700218200684	-7.60354280471802	-0.00977104809135199	0.00451462110504508	0.0116574559360743	-0.0100957229733467	NaN	42.7901268005371
94	85.5802536010742	3.11232805252075	-7.86328220367432	0.0356833562254906	-0.017887907102704	0.0330859608948231	-0.0191866029053926	NaN	42.7901268005371
95	84.9309005737305	2.13830494880676	-7.6684775352478	0.0304885655641556	-0.0188619289547205	0.0369820520281792	-0.0266541130840778	NaN	42.4654502868652
96	85.5802536010742	3.11232805252075	-7.6684775352478	0.0246444288641214	-0.0107450718060136	0.0246444288641214	-0.0139918150380254	NaN	42.7901268005371
97	84.9309005737305	2.78765368461609	-7.47367286682129	0.012956153601408	0.0103587592020631	0.0252937767654657	-0.0224333461374044	NaN	42.4654502868652
98	86.2295989990234	2.13830494880676	-7.60354280471802	0.00581331877037883	-0.0159398596733809	0.0226963832974434	-0.0152905117720366	NaN	43.1147994995117
99	84.9309005737305	2.13830494880676	-7.27886867523193	0.000618529506027699	-0.0133424662053585	0.0265924744307995	-0.00814767740666866	NaN	42.4654502868652
100	83.632209777832	2.13830494880676	-7.79834747314453	0.0106834331527352	-0.00879702530801296	0.0363327041268349	-0.00977104809135199	NaN	41.816104888916
101	84.9309005737305	1.48895645141602	-7.9282169342041	0.00581331877037883	-0.00912170019000769	0.0230210572481155	-0.00165419070981443	NaN	42.4654502868652
102	83.632209777832	2.13830494880676	-7.86328220367432	-0.00132951640989631	-0.0175632312893867	0.0149041991680861	-0.00912170019000769	NaN	41.816104888916
103	82.9828567504883	2.46297931671143	-8.05808639526367	0.00321592413820326	-0.0182125810533762	-0.000355493422830477	-0.00490093370899558	NaN	41.4914283752441
104	84.2815551757813	3.43700218200684	-7.99315214157104	-0.0182125810533762	0.00451462110504508	-0.0165892094373703	0.00938473641872406	NaN	42.1407775878906
105	86.2295989990234	1.48895645141602	-7.53860807418823	-0.0146411629393697	0.0152288740500808	-0.00944637414067984	0.01100810803473	NaN	43.1147994995117
106	84.9309005737305	3.11232805252075	-8.05808639526367	-0.0162645354866982	0.01847561635077	-0.0117190945893526	0.00548864435404539	NaN	42.4654502868652
107	85.5802536010742	2.13830494880676	-8.25289154052734	-0.0172385573387146	0.0145795252174139	-0.017887907102704	0.0113327819854021	NaN	42.7901268005371
108	84.9309005737305	1.81363070011139	-7.9282169342041	-0.0146411629393697	0.0100340843200684	-0.00652430532500148	0.00613799272105098	NaN	42.4654502868652
109	83.632209777832	0.514933466911316	-7.86328220367432	-0.0136671401560307	0.00678734155371785	0.00581331877037883	0.00808603875339031	NaN	41.816104888916
110	84.2815551757813	0.514933466911316	-7.79834747314453	0.00159255252219737	0.00581331877037883	-0.00457625929266214	0.00354059832170606	NaN	42.1407775878906
111	85.5802536010742	1.16428208351135	-7.53860807418823	-0.00165419070981443	0.00776136433705688	-0.00327756232582033	0.00256657530553639	NaN	42.7901268005371
112	84.9309005737305	0.839607775211334	-8.05808639526367	-0.00425158534198999	0.00938473641872406	-0.0221086721867323	-0.00327756232582033	NaN	42.4654502868652
113	86.8789520263672	0.839607775211334	-7.60354280471802	0.00386527273803949	-0.0136671401560307	-0.0175632312893867	-0.0162645354866982	NaN	43.4394760131836
114	84.9309005737305	1.81363070011139	-7.60354280471802	0.0262678004801273	-0.023407369852066	0.00516396993771195	-0.0237320438027382	NaN	42.4654502868652
115	86.8789520263672	1.81363070011139	-7.53860807418823	0.0272418223321438	-0.0360696688294411	0.00970941036939621	-0.0311995539814234	NaN	43.4394760131836
116	85.5802536010742	1.81363070011139	-7.34380340576172	0.0213976856321096	-0.0311995539814234	0.000293855206109583	-0.0182125810533762	NaN	42.7901268005371
117	86.8789520263672	1.16428208351135	-7.21393346786499	0.0178262684494257	-0.039641086012125	0.0022419011220336	-0.0221086721867323	NaN	43.4394760131836
118	86.8789520263672	1.81363070011139	-7.9282169342041	0.0100340843200684	-0.0308748781681061	0.0136055024340749	-0.0149658378213644	NaN	43.4394760131836
119	84.9309005737305	2.78765368461609	-8.18795680999756	0.00581331877037883	-0.0367190167307854	0.0220470335334539	0.000618529506027699	NaN	42.4654502868652
120	86.2295989990234	2.13830494880676	-8.31782627105713	0.00808603875339031	-0.0399657599627972	0.0243197549134493	0.00970941036939621	NaN	43.1147994995117
121	84.9309005737305	2.46297931671143	-7.79834747314453	0.0123068047687411	-0.0237320438027382	0.0304885655641556	0.00386527273803949	NaN	42.4654502868652
122	87.5282974243164	0.839607775211334	-7.4087381362915	0.00548864435404539	-0.0276281367987394	0.011982130818069	0.0106834331527352	NaN	43.7641487121582
123	88.1776504516602	1.48895645141602	-7.14899873733521	-0.017887907102704	-0.0243813935667276	0.0145795252174139	0.00386527273803949	NaN	44.0888252258301
124	86.8789520263672	0.514933466911316	-7.79834747314453	-0.0227580219507217	0.0100340843200684	-0.0230826959013939	0.0376313999295235	NaN	43.4394760131836
125	84.9309005737305	2.13830494880676	-7.9282169342041	-0.0185372550040483	0.0191249661147594	-0.0367190167307854	0.0431508645415306	NaN	42.4654502868652
126	85.5802536010742	1.48895645141602	-7.47367286682129	-0.0221086721867323	0.0298392176628113	-0.039641086012125	0.0392547734081745	NaN	42.7901268005371
127	84.9309005737305	1.16428208351135	-7.21393346786499	-0.0211346503347158	0.0321119390428066	-0.0357449948787689	0.020423661917448	NaN	42.4654502868652
128	85.5802536010742	0.839607775211334	-7.47367286682129	-0.0159398596733809	0.0337353087961674	-0.0286021586507559	0.0155535480007529	NaN	42.7901268005371
129	82.9828567504883	1.81363070011139	-7.34380340576172	-0.0204853005707264	0.0350340083241463	-0.0211346503347158	0.0106834331527352	NaN	41.4914283752441
130	84.9309005737305	1.16428208351135	-7.6684775352478	-0.00327756232582033	0.0389300994575024	-0.00100484199356288	0.00678734155371785	NaN	42.4654502868652
131	84.2815551757813	0.514933466911316	-7.27886867523193	0.0100340843200684	0.0438002124428749	0.00126787810586393	0.00516396993771195	NaN	42.1407775878906
132	86.8789520263672	-0.134415164589882	-7.47367286682129	0.00451462110504508	0.0269171483814716	0.00970941036939621	-0.00132951640989631	NaN	43.4394760131836
133	86.2295989990234	0.839607775211334	-7.47367286682129	0.000293855206109583	0.0210730116814375	0.00776136433705688	-0.00652430532500148	NaN	43.1147994995117
134	87.5282974243164	0.839607775211334	-7.4087381362915	0.0278911720961332	-0.0149658378213644	0.0317872650921345	-0.0201606266200542	NaN	43.7641487121582
135	86.2295989990234	1.16428208351135	-7.53860807418823	0.0308132413774729	-0.00814767740666866	0.011982130818069	-0.0191866029053926	NaN	43.1147994995117
136	86.2295989990234	0.514933466911316	-7.47367286682129	0.0239950809627771	-0.00425158534198999	0.011982130818069	-0.0247060675173998	NaN	43.1147994995117
137	86.2295989990234	0.839607775211334	-7.73341274261475	0.0162028968334198	-0.0113944197073579	0.000943203864153475	-0.0169138833880424	NaN	43.1147994995117
138	86.2295989990234	0.514933466911316	-7.60354280471802	0.0152288740500808	-0.0139918150380254	0.000618529506027699	-0.0162645354866982	NaN	43.1147994995117
139	86.2295989990234	-0.134415164589882	-7.14899873733521	0.0113327819854021	-0.0113944197073579	0.00159255252219737	-0.00132951640989631	NaN	43.1147994995117
140	84.9309005737305	-0.783763766288757	-6.95419406890869	0.00841071270406246	-0.0165892094373703	0.00711201597005129	0.00808603875339031	NaN	42.4654502868652
141	86.2295989990234	0.190259143710136	-7.79834747314453	0.0165275707840919	-0.00652430532500148	-0.00230353930965066	0.00613799272105098	NaN	43.1147994995117
142	85.5802536010742	0.839607775211334	-8.05808639526367	0.00646266713738441	-0.00847235135734081	0.000293855206109583	-0.00717365415766835	NaN	42.7901268005371
143	84.9309005737305	1.16428208351135	-7.86328220367432	-0.00912170019000769	-0.0195112787187099	-0.00944637414067984	0.00418994715437293	NaN	42.4654502868652
144	86.2295989990234	-0.134415164589882	-7.9282169342041	-0.0217839982360601	0.00418994715437293	-0.0126931173726916	0.0308132413774729	NaN	43.1147994995117
145	86.2295989990234	0.514933466911316	-7.9282169342041	-0.0185372550040483	0.00386527273803949	-0.0191866029053926	0.0239950809627771	NaN	43.1147994995117
146	86.8789520263672	0.514933466911316	-7.6684775352478	-0.00977104809135199	0.00808603875339031	-0.0149658378213644	0.025618452578783	NaN	43.4394760131836
147	85.5802536010742	1.48895645141602	-8.18795680999756	-0.0172385573387146	0.000618529506027699	-0.0126931173726916	0.00808603875339031	NaN	42.7901268005371
148	84.9309005737305	1.48895645141602	-8.38276100158691	-0.0143164889886975	-0.00392691092565656	-0.0113944197073579	0.0113327819854021	NaN	42.4654502868652
149	84.9309005737305	1.48895645141602	-8.38276100158691	-0.00100484199356288	0.0142548503354192	-0.00717365415766835	-0.0026282137259841	NaN	42.4654502868652
150	85.5802536010742	1.16428208351135	-8.25289154052734	-0.00879702530801296	0.0330859608948231	-0.00100484199356288	-0.00132951640989631	NaN	42.7901268005371
151	84.9309005737305	1.48895645141602	-7.79834747314453	0.00354059832170606	0.0399041213095188	-0.00522560812532902	-0.00619963090866804	NaN	42.4654502868652
152	85.5802536010742	0.514933466911316	-7.47367286682129	-0.000680167751852423	0.0262678004801273	-0.00814767740666866	-0.00717365415766835	NaN	42.7901268005371
153	84.9309005737305	1.81363070011139	-8.05808639526367	0.000618529506027699	0.0175015944987535	0.0116574559360743	-0.0195112787187099	NaN	42.4654502868652
154	85.5802536010742	0.839607775211334	-8.05808639526367	0.0230210572481155	0.00126787810586393	0.0265924744307995	-0.0182125810533762	NaN	42.7901268005371
155	85.5802536010742	0.514933466911316	-7.6684775352478	0.0226963832974434	-0.00132951640989631	0.0321119390428066	-0.0334722734987736	NaN	42.7901268005371
156	82.3335113525391	0.839607775211334	-7.9282169342041	0.0191249661147594	0.0106834331527352	0.0210730116814375	-0.0247060675173998	NaN	41.1667556762695
157	82.3335113525391	0.514933466911316	-7.53860807418823	0.0126314787194133	0.0168522447347641	0.011982130818069	-0.017887907102704	NaN	41.1667556762695
158	84.2815551757813	-0.134415164589882	-7.34380340576172	0.00743668992072344	0.0220470335334539	0.01100810803473	-0.0149658378213644	NaN	42.1407775878906
159	84.2815551757813	-0.134415164589882	-7.60354280471802	-0.00457625929266214	0.0314625911414623	0.00581331877037883	-0.0026282137259841	NaN	42.1407775878906
160	84.9309005737305	0.190259143710136	-7.47367286682129	0.00581331877037883	0.0314625911414623	-0.0026282137259841	0.000293855206109583	NaN	42.4654502868652
161	86.2295989990234	0.190259143710136	-7.60354280471802	0.00938473641872406	0.0386054255068302	-0.00717365415766835	-0.00295288790948689	NaN	43.1147994995117
162	86.8789520263672	0.190259143710136	-7.53860807418823	-3.08191010844894e-05	0.0395794473588467	-0.0133424662053585	-0.00619963090866804	NaN	43.4394760131836
163	86.2295989990234	-0.134415164589882	-7.27886867523193	-0.00977104809135199	0.0350340083241463	-0.0367190167307854	0.011982130818069	NaN	43.1147994995117
164	84.9309005737305	1.16428208351135	-7.6684775352478	-0.0156151866540313	0.0580858811736107	-0.0438618510961533	0.0278911720961332	NaN	42.4654502868652
165	86.2295989990234	-0.783763766288757	-7.86328220367432	-0.0107450718060136	0.0519170723855495	-0.0555501282215118	0.0324366129934788	NaN	43.1147994995117
166	84.9309005737305	0.514933466911316	-7.99315214157104	-0.0152905117720366	0.052891094237566	-0.0503553375601768	0.0265924744307995	NaN	42.4654502868652
167	85.5802536010742	-1.10843813419342	-7.53860807418823	-0.0139918150380254	0.0395794473588467	-0.0536020807921886	0.0181509424000978	NaN	42.7901268005371
168	86.2295989990234	-0.783763766288757	-7.60354280471802	-0.0136671401560307	0.0288651939481497	-0.02697878703475	0.012956153601408	NaN	43.1147994995117
169	86.8789520263672	-0.783763766288757	-7.4087381362915	-0.0133424662053585	0.0230210572481155	-0.0237320438027382	0.00483929552137852	NaN	43.4394760131836
170	85.5802536010742	0.190259143710136	-7.6684775352478	-0.00100484199356288	0.0103587592020631	-0.00749832857400179	0.00938473641872406	NaN	42.7901268005371
171	86.8789520263672	-0.134415164589882	-7.53860807418823	-0.00944637414067984	0.00386527273803949	-0.0110697457566857	0.00126787810586393	NaN	43.4394760131836
172	85.5802536010742	0.190259143710136	-7.73341274261475	-0.00165419070981443	0.000618529506027699	0.000943203864153475	-0.00165419070981443	NaN	42.7901268005371
173	87.5282974243164	-0.134415164589882	-7.60354280471802	0.0168522447347641	-0.0152905117720366	0.0181509424000978	-0.00977104809135199	NaN	43.7641487121582
174	87.5282974243164	0.190259143710136	-7.53860807418823	0.0230210572481155	-0.0445111989974976	0.0356833562254906	-0.0260047651827335	NaN	43.7641487121582
175	86.2295989990234	0.839607775211334	-7.6684775352478	0.0220470335334539	-0.0549007803201675	0.0379560738801956	-0.0292515084147453	NaN	43.1147994995117
176	86.2295989990234	0.190259143710136	-7.86328220367432	0.0210730116814375	-0.0623682886362076	0.0457482598721981	-0.0260047651827335	NaN	43.1147994995117
177	86.2295989990234	0.190259143710136	-7.99315214157104	0.0178262684494257	-0.072757862508297	0.00743668992072344	-0.0260047651827335	NaN	43.1147994995117
178	86.2295989990234	1.16428208351135	-8.18795680999756	0.00678734155371785	-0.0776279792189598	0.0269171483814716	-0.0224333461374044	NaN	43.1147994995117
179	85.5802536010742	0.839607775211334	-7.86328220367432	0.0103587592020631	-0.0756799355149269	0.0259431265294552	-0.0107450718060136	NaN	42.7901268005371
180	86.2295989990234	1.16428208351135	-7.60354280471802	0.00808603875339031	-0.0870435386896133	0.0152288740500808	-0.00684897974133492	NaN	43.1147994995117
181	85.5802536010742	1.48895645141602	-7.4087381362915	0.0106834331527352	-0.068537101149559	0.0113327819854021	-0.0211346503347158	NaN	42.7901268005371
182	86.2295989990234	-0.134415164589882	-7.4087381362915	-3.08191010844894e-05	-0.0256800893694162	-0.0123684434220195	-0.0136671401560307	NaN	43.1147994995117
183	84.9309005737305	0.839607775211334	-7.6684775352478	-0.0139918150380254	0.00970941036939621	-0.0217839982360601	-0.0175632312893867	NaN	42.4654502868652
184	84.2815551757813	0.190259143710136	-7.27886867523193	-0.032173577696085	0.0178262684494257	-0.0243813935667276	0.0249691028147936	NaN	42.1407775878906
185	83.632209777832	1.48895645141602	-7.60354280471802	-0.0204853005707264	0.00678734155371785	-0.0227580219507217	0.0217223595827818	NaN	41.816104888916
186	84.2815551757813	0.190259143710136	-7.21393346786499	-0.0152905117720366	0.0152288740500808	-0.0185372550040483	0.0175015944987535	NaN	42.1407775878906
187	85.5802536010742	1.48895645141602	-7.53860807418823	-0.0146411629393697	0.0136055024340749	-0.00490093370899558	0.00970941036939621	NaN	42.7901268005371
188	86.8789520263672	1.48895645141602	-7.53860807418823	-0.0113944197073579	0.0113327819854021	-0.00327756232582033	0.00906006153672934	NaN	43.4394760131836
189	84.9309005737305	2.46297931671143	-7.73341274261475	-0.0100957229733467	0.0126314787194133	0.00776136433705688	0.0100340843200684	NaN	42.4654502868652
190	86.2295989990234	1.48895645141602	-7.6684775352478	-0.000680167751852423	0.0188002903014421	0.00256657530553639	0.0100340843200684	NaN	43.1147994995117
191	84.9309005737305	2.13830494880676	-7.60354280471802	-0.00100484199356288	0.0171769186854362	0.00743668992072344	0.00418994715437293	NaN	42.4654502868652
192	88.1776504516602	-0.783763766288757	-7.21393346786499	0.00386527273803949	0.0175015944987535	0.00548864435404539	0.00841071270406246	NaN	44.0888252258301
193	84.2815551757813	0.839607775211334	-7.60354280471802	0.0113327819854021	-3.08191010844894e-05	0.0278911720961332	0.00256657530553639	NaN	42.1407775878906
194	87.5282974243164	0.190259143710136	-7.79834747314453	0.025618452578783	-0.0230826959013939	0.0671767666935921	-0.00912170019000769	NaN	43.7641487121582
195	86.8789520263672	-0.783763766288757	-7.34380340576172	0.0282158460468054	-0.0308748781681061	0.0587352328002453	-0.0152905117720366	NaN	43.4394760131836
196	86.2295989990234	-0.134415164589882	-7.79834747314453	0.0223717093467712	-0.032173577696085	0.0600339286029339	-0.0211346503347158	NaN	43.1147994995117
197	84.9309005737305	0.514933466911316	-7.4087381362915	0.0226963832974434	-0.0341216214001179	0.031137915328145	-0.0123684434220195	NaN	42.4654502868652
198	86.2295989990234	0.514933466911316	-7.08406400680542	0.00126787810586393	-0.0360696688294411	0.00386527273803949	-0.00684897974133492	NaN	43.1147994995117
199	86.8789520263672	0.190259143710136	-7.53860807418823	0.01100810803473	-0.00619963090866804	-0.0204853005707264	0.0100340843200684	NaN	43.4394760131836
200	87.5282974243164	0.514933466911316	-7.6684775352478	0.00711201597005129	0.00418994715437293	-0.0480826161801815	0.00191722682211548	NaN	43.7641487121582
201	87.5282974243164	0.514933466911316	-7.53860807418823	0.012956153601408	0.00711201597005129	-0.063342310488224	0.00483929552137852	NaN	43.7641487121582
202	86.2295989990234	1.81363070011139	-8.18795680999756	-0.0110697457566857	-0.00100484199356288	-0.0610695891082287	-0.000355493422830477	NaN	43.1147994995117
203	86.2295989990234	1.16428208351135	-7.86328220367432	-0.0120437685400248	0.00970941036939621	-0.0675630792975426	-0.00392691092565656	NaN	43.1147994995117
204	85.5802536010742	2.13830494880676	-8.05808639526367	-0.0100957229733467	0.0282158460468054	-0.0708098188042641	0.0308132413774729	NaN	42.7901268005371
205	88.1776504516602	0.839607775211334	-7.99315214157104	-0.0110697457566857	0.0389300994575024	-0.0536020807921886	0.0298392176628113	NaN	44.0888252258301
206	84.9309005737305	2.13830494880676	-8.18795680999756	-0.0191866029053926	0.0386054255068302	-0.0315242260694504	0.0226963832974434	NaN	42.4654502868652
207	86.2295989990234	1.48895645141602	-7.73341274261475	-0.017887907102704	0.0288651939481497	-0.0237320438027382	0.0171769186854362	NaN	43.1147994995117
208	86.2295989990234	0.839607775211334	-7.73341274261475	-0.00847235135734081	0.0200989879667759	-0.0107450718060136	0.0171769186854362	NaN	43.1147994995117
209	88.1776504516602	0.514933466911316	-7.4087381362915	-0.00425158534198999	0.00906006153672934	0.0103587592020631	0.013930176384747	NaN	44.0888252258301
210	86.8789520263672	0.839607775211334	-7.60354280471802	-0.00230353930965066	0.0103587592020631	0.00321592413820326	0.00906006153672934	NaN	43.4394760131836
211	86.8789520263672	0.514933466911316	-7.73341274261475	0.0022419011220336	0.0126314787194133	0.00841071270406246	0.00418994715437293	NaN	43.4394760131836
212	83.632209777832	1.48895645141602	-7.9282169342041	-0.00977104809135199	0.00581331877037883	-0.000355493422830477	-0.00490093370899558	NaN	41.816104888916
213	82.9828567504883	2.13830494880676	-7.6684775352478	-0.00652430532500148	-0.00165419070981443	0.025618452578783	-0.017887907102704	NaN	41.4914283752441
214	82.3335113525391	1.81363070011139	-7.6684775352478	0.0278911720961332	-0.0143164889886975	0.0480209775269032	-0.0373683646321297	NaN	41.1667556762695
215	84.9309005737305	1.16428208351135	-7.6684775352478	0.0194496400654316	-0.0208099745213985	0.0613326244056225	-0.0389917381107807	NaN	42.4654502868652
216	84.2815551757813	1.81363070011139	-7.6684775352478	0.0213976856321096	-0.0110697457566857	0.0243197549134493	-0.0276281367987394	NaN	42.1407775878906
217	85.5802536010742	0.839607775211334	-7.6684775352478	0.013930176384747	-0.0175632312893867	0.00841071270406246	-0.023407369852066	NaN	42.7901268005371
218	84.9309005737305	2.13830494880676	-7.6684775352478	0.00743668992072344	-0.00457625929266214	-0.00230353930965066	-0.0123684434220195	NaN	42.4654502868652
219	84.9309005737305	2.13830494880676	-7.6684775352478	0.00873538758605719	-0.00327756232582033	-0.0100957229733467	-0.00457625929266214	NaN	42.4654502868652
220	84.2815551757813	1.48895645141602	-7.79834747314453	0.000618529506027699	0.00256657530553639	-0.0139918150380254	0.000293855206109583	NaN	42.1407775878906
221	84.9309005737305	2.13830494880676	-7.60354280471802	0.0158782228827477	0.00711201597005129	-0.0120437685400248	0.000943203864153475	NaN	42.4654502868652
222	86.8789520263672	0.839607775211334	-7.47367286682129	-0.00717365415766835	0.00451462110504508	-0.021459324285388	-0.00360223650932312	NaN	43.4394760131836
223	84.9309005737305	0.190259143710136	-7.01912927627563	-0.00490093370899558	-0.00165419070981443	-0.0211346503347158	0.00354059832170606	NaN	42.4654502868652
224	85.5802536010742	0.514933466911316	-7.73341274261475	-0.0217839982360601	0.0207483377307653	-0.0237320438027382	0.0334106348454952	NaN	42.7901268005371
225	85.5802536010742	0.190259143710136	-7.34380340576172	-0.0182125810533762	0.0213976856321096	-0.032173577696085	0.0350340083241463	NaN	42.7901268005371
226	86.2295989990234	0.839607775211334	-7.60354280471802	-0.0126931173726916	0.0246444288641214	-0.021459324285388	0.0295145437121391	NaN	43.1147994995117
227	84.2815551757813	1.81363070011139	-7.34380340576172	-0.0107450718060136	0.0295145437121391	-0.0221086721867323	0.025618452578783	NaN	42.1407775878906
228	86.2295989990234	0.514933466911316	-7.21393346786499	-0.00782300252467394	0.0220470335334539	-0.0208099745213985	0.00906006153672934	NaN	43.1147994995117
229	86.8789520263672	0.839607775211334	-7.4087381362915	-0.00749832857400179	0.029189869761467	-0.0133424662053585	0.0168522447347641	NaN	43.4394760131836
230	83.632209777832	1.16428208351135	-7.73341274261475	-0.000355493422830477	0.0324366129934788	-0.0165892094373703	0.00321592413820326	NaN	41.816104888916
231	84.9309005737305	2.13830494880676	-7.9282169342041	0.00191722682211548	0.0405534692108631	-0.0146411629393697	0.00841071270406246	NaN	42.4654502868652
232	84.2815551757813	2.13830494880676	-7.9282169342041	-0.00165419070981443	0.0327612869441509	-0.0266541130840778	-0.00457625929266214	NaN	42.1407775878906
233	84.2815551757813	2.46297931671143	-7.73341274261475	0.000618529506027699	0.0236704051494598	-0.0169138833880424	-0.00295288790948689	NaN	42.1407775878906
234	85.5802536010742	1.16428208351135	-7.99315214157104	0.029189869761467	-0.00425158534198999	0.0158782228827477	-0.0250307414680719	NaN	42.7901268005371
235	84.9309005737305	1.48895645141602	-7.86328220367432	0.0314625911414623	-0.00944637414067984	0.00613799272105098	-0.0250307414680719	NaN	42.4654502868652
236	86.2295989990234	1.81363070011139	-8.05808639526367	0.0327612869441509	-0.0110697457566857	0.0155535480007529	-0.0276281367987394	NaN	43.1147994995117
237	84.9309005737305	2.13830494880676	-7.9282169342041	0.0210730116814375	-0.00847235135734081	0.00938473641872406	-0.0195112787187099	NaN	42.4654502868652
238	85.5802536010742	1.81363070011139	-7.47367286682129	0.0113327819854021	-0.0266541130840778	0.0113327819854021	-0.0100957229733467	NaN	42.7901268005371
239	86.2295989990234	1.16428208351135	-7.34380340576172	0.0123068047687411	-0.0337969474494457	0.01847561635077	0.00483929552137852	NaN	43.1147994995117
240	84.2815551757813	1.48895645141602	-7.73341274261475	0.0165275707840919	-0.0373683646321297	0.0220470335334539	0.00516396993771195	NaN	42.1407775878906
241	86.8789520263672	1.16428208351135	-7.47367286682129	0.00711201597005129	-0.0399657599627972	0.0239950809627771	0.00256657530553639	NaN	43.4394760131836
242	82.9828567504883	1.81363070011139	-7.47367286682129	-0.00165419070981443	-0.0367190167307854	0.0188002903014421	0.00191722682211548	NaN	41.4914283752441
243	82.3335113525391	1.81363070011139	-7.79834747314453	-0.0143164889886975	-0.0302255302667618	0.000943203864153475	0.0126314787194133	NaN	41.1667556762695
244	82.9828567504883	1.81363070011139	-7.34380340576172	-0.0276281367987394	-0.023407369852066	-0.0123684434220195	0.0285405199974775	NaN	41.4914283752441
245	81.6841583251953	1.81363070011139	-7.21393346786499	-0.0276281367987394	-0.000355493422830477	-0.00652430532500148	0.036657378077507	NaN	40.8420791625977
246	84.2815551757813	1.16428208351135	-7.4087381362915	-0.0217839982360601	0.00386527273803949	-0.0191866029053926	0.0162028968334198	NaN	42.1407775878906
247	84.2815551757813	2.46297931671143	-7.73341274261475	-0.0165892094373703	0.00581331877037883	-0.0224333461374044	0.0165275707840919	NaN	42.1407775878906
248	82.9828567504883	2.13830494880676	-7.73341274261475	-0.0263294391334057	-0.0026282137259841	0.00159255252219737	0.000618529506027699	NaN	41.4914283752441
249	83.632209777832	2.78765368461609	-7.21393346786499	-0.00619963090866804	-0.00165419070981443	0.00581331877037883	0.00906006153672934	NaN	41.816104888916
250	82.9828567504883	2.46297931671143	-6.82432460784912	-0.00912170019000769	-0.00782300252467394	0.00191722682211548	0.00256657530553639	NaN	41.4914283752441
251	86.2295989990234	0.839607775211334	-6.75938940048218	0.00354059832170606	0.000618529506027699	-0.000680167751852423	0.00873538758605719	NaN	43.1147994995117
252	85.5802536010742	0.514933466911316	-6.82432460784912	-0.00749832857400179	-0.00717365415766835	-0.00652430532500148	-0.00717365415766835	NaN	42.7901268005371
253	85.5802536010742	0.514933466911316	-6.95419406890869	0.00581331877037883	-0.0188619289547205	0.0116574559360743	-0.0185372550040483	NaN	42.7901268005371
254	84.2815551757813	0.514933466911316	-7.34380340576172	0.0415274947881699	-0.0204853005707264	0.0314625911414623	-0.0221086721867323	NaN	42.1407775878906
255	84.2815551757813	1.48895645141602	-7.60354280471802	0.0275664981454611	-0.0146411629393697	0.0304885655641556	-0.0305502042174339	NaN	42.1407775878906
256	84.2815551757813	0.839607775211334	-6.56458520889282	0.0181509424000978	-0.0026282137259841	0.0132808275520802	-0.0224333461374044	NaN	42.1407775878906
257	86.2295989990234	1.81363070011139	-6.75938940048218	0.0246444288641214	0.00418994715437293	0.00289124972186983	-0.0237320438027382	NaN	43.1147994995117
258	84.9309005737305	2.78765368461609	-7.47367286682129	0.00743668992072344	0.0168522447347641	0.011982130818069	-0.0107450718060136	NaN	42.4654502868652
259	84.2815551757813	2.78765368461609	-7.99315214157104	0.0168522447347641	0.020423661917448	0.00483929552137852	-0.00360223650932312	NaN	42.1407775878906
260	84.9309005737305	2.46297931671143	-7.79834747314453	0.0158782228827477	0.0347093306481838	0.000618529506027699	-0.00360223650932312	NaN	42.4654502868652
261	83.632209777832	3.43700218200684	-7.9282169342041	0.00841071270406246	0.0337353087961674	0.0022419011220336	-0.00360223650932312	NaN	41.816104888916
262	86.2295989990234	3.11232805252075	-7.79834747314453	0.00548864435404539	0.0337353087961674	-0.0282774847000837	-3.08191010844894e-05	NaN	43.1147994995117
263	86.2295989990234	1.81363070011139	-7.99315214157104	-0.023407369852066	0.0431508645415306	-0.0441865250468254	0.00354059832170606	NaN	43.1147994995117
264	85.5802536010742	1.81363070011139	-8.25289154052734	-0.0276281367987394	0.0499690249562263	-0.0363943427801132	0.0165275707840919	NaN	42.7901268005371
265	83.632209777832	3.11232805252075	-8.25289154052734	-0.0266541130840778	0.0438002124428749	-0.0347709693014622	0.0259431265294552	NaN	41.816104888916
266	84.9309005737305	1.81363070011139	-7.79834747314453	-0.0240567177534103	0.0376313999295235	-0.0198359526693821	0.0178262684494257	NaN	42.4654502868652
267	85.5802536010742	1.48895645141602	-7.47367286682129	-0.0230826959013939	0.0275664981454611	-0.0113944197073579	0.00711201597005129	NaN	42.7901268005371
268	84.9309005737305	2.13830494880676	-7.34380340576172	-0.0201606266200542	0.00483929552137852	-0.00165419070981443	-0.00132951640989631	NaN	42.4654502868652
269	84.9309005737305	2.13830494880676	-8.12302207946777	-0.0133424662053585	0.0022419011220336	0.0178262684494257	-3.08191010844894e-05	NaN	42.4654502868652
270	84.9309005737305	2.13830494880676	-7.86328220367432	-0.00977104809135199	-0.0149658378213644	0.020423661917448	0.000943203864153475	NaN	42.4654502868652
271	84.2815551757813	1.81363070011139	-7.53860807418823	-0.00425158534198999	-0.00652430532500148	0.0233457311987877	-0.00327756232582033	NaN	42.1407775878906
272	82.9828567504883	2.13830494880676	-7.60354280471802	-0.0133424662053585	-0.02697878703475	0.0136055024340749	-0.00425158534198999	NaN	41.4914283752441
273	81.6841583251953	2.78765368461609	-7.73341274261475	0.0103587592020631	-0.0292515084147453	0.0113327819854021	-0.00684897974133492	NaN	40.8420791625977
274	81.6841583251953	3.7616765499115	-7.60354280471802	0.0158782228827477	-0.0448358729481697	0.0200989879667759	-0.02697878703475	NaN	40.8420791625977
275	83.632209777832	2.13830494880676	-7.6684775352478	0.0308132413774729	-0.0474332682788372	0.0178262684494257	-0.0247060675173998	NaN	41.816104888916
276	84.2815551757813	3.43700218200684	-7.6684775352478	0.0321119390428066	-0.038017712533474	0.0149041991680861	-0.0204853005707264	NaN	42.1407775878906
277	84.9309005737305	3.11232805252075	-7.6684775352478	0.0275664981454611	-0.0347709693014622	0.0022419011220336	-0.0123684434220195	NaN	42.4654502868652
278	85.5802536010742	2.78765368461609	-7.34380340576172	0.01100810803473	-0.0263294391334057	-0.0221086721867323	-0.00977104809135199	NaN	42.7901268005371
279	86.2295989990234	1.81363070011139	-7.14899873733521	0.00970941036939621	-0.0240567177534103	-0.0224333461374044	0.00354059832170606	NaN	43.1147994995117
280	85.5802536010742	2.13830494880676	-7.08406400680542	0.00548864435404539	-0.0172385573387146	-0.0136671401560307	0.00646266713738441	NaN	42.7901268005371
281	86.2295989990234	1.48895645141602	-7.53860807418823	0.0136055024340749	-0.0243813935667276	-0.0172385573387146	-0.00100484199356288	NaN	43.1147994995117
282	85.5802536010742	1.48895645141602	-7.4087381362915	0.000293855206109583	-0.0211346503347158	-0.0107450718060136	-3.08191010844894e-05	NaN	42.7901268005371
283	84.2815551757813	2.78765368461609	-7.53860807418823	-0.000355493422830477	-0.0243813935667276	-0.0169138833880424	0.00483929552137852	NaN	42.1407775878906
284	84.2815551757813	2.46297931671143	-7.53860807418823	-0.0273034609854221	0.00159255252219737	-0.0126931173726916	0.0314625911414623	NaN	42.1407775878906
285	86.2295989990234	1.48895645141602	-7.08406400680542	-0.0146411629393697	0.00613799272105098	-0.00295288790948689	0.0233457311987877	NaN	43.1147994995117
286	84.2815551757813	3.7616765499115	-7.47367286682129	-0.00782300252467394	0.0126314787194133	0.00646266713738441	0.0191249661147594	NaN	42.1407775878906
287	84.2815551757813	3.11232805252075	-7.73341274261475	-0.00847235135734081	0.0188002903014421	0.00646266713738441	0.00159255252219737	NaN	42.1407775878906
288	83.632209777832	3.11232805252075	-7.34380340576172	-0.0162645354866982	0.00646266713738441	0.0175015944987535	0.00354059832170606	NaN	41.816104888916
289	85.5802536010742	2.78765368461609	-7.47367286682129	0.000943203864153475	0.00451462110504508	0.0233457311987877	0.00159255252219737	NaN	42.7901268005371
290	83.632209777832	3.7616765499115	-7.6684775352478	0.00418994715437293	0.00191722682211548	0.0158782228827477	0.00191722682211548	NaN	41.816104888916
291	83.632209777832	4.41102504730225	-7.79834747314453	0.00191722682211548	0.00743668992072344	-0.00132951640989631	-0.00652430532500148	NaN	41.816104888916
292	84.2815551757813	3.7616765499115	-8.05808639526367	0.00451462110504508	0.00548864435404539	-0.0159398596733809	-0.00749832857400179	NaN	42.1407775878906
293	85.5802536010742	3.43700218200684	-7.9282169342041	0.00678734155371785	0.00159255252219737	-0.0100957229733467	-0.0113944197073579	NaN	42.7901268005371
294	86.2295989990234	2.78765368461609	-7.73341274261475	0.0288651939481497	-0.0169138833880424	0.00678734155371785	-0.0247060675173998	NaN	43.1147994995117
295	82.9828567504883	4.08635091781616	-7.99315214157104	0.0278911720961332	-0.0139918150380254	-0.000355493422830477	-0.0188619289547205	NaN	41.4914283752441
296	84.9309005737305	2.78765368461609	-7.53860807418823	0.0226963832974434	-0.00587495695799589	0.00126787810586393	-0.00749832857400179	NaN	42.4654502868652
297	84.9309005737305	3.11232805252075	-7.21393346786499	0.0243197549134493	-0.00847235135734081	-0.00230353930965066	-0.0146411629393697	NaN	42.4654502868652
298	82.9828567504883	3.7616765499115	-7.9282169342041	-0.00100484199356288	0.00191722682211548	-0.0139918150380254	0.00159255252219737	NaN	41.4914283752441
299	81.6841583251953	4.08635091781616	-7.99315214157104	0.00159255252219737	0.00289124972186983	0.0113327819854021	0.011982130818069	NaN	40.8420791625977
300	82.3335113525391	4.08635091781616	-8.31782627105713	0.00289124972186983	0.0132808275520802	0.013930176384747	0.01847561635077	NaN	41.1667556762695
301	82.3335113525391	4.08635091781616	-8.12302207946777	-0.0169138833880424	0.0113327819854021	0.020423661917448	0.0152288740500808	NaN	41.1667556762695
302	84.2815551757813	3.11232805252075	-7.6684775352478	0.00548864435404539	0.00970941036939621	0.00970941036939621	0.012956153601408	NaN	42.1407775878906
303	83.632209777832	3.11232805252075	-7.47367286682129	-0.0204853005707264	0.0113327819854021	-0.00197886489331722	0.0217223595827818	NaN	41.816104888916
304	84.9309005737305	2.78765368461609	-7.79834747314453	-0.021459324285388	0.0350340083241463	-0.0227580219507217	0.0317872650921345	NaN	42.4654502868652
305	84.9309005737305	4.08635091781616	-7.9282169342041	-0.0188619289547205	0.0298392176628113	-0.0240567177534103	0.0415274947881699	NaN	42.4654502868652
306	84.9309005737305	3.11232805252075	-7.47367286682129	-0.0159398596733809	0.0376313999295235	-0.0266541130840778	0.0210730116814375	NaN	42.4654502868652
307	85.5802536010742	2.78765368461609	-7.34380340576172	-0.0224333461374044	0.0259431265294552	-0.0201606266200542	0.00418994715437293	NaN	42.7901268005371
308	83.632209777832	3.43700218200684	-7.73341274261475	-0.0136671401560307	0.0116574559360743	-0.0185372550040483	-0.00230353930965066	NaN	41.816104888916
309	83.632209777832	3.11232805252075	-7.47367286682129	-0.00490093370899558	0.00126787810586393	-0.00652430532500148	-0.00360223650932312	NaN	41.816104888916
310	82.9828567504883	3.11232805252075	-8.05808639526367	-0.00425158534198999	-0.00847235135734081	0.0136055024340749	-0.0136671401560307	NaN	41.4914283752441
311	85.5802536010742	2.13830494880676	-7.9282169342041	0.000618529506027699	-0.00522560812532902	0.00873538758605719	-0.00782300252467394	NaN	42.7901268005371
312	84.9309005737305	3.11232805252075	-7.73341274261475	-0.00132951640989631	-0.0113944197073579	-0.00132951640989631	-0.0211346503347158	NaN	42.4654502868652
313	84.2815551757813	3.7616765499115	-7.53860807418823	0.00386527273803949	-0.0159398596733809	0.0168522447347641	-0.0263294391334057	NaN	42.1407775878906
314	85.5802536010742	5.06037378311157	-7.53860807418823	0.0298392176628113	-0.0250307414680719	0.0252937767654657	-0.0419138073921204	NaN	42.7901268005371
315	86.2295989990234	2.78765368461609	-7.14899873733521	0.0288651939481497	-0.0182125810533762	0.00938473641872406	-0.0367190167307854	NaN	43.1147994995117
316	86.2295989990234	3.7616765499115	-7.79834747314453	0.0262678004801273	-0.00847235135734081	-0.00230353930965066	-0.0286021586507559	NaN	43.1147994995117
317	84.9309005737305	4.73569965362549	-7.73341274261475	0.0200989879667759	0.00289124972186983	-0.0156151866540313	-0.0311995539814234	NaN	42.4654502868652
318	86.2295989990234	3.43700218200684	-7.60354280471802	0.00938473641872406	0.0126314787194133	-0.0266541130840778	-0.00782300252467394	NaN	43.1147994995117
319	86.2295989990234	3.11232805252075	-7.01912927627563	0.00743668992072344	0.0142548503354192	-0.0185372550040483	0.0123068047687411	NaN	43.1147994995117
320	86.2295989990234	3.11232805252075	-7.34380340576172	0.00743668992072344	0.0223717093467712	-0.0113944197073579	0.01100810803473	NaN	43.1147994995117
321	85.5802536010742	3.43700218200684	-7.47367286682129	0.00548864435404539	0.0259431265294552	-0.00587495695799589	0.00906006153672934	NaN	42.7901268005371
322	84.2815551757813	4.41102504730225	-7.73341274261475	0.00970941036939621	0.0233457311987877	0.00743668992072344	0.01847561635077	NaN	42.1407775878906
323	84.2815551757813	4.41102504730225	-7.79834747314453	-0.00555028254166245	0.0197743140161037	-0.00652430532500148	0.0278911720961332	NaN	42.1407775878906
324	83.632209777832	4.41102504730225	-7.73341274261475	-0.0299008563160896	0.0386054255068302	-3.08191010844894e-05	0.031137915328145	NaN	41.816104888916
325	86.2295989990234	3.43700218200684	-7.34380340576172	-0.00684897974133492	0.0275664981454611	-3.08191010844894e-05	0.0382807515561581	NaN	43.1147994995117
326	84.2815551757813	4.73569965362549	-7.14899873733521	-0.0198359526693821	0.0188002903014421	-0.00782300252467394	0.029189869761467	NaN	42.1407775878906
327	82.3335113525391	5.38504838943481	-7.6684775352478	-0.0110697457566857	0.0022419011220336	-0.00944637414067984	0.0217223595827818	NaN	41.1667556762695
328	82.9828567504883	3.43700218200684	-7.47367286682129	-0.0159398596733809	-0.00619963090866804	0.00354059832170606	0.0197743140161037	NaN	41.4914283752441
329	82.9828567504883	3.7616765499115	-7.6684775352478	-0.00944637414067984	-0.0113944197073579	0.00841071270406246	-0.000355493422830477	NaN	41.4914283752441
330	83.632209777832	3.43700218200684	-7.47367286682129	-0.00327756232582033	-0.0188619289547205	0.0165275707840919	-0.00100484199356288	NaN	41.816104888916
331	81.6841583251953	5.06037378311157	-7.73341274261475	-0.0152905117720366	-0.0185372550040483	0.0304885655641556	0.0197743140161037	NaN	40.8420791625977
332	82.9828567504883	4.41102504730225	-7.47367286682129	-0.00132951640989631	-0.0240567177534103	0.0249691028147936	0.0126314787194133	NaN	41.4914283752441
333	84.9309005737305	3.43700218200684	-7.60354280471802	0.0152288740500808	-0.0341216214001179	0.0165275707840919	-0.00132951640989631	NaN	42.4654502868652
334	84.9309005737305	3.43700218200684	-7.60354280471802	0.0278911720961332	-0.0519787110388279	0.0382807515561581	-0.00490093370899558	NaN	42.4654502868652
335	84.2815551757813	4.41102504730225	-7.9282169342041	0.0314625911414623	-0.0561994761228561	0.0162028968334198	-0.0159398596733809	NaN	42.1407775878906
336	84.2815551757813	3.43700218200684	-7.60354280471802	0.0213976856321096	-0.0383423902094364	0.0236704051494598	-0.0201606266200542	NaN	42.1407775878906
337	84.9309005737305	2.78765368461609	-7.53860807418823	0.0171769186854362	-0.0341216214001179	-0.0117190945893526	-0.0130177913233638	NaN	42.4654502868652
338	84.2815551757813	3.7616765499115	-7.4087381362915	0.0132808275520802	-0.0191866029053926	-0.0120437685400248	-0.00912170019000769	NaN	42.1407775878906
339	82.9828567504883	3.11232805252075	-7.99315214157104	0.00613799272105098	-0.0260047651827335	-0.0169138833880424	-0.00555028254166245	NaN	41.4914283752441
340	84.2815551757813	2.78765368461609	-8.31782627105713	0.0123068047687411	0.00289124972186983	-0.0182125810533762	-0.00295288790948689	NaN	42.1407775878906
341	83.632209777832	4.08635091781616	-7.79834747314453	0.00873538758605719	0.0168522447347641	-0.0350956469774246	-0.00814767740666866	NaN	41.816104888916
342	84.9309005737305	2.78765368461609	-7.79834747314453	-0.00522560812532902	0.0272418223321438	-0.032173577696085	-0.0100957229733467	NaN	42.4654502868652
343	86.2295989990234	3.11232805252075	-7.27886867523193	-0.0185372550040483	0.0308132413774729	-0.0555501282215118	-0.00360223650932312	NaN	43.1147994995117
344	84.9309005737305	3.43700218200684	-7.47367286682129	-0.0256800893694162	0.0467222817242146	-0.0471085943281651	0.00776136433705688	NaN	42.4654502868652
345	83.632209777832	4.73569965362549	-7.79834747314453	-0.017887907102704	0.040228795260191	-0.048407293856144	0.0223717093467712	NaN	41.816104888916
346	84.9309005737305	3.7616765499115	-7.86328220367432	-0.0211346503347158	0.0408781431615353	-0.0500306636095047	0.0272418223321438	NaN	42.4654502868652
347	86.8789520263672	3.43700218200684	-7.60354280471802	-0.0117190945893526	0.0376313999295235	-0.02697878703475	0.000293855206109583	NaN	43.4394760131836
348	87.5282974243164	4.73569965362549	-7.79834747314453	-0.0208099745213985	0.0282158460468054	0.00289124972186983	-0.0026282137259841	NaN	43.7641487121582
349	86.2295989990234	4.73569965362549	-7.47367286682129	-0.00327756232582033	0.00483929552137852	0.0356833562254906	0.00191722682211548	NaN	43.1147994995117
350	84.9309005737305	4.41102504730225	-7.73341274261475	-0.000680167751852423	0.00613799272105098	0.0457482598721981	0.00321592413820326	NaN	42.4654502868652
351	86.2295989990234	3.43700218200684	-7.60354280471802	-0.000680167751852423	0.00970941036939621	0.0470469556748867	0.00743668992072344	NaN	43.1147994995117
352	85.5802536010742	3.11232805252075	-7.73341274261475	0.01847561635077	0.00678734155371785	0.045423585921526	-0.0120437685400248	NaN	42.7901268005371
353	84.9309005737305	4.73569965362549	-7.9282169342041	0.00613799272105098	-0.00912170019000769	0.0483456552028656	-0.00425158534198999	NaN	42.4654502868652
354	84.2815551757813	4.41102504730225	-7.79834747314453	0.0249691028147936	-0.0266541130840778	0.0525664202868938	-0.0230826959013939	NaN	42.1407775878906
355	84.9309005737305	3.11232805252075	-7.47367286682129	0.0272418223321438	-0.0139918150380254	0.0298392176628113	-0.0217839982360601	NaN	42.4654502868652
356	82.9828567504883	4.08635091781616	-7.6684775352478	0.01847561635077	0.000293855206109583	-0.0117190945893526	-0.0165892094373703	NaN	41.4914283752441
357	81.0348129272461	4.08635091781616	-7.9282169342041	0.00873538758605719	-0.00295288790948689	-0.0324982516467571	-0.0195112787187099	NaN	40.517406463623
358	82.3335113525391	3.43700218200684	-7.53860807418823	0.00126787810586393	0.00354059832170606	-0.0555501282215118	-0.0100957229733467	NaN	41.1667556762695
359	82.9828567504883	3.11232805252075	-7.6684775352478	0.00451462110504508	0.00548864435404539	-0.0532774068415165	-0.00587495695799589	NaN	41.4914283752441
360	84.9309005737305	3.7616765499115	-7.47367286682129	0.00613799272105098	0.0194496400654316	-0.0363943427801132	-0.00165419070981443	NaN	42.4654502868652
361	84.2815551757813	3.7616765499115	-7.34380340576172	-0.00295288790948689	0.0226963832974434	-0.021459324285388	-0.00425158534198999	NaN	42.1407775878906
362	84.9309005737305	4.08635091781616	-7.47367286682129	0.00483929552137852	0.0194496400654316	-0.028926832601428	-0.0152905117720366	NaN	42.4654502868652
363	85.5802536010742	4.41102504730225	-7.79834747314453	-0.0126931173726916	0.0220470335334539	-0.0221086721867323	0.000618529506027699	NaN	42.7901268005371
364	84.2815551757813	3.7616765499115	-7.9282169342041	-0.0273034609854221	0.0330859608948231	-0.0402904339134693	0.0350340083241463	NaN	42.1407775878906
365	84.9309005737305	3.43700218200684	-7.4087381362915	-0.0139918150380254	0.0230210572481155	-0.0224333461374044	0.0324366129934788	NaN	42.4654502868652
366	87.5282974243164	3.11232805252075	-7.53860807418823	-0.0182125810533762	0.0175015944987535	-0.0253554154187441	0.0272418223321438	NaN	43.7641487121582
367	84.2815551757813	3.11232805252075	-7.4087381362915	-0.0211346503347158	0.000293855206109583	-0.0295761823654175	0.0123068047687411	NaN	42.1407775878906
368	86.8789520263672	2.13830494880676	-7.34380340576172	-0.017887907102704	-0.0130177913233638	-0.0149658378213644	0.0259431265294552	NaN	43.4394760131836
369	86.8789520263672	2.46297931671143	-6.82432460784912	-0.00652430532500148	-0.0337969474494457	-0.00555028254166245	0.00938473641872406	NaN	43.4394760131836
370	86.8789520263672	2.78765368461609	-6.82432460784912	-0.00684897974133492	-0.0211346503347158	0.000293855206109583	0.00548864435404539	NaN	43.4394760131836
371	84.9309005737305	3.7616765499115	-7.08406400680542	-0.00587495695799589	-0.0211346503347158	-0.00522560812532902	0.00776136433705688	NaN	42.4654502868652
372	84.9309005737305	4.41102504730225	-7.01912927627563	0.000618529506027699	-0.0256800893694162	0.00386527273803949	-0.000355493422830477	NaN	42.4654502868652
373	86.2295989990234	2.78765368461609	-6.56458520889282	0.00159255252219737	-0.0318489037454128	0.0132808275520802	0.0022419011220336	NaN	43.1147994995117
374	86.8789520263672	3.43700218200684	-7.01912927627563	0.0230210572481155	-0.0467839203774929	0.0324366129934788	-0.0208099745213985	NaN	43.4394760131836
375	85.5802536010742	4.73569965362549	-7.86328220367432	0.0236704051494598	-0.0383423902094364	0.0308132413774729	-0.0191866029053926	NaN	42.7901268005371
376	84.9309005737305	3.11232805252075	-7.6684775352478	0.0236704051494598	-0.032173577696085	0.0226963832974434	-0.017887907102704	NaN	42.4654502868652
377	85.5802536010742	3.11232805252075	-7.01912927627563	0.0236704051494598	-0.0165892094373703	0.0106834331527352	-0.0133424662053585	NaN	42.7901268005371
378	84.9309005737305	4.73569965362549	-7.08406400680542	0.00841071270406246	-0.0191866029053926	0.00159255252219737	-0.00392691092565656	NaN	42.4654502868652
379	84.9309005737305	3.7616765499115	-6.95419406890869	0.0123068047687411	-0.00652430532500148	0.0230210572481155	0.0103587592020631	NaN	42.4654502868652
380	84.9309005737305	4.73569965362549	-7.99315214157104	0.0175015944987535	-0.0126931173726916	0.031137915328145	0.0200989879667759	NaN	42.4654502868652
381	85.5802536010742	4.41102504730225	-7.79834747314453	0.013930176384747	-0.0113944197073579	0.0275664981454611	0.0334106348454952	NaN	42.7901268005371
382	85.5802536010742	3.7616765499115	-7.99315214157104	0.00678734155371785	-0.00912170019000769	0.0259431265294552	0.00613799272105098	NaN	42.7901268005371
383	86.2295989990234	3.43700218200684	-7.86328220367432	-0.0136671401560307	-0.0133424662053585	0.00289124972186983	0.00483929552137852	NaN	43.1147994995117
384	84.9309005737305	3.7616765499115	-7.6684775352478	-0.0328229255974293	0.0132808275520802	0.00646266713738441	0.031137915328145	NaN	42.4654502868652
385	83.632209777832	4.41102504730225	-7.86328220367432	-0.0237320438027382	0.0132808275520802	-0.000680167751852423	0.0356833562254906	NaN	41.816104888916
386	83.632209777832	4.08635091781616	-7.99315214157104	-0.0208099745213985	0.0194496400654316	-0.0120437685400248	0.0210730116814375	NaN	41.816104888916
387	85.5802536010742	3.7616765499115	-7.99315214157104	-0.0198359526693821	0.0168522447347641	-0.0221086721867323	-0.0107450718060136	NaN	42.7901268005371
388	84.2815551757813	4.73569965362549	-8.12302207946777	-0.0169138833880424	0.0217223595827818	-0.00749832857400179	0.00418994715437293	NaN	42.1407775878906
389	84.9309005737305	4.41102504730225	-8.05808639526367	-0.00717365415766835	0.0171769186854362	-0.00814767740666866	0.00256657530553639	NaN	42.4654502868652
390	84.9309005737305	5.06037378311157	-7.79834747314453	-0.00327756232582033	0.0188002903014421	0.0106834331527352	0.000618529506027699	NaN	42.4654502868652
391	87.5282974243164	3.7616765499115	-7.86328220367432	0.000618529506027699	0.0321119390428066	0.012956153601408	-0.000680167751852423	NaN	43.7641487121582
392	86.8789520263672	3.11232805252075	-7.6684775352478	-0.0110697457566857	0.0262678004801273	0.0428261905908585	-0.0113944197073579	NaN	43.4394760131836
393	86.2295989990234	3.7616765499115	-7.79834747314453	-0.000355493422830477	0.00516396993771195	0.0561378374695778	-0.0227580219507217	NaN	43.1147994995117
394	84.2815551757813	3.43700218200684	-7.79834747314453	0.020423661917448	-0.0237320438027382	0.0522417463362217	-0.0318489037454128	NaN	42.1407775878906
395	88.1776504516602	2.13830494880676	-7.60354280471802	0.0298392176628113	-0.0389917381107807	0.031137915328145	-0.0337969474494457	NaN	44.0888252258301
396	86.8789520263672	3.43700218200684	-7.53860807418823	0.0213976856321096	-0.0383423902094364	0.00970941036939621	-0.0195112787187099	NaN	43.4394760131836
397	85.5802536010742	3.7616765499115	-7.79834747314453	0.0158782228827477	-0.0422384813427925	-0.0250307414680719	-0.0230826959013939	NaN	42.7901268005371
398	86.2295989990234	3.11232805252075	-7.60354280471802	0.013930176384747	-0.0441865250468254	-0.0422384813427925	-0.00879702530801296	NaN	43.1147994995117
399	86.8789520263672	3.7616765499115	-7.73341274261475	0.00841071270406246	-0.0250307414680719	-0.0458098985254765	-0.00555028254166245	NaN	43.4394760131836
400	86.8789520263672	3.7616765499115	-7.27886867523193	0.0123068047687411	-0.0221086721867323	-0.0513293594121933	0.0103587592020631	NaN	43.4394760131836
401	85.5802536010742	4.08635091781616	-7.4087381362915	0.00711201597005129	-0.00360223650932312	-0.0587968714535236	-0.00197886489331722	NaN	42.7901268005371
402	85.5802536010742	4.73569965362549	-7.34380340576172	-0.0100957229733467	0.012956153601408	-0.0503553375601768	-0.00327756232582033	NaN	42.7901268005371
403	84.2815551757813	5.06037378311157	-7.34380340576172	-0.00619963090866804	0.0116574559360743	-0.0474332682788372	0.000943203864153475	NaN	42.1407775878906
404	86.2295989990234	4.73569965362549	-7.47367286682129	-0.0263294391334057	0.0405534692108631	-0.0513293594121933	0.0285405199974775	NaN	43.1147994995117
405	88.1776504516602	4.08635091781616	-7.08406400680542	-0.0110697457566857	0.0525664202868938	-0.039641086012125	0.0288651939481497	NaN	44.0888252258301
406	86.2295989990234	5.38504838943481	-7.21393346786499	-0.0159398596733809	0.0681507885456085	-0.0389917381107807	0.0194496400654316	NaN	43.1147994995117
407	84.9309005737305	5.38504838943481	-7.60354280471802	-0.0175632312893867	0.0616573020815849	-0.00457625929266214	-0.0107450718060136	NaN	42.4654502868652
408	86.2295989990234	3.7616765499115	-6.56458520889282	-0.00587495695799589	0.0369820520281792	-0.00100484199356288	0.0155535480007529	NaN	43.1147994995117
409	85.5802536010742	4.08635091781616	-6.95419406890869	-0.00555028254166245	0.0223717093467712	0.0230210572481155	0.00386527273803949	NaN	42.7901268005371
410	86.2295989990234	4.41102504730225	-6.88925933837891	-0.00230353930965066	0.00808603875339031	0.0191249661147594	0.00678734155371785	NaN	43.1147994995117
411	84.2815551757813	5.06037378311157	-7.6684775352478	0.000943203864153475	0.00646266713738441	0.0171769186854362	0.00321592413820326	NaN	42.1407775878906
412	82.9828567504883	5.06037378311157	-7.53860807418823	0.0194496400654316	0.00354059832170606	0.0123068047687411	-0.00457625929266214	NaN	41.4914283752441
413	81.6841583251953	4.73569965362549	-7.4087381362915	-0.000680167751852423	-0.00392691092565656	0.0480209775269032	-0.00425158534198999	NaN	40.8420791625977
414	82.3335113525391	5.38504838943481	-7.4087381362915	0.0226963832974434	-0.02697878703475	0.0340599827468395	-0.0201606266200542	NaN	41.1667556762695
415	84.2815551757813	5.38504838943481	-7.86328220367432	0.0152288740500808	-0.0256800893694162	0.0220470335334539	-0.0221086721867323	NaN	42.1407775878906
416	82.9828567504883	5.06037378311157	-7.79834747314453	0.0200989879667759	-0.0191866029053926	0.00483929552137852	-0.0224333461374044	NaN	41.4914283752441
417	84.9309005737305	4.08635091781616	-7.53860807418823	0.0162028968334198	-0.017887907102704	-0.00717365415766835	-0.0240567177534103	NaN	42.4654502868652
418	84.9309005737305	5.7097225189209	-7.86328220367432	0.0123068047687411	-0.00327756232582033	-0.00230353930965066	-0.0282774847000837	NaN	42.4654502868652
419	84.2815551757813	5.06037378311157	-7.60354280471802	0.00808603875339031	0.0210730116814375	0.0178262684494257	-0.0152905117720366	NaN	42.1407775878906
420	84.9309005737305	5.7097225189209	-7.60354280471802	0.00646266713738441	0.0246444288641214	0.0467222817242146	-0.0107450718060136	NaN	42.4654502868652
421	84.9309005737305	4.41102504730225	-8.05808639526367	0.00646266713738441	0.0152288740500808	0.0334106348454952	-0.00100484199356288	NaN	42.4654502868652
422	83.632209777832	5.06037378311157	-8.05808639526367	0.00451462110504508	-0.000680167751852423	0.0392547734081745	-0.00392691092565656	NaN	41.816104888916
423	86.2295989990234	3.43700218200684	-7.73341274261475	-0.00782300252467394	0.000943203864153475	0.0230210572481155	0.000943203864153475	NaN	43.1147994995117
424	83.632209777832	4.41102504730225	-8.05808639526367	-0.0250307414680719	0.0178262684494257	0.01847561635077	0.0171769186854362	NaN	41.816104888916
425	86.8789520263672	3.11232805252075	-7.79834747314453	-0.0191866029053926	0.0230210572481155	0.0181509424000978	0.0226963832974434	NaN	43.4394760131836
426	84.9309005737305	4.41102504730225	-7.86328220367432	-0.0133424662053585	0.0188002903014421	-0.0136671401560307	0.012956153601408	NaN	42.4654502868652
427	86.2295989990234	4.73569965362549	-7.86328220367432	-0.0175632312893867	0.0142548503354192	-0.0250307414680719	0.00548864435404539	NaN	43.1147994995117
428	84.2815551757813	5.06037378311157	-7.86328220367432	-0.0139918150380254	0.00808603875339031	-0.0341216214001179	0.00548864435404539	NaN	42.1407775878906
429	86.8789520263672	5.38504838943481	-7.79834747314453	-0.00782300252467394	0.0022419011220336	-0.0389917381107807	0.011982130818069	NaN	43.4394760131836
430	84.9309005737305	5.7097225189209	-7.79834747314453	-0.00782300252467394	0.00743668992072344	-0.0428878292441368	0.01100810803473	NaN	42.4654502868652
431	84.9309005737305	4.73569965362549	-7.99315214157104	0.000293855206109583	0.00743668992072344	-0.0536020807921886	0.0106834331527352	NaN	42.4654502868652
432	84.2815551757813	5.38504838943481	-7.6684775352478	0.00418994715437293	0.0132808275520802	-0.0526280589401722	0.00256657530553639	NaN	42.1407775878906
433	84.9309005737305	5.7097225189209	-8.12302207946777	0.00776136433705688	0.000943203864153475	-0.023407369852066	-0.00814767740666866	NaN	42.4654502868652
434	84.9309005737305	5.06037378311157	-8.38276100158691	0.0217223595827818	-0.0240567177534103	0.00159255252219737	-0.0110697457566857	NaN	42.4654502868652
435	86.2295989990234	4.41102504730225	-7.86328220367432	0.0262678004801273	-0.0292515084147453	0.0213976856321096	-0.0149658378213644	NaN	43.1147994995117
436	84.2815551757813	5.38504838943481	-7.86328220367432	0.0275664981454611	-0.0393164120614529	0.00970941036939621	-0.00847235135734081	NaN	42.1407775878906
437	84.9309005737305	4.73569965362549	-7.53860807418823	0.0207483377307653	-0.0402904339134693	0.00678734155371785	-0.00814767740666866	NaN	42.4654502868652
438	86.2295989990234	4.41102504730225	-7.27886867523193	0.00906006153672934	-0.02697878703475	-0.00327756232582033	-0.00814767740666866	NaN	43.1147994995117
439	84.2815551757813	6.35907125473022	-7.73341274261475	0.011982130818069	-0.028926832601428	0.00743668992072344	-0.000355493422830477	NaN	42.1407775878906
440	84.9309005737305	5.7097225189209	-7.73341274261475	0.0171769186854362	-0.0256800893694162	0.00548864435404539	-0.00197886489331722	NaN	42.4654502868652
441	83.632209777832	5.7097225189209	-7.73341274261475	0.00873538758605719	-0.0120437685400248	0.0106834331527352	0.0100340843200684	NaN	41.816104888916
442	83.632209777832	5.38504838943481	-7.86328220367432	-0.00132951640989631	-0.0136671401560307	0.00256657530553639	0.00159255252219737	NaN	41.816104888916
443	84.9309005737305	4.73569965362549	-7.53860807418823	-0.0165892094373703	-0.0159398596733809	-0.0165892094373703	0.0168522447347641	NaN	42.4654502868652
444	84.2815551757813	4.73569965362549	-7.34380340576172	-0.0292515084147453	0.00354059832170606	-0.0363943427801132	0.0288651939481497	NaN	42.1407775878906
445	82.9828567504883	5.7097225189209	-7.53860807418823	-0.0156151866540313	0.00743668992072344	-0.0542514286935329	0.0243197549134493	NaN	41.4914283752441
446	84.9309005737305	4.41102504730225	-7.47367286682129	-0.0110697457566857	0.0126314787194133	-0.0539267547428608	0.0249691028147936	NaN	42.4654502868652
447	85.5802536010742	4.73569965362549	-7.34380340576172	-0.0143164889886975	0.0106834331527352	-0.0409397818148136	0.012956153601408	NaN	42.7901268005371
448	86.2295989990234	4.08635091781616	-7.47367286682129	-0.0026282137259841	0.00548864435404539	-0.0458098985254765	0.013930176384747	NaN	43.1147994995117
449	86.2295989990234	4.41102504730225	-7.21393346786499	-0.00522560812532902	0.0168522447347641	-0.0383423902094364	0.00256657530553639	NaN	43.1147994995117
450	85.5802536010742	4.41102504730225	-7.08406400680542	-0.000355493422830477	0.0217223595827818	-0.0169138833880424	0.0126314787194133	NaN	42.7901268005371
451	83.632209777832	4.73569965362549	-7.53860807418823	0.00841071270406246	0.0334106348454952	-0.00522560812532902	0.00256657530553639	NaN	41.816104888916
452	84.2815551757813	4.41102504730225	-7.60354280471802	-0.00197886489331722	0.0327612869441509	-0.00100484199356288	-0.00814767740666866	NaN	42.1407775878906
453	84.9309005737305	4.41102504730225	-7.73341274261475	0.012956153601408	0.0298392176628113	0.0321119390428066	-0.0107450718060136	NaN	42.4654502868652
454	85.5802536010742	3.43700218200684	-7.6684775352478	0.0275664981454611	0.0165275707840919	0.0519170723855495	-0.028926832601428	NaN	42.7901268005371
455	84.2815551757813	4.41102504730225	-7.9282169342041	0.0265924744307995	0.0373067259788513	0.0584105588495731	-0.0311995539814234	NaN	42.1407775878906
456	84.2815551757813	4.41102504730225	-7.27886867523193	0.0213976856321096	0.0360080301761627	0.0707481801509857	-0.0376930385828018	NaN	42.1407775878906
457	86.8789520263672	4.08635091781616	-7.79834747314453	0.0126314787194133	0.0314625911414623	0.0574365332722664	-0.0302255302667618	NaN	43.4394760131836
458	84.2815551757813	5.7097225189209	-7.9282169342041	0.01100810803473	0.0382807515561581	0.0457482598721981	-0.0204853005707264	NaN	42.1407775878906
459	85.5802536010742	5.38504838943481	-7.9282169342041	0.00906006153672934	0.0330859608948231	0.0213976856321096	-0.0139918150380254	NaN	42.7901268005371
460	85.5802536010742	5.7097225189209	-7.86328220367432	0.00711201597005129	0.0220470335334539	-0.00425158534198999	-0.00912170019000769	NaN	42.7901268005371
461	86.2295989990234	4.73569965362549	-7.79834747314453	-0.00197886489331722	0.00354059832170606	-0.0256800893694162	0.00126787810586393	NaN	43.1147994995117
462	86.8789520263672	5.06037378311157	-7.47367286682129	-0.00197886489331722	-0.038017712533474	-0.0350956469774246	-0.0104203969240189	NaN	43.4394760131836
463	86.2295989990234	6.03439664840698	-8.4476957321167	-0.0107450718060136	-0.0458098985254765	-0.0500306636095047	0.00938473641872406	NaN	43.1147994995117
464	84.9309005737305	5.38504838943481	-8.12302207946777	-0.0282774847000837	-0.0276281367987394	-0.063342310488224	0.0327612869441509	NaN	42.4654502868652
465	86.8789520263672	4.08635091781616	-7.79834747314453	-0.0191866029053926	0.0223717093467712	-0.0510046854615211	0.036657378077507	NaN	43.4394760131836
466	85.5802536010742	5.7097225189209	-7.86328220367432	-0.0152905117720366	0.0308132413774729	-0.0500306636095047	0.0334106348454952	NaN	42.7901268005371
467	86.2295989990234	5.7097225189209	-7.6684775352478	-0.0126931173726916	0.0126314787194133	-0.0292515084147453	0.0220470335334539	NaN	43.1147994995117
468	86.2295989990234	4.41102504730225	-7.14899873733521	-0.0133424662053585	-0.00522560812532902	-0.00652430532500148	0.0223717093467712	NaN	43.1147994995117
469	86.2295989990234	4.73569965362549	-7.53860807418823	0.0022419011220336	-0.00360223650932312	0.0123068047687411	0.0194496400654316	NaN	43.1147994995117
470	86.8789520263672	4.73569965362549	-7.47367286682129	-3.08191010844894e-05	-0.0175632312893867	0.00711201597005129	0.0171769186854362	NaN	43.4394760131836
471	84.9309005737305	5.06037378311157	-7.4087381362915	-0.00490093370899558	-0.0133424662053585	0.0155535480007529	0.01847561635077	NaN	42.4654502868652
472	83.632209777832	5.38504838943481	-7.4087381362915	-0.0104203969240189	-0.0256800893694162	0.00418994715437293	0.00289124972186983	NaN	41.816104888916
473	82.9828567504883	6.35907125473022	-7.21393346786499	-0.000680167751852423	-0.0250307414680719	0.0243197549134493	0.00256657530553639	NaN	41.4914283752441
474	82.3335113525391	5.7097225189209	-7.34380340576172	0.0327612869441509	-0.0402904339134693	0.0463976077735424	-0.0156151866540313	NaN	41.1667556762695
475	84.9309005737305	4.41102504730225	-7.6684775352478	0.0220470335334539	-0.0474332682788372	0.040228795260191	-0.0172385573387146	NaN	42.4654502868652
476	84.2815551757813	5.38504838943481	-7.99315214157104	0.0191249661147594	-0.0302255302667618	0.0213976856321096	-0.0146411629393697	NaN	42.1407775878906
477	84.9309005737305	5.7097225189209	-7.27886867523193	0.0113327819854021	-0.0302255302667618	0.0223717093467712	-0.00977104809135199	NaN	42.4654502868652
478	87.5282974243164	4.08635091781616	-6.75938940048218	0.011982130818069	-0.0247060675173998	0.0116574559360743	-0.00295288790948689	NaN	43.7641487121582
479	86.8789520263672	4.08635091781616	-7.08406400680542	0.00743668992072344	-0.017887907102704	0.0275664981454611	0.0142548503354192	NaN	43.4394760131836
480	86.8789520263672	3.43700218200684	-7.53860807418823	-0.00295288790948689	-0.021459324285388	0.031137915328145	0.011982130818069	NaN	43.4394760131836
481	85.5802536010742	2.78765368461609	-7.6684775352478	0.00970941036939621	-0.0149658378213644	0.0314625911414623	0.00548864435404539	NaN	42.7901268005371
482	84.9309005737305	3.7616765499115	-7.6684775352478	0.0100340843200684	-0.0113944197073579	0.00613799272105098	-0.000680167751852423	NaN	42.4654502868652
483	86.8789520263672	3.11232805252075	-7.6684775352478	-0.00197886489331722	-0.000355493422830477	-0.00619963090866804	0.000618529506027699	NaN	43.4394760131836
484	86.8789520263672	3.7616765499115	-7.60354280471802	-0.0250307414680719	0.0301638916134834	-0.0315242260694504	0.0272418223321438	NaN	43.4394760131836
485	84.9309005737305	5.06037378311157	-7.60354280471802	-0.0117190945893526	0.031137915328145	-0.0337969474494457	0.0191249661147594	NaN	42.4654502868652
486	84.2815551757813	4.41102504730225	-7.60354280471802	-0.0188619289547205	0.0431508645415306	-0.0389917381107807	-0.00814767740666866	NaN	42.1407775878906
487	86.2295989990234	4.08635091781616	-7.6684775352478	-0.0162645354866982	0.0369820520281792	-0.0376930385828018	0.0162028968334198	NaN	43.1147994995117
488	86.2295989990234	4.73569965362549	-7.79834747314453	-0.0126931173726916	0.0379560738801956	-0.028926832601428	-0.00847235135734081	NaN	43.1147994995117
489	84.9309005737305	5.38504838943481	-7.73341274261475	-0.00749832857400179	0.041852168738842	-0.0256800893694162	0.00808603875339031	NaN	42.4654502868652
490	84.2815551757813	5.38504838943481	-8.25289154052734	-0.00587495695799589	0.0334106348454952	-0.0152905117720366	-0.00165419070981443	NaN	42.1407775878906
491	86.2295989990234	4.41102504730225	-7.73341274261475	0.00126787810586393	0.0337353087961674	-0.017887907102704	0.000943203864153475	NaN	43.1147994995117
492	86.2295989990234	5.06037378311157	-7.79834747314453	0.00451462110504508	0.0262678004801273	0.00321592413820326	-0.00619963090866804	NaN	43.1147994995117
493	87.5282974243164	4.41102504730225	-8.05808639526367	0.0142548503354192	0.00191722682211548	0.0480209775269032	-0.0136671401560307	NaN	43.7641487121582
494	86.8789520263672	5.06037378311157	-7.9282169342041	0.0298392176628113	-0.0247060675173998	0.0444495603442192	-0.0217839982360601	NaN	43.4394760131836
495	84.9309005737305	5.06037378311157	-7.79834747314453	0.0343846566975117	-0.0260047651827335	0.0434755384922028	-0.0195112787187099	NaN	42.4654502868652
496	86.8789520263672	4.41102504730225	-7.34380340576172	0.0249691028147936	-0.0230826959013939	0.0470469556748867	-0.0149658378213644	NaN	43.4394760131836
497	87.5282974243164	4.41102504730225	-7.53860807418823	0.0230210572481155	-0.0217839982360601	0.0399041213095188	-0.0149658378213644	NaN	43.7641487121582
498	84.2815551757813	5.06037378311157	-8.12302207946777	0.0200989879667759	-0.0253554154187441	0.0389300994575024	-0.00490093370899558	NaN	42.1407775878906
499	84.9309005737305	5.06037378311157	-7.99315214157104	0.00743668992072344	-0.0282774847000837	0.0295145437121391	-0.000355493422830477	NaN	42.4654502868652
500	81.6841583251953	5.06037378311157	-7.6684775352478	0.0126314787194133	-0.0237320438027382	0.01100810803473	0.00483929552137852	NaN	40.8420791625977
501	82.9828567504883	4.73569965362549	-7.60354280471802	-0.000355493422830477	-0.0169138833880424	0.0188002903014421	0.00678734155371785	NaN	41.4914283752441
502	82.9828567504883	4.41102504730225	-7.4087381362915	-0.0110697457566857	-0.00652430532500148	0.00516396993771195	0.00321592413820326	NaN	41.4914283752441
503	83.632209777832	5.06037378311157	-7.73341274261475	-0.0139918150380254	-0.00749832857400179	-0.00230353930965066	-0.00132951640989631	NaN	41.816104888916
504	84.2815551757813	5.38504838943481	-7.99315214157104	-0.0253554154187441	0.00841071270406246	-0.0123684434220195	0.0252937767654657	NaN	42.1407775878906
505	86.8789520263672	3.7616765499115	-7.73341274261475	-0.0146411629393697	0.0155535480007529	-0.0133424662053585	0.0210730116814375	NaN	43.4394760131836
506	85.5802536010742	5.06037378311157	-7.86328220367432	-0.00977104809135199	0.01847561635077	-0.0292515084147453	0.01847561635077	NaN	42.7901268005371
507	84.9309005737305	5.7097225189209	-7.86328220367432	-0.0198359526693821	0.0162028968334198	-0.0279528107494116	0.00841071270406246	NaN	42.4654502868652
508	84.9309005737305	4.08635091781616	-7.27886867523193	-0.0165892094373703	0.0113327819854021	-0.0435371771454811	-0.000355493422830477	NaN	42.4654502868652
509	86.2295989990234	4.08635091781616	-7.4087381362915	-0.00490093370899558	0.0155535480007529	-0.0276281367987394	0.00159255252219737	NaN	43.1147994995117
510	84.9309005737305	2.78765368461609	-7.6684775352478	0.00386527273803949	0.0171769186854362	-0.0464592464268208	0.00289124972186983	NaN	42.4654502868652
511	84.2815551757813	4.08635091781616	-7.86328220367432	-0.00327756232582033	0.00808603875339031	-0.0299008563160896	-0.00555028254166245	NaN	42.1407775878906
512	85.5802536010742	3.7616765499115	-8.05808639526367	0.00126787810586393	0.00386527273803949	-0.0328229255974293	-0.00197886489331722	NaN	42.7901268005371
513	85.5802536010742	5.38504838943481	-7.86328220367432	0.00483929552137852	0.00159255252219737	-0.000355493422830477	-0.0204853005707264	NaN	42.7901268005371
514	84.9309005737305	4.73569965362549	-7.86328220367432	0.0246444288641214	-0.0165892094373703	0.0116574559360743	-0.02697878703475	NaN	42.4654502868652
515	86.8789520263672	4.73569965362549	-7.86328220367432	0.0197743140161037	-0.00490093370899558	0.0236704051494598	-0.0266541130840778	NaN	43.4394760131836
516	86.2295989990234	5.38504838943481	-8.12302207946777	0.0278911720961332	0.00581331877037883	0.00906006153672934	-0.0195112787187099	NaN	43.1147994995117
517	84.9309005737305	5.06037378311157	-7.99315214157104	0.0158782228827477	0.00613799272105098	-0.00977104809135199	-0.0133424662053585	NaN	42.4654502868652
518	87.5282974243164	3.7616765499115	-7.9282169342041	0.00938473641872406	0.0197743140161037	-0.0315242260694504	-0.0156151866540313	NaN	43.7641487121582
519	86.8789520263672	4.73569965362549	-7.99315214157104	0.00354059832170606	0.0379560738801956	-0.0471085943281651	-0.0026282137259841	NaN	43.4394760131836
520	86.2295989990234	4.08635091781616	-7.79834747314453	0.0132808275520802	0.0376313999295235	-0.0510046854615211	0.00191722682211548	NaN	43.1147994995117
521	84.2815551757813	4.73569965362549	-8.12302207946777	0.00841071270406246	0.0470469556748867	-0.0428878292441368	-0.00490093370899558	NaN	42.1407775878906
522	85.5802536010742	5.06037378311157	-8.12302207946777	0.00256657530553639	0.0421768426895142	-0.021459324285388	-0.00425158534198999	NaN	42.7901268005371
523	86.2295989990234	4.41102504730225	-7.86328220367432	-0.0136671401560307	0.0431508645415306	0.0022419011220336	0.00256657530553639	NaN	43.1147994995117
524	84.9309005737305	5.38504838943481	-7.73341274261475	-0.0208099745213985	0.0535404421389103	0.00256657530553639	0.0217223595827818	NaN	42.4654502868652
525	86.2295989990234	5.06037378311157	-7.6684775352478	-0.0175632312893867	0.0395794473588467	0.020423661917448	0.00743668992072344	NaN	43.1147994995117
526	84.9309005737305	5.38504838943481	-7.4087381362915	-0.00619963090866804	0.011982130818069	0.0272418223321438	0.0165275707840919	NaN	42.4654502868652
527	86.2295989990234	3.7616765499115	-7.6684775352478	-0.0136671401560307	-0.00392691092565656	0.0444495603442192	0.00711201597005129	NaN	43.1147994995117
528	84.2815551757813	5.38504838943481	-7.99315214157104	-0.0204853005707264	-0.0149658378213644	0.0483456552028656	0.00451462110504508	NaN	42.1407775878906
529	83.632209777832	4.73569965362549	-7.9282169342041	-0.0117190945893526	-0.02697878703475	0.0408781431615353	0.00256657530553639	NaN	41.816104888916
530	82.9828567504883	5.7097225189209	-7.6684775352478	-0.00230353930965066	-0.0328229255974293	0.0343846566975117	0.00873538758605719	NaN	41.4914283752441
531	83.632209777832	5.06037378311157	-7.73341274261475	-0.00392691092565656	-0.0253554154187441	0.00159255252219737	0.000293855206109583	NaN	41.816104888916
532	85.5802536010742	4.08635091781616	-7.34380340576172	-0.0123684434220195	-0.0357449948787689	-0.0146411629393697	-0.00327756232582033	NaN	42.7901268005371
533	86.8789520263672	3.7616765499115	-7.4087381362915	0.00321592413820326	-0.0568488240242004	-0.0227580219507217	-0.0130177913233638	NaN	43.4394760131836
534	84.9309005737305	5.38504838943481	-7.60354280471802	0.0288651939481497	-0.0594462193548679	-0.00619963090866804	-0.0139918150380254	NaN	42.4654502868652
535	88.1776504516602	4.41102504730225	-7.73341274261475	0.0152288740500808	-0.0536020807921886	-0.0136671401560307	-0.0162645354866982	NaN	44.0888252258301
536	85.5802536010742	5.38504838943481	-7.53860807418823	0.0265924744307995	-0.0402904339134693	0.00126787810586393	-0.0149658378213644	NaN	42.7901268005371
537	86.2295989990234	3.11232805252075	-7.14899873733521	0.0155535480007529	-0.043212503194809	-0.0113944197073579	-0.00392691092565656	NaN	43.1147994995117
538	86.8789520263672	3.11232805252075	-7.34380340576172	0.0116574559360743	-0.0376930385828018	-0.0139918150380254	-3.08191010844894e-05	NaN	43.4394760131836
539	87.5282974243164	2.46297931671143	-7.73341274261475	0.0113327819854021	-0.02697878703475	-0.00392691092565656	0.01100810803473	NaN	43.7641487121582
540	86.8789520263672	2.78765368461609	-7.6684775352478	0.00581331877037883	-0.0256800893694162	-0.00457625929266214	0.0171769186854362	NaN	43.4394760131836
541	84.9309005737305	4.41102504730225	-7.73341274261475	0.0132808275520802	-0.0169138833880424	-0.0026282137259841	0.0233457311987877	NaN	42.4654502868652
542	84.9309005737305	4.73569965362549	-7.6684775352478	0.00970941036939621	-0.0204853005707264	-0.00490093370899558	0.00678734155371785	NaN	42.4654502868652
543	84.9309005737305	5.06037378311157	-7.73341274261475	-0.0152905117720366	-0.0133424662053585	-0.00814767740666866	0.0158782228827477	NaN	42.4654502868652
544	86.8789520263672	4.73569965362549	-7.53860807418823	-0.0230826959013939	-0.000355493422830477	-0.0208099745213985	0.0298392176628113	NaN	43.4394760131836
545	85.5802536010742	5.06037378311157	-7.73341274261475	-0.0230826959013939	0.0116574559360743	-0.0165892094373703	0.0324366129934788	NaN	42.7901268005371
546	88.1776504516602	4.08635091781616	-8.12302207946777	-0.0120437685400248	0.0188002903014421	-0.0182125810533762	0.0217223595827818	NaN	44.0888252258301
547	86.2295989990234	5.38504838943481	-8.12302207946777	-0.0224333461374044	0.0353586822748184	-0.00457625929266214	0.00873538758605719	NaN	43.1147994995117
548	86.2295989990234	3.7616765499115	-7.53860807418823	-0.0104203969240189	0.0428261905908585	0.00581331877037883	-0.00684897974133492	NaN	43.1147994995117
549	86.8789520263672	4.73569965362549	-7.34380340576172	0.00159255252219737	0.0249691028147936	0.0168522447347641	0.00289124972186983	NaN	43.4394760131836
550	86.8789520263672	4.08635091781616	-7.60354280471802	-0.00847235135734081	0.0158782228827477	0.013930176384747	-0.000355493422830477	NaN	43.4394760131836
551	86.8789520263672	4.41102504730225	-7.86328220367432	0.00548864435404539	0.0197743140161037	0.0275664981454611	-0.00717365415766835	NaN	43.4394760131836
552	86.2295989990234	4.73569965362549	-7.6684775352478	0.00516396993771195	0.013930176384747	0.0298392176628113	-0.0152905117720366	NaN	43.1147994995117
553	85.5802536010742	5.06037378311157	-7.60354280471802	0.0142548503354192	-0.000680167751852423	0.0340599827468395	-0.0195112787187099	NaN	42.7901268005371
554	86.8789520263672	4.41102504730225	-7.79834747314453	0.0334106348454952	-0.0240567177534103	0.0382807515561581	-0.0308748781681061	NaN	43.4394760131836
555	86.8789520263672	4.08635091781616	-7.01912927627563	0.0308132413774729	-0.0227580219507217	0.0317872650921345	-0.0224333461374044	NaN	43.4394760131836
556	86.2295989990234	4.08635091781616	-7.27886867523193	0.036657378077507	-0.0188619289547205	0.00808603875339031	-0.0305502042174339	NaN	43.1147994995117
557	84.2815551757813	5.38504838943481	-7.99315214157104	0.0213976856321096	-0.0130177913233638	-0.0165892094373703	-0.0247060675173998	NaN	42.1407775878906
558	82.9828567504883	5.06037378311157	-7.6684775352478	0.00613799272105098	-0.0139918150380254	-0.0263294391334057	-0.0126931173726916	NaN	41.4914283752441
559	82.3335113525391	4.73569965362549	-7.47367286682129	0.00873538758605719	0.00906006153672934	-0.0227580219507217	-0.00360223650932312	NaN	41.1667556762695
560	84.9309005737305	4.73569965362549	-7.53860807418823	-0.00100484199356288	0.00646266713738441	-0.0146411629393697	0.000618529506027699	NaN	42.4654502868652
561	84.9309005737305	5.06037378311157	-7.34380340576172	0.00646266713738441	0.0236704051494598	-0.00684897974133492	-0.00847235135734081	NaN	42.4654502868652
562	86.2295989990234	4.41102504730225	-7.6684775352478	-0.0133424662053585	0.0282158460468054	0.00743668992072344	-0.00360223650932312	NaN	43.1147994995117
563	87.5282974243164	4.08635091781616	-7.27886867523193	-0.0198359526693821	0.0314625911414623	0.00906006153672934	0.011982130818069	NaN	43.7641487121582
564	85.5802536010742	4.73569965362549	-7.47367286682129	-0.0250307414680719	0.0636053457856178	0.0126314787194133	0.0197743140161037	NaN	42.7901268005371
565	88.1776504516602	4.08635091781616	-7.08406400680542	-0.0273034609854221	0.0652287155389786	-0.00944637414067984	0.0334106348454952	NaN	44.0888252258301
566	85.5802536010742	4.41102504730225	-6.75938940048218	-0.0191866029053926	0.0580858811736107	-0.00977104809135199	0.0207483377307653	NaN	42.7901268005371
567	87.5282974243164	2.78765368461609	-7.08406400680542	-0.0126931173726916	0.0558131635189056	-0.0328229255974293	0.0197743140161037	NaN	43.7641487121582
568	86.2295989990234	3.43700218200684	-7.6684775352478	-0.0169138833880424	0.0486703291535378	-0.0419138073921204	-0.000355493422830477	NaN	43.1147994995117
569	86.8789520263672	4.08635091781616	-7.6684775352478	-0.0165892094373703	0.0347093306481838	-0.0591215454041958	0.0171769186854362	NaN	43.4394760131836
570	85.5802536010742	4.41102504730225	-7.73341274261475	-0.00879702530801296	0.0327612869441509	-0.0734072178602219	0.00743668992072344	NaN	42.7901268005371
571	88.8269958496094	4.41102504730225	-7.60354280471802	-0.00165419070981443	0.0194496400654316	-0.0695111230015755	0.00483929552137852	NaN	44.4134979248047
572	87.5282974243164	3.7616765499115	-7.21393346786499	-0.000355493422830477	0.01847561635077	-0.0526280589401722	0.000293855206109583	NaN	43.7641487121582
573	88.1776504516602	4.08635091781616	-7.34380340576172	0.0142548503354192	-0.00230353930965066	-0.0299008563160896	0.00256657530553639	NaN	44.0888252258301
574	86.2295989990234	4.08635091781616	-7.47367286682129	0.0285405199974775	-0.021459324285388	0.00646266713738441	-0.0143164889886975	NaN	43.1147994995117
575	85.5802536010742	5.06037378311157	-7.79834747314453	0.0317872650921345	-0.0357449948787689	0.00808603875339031	-0.0120437685400248	NaN	42.7901268005371
576	85.5802536010742	4.41102504730225	-7.60354280471802	0.0298392176628113	-0.0376930385828018	0.0314625911414623	-0.00652430532500148	NaN	42.7901268005371
577	87.5282974243164	3.7616765499115	-7.9282169342041	0.0249691028147936	-0.0480826161801815	0.0285405199974775	-0.0117190945893526	NaN	43.7641487121582
578	86.2295989990234	4.08635091781616	-7.86328220367432	0.00873538758605719	-0.0545761026442051	0.0295145437121391	-0.00295288790948689	NaN	43.1147994995117
579	85.5802536010742	5.06037378311157	-7.73341274261475	0.011982130818069	-0.0662643760442734	0.0444495603442192	0.000943203864153475	NaN	42.7901268005371
580	87.5282974243164	4.08635091781616	-7.47367286682129	0.0136055024340749	-0.0695111230015755	0.0353586822748184	0.00354059832170606	NaN	43.7641487121582
581	86.8789520263672	3.7616765499115	-7.47367286682129	0.0126314787194133	-0.0717838406562805	0.0301638916134834	0.000943203864153475	NaN	43.4394760131836
582	86.8789520263672	4.41102504730225	-7.6684775352478	0.00776136433705688	-0.0610695891082287	0.0194496400654316	0.00126787810586393	NaN	43.4394760131836
583	83.632209777832	6.03439664840698	-7.86328220367432	-0.0185372550040483	-0.043212503194809	0.011982130818069	0.0116574559360743	NaN	41.816104888916
584	86.2295989990234	4.41102504730225	-7.6684775352478	-0.0263294391334057	-0.017887907102704	0.0142548503354192	0.029189869761467	NaN	43.1147994995117
585	82.9828567504883	4.41102504730225	-7.53860807418823	-0.0201606266200542	-0.0104203969240189	0.00808603875339031	0.0340599827468395	NaN	41.4914283752441
586	84.9309005737305	4.08635091781616	-7.86328220367432	-0.0169138833880424	0.0100340843200684	0.00678734155371785	0.0116574559360743	NaN	42.4654502868652
587	82.9828567504883	5.38504838943481	-7.99315214157104	-0.0139918150380254	0.0116574559360743	0.00289124972186983	0.0162028968334198	NaN	41.4914283752441
588	84.2815551757813	5.06037378311157	-7.86328220367432	-0.0133424662053585	0.0200989879667759	-0.0188619289547205	-0.0100957229733467	NaN	42.1407775878906
589	84.9309005737305	4.08635091781616	-7.60354280471802	-0.0120437685400248	0.0373067259788513	-0.0182125810533762	0.00743668992072344	NaN	42.4654502868652
590	85.5802536010742	4.08635091781616	-7.08406400680542	0.00289124972186983	0.0431508645415306	-0.0367190167307854	0.00321592413820326	NaN	42.7901268005371
591	85.5802536010742	5.38504838943481	-7.60354280471802	0.00581331877037883	0.049319677054882	-0.0324982516467571	-0.00587495695799589	NaN	42.7901268005371
592	85.5802536010742	4.73569965362549	-7.99315214157104	0.00289124972186983	0.0421768426895142	-0.0191866029053926	-0.0146411629393697	NaN	42.7901268005371
593	85.5802536010742	4.41102504730225	-7.86328220367432	0.0207483377307653	0.0243197549134493	-0.0107450718060136	-0.0204853005707264	NaN	42.7901268005371
594	85.5802536010742	3.7616765499115	-7.86328220367432	0.0321119390428066	-0.0026282137259841	0.000293855206109583	-0.0331475995481014	NaN	42.7901268005371
595	86.8789520263672	2.13830494880676	-7.34380340576172	0.0175015944987535	-0.00132951640989631	0.00418994715437293	-0.0331475995481014	NaN	43.4394760131836
596	86.8789520263672	3.43700218200684	-7.4087381362915	0.0239950809627771	-0.00652430532500148	0.0188002903014421	-0.0370436906814575	NaN	43.4394760131836
597	85.5802536010742	3.7616765499115	-7.34380340576172	0.0162028968334198	0.00321592413820326	0.00808603875339031	-0.032173577696085	NaN	42.7901268005371
598	85.5802536010742	3.43700218200684	-7.4087381362915	0.00841071270406246	0.0152288740500808	0.00289124972186983	-0.0204853005707264	NaN	42.7901268005371
599	85.5802536010742	3.43700218200684	-7.34380340576172	0.00711201597005129	0.0308132413774729	0.025618452578783	-0.00944637414067984	NaN	42.7901268005371
600	86.8789520263672	4.41102504730225	-7.34380340576172	0.00873538758605719	0.0444495603442192	0.0610079504549503	-0.00425158534198999	NaN	43.4394760131836
601	84.2815551757813	4.41102504730225	-7.34380340576172	0.00126787810586393	0.0486703291535378	0.0658780634403229	-0.00392691092565656	NaN	42.1407775878906
602	84.9309005737305	5.38504838943481	-7.4087381362915	-0.00522560812532902	0.0373067259788513	0.0428261905908585	-0.00132951640989631	NaN	42.4654502868652
603	86.8789520263672	3.7616765499115	-7.6684775352478	-0.0175632312893867	0.0340599827468395	-0.00879702530801296	0.00938473641872406	NaN	43.4394760131836
604	86.2295989990234	5.38504838943481	-7.79834747314453	-0.0292515084147453	0.0389300994575024	-0.0311995539814234	0.0282158460468054	NaN	43.1147994995117
605	87.5282974243164	3.43700218200684	-7.79834747314453	-0.023407369852066	0.0353586822748184	-0.0600955672562122	0.0334106348454952	NaN	43.7641487121582
606	85.5802536010742	5.38504838943481	-7.79834747314453	-0.0159398596733809	0.0438002124428749	-0.0948357209563255	0.0223717093467712	NaN	42.7901268005371
607	86.8789520263672	4.08635091781616	-7.47367286682129	-0.0211346503347158	0.0145795252174139	-0.104900620877743	0.0103587592020631	NaN	43.4394760131836
608	86.8789520263672	4.08635091781616	-7.14899873733521	-0.0104203969240189	-0.00327756232582033	-0.0961344167590141	0.00613799272105098	NaN	43.4394760131836
609	88.1776504516602	3.7616765499115	-7.53860807418823	-0.0126931173726916	-0.021459324285388	-0.0734072178602219	0.00938473641872406	NaN	44.0888252258301
610	86.8789520263672	4.08635091781616	-7.47367286682129	-0.00555028254166245	-0.0308748781681061	-0.0610695891082287	0.00321592413820326	NaN	43.4394760131836
611	87.5282974243164	3.7616765499115	-7.01912927627563	0.00159255252219737	-0.0331475995481014	-0.0324982516467571	-0.00490093370899558	NaN	43.7641487121582
612	85.5802536010742	4.41102504730225	-7.34380340576172	-0.00360223650932312	-0.0227580219507217	-0.0243813935667276	-0.00490093370899558	NaN	42.7901268005371
613	84.2815551757813	4.08635091781616	-7.27886867523193	0.0136055024340749	0.00841071270406246	0.0194496400654316	-0.0182125810533762	NaN	42.1407775878906
614	83.632209777832	4.08635091781616	-7.14899873733521	0.0220470335334539	-0.0393164120614529	0.0616573020815849	-0.0279528107494116	NaN	41.816104888916
615	82.3335113525391	4.73569965362549	-7.08406400680542	0.0236704051494598	-0.0376930385828018	0.0571118593215942	-0.0247060675173998	NaN	41.1667556762695
616	83.632209777832	4.08635091781616	-7.21393346786499	0.0265924744307995	-0.0519787110388279	0.0541897900402546	-0.0243813935667276	NaN	41.816104888916
617	84.9309005737305	4.41102504730225	-7.47367286682129	0.0142548503354192	-0.0623682886362076	0.0233457311987877	-0.0156151866540313	NaN	42.4654502868652
618	85.5802536010742	4.73569965362549	-7.53860807418823	0.00418994715437293	-0.0529527328908443	0.0236704051494598	-0.0126931173726916	NaN	42.7901268005371
619	84.2815551757813	5.38504838943481	-7.73341274261475	0.00613799272105098	-0.0523033849895	0.0123068047687411	-0.00392691092565656	NaN	42.1407775878906
620	85.5802536010742	4.41102504730225	-7.60354280471802	0.0149041991680861	-0.0402904339134693	0.00906006153672934	0.000943203864153475	NaN	42.7901268005371
621	86.2295989990234	4.08635091781616	-8.18795680999756	0.0142548503354192	-0.0341216214001179	0.0145795252174139	-0.00360223650932312	NaN	43.1147994995117
622	88.1776504516602	2.78765368461609	-7.73341274261475	0.00873538758605719	-0.0292515084147453	0.00126787810586393	0.000293855206109583	NaN	44.0888252258301
623	85.5802536010742	4.08635091781616	-7.73341274261475	-0.0130177913233638	-0.0224333461374044	-0.0130177913233638	0.012956153601408	NaN	42.7901268005371
624	87.5282974243164	2.46297931671143	-7.53860807418823	-0.0201606266200542	0.00451462110504508	-0.0110697457566857	0.0175015944987535	NaN	43.7641487121582
625	86.2295989990234	3.11232805252075	-7.73341274261475	-0.0104203969240189	0.0168522447347641	0.0116574559360743	0.0308132413774729	NaN	43.1147994995117
626	88.1776504516602	2.46297931671143	-7.4087381362915	-0.0165892094373703	0.0220470335334539	0.0022419011220336	0.0217223595827818	NaN	44.0888252258301
627	86.2295989990234	4.08635091781616	-7.9282169342041	-0.00814767740666866	0.01847561635077	-0.0130177913233638	0.00711201597005129	NaN	43.1147994995117
628	86.2295989990234	4.41102504730225	-7.99315214157104	-0.0107450718060136	0.0191249661147594	0.000293855206109583	-0.00230353930965066	NaN	43.1147994995117
629	85.5802536010742	5.06037378311157	-7.86328220367432	-0.00782300252467394	0.0239950809627771	0.00256657530553639	-0.000355493422830477	NaN	42.7901268005371
630	86.2295989990234	5.06037378311157	-7.79834747314453	0.00776136433705688	0.0262678004801273	0.00808603875339031	-0.00295288790948689	NaN	43.1147994995117
631	84.9309005737305	5.06037378311157	-7.60354280471802	-0.00197886489331722	0.0233457311987877	-0.00847235135734081	-0.00652430532500148	NaN	42.4654502868652
632	86.8789520263672	4.08635091781616	-7.6684775352478	-0.00132951640989631	0.0272418223321438	-0.017887907102704	-0.00782300252467394	NaN	43.4394760131836
633	86.2295989990234	4.73569965362549	-8.18795680999756	0.0136055024340749	0.0207483377307653	-0.00977104809135199	-0.0182125810533762	NaN	43.1147994995117
634	86.2295989990234	5.38504838943481	-8.25289154052734	0.0259431265294552	-3.08191010844894e-05	0.00451462110504508	-0.0324982516467571	NaN	43.1147994995117
635	88.1776504516602	4.08635091781616	-7.34380340576172	0.0220470335334539	0.00418994715437293	-0.0130177913233638	-0.021459324285388	NaN	44.0888252258301
636	86.2295989990234	5.38504838943481	-7.9282169342041	0.0262678004801273	0.00613799272105098	-0.0230826959013939	-0.0201606266200542	NaN	43.1147994995117
637	84.9309005737305	4.73569965362549	-7.4087381362915	0.00873538758605719	0.0158782228827477	-0.0406151078641415	-0.021459324285388	NaN	42.4654502868652
638	86.2295989990234	4.08635091781616	-7.21393346786499	0.00613799272105098	0.0188002903014421	-0.0399657599627972	-0.00522560812532902	NaN	43.1147994995117
639	87.5282974243164	3.43700218200684	-7.53860807418823	-0.00425158534198999	0.0162028968334198	-0.0217839982360601	0.00970941036939621	NaN	43.7641487121582
640	86.8789520263672	4.73569965362549	-7.60354280471802	-0.00782300252467394	0.0194496400654316	0.00386527273803949	0.0152288740500808	NaN	43.4394760131836
641	86.2295989990234	3.7616765499115	-7.34380340576172	-0.00230353930965066	0.0162028968334198	0.00581331877037883	0.00191722682211548	NaN	43.1147994995117
642	83.632209777832	5.7097225189209	-7.4087381362915	-0.0120437685400248	0.0236704051494598	0.0100340843200684	0.00256657530553639	NaN	41.816104888916
643	84.2815551757813	4.08635091781616	-7.14899873733521	-0.0308748781681061	0.0236704051494598	0.00321592413820326	0.0171769186854362	NaN	42.1407775878906
644	82.3335113525391	5.38504838943481	-7.60354280471802	-0.03444629535079	0.031137915328145	-0.00327756232582033	0.0347093306481838	NaN	41.1667556762695
645	84.9309005737305	4.41102504730225	-7.47367286682129	-0.0201606266200542	0.0230210572481155	-0.00230353930965066	0.0340599827468395	NaN	42.4654502868652
646	83.632209777832	4.73569965362549	-7.73341274261475	-0.0237320438027382	0.0106834331527352	-0.0130177913233638	0.0249691028147936	NaN	41.816104888916
647	86.2295989990234	4.73569965362549	-7.34380340576172	-0.0175632312893867	0.00191722682211548	-0.0139918150380254	0.0123068047687411	NaN	43.1147994995117
648	86.8789520263672	4.08635091781616	-7.27886867523193	-0.00977104809135199	-0.00749832857400179	-0.00392691092565656	-0.00100484199356288	NaN	43.4394760131836
649	86.8789520263672	4.41102504730225	-7.4087381362915	-0.0123684434220195	-0.0175632312893867	-0.0026282137259841	0.00613799272105098	NaN	43.4394760131836
650	86.2295989990234	4.08635091781616	-7.53860807418823	-0.00490093370899558	-0.0204853005707264	-0.00652430532500148	-0.00879702530801296	NaN	43.1147994995117
651	86.8789520263672	3.7616765499115	-7.79834747314453	0.00159255252219737	-0.03444629535079	0.00126787810586393	-0.00490093370899558	NaN	43.4394760131836
652	85.5802536010742	4.41102504730225	-7.9282169342041	0.00841071270406246	-0.0299008563160896	0.00289124972186983	-0.0110697457566857	NaN	42.7901268005371
653	87.5282974243164	3.11232805252075	-7.73341274261475	0.0165275707840919	-0.0428878292441368	0.0223717093467712	-0.0204853005707264	NaN	43.7641487121582
654	86.8789520263672	3.11232805252075	-7.34380340576172	0.0308132413774729	-0.0500306636095047	0.0438002124428749	-0.0221086721867323	NaN	43.4394760131836
655	84.2815551757813	5.38504838943481	-7.53860807418823	0.025618452578783	-0.0318489037454128	0.0606832765042782	-0.02697878703475	NaN	42.1407775878906
656	86.8789520263672	3.7616765499115	-7.73341274261475	0.0236704051494598	-0.0273034609854221	0.0428261905908585	-0.0208099745213985	NaN	43.4394760131836
657	86.2295989990234	5.06037378311157	-7.6684775352478	0.0188002903014421	-0.0152905117720366	0.0298392176628113	-0.0211346503347158	NaN	43.1147994995117
658	86.2295989990234	5.38504838943481	-7.9282169342041	0.00646266713738441	-0.0136671401560307	0.0175015944987535	-0.00782300252467394	NaN	43.1147994995117
659	85.5802536010742	6.03439664840698	-7.99315214157104	0.0158782228827477	0.00321592413820326	0.0230210572481155	0.0022419011220336	NaN	42.7901268005371
660	85.5802536010742	5.7097225189209	-7.79834747314453	0.0113327819854021	-0.0172385573387146	0.0269171483814716	0.00516396993771195	NaN	42.7901268005371
661	87.5282974243164	5.06037378311157	-7.6684775352478	0.0262678004801273	-0.00490093370899558	0.0252937767654657	-0.000355493422830477	NaN	43.7641487121582
662	86.8789520263672	4.41102504730225	-7.9282169342041	0.00159255252219737	0.00354059832170606	0.0194496400654316	0.000618529506027699	NaN	43.4394760131836
663	86.8789520263672	4.73569965362549	-8.57756614685059	0.00126787810586393	0.0132808275520802	0.00743668992072344	0.00873538758605719	NaN	43.4394760131836
664	87.5282974243164	4.08635091781616	-7.99315214157104	-0.0227580219507217	0.0282158460468054	-0.00619963090866804	0.0278911720961332	NaN	43.7641487121582
665	85.5802536010742	5.7097225189209	-7.99315214157104	-0.00944637414067984	0.0330859608948231	-0.021459324285388	0.0278911720961332	NaN	42.7901268005371
666	87.5282974243164	4.41102504730225	-7.53860807418823	-0.0130177913233638	0.0317872650921345	-0.0477579422295094	0.0200989879667759	NaN	43.7641487121582
667	88.1776504516602	4.73569965362549	-7.73341274261475	-0.0139918150380254	0.0337353087961674	-0.0565241500735283	0.0136055024340749	NaN	44.0888252258301
668	84.9309005737305	5.38504838943481	-7.9282169342041	-0.00879702530801296	0.0308132413774729	-0.0617189407348633	-0.000355493422830477	NaN	42.4654502868652
669	84.2815551757813	5.7097225189209	-7.60354280471802	-0.0113944197073579	0.0395794473588467	-0.0549007803201675	0.0100340843200684	NaN	42.1407775878906
670	82.9828567504883	5.7097225189209	-7.6684775352478	-0.0123684434220195	0.0363327041268349	-0.0399657599627972	0.00516396993771195	NaN	41.4914283752441
671	83.632209777832	5.38504838943481	-7.53860807418823	-0.0104203969240189	0.0431508645415306	-0.0370436906814575	-0.00425158534198999	NaN	41.816104888916
672	84.2815551757813	4.41102504730225	-7.01912927627563	-0.0126931173726916	0.0353586822748184	-0.0208099745213985	-0.0152905117720366	NaN	42.1407775878906
673	83.632209777832	5.38504838943481	-7.34380340576172	0.00159255252219737	0.0230210572481155	0.00126787810586393	-0.0169138833880424	NaN	41.816104888916
674	84.2815551757813	6.03439664840698	-7.6684775352478	0.0194496400654316	0.00191722682211548	0.0347093306481838	-0.0311995539814234	NaN	42.1407775878906
675	86.2295989990234	4.41102504730225	-7.47367286682129	0.0191249661147594	-0.00197886489331722	0.0379560738801956	-0.028926832601428	NaN	43.1147994995117
676	85.5802536010742	6.35907125473022	-7.14899873733521	0.0181509424000978	-0.00360223650932312	0.0239950809627771	-0.0260047651827335	NaN	42.7901268005371
677	86.2295989990234	5.38504838943481	-7.47367286682129	0.01100810803473	-0.00879702530801296	0.0213976856321096	-0.0253554154187441	NaN	43.1147994995117
678	86.2295989990234	4.73569965362549	-7.14899873733521	0.00808603875339031	-0.0204853005707264	0.011982130818069	-0.0208099745213985	NaN	43.1147994995117
679	87.5282974243164	4.08635091781616	-7.21393346786499	0.00483929552137852	-0.0373683646321297	0.0113327819854021	0.000618529506027699	NaN	43.7641487121582
680	86.2295989990234	4.08635091781616	-7.47367286682129	0.012956153601408	-0.0350956469774246	0.0188002903014421	0.00289124972186983	NaN	43.1147994995117
681	86.8789520263672	3.43700218200684	-7.6684775352478	0.0136055024340749	-0.0360696688294411	0.00776136433705688	0.00613799272105098	NaN	43.4394760131836
682	86.2295989990234	4.08635091781616	-7.73341274261475	0.00548864435404539	-0.0438618510961533	-0.00425158534198999	0.00483929552137852	NaN	43.1147994995117
683	84.9309005737305	4.08635091781616	-7.60354280471802	-0.00749832857400179	-0.0253554154187441	-0.0243813935667276	0.0178262684494257	NaN	42.4654502868652
684	84.2815551757813	5.38504838943481	-7.34380340576172	-0.0263294391334057	0.00548864435404539	-0.0318489037454128	0.0327612869441509	NaN	42.1407775878906
685	85.5802536010742	4.08635091781616	-7.34380340576172	-0.0149658378213644	0.0188002903014421	-0.0250307414680719	0.0282158460468054	NaN	42.7901268005371
686	84.9309005737305	5.7097225189209	-7.9282169342041	-0.0136671401560307	0.0285405199974775	-0.0464592464268208	0.0395794473588467	NaN	42.4654502868652
687	86.2295989990234	5.7097225189209	-7.9282169342041	-0.00555028254166245	0.0226963832974434	-0.0438618510961533	0.013930176384747	NaN	43.1147994995117
688	85.5802536010742	4.73569965362549	-7.60354280471802	-0.00814767740666866	0.0236704051494598	-0.0419138073921204	0.013930176384747	NaN	42.7901268005371
689	86.8789520263672	5.06037378311157	-7.79834747314453	0.00354059832170606	0.020423661917448	-0.0337969474494457	0.0145795252174139	NaN	43.4394760131836
690	84.9309005737305	5.06037378311157	-7.53860807418823	0.000618529506027699	0.0142548503354192	-0.0334722734987736	0.00711201597005129	NaN	42.4654502868652
691	85.5802536010742	6.35907125473022	-8.18795680999756	0.00483929552137852	0.0136055024340749	-0.0256800893694162	0.00743668992072344	NaN	42.7901268005371
692	86.2295989990234	6.03439664840698	-8.18795680999756	0.00938473641872406	0.00808603875339031	-0.0253554154187441	-0.00684897974133492	NaN	43.1147994995117
693	87.5282974243164	5.38504838943481	-7.99315214157104	0.013930176384747	-0.0172385573387146	0.0113327819854021	-0.00879702530801296	NaN	43.7641487121582
694	86.8789520263672	4.73569965362549	-7.73341274261475	0.0304885655641556	-0.0402904339134693	0.0340599827468395	-0.0227580219507217	NaN	43.4394760131836
695	85.5802536010742	6.03439664840698	-7.79834747314453	0.0288651939481497	-0.0389917381107807	0.0649040415883064	-0.0279528107494116	NaN	42.7901268005371
696	86.8789520263672	5.7097225189209	-7.73341274261475	0.0149041991680861	-0.0211346503347158	0.0668520927429199	-0.0286021586507559	NaN	43.4394760131836
697	87.5282974243164	5.06037378311157	-8.12302207946777	0.0152288740500808	0.00581331877037883	0.0843845009803772	-0.0256800893694162	NaN	43.7641487121582
698	87.5282974243164	4.73569965362549	-7.86328220367432	0.0103587592020631	-3.08191010844894e-05	0.0947740823030472	-0.0159398596733809	NaN	43.7641487121582
699	84.9309005737305	5.7097225189209	-7.86328220367432	-0.00425158534198999	-0.00327756232582033	0.102890938520432	-0.00100484199356288	NaN	42.4654502868652
700	84.9309005737305	5.7097225189209	-7.86328220367432	0.00483929552137852	-0.00392691092565656	0.0996441915631294	-0.00652430532500148	NaN	42.4654502868652
701	84.2815551757813	4.41102504730225	-7.4087381362915	-0.0133424662053585	-0.00197886489331722	0.0460729338228703	-0.00197886489331722	NaN	42.1407775878906
702	85.5802536010742	4.73569965362549	-7.34380340576172	0.00548864435404539	0.0142548503354192	0.00386527273803949	-0.00652430532500148	NaN	42.7901268005371
703	84.2815551757813	4.73569965362549	-7.79834747314453	-0.02697878703475	-0.00522560812532902	-0.0461345724761486	0.00938473641872406	NaN	42.1407775878906
704	84.9309005737305	4.73569965362549	-7.60354280471802	-0.0341216214001179	0.0152288740500808	-0.0841214656829834	0.0278911720961332	NaN	42.4654502868652
705	82.9828567504883	5.7097225189209	-7.79834747314453	-0.0117190945893526	0.00418994715437293	-0.0769786313176155	0.0259431265294552	NaN	41.4914283752441
706	86.8789520263672	5.06037378311157	-7.6684775352478	-0.0152905117720366	0.0188002903014421	-0.0824980959296227	0.0239950809627771	NaN	43.4394760131836
707	86.8789520263672	4.73569965362549	-7.34380340576172	-0.0120437685400248	0.0142548503354192	-0.0724331885576248	0.0171769186854362	NaN	43.4394760131836
708	85.5802536010742	6.35907125473022	-7.60354280471802	-0.0113944197073579	0.00516396993771195	-0.0626929625868797	0.0197743140161037	NaN	42.7901268005371
709	84.9309005737305	5.38504838943481	-7.73341274261475	-0.00944637414067984	0.00970941036939621	-0.0422384813427925	0.0158782228827477	NaN	42.4654502868652
710	86.2295989990234	5.06037378311157	-7.6684775352478	-0.0026282137259841	0.00354059832170606	-0.0191866029053926	0.0262678004801273	NaN	43.1147994995117
711	87.5282974243164	3.43700218200684	-7.47367286682129	0.00321592413820326	0.00256657530553639	-0.0350956469774246	-0.00360223650932312	NaN	43.7641487121582
712	86.8789520263672	3.43700218200684	-7.34380340576172	-0.00327756232582033	0.0022419011220336	-0.021459324285388	0.00256657530553639	NaN	43.4394760131836
713	86.8789520263672	4.41102504730225	-7.4087381362915	0.0100340843200684	-0.0201606266200542	-0.00327756232582033	-0.0107450718060136	NaN	43.4394760131836
714	86.2295989990234	4.73569965362549	-7.34380340576172	0.0226963832974434	-0.0341216214001179	0.00711201597005129	-0.0100957229733467	NaN	43.1147994995117
715	86.2295989990234	4.41102504730225	-7.47367286682129	0.0382807515561581	-0.0318489037454128	0.0103587592020631	-0.00652430532500148	NaN	43.1147994995117
716	86.2295989990234	5.06037378311157	-7.47367286682129	0.0330859608948231	-0.0188619289547205	0.0022419011220336	-0.00619963090866804	NaN	43.1147994995117
717	86.2295989990234	6.03439664840698	-7.86328220367432	0.0236704051494598	-0.0126931173726916	-3.08191010844894e-05	-0.0107450718060136	NaN	43.1147994995117
718	84.9309005737305	5.7097225189209	-7.9282169342041	0.0158782228827477	-0.0224333461374044	-0.0107450718060136	-0.00197886489331722	NaN	42.4654502868652
719	85.5802536010742	5.06037378311157	-7.14899873733521	0.0116574559360743	-0.000680167751852423	-0.00230353930965066	-0.00327756232582033	NaN	42.7901268005371
720	85.5802536010742	5.7097225189209	-7.21393346786499	0.0123068047687411	0.00483929552137852	-0.00879702530801296	-3.08191010844894e-05	NaN	42.7901268005371
721	85.5802536010742	5.38504838943481	-7.79834747314453	0.0116574559360743	0.0145795252174139	-0.0113944197073579	-0.0143164889886975	NaN	42.7901268005371
722	84.9309005737305	6.03439664840698	-7.9282169342041	0.0100340843200684	0.0175015944987535	-0.0104203969240189	-0.0113944197073579	NaN	42.4654502868652
723	85.5802536010742	6.35907125473022	-8.12302207946777	-0.00814767740666866	0.0236704051494598	-0.00652430532500148	0.00159255252219737	NaN	42.7901268005371
724	85.5802536010742	5.38504838943481	-7.73341274261475	-0.0354203209280968	0.0334106348454952	-0.000355493422830477	0.0230210572481155	NaN	42.7901268005371
725	86.8789520263672	5.06037378311157	-7.53860807418823	-0.0104203969240189	0.0314625911414623	0.00483929552137852	0.0162028968334198	NaN	43.4394760131836
726	86.2295989990234	5.38504838943481	-7.34380340576172	-0.0260047651827335	0.0408781431615353	-0.00619963090866804	0.0285405199974775	NaN	43.1147994995117
727	84.9309005737305	6.68374538421631	-7.6684775352478	-0.0136671401560307	0.0243197549134493	0.000293855206109583	0.0022419011220336	NaN	42.4654502868652
728	85.5802536010742	5.7097225189209	-7.4087381362915	-0.017887907102704	0.0181509424000978	0.0126314787194133	0.00289124972186983	NaN	42.7901268005371
729	86.2295989990234	5.06037378311157	-7.47367286682129	-0.0100957229733467	0.00776136433705688	0.00418994715437293	0.00354059832170606	NaN	43.1147994995117
730	85.5802536010742	5.7097225189209	-6.69445466995239	-0.000355493422830477	0.00906006153672934	-0.0100957229733467	0.0230210572481155	NaN	42.7901268005371
731	83.632209777832	6.35907125473022	-6.82432460784912	-0.00392691092565656	0.0126314787194133	-0.021459324285388	0.00906006153672934	NaN	41.816104888916
732	83.632209777832	6.03439664840698	-6.69445466995239	-0.0221086721867323	0.00938473641872406	-0.0256800893694162	0.00289124972186983	NaN	41.816104888916
733	84.2815551757813	4.73569965362549	-6.95419406890869	0.00386527273803949	-0.00100484199356288	-0.00944637414067984	-0.00619963090866804	NaN	42.1407775878906
734	84.9309005737305	5.38504838943481	-7.01912927627563	0.0239950809627771	-0.0221086721867323	0.00451462110504508	-0.0172385573387146	NaN	42.4654502868652
735	86.2295989990234	4.73569965362549	-7.01912927627563	0.0262678004801273	-0.0240567177534103	0.0301638916134834	-0.0123684434220195	NaN	43.1147994995117
736	84.9309005737305	5.38504838943481	-7.60354280471802	0.0298392176628113	-0.0146411629393697	0.0515923984348774	-0.00879702530801296	NaN	42.4654502868652
737	86.2295989990234	4.73569965362549	-7.21393346786499	0.0188002903014421	-0.0191866029053926	0.0525664202868938	-0.0104203969240189	NaN	43.1147994995117
738	86.2295989990234	4.41102504730225	-7.21393346786499	0.00321592413820326	-0.0191866029053926	0.07431960105896	-0.00782300252467394	NaN	43.1147994995117
739	86.8789520263672	4.73569965362549	-7.34380340576172	0.00711201597005129	-0.0221086721867323	0.0928260311484337	0.00321592413820326	NaN	43.4394760131836
740	86.2295989990234	4.08635091781616	-7.73341274261475	0.0106834331527352	-0.02697878703475	0.0895792916417122	-0.000680167751852423	NaN	43.1147994995117
741	87.5282974243164	3.11232805252075	-7.60354280471802	0.00711201597005129	-0.0276281367987394	0.0723715499043465	-0.00165419070981443	NaN	43.7641487121582
742	84.2815551757813	4.08635091781616	-7.6684775352478	0.00321592413820326	-0.0299008563160896	0.0525664202868938	-0.017887907102704	NaN	42.1407775878906
743	87.5282974243164	2.78765368461609	-7.27886867523193	-0.0156151866540313	-0.0198359526693821	0.0126314787194133	-0.00522560812532902	NaN	43.7641487121582
744	88.1776504516602	3.7616765499115	-7.4087381362915	-0.0243813935667276	-0.0117190945893526	-0.0149658378213644	0.0171769186854362	NaN	44.0888252258301
745	86.2295989990234	5.06037378311157	-7.9282169342041	-0.00717365415766835	-0.00684897974133492	-0.0357449948787689	0.01847561635077	NaN	43.1147994995117
746	85.5802536010742	5.38504838943481	-7.73341274261475	-0.0165892094373703	0.00451462110504508	-0.0698357969522476	0.0142548503354192	NaN	42.7901268005371
747	87.5282974243164	4.41102504730225	-7.86328220367432	-0.0136671401560307	0.00516396993771195	-0.0902902781963348	0.00646266713738441	NaN	43.7641487121582
748	87.5282974243164	4.41102504730225	-7.9282169342041	-0.0172385573387146	-0.0026282137259841	-0.086394190788269	-0.00457625929266214	NaN	43.7641487121582
749	87.5282974243164	5.38504838943481	-7.9282169342041	-0.00652430532500148	0.00418994715437293	-0.0834721177816391	-0.00749832857400179	NaN	43.7641487121582
750	86.2295989990234	4.73569965362549	-7.9282169342041	-0.00360223650932312	0.0132808275520802	-0.0659397020936012	-0.00295288790948689	NaN	43.1147994995117
751	88.1776504516602	4.08635091781616	-8.05808639526367	0.00256657530553639	0.0321119390428066	-0.0471085943281651	-0.00522560812532902	NaN	44.0888252258301
752	86.2295989990234	4.41102504730225	-7.86328220367432	-0.00327756232582033	0.0347093306481838	-0.0305502042174339	-0.0172385573387146	NaN	43.1147994995117
753	85.5802536010742	5.06037378311157	-8.18795680999756	0.0230210572481155	0.0272418223321438	-0.000680167751852423	-0.0139918150380254	NaN	42.7901268005371
754	86.8789520263672	4.41102504730225	-7.73341274261475	0.0308132413774729	0.0213976856321096	0.0194496400654316	-0.0250307414680719	NaN	43.4394760131836
755	85.5802536010742	4.73569965362549	-7.6684775352478	0.0230210572481155	0.0304885655641556	0.0295145437121391	-0.0198359526693821	NaN	42.7901268005371
756	86.2295989990234	4.08635091781616	-7.73341274261475	0.0262678004801273	0.0343846566975117	0.0272418223321438	-0.017887907102704	NaN	43.1147994995117
757	84.9309005737305	5.7097225189209	-8.05808639526367	0.0158782228827477	0.0353586822748184	0.00776136433705688	-0.0195112787187099	NaN	42.4654502868652
758	84.2815551757813	5.7097225189209	-7.79834747314453	0.000293855206109583	0.0288651939481497	-0.00749832857400179	-0.00717365415766835	NaN	42.1407775878906
759	84.2815551757813	5.7097225189209	-7.53860807418823	0.00516396993771195	0.0265924744307995	-0.0185372550040483	-0.00944637414067984	NaN	42.1407775878906
760	83.632209777832	4.73569965362549	-7.47367286682129	-0.00327756232582033	0.0295145437121391	-0.0360696688294411	-0.00197886489331722	NaN	41.816104888916
761	82.9828567504883	5.7097225189209	-7.4087381362915	-0.00327756232582033	0.0278911720961332	-0.0302255302667618	-0.00165419070981443	NaN	41.4914283752441
762	84.2815551757813	4.41102504730225	-7.53860807418823	-0.0126931173726916	0.0223717093467712	-0.0247060675173998	0.00386527273803949	NaN	42.1407775878906
763	82.9828567504883	6.03439664840698	-7.6684775352478	-0.0276281367987394	0.0236704051494598	-0.0204853005707264	0.00126787810586393	NaN	41.4914283752441
764	83.632209777832	5.06037378311157	-7.14899873733521	-0.0354203209280968	0.0265924744307995	-0.0282774847000837	0.0324366129934788	NaN	41.816104888916
765	85.5802536010742	5.06037378311157	-7.27886867523193	-0.0221086721867323	0.0132808275520802	-0.00522560812532902	0.0285405199974775	NaN	42.7901268005371
766	86.8789520263672	4.41102504730225	-7.34380340576172	-0.0211346503347158	0.00191722682211548	-0.0146411629393697	0.0243197549134493	NaN	43.4394760131836
767	85.5802536010742	5.7097225189209	-7.34380340576172	-0.0191866029053926	-0.0100957229733467	0.00581331877037883	0.0217223595827818	NaN	42.7901268005371
768	86.8789520263672	5.06037378311157	-7.79834747314453	-0.0126931173726916	-0.0188619289547205	0.0210730116814375	0.00906006153672934	NaN	43.4394760131836
769	84.9309005737305	4.73569965362549	-7.9282169342041	-0.00749832857400179	-0.0350956469774246	0.0314625911414623	0.0113327819854021	NaN	42.4654502868652
770	86.8789520263672	4.08635091781616	-7.73341274261475	0.00548864435404539	-0.0448358729481697	0.0330859608948231	0.0171769186854362	NaN	43.4394760131836
771	86.2295989990234	4.41102504730225	-7.53860807418823	0.00678734155371785	-0.0412644557654858	0.0340599827468395	0.0200989879667759	NaN	43.1147994995117
772	87.5282974243164	3.43700218200684	-7.73341274261475	-0.0026282137259841	-0.0497059896588326	0.0158782228827477	0.00191722682211548	NaN	43.7641487121582
773	87.5282974243164	3.11232805252075	-7.27886867523193	0.0132808275520802	-0.0461345724761486	0.0558131635189056	0.00483929552137852	NaN	43.7641487121582
774	84.9309005737305	4.08635091781616	-7.79834747314453	0.0321119390428066	-0.0623682886362076	0.0574365332722664	-0.00522560812532902	NaN	42.4654502868652
775	86.2295989990234	4.08635091781616	-7.6684775352478	0.0321119390428066	-0.0360696688294411	0.0480209775269032	-0.0110697457566857	NaN	43.1147994995117
776	85.5802536010742	5.06037378311157	-7.99315214157104	0.0327612869441509	-0.0237320438027382	0.0707481801509857	-0.0149658378213644	NaN	42.7901268005371
777	88.1776504516602	4.41102504730225	-7.47367286682129	0.0158782228827477	-0.0152905117720366	0.0467222817242146	-0.00619963090866804	NaN	44.0888252258301
778	87.5282974243164	4.73569965362549	-7.47367286682129	0.020423661917448	-0.00619963090866804	0.0486703291535378	-0.00847235135734081	NaN	43.7641487121582
779	86.8789520263672	4.41102504730225	-7.27886867523193	0.0145795252174139	-0.0162645354866982	0.0288651939481497	0.00743668992072344	NaN	43.4394760131836
780	87.5282974243164	4.41102504730225	-7.99315214157104	0.0123068047687411	0.0022419011220336	-0.00912170019000769	0.00289124972186983	NaN	43.7641487121582
781	88.1776504516602	3.11232805252075	-7.9282169342041	0.00613799272105098	0.00938473641872406	-0.0266541130840778	0.00126787810586393	NaN	44.0888252258301
782	86.2295989990234	5.06037378311157	-7.73341274261475	0.00743668992072344	-0.00197886489331722	-0.0568488240242004	-0.00490093370899558	NaN	43.1147994995117
783	88.1776504516602	3.43700218200684	-7.86328220367432	-0.00684897974133492	0.00873538758605719	-0.0766539573669434	-0.000680167751852423	NaN	44.0888252258301
784	87.5282974243164	4.08635091781616	-7.6684775352478	-0.0250307414680719	0.0308132413774729	-0.0873682126402855	0.0278911720961332	NaN	43.7641487121582
785	86.2295989990234	5.06037378311157	-7.47367286682129	-0.0175632312893867	0.0321119390428066	-0.0776279792189598	0.0282158460468054	NaN	43.1147994995117
786	85.5802536010742	4.73569965362549	-7.60354280471802	-0.0126931173726916	0.0308132413774729	-0.073731891810894	0.0142548503354192	NaN	42.7901268005371
787	88.8269958496094	4.08635091781616	-7.86328220367432	-0.0130177913233638	0.0168522447347641	-0.0383423902094364	0.00451462110504508	NaN	44.4134979248047
788	87.5282974243164	3.7616765499115	-7.6684775352478	-0.00587495695799589	0.0158782228827477	-0.00587495695799589	0.00418994715437293	NaN	43.7641487121582
789	87.5282974243164	3.43700218200684	-7.6684775352478	-0.00360223650932312	-3.08191010844894e-05	0.00516396993771195	0.00581331877037883	NaN	43.7641487121582
790	86.2295989990234	4.41102504730225	-7.14899873733521	-0.00814767740666866	-0.0123684434220195	0.00483929552137852	0.00516396993771195	NaN	43.1147994995117
791	84.9309005737305	4.08635091781616	-7.21393346786499	-0.00814767740666866	-0.0211346503347158	-0.00295288790948689	0.000293855206109583	NaN	42.4654502868652
792	82.9828567504883	4.41102504730225	-7.4087381362915	-0.00977104809135199	-0.028926832601428	-0.00555028254166245	-0.0026282137259841	NaN	41.4914283752441
793	84.2815551757813	5.06037378311157	-7.79834747314453	0.0106834331527352	-0.0461345724761486	0.0152288740500808	-0.0152905117720366	NaN	42.1407775878906
794	84.9309005737305	4.41102504730225	-7.4087381362915	0.0217223595827818	-0.0250307414680719	0.0210730116814375	-0.0204853005707264	NaN	42.4654502868652
795	84.2815551757813	5.06037378311157	-7.79834747314453	0.0236704051494598	0.0178262684494257	0.0239950809627771	-0.0201606266200542	NaN	42.1407775878906
796	86.8789520263672	4.08635091781616	-7.21393346786499	0.0252937767654657	0.0113327819854021	0.0288651939481497	-0.0123684434220195	NaN	43.4394760131836
797	84.9309005737305	5.06037378311157	-7.79834747314453	0.0126314787194133	0.0022419011220336	0.0188002903014421	-0.00619963090866804	NaN	42.4654502868652
798	85.5802536010742	4.41102504730225	-7.6684775352478	0.00451462110504508	-0.0026282137259841	0.0210730116814375	-0.00587495695799589	NaN	42.7901268005371
799	84.9309005737305	4.41102504730225	-7.73341274261475	0.00841071270406246	0.00581331877037883	0.0252937767654657	0.0171769186854362	NaN	42.4654502868652
800	86.2295989990234	3.7616765499115	-7.60354280471802	0.00321592413820326	-0.00295288790948689	0.0551638156175613	-0.00100484199356288	NaN	43.1147994995117
801	85.5802536010742	4.08635091781616	-7.6684775352478	0.00711201597005129	0.01100810803473	0.0619819760322571	0.00581331877037883	NaN	42.7901268005371
802	87.5282974243164	3.11232805252075	-7.34380340576172	-0.00879702530801296	0.0132808275520802	0.0304885655641556	-0.0026282137259841	NaN	43.7641487121582
803	85.5802536010742	3.43700218200684	-7.27886867523193	-0.0182125810533762	0.0230210572481155	0.0308132413774729	0.00970941036939621	NaN	42.7901268005371
804	86.2295989990234	3.7616765499115	-7.9282169342041	-0.0217839982360601	0.0340599827468395	0.013930176384747	0.0301638916134834	NaN	43.1147994995117
805	87.5282974243164	2.78765368461609	-7.53860807418823	-0.0152905117720366	0.0285405199974775	0.00678734155371785	0.0246444288641214	NaN	43.7641487121582
806	88.8269958496094	3.43700218200684	-7.86328220367432	-0.0123684434220195	0.0226963832974434	-0.0211346503347158	0.0188002903014421	NaN	44.4134979248047
807	86.2295989990234	4.08635091781616	-7.73341274261475	-0.0133424662053585	0.0126314787194133	-0.0409397818148136	0.0103587592020631	NaN	43.1147994995117
808	86.8789520263672	4.41102504730225	-7.53860807418823	-0.0136671401560307	0.00191722682211548	-0.0435371771454811	-0.00230353930965066	NaN	43.4394760131836
809	85.5802536010742	4.41102504730225	-7.53860807418823	-0.0104203969240189	-0.0250307414680719	-0.038017712533474	0.0123068047687411	NaN	42.7901268005371
810	86.2295989990234	4.41102504730225	-7.99315214157104	-0.00132951640989631	-0.0211346503347158	-0.0438618510961533	-0.0100957229733467	NaN	43.1147994995117
811	86.2295989990234	4.41102504730225	-7.99315214157104	-0.0026282137259841	-0.00782300252467394	-0.0532774068415165	-0.00360223650932312	NaN	43.1147994995117
812	87.5282974243164	3.43700218200684	-7.99315214157104	-0.00100484199356288	-0.00230353930965066	-0.068537101149559	-0.017887907102704	NaN	43.7641487121582
813	86.8789520263672	3.43700218200684	-7.60354280471802	0.0126314787194133	-0.00977104809135199	-0.0461345724761486	-0.0292515084147453	NaN	43.4394760131836
814	85.5802536010742	4.73569965362549	-7.73341274261475	0.0327612869441509	-0.0308748781681061	-0.0273034609854221	-0.0415891297161579	NaN	42.7901268005371
815	86.8789520263672	3.7616765499115	-7.79834747314453	0.020423661917448	-0.0195112787187099	-0.0260047651827335	-0.0386670641601086	NaN	43.4394760131836
816	85.5802536010742	5.06037378311157	-8.12302207946777	0.0314625911414623	-0.0152905117720366	-0.0224333461374044	-0.0328229255974293	NaN	42.7901268005371
817	88.1776504516602	3.11232805252075	-7.73341274261475	0.0165275707840919	-0.0156151866540313	-0.0347709693014622	-0.0217839982360601	NaN	44.0888252258301
818	86.2295989990234	4.08635091781616	-7.47367286682129	0.0132808275520802	-0.000680167751852423	-0.0113944197073579	-0.0211346503347158	NaN	43.1147994995117
819	89.4763412475586	3.11232805252075	-7.53860807418823	0.00776136433705688	0.00321592413820326	-0.0110697457566857	0.00191722682211548	NaN	44.7381706237793
820	87.5282974243164	3.7616765499115	-7.47367286682129	0.00646266713738441	0.00808603875339031	-0.00197886489331722	0.00743668992072344	NaN	43.7641487121582
821	87.5282974243164	3.11232805252075	-7.73341274261475	0.0136055024340749	0.0136055024340749	-0.00587495695799589	0.00451462110504508	NaN	43.7641487121582
822	84.9309005737305	3.7616765499115	-7.6684775352478	-0.00425158534198999	0.0223717093467712	-0.0224333461374044	-0.00327756232582033	NaN	42.4654502868652
823	86.2295989990234	3.11232805252075	-7.6684775352478	-0.0217839982360601	0.0295145437121391	-0.0217839982360601	0.0136055024340749	NaN	43.1147994995117
824	84.9309005737305	3.43700218200684	-7.6684775352478	-0.0305502042174339	0.0457482598721981	-0.0211346503347158	0.0356833562254906	NaN	42.4654502868652
825	83.632209777832	4.41102504730225	-7.73341274261475	-0.0221086721867323	0.036657378077507	-0.0162645354866982	0.0350340083241463	NaN	41.816104888916
826	83.632209777832	4.08635091781616	-7.53860807418823	-0.0201606266200542	0.0252937767654657	-0.0123684434220195	0.0233457311987877	NaN	41.816104888916
827	86.2295989990234	3.11232805252075	-7.79834747314453	-0.0247060675173998	0.0197743140161037	-0.00100484199356288	0.0210730116814375	NaN	43.1147994995117
828	85.5802536010742	3.11232805252075	-7.53860807418823	-0.0149658378213644	0.0113327819854021	0.00970941036939621	0.0226963832974434	NaN	42.7901268005371
829	86.8789520263672	3.43700218200684	-7.60354280471802	-0.0139918150380254	0.00451462110504508	0.0178262684494257	0.00451462110504508	NaN	43.4394760131836
830	86.8789520263672	3.11232805252075	-7.21393346786499	-0.0104203969240189	-0.00230353930965066	0.0207483377307653	0.00191722682211548	NaN	43.4394760131836
831	86.8789520263672	3.11232805252075	-7.01912927627563	0.00678734155371785	-0.00230353930965066	0.0200989879667759	0.00418994715437293	NaN	43.4394760131836
832	85.5802536010742	4.41102504730225	-7.08406400680542	-0.00717365415766835	-0.0182125810533762	0.0321119390428066	0.00191722682211548	NaN	42.7901268005371
833	85.5802536010742	4.08635091781616	-7.73341274261475	0.0106834331527352	-0.0279528107494116	0.0574365332722664	-0.0117190945893526	NaN	42.7901268005371
834	86.8789520263672	2.46297931671143	-7.86328220367432	0.020423661917448	-0.0458098985254765	0.0467222817242146	-0.0286021586507559	NaN	43.4394760131836
835	84.9309005737305	3.7616765499115	-7.6684775352478	0.0265924744307995	-0.0406151078641415	0.0314625911414623	-0.017887907102704	NaN	42.4654502868652
836	87.5282974243164	1.81363070011139	-7.27886867523193	0.0298392176628113	-0.0406151078641415	0.0249691028147936	-0.0182125810533762	NaN	43.7641487121582
837	84.9309005737305	3.43700218200684	-7.34380340576172	0.00906006153672934	-0.0383423902094364	0.0113327819854021	-0.00782300252467394	NaN	42.4654502868652
838	86.8789520263672	2.78765368461609	-7.9282169342041	0.00743668992072344	-0.0367190167307854	0.00418994715437293	-0.00425158534198999	NaN	43.4394760131836
839	86.2295989990234	3.43700218200684	-7.9282169342041	0.00808603875339031	-0.03444629535079	0.0100340843200684	0.00126787810586393	NaN	43.1147994995117
840	86.8789520263672	4.08635091781616	-7.9282169342041	0.0123068047687411	-0.0363943427801132	0.00126787810586393	0.00289124972186983	NaN	43.4394760131836
841	86.2295989990234	4.41102504730225	-7.99315214157104	0.0136055024340749	-0.0305502042174339	0.00126787810586393	-3.08191010844894e-05	NaN	43.1147994995117
842	86.8789520263672	3.43700218200684	-7.73341274261475	0.00289124972186983	-0.017887907102704	0.0022419011220336	0.00126787810586393	NaN	43.4394760131836
843	85.5802536010742	4.08635091781616	-7.47367286682129	-0.00912170019000769	-0.0113944197073579	-0.00847235135734081	-0.00100484199356288	NaN	42.7901268005371
844	86.2295989990234	3.7616765499115	-7.86328220367432	-0.0292515084147453	0.0405534692108631	-0.00327756232582033	0.0236704051494598	NaN	43.1147994995117
845	86.8789520263672	2.78765368461609	-7.21393346786499	-0.0208099745213985	0.0590599067509174	-3.08191010844894e-05	0.0220470335334539	NaN	43.4394760131836
846	87.5282974243164	3.11232805252075	-7.21393346786499	-0.0120437685400248	0.0623066499829292	-0.00360223650932312	0.00516396993771195	NaN	43.7641487121582
847	85.5802536010742	3.7616765499115	-7.34380340576172	-0.0237320438027382	0.049319677054882	-0.0113944197073579	-0.00327756232582033	NaN	42.7901268005371
848	84.9309005737305	4.08635091781616	-7.6684775352478	-0.0110697457566857	0.0324366129934788	-0.00944637414067984	-0.00912170019000769	NaN	42.4654502868652
849	86.2295989990234	3.7616765499115	-7.27886867523193	-0.0139918150380254	0.0236704051494598	0.00321592413820326	-0.00425158534198999	NaN	43.1147994995117
850	86.2295989990234	4.08635091781616	-7.73341274261475	-0.00717365415766835	0.0230210572481155	-0.00879702530801296	-0.00814767740666866	NaN	43.1147994995117
851	86.2295989990234	4.41102504730225	-7.14899873733521	0.00256657530553639	0.0262678004801273	-0.00814767740666866	-0.00749832857400179	NaN	43.1147994995117
852	87.5282974243164	3.11232805252075	-6.95419406890869	0.0136055024340749	0.0197743140161037	-0.00295288790948689	-0.00879702530801296	NaN	43.7641487121582
853	86.2295989990234	2.46297931671143	-7.21393346786499	0.0100340843200684	0.00191722682211548	0.0162028968334198	-0.0126931173726916	NaN	43.1147994995117
854	84.2815551757813	4.41102504730225	-7.34380340576172	0.0226963832974434	-0.0149658378213644	0.0340599827468395	-0.0230826959013939	NaN	42.1407775878906
855	84.9309005737305	2.78765368461609	-7.14899873733521	0.0226963832974434	-0.0230826959013939	0.0152288740500808	-0.00879702530801296	NaN	42.4654502868652
856	82.9828567504883	4.41102504730225	-7.73341274261475	0.0243197549134493	-0.0195112787187099	0.00841071270406246	-0.0113944197073579	NaN	41.4914283752441
857	84.9309005737305	2.46297931671143	-7.4087381362915	0.0132808275520802	-0.0159398596733809	-0.0175632312893867	-0.00944637414067984	NaN	42.4654502868652
858	86.2295989990234	3.11232805252075	-7.47367286682129	0.00711201597005129	-0.00977104809135199	-0.00230353930965066	-0.00490093370899558	NaN	43.1147994995117
859	86.8789520263672	2.13830494880676	-7.60354280471802	0.00613799272105098	-0.00684897974133492	-3.08191010844894e-05	0.00938473641872406	NaN	43.4394760131836
860	86.8789520263672	2.78765368461609	-7.4087381362915	0.00906006153672934	0.00776136433705688	0.0175015944987535	0.0197743140161037	NaN	43.4394760131836
861	87.5282974243164	2.78765368461609	-7.47367286682129	0.0142548503354192	-0.00782300252467394	0.00191722682211548	0.0106834331527352	NaN	43.7641487121582
862	86.2295989990234	2.46297931671143	-7.6684775352478	-0.00360223650932312	-0.0133424662053585	0.00159255252219737	0.00776136433705688	NaN	43.1147994995117
863	88.1776504516602	1.16428208351135	-7.9282169342041	-0.0130177913233638	0.00126787810586393	-0.00944637414067984	0.0191249661147594	NaN	44.0888252258301
864	86.8789520263672	1.48895645141602	-7.99315214157104	-0.0247060675173998	0.0243197549134493	0.029189869761467	0.0288651939481497	NaN	43.4394760131836
865	86.2295989990234	1.81363070011139	-8.12302207946777	-0.00782300252467394	0.0149041991680861	0.0373067259788513	0.031137915328145	NaN	43.1147994995117
866	84.9309005737305	2.78765368461609	-7.60354280471802	-0.0100957229733467	0.0220470335334539	0.036657378077507	0.0308132413774729	NaN	42.4654502868652
867	86.2295989990234	1.81363070011139	-7.79834747314453	-0.0211346503347158	0.0175015944987535	0.0171769186854362	0.0106834331527352	NaN	43.1147994995117
868	87.5282974243164	2.13830494880676	-7.9282169342041	-0.0133424662053585	0.0165275707840919	-0.0117190945893526	0.0171769186854362	NaN	43.7641487121582
869	86.2295989990234	2.78765368461609	-8.05808639526367	-0.00912170019000769	0.0175015944987535	-0.0185372550040483	0.0022419011220336	NaN	43.1147994995117
870	87.5282974243164	2.46297931671143	-7.73341274261475	-0.0143164889886975	0.0191249661147594	-0.0643163323402405	0.0162028968334198	NaN	43.7641487121582
871	86.2295989990234	2.46297931671143	-7.9282169342041	-0.00132951640989631	0.0165275707840919	-0.0760046094655991	0.00418994715437293	NaN	43.1147994995117
872	84.9309005737305	3.11232805252075	-7.79834747314453	0.00159255252219737	0.0269171483814716	-0.0883422344923019	-0.00944637414067984	NaN	42.4654502868652
873	86.2295989990234	4.08635091781616	-8.18795680999756	0.0126314787194133	0.00938473641872406	-0.068537101149559	-0.0247060675173998	NaN	43.1147994995117
874	88.1776504516602	2.46297931671143	-7.99315214157104	0.0282158460468054	0.00776136433705688	-0.0448358729481697	-0.0315242260694504	NaN	44.0888252258301
875	86.2295989990234	3.7616765499115	-8.12302207946777	0.0356833562254906	0.0022419011220336	-0.0162645354866982	-0.0243813935667276	NaN	43.1147994995117
876	87.5282974243164	1.48895645141602	-7.86328220367432	0.0275664981454611	0.00776136433705688	0.0022419011220336	-0.02697878703475	NaN	43.7641487121582
877	87.5282974243164	3.43700218200684	-7.86328220367432	0.0162028968334198	0.00256657530553639	0.029189869761467	-0.0169138833880424	NaN	43.7641487121582
878	86.2295989990234	3.11232805252075	-7.60354280471802	0.00321592413820326	-0.0133424662053585	0.0522417463362217	-0.0113944197073579	NaN	43.1147994995117
879	86.2295989990234	3.11232805252075	-7.9282169342041	0.00808603875339031	-0.0324982516467571	0.0636053457856178	0.000943203864153475	NaN	43.1147994995117
880	86.2295989990234	3.11232805252075	-7.9282169342041	0.00841071270406246	-0.0467839203774929	0.066202737390995	0.000943203864153475	NaN	43.1147994995117
881	84.2815551757813	3.43700218200684	-7.9282169342041	0.00711201597005129	-0.0532774068415165	0.0519170723855495	0.00516396993771195	NaN	42.1407775878906
882	86.8789520263672	2.13830494880676	-7.86328220367432	0.00548864435404539	-0.0493813157081604	0.031137915328145	0.00418994715437293	NaN	43.4394760131836
883	83.632209777832	3.11232805252075	-7.4087381362915	-0.0243813935667276	-0.0428878292441368	-0.00944637414067984	0.0145795252174139	NaN	41.816104888916
884	84.2815551757813	2.78765368461609	-6.75938940048218	-0.0383423902094364	-0.0159398596733809	-0.0130177913233638	0.0285405199974775	NaN	42.1407775878906
885	83.632209777832	2.46297931671143	-6.82432460784912	-0.0224333461374044	-0.0120437685400248	-0.028926832601428	0.0285405199974775	NaN	41.816104888916
886	86.2295989990234	2.46297931671143	-6.95419406890869	-0.0156151866540313	0.00906006153672934	-0.043212503194809	0.0152288740500808	NaN	43.1147994995117
887	85.5802536010742	2.78765368461609	-7.53860807418823	-0.0139918150380254	0.012956153601408	-0.032173577696085	0.0113327819854021	NaN	42.7901268005371
888	85.5802536010742	3.7616765499115	-7.53860807418823	-0.0227580219507217	0.0175015944987535	-0.0208099745213985	0.00970941036939621	NaN	42.7901268005371
889	86.2295989990234	2.78765368461609	-7.4087381362915	-0.00619963090866804	0.0321119390428066	-0.00555028254166245	0.00289124972186983	NaN	43.1147994995117
890	85.5802536010742	3.11232805252075	-7.47367286682129	0.00126787810586393	0.0463976077735424	-0.00749832857400179	0.00548864435404539	NaN	42.7901268005371
891	87.5282974243164	2.13830494880676	-7.73341274261475	0.00776136433705688	0.0564625114202499	-0.0156151866540313	-0.00360223650932312	NaN	43.7641487121582
892	86.2295989990234	1.48895645141602	-7.34380340576172	-0.00619963090866804	0.0295145437121391	-0.0113944197073579	-0.00847235135734081	NaN	43.1147994995117
893	88.8269958496094	0.190259143710136	-7.34380340576172	0.0168522447347641	0.00678734155371785	0.00516396993771195	-0.0230826959013939	NaN	44.4134979248047
894	85.5802536010742	2.13830494880676	-7.73341274261475	0.0327612869441509	-0.0237320438027382	0.011982130818069	-0.0406151078641415	NaN	42.7901268005371
895	88.8269958496094	0.839607775211334	-7.4087381362915	0.025618452578783	-0.0139918150380254	-0.00977104809135199	-0.0386670641601086	NaN	44.4134979248047
896	85.5802536010742	2.13830494880676	-7.73341274261475	0.0262678004801273	-0.0107450718060136	-0.0026282137259841	-0.0324982516467571	NaN	42.7901268005371
897	88.1776504516602	2.13830494880676	-7.79834747314453	0.0236704051494598	-0.00619963090866804	-0.0172385573387146	-0.0276281367987394	NaN	44.0888252258301
898	86.8789520263672	2.13830494880676	-7.6684775352478	0.000618529506027699	-0.0104203969240189	-0.0273034609854221	-0.0266541130840778	NaN	43.4394760131836
899	87.5282974243164	1.48895645141602	-7.60354280471802	0.00354059832170606	-0.00392691092565656	-0.0230826959013939	-0.0253554154187441	NaN	43.7641487121582
900	86.8789520263672	1.48895645141602	-7.86328220367432	0.0103587592020631	0.00289124972186983	-0.0156151866540313	-0.0201606266200542	NaN	43.4394760131836
901	86.8789520263672	1.81363070011139	-7.47367286682129	0.013930176384747	0.0188002903014421	-0.0240567177534103	-0.0159398596733809	NaN	43.4394760131836
902	86.8789520263672	2.13830494880676	-7.79834747314453	0.00808603875339031	0.0152288740500808	-0.0360696688294411	-0.0126931173726916	NaN	43.4394760131836
903	88.1776504516602	2.13830494880676	-8.05808639526367	-0.0117190945893526	0.0113327819854021	-0.0308748781681061	0.00386527273803949	NaN	44.0888252258301
904	86.2295989990234	1.81363070011139	-7.86328220367432	-0.0208099745213985	0.0405534692108631	-0.032173577696085	0.0275664981454611	NaN	43.1147994995117
905	88.1776504516602	3.43700218200684	-8.05808639526367	-0.017887907102704	0.0389300994575024	-0.0175632312893867	0.0188002903014421	NaN	44.0888252258301
906	87.5282974243164	2.46297931671143	-7.86328220367432	-0.0130177913233638	0.0334106348454952	-0.0162645354866982	0.0239950809627771	NaN	43.7641487121582
907	88.1776504516602	2.46297931671143	-7.21393346786499	-0.00327756232582033	0.0298392176628113	0.00873538758605719	0.0188002903014421	NaN	44.0888252258301
908	88.1776504516602	1.48895645141602	-7.53860807418823	-0.0159398596733809	0.00808603875339031	0.0188002903014421	0.0197743140161037	NaN	44.0888252258301
909	88.1776504516602	2.46297931671143	-7.86328220367432	-0.00425158534198999	0.00906006153672934	0.0324366129934788	0.0103587592020631	NaN	44.0888252258301
910	88.1776504516602	1.81363070011139	-7.6684775352478	-0.0117190945893526	0.00289124972186983	0.0262678004801273	0.0421768426895142	NaN	44.0888252258301
911	84.9309005737305	1.81363070011139	-7.4087381362915	-0.00912170019000769	0.00418994715437293	0.0262678004801273	0.00581331877037883	NaN	42.4654502868652
912	83.632209777832	2.46297931671143	-7.60354280471802	-0.0113944197073579	0.000618529506027699	0.0217223595827818	0.00516396993771195	NaN	41.816104888916
913	83.632209777832	3.43700218200684	-7.53860807418823	0.00159255252219737	-0.00132951640989631	0.0239950809627771	-0.00782300252467394	NaN	41.816104888916
914	87.5282974243164	1.48895645141602	-7.6684775352478	0.0213976856321096	-0.0282774847000837	0.0337353087961674	-0.0152905117720366	NaN	43.7641487121582
915	86.2295989990234	2.46297931671143	-7.73341274261475	0.0200989879667759	0.00354059832170606	0.0200989879667759	-0.0152905117720366	NaN	43.1147994995117
916	88.1776504516602	1.81363070011139	-7.47367286682129	0.0223717093467712	-0.0165892094373703	0.00970941036939621	-0.0113944197073579	NaN	44.0888252258301
917	86.2295989990234	2.46297931671143	-7.60354280471802	0.0162028968334198	-0.00327756232582033	-0.00814767740666866	-0.0133424662053585	NaN	43.1147994995117
918	85.5802536010742	2.46297931671143	-7.27886867523193	0.00581331877037883	-0.00360223650932312	-0.0243813935667276	-0.0026282137259841	NaN	42.7901268005371
919	84.9309005737305	1.48895645141602	-7.21393346786499	0.0126314787194133	-0.0139918150380254	-0.0156151866540313	-0.00132951640989631	NaN	42.4654502868652
920	85.5802536010742	1.16428208351135	-7.79834747314453	0.0100340843200684	-0.0126931173726916	-0.00977104809135199	0.00126787810586393	NaN	42.7901268005371
921	86.2295989990234	1.48895645141602	-7.6684775352478	0.00938473641872406	-0.00782300252467394	0.00159255252219737	0.00289124972186983	NaN	43.1147994995117
922	87.5282974243164	0.514933466911316	-7.53860807418823	0.00938473641872406	-0.0256800893694162	-0.00295288790948689	0.00646266713738441	NaN	43.7641487121582
923	85.5802536010742	1.48895645141602	-7.47367286682129	-0.0198359526693821	-0.0100957229733467	-0.00457625929266214	0.0149041991680861	NaN	42.7901268005371
924	87.5282974243164	2.78765368461609	-7.47367286682129	-0.0240567177534103	-0.000680167751852423	-0.0123684434220195	0.0249691028147936	NaN	43.7641487121582
925	86.2295989990234	1.48895645141602	-7.08406400680542	-0.0188619289547205	-0.00230353930965066	-0.00197886489331722	0.0373067259788513	NaN	43.1147994995117
926	86.8789520263672	1.81363070011139	-7.53860807418823	-0.0204853005707264	0.00451462110504508	-0.00327756232582033	0.0285405199974775	NaN	43.4394760131836
927	86.8789520263672	2.78765368461609	-8.05808639526367	-0.017887907102704	-0.000680167751852423	0.000618529506027699	0.0132808275520802	NaN	43.4394760131836
928	85.5802536010742	3.11232805252075	-8.12302207946777	-0.0107450718060136	0.000618529506027699	0.00873538758605719	0.00678734155371785	NaN	42.7901268005371
929	86.8789520263672	2.13830494880676	-8.05808639526367	-0.00522560812532902	-0.00782300252467394	0.0447742342948914	0.00808603875339031	NaN	43.4394760131836
930	86.2295989990234	2.46297931671143	-7.73341274261475	-0.00457625929266214	-0.000355493422830477	0.0123068047687411	0.00743668992072344	NaN	43.1147994995117
931	87.5282974243164	2.46297931671143	-7.9282169342041	-0.000680167751852423	0.000618529506027699	0.0171769186854362	0.00256657530553639	NaN	43.7641487121582
932	87.5282974243164	1.48895645141602	-7.99315214157104	0.00516396993771195	0.000293855206109583	0.00289124972186983	-0.00360223650932312	NaN	43.7641487121582
933	87.5282974243164	1.48895645141602	-7.79834747314453	0.0188002903014421	-0.023407369852066	0.00126787810586393	-0.0162645354866982	NaN	43.7641487121582
934	86.2295989990234	2.46297931671143	-7.86328220367432	0.0343846566975117	-0.0350956469774246	0.00321592413820326	-0.0299008563160896	NaN	43.1147994995117
935	88.8269958496094	1.48895645141602	-7.60354280471802	0.0334106348454952	-0.0227580219507217	-0.00457625929266214	-0.0224333461374044	NaN	44.4134979248047
936	85.5802536010742	2.46297931671143	-7.53860807418823	0.0233457311987877	-0.0221086721867323	0.00483929552137852	-0.0243813935667276	NaN	42.7901268005371
937	87.5282974243164	1.16428208351135	-7.53860807418823	0.0123068047687411	-0.0185372550040483	-0.0120437685400248	-0.0172385573387146	NaN	43.7641487121582
938	86.2295989990234	1.48895645141602	-7.6684775352478	0.00613799272105098	-0.0188619289547205	0.01100810803473	-0.00457625929266214	NaN	43.1147994995117
939	86.2295989990234	1.48895645141602	-7.6684775352478	-0.00100484199356288	-0.0172385573387146	0.0188002903014421	-0.00327756232582033	NaN	43.1147994995117
940	86.2295989990234	1.16428208351135	-7.6684775352478	-0.00327756232582033	-0.0191866029053926	0.0545144639909267	0.00516396993771195	NaN	43.1147994995117
941	85.5802536010742	1.81363070011139	-7.53860807418823	0.0103587592020631	-0.0175632312893867	0.0571118593215942	-0.00912170019000769	NaN	42.7901268005371
942	84.9309005737305	2.13830494880676	-7.14899873733521	-0.00749832857400179	-0.021459324285388	0.047696303576231	-3.08191010844894e-05	NaN	42.4654502868652
943	86.8789520263672	2.13830494880676	-7.4087381362915	-0.0136671401560307	-0.0123684434220195	0.0165275707840919	0.00646266713738441	NaN	43.4394760131836
944	87.5282974243164	1.81363070011139	-7.73341274261475	-0.0266541130840778	0.0022419011220336	-0.00749832857400179	0.0210730116814375	NaN	43.7641487121582
945	87.5282974243164	1.81363070011139	-7.9282169342041	-0.0165892094373703	-0.00425158534198999	-0.0201606266200542	0.0191249661147594	NaN	43.7641487121582
946	87.5282974243164	1.81363070011139	-7.86328220367432	-0.0139918150380254	-0.00912170019000769	-0.03444629535079	0.0226963832974434	NaN	43.7641487121582
947	86.8789520263672	1.48895645141602	-7.21393346786499	-0.0113944197073579	-0.0159398596733809	-0.0406151078641415	0.00646266713738441	NaN	43.4394760131836
948	89.4763412475586	-0.134415164589882	-7.01912927627563	-0.0143164889886975	-0.0324982516467571	-0.0383423902094364	-0.00457625929266214	NaN	44.7381706237793
949	88.1776504516602	0.190259143710136	-7.47367286682129	-0.00197886489331722	-0.0448358729481697	-0.0337969474494457	0.00451462110504508	NaN	44.0888252258301
950	89.4763412475586	-0.459089487791061	-7.73341274261475	-0.00490093370899558	-0.0208099745213985	-0.0237320438027382	0.00678734155371785	NaN	44.7381706237793
951	87.5282974243164	0.839607775211334	-7.79834747314453	0.00646266713738441	0.0155535480007529	-0.0195112787187099	-0.00197886489331722	NaN	43.7641487121582
952	87.5282974243164	1.16428208351135	-7.99315214157104	0.0171769186854362	0.047696303576231	0.0022419011220336	-0.0110697457566857	NaN	43.7641487121582
953	87.5282974243164	2.13830494880676	-7.6684775352478	0.00743668992072344	0.0265924744307995	-0.00230353930965066	-0.0133424662053585	NaN	43.7641487121582
954	88.1776504516602	1.16428208351135	-7.21393346786499	0.0327612869441509	0.00548864435404539	0.0181509424000978	-0.0273034609854221	NaN	44.0888252258301
955	86.2295989990234	2.13830494880676	-7.86328220367432	0.0259431265294552	-0.00555028254166245	0.0249691028147936	-0.0117190945893526	NaN	43.1147994995117
956	88.8269958496094	1.16428208351135	-7.73341274261475	0.0178262684494257	0.0103587592020631	0.00548864435404539	-0.00944637414067984	NaN	44.4134979248047
957	87.5282974243164	2.13830494880676	-7.9282169342041	0.0165275707840919	-0.00295288790948689	-0.0026282137259841	-0.0126931173726916	NaN	43.7641487121582
958	87.5282974243164	2.46297931671143	-8.05808639526367	0.00321592413820326	0.0103587592020631	0.00354059832170606	-0.00879702530801296	NaN	43.7641487121582
959	86.2295989990234	2.13830494880676	-7.86328220367432	0.0100340843200684	0.00906006153672934	0.00321592413820326	0.00321592413820326	NaN	43.1147994995117
960	86.8789520263672	3.11232805252075	-7.6684775352478	0.0126314787194133	0.0168522447347641	0.0165275707840919	0.00841071270406246	NaN	43.4394760131836
961	86.8789520263672	2.78765368461609	-8.12302207946777	0.00970941036939621	0.00808603875339031	0.0249691028147936	0.0103587592020631	NaN	43.4394760131836
962	87.5282974243164	2.46297931671143	-7.86328220367432	0.01100810803473	0.00548864435404539	0.0126314787194133	-0.00457625929266214	NaN	43.7641487121582
963	88.1776504516602	2.46297931671143	-7.99315214157104	-0.0165892094373703	0.020423661917448	-0.0152905117720366	0.00970941036939621	NaN	44.0888252258301
964	88.1776504516602	2.46297931671143	-7.9282169342041	-0.0243813935667276	0.0353586822748184	-0.0279528107494116	0.0282158460468054	NaN	44.0888252258301
965	86.8789520263672	2.13830494880676	-7.27886867523193	-0.0201606266200542	0.0347093306481838	-0.0341216214001179	0.0285405199974775	NaN	43.4394760131836
966	88.1776504516602	1.81363070011139	-7.08406400680542	-0.0156151866540313	0.0438002124428749	-0.050680011510849	0.0213976856321096	NaN	44.0888252258301
967	87.5282974243164	2.46297931671143	-7.79834747314453	-0.0165892094373703	0.0480209775269032	-0.0441865250468254	0.00613799272105098	NaN	43.7641487121582
968	85.5802536010742	2.46297931671143	-7.79834747314453	-0.0243813935667276	0.052891094237566	-0.0519787110388279	0.00483929552137852	NaN	42.7901268005371
969	85.5802536010742	2.46297931671143	-7.79834747314453	-0.0149658378213644	0.0463976077735424	-0.0490566417574883	-0.00132951640989631	NaN	42.7901268005371
970	83.632209777832	2.13830494880676	-7.47367286682129	-0.0195112787187099	0.0441248863935471	-0.0490566417574883	0.0126314787194133	NaN	41.816104888916
971	84.9309005737305	1.81363070011139	-7.27886867523193	-0.0100957229733467	0.0515923984348774	-0.0448358729481697	0.0022419011220336	NaN	42.4654502868652
972	86.2295989990234	1.16428208351135	-6.88925933837891	-0.00814767740666866	0.0415274947881699	-0.0435371771454811	-0.00392691092565656	NaN	43.1147994995117
973	88.1776504516602	1.81363070011139	-7.53860807418823	0.00678734155371785	0.0207483377307653	-0.0146411629393697	-0.0185372550040483	NaN	44.0888252258301
974	85.5802536010742	2.78765368461609	-7.60354280471802	0.0181509424000978	-0.00555028254166245	0.00581331877037883	-0.028926832601428	NaN	42.7901268005371
975	88.1776504516602	1.81363070011139	-7.4087381362915	0.0239950809627771	0.00548864435404539	0.00418994715437293	-0.0256800893694162	NaN	44.0888252258301
976	86.2295989990234	2.13830494880676	-7.60354280471802	0.025618452578783	-0.00782300252467394	0.00256657530553639	-0.0169138833880424	NaN	43.1147994995117
977	88.1776504516602	1.81363070011139	-7.14899873733521	0.0181509424000978	-0.0123684434220195	0.012956153601408	-0.021459324285388	NaN	44.0888252258301
978	88.8269958496094	0.839607775211334	-7.34380340576172	0.0188002903014421	-0.0302255302667618	0.00256657530553639	-0.00847235135734081	NaN	44.4134979248047
979	86.8789520263672	0.514933466911316	-7.47367286682129	0.00613799272105098	-0.028926832601428	0.0116574559360743	0.000943203864153475	NaN	43.4394760131836
980	88.1776504516602	0.190259143710136	-7.53860807418823	0.00613799272105098	-0.0412644557654858	0.0136055024340749	0.0123068047687411	NaN	44.0888252258301
981	87.5282974243164	0.190259143710136	-7.53860807418823	0.0155535480007529	-0.0292515084147453	0.0142548503354192	0.00613799272105098	NaN	43.7641487121582
982	86.8789520263672	1.81363070011139	-7.53860807418823	0.00354059832170606	-0.0026282137259841	0.0171769186854362	0.000293855206109583	NaN	43.4394760131836
983	88.1776504516602	0.839607775211334	-7.01912927627563	-0.0182125810533762	0.012956153601408	-0.00100484199356288	0.0165275707840919	NaN	44.0888252258301
984	86.2295989990234	1.81363070011139	-7.34380340576172	-0.0276281367987394	0.0181509424000978	-0.00100484199356288	0.0347093306481838	NaN	43.1147994995117
985	86.8789520263672	1.81363070011139	-7.73341274261475	-0.00652430532500148	0.00516396993771195	0.0126314787194133	0.0278911720961332	NaN	43.4394760131836
986	86.2295989990234	2.46297931671143	-7.99315214157104	-0.0162645354866982	-0.0107450718060136	0.00418994715437293	0.0197743140161037	NaN	43.1147994995117
987	86.8789520263672	1.16428208351135	-7.60354280471802	-0.00165419070981443	-0.017887907102704	0.01100810803473	0.00808603875339031	NaN	43.4394760131836
988	88.8269958496094	1.81363070011139	-7.47367286682129	-0.0143164889886975	-0.023407369852066	0.00938473641872406	0.00159255252219737	NaN	44.4134979248047
989	86.8789520263672	1.81363070011139	-7.4087381362915	-0.00717365415766835	-0.017887907102704	0.0275664981454611	0.00483929552137852	NaN	43.4394760131836
990	88.8269958496094	1.48895645141602	-7.79834747314453	-0.00490093370899558	-0.0136671401560307	0.0308132413774729	-0.00295288790948689	NaN	44.4134979248047
991	86.2295989990234	2.46297931671143	-7.99315214157104	-0.00132951640989631	-0.00652430532500148	0.0252937767654657	0.00256657530553639	NaN	43.1147994995117
992	86.2295989990234	3.11232805252075	-8.12302207946777	-0.00619963090866804	-0.00132951640989631	0.0207483377307653	-0.00360223650932312	NaN	43.1147994995117
993	86.8789520263672	2.78765368461609	-7.86328220367432	0.0175015944987535	-0.0133424662053585	0.0386054255068302	-0.0162645354866982	NaN	43.4394760131836
994	87.5282974243164	2.13830494880676	-7.53860807418823	0.0217223595827818	-0.0331475995481014	0.0350340083241463	-0.023407369852066	NaN	43.7641487121582
995	86.8789520263672	2.78765368461609	-7.60354280471802	0.0295145437121391	-0.0292515084147453	0.0233457311987877	-0.0182125810533762	NaN	43.4394760131836
996	88.1776504516602	2.46297931671143	-7.60354280471802	0.0226963832974434	-0.0334722734987736	0.0499690249562263	-0.0182125810533762	NaN	44.0888252258301
997	88.1776504516602	1.81363070011139	-7.86328220367432	0.0155535480007529	-0.0363943427801132	0.0457482598721981	-0.0126931173726916	NaN	44.0888252258301
998	85.5802536010742	3.43700218200684	-8.12302207946777	0.00613799272105098	-0.0292515084147453	0.0515923984348774	-0.0026282137259841	NaN	42.7901268005371
999	84.9309005737305	3.43700218200684	-7.79834747314453	0.000943203864153475	-0.0253554154187441	0.0470469556748867	0.00711201597005129	NaN	42.4654502868652
1000	84.2815551757813	2.78765368461609	-7.79834747314453	0.00581331877037883	-0.0282774847000837	0.0431508645415306	0.00613799272105098	NaN	42.1407775878906
1001	84.2815551757813	2.78765368461609	-7.53860807418823	-0.0136671401560307	-0.0165892094373703	0.0100340843200684	0.00548864435404539	NaN	42.1407775878906
1002	86.2295989990234	1.81363070011139	-7.60354280471802	-0.00197886489331722	-0.00684897974133492	-0.0308748781681061	0.00256657530553639	NaN	43.1147994995117
1003	84.9309005737305	3.11232805252075	-8.05808639526367	-0.0217839982360601	0.011982130818069	-0.0672384053468704	0.012956153601408	NaN	42.4654502868652
1004	86.2295989990234	2.78765368461609	-7.86328220367432	-0.0328229255974293	0.0308132413774729	-0.0711344927549362	0.0249691028147936	NaN	43.1147994995117
1005	84.9309005737305	2.78765368461609	-7.6684775352478	-0.00847235135734081	0.0272418223321438	-0.0639916583895683	0.0233457311987877	NaN	42.4654502868652
1006	87.5282974243164	1.81363070011139	-7.53860807418823	-0.0123684434220195	0.031137915328145	-0.077952653169632	0.0200989879667759	NaN	43.7641487121582
1007	86.2295989990234	2.46297931671143	-7.53860807418823	-0.0172385573387146	0.0233457311987877	-0.0542514286935329	0.00548864435404539	NaN	43.1147994995117
1008	85.5802536010742	2.46297931671143	-7.73341274261475	-0.00327756232582033	0.0142548503354192	-0.0480826161801815	0.00711201597005129	NaN	42.7901268005371
1009	86.2295989990234	2.46297931671143	-8.05808639526367	-0.00717365415766835	0.0132808275520802	-0.028926832601428	0.000293855206109583	NaN	43.1147994995117
1010	86.2295989990234	2.13830494880676	-7.73341274261475	0.00386527273803949	0.0100340843200684	-0.00425158534198999	-0.000355493422830477	NaN	43.1147994995117
1011	87.5282974243164	1.81363070011139	-7.9282169342041	0.00256657530553639	-0.000680167751852423	0.0278911720961332	-0.00587495695799589	NaN	43.7641487121582
1012	88.1776504516602	0.839607775211334	-7.14899873733521	-0.00165419070981443	-0.00879702530801296	0.0259431265294552	-0.0156151866540313	NaN	44.0888252258301
1013	86.8789520263672	2.13830494880676	-7.47367286682129	0.0223717093467712	-0.0162645354866982	0.0178262684494257	-0.0276281367987394	NaN	43.4394760131836
1014	86.2295989990234	2.46297931671143	-7.79834747314453	0.0295145437121391	-0.032173577696085	0.0304885655641556	-0.028926832601428	NaN	43.1147994995117
1015	87.5282974243164	2.13830494880676	-7.6684775352478	0.0321119390428066	-0.0328229255974293	0.0171769186854362	-0.0286021586507559	NaN	43.7641487121582
1016	86.8789520263672	3.11232805252075	-7.73341274261475	0.0259431265294552	-0.0263294391334057	-0.0143164889886975	-0.0243813935667276	NaN	43.4394760131836
1017	86.2295989990234	3.43700218200684	-7.53860807418823	0.0168522447347641	-0.0159398596733809	-0.000355493422830477	-0.0165892094373703	NaN	43.1147994995117
1018	88.8269958496094	2.13830494880676	-7.53860807418823	0.0191249661147594	-0.0126931173726916	-0.00717365415766835	-0.00100484199356288	NaN	44.4134979248047
1019	87.5282974243164	1.81363070011139	-7.53860807418823	0.00581331877037883	-0.00165419070981443	-0.00490093370899558	0.00159255252219737	NaN	43.7641487121582
1020	88.8269958496094	1.48895645141602	-8.12302207946777	0.0155535480007529	0.00808603875339031	-0.00295288790948689	0.00678734155371785	NaN	44.4134979248047
1021	86.2295989990234	2.78765368461609	-8.05808639526367	0.0158782228827477	0.0262678004801273	-0.0152905117720366	0.00906006153672934	NaN	43.1147994995117
1022	86.2295989990234	3.43700218200684	-7.9282169342041	-0.00165419070981443	0.0353586822748184	-0.0221086721867323	-0.00230353930965066	NaN	43.1147994995117
1023	87.5282974243164	2.13830494880676	-7.9282169342041	-0.0159398596733809	0.0561378374695778	-0.0393164120614529	0.00451462110504508	NaN	43.7641487121582
1024	86.8789520263672	3.43700218200684	-7.9282169342041	-0.0263294391334057	0.066202737390995	-0.0422384813427925	0.0337353087961674	NaN	43.4394760131836
1025	86.8789520263672	2.46297931671143	-7.60354280471802	-0.0182125810533762	0.060358602553606	-0.0490566417574883	0.0249691028147936	NaN	43.4394760131836
1026	86.2295989990234	3.11232805252075	-7.9282169342041	-0.0256800893694162	0.0700988322496414	-0.0532774068415165	0.0200989879667759	NaN	43.1147994995117
1027	85.5802536010742	2.78765368461609	-7.6684775352478	-0.0224333461374044	0.0499690249562263	-0.0464592464268208	0.0132808275520802	NaN	42.7901268005371
1028	86.2295989990234	2.46297931671143	-7.6684775352478	-0.00977104809135199	0.0421768426895142	-0.0299008563160896	0.00613799272105098	NaN	43.1147994995117
1029	86.2295989990234	2.13830494880676	-7.79834747314453	-0.0172385573387146	0.0243197549134493	-0.0224333461374044	0.00743668992072344	NaN	43.1147994995117
1030	86.2295989990234	2.46297931671143	-7.34380340576172	-0.00814767740666866	0.0191249661147594	0.00808603875339031	0.00289124972186983	NaN	43.1147994995117
1031	84.2815551757813	2.78765368461609	-7.4087381362915	-0.00457625929266214	0.0123068047687411	0.0181509424000978	0.00256657530553639	NaN	42.1407775878906
1032	83.632209777832	4.08635091781616	-8.05808639526367	-0.00749832857400179	0.00126787810586393	0.0288651939481497	-0.00717365415766835	NaN	41.816104888916
1033	86.2295989990234	2.13830494880676	-7.9282169342041	0.0194496400654316	-0.0305502042174339	0.040228795260191	-0.0237320438027382	NaN	43.1147994995117
1034	86.8789520263672	2.46297931671143	-7.73341274261475	0.0249691028147936	-0.0532774068415165	0.0623066499829292	-0.0279528107494116	NaN	43.4394760131836
1035	85.5802536010742	3.43700218200684	-7.86328220367432	0.0217223595827818	-0.0487319678068161	0.0525664202868938	-0.0188619289547205	NaN	42.7901268005371
1036	87.5282974243164	2.46297931671143	-7.47367286682129	0.0233457311987877	-0.0419138073921204	0.0496443510055542	-0.0172385573387146	NaN	43.7641487121582
1037	87.5282974243164	2.46297931671143	-7.4087381362915	0.0113327819854021	-0.0461345724761486	0.0519170723855495	-0.0156151866540313	NaN	43.7641487121582
1038	85.5802536010742	3.11232805252075	-7.99315214157104	0.013930176384747	-0.0399657599627972	0.0415274947881699	-0.00392691092565656	NaN	42.7901268005371
1039	85.5802536010742	2.78765368461609	-7.99315214157104	0.00321592413820326	-0.0370436906814575	0.0373067259788513	0.00126787810586393	NaN	42.7901268005371
1040	85.5802536010742	2.46297931671143	-7.60354280471802	0.0132808275520802	-0.0286021586507559	0.0337353087961674	0.00776136433705688	NaN	42.7901268005371
1041	86.8789520263672	1.16428208351135	-7.53860807418823	0.00516396993771195	-0.0247060675173998	0.0162028968334198	0.00711201597005129	NaN	43.4394760131836
1042	88.1776504516602	1.16428208351135	-7.01912927627563	0.0103587592020631	-0.0126931173726916	-0.00652430532500148	0.00159255252219737	NaN	44.0888252258301
1043	86.2295989990234	1.81363070011139	-7.47367286682129	-0.0159398596733809	0.00776136433705688	-0.0497059896588326	0.0226963832974434	NaN	43.1147994995117
1044	88.1776504516602	1.48895645141602	-7.47367286682129	-0.0162645354866982	0.0262678004801273	-0.0623682886362076	0.0298392176628113	NaN	44.0888252258301
1045	85.5802536010742	3.11232805252075	-7.73341274261475	-0.00977104809135199	0.0304885655641556	-0.0587968714535236	0.0252937767654657	NaN	42.7901268005371
1046	86.8789520263672	2.13830494880676	-7.14899873733521	-0.0165892094373703	0.0463976077735424	-0.0721085146069527	0.01847561635077	NaN	43.4394760131836
1047	86.8789520263672	3.11232805252075	-7.60354280471802	-0.0123684434220195	0.040228795260191	-0.0717838406562805	0.0116574559360743	NaN	43.4394760131836
1048	87.5282974243164	2.78765368461609	-7.60354280471802	-0.0120437685400248	0.0395794473588467	-0.0623682886362076	0.00906006153672934	NaN	43.7641487121582
1049	86.2295989990234	3.7616765499115	-7.73341274261475	-0.0026282137259841	0.040228795260191	-0.0406151078641415	0.00483929552137852	NaN	43.1147994995117
1050	88.1776504516602	2.13830494880676	-8.05808639526367	0.000293855206109583	0.0340599827468395	-0.0198359526693821	0.000293855206109583	NaN	44.0888252258301
1051	86.8789520263672	2.78765368461609	-7.86328220367432	0.000293855206109583	0.0282158460468054	-0.0120437685400248	-0.00522560812532902	NaN	43.4394760131836
1052	87.5282974243164	2.46297931671143	-7.79834747314453	0.00451462110504508	0.0220470335334539	-0.00522560812532902	-0.0159398596733809	NaN	43.7641487121582
1053	85.5802536010742	3.43700218200684	-7.99315214157104	0.0207483377307653	-0.00327756232582033	0.0191249661147594	-0.0315242260694504	NaN	42.7901268005371
1054	86.8789520263672	3.43700218200684	-7.6684775352478	0.0230210572481155	-0.028926832601428	0.0191249661147594	-0.0347709693014622	NaN	43.4394760131836
1055	87.5282974243164	2.46297931671143	-7.53860807418823	0.0301638916134834	-0.0266541130840778	0.0337353087961674	-0.0347709693014622	NaN	43.7641487121582
1056	88.1776504516602	2.46297931671143	-7.99315214157104	0.0259431265294552	-0.0273034609854221	0.0252937767654657	-0.028926832601428	NaN	44.0888252258301
1057	86.2295989990234	3.43700218200684	-7.9282169342041	0.0142548503354192	-0.0227580219507217	0.0152288740500808	-0.0328229255974293	NaN	43.1147994995117
1058	86.2295989990234	3.11232805252075	-7.6684775352478	0.012956153601408	-0.0159398596733809	0.0220470335334539	-0.0185372550040483	NaN	43.1147994995117
1059	87.5282974243164	3.11232805252075	-7.34380340576172	0.0116574559360743	-0.00132951640989631	0.011982130818069	-0.00230353930965066	NaN	43.7641487121582
1060	85.5802536010742	2.46297931671143	-7.47367286682129	0.0106834331527352	-0.00587495695799589	0.0220470335334539	0.00126787810586393	NaN	42.7901268005371
1061	84.9309005737305	3.11232805252075	-7.53860807418823	0.00678734155371785	0.00451462110504508	0.0217223595827818	0.00354059832170606	NaN	42.4654502868652
1062	82.3335113525391	3.43700218200684	-7.9282169342041	-0.00619963090866804	-0.000355493422830477	0.0132808275520802	0.00159255252219737	NaN	41.1667556762695
1063	84.2815551757813	2.46297931671143	-7.79834747314453	-0.0256800893694162	0.0194496400654316	0.0132808275520802	0.00646266713738441	NaN	42.1407775878906
1064	84.2815551757813	3.7616765499115	-7.86328220367432	-0.0354203209280968	0.0353586822748184	0.00289124972186983	0.0246444288641214	NaN	42.1407775878906
1065	86.8789520263672	1.81363070011139	-7.4087381362915	-0.0204853005707264	0.0340599827468395	0.00159255252219737	0.0259431265294552	NaN	43.4394760131836
1066	84.9309005737305	3.7616765499115	-7.53860807418823	-0.0149658378213644	0.0386054255068302	0.00289124972186983	0.0181509424000978	NaN	42.4654502868652
1067	86.8789520263672	3.11232805252075	-7.9282169342041	-0.0152905117720366	0.0233457311987877	0.00970941036939621	0.012956153601408	NaN	43.4394760131836
1068	87.5282974243164	4.08635091781616	-7.86328220367432	-0.00814767740666866	0.013930176384747	0.0142548503354192	0.0194496400654316	NaN	43.7641487121582
1069	88.1776504516602	2.78765368461609	-7.60354280471802	-0.00717365415766835	0.0126314787194133	0.00256657530553639	0.0149041991680861	NaN	44.0888252258301
1070	86.8789520263672	3.11232805252075	-7.53860807418823	0.00321592413820326	0.00873538758605719	-0.00490093370899558	0.00743668992072344	NaN	43.4394760131836
1071	87.5282974243164	2.46297931671143	-7.53860807418823	0.00451462110504508	0.00808603875339031	-0.00684897974133492	0.00711201597005129	NaN	43.7641487121582
1072	86.2295989990234	1.81363070011139	-7.27886867523193	-0.00619963090866804	-0.0104203969240189	-0.0260047651827335	-0.00230353930965066	NaN	43.1147994995117
1073	88.8269958496094	0.839607775211334	-7.73341274261475	0.0197743140161037	-0.0318489037454128	-0.00197886489331722	-0.0195112787187099	NaN	44.4134979248047
1074	88.1776504516602	1.16428208351135	-7.4087381362915	0.0200989879667759	-0.0656150281429291	0.00418994715437293	-0.0276281367987394	NaN	44.0888252258301
1075	88.8269958496094	1.81363070011139	-7.47367286682129	0.0265924744307995	-0.0646410062909126	0.013930176384747	-0.0256800893694162	NaN	44.4134979248047
1076	86.2295989990234	2.13830494880676	-7.34380340576172	0.036657378077507	-0.0513293594121933	0.00841071270406246	-0.0230826959013939	NaN	43.1147994995117
1077	89.4763412475586	1.48895645141602	-7.21393346786499	0.0194496400654316	-0.0464592464268208	-0.0107450718060136	-0.0256800893694162	NaN	44.7381706237793
1078	88.8269958496094	2.46297931671143	-7.27886867523193	0.0152288740500808	-0.0299008563160896	-0.0113944197073579	-0.0198359526693821	NaN	44.4134979248047
1079	87.5282974243164	2.78765368461609	-7.6684775352478	0.00581331877037883	-0.0117190945893526	-0.0104203969240189	-0.00977104809135199	NaN	43.7641487121582
1080	89.4763412475586	2.78765368461609	-7.53860807418823	0.0100340843200684	0.0100340843200684	-0.00782300252467394	-0.00977104809135199	NaN	44.7381706237793
1081	88.8269958496094	1.81363070011139	-7.60354280471802	0.0123068047687411	0.00159255252219737	-0.0146411629393697	-0.00100484199356288	NaN	44.4134979248047
1082	88.1776504516602	2.13830494880676	-7.34380340576172	-0.0126931173726916	0.0158782228827477	-0.0230826959013939	0.00126787810586393	NaN	44.0888252258301
1083	86.8789520263672	3.11232805252075	-7.14899873733521	-0.0126931173726916	0.0126314787194133	-0.043212503194809	0.0116574559360743	NaN	43.4394760131836
1084	88.1776504516602	1.81363070011139	-6.82432460784912	-0.021459324285388	0.0298392176628113	-0.0311995539814234	0.0356833562254906	NaN	44.0888252258301
1085	86.2295989990234	3.43700218200684	-8.12302207946777	-0.00295288790948689	0.0236704051494598	-0.0273034609854221	0.0233457311987877	NaN	43.1147994995117
1086	88.8269958496094	1.81363070011139	-7.01912927627563	-0.0117190945893526	0.0285405199974775	-0.0253554154187441	0.0233457311987877	NaN	44.4134979248047
1087	88.8269958496094	2.13830494880676	-6.82432460784912	-0.0159398596733809	0.0155535480007529	-0.0120437685400248	0.0220470335334539	NaN	44.4134979248047
1088	89.4763412475586	2.13830494880676	-7.53860807418823	-0.0169138833880424	0.0168522447347641	-0.0026282137259841	0.00321592413820326	NaN	44.7381706237793
1089	88.8269958496094	2.46297931671143	-7.47367286682129	-0.00652430532500148	0.0132808275520802	-0.00360223650932312	0.00483929552137852	NaN	44.4134979248047
1090	89.4763412475586	2.13830494880676	-7.21393346786499	-0.00327756232582033	0.0132808275520802	-0.00619963090866804	0.000293855206109583	NaN	44.7381706237793
1091	87.5282974243164	1.81363070011139	-7.60354280471802	-0.0026282137259841	0.0165275707840919	-0.00360223650932312	-0.00684897974133492	NaN	43.7641487121582
1092	86.8789520263672	1.48895645141602	-7.27886867523193	-0.00165419070981443	0.00159255252219737	-0.00522560812532902	-0.0104203969240189	NaN	43.4394760131836
1093	84.9309005737305	3.11232805252075	-7.79834747314453	0.00451462110504508	-0.00327756232582033	0.0136055024340749	-0.0230826959013939	NaN	42.4654502868652
1094	85.5802536010742	2.78765368461609	-7.9282169342041	0.0162028968334198	-0.0260047651827335	0.0210730116814375	-0.0240567177534103	NaN	42.7901268005371
1095	86.2295989990234	1.81363070011139	-7.34380340576172	0.0181509424000978	-0.00782300252467394	0.0308132413774729	-0.0250307414680719	NaN	43.1147994995117
1096	86.8789520263672	1.48895645141602	-7.79834747314453	0.0188002903014421	-0.00100484199356288	0.0249691028147936	-0.0143164889886975	NaN	43.4394760131836
1097	86.8789520263672	2.78765368461609	-8.05808639526367	0.0210730116814375	0.00711201597005129	-0.00230353930965066	-0.00847235135734081	NaN	43.4394760131836
1098	86.8789520263672	2.78765368461609	-7.86328220367432	0.00873538758605719	0.00743668992072344	-0.0172385573387146	-0.00587495695799589	NaN	43.4394760131836
1099	86.8789520263672	1.81363070011139	-7.34380340576172	0.00483929552137852	0.020423661917448	-0.021459324285388	0.00873538758605719	NaN	43.4394760131836
1100	87.5282974243164	2.78765368461609	-7.53860807418823	0.0136055024340749	0.0194496400654316	-0.0286021586507559	0.000943203864153475	NaN	43.7641487121582
1101	86.8789520263672	1.81363070011139	-7.34380340576172	0.012956153601408	0.0162028968334198	-0.0130177913233638	0.00191722682211548	NaN	43.4394760131836
1102	86.2295989990234	1.48895645141602	-7.86328220367432	-0.0130177913233638	-0.0026282137259841	0.000943203864153475	0.0113327819854021	NaN	43.1147994995117
1103	87.5282974243164	0.514933466911316	-7.53860807418823	-0.0104203969240189	0.0162028968334198	-0.0172385573387146	0.0178262684494257	NaN	43.7641487121582
1104	87.5282974243164	2.46297931671143	-8.18795680999756	-0.0237320438027382	0.0210730116814375	0.0123068047687411	0.0360080301761627	NaN	43.7641487121582
1105	88.1776504516602	0.839607775211334	-7.60354280471802	-0.0113944197073579	0.0217223595827818	0.0213976856321096	0.0321119390428066	NaN	44.0888252258301
1106	89.4763412475586	2.78765368461609	-7.6684775352478	-0.0172385573387146	0.0136055024340749	0.036657378077507	0.0269171483814716	NaN	44.7381706237793
1107	88.1776504516602	2.46297931671143	-7.47367286682129	-0.0211346503347158	0.00191722682211548	0.0230210572481155	0.0106834331527352	NaN	44.0888252258301
1108	87.5282974243164	3.11232805252075	-7.86328220367432	-0.0143164889886975	-0.00197886489331722	0.0272418223321438	0.00581331877037883	NaN	43.7641487121582
1109	87.5282974243164	2.78765368461609	-7.79834747314453	-0.00782300252467394	-0.00295288790948689	0.0136055024340749	0.0230210572481155	NaN	43.7641487121582
1110	86.8789520263672	2.46297931671143	-8.12302207946777	-0.00457625929266214	-0.000680167751852423	-0.00132951640989631	0.020423661917448	NaN	43.4394760131836
1111	87.5282974243164	2.78765368461609	-7.99315214157104	0.00743668992072344	0.00289124972186983	-0.0107450718060136	0.00451462110504508	NaN	43.7641487121582
1112	88.1776504516602	1.81363070011139	-7.86328220367432	0.0168522447347641	-0.0133424662053585	-0.00165419070981443	-0.00782300252467394	NaN	44.0888252258301
1113	89.4763412475586	1.16428208351135	-7.6684775352478	0.0165275707840919	-0.02697878703475	0.0155535480007529	-0.0224333461374044	NaN	44.7381706237793
1114	86.2295989990234	1.81363070011139	-7.47367286682129	0.0295145437121391	-0.0224333461374044	0.0155535480007529	-0.0282774847000837	NaN	43.1147994995117
1115	88.1776504516602	2.46297931671143	-8.05808639526367	0.0308132413774729	-0.00392691092565656	0.00808603875339031	-0.0292515084147453	NaN	44.0888252258301
1116	86.8789520263672	2.46297931671143	-7.73341274261475	0.0340599827468395	0.00418994715437293	0.00743668992072344	-0.0195112787187099	NaN	43.4394760131836
1117	88.1776504516602	1.81363070011139	-7.6684775352478	0.0178262684494257	-0.0156151866540313	-0.0117190945893526	-0.0191866029053926	NaN	44.0888252258301
1118	86.8789520263672	2.46297931671143	-7.4087381362915	0.00711201597005129	-0.0113944197073579	-0.0113944197073579	-0.00749832857400179	NaN	43.4394760131836
1119	86.2295989990234	3.11232805252075	-7.34380340576172	0.00613799272105098	0.00126787810586393	-0.0279528107494116	-0.00230353930965066	NaN	43.1147994995117
1120	86.2295989990234	2.78765368461609	-7.6684775352478	0.00613799272105098	0.00646266713738441	-0.0230826959013939	0.0022419011220336	NaN	43.1147994995117
1121	85.5802536010742	3.11232805252075	-7.79834747314453	0.00159255252219737	0.00646266713738441	-0.0110697457566857	0.00126787810586393	NaN	42.7901268005371
1122	88.1776504516602	1.16428208351135	-7.4087381362915	-0.00847235135734081	0.0175015944987535	-0.00555028254166245	-0.00652430532500148	NaN	44.0888252258301
1123	86.2295989990234	2.78765368461609	-7.4087381362915	-0.023407369852066	0.0360080301761627	-0.0253554154187441	0.0113327819854021	NaN	43.1147994995117
1124	84.9309005737305	2.78765368461609	-7.79834747314453	-0.0299008563160896	0.0483456552028656	-0.0354203209280968	0.0236704051494598	NaN	42.4654502868652
1125	86.8789520263672	2.13830494880676	-6.95419406890869	-0.0240567177534103	0.0395794473588467	-0.0461345724761486	0.0275664981454611	NaN	43.4394760131836
1126	88.8269958496094	2.46297931671143	-7.9282169342041	-0.0195112787187099	0.0421768426895142	-0.0532774068415165	-0.00522560812532902	NaN	44.4134979248047
1127	86.8789520263672	3.11232805252075	-8.05808639526367	-0.0143164889886975	0.0304885655641556	-0.0211346503347158	0.00841071270406246	NaN	43.4394760131836
1128	88.1776504516602	2.78765368461609	-7.60354280471802	-0.00457625929266214	0.0142548503354192	-0.00425158534198999	-0.00425158534198999	NaN	44.0888252258301
1129	86.8789520263672	2.78765368461609	-7.86328220367432	-3.08191010844894e-05	0.0165275707840919	-0.00295288790948689	0.00418994715437293	NaN	43.4394760131836
1130	90.1256942749023	1.81363070011139	-7.79834747314453	-0.00295288790948689	0.0106834331527352	0.00354059832170606	-0.00197886489331722	NaN	45.0628471374512
1131	88.8269958496094	1.48895645141602	-7.27886867523193	0.0022419011220336	0.00516396993771195	0.000293855206109583	-0.0100957229733467	NaN	44.4134979248047
1132	88.8269958496094	1.48895645141602	-7.9282169342041	-0.00522560812532902	-0.0159398596733809	0.00841071270406246	-0.0117190945893526	NaN	44.4134979248047
1133	86.8789520263672	1.48895645141602	-7.6684775352478	0.0200989879667759	-0.0389917381107807	0.020423661917448	-0.0230826959013939	NaN	43.4394760131836
1134	88.1776504516602	1.16428208351135	-7.86328220367432	0.0282158460468054	-0.055874802172184	0.0548391379415989	-0.0305502042174339	NaN	44.0888252258301
1135	89.4763412475586	0.839607775211334	-7.6684775352478	0.0171769186854362	-0.0555501282215118	0.0645793676376343	-0.0130177913233638	NaN	44.7381706237793
1136	87.5282974243164	2.46297931671143	-7.73341274261475	0.0295145437121391	-0.0477579422295094	0.0486703291535378	-0.017887907102704	NaN	43.7641487121582
1137	88.1776504516602	1.48895645141602	-7.21393346786499	0.00906006153672934	-0.0474332682788372	0.0353586822748184	-0.0152905117720366	NaN	44.0888252258301
1138	88.8269958496094	2.13830494880676	-7.6684775352478	0.01100810803473	-0.0438618510961533	0.0347093306481838	-0.0113944197073579	NaN	44.4134979248047
1139	88.8269958496094	2.46297931671143	-7.9282169342041	0.00386527273803949	-0.0474332682788372	0.0340599827468395	-0.00717365415766835	NaN	44.4134979248047
1140	87.5282974243164	2.78765368461609	-8.18795680999756	0.00548864435404539	-0.0347709693014622	0.0239950809627771	-0.00522560812532902	NaN	43.7641487121582
1141	88.8269958496094	2.78765368461609	-8.05808639526367	-0.000680167751852423	-0.0227580219507217	-0.0169138833880424	-0.00425158534198999	NaN	44.4134979248047
1142	88.8269958496094	2.46297931671143	-7.73341274261475	-0.00230353930965066	-0.0104203969240189	-0.0276281367987394	-0.0107450718060136	NaN	44.4134979248047
1143	89.4763412475586	1.81363070011139	-7.4087381362915	-0.0191866029053926	0.00159255252219737	-0.0581475235521793	0.00256657530553639	NaN	44.7381706237793
1144	88.8269958496094	2.46297931671143	-7.6684775352478	-0.0302255302667618	0.0197743140161037	-0.0656150281429291	0.0194496400654316	NaN	44.4134979248047
1145	88.8269958496094	3.11232805252075	-7.73341274261475	-0.00912170019000769	0.0285405199974775	-0.0734072178602219	0.0265924744307995	NaN	44.4134979248047
1146	90.1256942749023	2.13830494880676	-7.47367286682129	-0.0188619289547205	0.0382807515561581	-0.0613942667841911	0.020423661917448	NaN	45.0628471374512
1147	90.1256942749023	1.81363070011139	-7.27886867523193	-0.0133424662053585	0.0334106348454952	-0.0409397818148136	0.0106834331527352	NaN	45.0628471374512
1148	87.5282974243164	2.13830494880676	-7.01912927627563	-0.0126931173726916	0.0223717093467712	-0.0341216214001179	0.00191722682211548	NaN	43.7641487121582
1149	87.5282974243164	2.46297931671143	-7.79834747314453	-0.0143164889886975	0.0188002903014421	-0.00977104809135199	-0.00197886489331722	NaN	43.7641487121582
1150	85.5802536010742	3.11232805252075	-7.60354280471802	-0.00944637414067984	0.0226963832974434	-0.00132951640989631	0.0113327819854021	NaN	42.7901268005371
1151	84.9309005737305	2.78765368461609	-7.6684775352478	-0.00165419070981443	0.0126314787194133	0.0158782228827477	0.0103587592020631	NaN	42.4654502868652
1152	84.2815551757813	3.43700218200684	-7.47367286682129	-0.0204853005707264	-0.00392691092565656	0.0194496400654316	0.00354059832170606	NaN	42.1407775878906
1153	84.9309005737305	2.78765368461609	-7.73341274261475	0.0152288740500808	-0.023407369852066	0.0434755384922028	-0.0117190945893526	NaN	42.4654502868652
1154	86.8789520263672	2.13830494880676	-7.21393346786499	0.0239950809627771	-0.0503553375601768	0.0678261145949364	-0.0136671401560307	NaN	43.4394760131836
1155	86.2295989990234	3.43700218200684	-7.6684775352478	0.0200989879667759	-0.0243813935667276	0.0655533894896507	-0.0152905117720366	NaN	43.1147994995117
1156	86.2295989990234	2.13830494880676	-7.47367286682129	0.0243197549134493	-0.0117190945893526	0.0470469556748867	-0.0110697457566857	NaN	43.1147994995117
1157	88.8269958496094	2.46297931671143	-7.73341274261475	0.011982130818069	0.00418994715437293	0.040228795260191	-0.00555028254166245	NaN	44.4134979248047
1158	88.8269958496094	1.48895645141602	-7.53860807418823	0.00483929552137852	-0.0120437685400248	0.0158782228827477	0.000293855206109583	NaN	44.4134979248047
1159	88.8269958496094	2.78765368461609	-7.6684775352478	0.01100810803473	0.0116574559360743	0.0191249661147594	0.00646266713738441	NaN	44.4134979248047
1160	88.8269958496094	1.48895645141602	-7.4087381362915	0.00938473641872406	-0.0120437685400248	-0.00295288790948689	0.00386527273803949	NaN	44.4134979248047
1161	89.4763412475586	1.16428208351135	-7.60354280471802	0.0126314787194133	-0.00782300252467394	-0.0113944197073579	0.00613799272105098	NaN	44.7381706237793
1162	87.5282974243164	0.514933466911316	-7.60354280471802	0.00970941036939621	-0.017887907102704	-0.0461345724761486	0.00159255252219737	NaN	43.7641487121582
1163	87.5282974243164	2.13830494880676	-7.9282169342041	-0.0185372550040483	-0.00490093370899558	-0.0500306636095047	0.0103587592020631	NaN	43.7641487121582
1164	87.5282974243164	2.46297931671143	-7.79834747314453	-0.023407369852066	-0.0169138833880424	-0.0435371771454811	0.0285405199974775	NaN	43.7641487121582
1165	86.2295989990234	1.81363070011139	-7.34380340576172	-0.0191866029053926	-0.00717365415766835	-0.032173577696085	0.01100810803473	NaN	43.1147994995117
1166	88.8269958496094	2.46297931671143	-7.79834747314453	-0.0110697457566857	0.0282158460468054	0.0113327819854021	0.0298392176628113	NaN	44.4134979248047
1167	85.5802536010742	3.11232805252075	-7.99315214157104	-0.00814767740666866	0.0450989119708538	0.0230210572481155	0.00743668992072344	NaN	42.7901268005371
1168	86.2295989990234	3.11232805252075	-7.86328220367432	-0.0117190945893526	0.0285405199974775	0.0272418223321438	-0.000355493422830477	NaN	43.1147994995117
1169	86.2295989990234	3.43700218200684	-7.9282169342041	-0.00522560812532902	0.0116574559360743	0.06393001973629	0.00159255252219737	NaN	43.1147994995117
1170	86.8789520263672	3.43700218200684	-7.86328220367432	-0.00425158534198999	0.00418994715437293	0.0519170723855495	0.00776136433705688	NaN	43.4394760131836
1171	86.2295989990234	3.7616765499115	-7.86328220367432	0.00289124972186983	0.00548864435404539	0.0593845807015896	-0.00295288790948689	NaN	43.1147994995117
1172	86.8789520263672	2.13830494880676	-8.12302207946777	0.00776136433705688	-0.00165419070981443	0.0408781431615353	-0.00684897974133492	NaN	43.4394760131836
1173	86.8789520263672	2.78765368461609	-7.73341274261475	0.0113327819854021	-0.0276281367987394	0.047696303576231	-0.0156151866540313	NaN	43.4394760131836
1174	87.5282974243164	3.43700218200684	-8.05808639526367	0.0324366129934788	-0.0386670641601086	0.0356833562254906	-0.0256800893694162	NaN	43.7641487121582
1175	88.8269958496094	2.46297931671143	-7.60354280471802	0.0249691028147936	-0.03444629535079	0.00321592413820326	-0.0159398596733809	NaN	44.4134979248047
1176	88.8269958496094	4.41102504730225	-7.73341274261475	0.0278911720961332	-0.0253554154187441	-0.0230826959013939	-0.0146411629393697	NaN	44.4134979248047
1177	86.8789520263672	3.43700218200684	-7.60354280471802	0.00743668992072344	-0.0136671401560307	-0.0652903541922569	-0.00847235135734081	NaN	43.4394760131836
1178	86.8789520263672	4.08635091781616	-7.86328220367432	0.0175015944987535	-0.00944637414067984	-0.073731891810894	-0.0182125810533762	NaN	43.4394760131836
1179	86.8789520263672	3.11232805252075	-7.6684775352478	0.00776136433705688	0.00841071270406246	-0.0786020010709763	0.00483929552137852	NaN	43.4394760131836
1180	84.2815551757813	4.41102504730225	-7.86328220367432	0.00354059832170606	0.0155535480007529	-0.0536020807921886	0.0022419011220336	NaN	42.1407775878906
1181	84.9309005737305	4.08635091781616	-7.9282169342041	0.00418994715437293	0.025618452578783	-0.0451605506241322	-0.00717365415766835	NaN	42.4654502868652
1182	84.2815551757813	4.08635091781616	-7.73341274261475	-0.0126931173726916	0.0278911720961332	-0.0493813157081604	-0.00652430532500148	NaN	42.1407775878906
1183	88.8269958496094	2.78765368461609	-7.53860807418823	-0.0282774847000837	0.0415274947881699	-0.0652903541922569	0.0100340843200684	NaN	44.4134979248047
1184	84.2815551757813	2.78765368461609	-7.6684775352478	-0.0211346503347158	0.0506183728575706	-0.0458098985254765	0.0236704051494598	NaN	42.1407775878906
1185	89.4763412475586	2.46297931671143	-7.9282169342041	-0.0143164889886975	0.0489950031042099	-0.0273034609854221	0.020423661917448	NaN	44.7381706237793
1186	84.9309005737305	4.08635091781616	-7.86328220367432	-0.0123684434220195	0.0567871853709221	-0.0162645354866982	0.0207483377307653	NaN	42.4654502868652
1187	87.5282974243164	2.46297931671143	-7.6684775352478	-0.0201606266200542	0.0463976077735424	0.000293855206109583	0.01847561635077	NaN	43.7641487121582
1188	87.5282974243164	2.13830494880676	-7.47367286682129	-0.0152905117720366	0.0399041213095188	0.0152288740500808	-0.00100484199356288	NaN	43.7641487121582
1189	89.4763412475586	1.48895645141602	-7.4087381362915	-0.00555028254166245	0.0275664981454611	0.041852168738842	0.00159255252219737	NaN	44.7381706237793
1190	88.1776504516602	1.48895645141602	-7.60354280471802	0.00126787810586393	0.0226963832974434	0.0298392176628113	0.00743668992072344	NaN	44.0888252258301
1191	87.5282974243164	1.81363070011139	-7.73341274261475	0.000943203864153475	0.020423661917448	0.0155535480007529	-0.00360223650932312	NaN	43.7641487121582
1192	86.2295989990234	2.78765368461609	-7.79834747314453	-0.00490093370899558	0.0194496400654316	0.00354059832170606	-0.00360223650932312	NaN	43.1147994995117
1193	87.5282974243164	2.78765368461609	-7.73341274261475	0.0100340843200684	-0.00295288790948689	0.0022419011220336	-0.0221086721867323	NaN	43.7641487121582
1194	88.8269958496094	2.78765368461609	-7.27886867523193	0.0321119390428066	-0.0159398596733809	-0.0130177913233638	-0.0243813935667276	NaN	44.4134979248047
1195	85.5802536010742	4.41102504730225	-7.53860807418823	0.0236704051494598	-0.00879702530801296	0.00743668992072344	-0.0195112787187099	NaN	42.7901268005371
1196	86.2295989990234	3.7616765499115	-7.79834747314453	0.0304885655641556	-0.0156151866540313	0.029189869761467	-0.00619963090866804	NaN	43.1147994995117
1197	88.1776504516602	2.78765368461609	-7.53860807418823	0.0158782228827477	-0.00847235135734081	0.0457482598721981	-0.0113944197073579	NaN	44.0888252258301
1198	88.8269958496094	2.46297931671143	-7.60354280471802	0.00743668992072344	-0.00879702530801296	0.0350340083241463	-0.000680167751852423	NaN	44.4134979248047
1199	88.1776504516602	3.11232805252075	-7.47367286682129	0.00873538758605719	-0.00295288790948689	0.0389300994575024	0.00191722682211548	NaN	44.0888252258301
1200	88.8269958496094	2.78765368461609	-7.21393346786499	0.00516396993771195	0.00581331877037883	0.00581331877037883	0.011982130818069	NaN	44.4134979248047
1201	88.1776504516602	3.11232805252075	-7.60354280471802	-0.00100484199356288	0.011982130818069	-0.0123684434220195	0.00711201597005129	NaN	44.0888252258301
1202	86.8789520263672	3.11232805252075	-7.53860807418823	-0.00360223650932312	0.0152288740500808	-0.0607449151575565	0.00873538758605719	NaN	43.4394760131836
1203	85.5802536010742	3.7616765499115	-7.21393346786499	-0.017887907102704	0.0262678004801273	-0.0860695168375969	0.0191249661147594	NaN	42.7901268005371
1204	88.1776504516602	2.46297931671143	-7.08406400680542	-0.0188619289547205	0.0376313999295235	-0.0824980959296227	0.0363327041268349	NaN	44.0888252258301
1205	85.5802536010742	4.08635091781616	-6.88925933837891	-0.023407369852066	0.0220470335334539	-0.0665890574455261	0.0324366129934788	NaN	42.7901268005371
1206	87.5282974243164	2.46297931671143	-6.62951993942261	-0.0104203969240189	0.0168522447347641	-0.0617189407348633	0.0269171483814716	NaN	43.7641487121582
1207	88.1776504516602	3.43700218200684	-7.08406400680542	-0.0126931173726916	0.00191722682211548	-0.0302255302667618	0.00516396993771195	NaN	44.0888252258301
1208	84.9309005737305	3.43700218200684	-7.73341274261475	-0.0146411629393697	-0.00944637414067984	-0.0159398596733809	0.0123068047687411	NaN	42.4654502868652
1209	82.9828567504883	3.7616765499115	-7.53860807418823	-0.0162645354866982	-0.00912170019000769	0.00873538758605719	-0.00197886489331722	NaN	41.4914283752441
1210	83.632209777832	4.41102504730225	-7.53860807418823	-0.00230353930965066	-0.0123684434220195	0.0210730116814375	0.0106834331527352	NaN	41.816104888916
1211	84.9309005737305	3.7616765499115	-7.34380340576172	-0.00100484199356288	-0.0188619289547205	0.029189869761467	0.00159255252219737	NaN	42.4654502868652
1212	86.2295989990234	3.11232805252075	-7.21393346786499	-0.00230353930965066	-0.0230826959013939	0.0178262684494257	-0.00327756232582033	NaN	43.1147994995117
1213	86.2295989990234	3.7616765499115	-7.73341274261475	0.0103587592020631	-0.0487319678068161	0.0207483377307653	-0.0237320438027382	NaN	43.1147994995117
1214	86.8789520263672	4.41102504730225	-7.99315214157104	0.0288651939481497	-0.0610695891082287	0.0330859608948231	-0.0357449948787689	NaN	43.4394760131836
1215	88.8269958496094	2.78765368461609	-7.6684775352478	0.0197743140161037	-0.048407293856144	0.0350340083241463	-0.02697878703475	NaN	44.4134979248047
1216	88.1776504516602	2.78765368461609	-7.99315214157104	0.0308132413774729	-0.0539267547428608	0.0467222817242146	-0.0126931173726916	NaN	44.0888252258301
1217	88.1776504516602	2.46297931671143	-7.73341274261475	0.0262678004801273	-0.0425631552934647	0.020423661917448	-0.0156151866540313	NaN	44.0888252258301
1218	87.5282974243164	2.78765368461609	-7.9282169342041	0.01100810803473	-0.0363943427801132	0.0252937767654657	-0.00100484199356288	NaN	43.7641487121582
1219	87.5282974243164	2.46297931671143	-8.18795680999756	0.0113327819854021	-0.0302255302667618	0.0210730116814375	0.00711201597005129	NaN	43.7641487121582
1220	86.2295989990234	2.46297931671143	-8.12302207946777	0.0100340843200684	0.0022419011220336	0.0321119390428066	0.00938473641872406	NaN	43.1147994995117
1221	87.5282974243164	2.78765368461609	-8.12302207946777	0.011982130818069	-0.0256800893694162	0.0123068047687411	0.00354059832170606	NaN	43.7641487121582
1222	88.1776504516602	2.46297931671143	-7.9282169342041	0.00743668992072344	0.00159255252219737	-0.0149658378213644	0.00159255252219737	NaN	44.0888252258301
1223	86.8789520263672	3.7616765499115	-7.60354280471802	-0.0198359526693821	0.0162028968334198	-0.0357449948787689	0.0168522447347641	NaN	43.4394760131836
1224	86.8789520263672	3.11232805252075	-8.05808639526367	-0.0162645354866982	0.0126314787194133	-0.0458098985254765	0.031137915328145	NaN	43.4394760131836
1225	89.4763412475586	2.46297931671143	-7.86328220367432	-0.0152905117720366	0.0132808275520802	-0.0493813157081604	0.0171769186854362	NaN	44.7381706237793
1226	86.2295989990234	3.43700218200684	-8.05808639526367	-0.0204853005707264	0.0171769186854362	-0.0480826161801815	0.0259431265294552	NaN	43.1147994995117
1227	86.8789520263672	3.7616765499115	-8.05808639526367	-0.0146411629393697	0.00354059832170606	-0.0409397818148136	0.000293855206109583	NaN	43.4394760131836
1228	87.5282974243164	2.78765368461609	-7.60354280471802	-0.0152905117720366	-0.000680167751852423	-0.0295761823654175	-0.00197886489331722	NaN	43.7641487121582
1229	88.8269958496094	3.11232805252075	-7.53860807418823	-0.00619963090866804	-0.00360223650932312	0.00289124972186983	-0.00100484199356288	NaN	44.4134979248047
1230	88.8269958496094	2.46297931671143	-7.6684775352478	-0.00522560812532902	-0.0026282137259841	0.0142548503354192	0.0149041991680861	NaN	44.4134979248047
1231	88.1776504516602	3.11232805252075	-7.60354280471802	-0.00295288790948689	0.00516396993771195	0.0191249661147594	0.000618529506027699	NaN	44.0888252258301
1232	87.5282974243164	3.7616765499115	-7.86328220367432	-0.00912170019000769	0.00711201597005129	0.0259431265294552	-0.0143164889886975	NaN	43.7641487121582
1233	86.8789520263672	3.11232805252075	-7.60354280471802	0.011982130818069	-0.0182125810533762	0.0636053457856178	-0.023407369852066	NaN	43.4394760131836
1234	87.5282974243164	3.43700218200684	-7.79834747314453	0.0200989879667759	-0.0211346503347158	0.0681507885456085	-0.0263294391334057	NaN	43.7641487121582
1235	88.8269958496094	3.11232805252075	-7.4087381362915	0.013930176384747	-0.0133424662053585	0.066202737390995	-0.017887907102704	NaN	44.4134979248047
1236	88.1776504516602	2.46297931671143	-7.86328220367432	0.0181509424000978	-0.00619963090866804	0.0441248863935471	-0.0188619289547205	NaN	44.0888252258301
1237	83.632209777832	4.08635091781616	-7.9282169342041	0.0149041991680861	0.00126787810586393	0.0353586822748184	-0.017887907102704	NaN	41.816104888916
1238	85.5802536010742	3.43700218200684	-7.86328220367432	0.00548864435404539	0.00191722682211548	0.0337353087961674	-0.0120437685400248	NaN	42.7901268005371
1239	83.632209777832	3.11232805252075	-7.60354280471802	-0.00327756232582033	0.00516396993771195	0.0123068047687411	-0.00327756232582033	NaN	41.816104888916
1240	84.2815551757813	3.43700218200684	-7.60354280471802	0.00906006153672934	0.00711201597005129	0.0317872650921345	0.000293855206109583	NaN	42.1407775878906
1241	86.8789520263672	2.78765368461609	-7.47367286682129	0.0100340843200684	0.0136055024340749	0.0324366129934788	0.000943203864153475	NaN	43.4394760131836
1242	86.2295989990234	3.7616765499115	-8.05808639526367	0.00354059832170606	0.0171769186854362	0.0288651939481497	-0.00392691092565656	NaN	43.1147994995117
1243	86.2295989990234	4.08635091781616	-7.86328220367432	-0.0169138833880424	0.0317872650921345	-0.00814767740666866	0.0149041991680861	NaN	43.1147994995117
1244	88.1776504516602	2.46297931671143	-7.4087381362915	-0.0279528107494116	0.0405534692108631	-0.00684897974133492	0.0197743140161037	NaN	44.0888252258301
1245	86.2295989990234	3.11232805252075	-7.4087381362915	-0.0175632312893867	0.0324366129934788	-0.0308748781681061	0.0239950809627771	NaN	43.1147994995117
1246	88.1776504516602	1.81363070011139	-7.47367286682129	-0.0146411629393697	0.0353586822748184	-0.0623682886362076	0.0116574559360743	NaN	44.0888252258301
1247	88.1776504516602	1.48895645141602	-7.34380340576172	-0.00717365415766835	0.0233457311987877	-0.090614952147007	0.011982130818069	NaN	44.0888252258301
1248	85.5802536010742	2.78765368461609	-8.05808639526367	-0.0169138833880424	0.0103587592020631	-0.0984071344137192	-0.00392691092565656	NaN	42.7901268005371
1249	86.2295989990234	1.81363070011139	-7.9282169342041	-0.00522560812532902	0.00418994715437293	-0.0941863730549812	-0.00295288790948689	NaN	43.1147994995117
1250	86.8789520263672	2.78765368461609	-8.05808639526367	0.000293855206109583	-0.00360223650932312	-0.0724331885576248	-0.00327756232582033	NaN	43.4394760131836
1251	87.5282974243164	2.78765368461609	-7.9282169342041	-0.0120437685400248	-3.08191010844894e-05	-0.0425631552934647	-0.00847235135734081	NaN	43.7641487121582
1252	87.5282974243164	2.46297931671143	-7.27886867523193	-0.00295288790948689	-3.08191010844894e-05	-0.0113944197073579	-0.0152905117720366	NaN	43.7641487121582
1253	88.1776504516602	3.7616765499115	-7.6684775352478	0.012956153601408	-0.0299008563160896	0.0126314787194133	-0.0217839982360601	NaN	44.0888252258301
1254	87.5282974243164	2.78765368461609	-7.6684775352478	0.0278911720961332	-0.0324982516467571	0.0415274947881699	-0.0337969474494457	NaN	43.7641487121582
1255	86.2295989990234	3.43700218200684	-7.99315214157104	0.0249691028147936	-0.0237320438027382	0.0356833562254906	-0.0308748781681061	NaN	43.1147994995117
1256	86.8789520263672	3.11232805252075	-7.79834747314453	0.0178262684494257	-0.00912170019000769	0.0233457311987877	-0.0211346503347158	NaN	43.4394760131836
1257	89.4763412475586	2.13830494880676	-7.73341274261475	0.0236704051494598	-0.00360223650932312	0.00906006153672934	-0.00652430532500148	NaN	44.7381706237793
1258	87.5282974243164	2.13830494880676	-7.47367286682129	0.00191722682211548	-0.02697878703475	0.020423661917448	-0.0100957229733467	NaN	43.7641487121582
1259	87.5282974243164	2.46297931671143	-7.53860807418823	0.00451462110504508	-0.0243813935667276	0.0136055024340749	-0.00197886489331722	NaN	43.7641487121582
1260	88.1776504516602	1.81363070011139	-7.73341274261475	0.00386527273803949	-0.03444629535079	0.01847561635077	0.00191722682211548	NaN	44.0888252258301
1261	85.5802536010742	3.11232805252075	-7.53860807418823	0.0126314787194133	-0.0299008563160896	0.011982130818069	0.00191722682211548	NaN	42.7901268005371
1262	86.8789520263672	2.13830494880676	-7.34380340576172	-0.0110697457566857	0.00776136433705688	0.00418994715437293	0.00191722682211548	NaN	43.4394760131836
1263	86.8789520263672	2.78765368461609	-7.4087381362915	-0.0156151866540313	0.0265924744307995	-0.00619963090866804	0.0191249661147594	NaN	43.4394760131836
1264	86.2295989990234	3.11232805252075	-7.21393346786499	-0.0217839982360601	0.0408781431615353	-0.00165419070981443	0.0298392176628113	NaN	43.1147994995117
1265	88.1776504516602	2.46297931671143	-7.47367286682129	-0.0188619289547205	0.0343846566975117	0.00581331877037883	0.0246444288641214	NaN	44.0888252258301
1266	84.2815551757813	3.7616765499115	-7.6684775352478	-0.0256800893694162	0.0265924744307995	0.00613799272105098	0.01847561635077	NaN	42.1407775878906
1267	84.9309005737305	3.43700218200684	-7.9282169342041	-0.017887907102704	0.0197743140161037	-0.00814767740666866	-0.00132951640989631	NaN	42.4654502868652
1268	84.2815551757813	2.46297931671143	-7.60354280471802	-0.0208099745213985	0.0162028968334198	-0.0305502042174339	0.00678734155371785	NaN	42.1407775878906
1269	84.9309005737305	2.78765368461609	-7.53860807418823	-0.0100957229733467	0.0158782228827477	-0.0376930385828018	-0.000680167751852423	NaN	42.4654502868652
1270	86.8789520263672	2.46297931671143	-7.14899873733521	-0.00619963090866804	0.0249691028147936	-0.0513293594121933	-0.0026282137259841	NaN	43.4394760131836
1271	84.9309005737305	3.43700218200684	-7.6684775352478	-0.00749832857400179	0.0337353087961674	-0.0474332682788372	0.00516396993771195	NaN	42.4654502868652
1272	86.8789520263672	3.43700218200684	-7.86328220367432	0.00841071270406246	0.0178262684494257	-0.0367190167307854	0.00938473641872406	NaN	43.4394760131836
1273	88.1776504516602	2.78765368461609	-7.4087381362915	0.0210730116814375	-0.00749832857400179	-0.0120437685400248	-0.0143164889886975	NaN	44.0888252258301
1274	88.1776504516602	3.7616765499115	-7.86328220367432	0.0314625911414623	-0.0286021586507559	-0.00782300252467394	-0.0172385573387146	NaN	44.0888252258301
1275	86.8789520263672	1.81363070011139	-7.53860807418823	0.020423661917448	-0.0217839982360601	0.00548864435404539	-0.00847235135734081	NaN	43.4394760131836
1276	89.4763412475586	2.13830494880676	-7.60354280471802	0.0295145437121391	-0.0104203969240189	-0.00197886489331722	-0.00944637414067984	NaN	44.7381706237793
1277	87.5282974243164	2.13830494880676	-7.86328220367432	0.0246444288641214	-0.0230826959013939	-0.00392691092565656	-0.00100484199356288	NaN	43.7641487121582
1278	86.2295989990234	2.13830494880676	-7.9282169342041	0.0162028968334198	-0.0425631552934647	-0.00717365415766835	-0.00327756232582033	NaN	43.1147994995117
1279	86.2295989990234	2.13830494880676	-7.79834747314453	0.00386527273803949	-0.00684897974133492	0.0278911720961332	0.00256657530553639	NaN	43.1147994995117
1280	86.8789520263672	2.78765368461609	-7.86328220367432	0.0106834331527352	-0.00197886489331722	0.047696303576231	0.00516396993771195	NaN	43.4394760131836
1281	87.5282974243164	2.46297931671143	-7.60354280471802	0.00776136433705688	-0.00555028254166245	0.047696303576231	0.00256657530553639	NaN	43.7641487121582
1282	88.1776504516602	3.11232805252075	-7.73341274261475	0.0126314787194133	-0.0169138833880424	0.0272418223321438	-0.00522560812532902	NaN	44.0888252258301
1283	88.8269958496094	2.46297931671143	-7.86328220367432	-0.0175632312893867	-0.00425158534198999	0.00256657530553639	0.0132808275520802	NaN	44.4134979248047
1284	88.1776504516602	2.78765368461609	-7.73341274261475	-0.0221086721867323	0.00776136433705688	-0.00360223650932312	0.0226963832974434	NaN	44.0888252258301
1285	86.2295989990234	3.43700218200684	-7.86328220367432	-0.0191866029053926	0.0152288740500808	-0.0156151866540313	0.0275664981454611	NaN	43.1147994995117
1286	88.8269958496094	2.46297931671143	-7.73341274261475	-0.0208099745213985	0.0191249661147594	-0.0273034609854221	0.0197743140161037	NaN	44.4134979248047
1287	88.8269958496094	2.46297931671143	-7.79834747314453	-0.0185372550040483	0.00711201597005129	-0.0273034609854221	0.011982130818069	NaN	44.4134979248047
1288	86.8789520263672	3.7616765499115	-8.05808639526367	-0.0136671401560307	-0.00684897974133492	-0.0133424662053585	0.00191722682211548	NaN	43.4394760131836
1289	88.1776504516602	3.11232805252075	-8.12302207946777	-0.0130177913233638	-0.0130177913233638	0.00483929552137852	0.00548864435404539	NaN	44.0888252258301
1290	88.1776504516602	4.41102504730225	-8.12302207946777	0.000618529506027699	-0.00749832857400179	0.0191249661147594	0.00711201597005129	NaN	44.0888252258301
1291	88.8269958496094	3.43700218200684	-8.05808639526367	-0.000355493422830477	-0.0130177913233638	0.0191249661147594	0.00613799272105098	NaN	44.4134979248047
1292	88.1776504516602	4.08635091781616	-7.9282169342041	-0.000355493422830477	-0.0282774847000837	0.0282158460468054	-0.00522560812532902	NaN	44.0888252258301
1293	90.1256942749023	2.78765368461609	-7.53860807418823	0.0194496400654316	-0.0461345724761486	0.0392547734081745	-0.021459324285388	NaN	45.0628471374512
1294	86.8789520263672	3.11232805252075	-7.79834747314453	0.0246444288641214	-0.0610695891082287	0.0415274947881699	-0.0292515084147453	NaN	43.4394760131836
1295	88.8269958496094	2.78765368461609	-7.99315214157104	0.0230210572481155	-0.0591215454041958	0.0463976077735424	-0.0159398596733809	NaN	44.4134979248047
1296	86.2295989990234	3.7616765499115	-7.99315214157104	0.0113327819854021	-0.0133424662053585	0.00126787810586393	-0.0156151866540313	NaN	43.1147994995117
1297	85.5802536010742	4.08635091781616	-7.86328220367432	0.0132808275520802	0.0145795252174139	-0.0266541130840778	-0.0172385573387146	NaN	42.7901268005371
1298	84.2815551757813	3.7616765499115	-7.86328220367432	-0.00360223650932312	0.0210730116814375	-0.0341216214001179	-0.0104203969240189	NaN	42.1407775878906
1299	85.5802536010742	4.08635091781616	-7.53860807418823	-0.00230353930965066	0.0103587592020631	-0.0354203209280968	-0.000355493422830477	NaN	42.7901268005371
1300	85.5802536010742	3.7616765499115	-7.9282169342041	0.00970941036939621	0.0217223595827818	-0.00749832857400179	0.0103587592020631	NaN	42.7901268005371
1301	87.5282974243164	2.78765368461609	-8.05808639526367	0.00970941036939621	0.00516396993771195	-0.00684897974133492	0.00191722682211548	NaN	43.7641487121582
1302	88.1776504516602	3.11232805252075	-7.47367286682129	0.00873538758605719	0.00548864435404539	0.000293855206109583	0.00743668992072344	NaN	44.0888252258301
1303	89.4763412475586	3.11232805252075	-7.53860807418823	-0.0182125810533762	0.0269171483814716	-0.00457625929266214	0.0197743140161037	NaN	44.7381706237793
1304	86.8789520263672	3.7616765499115	-7.53860807418823	-0.0188619289547205	0.0314625911414623	0.00126787810586393	0.0259431265294552	NaN	43.4394760131836
1305	88.1776504516602	2.46297931671143	-7.47367286682129	-0.00814767740666866	0.0298392176628113	0.0230210572481155	0.0243197549134493	NaN	44.0888252258301
1306	87.5282974243164	2.78765368461609	-8.05808639526367	-0.0136671401560307	0.0282158460468054	-0.00619963090866804	0.0282158460468054	NaN	43.7641487121582
1307	86.8789520263672	2.78765368461609	-7.79834747314453	-0.0133424662053585	0.0236704051494598	-0.0126931173726916	0.00646266713738441	NaN	43.4394760131836
1308	89.4763412475586	1.16428208351135	-7.47367286682129	-0.0107450718060136	0.0126314787194133	-0.032173577696085	-0.0165892094373703	NaN	44.7381706237793
1309	88.8269958496094	1.48895645141602	-7.53860807418823	-0.0100957229733467	0.0100340843200684	-0.0302255302667618	0.01100810803473	NaN	44.4134979248047
1310	90.1256942749023	1.48895645141602	-7.4087381362915	-0.00879702530801296	0.00191722682211548	-0.0480826161801815	0.00678734155371785	NaN	45.0628471374512
1311	87.5282974243164	2.78765368461609	-7.6684775352478	-0.00717365415766835	0.00841071270406246	-0.03444629535079	0.00483929552137852	NaN	43.7641487121582
1312	88.8269958496094	3.7616765499115	-7.99315214157104	0.000293855206109583	0.00581331877037883	-0.0376930385828018	-0.00652430532500148	NaN	44.4134979248047
1313	87.5282974243164	2.13830494880676	-7.60354280471802	0.00808603875339031	-0.0243813935667276	-0.00717365415766835	-0.0198359526693821	NaN	43.7641487121582
1314	88.1776504516602	3.7616765499115	-7.53860807418823	0.0181509424000978	-0.0282774847000837	0.00516396993771195	-0.032173577696085	NaN	44.0888252258301
1315	88.8269958496094	2.46297931671143	-7.21393346786499	0.0259431265294552	-0.0188619289547205	0.0223717093467712	-0.023407369852066	NaN	44.4134979248047
1316	88.1776504516602	4.08635091781616	-7.53860807418823	0.0252937767654657	-0.00587495695799589	0.0272418223321438	-0.023407369852066	NaN	44.0888252258301
1317	86.8789520263672	3.43700218200684	-7.4087381362915	0.0145795252174139	-3.08191010844894e-05	0.00126787810586393	-0.0126931173726916	NaN	43.4394760131836
1318	88.1776504516602	3.43700218200684	-7.4087381362915	0.0103587592020631	0.0103587592020631	-0.00100484199356288	-0.0146411629393697	NaN	44.0888252258301
1319	87.5282974243164	3.43700218200684	-7.34380340576172	0.00386527273803949	0.0136055024340749	-0.0100957229733467	0.00126787810586393	NaN	43.7641487121582
1320	86.8789520263672	4.08635091781616	-7.21393346786499	0.00256657530553639	0.013930176384747	-0.00944637414067984	-0.00100484199356288	NaN	43.4394760131836
1321	88.1776504516602	2.78765368461609	-6.88925933837891	0.0171769186854362	0.0217223595827818	-0.000355493422830477	0.0113327819854021	NaN	44.0888252258301
1322	86.8789520263672	4.41102504730225	-6.82432460784912	-0.00619963090866804	0.0103587592020631	0.00191722682211548	-0.00392691092565656	NaN	43.4394760131836
1323	86.8789520263672	3.7616765499115	-7.73341274261475	-0.0146411629393697	0.0282158460468054	-0.0107450718060136	0.01100810803473	NaN	43.4394760131836
1324	88.1776504516602	2.78765368461609	-7.4087381362915	-0.0354203209280968	0.0376313999295235	-0.0146411629393697	0.0282158460468054	NaN	44.0888252258301
1325	86.2295989990234	3.43700218200684	-7.79834747314453	-0.0188619289547205	0.0356833562254906	-0.00100484199356288	0.0239950809627771	NaN	43.1147994995117
1326	85.5802536010742	3.43700218200684	-7.34380340576172	-0.0211346503347158	0.0327612869441509	-0.00327756232582033	0.01847561635077	NaN	42.7901268005371
1327	86.8789520263672	2.46297931671143	-7.47367286682129	-0.0230826959013939	0.0168522447347641	-0.000355493422830477	0.0194496400654316	NaN	43.4394760131836
1328	84.9309005737305	4.08635091781616	-7.53860807418823	-0.0169138833880424	0.012956153601408	0.00873538758605719	0.000943203864153475	NaN	42.4654502868652
1329	85.5802536010742	3.43700218200684	-7.99315214157104	-0.0123684434220195	0.00386527273803949	0.0275664981454611	0.00938473641872406	NaN	42.7901268005371
1330	84.9309005737305	3.7616765499115	-7.9282169342041	-0.00360223650932312	0.00321592413820326	0.0502936989068985	-0.00230353930965066	NaN	42.4654502868652
1331	89.4763412475586	2.13830494880676	-7.86328220367432	0.000943203864153475	0.00516396993771195	0.041852168738842	-0.00652430532500148	NaN	44.7381706237793
1332	88.1776504516602	2.78765368461609	-7.47367286682129	0.000618529506027699	0.000943203864153475	0.0360080301761627	-0.00912170019000769	NaN	44.0888252258301
1333	86.8789520263672	3.7616765499115	-7.6684775352478	0.0239950809627771	-0.0260047651827335	0.0308132413774729	-0.0273034609854221	NaN	43.4394760131836
1334	88.8269958496094	2.46297931671143	-7.34380340576172	0.0197743140161037	-0.0536020807921886	0.0210730116814375	-0.032173577696085	NaN	44.4134979248047
1335	86.8789520263672	3.43700218200684	-7.9282169342041	0.0275664981454611	-0.0578228458762169	0.00548864435404539	-0.0263294391334057	NaN	43.4394760131836
1336	87.5282974243164	1.48895645141602	-7.9282169342041	0.0363327041268349	-0.0536020807921886	-0.0198359526693821	-0.0143164889886975	NaN	43.7641487121582
1337	88.8269958496094	1.81363070011139	-7.9282169342041	0.0207483377307653	-0.055874802172184	-0.0350956469774246	-0.0217839982360601	NaN	44.4134979248047
1338	88.1776504516602	1.81363070011139	-7.34380340576172	0.011982130818069	-0.0419138073921204	-0.0299008563160896	-0.00847235135734081	NaN	44.0888252258301
1339	89.4763412475586	2.13830494880676	-7.34380340576172	0.00159255252219737	-0.0334722734987736	-0.00879702530801296	-0.00327756232582033	NaN	44.7381706237793
1340	88.8269958496094	1.48895645141602	-7.6684775352478	0.013930176384747	-0.0328229255974293	0.00289124972186983	-0.00782300252467394	NaN	44.4134979248047
1341	86.8789520263672	2.78765368461609	-7.73341274261475	0.0149041991680861	-0.0217839982360601	-0.00165419070981443	-0.000355493422830477	NaN	43.4394760131836
1342	89.4763412475586	2.78765368461609	-7.79834747314453	0.00354059832170606	-0.0175632312893867	-0.00652430532500148	-0.00587495695799589	NaN	44.7381706237793
1343	87.5282974243164	3.11232805252075	-7.60354280471802	-0.023407369852066	0.00321592413820326	-0.0337969474494457	0.0145795252174139	NaN	43.7641487121582
1344	88.1776504516602	3.43700218200684	-7.4087381362915	-0.0188619289547205	0.00451462110504508	-0.039641086012125	0.0278911720961332	NaN	44.0888252258301
1345	88.1776504516602	2.78765368461609	-7.14899873733521	-0.0139918150380254	0.0191249661147594	-0.0350956469774246	0.0207483377307653	NaN	44.0888252258301
1346	88.1776504516602	3.7616765499115	-7.9282169342041	-0.0110697457566857	0.0308132413774729	-0.0354203209280968	0.0188002903014421	NaN	44.0888252258301
1347	86.8789520263672	3.7616765499115	-7.99315214157104	-0.0221086721867323	0.0181509424000978	-0.032173577696085	-0.00230353930965066	NaN	43.4394760131836
1348	88.8269958496094	3.11232805252075	-7.6684775352478	-0.0100957229733467	0.0158782228827477	-0.0354203209280968	0.00711201597005129	NaN	44.4134979248047
1349	88.8269958496094	3.11232805252075	-7.53860807418823	-0.0159398596733809	0.0220470335334539	-0.0305502042174339	0.00613799272105098	NaN	44.4134979248047
1350	88.8269958496094	3.43700218200684	-7.47367286682129	-0.00457625929266214	0.029189869761467	-0.00197886489331722	0.00646266713738441	NaN	44.4134979248047
1351	86.8789520263672	4.08635091781616	-7.47367286682129	-0.00197886489331722	0.0408781431615353	0.000943203864153475	0.0181509424000978	NaN	43.4394760131836
1352	86.8789520263672	3.43700218200684	-7.60354280471802	-0.00555028254166245	0.0337353087961674	0.0217223595827818	-0.00327756232582033	NaN	43.4394760131836
1353	88.8269958496094	2.78765368461609	-7.47367286682129	0.0210730116814375	0.0226963832974434	0.047696303576231	-0.00814767740666866	NaN	44.4134979248047
1354	87.5282974243164	4.08635091781616	-7.73341274261475	0.0213976856321096	0.00581331877037883	0.0606832765042782	-0.0240567177534103	NaN	43.7641487121582
1355	87.5282974243164	2.78765368461609	-7.27886867523193	0.020423661917448	0.00678734155371785	0.0720468759536743	-0.00490093370899558	NaN	43.7641487121582
1356	87.5282974243164	4.08635091781616	-7.53860807418823	0.0272418223321438	0.00386527273803949	0.0489950031042099	-0.0130177913233638	NaN	43.7641487121582
1357	84.9309005737305	4.08635091781616	-7.47367286682129	0.00581331877037883	-0.0026282137259841	0.0262678004801273	0.000293855206109583	NaN	42.4654502868652
1358	84.2815551757813	4.08635091781616	-7.9282169342041	0.00938473641872406	-0.017887907102704	0.00289124972186983	-0.00165419070981443	NaN	42.1407775878906
1359	85.5802536010742	4.08635091781616	-7.99315214157104	-0.00619963090866804	-0.00100484199356288	-0.00749832857400179	0.0252937767654657	NaN	42.7901268005371
1360	84.2815551757813	4.73569965362549	-7.9282169342041	0.00938473641872406	0.0022419011220336	-0.0250307414680719	0.00256657530553639	NaN	42.1407775878906
1361	86.8789520263672	4.41102504730225	-7.6684775352478	0.0116574559360743	-0.0250307414680719	-0.0419138073921204	0.0149041991680861	NaN	43.4394760131836
1362	86.8789520263672	4.73569965362549	-7.79834747314453	-0.0146411629393697	-0.0104203969240189	-0.0490566417574883	0.00678734155371785	NaN	43.4394760131836
1363	88.8269958496094	3.11232805252075	-7.6684775352478	-0.0263294391334057	0.00613799272105098	-0.0571734979748726	0.0197743140161037	NaN	44.4134979248047
1364	87.5282974243164	3.11232805252075	-7.79834747314453	-0.0276281367987394	0.0200989879667759	-0.0350956469774246	0.0308132413774729	NaN	43.7641487121582
1365	88.1776504516602	4.08635091781616	-7.9282169342041	-0.0110697457566857	0.013930176384747	-0.0139918150380254	0.0194496400654316	NaN	44.0888252258301
1366	86.8789520263672	3.7616765499115	-7.86328220367432	-0.0113944197073579	0.0230210572481155	-0.0117190945893526	0.0217223595827818	NaN	43.4394760131836
1367	88.8269958496094	1.81363070011139	-7.6684775352478	-0.0123684434220195	0.0152288740500808	-0.00587495695799589	-3.08191010844894e-05	NaN	44.4134979248047
1368	88.8269958496094	2.13830494880676	-7.27886867523193	-0.017887907102704	0.0106834331527352	-0.0100957229733467	-0.00425158534198999	NaN	44.4134979248047
1369	88.8269958496094	2.13830494880676	-7.47367286682129	-0.00717365415766835	0.011982130818069	-0.0143164889886975	-3.08191010844894e-05	NaN	44.4134979248047
1370	88.8269958496094	2.13830494880676	-7.73341274261475	-3.08191010844894e-05	0.00970941036939621	-0.00522560812532902	0.00386527273803949	NaN	44.4134979248047
1371	88.1776504516602	2.46297931671143	-7.79834747314453	0.00483929552137852	0.0171769186854362	-0.00295288790948689	-0.0126931173726916	NaN	44.0888252258301
1372	87.5282974243164	3.43700218200684	-7.53860807418823	-0.00457625929266214	0.0136055024340749	-0.00684897974133492	-0.00912170019000769	NaN	43.7641487121582
1373	87.5282974243164	4.73569965362549	-7.6684775352478	0.0217223595827818	-0.00360223650932312	0.0262678004801273	-0.0305502042174339	NaN	43.7641487121582
1374	88.8269958496094	3.11232805252075	-7.08406400680542	0.0301638916134834	-0.0263294391334057	0.0408781431615353	-0.0250307414680719	NaN	44.4134979248047
1375	86.8789520263672	4.41102504730225	-7.27886867523193	0.0356833562254906	-0.0263294391334057	0.0532157681882381	-0.0250307414680719	NaN	43.4394760131836
1376	87.5282974243164	3.43700218200684	-7.4087381362915	0.0265924744307995	-0.0240567177534103	0.0399041213095188	-0.0172385573387146	NaN	43.7641487121582
1377	88.8269958496094	3.7616765499115	-7.60354280471802	0.0181509424000978	-0.0227580219507217	0.0123068047687411	-0.0195112787187099	NaN	44.4134979248047
1378	88.8269958496094	3.43700218200684	-7.79834747314453	0.0116574559360743	-0.0311995539814234	0.0249691028147936	-0.00782300252467394	NaN	44.4134979248047
1379	88.1776504516602	3.43700218200684	-7.99315214157104	0.0113327819854021	-0.0341216214001179	0.0113327819854021	-0.00295288790948689	NaN	44.0888252258301
1380	89.4763412475586	3.11232805252075	-7.53860807418823	0.0126314787194133	-0.0324982516467571	0.00906006153672934	0.00354059832170606	NaN	44.7381706237793
1381	88.8269958496094	3.43700218200684	-7.53860807418823	0.0103587592020631	-0.0204853005707264	0.00191722682211548	0.00516396993771195	NaN	44.4134979248047
1382	89.4763412475586	3.43700218200684	-7.53860807418823	0.00289124972186983	-0.0204853005707264	-0.0130177913233638	-0.000680167751852423	NaN	44.7381706237793
1383	86.8789520263672	4.41102504730225	-7.6684775352478	-0.0149658378213644	-0.00522560812532902	-0.0334722734987736	0.0223717093467712	NaN	43.4394760131836
1384	87.5282974243164	4.41102504730225	-7.86328220367432	-0.0217839982360601	0.011982130818069	-0.0227580219507217	0.0304885655641556	NaN	43.7641487121582
1385	86.8789520263672	3.43700218200684	-7.47367286682129	-0.0100957229733467	0.000618529506027699	-0.0201606266200542	0.0223717093467712	NaN	43.4394760131836
1386	88.8269958496094	3.7616765499115	-7.34380340576172	-0.00847235135734081	0.0106834331527352	-0.0175632312893867	0.0168522447347641	NaN	44.4134979248047
1387	85.5802536010742	4.41102504730225	-7.79834747314453	-0.00912170019000769	0.00646266713738441	-0.00327756232582033	0.00418994715437293	NaN	42.7901268005371
1388	84.9309005737305	4.41102504730225	-7.99315214157104	-0.0113944197073579	-0.0162645354866982	0.00841071270406246	-0.00587495695799589	NaN	42.4654502868652
1389	84.9309005737305	4.41102504730225	-7.73341274261475	-0.0104203969240189	-0.00879702530801296	0.00191722682211548	-0.00619963090866804	NaN	42.4654502868652
1390	83.632209777832	4.73569965362549	-7.86328220367432	-0.00847235135734081	-0.00197886489331722	0.00386527273803949	0.000293855206109583	NaN	41.816104888916
1391	84.9309005737305	3.7616765499115	-7.6684775352478	-0.00879702530801296	0.00841071270406246	0.0113327819854021	-0.00522560812532902	NaN	42.4654502868652
1392	85.5802536010742	3.7616765499115	-7.34380340576172	0.00159255252219737	0.0278911720961332	0.0197743140161037	-0.0162645354866982	NaN	42.7901268005371
1393	87.5282974243164	3.43700218200684	-7.73341274261475	0.00938473641872406	0.0243197549134493	0.0405534692108631	-0.0253554154187441	NaN	43.7641487121582
1394	86.2295989990234	5.38504838943481	-8.12302207946777	0.0226963832974434	0.00191722682211548	0.0343846566975117	-0.0373683646321297	NaN	43.1147994995117
1395	87.5282974243164	3.43700218200684	-7.60354280471802	0.0217223595827818	0.00646266713738441	0.0213976856321096	-0.0211346503347158	NaN	43.7641487121582
1396	87.5282974243164	4.73569965362549	-7.86328220367432	0.0123068047687411	0.0132808275520802	0.0194496400654316	-0.0302255302667618	NaN	43.7641487121582
1397	88.1776504516602	4.73569965362549	-7.73341274261475	0.0155535480007529	0.0188002903014421	-0.0149658378213644	-0.0136671401560307	NaN	44.0888252258301
1398	87.5282974243164	4.08635091781616	-7.53860807418823	0.00873538758605719	0.0100340843200684	-0.0211346503347158	-0.0159398596733809	NaN	43.7641487121582
1399	88.1776504516602	4.08635091781616	-8.18795680999756	-0.00587495695799589	0.00483929552137852	-0.0227580219507217	0.000293855206109583	NaN	44.0888252258301
1400	86.8789520263672	3.43700218200684	-7.99315214157104	0.00743668992072344	0.000618529506027699	-0.0100957229733467	0.0116574559360743	NaN	43.4394760131836
1401	86.8789520263672	3.43700218200684	-7.79834747314453	0.00938473641872406	0.00743668992072344	-0.00425158534198999	0.00841071270406246	NaN	43.4394760131836
1402	88.1776504516602	3.43700218200684	-7.86328220367432	-0.00132951640989631	0.00678734155371785	0.0022419011220336	0.00159255252219737	NaN	44.0888252258301
1403	88.1776504516602	2.78765368461609	-7.34380340576172	-0.0279528107494116	0.0226963832974434	-0.00360223650932312	0.0223717093467712	NaN	44.0888252258301
1404	87.5282974243164	3.7616765499115	-7.4087381362915	-0.0185372550040483	0.0317872650921345	-0.00782300252467394	0.0405534692108631	NaN	43.7641487121582
1405	87.5282974243164	3.43700218200684	-7.73341274261475	-0.0182125810533762	0.0262678004801273	-0.00555028254166245	0.0275664981454611	NaN	43.7641487121582
1406	86.2295989990234	4.73569965362549	-7.9282169342041	-0.00522560812532902	0.0330859608948231	-0.0247060675173998	0.0243197549134493	NaN	43.1147994995117
1407	86.8789520263672	4.73569965362549	-7.6684775352478	-0.0149658378213644	0.0210730116814375	-0.0441865250468254	0.0175015944987535	NaN	43.4394760131836
1408	88.1776504516602	3.7616765499115	-7.60354280471802	-0.0139918150380254	0.01847561635077	-0.0315242260694504	0.00938473641872406	NaN	44.0888252258301
1409	89.4763412475586	4.08635091781616	-7.73341274261475	-0.00555028254166245	0.0155535480007529	-0.0237320438027382	0.00581331877037883	NaN	44.7381706237793
1410	89.4763412475586	3.43700218200684	-7.73341274261475	0.0022419011220336	0.0168522447347641	-0.038017712533474	0.00808603875339031	NaN	44.7381706237793
1411	86.8789520263672	5.38504838943481	-8.18795680999756	0.00451462110504508	0.025618452578783	-0.02697878703475	0.00451462110504508	NaN	43.4394760131836
1412	87.5282974243164	4.41102504730225	-8.12302207946777	0.0022419011220336	0.012956153601408	-0.0201606266200542	0.00256657530553639	NaN	43.7641487121582
1413	88.1776504516602	4.73569965362549	-8.25289154052734	0.0162028968334198	-0.00684897974133492	0.0340599827468395	-0.0188619289547205	NaN	44.0888252258301
1414	89.4763412475586	3.43700218200684	-7.6684775352478	0.0239950809627771	-0.00912170019000769	0.0395794473588467	-0.02697878703475	NaN	44.7381706237793
1415	86.2295989990234	4.41102504730225	-7.53860807418823	0.0269171483814716	-0.0324982516467571	0.00516396993771195	-0.0169138833880424	NaN	43.1147994995117
1416	87.5282974243164	3.43700218200684	-7.6684775352478	0.0243197549134493	-0.00587495695799589	-0.0152905117720366	-0.023407369852066	NaN	43.7641487121582
1417	88.1776504516602	3.11232805252075	-7.73341274261475	0.0162028968334198	-0.0250307414680719	-0.0477579422295094	-0.0165892094373703	NaN	44.0888252258301
1418	88.8269958496094	4.08635091781616	-7.73341274261475	0.0132808275520802	-0.0130177913233638	-0.0565241500735283	-0.00912170019000769	NaN	44.4134979248047
1419	86.8789520263672	3.11232805252075	-7.79834747314453	0.00256657530553639	0.000943203864153475	-0.0568488240242004	-0.0026282137259841	NaN	43.4394760131836
1420	85.5802536010742	3.7616765499115	-7.53860807418823	0.00191722682211548	-0.00327756232582033	-0.0464592464268208	-0.00360223650932312	NaN	42.7901268005371
1421	85.5802536010742	3.43700218200684	-6.88925933837891	0.00776136433705688	0.00126787810586393	-0.03444629535079	0.0022419011220336	NaN	42.7901268005371
1422	85.5802536010742	3.7616765499115	-7.53860807418823	-0.00717365415766835	0.00191722682211548	-0.0221086721867323	-0.00944637414067984	NaN	42.7901268005371
1423	84.9309005737305	4.73569965362549	-7.86328220367432	-0.0299008563160896	0.0171769186854362	-0.02697878703475	0.0113327819854021	NaN	42.4654502868652
1424	86.8789520263672	3.7616765499115	-7.4087381362915	-0.032173577696085	0.0321119390428066	-0.00619963090866804	0.0210730116814375	NaN	43.4394760131836
1425	85.5802536010742	4.73569965362549	-7.6684775352478	-0.0175632312893867	0.0249691028147936	0.0103587592020631	0.0200989879667759	NaN	42.7901268005371
1426	86.8789520263672	4.41102504730225	-7.27886867523193	-0.0217839982360601	0.0356833562254906	0.0116574559360743	-0.000355493422830477	NaN	43.4394760131836
1427	88.1776504516602	3.43700218200684	-7.21393346786499	-0.0100957229733467	0.0149041991680861	-0.00490093370899558	-0.00197886489331722	NaN	44.0888252258301
1428	87.5282974243164	4.41102504730225	-7.86328220367432	-0.0146411629393697	0.00808603875339031	-0.00230353930965066	-0.00490093370899558	NaN	43.7641487121582
1429	88.1776504516602	4.41102504730225	-7.99315214157104	-0.00782300252467394	0.00873538758605719	-0.00782300252467394	-0.000680167751852423	NaN	44.0888252258301
1430	88.1776504516602	3.11232805252075	-7.53860807418823	0.00289124972186983	0.0136055024340749	-0.0146411629393697	0.00386527273803949	NaN	44.0888252258301
1431	88.8269958496094	2.46297931671143	-7.4087381362915	0.00418994715437293	0.0171769186854362	-0.0110697457566857	0.00808603875339031	NaN	44.4134979248047
1432	90.1256942749023	2.13830494880676	-7.53860807418823	0.00873538758605719	0.0132808275520802	-0.0100957229733467	-0.00295288790948689	NaN	45.0628471374512
1433	86.2295989990234	2.13830494880676	-7.14899873733521	0.0155535480007529	-0.00684897974133492	0.0473716296255589	-0.0152905117720366	NaN	43.1147994995117
1434	87.5282974243164	3.43700218200684	-7.60354280471802	0.0265924744307995	-0.0256800893694162	0.0541897900402546	-0.0149658378213644	NaN	43.7641487121582
1435	89.4763412475586	2.78765368461609	-7.47367286682129	0.0239950809627771	-0.0299008563160896	0.0597092546522617	-0.0123684434220195	NaN	44.7381706237793
1436	88.8269958496094	3.11232805252075	-7.60354280471802	0.0269171483814716	-0.023407369852066	0.0515923984348774	-0.00847235135734081	NaN	44.4134979248047
1437	86.2295989990234	4.73569965362549	-7.53860807418823	0.0178262684494257	-0.0305502042174339	0.0538651160895824	-0.00522560812532902	NaN	43.1147994995117
1438	85.5802536010742	4.08635091781616	-7.27886867523193	0.00678734155371785	-0.0357449948787689	0.0506183728575706	0.00354059832170606	NaN	42.7901268005371
1439	86.8789520263672	4.41102504730225	-7.47367286682129	0.00678734155371785	-0.0497059896588326	0.0489950031042099	0.00873538758605719	NaN	43.4394760131836
1440	87.5282974243164	4.41102504730225	-7.73341274261475	0.00841071270406246	-0.0516540370881557	0.0347093306481838	0.0123068047687411	NaN	43.7641487121582
1441	87.5282974243164	4.73569965362549	-7.9282169342041	0.00711201597005129	-0.0542514286935329	0.0314625911414623	0.000943203864153475	NaN	43.7641487121582
1442	88.8269958496094	3.43700218200684	-7.86328220367432	-0.00555028254166245	-0.0549007803201675	0.00451462110504508	-0.0123684434220195	NaN	44.4134979248047
1443	88.8269958496094	3.7616765499115	-7.9282169342041	-0.0243813935667276	-0.0370436906814575	-0.0172385573387146	0.0304885655641556	NaN	44.4134979248047
1444	87.5282974243164	4.41102504730225	-7.99315214157104	-0.0253554154187441	-0.017887907102704	-0.032173577696085	0.0363327041268349	NaN	43.7641487121582
1445	88.1776504516602	3.43700218200684	-7.6684775352478	-0.0149658378213644	-0.0104203969240189	-0.0302255302667618	0.0246444288641214	NaN	44.0888252258301
1446	87.5282974243164	3.7616765499115	-7.86328220367432	-0.0204853005707264	0.000943203864153475	-0.039641086012125	0.0136055024340749	NaN	43.7641487121582
1447	88.1776504516602	4.41102504730225	-8.18795680999756	-0.00619963090866804	0.00906006153672934	-0.0286021586507559	0.00711201597005129	NaN	44.0888252258301
1448	88.1776504516602	3.7616765499115	-7.73341274261475	-0.0172385573387146	0.00548864435404539	-0.0328229255974293	0.0116574559360743	NaN	44.0888252258301
1449	87.5282974243164	3.7616765499115	-7.60354280471802	-0.00879702530801296	0.011982130818069	-0.00814767740666866	0.0308132413774729	NaN	43.7641487121582
1450	86.8789520263672	4.08635091781616	-7.60354280471802	-0.0107450718060136	0.0132808275520802	-0.00977104809135199	0.00418994715437293	NaN	43.4394760131836
1451	84.2815551757813	3.7616765499115	-7.6684775352478	-0.00555028254166245	0.013930176384747	-0.00132951640989631	-0.00132951640989631	NaN	42.1407775878906
1452	85.5802536010742	4.08635091781616	-7.9282169342041	-0.0143164889886975	0.0178262684494257	0.00548864435404539	-0.00522560812532902	NaN	42.7901268005371
1453	86.2295989990234	2.78765368461609	-7.86328220367432	0.00516396993771195	0.00516396993771195	0.031137915328145	-0.0295761823654175	NaN	43.1147994995117
1454	86.2295989990234	2.78765368461609	-7.60354280471802	0.0152288740500808	-0.0120437685400248	0.0428261905908585	-0.0305502042174339	NaN	43.1147994995117
1455	86.2295989990234	3.43700218200684	-7.6684775352478	0.0168522447347641	-0.00197886489331722	0.0200989879667759	-0.0256800893694162	NaN	43.1147994995117
1456	86.2295989990234	3.7616765499115	-7.6684775352478	0.0269171483814716	0.00483929552137852	0.00159255252219737	-0.0230826959013939	NaN	43.1147994995117
1457	88.8269958496094	2.78765368461609	-7.60354280471802	0.0162028968334198	0.0213976856321096	-0.0373683646321297	-0.00912170019000769	NaN	44.4134979248047
1458	88.8269958496094	3.11232805252075	-7.4087381362915	0.01100810803473	0.0162028968334198	-0.0409397818148136	-0.0149658378213644	NaN	44.4134979248047
1459	88.1776504516602	2.46297931671143	-7.47367286682129	0.00678734155371785	0.0230210572481155	-0.0513293594121933	-0.00327756232582033	NaN	44.0888252258301
1460	88.8269958496094	3.11232805252075	-7.73341274261475	0.0100340843200684	0.0175015944987535	-0.039641086012125	-0.0117190945893526	NaN	44.4134979248047
1461	88.8269958496094	2.46297931671143	-7.4087381362915	0.012956153601408	0.00483929552137852	-0.0286021586507559	-0.000680167751852423	NaN	44.4134979248047
1462	87.5282974243164	3.43700218200684	-7.14899873733521	0.00418994715437293	-0.0165892094373703	-0.0273034609854221	-0.0123684434220195	NaN	43.7641487121582
1463	88.1776504516602	2.78765368461609	-7.79834747314453	-0.0243813935667276	-0.0136671401560307	-0.0311995539814234	0.0113327819854021	NaN	44.0888252258301
1464	88.8269958496094	1.81363070011139	-7.47367286682129	-0.0172385573387146	-0.0130177913233638	-0.0113944197073579	0.0155535480007529	NaN	44.4134979248047
1465	87.5282974243164	2.78765368461609	-7.6684775352478	-0.0126931173726916	-0.0204853005707264	0.0116574559360743	0.00289124972186983	NaN	43.7641487121582
1466	88.8269958496094	2.78765368461609	-7.4087381362915	-0.0110697457566857	0.000943203864153475	0.0152288740500808	0.0126314787194133	NaN	44.4134979248047
1467	89.4763412475586	2.13830494880676	-7.14899873733521	-0.0156151866540313	0.025618452578783	0.0223717093467712	-0.0026282137259841	NaN	44.7381706237793
1468	88.8269958496094	2.78765368461609	-7.47367286682129	-0.0156151866540313	0.066202737390995	0.0262678004801273	0.00126787810586393	NaN	44.4134979248047
1469	88.8269958496094	2.78765368461609	-7.9282169342041	-0.00847235135734081	0.0489950031042099	0.0389300994575024	-0.00295288790948689	NaN	44.4134979248047
1470	88.8269958496094	2.78765368461609	-7.79834747314453	0.00321592413820326	0.0230210572481155	0.0226963832974434	0.0022419011220336	NaN	44.4134979248047
1471	89.4763412475586	3.11232805252075	-7.79834747314453	0.00483929552137852	0.0165275707840919	0.0113327819854021	-0.0026282137259841	NaN	44.7381706237793
1472	89.4763412475586	2.46297931671143	-7.53860807418823	0.00483929552137852	0.00711201597005129	-0.00295288790948689	-0.0113944197073579	NaN	44.7381706237793
1473	86.8789520263672	3.7616765499115	-8.05808639526367	0.0213976856321096	-0.00814767740666866	0.012956153601408	-0.0292515084147453	NaN	43.4394760131836
1474	88.1776504516602	3.11232805252075	-7.6684775352478	0.0252937767654657	-0.0217839982360601	0.0152288740500808	-0.0276281367987394	NaN	44.0888252258301
1475	86.8789520263672	3.43700218200684	-7.73341274261475	0.0239950809627771	-0.00684897974133492	0.0142548503354192	-0.0156151866540313	NaN	43.4394760131836
1476	88.1776504516602	2.46297931671143	-7.79834747314453	0.0220470335334539	0.00743668992072344	0.0165275707840919	-0.0113944197073579	NaN	44.0888252258301
1477	86.8789520263672	3.7616765499115	-7.79834747314453	0.0142548503354192	0.0022419011220336	0.00451462110504508	0.00191722682211548	NaN	43.4394760131836
1478	87.5282974243164	3.7616765499115	-7.86328220367432	0.0116574559360743	0.00321592413820326	-0.0143164889886975	0.00418994715437293	NaN	43.7641487121582
1479	86.8789520263672	4.08635091781616	-7.73341274261475	0.00289124972186983	0.0217223595827818	-0.0195112787187099	0.00906006153672934	NaN	43.4394760131836
1480	87.5282974243164	3.43700218200684	-7.4087381362915	0.00289124972186983	0.0181509424000978	-0.0253554154187441	0.000943203864153475	NaN	43.7641487121582
1481	86.8789520263672	2.46297931671143	-7.60354280471802	0.0116574559360743	0.0252937767654657	-0.0123684434220195	0.00743668992072344	NaN	43.4394760131836
1482	88.1776504516602	2.13830494880676	-7.6684775352478	0.00516396993771195	0.0168522447347641	-0.0221086721867323	0.00873538758605719	NaN	44.0888252258301
1483	86.2295989990234	2.13830494880676	-7.6684775352478	-0.0305502042174339	0.025618452578783	-0.0250307414680719	0.0246444288641214	NaN	43.1147994995117
1484	85.5802536010742	3.11232805252075	-7.86328220367432	-0.0292515084147453	0.0223717093467712	-0.00814767740666866	0.0278911720961332	NaN	42.7901268005371
1485	86.8789520263672	2.46297931671143	-7.47367286682129	-0.0195112787187099	0.0106834331527352	0.00743668992072344	0.0265924744307995	NaN	43.4394760131836
1486	86.8789520263672	3.7616765499115	-7.53860807418823	-0.0221086721867323	-0.00197886489331722	0.0142548503354192	0.0175015944987535	NaN	43.4394760131836
1487	86.2295989990234	3.43700218200684	-7.9282169342041	-0.0188619289547205	-0.0331475995481014	0.0113327819854021	0.0213976856321096	NaN	43.1147994995117
1488	87.5282974243164	2.78765368461609	-7.4087381362915	-0.00814767740666866	-0.0195112787187099	0.0269171483814716	0.000943203864153475	NaN	43.7641487121582
1489	86.8789520263672	2.13830494880676	-7.21393346786499	-0.00360223650932312	-0.0331475995481014	0.0463976077735424	-0.00652430532500148	NaN	43.4394760131836
1490	87.5282974243164	2.78765368461609	-7.27886867523193	0.0269171483814716	-0.0308748781681061	0.0470469556748867	0.00256657530553639	NaN	43.7641487121582
1491	87.5282974243164	2.46297931671143	-7.47367286682129	0.00418994715437293	-0.0308748781681061	0.0145795252174139	-0.00490093370899558	NaN	43.7641487121582
1492	87.5282974243164	2.78765368461609	-7.4087381362915	0.0155535480007529	-0.0260047651827335	-0.0110697457566857	-0.0201606266200542	NaN	43.7641487121582
1493	89.4763412475586	0.839607775211334	-7.21393346786499	0.0298392176628113	-0.0445111989974976	-0.0175632312893867	-0.02697878703475	NaN	44.7381706237793
1494	87.5282974243164	2.46297931671143	-7.60354280471802	0.0340599827468395	-0.043212503194809	-0.0104203969240189	-0.0282774847000837	NaN	43.7641487121582
1495	88.8269958496094	1.81363070011139	-7.34380340576172	0.0275664981454611	-0.0237320438027382	-0.0208099745213985	-0.0211346503347158	NaN	44.4134979248047
1496	86.2295989990234	3.7616765499115	-7.47367286682129	0.0265924744307995	-0.0130177913233638	-0.0120437685400248	-0.0286021586507559	NaN	43.1147994995117
1497	89.4763412475586	2.13830494880676	-7.27886867523193	0.0100340843200684	0.00321592413820326	-0.0204853005707264	-0.0139918150380254	NaN	44.7381706237793
1498	88.8269958496094	2.78765368461609	-7.34380340576172	0.00418994715437293	0.00191722682211548	-0.0172385573387146	-0.00814767740666866	NaN	44.4134979248047
1499	90.7750396728516	2.13830494880676	-7.73341274261475	0.000618529506027699	0.00841071270406246	-0.00425158534198999	0.0022419011220336	NaN	45.3875198364258
1500	87.5282974243164	2.46297931671143	-7.79834747314453	0.00321592413820326	0.0149041991680861	0.00581331877037883	0.000618529506027699	NaN	43.7641487121582
1501	88.1776504516602	3.43700218200684	-7.9282169342041	0.000618529506027699	0.0213976856321096	0.00418994715437293	0.00159255252219737	NaN	44.0888252258301
1502	86.8789520263672	3.7616765499115	-8.05808639526367	-0.0146411629393697	0.0269171483814716	-0.00814767740666866	-3.08191010844894e-05	NaN	43.4394760131836
1503	88.1776504516602	4.08635091781616	-7.9282169342041	-0.0250307414680719	0.0541897900402546	-0.0263294391334057	0.00483929552137852	NaN	44.0888252258301
1504	88.1776504516602	2.78765368461609	-7.27886867523193	-0.0276281367987394	0.0587352328002453	-0.0204853005707264	0.0337353087961674	NaN	44.0888252258301
1505	86.2295989990234	4.08635091781616	-7.86328220367432	-0.0221086721867323	0.0551638156175613	-0.0152905117720366	0.020423661917448	NaN	43.1147994995117
1506	88.1776504516602	3.11232805252075	-7.47367286682129	-0.0169138833880424	0.0522417463362217	-0.0230826959013939	0.0213976856321096	NaN	44.0888252258301
1507	88.1776504516602	2.78765368461609	-7.47367286682129	-0.0100957229733467	0.0470469556748867	-0.0438618510961533	0.00678734155371785	NaN	44.0888252258301
1508	88.8269958496094	3.11232805252075	-7.6684775352478	-0.0136671401560307	0.0321119390428066	-0.0513293594121933	0.00126787810586393	NaN	44.4134979248047
1509	87.5282974243164	2.78765368461609	-7.4087381362915	-0.00295288790948689	0.0220470335334539	-0.0363943427801132	-0.00132951640989631	NaN	43.7641487121582
1510	88.8269958496094	3.11232805252075	-7.21393346786499	0.00191722682211548	0.00483929552137852	-0.0373683646321297	0.00418994715437293	NaN	44.4134979248047
1511	86.8789520263672	2.78765368461609	-7.6684775352478	-0.00522560812532902	0.000943203864153475	-0.032173577696085	0.00354059832170606	NaN	43.4394760131836
1512	86.8789520263672	2.46297931671143	-7.6684775352478	0.000943203864153475	-0.000680167751852423	-0.0156151866540313	-0.00457625929266214	NaN	43.4394760131836
1513	83.632209777832	4.08635091781616	-8.05808639526367	0.0145795252174139	-0.0370436906814575	0.00646266713738441	-0.0208099745213985	NaN	41.816104888916
1514	86.8789520263672	3.11232805252075	-7.79834747314453	0.0158782228827477	-0.0587968714535236	0.0162028968334198	-0.0208099745213985	NaN	43.4394760131836
1515	85.5802536010742	4.08635091781616	-7.53860807418823	0.0243197549134493	-0.0529527328908443	0.0389300994575024	-0.0133424662053585	NaN	42.7901268005371
1516	88.8269958496094	2.78765368461609	-7.21393346786499	0.0278911720961332	-0.050680011510849	0.0262678004801273	-0.0136671401560307	NaN	44.4134979248047
1517	88.1776504516602	3.7616765499115	-7.99315214157104	0.0142548503354192	-0.0467839203774929	0.0126314787194133	-0.00587495695799589	NaN	44.0888252258301
1518	87.5282974243164	4.08635091781616	-7.99315214157104	0.00776136433705688	-0.0493813157081604	0.0249691028147936	-0.00782300252467394	NaN	43.7641487121582
1519	86.8789520263672	4.08635091781616	-7.60354280471802	0.00743668992072344	-0.0341216214001179	0.0564625114202499	-0.00295288790948689	NaN	43.4394760131836
1520	88.1776504516602	3.7616765499115	-7.86328220367432	0.00711201597005129	-0.0341216214001179	0.0512677207589149	0.00581331877037883	NaN	44.0888252258301
1521	89.4763412475586	2.78765368461609	-7.34380340576172	-0.00230353930965066	-0.0175632312893867	0.0327612869441509	0.000293855206109583	NaN	44.7381706237793
1522	90.1256942749023	2.13830494880676	-7.27886867523193	-0.00197886489331722	-0.017887907102704	0.0213976856321096	-0.00522560812532902	NaN	45.0628471374512
1523	88.1776504516602	2.13830494880676	-7.86328220367432	-0.021459324285388	0.00711201597005129	-0.0104203969240189	0.0217223595827818	NaN	44.0888252258301
1524	86.8789520263672	2.78765368461609	-7.99315214157104	-0.0198359526693821	0.0356833562254906	-0.0152905117720366	0.01847561635077	NaN	43.4394760131836
1525	88.1776504516602	1.81363070011139	-7.60354280471802	-0.0156151866540313	0.0321119390428066	-0.0175632312893867	0.0200989879667759	NaN	44.0888252258301
1526	88.8269958496094	2.46297931671143	-7.79834747314453	-0.00717365415766835	0.0412028171122074	-0.0367190167307854	0.0132808275520802	NaN	44.4134979248047
1527	86.8789520263672	4.41102504730225	-7.53860807418823	-0.00619963090866804	0.0356833562254906	-0.0347709693014622	-0.000680167751852423	NaN	43.4394760131836
1528	86.8789520263672	4.41102504730225	-7.60354280471802	-0.0100957229733467	0.0239950809627771	-0.0458098985254765	-0.00717365415766835	NaN	43.4394760131836
1529	87.5282974243164	3.7616765499115	-7.9282169342041	-0.0107450718060136	0.0217223595827818	-0.0308748781681061	-0.0136671401560307	NaN	43.7641487121582
1530	87.5282974243164	4.73569965362549	-7.99315214157104	-0.00392691092565656	0.0314625911414623	-0.02697878703475	-0.00100484199356288	NaN	43.7641487121582
1531	88.1776504516602	4.08635091781616	-7.9282169342041	0.000293855206109583	0.0223717093467712	-0.0221086721867323	-0.00425158534198999	NaN	44.0888252258301
1532	88.8269958496094	4.08635091781616	-8.12302207946777	-0.0113944197073579	0.0200989879667759	-0.0120437685400248	-0.0188619289547205	NaN	44.4134979248047
1533	89.4763412475586	3.11232805252075	-7.6684775352478	0.0123068047687411	-0.00717365415766835	0.00386527273803949	-0.0299008563160896	NaN	44.7381706237793
1534	86.8789520263672	4.08635091781616	-7.27886867523193	0.0213976856321096	-0.0250307414680719	0.013930176384747	-0.0282774847000837	NaN	43.4394760131836
1535	90.1256942749023	2.78765368461609	-8.05808639526367	0.020423661917448	-0.00327756232582033	0.00159255252219737	-0.0217839982360601	NaN	45.0628471374512
1536	87.5282974243164	4.41102504730225	-8.12302207946777	0.020423661917448	0.00906006153672934	-0.00327756232582033	-0.00652430532500148	NaN	43.7641487121582
1537	87.5282974243164	3.43700218200684	-7.79834747314453	0.0123068047687411	0.0515923984348774	-0.0221086721867323	-0.00717365415766835	NaN	43.7641487121582
1538	88.8269958496094	3.11232805252075	-7.6684775352478	0.00678734155371785	0.0587352328002453	-0.0347709693014622	0.00191722682211548	NaN	44.4134979248047
1539	89.4763412475586	3.11232805252075	-7.60354280471802	0.00613799272105098	0.0483456552028656	-0.0136671401560307	0.00970941036939621	NaN	44.7381706237793
1540	88.8269958496094	3.43700218200684	-7.34380340576172	0.0123068047687411	0.0373067259788513	-0.0149658378213644	0.0123068047687411	NaN	44.4134979248047
1541	87.5282974243164	4.41102504730225	-7.73341274261475	0.0217223595827818	0.0386054255068302	-0.00684897974133492	0.0337353087961674	NaN	43.7641487121582
1542	86.2295989990234	4.41102504730225	-8.05808639526367	-0.00165419070981443	0.0321119390428066	-0.00782300252467394	0.0233457311987877	NaN	43.1147994995117
1543	86.2295989990234	4.08635091781616	-7.9282169342041	-0.0334722734987736	0.0369820520281792	-0.0126931173726916	0.0168522447347641	NaN	43.1147994995117
1544	84.9309005737305	3.11232805252075	-7.60354280471802	-0.0256800893694162	0.0321119390428066	0.00678734155371785	0.0395794473588467	NaN	42.4654502868652
1545	84.2815551757813	4.73569965362549	-7.73341274261475	-0.023407369852066	0.00938473641872406	0.0155535480007529	0.0301638916134834	NaN	42.1407775878906
1546	85.5802536010742	4.41102504730225	-7.34380340576172	-0.0185372550040483	-0.0191866029053926	0.0282158460468054	0.0259431265294552	NaN	42.7901268005371
1547	87.5282974243164	3.7616765499115	-7.73341274261475	-0.0165892094373703	-0.0347709693014622	0.0502936989068985	0.00743668992072344	NaN	43.7641487121582
1548	88.8269958496094	3.11232805252075	-7.6684775352478	-0.0156151866540313	-0.0510046854615211	0.0470469556748867	0.00386527273803949	NaN	44.4134979248047
1549	87.5282974243164	4.08635091781616	-7.6684775352478	0.00354059832170606	-0.0545761026442051	0.0535404421389103	0.00256657530553639	NaN	43.7641487121582
1550	88.8269958496094	3.43700218200684	-7.53860807418823	0.000618529506027699	-0.055874802172184	0.0567871853709221	0.013930176384747	NaN	44.4134979248047
1551	86.8789520263672	3.43700218200684	-7.4087381362915	0.00711201597005129	-0.0474332682788372	0.0386054255068302	0.00126787810586393	NaN	43.4394760131836
1552	86.8789520263672	2.78765368461609	-7.60354280471802	0.0213976856321096	-0.0510046854615211	0.0158782228827477	-0.00230353930965066	NaN	43.4394760131836
1553	88.1776504516602	4.41102504730225	-7.99315214157104	0.0262678004801273	-0.068537101149559	0.0353586822748184	-0.0256800893694162	NaN	44.0888252258301
1554	89.4763412475586	2.78765368461609	-7.60354280471802	0.0275664981454611	-0.0672384053468704	0.0408781431615353	-0.0266541130840778	NaN	44.7381706237793
1555	86.8789520263672	3.7616765499115	-7.60354280471802	0.0298392176628113	-0.055874802172184	0.0399041213095188	-0.0172385573387146	NaN	43.4394760131836
1556	89.4763412475586	2.78765368461609	-7.27886867523193	0.0382807515561581	-0.0415891297161579	0.0369820520281792	-0.0175632312893867	NaN	44.7381706237793
1557	88.1776504516602	3.7616765499115	-7.27886867523193	0.0282158460468054	-0.0331475995481014	0.00873538758605719	-0.0172385573387146	NaN	44.0888252258301
1558	88.1776504516602	4.08635091781616	-7.86328220367432	0.0142548503354192	-0.0182125810533762	-0.0133424662053585	-0.00717365415766835	NaN	44.0888252258301
1559	87.5282974243164	4.41102504730225	-7.6684775352478	0.0145795252174139	-0.00814767740666866	-0.00522560812532902	-0.00944637414067984	NaN	43.7641487121582
1560	87.5282974243164	4.41102504730225	-7.47367286682129	0.0132808275520802	0.00191722682211548	-0.0120437685400248	0.00354059832170606	NaN	43.7641487121582
1561	87.5282974243164	3.43700218200684	-6.82432460784912	0.01100810803473	0.0116574559360743	-0.0247060675173998	-0.00295288790948689	NaN	43.7641487121582
1562	88.1776504516602	3.7616765499115	-6.69445466995239	0.00873538758605719	0.01847561635077	-0.0454852245748043	0.00711201597005129	NaN	44.0888252258301
1563	86.8789520263672	3.7616765499115	-6.75938940048218	-0.0123684434220195	0.0304885655641556	-0.0549007803201675	0.00548864435404539	NaN	43.4394760131836
1564	86.2295989990234	4.41102504730225	-7.99315214157104	-0.023407369852066	0.0282158460468054	-0.0458098985254765	0.0259431265294552	NaN	43.1147994995117
1565	88.8269958496094	3.43700218200684	-7.53860807418823	-0.00587495695799589	0.0265924744307995	-0.0299008563160896	0.0226963832974434	NaN	44.4134979248047
1566	88.8269958496094	3.7616765499115	-7.79834747314453	-0.00522560812532902	0.0373067259788513	-0.0188619289547205	0.0149041991680861	NaN	44.4134979248047
1567	86.2295989990234	4.73569965362549	-7.9282169342041	-0.00684897974133492	0.0347093306481838	-0.0130177913233638	-0.00587495695799589	NaN	43.1147994995117
1568	86.2295989990234	5.06037378311157	-7.86328220367432	-0.0123684434220195	0.0226963832974434	0.0132808275520802	-0.0117190945893526	NaN	43.1147994995117
1569	86.2295989990234	4.41102504730225	-7.53860807418823	-0.00100484199356288	0.0210730116814375	0.0463976077735424	-0.0152905117720366	NaN	43.1147994995117
1570	86.8789520263672	5.38504838943481	-8.05808639526367	0.00386527273803949	0.0269171483814716	0.0554884895682335	-0.0123684434220195	NaN	43.4394760131836
1571	90.1256942749023	4.08635091781616	-7.86328220367432	0.00256657530553639	0.0285405199974775	0.01100810803473	-0.00814767740666866	NaN	45.0628471374512
1572	88.8269958496094	4.73569965362549	-7.79834747314453	-0.00522560812532902	0.01100810803473	0.0188002903014421	-0.0159398596733809	NaN	44.4134979248047
1573	88.1776504516602	3.43700218200684	-7.79834747314453	0.0155535480007529	-3.08191010844894e-05	0.0223717093467712	-0.0263294391334057	NaN	44.0888252258301
1574	84.2815551757813	4.08635091781616	-7.53860807418823	0.00841071270406246	-0.0130177913233638	0.0106834331527352	-0.0279528107494116	NaN	42.1407775878906
1575	86.8789520263672	3.43700218200684	-7.99315214157104	0.01847561635077	-0.0188619289547205	-0.00944637414067984	-0.0195112787187099	NaN	43.4394760131836
1576	84.9309005737305	4.73569965362549	-8.25289154052734	0.01100810803473	-0.0110697457566857	-0.0360696688294411	-0.0100957229733467	NaN	42.4654502868652
1577	86.2295989990234	3.43700218200684	-7.86328220367432	0.00906006153672934	-0.0169138833880424	-0.0523033849895	-0.0211346503347158	NaN	43.1147994995117
1578	86.8789520263672	3.7616765499115	-7.86328220367432	-0.00132951640989631	0.00159255252219737	-0.0552254542708397	0.000618529506027699	NaN	43.4394760131836
1579	88.8269958496094	3.11232805252075	-7.79834747314453	0.0207483377307653	-0.00749832857400179	-0.0425631552934647	0.00191722682211548	NaN	44.4134979248047
1580	88.1776504516602	3.43700218200684	-7.6684775352478	0.00678734155371785	0.00646266713738441	-0.0273034609854221	0.0162028968334198	NaN	44.0888252258301
1581	86.2295989990234	3.43700218200684	-7.86328220367432	0.0113327819854021	0.00386527273803949	-0.0315242260694504	0.0126314787194133	NaN	43.1147994995117
1582	87.5282974243164	4.73569965362549	-8.05808639526367	-0.00132951640989631	0.0145795252174139	-0.0256800893694162	0.000293855206109583	NaN	43.7641487121582
1583	87.5282974243164	3.7616765499115	-7.9282169342041	-0.0224333461374044	0.0230210572481155	-0.0438618510961533	0.0272418223321438	NaN	43.7641487121582
1584	88.1776504516602	2.13830494880676	-7.47367286682129	-0.0299008563160896	0.0343846566975117	-0.0198359526693821	0.0343846566975117	NaN	44.0888252258301
1585	86.8789520263672	3.7616765499115	-7.99315214157104	-0.00977104809135199	0.0262678004801273	-0.00230353930965066	0.0334106348454952	NaN	43.4394760131836
1586	87.5282974243164	3.11232805252075	-7.4087381362915	-0.0208099745213985	0.0337353087961674	0.00873538758605719	0.01847561635077	NaN	43.7641487121582
1587	88.1776504516602	2.78765368461609	-7.53860807418823	-0.0182125810533762	0.020423661917448	0.0191249661147594	-0.0026282137259841	NaN	44.0888252258301
1588	90.1256942749023	2.78765368461609	-7.47367286682129	-0.0143164889886975	0.00841071270406246	0.0136055024340749	0.0022419011220336	NaN	45.0628471374512
1589	88.1776504516602	3.43700218200684	-7.53860807418823	-0.0100957229733467	-0.0123684434220195	0.0317872650921345	0.00613799272105098	NaN	44.0888252258301
1590	87.5282974243164	3.11232805252075	-7.34380340576172	-0.00587495695799589	-0.0159398596733809	0.0285405199974775	0.0123068047687411	NaN	43.7641487121582
1591	86.8789520263672	4.73569965362549	-7.4087381362915	-0.00360223650932312	-0.0217839982360601	0.0551638156175613	0.0126314787194133	NaN	43.4394760131836
1592	88.8269958496094	4.08635091781616	-7.08406400680542	0.00646266713738441	-0.0305502042174339	0.0593845807015896	-0.00587495695799589	NaN	44.4134979248047
1593	86.2295989990234	4.08635091781616	-7.73341274261475	0.0145795252174139	-0.0503553375601768	0.0704235062003136	-0.0230826959013939	NaN	43.1147994995117
1594	88.8269958496094	4.41102504730225	-7.9282169342041	0.0265924744307995	-0.0587968714535236	0.0684754624962807	-0.028926832601428	NaN	44.4134979248047
1595	86.8789520263672	4.73569965362549	-7.73341274261475	0.0314625911414623	-0.0584721975028515	0.0558131635189056	-0.0191866029053926	NaN	43.4394760131836
1596	88.8269958496094	3.7616765499115	-7.47367286682129	0.0197743140161037	-0.0448358729481697	0.0249691028147936	-0.0172385573387146	NaN	44.4134979248047
1597	87.5282974243164	4.41102504730225	-7.21393346786499	0.0175015944987535	-0.0308748781681061	-0.0217839982360601	-0.0198359526693821	NaN	43.7641487121582
1598	88.1776504516602	4.08635091781616	-7.6684775352478	0.012956153601408	-0.0123684434220195	-0.043212503194809	-0.00684897974133492	NaN	44.0888252258301
1599	86.2295989990234	4.73569965362549	-7.73341274261475	0.00548864435404539	-0.00457625929266214	-0.0536020807921886	0.00289124972186983	NaN	43.1147994995117
1600	86.2295989990234	4.41102504730225	-7.86328220367432	0.00841071270406246	0.0106834331527352	-0.0610695891082287	0.00256657530553639	NaN	43.1147994995117
1601	88.1776504516602	4.73569965362549	-8.12302207946777	0.00808603875339031	0.0262678004801273	-0.050680011510849	-0.000680167751852423	NaN	44.0888252258301
1602	87.5282974243164	3.43700218200684	-7.34380340576172	-0.0162645354866982	0.029189869761467	-0.0587968714535236	-3.08191010844894e-05	NaN	43.7641487121582
1603	86.8789520263672	3.7616765499115	-7.01912927627563	-0.0370436906814575	0.0408781431615353	-0.0659397020936012	0.0226963832974434	NaN	43.4394760131836
1604	84.9309005737305	5.06037378311157	-7.4087381362915	-0.0438618510961533	0.0473716296255589	-0.0467839203774929	0.0298392176628113	NaN	42.4654502868652
1605	85.5802536010742	3.11232805252075	-7.60354280471802	-0.0367190167307854	0.0467222817242146	-0.0224333461374044	0.0301638916134834	NaN	42.7901268005371
1606	85.5802536010742	4.08635091781616	-7.86328220367432	-0.043212503194809	0.0441248863935471	-0.00944637414067984	0.0200989879667759	NaN	42.7901268005371
1607	84.2815551757813	4.08635091781616	-7.73341274261475	-0.0299008563160896	0.0262678004801273	-0.0143164889886975	0.0200989879667759	NaN	42.1407775878906
1608	83.632209777832	5.06037378311157	-8.12302207946777	-0.0445111989974976	0.0207483377307653	-0.00425158534198999	0.0165275707840919	NaN	41.816104888916
1609	83.632209777832	4.73569965362549	-7.47367286682129	-0.017887907102704	0.0200989879667759	-0.00814767740666866	0.00386527273803949	NaN	41.816104888916
1610	84.9309005737305	5.38504838943481	-7.60354280471802	0.0149041991680861	0.0175015944987535	-0.00717365415766835	0.00841071270406246	NaN	42.4654502868652
1611	87.5282974243164	3.43700218200684	-7.79834747314453	0.0262678004801273	0.0213976856321096	0.0123068047687411	0.00808603875339031	NaN	43.7641487121582
1612	86.8789520263672	4.08635091781616	-7.9282169342041	0.0123068047687411	0.0171769186854362	0.0262678004801273	0.000618529506027699	NaN	43.4394760131836
1613	88.1776504516602	3.43700218200684	-7.73341274261475	0.0275664981454611	-0.0217839982360601	0.0340599827468395	-0.0237320438027382	NaN	44.0888252258301
1614	86.2295989990234	4.41102504730225	-7.60354280471802	0.0288651939481497	-0.02697878703475	0.06393001973629	-0.0266541130840778	NaN	43.1147994995117
1615	88.8269958496094	2.46297931671143	-7.47367286682129	0.0278911720961332	-0.02697878703475	0.0700988322496414	-0.0165892094373703	NaN	44.4134979248047
1616	86.2295989990234	3.7616765499115	-7.73341274261475	0.0327612869441509	-0.0350956469774246	0.0629559978842735	-0.0133424662053585	NaN	43.1147994995117
1617	87.5282974243164	2.78765368461609	-7.73341274261475	0.0233457311987877	-0.038017712533474	0.0405534692108631	-0.00847235135734081	NaN	43.7641487121582
1618	87.5282974243164	1.81363070011139	-7.6684775352478	0.0188002903014421	-0.0383423902094364	0.0220470335334539	-0.00782300252467394	NaN	43.7641487121582
1619	88.8269958496094	2.46297931671143	-7.34380340576172	0.0194496400654316	-0.0415891297161579	0.0100340843200684	0.00516396993771195	NaN	44.4134979248047
1620	87.5282974243164	2.78765368461609	-7.34380340576172	0.0171769186854362	-0.0435371771454811	0.00516396993771195	0.000293855206109583	NaN	43.7641487121582
1621	86.8789520263672	3.7616765499115	-7.27886867523193	0.0191249661147594	-0.0354203209280968	0.013930176384747	0.00418994715437293	NaN	43.4394760131836
1622	85.5802536010742	4.73569965362549	-7.4087381362915	0.00873538758605719	-0.0240567177534103	-0.00684897974133492	0.00386527273803949	NaN	42.7901268005371
1623	87.5282974243164	4.08635091781616	-7.79834747314453	-0.0149658378213644	-3.08191010844894e-05	-0.0286021586507559	0.012956153601408	NaN	43.7641487121582
1624	88.8269958496094	3.43700218200684	-7.34380340576172	-0.0143164889886975	0.00581331877037883	-0.0480826161801815	0.0334106348454952	NaN	44.4134979248047
1625	86.2295989990234	4.73569965362549	-7.73341274261475	-0.00977104809135199	0.00841071270406246	-0.0571734979748726	0.0136055024340749	NaN	43.1147994995117
1626	86.2295989990234	4.73569965362549	-7.4087381362915	-0.0149658378213644	0.0145795252174139	-0.0678877532482147	0.0188002903014421	NaN	43.1147994995117
1627	87.5282974243164	3.7616765499115	-7.27886867523193	-0.00522560812532902	0.00808603875339031	-0.0565241500735283	0.0113327819854021	NaN	43.7641487121582
1628	89.4763412475586	3.43700218200684	-7.01912927627563	-0.0110697457566857	0.013930176384747	-0.0539267547428608	0.00256657530553639	NaN	44.7381706237793
1629	88.1776504516602	4.08635091781616	-7.60354280471802	-0.00684897974133492	0.011982130818069	-0.0354203209280968	-0.00522560812532902	NaN	44.0888252258301
1630	87.5282974243164	3.11232805252075	-7.6684775352478	-0.000355493422830477	0.0210730116814375	-0.0227580219507217	0.000943203864153475	NaN	43.7641487121582
1631	86.2295989990234	5.06037378311157	-7.6684775352478	0.000943203864153475	0.029189869761467	-0.0159398596733809	-0.00360223650932312	NaN	43.1147994995117
1632	86.2295989990234	5.06037378311157	-7.47367286682129	0.000618529506027699	0.0145795252174139	-0.0120437685400248	-0.0113944197073579	NaN	43.1147994995117
1633	86.8789520263672	4.41102504730225	-7.34380340576172	0.0188002903014421	-0.0120437685400248	0.0158782228827477	-0.0263294391334057	NaN	43.4394760131836
1634	88.1776504516602	3.7616765499115	-7.53860807418823	0.0230210572481155	-0.0224333461374044	0.0230210572481155	-0.0279528107494116	NaN	44.0888252258301
1635	86.2295989990234	4.73569965362549	-7.6684775352478	0.01847561635077	-0.0110697457566857	0.0324366129934788	-0.0256800893694162	NaN	43.1147994995117
1636	88.1776504516602	3.11232805252075	-7.47367286682129	0.0249691028147936	0.0317872650921345	0.0243197549134493	-0.0113944197073579	NaN	44.0888252258301
1637	85.5802536010742	3.7616765499115	-7.86328220367432	0.00548864435404539	0.0717222020030022	0.0230210572481155	-0.00652430532500148	NaN	42.7901268005371
1638	85.5802536010742	5.06037378311157	-7.6684775352478	0.00386527273803949	0.0532157681882381	0.013930176384747	-0.00684897974133492	NaN	42.7901268005371
1639	83.632209777832	5.06037378311157	-7.6684775352478	-0.00457625929266214	0.040228795260191	0.0210730116814375	0.00451462110504508	NaN	41.816104888916
1640	84.9309005737305	4.08635091781616	-8.25289154052734	0.0100340843200684	0.012956153601408	0.045423585921526	-3.08191010844894e-05	NaN	42.4654502868652
1641	84.9309005737305	3.7616765499115	-7.73341274261475	-0.00165419070981443	0.00613799272105098	0.0324366129934788	0.00483929552137852	NaN	42.4654502868652
1642	86.2295989990234	3.43700218200684	-7.6684775352478	-0.00782300252467394	-0.00100484199356288	0.0142548503354192	-0.00295288790948689	NaN	43.1147994995117
1643	84.9309005737305	4.41102504730225	-7.53860807418823	-0.0292515084147453	0.0103587592020631	0.00321592413820326	0.00970941036939621	NaN	42.4654502868652
1644	85.5802536010742	5.06037378311157	-7.6684775352478	-0.0217839982360601	-0.00100484199356288	-0.00587495695799589	0.0252937767654657	NaN	42.7901268005371
1645	85.5802536010742	3.43700218200684	-7.34380340576172	-0.0110697457566857	-0.00132951640989631	-0.00684897974133492	0.0220470335334539	NaN	42.7901268005371
1646	87.5282974243164	4.41102504730225	-7.9282169342041	-0.00717365415766835	-0.00392691092565656	-0.0191866029053926	0.0337353087961674	NaN	43.7641487121582
1647	86.8789520263672	4.73569965362549	-7.99315214157104	-0.00944637414067984	-0.0113944197073579	-0.0334722734987736	-0.00684897974133492	NaN	43.4394760131836
1648	86.2295989990234	4.73569965362549	-7.6684775352478	-0.00425158534198999	-0.0188619289547205	-0.0315242260694504	-0.00392691092565656	NaN	43.1147994995117
1649	86.2295989990234	4.08635091781616	-7.34380340576172	-0.0104203969240189	-0.0152905117720366	-0.0354203209280968	-0.00327756232582033	NaN	43.1147994995117
1650	86.2295989990234	4.08635091781616	-7.4087381362915	0.000618529506027699	-0.0182125810533762	-0.043212503194809	-0.0100957229733467	NaN	43.1147994995117
1651	87.5282974243164	2.13830494880676	-7.53860807418823	0.00191722682211548	-0.00457625929266214	-0.0415891297161579	-0.00782300252467394	NaN	43.7641487121582
1652	86.8789520263672	2.46297931671143	-7.79834747314453	-0.00100484199356288	-0.0354203209280968	-0.038017712533474	-0.0172385573387146	NaN	43.4394760131836
1653	88.1776504516602	2.78765368461609	-7.4087381362915	0.0207483377307653	-0.0357449948787689	-0.0120437685400248	-0.0324982516467571	NaN	44.0888252258301
1654	86.2295989990234	4.08635091781616	-7.6684775352478	0.0246444288641214	-0.0360696688294411	-0.000680167751852423	-0.0324982516467571	NaN	43.1147994995117
1655	88.1776504516602	2.78765368461609	-7.34380340576172	0.0340599827468395	-0.0110697457566857	0.00970941036939621	-0.0250307414680719	NaN	44.0888252258301
1656	85.5802536010742	4.41102504730225	-7.4087381362915	0.0252937767654657	-0.0169138833880424	0.00906006153672934	-0.0156151866540313	NaN	42.7901268005371
1657	86.2295989990234	4.73569965362549	-7.79834747314453	0.013930176384747	0.00289124972186983	0.00581331877037883	-0.00327756232582033	NaN	43.1147994995117
1658	85.5802536010742	3.43700218200684	-7.73341274261475	0.00386527273803949	-0.00295288790948689	0.00516396993771195	-0.000680167751852423	NaN	42.7901268005371
1659	86.8789520263672	3.7616765499115	-7.73341274261475	0.00386527273803949	0.00646266713738441	0.00354059832170606	0.01100810803473	NaN	43.4394760131836
1660	85.5802536010742	4.41102504730225	-7.86328220367432	0.0132808275520802	0.00516396993771195	0.0158782228827477	0.0194496400654316	NaN	42.7901268005371
1661	85.5802536010742	4.41102504730225	-7.73341274261475	-0.00360223650932312	0.00126787810586393	0.0181509424000978	0.0123068047687411	NaN	42.7901268005371
1662	85.5802536010742	4.41102504730225	-7.60354280471802	-0.0026282137259841	-0.0263294391334057	0.00191722682211548	0.0210730116814375	NaN	42.7901268005371
1663	88.1776504516602	3.7616765499115	-7.73341274261475	-0.0221086721867323	-0.00360223650932312	0.013930176384747	0.0217223595827818	NaN	44.0888252258301
1664	87.5282974243164	3.7616765499115	-7.4087381362915	-0.0282774847000837	0.000293855206109583	0.0249691028147936	0.0431508645415306	NaN	43.7641487121582
1665	86.8789520263672	3.7616765499115	-7.60354280471802	-0.00782300252467394	0.00808603875339031	0.0548391379415989	0.0395794473588467	NaN	43.4394760131836
1666	86.8789520263672	4.73569965362549	-7.86328220367432	-0.0159398596733809	0.0337353087961674	0.0389300994575024	0.0308132413774729	NaN	43.4394760131836
1667	85.5802536010742	5.38504838943481	-7.6684775352478	-0.0120437685400248	0.0347093306481838	0.0678261145949364	0.00613799272105098	NaN	42.7901268005371
1668	87.5282974243164	3.43700218200684	-7.34380340576172	-0.0123684434220195	0.0142548503354192	0.0551638156175613	0.00841071270406246	NaN	43.7641487121582
1669	86.2295989990234	4.08635091781616	-7.86328220367432	-0.00847235135734081	0.00516396993771195	0.0399041213095188	0.00711201597005129	NaN	43.1147994995117
1670	85.5802536010742	4.41102504730225	-7.73341274261475	-0.00619963090866804	0.00970941036939621	0.00581331877037883	0.00906006153672934	NaN	42.7901268005371
1671	83.632209777832	5.06037378311157	-7.73341274261475	-0.00165419070981443	0.0152288740500808	-0.00944637414067984	0.000293855206109583	NaN	41.816104888916
1672	84.2815551757813	4.73569965362549	-7.60354280471802	-0.00847235135734081	0.0142548503354192	-0.0117190945893526	-0.0133424662053585	NaN	42.1407775878906
1673	82.9828567504883	4.73569965362549	-7.73341274261475	0.013930176384747	0.0022419011220336	0.0178262684494257	-0.0279528107494116	NaN	41.4914283752441
1674	86.2295989990234	3.7616765499115	-7.34380340576172	0.0236704051494598	-0.00977104809135199	0.0136055024340749	-0.0393164120614529	NaN	43.1147994995117
1675	85.5802536010742	4.73569965362549	-7.99315214157104	0.0168522447347641	-0.0126931173726916	0.0142548503354192	-0.028926832601428	NaN	42.7901268005371
1676	88.8269958496094	3.7616765499115	-7.86328220367432	0.0288651939481497	0.000618529506027699	-0.0110697457566857	-0.0230826959013939	NaN	44.4134979248047
1677	88.1776504516602	4.08635091781616	-7.34380340576172	0.00743668992072344	0.00970941036939621	0.000618529506027699	-0.0195112787187099	NaN	44.0888252258301
1678	87.5282974243164	4.41102504730225	-7.79834747314453	0.00581331877037883	0.0152288740500808	-0.0169138833880424	-0.0156151866540313	NaN	43.7641487121582
1679	85.5802536010742	4.08635091781616	-7.60354280471802	-0.0211346503347158	0.01100810803473	-0.0143164889886975	-0.00360223650932312	NaN	42.7901268005371
1680	87.5282974243164	2.78765368461609	-7.6684775352478	0.01100810803473	-0.00425158534198999	-0.0159398596733809	-0.0113944197073579	NaN	43.7641487121582
1681	88.1776504516602	2.46297931671143	-7.60354280471802	0.0103587592020631	-0.00295288790948689	-0.032173577696085	-0.00555028254166245	NaN	44.0888252258301
1682	88.1776504516602	1.81363070011139	-7.47367286682129	-0.00587495695799589	-0.0208099745213985	-0.0367190167307854	-0.00295288790948689	NaN	44.0888252258301
1683	85.5802536010742	3.43700218200684	-7.86328220367432	-0.0156151866540313	-0.00879702530801296	-0.0539267547428608	0.0282158460468054	NaN	42.7901268005371
1684	87.5282974243164	3.43700218200684	-7.79834747314453	-0.023407369852066	-0.00879702530801296	-0.0516540370881557	0.0226963832974434	NaN	43.7641487121582
1685	86.8789520263672	3.7616765499115	-7.14899873733521	-0.0146411629393697	-0.0169138833880424	-0.0438618510961533	0.0314625911414623	NaN	43.4394760131836
1686	88.1776504516602	3.7616765499115	-7.34380340576172	-0.00587495695799589	-0.0149658378213644	-0.0292515084147453	0.0265924744307995	NaN	44.0888252258301
1687	87.5282974243164	3.7616765499115	-7.99315214157104	-0.0146411629393697	0.000943203864153475	-0.0165892094373703	0.0145795252174139	NaN	43.7641487121582
1688	87.5282974243164	4.73569965362549	-8.05808639526367	-0.0139918150380254	0.00354059832170606	-0.0172385573387146	0.0132808275520802	NaN	43.7641487121582
1689	87.5282974243164	4.73569965362549	-7.60354280471802	-0.00425158534198999	0.00776136433705688	-0.0126931173726916	0.0152288740500808	NaN	43.7641487121582
1690	86.8789520263672	3.7616765499115	-8.05808639526367	-0.00425158534198999	0.0152288740500808	-0.00912170019000769	0.0213976856321096	NaN	43.4394760131836
1691	88.8269958496094	3.43700218200684	-7.53860807418823	0.00906006153672934	0.0220470335334539	-0.0221086721867323	0.00256657530553639	NaN	44.4134979248047
1692	88.1776504516602	3.7616765499115	-7.6684775352478	0.00451462110504508	0.0304885655641556	-0.0143164889886975	-0.000355493422830477	NaN	44.0888252258301
1693	88.1776504516602	3.7616765499115	-7.99315214157104	0.0285405199974775	0.00354059832170606	0.0168522447347641	-0.0224333461374044	NaN	44.0888252258301
1694	85.5802536010742	5.06037378311157	-8.12302207946777	0.0210730116814375	-0.00295288790948689	0.00451462110504508	-0.0279528107494116	NaN	42.7901268005371
1695	88.1776504516602	3.43700218200684	-7.53860807418823	0.0265924744307995	-0.00425158534198999	0.00613799272105098	-0.0126931173726916	NaN	44.0888252258301
1696	86.2295989990234	4.41102504730225	-7.6684775352478	0.0217223595827818	-0.0133424662053585	-0.0107450718060136	-0.0149658378213644	NaN	43.1147994995117
1697	86.8789520263672	4.41102504730225	-7.6684775352478	0.00581331877037883	-0.0120437685400248	-0.0185372550040483	-0.00847235135734081	NaN	43.4394760131836
1698	86.2295989990234	4.41102504730225	-7.47367286682129	0.0103587592020631	-0.0250307414680719	-0.028926832601428	0.000618529506027699	NaN	43.1147994995117
1699	86.2295989990234	4.08635091781616	-7.6684775352478	0.0123068047687411	-0.0185372550040483	-0.0305502042174339	-0.00392691092565656	NaN	43.1147994995117
1700	85.5802536010742	4.73569965362549	-7.79834747314453	0.013930176384747	-0.0126931173726916	-0.0302255302667618	0.000618529506027699	NaN	42.7901268005371
1701	85.5802536010742	5.38504838943481	-7.86328220367432	0.00808603875339031	-0.00717365415766835	-0.0337969474494457	-0.00197886489331722	NaN	42.7901268005371
1702	84.2815551757813	5.06037378311157	-7.73341274261475	-0.0143164889886975	-0.00360223650932312	-0.00555028254166245	-0.00230353930965066	NaN	42.1407775878906
1703	85.5802536010742	3.7616765499115	-7.34380340576172	-0.0292515084147453	0.00711201597005129	-0.0126931173726916	0.0450989119708538	NaN	42.7901268005371
1704	82.9828567504883	4.08635091781616	-7.6684775352478	-0.0347709693014622	0.020423661917448	-0.0123684434220195	0.0136055024340749	NaN	41.4914283752441
1705	84.2815551757813	4.41102504730225	-7.79834747314453	-0.0253554154187441	0.0217223595827818	-0.0110697457566857	0.0207483377307653	NaN	42.1407775878906
1706	84.9309005737305	4.41102504730225	-7.86328220367432	-0.0185372550040483	0.0252937767654657	0.00646266713738441	0.0106834331527352	NaN	42.4654502868652
1707	84.2815551757813	5.06037378311157	-7.9282169342041	-0.0156151866540313	0.0136055024340749	0.0317872650921345	0.00581331877037883	NaN	42.1407775878906
1708	86.8789520263672	3.7616765499115	-7.47367286682129	-0.0104203969240189	0.00451462110504508	0.0405534692108631	-0.00392691092565656	NaN	43.4394760131836
1709	86.2295989990234	4.41102504730225	-7.4087381362915	-0.00782300252467394	0.000943203864153475	0.0506183728575706	0.00418994715437293	NaN	43.1147994995117
1710	86.8789520263672	4.41102504730225	-7.6684775352478	0.000293855206109583	0.00646266713738441	0.041852168738842	0.01100810803473	NaN	43.4394760131836
1711	85.5802536010742	4.73569965362549	-7.79834747314453	0.00289124972186983	0.00678734155371785	0.0509430468082428	-0.00100484199356288	NaN	42.7901268005371
1712	86.2295989990234	3.7616765499115	-7.60354280471802	0.00451462110504508	0.00711201597005129	0.0171769186854362	-0.00165419070981443	NaN	43.1147994995117
1713	86.2295989990234	3.43700218200684	-7.6684775352478	0.0288651939481497	-0.0156151866540313	0.0200989879667759	-0.0318489037454128	NaN	43.1147994995117
1714	88.1776504516602	2.78765368461609	-7.4087381362915	0.0226963832974434	-0.0299008563160896	0.00841071270406246	-0.0315242260694504	NaN	44.0888252258301
1715	86.8789520263672	3.43700218200684	-7.53860807418823	0.0213976856321096	-0.0266541130840778	0.00906006153672934	-0.0224333461374044	NaN	43.4394760131836
1716	86.8789520263672	2.78765368461609	-7.6684775352478	0.0301638916134834	-0.0208099745213985	0.0188002903014421	-0.0217839982360601	NaN	43.4394760131836
1717	88.1776504516602	2.46297931671143	-7.6684775352478	0.0175015944987535	-0.00847235135734081	0.00613799272105098	-0.0217839982360601	NaN	44.0888252258301
1718	87.5282974243164	4.08635091781616	-7.79834747314453	0.0103587592020631	-0.0156151866540313	0.00873538758605719	-0.0146411629393697	NaN	43.7641487121582
1719	88.1776504516602	3.11232805252075	-7.21393346786499	0.00354059832170606	-0.00360223650932312	-0.00522560812532902	-0.00457625929266214	NaN	44.0888252258301
1720	87.5282974243164	4.08635091781616	-7.21393346786499	0.00970941036939621	-0.00619963090866804	-0.00749832857400179	-0.0126931173726916	NaN	43.7641487121582
1721	88.8269958496094	3.43700218200684	-6.95419406890869	0.00743668992072344	0.00841071270406246	-0.0299008563160896	-0.00490093370899558	NaN	44.4134979248047
1722	86.2295989990234	4.08635091781616	-7.73341274261475	0.00906006153672934	-0.00977104809135199	-0.0367190167307854	-0.00977104809135199	NaN	43.1147994995117
1723	86.8789520263672	4.73569965362549	-7.99315214157104	-0.0221086721867323	0.000618529506027699	-0.0500306636095047	0.00126787810586393	NaN	43.4394760131836
1724	87.5282974243164	3.43700218200684	-7.99315214157104	-0.0224333461374044	0.0158782228827477	-0.0604202412068844	0.0220470335334539	NaN	43.7641487121582
1725	86.8789520263672	5.06037378311157	-7.86328220367432	-0.0152905117720366	0.0171769186854362	-0.0363943427801132	0.00289124972186983	NaN	43.4394760131836
1726	86.8789520263672	3.43700218200684	-7.47367286682129	-0.0162645354866982	0.0288651939481497	-0.0175632312893867	0.0171769186854362	NaN	43.4394760131836
1727	88.8269958496094	3.11232805252075	-7.4087381362915	-0.0185372550040483	0.013930176384747	-0.00879702530801296	0.0136055024340749	NaN	44.4134979248047
1728	86.8789520263672	3.43700218200684	-8.05808639526367	-0.0126931173726916	0.0188002903014421	0.00970941036939621	-0.00425158534198999	NaN	43.4394760131836
1729	88.1776504516602	3.7616765499115	-7.86328220367432	-0.0172385573387146	0.0298392176628113	0.00841071270406246	0.0149041991680861	NaN	44.0888252258301
1730	87.5282974243164	4.08635091781616	-7.73341274261475	0.00159255252219737	0.041852168738842	-0.00457625929266214	0.0132808275520802	NaN	43.7641487121582
1731	88.1776504516602	3.7616765499115	-7.53860807418823	0.00776136433705688	0.0389300994575024	0.00646266713738441	0.000293855206109583	NaN	44.0888252258301
1732	88.1776504516602	4.08635091781616	-7.34380340576172	0.0181509424000978	0.0285405199974775	-0.0188619289547205	0.00289124972186983	NaN	44.0888252258301
1733	86.8789520263672	5.06037378311157	-7.53860807418823	0.0213976856321096	0.00256657530553639	0.00191722682211548	-0.021459324285388	NaN	43.4394760131836
1734	84.9309005737305	5.06037378311157	-7.86328220367432	0.0181509424000978	-0.0110697457566857	-0.0100957229733467	-0.0188619289547205	NaN	42.4654502868652
1735	86.2295989990234	4.41102504730225	-7.73341274261475	0.0243197549134493	-0.00392691092565656	0.00873538758605719	-0.0146411629393697	NaN	43.1147994995117
1736	85.5802536010742	3.7616765499115	-7.60354280471802	0.0194496400654316	-0.00717365415766835	0.00808603875339031	-0.00977104809135199	NaN	42.7901268005371
1737	84.2815551757813	5.38504838943481	-7.79834747314453	0.0022419011220336	-0.00912170019000769	0.01100810803473	-0.000680167751852423	NaN	42.1407775878906
1738	84.2815551757813	5.06037378311157	-7.4087381362915	-0.00165419070981443	-0.0156151866540313	0.0295145437121391	-0.0117190945893526	NaN	42.1407775878906
1739	82.9828567504883	5.06037378311157	-7.6684775352478	0.00159255252219737	-0.0250307414680719	0.0486703291535378	-0.00912170019000769	NaN	41.4914283752441
1740	84.9309005737305	4.73569965362549	-7.6684775352478	0.00548864435404539	-0.023407369852066	0.0499690249562263	-0.0117190945893526	NaN	42.4654502868652
1741	84.9309005737305	5.7097225189209	-7.53860807418823	0.00678734155371785	-0.0243813935667276	0.066202737390995	-0.00717365415766835	NaN	42.4654502868652
1742	87.5282974243164	5.06037378311157	-7.86328220367432	-0.0130177913233638	-0.0266541130840778	0.0392547734081745	-0.00652430532500148	NaN	43.7641487121582
1743	85.5802536010742	5.38504838943481	-7.73341274261475	-0.0256800893694162	-0.0195112787187099	0.00548864435404539	0.00646266713738441	NaN	42.7901268005371
1744	85.5802536010742	5.06037378311157	-7.60354280471802	-0.0279528107494116	-0.00230353930965066	-0.0133424662053585	0.0223717093467712	NaN	42.7901268005371
1745	86.2295989990234	5.06037378311157	-7.73341274261475	-0.0152905117720366	-0.00392691092565656	-0.0328229255974293	0.0207483377307653	NaN	43.1147994995117
1746	88.1776504516602	3.7616765499115	-7.9282169342041	-0.0110697457566857	0.00873538758605719	-0.0367190167307854	0.00873538758605719	NaN	44.0888252258301
1747	88.1776504516602	3.11232805252075	-7.60354280471802	-0.0100957229733467	0.00159255252219737	-0.0461345724761486	0.0103587592020631	NaN	44.0888252258301
1748	88.1776504516602	3.11232805252075	-7.60354280471802	-0.0107450718060136	-0.00555028254166245	-0.039641086012125	-0.00782300252467394	NaN	44.0888252258301
1749	87.5282974243164	3.43700218200684	-7.34380340576172	-0.00490093370899558	-0.00652430532500148	-0.0458098985254765	0.00678734155371785	NaN	43.7641487121582
1750	87.5282974243164	3.11232805252075	-7.4087381362915	-0.00197886489331722	-0.00457625929266214	-0.0383423902094364	0.00516396993771195	NaN	43.7641487121582
1751	86.8789520263672	5.06037378311157	-7.79834747314453	0.00841071270406246	0.0106834331527352	-0.0195112787187099	0.00743668992072344	NaN	43.4394760131836
1752	86.2295989990234	5.06037378311157	-7.99315214157104	0.0100340843200684	0.00613799272105098	-0.00360223650932312	-0.00457625929266214	NaN	43.1147994995117
1753	88.1776504516602	5.38504838943481	-7.86328220367432	0.0321119390428066	-0.00749832857400179	0.0116574559360743	-0.0230826959013939	NaN	44.0888252258301
1754	87.5282974243164	5.06037378311157	-7.6684775352478	0.0230210572481155	-0.0208099745213985	0.0239950809627771	-0.0256800893694162	NaN	43.7641487121582
1755	86.8789520263672	5.06037378311157	-7.4087381362915	0.031137915328145	-0.0107450718060136	0.0265924744307995	-0.0100957229733467	NaN	43.4394760131836
1756	85.5802536010742	5.06037378311157	-7.4087381362915	0.0269171483814716	-0.0100957229733467	0.01100810803473	-0.00749832857400179	NaN	42.7901268005371
1757	88.8269958496094	3.7616765499115	-7.79834747314453	0.0165275707840919	-0.00912170019000769	0.00289124972186983	-0.00555028254166245	NaN	44.4134979248047
1758	86.8789520263672	4.41102504730225	-7.99315214157104	0.00873538758605719	-0.0126931173726916	-0.00457625929266214	-0.000680167751852423	NaN	43.4394760131836
1759	88.8269958496094	4.41102504730225	-7.86328220367432	0.00483929552137852	-0.0107450718060136	0.00678734155371785	0.00808603875339031	NaN	44.4134979248047
1760	87.5282974243164	4.41102504730225	-8.12302207946777	0.0168522447347641	-0.0152905117720366	0.00126787810586393	0.00743668992072344	NaN	43.7641487121582
1761	87.5282974243164	4.41102504730225	-7.34380340576172	0.00906006153672934	-0.0136671401560307	0.00808603875339031	0.00613799272105098	NaN	43.7641487121582
1762	86.8789520263672	4.08635091781616	-7.4087381362915	-0.00132951640989631	0.00808603875339031	-0.0143164889886975	0.0022419011220336	NaN	43.4394760131836
1763	87.5282974243164	4.73569965362549	-8.18795680999756	-0.0130177913233638	0.0327612869441509	-0.0240567177534103	0.0226963832974434	NaN	43.7641487121582
1764	87.5282974243164	4.41102504730225	-7.6684775352478	-0.0195112787187099	0.0389300994575024	-0.000680167751852423	0.0278911720961332	NaN	43.7641487121582
1765	87.5282974243164	5.38504838943481	-7.9282169342041	-0.0139918150380254	0.0314625911414623	0.00126787810586393	0.0178262684494257	NaN	43.7641487121582
1766	86.2295989990234	5.38504838943481	-7.73341274261475	-0.0156151866540313	0.0438002124428749	0.0171769186854362	0.0220470335334539	NaN	43.1147994995117
1767	85.5802536010742	5.38504838943481	-7.53860807418823	-0.00847235135734081	0.0249691028147936	0.020423661917448	0.020423661917448	NaN	42.7901268005371
1768	84.9309005737305	5.06037378311157	-7.34380340576172	-0.0152905117720366	0.0197743140161037	0.0207483377307653	-3.08191010844894e-05	NaN	42.4654502868652
1769	84.2815551757813	6.03439664840698	-7.86328220367432	-0.0136671401560307	0.0194496400654316	0.0246444288641214	0.00483929552137852	NaN	42.1407775878906
1770	83.632209777832	5.7097225189209	-7.86328220367432	-0.00327756232582033	0.0178262684494257	0.00159255252219737	0.00516396993771195	NaN	41.816104888916
1771	84.2815551757813	5.7097225189209	-7.9282169342041	-0.00230353930965066	0.0181509424000978	-0.00555028254166245	0.00483929552137852	NaN	42.1407775878906
1772	84.2815551757813	5.38504838943481	-7.60354280471802	0.00256657530553639	0.0136055024340749	-0.0204853005707264	0.00191722682211548	NaN	42.1407775878906
1773	84.2815551757813	4.73569965362549	-7.27886867523193	0.013930176384747	-0.0191866029053926	-0.0159398596733809	-0.0221086721867323	NaN	42.1407775878906
1774	86.2295989990234	5.38504838943481	-7.73341274261475	0.0194496400654316	-0.0188619289547205	-0.0175632312893867	-0.0250307414680719	NaN	43.1147994995117
1775	86.2295989990234	4.41102504730225	-7.6684775352478	0.0243197549134493	-0.0162645354866982	0.000293855206109583	-0.0149658378213644	NaN	43.1147994995117
1776	86.8789520263672	5.7097225189209	-7.60354280471802	0.0243197549134493	-0.0123684434220195	-0.0117190945893526	-0.017887907102704	NaN	43.4394760131836
1777	84.9309005737305	5.7097225189209	-7.4087381362915	0.020423661917448	-0.0104203969240189	-0.0159398596733809	-0.00392691092565656	NaN	42.4654502868652
1778	88.1776504516602	3.7616765499115	-7.53860807418823	0.00776136433705688	-0.0224333461374044	-0.00879702530801296	-0.00425158534198999	NaN	44.0888252258301
1779	86.8789520263672	3.7616765499115	-7.34380340576172	0.0116574559360743	-0.0182125810533762	0.00191722682211548	0.00386527273803949	NaN	43.4394760131836
1780	88.1776504516602	3.11232805252075	-7.4087381362915	0.00808603875339031	-0.0191866029053926	0.00418994715437293	0.0142548503354192	NaN	44.0888252258301
1781	87.5282974243164	3.11232805252075	-7.4087381362915	0.011982130818069	-0.0165892094373703	0.011982130818069	0.00386527273803949	NaN	43.7641487121582
1782	85.5802536010742	4.08635091781616	-7.53860807418823	0.000943203864153475	-0.0133424662053585	-0.00360223650932312	0.00483929552137852	NaN	42.7901268005371
1783	86.2295989990234	4.41102504730225	-7.34380340576172	-0.0282774847000837	0.00191722682211548	-0.0104203969240189	0.0200989879667759	NaN	43.1147994995117
1784	87.5282974243164	4.41102504730225	-7.79834747314453	-0.0169138833880424	0.0207483377307653	-0.00425158534198999	0.0162028968334198	NaN	43.7641487121582
1785	86.2295989990234	5.06037378311157	-7.60354280471802	-0.0182125810533762	0.029189869761467	-0.02697878703475	0.0132808275520802	NaN	43.1147994995117
1786	86.8789520263672	5.7097225189209	-7.6684775352478	-0.00587495695799589	0.0275664981454611	-0.00944637414067984	0.0132808275520802	NaN	43.4394760131836
1787	87.5282974243164	4.08635091781616	-7.6684775352478	-0.00977104809135199	0.0288651939481497	-0.00457625929266214	-3.08191010844894e-05	NaN	43.7641487121582
1788	87.5282974243164	5.06037378311157	-7.73341274261475	-0.0130177913233638	0.0207483377307653	-0.0126931173726916	0.00159255252219737	NaN	43.7641487121582
1789	86.8789520263672	5.38504838943481	-7.73341274261475	0.00126787810586393	0.0233457311987877	-0.0100957229733467	0.00548864435404539	NaN	43.4394760131836
1790	85.5802536010742	5.38504838943481	-7.6684775352478	-0.00230353930965066	0.0249691028147936	-0.0208099745213985	0.00808603875339031	NaN	42.7901268005371
1791	86.2295989990234	5.38504838943481	-7.53860807418823	0.0123068047687411	0.0259431265294552	-0.0201606266200542	-0.00295288790948689	NaN	43.1147994995117
1792	86.2295989990234	5.38504838943481	-7.79834747314453	0.0142548503354192	0.0213976856321096	-0.0224333461374044	-0.00197886489331722	NaN	43.1147994995117
1793	88.1776504516602	5.38504838943481	-7.9282169342041	0.0197743140161037	-0.00490093370899558	-3.08191010844894e-05	-0.0211346503347158	NaN	44.0888252258301
1794	87.5282974243164	4.08635091781616	-7.60354280471802	0.0158782228827477	-0.000680167751852423	0.0022419011220336	-0.0237320438027382	NaN	43.7641487121582
1795	87.5282974243164	5.38504838943481	-7.60354280471802	0.0210730116814375	-0.00555028254166245	0.0022419011220336	-0.00782300252467394	NaN	43.7641487121582
1796	86.2295989990234	5.38504838943481	-6.82432460784912	0.0230210572481155	0.00516396993771195	0.00548864435404539	-0.00652430532500148	NaN	43.1147994995117
1797	89.4763412475586	4.41102504730225	-6.88925933837891	0.0126314787194133	0.00386527273803949	-0.00749832857400179	-0.00100484199356288	NaN	44.7381706237793
1798	86.2295989990234	4.41102504730225	-7.47367286682129	0.000293855206109583	-0.00100484199356288	-0.00847235135734081	-0.0026282137259841	NaN	43.1147994995117
1799	87.5282974243164	4.08635091781616	-7.60354280471802	-0.00230353930965066	0.00354059832170606	-0.00165419070981443	0.0022419011220336	NaN	43.7641487121582
1800	86.8789520263672	4.41102504730225	-7.47367286682129	0.00289124972186983	-0.000355493422830477	0.000293855206109583	0.0194496400654316	NaN	43.4394760131836
1801	86.8789520263672	4.41102504730225	-7.34380340576172	0.000943203864153475	-0.00327756232582033	0.00776136433705688	0.00613799272105098	NaN	43.4394760131836
1802	84.9309005737305	4.41102504730225	-7.53860807418823	-0.00295288790948689	-0.00197886489331722	-0.00912170019000769	0.031137915328145	NaN	42.4654502868652
1803	83.632209777832	5.7097225189209	-7.60354280471802	-0.0376930385828018	0.00678734155371785	-0.02697878703475	0.0145795252174139	NaN	41.816104888916
1804	86.2295989990234	4.41102504730225	-7.73341274261475	-0.0315242260694504	0.0213976856321096	-0.0182125810533762	0.0317872650921345	NaN	43.1147994995117
1805	86.2295989990234	5.38504838943481	-7.9282169342041	-0.00912170019000769	0.025618452578783	0.00321592413820326	0.0217223595827818	NaN	43.1147994995117
1806	88.1776504516602	3.7616765499115	-7.60354280471802	-0.0107450718060136	0.0194496400654316	0.00289124972186983	0.0158782228827477	NaN	44.0888252258301
1807	88.1776504516602	4.08635091781616	-7.60354280471802	-0.00165419070981443	0.0168522447347641	0.00873538758605719	-3.08191010844894e-05	NaN	44.0888252258301
1808	88.8269958496094	4.08635091781616	-7.79834747314453	-0.0162645354866982	0.0194496400654316	0.00808603875339031	0.00354059832170606	NaN	44.4134979248047
1809	87.5282974243164	4.41102504730225	-7.9282169342041	0.0132808275520802	0.000943203864153475	0.0175015944987535	-0.00522560812532902	NaN	43.7641487121582
1810	88.1776504516602	3.11232805252075	-7.99315214157104	-0.00360223650932312	0.00548864435404539	0.0113327819854021	0.00516396993771195	NaN	44.0888252258301
1811	88.8269958496094	3.11232805252075	-7.86328220367432	0.00548864435404539	0.000293855206109583	0.011982130818069	-0.0113944197073579	NaN	44.4134979248047
1812	89.4763412475586	2.46297931671143	-7.9282169342041	-0.00165419070981443	-0.0110697457566857	0.000618529506027699	-0.00392691092565656	NaN	44.7381706237793
1813	88.8269958496094	2.46297931671143	-7.86328220367432	0.0259431265294552	-0.0354203209280968	0.00808603875339031	-0.0263294391334057	NaN	44.4134979248047
1814	86.8789520263672	4.08635091781616	-7.6684775352478	0.0226963832974434	-0.0363943427801132	0.011982130818069	-0.02697878703475	NaN	43.4394760131836
1815	88.8269958496094	2.78765368461609	-7.60354280471802	0.0155535480007529	-0.0337969474494457	-0.0113944197073579	-0.0185372550040483	NaN	44.4134979248047
1816	88.8269958496094	3.43700218200684	-8.12302207946777	0.0226963832974434	-0.0198359526693821	-0.0152905117720366	-0.0188619289547205	NaN	44.4134979248047
1817	87.5282974243164	4.41102504730225	-7.79834747314453	0.00516396993771195	-0.0156151866540313	-0.0100957229733467	-0.00977104809135199	NaN	43.7641487121582
1818	87.5282974243164	4.41102504730225	-7.6684775352478	0.0145795252174139	-0.0279528107494116	-0.00749832857400179	-0.00814767740666866	NaN	43.7641487121582
1819	88.1776504516602	4.73569965362549	-7.47367286682129	0.0246444288641214	-0.0143164889886975	-0.00327756232582033	0.000943203864153475	NaN	44.0888252258301
1820	87.5282974243164	3.7616765499115	-7.47367286682129	-0.00327756232582033	-0.0159398596733809	0.00418994715437293	0.00906006153672934	NaN	43.7641487121582
1821	86.2295989990234	4.41102504730225	-7.21393346786499	0.01100810803473	-0.00652430532500148	0.00613799272105098	0.00354059832170606	NaN	43.1147994995117
1822	89.4763412475586	4.08635091781616	-7.9282169342041	-0.00652430532500148	-0.00912170019000769	-0.00165419070981443	0.000943203864153475	NaN	44.7381706237793
1823	90.1256942749023	2.78765368461609	-7.6684775352478	-0.0299008563160896	0.011982130818069	-0.0230826959013939	0.0191249661147594	NaN	45.0628471374512
1824	86.8789520263672	4.41102504730225	-7.86328220367432	-0.0282774847000837	0.0145795252174139	-0.0143164889886975	0.0236704051494598	NaN	43.4394760131836
1825	88.8269958496094	3.43700218200684	-6.75938940048218	-0.0165892094373703	0.0236704051494598	-0.00749832857400179	0.0220470335334539	NaN	44.4134979248047
1826	86.8789520263672	5.06037378311157	-7.34380340576172	-0.0123684434220195	0.0207483377307653	0.00776136433705688	0.0162028968334198	NaN	43.4394760131836
1827	87.5282974243164	4.08635091781616	-7.73341274261475	-0.00782300252467394	0.0149041991680861	-0.00392691092565656	-0.000680167751852423	NaN	43.7641487121582
1828	87.5282974243164	4.73569965362549	-7.79834747314453	-0.0136671401560307	-0.000680167751852423	-0.00230353930965066	-0.000355493422830477	NaN	43.7641487121582
1829	88.1776504516602	4.08635091781616	-7.6684775352478	-0.00782300252467394	0.00321592413820326	-0.00522560812532902	-3.08191010844894e-05	NaN	44.0888252258301
1830	86.8789520263672	4.08635091781616	-7.6684775352478	-0.00230353930965066	0.00808603875339031	-0.00327756232582033	0.00386527273803949	NaN	43.4394760131836
1831	86.8789520263672	3.7616765499115	-7.47367286682129	-0.00295288790948689	0.00678734155371785	-0.0026282137259841	-0.000355493422830477	NaN	43.4394760131836
1832	84.9309005737305	3.7616765499115	-7.47367286682129	0.0168522447347641	0.00483929552137852	0.0181509424000978	-0.00749832857400179	NaN	42.4654502868652
1833	85.5802536010742	4.08635091781616	-7.9282169342041	0.0197743140161037	-0.0260047651827335	0.0200989879667759	-0.0276281367987394	NaN	42.7901268005371
1834	86.2295989990234	2.46297931671143	-7.73341274261475	0.0223717093467712	-0.0162645354866982	0.0330859608948231	-0.03444629535079	NaN	43.1147994995117
1835	85.5802536010742	3.7616765499115	-7.9282169342041	0.0213976856321096	-0.0104203969240189	0.045423585921526	-0.0156151866540313	NaN	42.7901268005371
1836	85.5802536010742	4.08635091781616	-7.79834747314453	0.0239950809627771	-0.0143164889886975	0.0259431265294552	-0.0113944197073579	NaN	42.7901268005371
1837	90.1256942749023	2.46297931671143	-7.14899873733521	0.0200989879667759	-0.00392691092565656	0.0113327819854021	-0.0136671401560307	NaN	45.0628471374512
1838	88.8269958496094	2.78765368461609	-6.95419406890869	0.00581331877037883	-0.00555028254166245	0.00321592413820326	-0.00522560812532902	NaN	44.4134979248047
1839	88.8269958496094	2.78765368461609	-7.6684775352478	0.00613799272105098	0.00418994715437293	0.0236704051494598	-0.00782300252467394	NaN	44.4134979248047
1840	88.1776504516602	2.46297931671143	-7.60354280471802	0.00711201597005129	0.00938473641872406	0.0295145437121391	0.00581331877037883	NaN	44.0888252258301
1841	86.8789520263672	3.11232805252075	-7.73341274261475	0.00808603875339031	0.0168522447347641	0.0317872650921345	0.00386527273803949	NaN	43.4394760131836
1842	88.1776504516602	2.46297931671143	-7.53860807418823	0.00256657530553639	0.0191249661147594	0.0217223595827818	0.01100810803473	NaN	44.0888252258301
1843	87.5282974243164	2.46297931671143	-7.73341274261475	-0.02697878703475	0.0272418223321438	-0.00879702530801296	0.0165275707840919	NaN	43.7641487121582
1844	89.4763412475586	0.839607775211334	-7.27886867523193	-0.0185372550040483	0.0327612869441509	-0.0165892094373703	0.020423661917448	NaN	44.7381706237793
1845	88.1776504516602	3.43700218200684	-8.05808639526367	-0.00944637414067984	0.0314625911414623	-0.0208099745213985	0.0217223595827818	NaN	44.0888252258301
1846	88.8269958496094	1.48895645141602	-7.6684775352478	-0.0120437685400248	0.0285405199974775	-0.0370436906814575	0.0175015944987535	NaN	44.4134979248047
1847	88.8269958496094	2.13830494880676	-7.6684775352478	-0.00392691092565656	0.0376313999295235	-0.0441865250468254	-0.00782300252467394	NaN	44.4134979248047
1848	88.8269958496094	1.81363070011139	-7.6684775352478	-0.00555028254166245	0.0236704051494598	-0.0571734979748726	0.0022419011220336	NaN	44.4134979248047
1849	89.4763412475586	2.46297931671143	-7.60354280471802	0.00191722682211548	0.0191249661147594	-0.0536020807921886	0.00613799272105098	NaN	44.7381706237793
1850	90.1256942749023	2.13830494880676	-7.4087381362915	-0.00132951640989631	0.0213976856321096	-0.0584721975028515	0.00386527273803949	NaN	45.0628471374512
1851	90.1256942749023	2.46297931671143	-7.34380340576172	0.00483929552137852	0.0132808275520802	-0.0513293594121933	-0.00230353930965066	NaN	45.0628471374512
1852	88.8269958496094	1.81363070011139	-7.73341274261475	0.00289124972186983	0.00873538758605719	-0.028926832601428	-0.0146411629393697	NaN	44.4134979248047
1853	88.1776504516602	2.13830494880676	-7.53860807418823	0.0213976856321096	-0.0347709693014622	-0.0110697457566857	-0.0328229255974293	NaN	44.0888252258301
1854	87.5282974243164	3.43700218200684	-7.79834747314453	0.020423661917448	-0.0370436906814575	0.00256657530553639	-0.0308748781681061	NaN	43.7641487121582
1855	88.1776504516602	2.13830494880676	-7.34380340576172	0.0233457311987877	-0.0347709693014622	0.00711201597005129	-0.0217839982360601	NaN	44.0888252258301
1856	88.1776504516602	2.46297931671143	-7.60354280471802	0.0126314787194133	-0.0350956469774246	0.0116574559360743	-0.0208099745213985	NaN	44.0888252258301
1857	87.5282974243164	3.43700218200684	-7.79834747314453	-0.000355493422830477	-0.0282774847000837	0.0142548503354192	-0.00912170019000769	NaN	43.7641487121582
1858	87.5282974243164	3.43700218200684	-7.73341274261475	0.000293855206109583	-0.0337969474494457	0.0116574559360743	-0.00847235135734081	NaN	43.7641487121582
1859	87.5282974243164	3.11232805252075	-7.6684775352478	0.00581331877037883	-0.0341216214001179	0.0200989879667759	-3.08191010844894e-05	NaN	43.7641487121582
1860	87.5282974243164	3.43700218200684	-7.60354280471802	0.0246444288641214	-0.028926832601428	0.0226963832974434	0.00321592413820326	NaN	43.7641487121582
1861	88.8269958496094	2.46297931671143	-7.4087381362915	-0.00295288790948689	-0.0299008563160896	0.0213976856321096	0.0103587592020631	NaN	44.4134979248047
1862	88.1776504516602	2.78765368461609	-7.27886867523193	-0.00944637414067984	-0.0279528107494116	0.0168522447347641	0.0142548503354192	NaN	44.0888252258301
1863	90.1256942749023	2.13830494880676	-7.73341274261475	-0.0276281367987394	-0.00879702530801296	-0.00360223650932312	0.0262678004801273	NaN	45.0628471374512
1864	84.9309005737305	3.11232805252075	-7.9282169342041	-0.0292515084147453	0.0132808275520802	-0.000680167751852423	0.0304885655641556	NaN	42.4654502868652
1865	87.5282974243164	1.81363070011139	-7.6684775352478	-0.0276281367987394	0.0175015944987535	-0.00847235135734081	0.031137915328145	NaN	43.7641487121582
1866	85.5802536010742	3.11232805252075	-7.86328220367432	-0.0182125810533762	0.0252937767654657	-0.00684897974133492	0.0259431265294552	NaN	42.7901268005371
1867	85.5802536010742	3.11232805252075	-7.53860807418823	-0.0198359526693821	0.020423661917448	-0.0136671401560307	0.0106834331527352	NaN	42.7901268005371
1868	86.2295989990234	3.43700218200684	-7.86328220367432	-0.0175632312893867	0.0233457311987877	-0.023407369852066	0.0217223595827818	NaN	43.1147994995117
1869	86.8789520263672	3.43700218200684	-7.99315214157104	-0.0110697457566857	0.0162028968334198	-0.0256800893694162	0.000943203864153475	NaN	43.4394760131836
1870	86.2295989990234	3.11232805252075	-7.73341274261475	-0.00749832857400179	0.0301638916134834	-0.0172385573387146	0.0269171483814716	NaN	43.1147994995117
1871	88.1776504516602	2.78765368461609	-7.9282169342041	0.00483929552137852	0.0249691028147936	-0.0165892094373703	0.00743668992072344	NaN	44.0888252258301
1872	86.8789520263672	2.78765368461609	-7.86328220367432	0.00711201597005129	0.0337353087961674	-0.0107450718060136	-0.00619963090866804	NaN	43.4394760131836
1873	88.8269958496094	3.43700218200684	-7.6684775352478	0.020423661917448	0.00256657530553639	0.000618529506027699	-0.0224333461374044	NaN	44.4134979248047
1874	89.4763412475586	1.81363070011139	-7.4087381362915	0.0145795252174139	-0.0107450718060136	0.0145795252174139	-0.0191866029053926	NaN	44.7381706237793
1875	90.1256942749023	2.46297931671143	-7.9282169342041	0.0252937767654657	-0.00847235135734081	0.0282158460468054	-0.017887907102704	NaN	45.0628471374512
1876	87.5282974243164	2.13830494880676	-7.79834747314453	0.0213976856321096	-0.00782300252467394	0.0441248863935471	-0.0120437685400248	NaN	43.7641487121582
1877	89.4763412475586	1.16428208351135	-7.6684775352478	0.0132808275520802	-0.0110697457566857	0.0584105588495731	-0.00847235135734081	NaN	44.7381706237793
1878	90.1256942749023	0.839607775211334	-7.53860807418823	0.0022419011220336	-0.0247060675173998	0.0580858811736107	-0.0139918150380254	NaN	45.0628471374512
1879	89.4763412475586	1.81363070011139	-7.4087381362915	0.00289124972186983	-0.0211346503347158	0.0700988322496414	-0.00782300252467394	NaN	44.7381706237793
1880	90.1256942749023	1.48895645141602	-7.60354280471802	0.0171769186854362	-0.0211346503347158	0.0467222817242146	-0.000355493422830477	NaN	45.0628471374512
1881	88.1776504516602	2.46297931671143	-7.73341274261475	0.00321592413820326	-0.0133424662053585	0.0360080301761627	0.00613799272105098	NaN	44.0888252258301
1882	88.1776504516602	3.43700218200684	-7.9282169342041	-0.00944637414067984	-0.0227580219507217	-0.00295288790948689	-3.08191010844894e-05	NaN	44.0888252258301
1883	86.8789520263672	3.43700218200684	-7.99315214157104	-0.0198359526693821	0.000293855206109583	-0.0480826161801815	0.00841071270406246	NaN	43.4394760131836
1884	88.8269958496094	2.46297931671143	-7.6684775352478	-0.0253554154187441	0.0136055024340749	-0.0542514286935329	0.0162028968334198	NaN	44.4134979248047
1885	88.1776504516602	3.11232805252075	-7.6684775352478	-0.00847235135734081	0.01847561635077	-0.0519787110388279	0.0178262684494257	NaN	44.0888252258301
1886	88.1776504516602	3.11232805252075	-7.60354280471802	-0.0136671401560307	0.0223717093467712	-0.0662643760442734	0.0100340843200684	NaN	44.0888252258301
1887	88.8269958496094	2.13830494880676	-7.47367286682129	-0.00879702530801296	0.0162028968334198	-0.0665890574455261	0.00191722682211548	NaN	44.4134979248047
1888	89.4763412475586	2.13830494880676	-7.9282169342041	-0.0100957229733467	0.0220470335334539	-0.0620436146855354	-0.0126931173726916	NaN	44.7381706237793
1889	88.8269958496094	2.13830494880676	-7.73341274261475	-0.00457625929266214	0.0200989879667759	-0.0393164120614529	-0.00132951640989631	NaN	44.4134979248047
1890	88.1776504516602	2.78765368461609	-7.47367286682129	0.00159255252219737	0.0210730116814375	-0.021459324285388	-0.00327756232582033	NaN	44.0888252258301
1891	87.5282974243164	3.11232805252075	-7.27886867523193	0.00451462110504508	0.0230210572481155	-0.0143164889886975	-0.00392691092565656	NaN	43.7641487121582
1892	88.8269958496094	2.78765368461609	-7.34380340576172	-0.0026282137259841	0.00970941036939621	0.0171769186854362	-0.0195112787187099	NaN	44.4134979248047
1893	87.5282974243164	2.13830494880676	-7.4087381362915	0.0188002903014421	-0.0146411629393697	0.0444495603442192	-0.0305502042174339	NaN	43.7641487121582
1894	87.5282974243164	3.7616765499115	-8.05808639526367	0.029189869761467	-0.0195112787187099	0.0489950031042099	-0.0237320438027382	NaN	43.7641487121582
1895	88.1776504516602	2.46297931671143	-7.6684775352478	0.0278911720961332	-0.0211346503347158	0.041852168738842	-0.00977104809135199	NaN	44.0888252258301
1896	87.5282974243164	2.13830494880676	-7.6684775352478	0.0168522447347641	-0.00684897974133492	0.0399041213095188	-0.0120437685400248	NaN	43.7641487121582
1897	86.8789520263672	3.43700218200684	-7.79834747314453	0.00256657530553639	-0.00197886489331722	0.0363327041268349	-0.00879702530801296	NaN	43.4394760131836
1898	84.2815551757813	3.7616765499115	-7.6684775352478	0.00678734155371785	-0.00522560812532902	0.0327612869441509	-0.00684897974133492	NaN	42.1407775878906
1899	86.2295989990234	3.11232805252075	-7.86328220367432	-0.00944637414067984	-0.00457625929266214	0.0220470335334539	-0.00360223650932312	NaN	43.1147994995117
1900	84.2815551757813	3.7616765499115	-7.99315214157104	0.01100810803473	-0.00165419070981443	0.0113327819854021	-0.00165419070981443	NaN	42.1407775878906
1901	88.1776504516602	2.46297931671143	-7.86328220367432	0.00321592413820326	-0.00295288790948689	-0.00814767740666866	0.00516396993771195	NaN	44.0888252258301
1902	87.5282974243164	2.46297931671143	-7.6684775352478	-0.00977104809135199	0.00743668992072344	-0.0419138073921204	-0.00392691092565656	NaN	43.7641487121582
1903	87.5282974243164	1.81363070011139	-7.47367286682129	-0.0208099745213985	0.0145795252174139	-0.0688617751002312	0.0165275707840919	NaN	43.7641487121582
1904	86.8789520263672	3.43700218200684	-7.73341274261475	-0.0256800893694162	0.0200989879667759	-0.0717838406562805	0.0236704051494598	NaN	43.4394760131836
1905	88.8269958496094	2.13830494880676	-7.79834747314453	-0.0175632312893867	0.0213976856321096	-0.0818487480282784	0.0197743140161037	NaN	44.4134979248047
1906	88.8269958496094	2.46297931671143	-7.79834747314453	-0.0182125810533762	0.0321119390428066	-0.0698357969522476	0.020423661917448	NaN	44.4134979248047
1907	86.8789520263672	3.11232805252075	-7.79834747314453	-0.00165419070981443	0.0272418223321438	-0.0568488240242004	0.00841071270406246	NaN	43.4394760131836
1908	86.8789520263672	2.46297931671143	-7.47367286682129	-0.0100957229733467	0.0213976856321096	-0.0513293594121933	0.00451462110504508	NaN	43.4394760131836
1909	86.8789520263672	2.78765368461609	-7.47367286682129	-0.0113944197073579	0.0278911720961332	-0.0286021586507559	-0.00392691092565656	NaN	43.4394760131836
1910	86.8789520263672	2.46297931671143	-7.34380340576172	-0.00360223650932312	0.029189869761467	-0.0240567177534103	0.0136055024340749	NaN	43.4394760131836
1911	88.1776504516602	2.13830494880676	-7.60354280471802	0.00354059832170606	0.0434755384922028	-0.0120437685400248	-0.000355493422830477	NaN	44.0888252258301
1912	86.8789520263672	3.11232805252075	-7.60354280471802	0.00321592413820326	0.029189869761467	0.00386527273803949	0.0022419011220336	NaN	43.4394760131836
1913	88.8269958496094	3.7616765499115	-7.86328220367432	0.0317872650921345	0.0100340843200684	0.0363327041268349	-0.0208099745213985	NaN	44.4134979248047
1914	89.4763412475586	2.46297931671143	-7.47367286682129	0.025618452578783	-0.0117190945893526	0.0489950031042099	-0.0243813935667276	NaN	44.7381706237793
1915	88.1776504516602	3.43700218200684	-7.4087381362915	0.020423661917448	-0.00782300252467394	0.0590599067509174	-0.0149658378213644	NaN	44.0888252258301
1916	87.5282974243164	3.7616765499115	-7.47367286682129	0.0213976856321096	-0.0273034609854221	0.0515923984348774	-0.00977104809135199	NaN	43.7641487121582
1917	88.1776504516602	2.46297931671143	-7.53860807418823	0.011982130818069	-0.00197886489331722	0.0408781431615353	-0.0139918150380254	NaN	44.0888252258301
1918	89.4763412475586	2.78765368461609	-7.53860807418823	0.00354059832170606	-0.0162645354866982	0.0343846566975117	-0.00490093370899558	NaN	44.7381706237793
1919	86.8789520263672	3.11232805252075	-7.47367286682129	0.0175015944987535	-0.0159398596733809	0.00678734155371785	-0.00165419070981443	NaN	43.4394760131836
1920	88.8269958496094	2.78765368461609	-7.60354280471802	-0.00587495695799589	-0.00522560812532902	0.00126787810586393	-0.00944637414067984	NaN	44.4134979248047
1921	86.8789520263672	3.7616765499115	-7.60354280471802	0.000943203864153475	-0.00944637414067984	-0.0149658378213644	-0.00295288790948689	NaN	43.4394760131836
1922	86.2295989990234	3.7616765499115	-7.99315214157104	-0.0149658378213644	-0.00327756232582033	-0.0302255302667618	-0.00944637414067984	NaN	43.1147994995117
1923	86.8789520263672	3.7616765499115	-8.12302207946777	-0.0250307414680719	0.0145795252174139	-0.0422384813427925	0.0168522447347641	NaN	43.4394760131836
1924	87.5282974243164	3.11232805252075	-7.73341274261475	-0.0299008563160896	0.0246444288641214	-0.0123684434220195	0.0217223595827818	NaN	43.7641487121582
1925	87.5282974243164	4.08635091781616	-7.73341274261475	-0.0133424662053585	0.0136055024340749	-0.00165419070981443	0.0188002903014421	NaN	43.7641487121582
1926	86.2295989990234	3.11232805252075	-7.4087381362915	-0.0217839982360601	0.0181509424000978	0.00938473641872406	0.0181509424000978	NaN	43.1147994995117
1927	88.1776504516602	2.78765368461609	-7.34380340576172	-0.0162645354866982	0.00516396993771195	0.0165275707840919	-0.000680167751852423	NaN	44.0888252258301
1928	86.8789520263672	3.11232805252075	-7.6684775352478	-0.0120437685400248	0.00841071270406246	0.0428261905908585	-0.00165419070981443	NaN	43.4394760131836
1929	86.8789520263672	3.11232805252075	-7.73341274261475	-0.021459324285388	-0.0133424662053585	0.0571118593215942	0.000293855206109583	NaN	43.4394760131836
1930	86.8789520263672	2.78765368461609	-7.60354280471802	-0.00327756232582033	-0.0169138833880424	0.0522417463362217	-0.00230353930965066	NaN	43.4394760131836
1931	85.5802536010742	3.7616765499115	-7.79834747314453	-0.00522560812532902	-0.0237320438027382	0.040228795260191	-0.00522560812532902	NaN	42.7901268005371
1932	84.9309005737305	3.11232805252075	-7.6684775352478	0.0149041991680861	0.00743668992072344	0.0272418223321438	-0.0175632312893867	NaN	42.4654502868652
1933	86.8789520263672	3.43700218200684	-7.60354280471802	0.0230210572481155	-0.0175632312893867	0.0194496400654316	-0.02697878703475	NaN	43.4394760131836
1934	87.5282974243164	3.11232805252075	-7.73341274261475	0.0181509424000978	-0.0237320438027382	-0.00879702530801296	-0.0302255302667618	NaN	43.7641487121582
1935	87.5282974243164	3.7616765499115	-7.73341274261475	0.0275664981454611	-0.0217839982360601	-0.0156151866540313	-0.0276281367987394	NaN	43.7641487121582
1936	88.1776504516602	2.46297931671143	-7.73341274261475	0.0252937767654657	-0.0273034609854221	-0.0328229255974293	-0.0230826959013939	NaN	44.0888252258301
1937	88.1776504516602	3.7616765499115	-7.79834747314453	0.0213976856321096	-0.0250307414680719	-0.0451605506241322	-0.0237320438027382	NaN	44.0888252258301
1938	86.8789520263672	3.11232805252075	-7.6684775352478	0.0132808275520802	-0.0263294391334057	-0.0529527328908443	-0.000680167751852423	NaN	43.4394760131836
1939	87.5282974243164	2.78765368461609	-7.60354280471802	0.00970941036939621	-0.0305502042174339	-0.0451605506241322	-0.00425158534198999	NaN	43.7641487121582
1940	86.8789520263672	2.13830494880676	-7.9282169342041	0.0116574559360743	-0.0221086721867323	-0.0341216214001179	-0.00360223650932312	NaN	43.4394760131836
1941	87.5282974243164	2.13830494880676	-7.99315214157104	0.00841071270406246	-0.00749832857400179	-0.0350956469774246	0.00191722682211548	NaN	43.7641487121582
1942	90.1256942749023	0.839607775211334	-7.53860807418823	0.000293855206109583	-0.0100957229733467	-0.0237320438027382	-0.0026282137259841	NaN	45.0628471374512
1943	86.8789520263672	2.78765368461609	-7.79834747314453	-0.0217839982360601	0.00873538758605719	-0.0211346503347158	0.0194496400654316	NaN	43.4394760131836
1944	88.8269958496094	1.16428208351135	-7.27886867523193	-0.0198359526693821	0.00646266713738441	-0.0126931173726916	0.0314625911414623	NaN	44.4134979248047
1945	86.8789520263672	3.7616765499115	-7.4087381362915	-0.0182125810533762	0.0136055024340749	0.0022419011220336	0.0230210572481155	NaN	43.4394760131836
1946	88.8269958496094	2.78765368461609	-7.4087381362915	-0.0110697457566857	0.012956153601408	-0.0130177913233638	0.0207483377307653	NaN	44.4134979248047
1947	88.8269958496094	2.46297931671143	-7.47367286682129	-0.0139918150380254	0.00159255252219737	-0.00717365415766835	-0.00197886489331722	NaN	44.4134979248047
1948	90.1256942749023	2.46297931671143	-7.47367286682129	-0.00782300252467394	0.00581331877037883	-3.08191010844894e-05	-0.000680167751852423	NaN	45.0628471374512
1949	88.8269958496094	2.46297931671143	-7.4087381362915	-0.00944637414067984	-0.0149658378213644	0.00678734155371785	0.01847561635077	NaN	44.4134979248047
1950	87.5282974243164	3.43700218200684	-7.6684775352478	0.0022419011220336	-0.0133424662053585	0.0123068047687411	0.0132808275520802	NaN	43.7641487121582
1951	86.2295989990234	3.43700218200684	-7.08406400680542	0.00256657530553639	-0.0188619289547205	0.0168522447347641	0.0103587592020631	NaN	43.1147994995117
1952	87.5282974243164	2.78765368461609	-8.12302207946777	0.00711201597005129	-0.0305502042174339	0.0278911720961332	0.000943203864153475	NaN	43.7641487121582
1953	88.8269958496094	2.46297931671143	-8.18795680999756	0.025618452578783	-0.0643163323402405	0.0512677207589149	-0.0130177913233638	NaN	44.4134979248047
1954	87.5282974243164	1.81363070011139	-7.53860807418823	0.0249691028147936	-0.0717838406562805	0.0541897900402546	-0.021459324285388	NaN	43.7641487121582
1955	88.8269958496094	2.46297931671143	-7.6684775352478	0.0324366129934788	-0.0643163323402405	0.060358602553606	-0.00490093370899558	NaN	44.4134979248047
1956	87.5282974243164	3.11232805252075	-7.53860807418823	0.0298392176628113	-0.028926832601428	0.0710728541016579	-0.0130177913233638	NaN	43.7641487121582
1957	89.4763412475586	1.81363070011139	-7.08406400680542	0.0158782228827477	0.0217223595827818	0.0668520927429199	-0.00555028254166245	NaN	44.7381706237793
1958	89.4763412475586	2.13830494880676	-7.53860807418823	0.00873538758605719	0.0373067259788513	0.0314625911414623	-0.00749832857400179	NaN	44.7381706237793
1959	87.5282974243164	1.81363070011139	-7.47367286682129	0.011982130818069	0.0243197549134493	0.00906006153672934	-0.00230353930965066	NaN	43.7641487121582
1960	86.8789520263672	2.13830494880676	-7.4087381362915	0.00191722682211548	0.0217223595827818	-0.00944637414067984	0.000618529506027699	NaN	43.4394760131836
1961	86.2295989990234	1.81363070011139	-7.53860807418823	-0.0026282137259841	0.0249691028147936	-0.0308748781681061	-0.00392691092565656	NaN	43.1147994995117
1962	84.2815551757813	3.7616765499115	-7.47367286682129	-0.0195112787187099	0.0347093306481838	-0.0591215454041958	0.000943203864153475	NaN	42.1407775878906
1963	86.8789520263672	3.11232805252075	-7.60354280471802	-0.0311995539814234	0.0535404421389103	-0.0769786313176155	0.00841071270406246	NaN	43.4394760131836
1964	87.5282974243164	2.46297931671143	-7.79834747314453	-0.0260047651827335	0.0561378374695778	-0.0675630792975426	0.0158782228827477	NaN	43.7641487121582
1965	89.4763412475586	2.78765368461609	-8.05808639526367	-0.0204853005707264	0.0574365332722664	-0.0701604709029198	0.0230210572481155	NaN	44.7381706237793
1966	86.2295989990234	3.43700218200684	-7.86328220367432	-0.0286021586507559	0.0600339286029339	-0.0454852245748043	0.0106834331527352	NaN	43.1147994995117
1967	87.5282974243164	3.11232805252075	-7.79834747314453	-0.021459324285388	0.0522417463362217	-0.0493813157081604	0.00613799272105098	NaN	43.7641487121582
1968	86.8789520263672	3.11232805252075	-7.47367286682129	-0.00814767740666866	0.0444495603442192	-0.0428878292441368	-0.0026282137259841	NaN	43.4394760131836
1969	87.5282974243164	3.11232805252075	-7.60354280471802	-0.00944637414067984	0.0262678004801273	-0.0409397818148136	0.00548864435404539	NaN	43.7641487121582
1970	87.5282974243164	2.78765368461609	-7.86328220367432	0.00938473641872406	0.0162028968334198	-0.0250307414680719	0.00646266713738441	NaN	43.7641487121582
1971	87.5282974243164	1.48895645141602	-8.05808639526367	0.00516396993771195	0.0168522447347641	-0.00392691092565656	0.00776136433705688	NaN	43.7641487121582
1972	88.1776504516602	0.514933466911316	-7.60354280471802	0.00451462110504508	-0.0110697457566857	0.0197743140161037	-0.00360223650932312	NaN	44.0888252258301
1973	88.1776504516602	1.16428208351135	-7.21393346786499	0.0295145437121391	-0.0360696688294411	0.0470469556748867	-0.021459324285388	NaN	44.0888252258301
1974	85.5802536010742	1.81363070011139	-7.6684775352478	0.0327612869441509	-0.0337969474494457	0.0496443510055542	-0.0195112787187099	NaN	42.7901268005371
1975	88.8269958496094	1.48895645141602	-7.4087381362915	0.0324366129934788	-0.03444629535079	0.0593845807015896	-0.0162645354866982	NaN	44.4134979248047
1976	89.4763412475586	1.81363070011139	-7.79834747314453	0.0188002903014421	-0.0295761823654175	0.0574365332722664	-0.00392691092565656	NaN	44.7381706237793
1977	85.5802536010742	3.11232805252075	-7.99315214157104	0.01847561635077	-0.0295761823654175	0.0532157681882381	-0.0104203969240189	NaN	42.7901268005371
1978	86.2295989990234	2.46297931671143	-7.9282169342041	0.0113327819854021	-0.0273034609854221	0.0191249661147594	0.000293855206109583	NaN	43.1147994995117
1979	86.8789520263672	2.78765368461609	-7.73341274261475	0.00873538758605719	-0.0195112787187099	0.011982130818069	0.0100340843200684	NaN	43.4394760131836
1980	88.1776504516602	3.11232805252075	-7.60354280471802	0.0136055024340749	-0.0123684434220195	-0.00197886489331722	0.00938473641872406	NaN	44.0888252258301
1981	85.5802536010742	3.11232805252075	-7.73341274261475	0.0126314787194133	-3.08191010844894e-05	-0.0201606266200542	0.0136055024340749	NaN	42.7901268005371
1982	88.8269958496094	2.13830494880676	-8.25289154052734	-0.00977104809135199	-0.00555028254166245	-0.0510046854615211	0.011982130818069	NaN	44.4134979248047
1983	88.1776504516602	1.81363070011139	-7.99315214157104	-0.0191866029053926	0.0188002903014421	-0.0665890574455261	0.0262678004801273	NaN	44.0888252258301
1984	86.8789520263672	2.78765368461609	-8.05808639526367	-0.0188619289547205	0.0265924744307995	-0.0597708933055401	0.0269171483814716	NaN	43.4394760131836
1985	88.8269958496094	1.48895645141602	-7.86328220367432	-0.0172385573387146	0.0249691028147936	-0.0523033849895	0.0165275707840919	NaN	44.4134979248047
1986	88.8269958496094	1.81363070011139	-7.4087381362915	-0.00555028254166245	0.0317872650921345	-0.0162645354866982	0.0165275707840919	NaN	44.4134979248047
1987	88.1776504516602	2.78765368461609	-7.27886867523193	-0.017887907102704	0.0314625911414623	-0.0123684434220195	0.00191722682211548	NaN	44.0888252258301
1988	87.5282974243164	2.46297931671143	-7.73341274261475	-0.00522560812532902	0.0136055024340749	0.00613799272105098	0.00289124972186983	NaN	43.7641487121582
1989	86.8789520263672	2.78765368461609	-7.6684775352478	-0.00100484199356288	0.0181509424000978	-0.00717365415766835	0.00126787810586393	NaN	43.4394760131836
1990	88.1776504516602	1.81363070011139	-7.4087381362915	0.00354059832170606	0.0181509424000978	0.0136055024340749	0.00548864435404539	NaN	44.0888252258301
1991	86.8789520263672	1.81363070011139	-7.47367286682129	0.00386527273803949	0.0171769186854362	0.0126314787194133	-0.000355493422830477	NaN	43.4394760131836
1992	84.9309005737305	3.43700218200684	-7.86328220367432	-0.00165419070981443	-0.000680167751852423	0.0243197549134493	-0.00652430532500148	NaN	42.4654502868652
1993	84.2815551757813	3.11232805252075	-7.6684775352478	0.0178262684494257	-0.0120437685400248	0.0324366129934788	-0.0273034609854221	NaN	42.1407775878906
1994	86.2295989990234	2.46297931671143	-7.60354280471802	0.0152288740500808	-0.00652430532500148	0.0343846566975117	-0.0305502042174339	NaN	43.1147994995117
1995	85.5802536010742	2.78765368461609	-7.99315214157104	0.0126314787194133	-0.0104203969240189	0.0152288740500808	-0.0169138833880424	NaN	42.7901268005371
1996	86.2295989990234	2.13830494880676	-7.99315214157104	0.0233457311987877	0.00418994715437293	-0.0100957229733467	-0.0191866029053926	NaN	43.1147994995117
1997	88.1776504516602	1.81363070011139	-7.60354280471802	0.0126314787194133	-3.08191010844894e-05	-0.0260047651827335	-0.0100957229733467	NaN	44.0888252258301
1998	87.5282974243164	1.81363070011139	-7.47367286682129	0.00289124972186983	-0.00230353930965066	-0.0302255302667618	-0.00749832857400179	NaN	43.7641487121582
1999	88.1776504516602	1.48895645141602	-7.9282169342041	0.00159255252219737	-0.00717365415766835	-0.0315242260694504	-0.000680167751852423	NaN	44.0888252258301
2000	88.8269958496094	1.81363070011139	-8.05808639526367	0.00548864435404539	-0.0100957229733467	-0.0240567177534103	-0.000355493422830477	NaN	44.4134979248047
[truncated: 6,520 more rows]
