# Supplementary material for: Precise instruction and consideration of the vertical and horizontal force component increases validity and reliability of the 90:20 Isometric Posterior Chain Test
Source: PLoS One. 2024 Oct 28;19(10):e0312843. doi: 10.1371/journal.pone.0312843 (PMC11515970; doi:10.1371/journal.pone.0312843)
Supplement: S1 File — (ZIP) [file pone.0312843.s001.zip › S1_Raw_Data/M1_P04_v_3.csv]

1	86.8789520263672	6.68374538421631	-7.53860807418823	0.0399041213095188	-0.0477579422295094	0.0304885655641556	-0.0402904339134693	NaN	43.4394760131836
2	87.5282974243164	6.68374538421631	-7.4087381362915	0.0278911720961332	-0.0302255302667618	0.00841071270406246	-0.0295761823654175	NaN	43.7641487121582
3	87.5282974243164	6.35907125473022	-7.4087381362915	0.025618452578783	-0.017887907102704	0.00808603875339031	-0.0110697457566857	NaN	43.7641487121582
4	86.2295989990234	7.00841951370239	-7.4087381362915	0.0149041991680861	-0.0227580219507217	0.00386527273803949	0.00159255252219737	NaN	43.1147994995117
5	85.5802536010742	7.98244285583496	-7.47367286682129	0.00451462110504508	0.00191722682211548	-0.00912170019000769	0.00289124972186983	NaN	42.7901268005371
6	83.632209777832	8.3071174621582	-7.60354280471802	0.00743668992072344	0.0188002903014421	-0.00912170019000769	0.00321592413820326	NaN	41.816104888916
7	85.5802536010742	6.68374538421631	-7.4087381362915	-0.0204853005707264	0.0360080301761627	-0.0354203209280968	0.0213976856321096	NaN	42.7901268005371
8	82.9828567504883	6.68374538421631	-7.21393346786499	-0.0324982516467571	0.0590599067509174	-0.0445111989974976	0.047696303576231	NaN	41.4914283752441
9	83.632209777832	7.98244285583496	-7.99315214157104	-0.0415891297161579	0.0688001364469528	-0.02697878703475	0.06393001973629	NaN	41.816104888916
10	82.9828567504883	7.98244285583496	-7.6684775352478	-0.0532774068415165	0.0684754624962807	-0.0201606266200542	0.0629559978842735	NaN	41.4914283752441
11	84.9309005737305	7.00841951370239	-7.6684775352478	-0.0299008563160896	0.0632806718349457	-0.0110697457566857	0.0304885655641556	NaN	42.4654502868652
12	85.5802536010742	7.33309412002563	-7.34380340576172	-0.0185372550040483	0.040228795260191	-0.0208099745213985	0.0175015944987535	NaN	42.7901268005371
13	86.2295989990234	7.33309412002563	-7.47367286682129	-0.0123684434220195	0.0330859608948231	-0.0156151866540313	0.0188002903014421	NaN	43.1147994995117
14	86.8789520263672	7.00841951370239	-7.6684775352478	-0.0182125810533762	0.0207483377307653	-0.0185372550040483	0.01100810803473	NaN	43.4394760131836
15	86.8789520263672	7.65776824951172	-7.79834747314453	-0.00782300252467394	0.012956153601408	-0.0182125810533762	0.00126787810586393	NaN	43.4394760131836
16	86.8789520263672	7.00841951370239	-7.53860807418823	0.00256657530553639	0.00418994715437293	-0.0159398596733809	0.00483929552137852	NaN	43.4394760131836
17	86.2295989990234	6.68374538421631	-7.9282169342041	0.0126314787194133	-0.023407369852066	0.00873538758605719	-0.0165892094373703	NaN	43.1147994995117
18	88.1776504516602	6.03439664840698	-7.60354280471802	0.0441248863935471	-0.0597708933055401	0.0230210572481155	-0.0367190167307854	NaN	44.0888252258301
19	84.9309005737305	7.33309412002563	-7.53860807418823	0.0415274947881699	-0.0646410062909126	0.0321119390428066	-0.0412644557654858	NaN	42.4654502868652
20	87.5282974243164	6.03439664840698	-7.60354280471802	0.0392547734081745	-0.0753552615642548	0.0321119390428066	-0.0393164120614529	NaN	43.7641487121582
21	86.8789520263672	5.7097225189209	-7.47367286682129	0.0347093306481838	-0.063342310488224	0.0239950809627771	-0.0334722734987736	NaN	43.4394760131836
22	87.5282974243164	5.7097225189209	-7.73341274261475	0.0324366129934788	-0.0536020807921886	0.0155535480007529	-0.0188619289547205	NaN	43.7641487121582
23	86.2295989990234	7.00841951370239	-7.53860807418823	0.0149041991680861	-0.0324982516467571	0.012956153601408	-0.00457625929266214	NaN	43.1147994995117
24	88.8269958496094	6.35907125473022	-6.95419406890869	0.00321592413820326	-0.0243813935667276	0.0210730116814375	0.00516396993771195	NaN	44.4134979248047
25	87.5282974243164	6.68374538421631	-6.56458520889282	0.011982130818069	-0.0162645354866982	0.0142548503354192	0.00711201597005129	NaN	43.7641487121582
26	86.8789520263672	6.68374538421631	-6.95419406890869	-0.00490093370899558	-0.00522560812532902	0.011982130818069	0.00159255252219737	NaN	43.4394760131836
27	85.5802536010742	7.98244285583496	-7.08406400680542	-0.0104203969240189	0.0136055024340749	-0.0227580219507217	0.0191249661147594	NaN	42.7901268005371
28	87.5282974243164	7.33309412002563	-7.14899873733521	-0.0383423902094364	0.0356833562254906	-0.0324982516467571	0.0447742342948914	NaN	43.7641487121582
29	86.2295989990234	7.65776824951172	-6.75938940048218	-0.0441865250468254	0.0470469556748867	-0.0350956469774246	0.0577612072229385	NaN	43.1147994995117
30	86.8789520263672	7.33309412002563	-6.88925933837891	-0.0480826161801815	0.0470469556748867	-0.0347709693014622	0.0525664202868938	NaN	43.4394760131836
31	86.2295989990234	7.98244285583496	-6.95419406890869	-0.043212503194809	0.047696303576231	-0.0328229255974293	0.0340599827468395	NaN	43.1147994995117
32	86.2295989990234	8.3071174621582	-7.4087381362915	-0.0247060675173998	0.031137915328145	-0.0204853005707264	0.0126314787194133	NaN	43.1147994995117
33	86.2295989990234	7.65776824951172	-7.4087381362915	-0.0165892094373703	0.0158782228827477	-0.0188619289547205	-0.00587495695799589	NaN	43.1147994995117
34	86.8789520263672	8.3071174621582	-7.79834747314453	-0.0159398596733809	0.00581331877037883	-0.00392691092565656	0.0106834331527352	NaN	43.4394760131836
35	85.5802536010742	7.65776824951172	-7.73341274261475	-0.0165892094373703	0.00386527273803949	0.000618529506027699	-0.00652430532500148	NaN	42.7901268005371
36	87.5282974243164	7.00841951370239	-7.4087381362915	0.0022419011220336	-0.00197886489331722	0.00873538758605719	-0.00717365415766835	NaN	43.7641487121582
37	86.2295989990234	7.98244285583496	-7.53860807418823	0.0243197549134493	-0.0204853005707264	0.0142548503354192	-0.0286021586507559	NaN	43.1147994995117
38	84.9309005737305	8.3071174621582	-7.99315214157104	0.0447742342948914	-0.0565241500735283	0.045423585921526	-0.0454852245748043	NaN	42.4654502868652
39	88.8269958496094	6.68374538421631	-7.73341274261475	0.0308132413774729	-0.0587968714535236	0.0412028171122074	-0.0561994761228561	NaN	44.4134979248047
40	86.8789520263672	7.33309412002563	-7.9282169342041	0.045423585921526	-0.0523033849895	0.0373067259788513	-0.0500306636095047	NaN	43.4394760131836
41	85.5802536010742	7.65776824951172	-7.79834747314453	0.0382807515561581	-0.0435371771454811	0.0236704051494598	-0.0373683646321297	NaN	42.7901268005371
42	84.2815551757813	7.33309412002563	-7.47367286682129	0.0246444288641214	-0.0331475995481014	0.011982130818069	-0.0191866029053926	NaN	42.1407775878906
43	84.2815551757813	7.00841951370239	-7.53860807418823	0.0168522447347641	-0.0243813935667276	0.00970941036939621	0.00289124972186983	NaN	42.1407775878906
44	82.9828567504883	7.65776824951172	-7.79834747314453	0.00873538758605719	-0.0100957229733467	0.0126314787194133	0.0142548503354192	NaN	41.4914283752441
45	83.632209777832	7.65776824951172	-8.12302207946777	0.011982130818069	-0.00327756232582033	0.0022419011220336	0.00451462110504508	NaN	41.816104888916
46	84.2815551757813	7.98244285583496	-7.99315214157104	0.00613799272105098	0.00938473641872406	0.00386527273803949	0.00548864435404539	NaN	42.1407775878906
47	84.9309005737305	6.68374538421631	-7.73341274261475	-0.0100957229733467	0.0269171483814716	-0.0305502042174339	0.0132808275520802	NaN	42.4654502868652
48	86.2295989990234	7.65776824951172	-7.79834747314453	-0.0393164120614529	0.0574365332722664	-0.0435371771454811	0.0483456552028656	NaN	43.1147994995117
49	86.8789520263672	7.33309412002563	-7.9282169342041	-0.0328229255974293	0.0697741582989693	-0.0299008563160896	0.0554884895682335	NaN	43.4394760131836
50	84.9309005737305	7.98244285583496	-7.86328220367432	-0.0406151078641415	0.0778910145163536	-0.0490566417574883	0.0538651160895824	NaN	42.4654502868652
51	85.5802536010742	7.98244285583496	-7.6684775352478	-0.0286021586507559	0.0684754624962807	-0.0279528107494116	0.0334106348454952	NaN	42.7901268005371
52	86.8789520263672	6.68374538421631	-7.47367286682129	-0.017887907102704	0.0580858811736107	-0.0260047651827335	0.0158782228827477	NaN	43.4394760131836
53	86.8789520263672	6.35907125473022	-7.60354280471802	-0.0221086721867323	0.0444495603442192	-0.0230826959013939	0.012956153601408	NaN	43.4394760131836
54	88.1776504516602	6.03439664840698	-7.27886867523193	-0.0169138833880424	0.0386054255068302	-0.0201606266200542	-0.00555028254166245	NaN	44.0888252258301
55	84.9309005737305	6.35907125473022	-7.79834747314453	-0.00977104809135199	0.0373067259788513	-0.017887907102704	-0.00295288790948689	NaN	42.4654502868652
56	86.8789520263672	6.68374538421631	-7.9282169342041	-0.00944637414067984	0.0317872650921345	-0.0227580219507217	-0.0110697457566857	NaN	43.4394760131836
57	86.8789520263672	6.35907125473022	-7.4087381362915	0.0162028968334198	0.0132808275520802	0.00906006153672934	-0.0302255302667618	NaN	43.4394760131836
58	88.1776504516602	5.38504838943481	-7.27886867523193	0.0425015166401863	-0.032173577696085	0.0236704051494598	-0.0425631552934647	NaN	44.0888252258301
59	86.2295989990234	7.65776824951172	-7.47367286682129	0.0389300994575024	-0.0299008563160896	0.0272418223321438	-0.0428878292441368	NaN	43.1147994995117
60	86.8789520263672	7.33309412002563	-7.21393346786499	0.0369820520281792	-0.0409397818148136	0.0262678004801273	-0.0474332682788372	NaN	43.4394760131836
61	87.5282974243164	6.68374538421631	-7.4087381362915	0.0353586822748184	-0.032173577696085	0.0100340843200684	-0.0393164120614529	NaN	43.7641487121582
62	88.1776504516602	6.68374538421631	-7.6684775352478	0.0265924744307995	-0.0188619289547205	0.00418994715437293	-0.0204853005707264	NaN	44.0888252258301
63	86.8789520263672	7.33309412002563	-7.60354280471802	0.0106834331527352	-0.0315242260694504	0.00256657530553639	-0.0123684434220195	NaN	43.4394760131836
64	87.5282974243164	7.98244285583496	-7.6684775352478	0.0136055024340749	-0.0195112787187099	0.020423661917448	-0.000355493422830477	NaN	43.7641487121582
65	87.5282974243164	7.00841951370239	-7.14899873733521	0.00289124972186983	-0.023407369852066	0.00678734155371785	0.000618529506027699	NaN	43.7641487121582
66	86.8789520263672	6.68374538421631	-6.95419406890869	0.00906006153672934	-0.021459324285388	0.0136055024340749	-0.00490093370899558	NaN	43.4394760131836
67	86.8789520263672	7.65776824951172	-7.73341274261475	-0.0208099745213985	-0.0136671401560307	-0.0159398596733809	0.0132808275520802	NaN	43.4394760131836
68	87.5282974243164	7.00841951370239	-7.73341274261475	-0.0451605506241322	0.0200989879667759	-0.0282774847000837	0.0327612869441509	NaN	43.7641487121582
69	86.2295989990234	7.98244285583496	-7.79834747314453	-0.0422384813427925	0.0265924744307995	-0.0230826959013939	0.0515923984348774	NaN	43.1147994995117
70	87.5282974243164	6.68374538421631	-7.60354280471802	-0.0445111989974976	0.0295145437121391	-0.0276281367987394	0.0467222817242146	NaN	43.7641487121582
71	88.1776504516602	7.00841951370239	-7.4087381362915	-0.0318489037454128	0.0288651939481497	-0.0162645354866982	0.0324366129934788	NaN	44.0888252258301
72	86.8789520263672	8.3071174621582	-7.9282169342041	-0.0250307414680719	0.0223717093467712	-0.00717365415766835	0.0123068047687411	NaN	43.4394760131836
73	86.8789520263672	7.65776824951172	-8.12302207946777	-0.00749832857400179	0.0100340843200684	-0.00360223650932312	0.00743668992072344	NaN	43.4394760131836
74	86.2295989990234	8.3071174621582	-7.9282169342041	-0.00555028254166245	0.0022419011220336	0.0191249661147594	-0.000680167751852423	NaN	43.1147994995117
75	86.8789520263672	6.35907125473022	-7.6684775352478	-0.00684897974133492	-0.00295288790948689	0.0188002903014421	-0.00327756232582033	NaN	43.4394760131836
76	85.5802536010742	7.33309412002563	-7.53860807418823	0.00289124972186983	-0.00100484199356288	0.0473716296255589	-0.00684897974133492	NaN	42.7901268005371
77	83.632209777832	7.65776824951172	-7.60354280471802	0.0230210572481155	-0.0143164889886975	0.0460729338228703	-0.0260047651827335	NaN	41.816104888916
78	83.632209777832	7.65776824951172	-8.05808639526367	0.0340599827468395	-0.0536020807921886	0.0577612072229385	-0.0422384813427925	NaN	41.816104888916
79	82.9828567504883	7.33309412002563	-7.6684775352478	0.0353586822748184	-0.0549007803201675	0.060358602553606	-0.0409397818148136	NaN	41.4914283752441
80	84.2815551757813	7.00841951370239	-7.60354280471802	0.0353586822748184	-0.0610695891082287	0.0399041213095188	-0.0425631552934647	NaN	42.1407775878906
81	84.9309005737305	7.65776824951172	-7.9282169342041	0.0460729338228703	-0.0587968714535236	0.0207483377307653	-0.0328229255974293	NaN	42.4654502868652
82	84.2815551757813	7.33309412002563	-7.47367286682129	0.0246444288641214	-0.0331475995481014	0.00321592413820326	-0.0201606266200542	NaN	42.1407775878906
83	85.5802536010742	7.33309412002563	-7.27886867523193	0.0210730116814375	-0.0354203209280968	0.00808603875339031	-0.0110697457566857	NaN	42.7901268005371
84	84.9309005737305	7.65776824951172	-7.86328220367432	0.0116574559360743	-0.0276281367987394	0.0022419011220336	0.00938473641872406	NaN	42.4654502868652
85	84.9309005737305	8.3071174621582	-7.9282169342041	0.00678734155371785	-0.0172385573387146	-0.00392691092565656	0.00321592413820326	NaN	42.4654502868652
86	87.5282974243164	7.33309412002563	-7.60354280471802	0.00548864435404539	-0.0126931173726916	-0.00944637414067984	0.00841071270406246	NaN	43.7641487121582
87	85.5802536010742	7.65776824951172	-7.4087381362915	-0.0172385573387146	0.00483929552137852	-0.0295761823654175	0.0220470335334539	NaN	42.7901268005371
88	85.5802536010742	6.35907125473022	-7.21393346786499	-0.0318489037454128	0.0389300994575024	-0.0464592464268208	0.0428261905908585	NaN	42.7901268005371
89	86.2295989990234	6.03439664840698	-6.88925933837891	-0.0399657599627972	0.0389300994575024	-0.0464592464268208	0.0574365332722664	NaN	43.1147994995117
90	87.5282974243164	6.03439664840698	-7.79834747314453	-0.0448358729481697	0.0545144639909267	-0.0474332682788372	0.0506183728575706	NaN	43.7641487121582
91	86.2295989990234	6.68374538421631	-7.6684775352478	-0.0328229255974293	0.0509430468082428	-0.0393164120614529	0.0389300994575024	NaN	43.1147994995117
92	87.5282974243164	6.03439664840698	-7.27886867523193	-0.0201606266200542	0.0356833562254906	-0.0253554154187441	0.00776136433705688	NaN	43.7641487121582
93	85.5802536010742	7.00841951370239	-7.34380340576172	-0.0169138833880424	0.0259431265294552	-0.0208099745213985	-0.00555028254166245	NaN	42.7901268005371
94	86.2295989990234	7.00841951370239	-7.08406400680542	-0.0159398596733809	0.0265924744307995	-0.0195112787187099	0.00159255252219737	NaN	43.1147994995117
95	84.9309005737305	7.33309412002563	-7.60354280471802	-0.00490093370899558	0.0259431265294552	-0.0191866029053926	-0.0126931173726916	NaN	42.4654502868652
96	87.5282974243164	7.33309412002563	-7.6684775352478	0.0191249661147594	0.0226963832974434	-0.0146411629393697	-0.0130177913233638	NaN	43.7641487121582
97	88.1776504516602	6.35907125473022	-7.6684775352478	0.025618452578783	0.00808603875339031	-0.00230353930965066	-0.0350956469774246	NaN	44.0888252258301
98	87.5282974243164	7.33309412002563	-7.73341274261475	0.0473716296255589	-0.0279528107494116	0.012956153601408	-0.0626929625868797	NaN	43.7641487121582
99	87.5282974243164	6.68374538421631	-7.99315214157104	0.0392547734081745	-0.0376930385828018	0.0213976856321096	-0.0584721975028515	NaN	43.7641487121582
100	86.2295989990234	7.65776824951172	-7.6684775352478	0.0502936989068985	-0.0402904339134693	0.0226963832974434	-0.0584721975028515	NaN	43.1147994995117
101	86.2295989990234	6.68374538421631	-7.86328220367432	0.0395794473588467	-0.0315242260694504	0.0100340843200684	-0.0412644557654858	NaN	43.1147994995117
102	87.5282974243164	7.00841951370239	-7.99315214157104	0.0343846566975117	-0.0143164889886975	0.00126787810586393	-0.0337969474494457	NaN	43.7641487121582
103	86.8789520263672	6.35907125473022	-7.73341274261475	0.0194496400654316	-0.0188619289547205	-0.00847235135734081	-0.0123684434220195	NaN	43.4394760131836
104	87.5282974243164	6.68374538421631	-7.73341274261475	0.0168522447347641	-0.00749832857400179	0.0136055024340749	0.00321592413820326	NaN	43.7641487121582
105	87.5282974243164	6.68374538421631	-7.6684775352478	0.0123068047687411	0.0106834331527352	0.00451462110504508	0.00711201597005129	NaN	43.7641487121582
106	85.5802536010742	7.65776824951172	-7.34380340576172	0.000618529506027699	0.020423661917448	0.00548864435404539	0.00126787810586393	NaN	42.7901268005371
107	88.1776504516602	6.68374538421631	-7.79834747314453	-0.0104203969240189	0.0412028171122074	-0.0250307414680719	0.0233457311987877	NaN	44.0888252258301
108	86.8789520263672	6.68374538421631	-7.73341274261475	-0.0487319678068161	0.0652287155389786	-0.0435371771454811	0.0483456552028656	NaN	43.4394760131836
109	86.2295989990234	7.65776824951172	-7.86328220367432	-0.0480826161801815	0.0613326244056225	-0.0318489037454128	0.0652287155389786	NaN	43.1147994995117
110	83.632209777832	7.98244285583496	-7.99315214157104	-0.0487319678068161	0.0665274113416672	-0.0273034609854221	0.0571118593215942	NaN	41.816104888916
111	85.5802536010742	6.35907125473022	-7.4087381362915	-0.0448358729481697	0.0467222817242146	-0.023407369852066	0.0421768426895142	NaN	42.7901268005371
112	84.2815551757813	7.33309412002563	-7.4087381362915	-0.0318489037454128	0.0321119390428066	-0.017887907102704	0.0191249661147594	NaN	42.1407775878906
113	84.9309005737305	7.00841951370239	-7.79834747314453	-0.0305502042174339	0.020423661917448	-0.00879702530801296	-3.08191010844894e-05	NaN	42.4654502868652
114	84.9309005737305	6.68374538421631	-7.73341274261475	-0.0165892094373703	0.00354059832170606	-0.000355493422830477	0.00483929552137852	NaN	42.4654502868652
115	87.5282974243164	7.33309412002563	-7.73341274261475	-0.0133424662053585	-0.00814767740666866	-0.00392691092565656	-0.00327756232582033	NaN	43.7641487121582
116	84.2815551757813	7.98244285583496	-7.73341274261475	-0.00522560812532902	-0.00132951640989631	0.00776136433705688	-0.0156151866540313	NaN	42.1407775878906
117	86.8789520263672	8.3071174621582	-7.14899873733521	0.0236704051494598	-0.0230826959013939	0.0223717093467712	-0.0318489037454128	NaN	43.4394760131836
118	87.5282974243164	7.33309412002563	-7.53860807418823	0.0460729338228703	-0.0600955672562122	0.0340599827468395	-0.0471085943281651	NaN	43.7641487121582
119	85.5802536010742	7.98244285583496	-8.05808639526367	0.0470469556748867	-0.0571734979748726	0.0652287155389786	-0.0549007803201675	NaN	42.7901268005371
120	87.5282974243164	6.35907125473022	-7.34380340576172	0.0360080301761627	-0.0458098985254765	0.0327612869441509	-0.0552254542708397	NaN	43.7641487121582
121	86.2295989990234	6.68374538421631	-7.60354280471802	0.0249691028147936	-0.0367190167307854	0.0191249661147594	-0.0419138073921204	NaN	43.1147994995117
122	86.2295989990234	7.33309412002563	-7.27886867523193	0.0272418223321438	-0.0299008563160896	0.00808603875339031	-0.0263294391334057	NaN	43.1147994995117
123	85.5802536010742	6.68374538421631	-7.4087381362915	0.0236704051494598	-0.017887907102704	0.00841071270406246	-0.0120437685400248	NaN	42.7901268005371
124	85.5802536010742	6.35907125473022	-7.60354280471802	0.0181509424000978	-0.0201606266200542	0.0132808275520802	-0.000680167751852423	NaN	42.7901268005371
125	84.9309005737305	7.33309412002563	-7.73341274261475	0.00873538758605719	-0.0191866029053926	0.00808603875339031	0.00483929552137852	NaN	42.4654502868652
126	87.5282974243164	6.35907125473022	-7.27886867523193	0.00776136433705688	-0.00717365415766835	-0.00652430532500148	0.00289124972186983	NaN	43.7641487121582
127	86.2295989990234	7.98244285583496	-7.73341274261475	-0.00879702530801296	0.0155535480007529	-0.021459324285388	0.0116574559360743	NaN	43.1147994995117
128	86.8789520263672	8.3071174621582	-7.4087381362915	-0.0360696688294411	0.0314625911414623	-0.0393164120614529	0.0545144639909267	NaN	43.4394760131836
129	86.8789520263672	7.65776824951172	-7.01912927627563	-0.0406151078641415	0.0373067259788513	-0.023407369852066	0.066202737390995	NaN	43.4394760131836
130	88.8269958496094	7.33309412002563	-7.60354280471802	-0.0445111989974976	0.0447742342948914	-0.0276281367987394	0.0606832765042782	NaN	44.4134979248047
131	86.2295989990234	8.63179111480713	-7.9282169342041	-0.0350956469774246	0.0314625911414623	-0.0165892094373703	0.0356833562254906	NaN	43.1147994995117
132	86.2295989990234	8.3071174621582	-7.4087381362915	-0.0195112787187099	0.0168522447347641	-0.0172385573387146	0.0188002903014421	NaN	43.1147994995117
133	86.2295989990234	7.98244285583496	-7.79834747314453	-0.0136671401560307	-3.08191010844894e-05	-0.0253554154187441	0.0100340843200684	NaN	43.1147994995117
134	87.5282974243164	8.3071174621582	-7.60354280471802	-0.00457625929266214	-0.00230353930965066	-0.00327756232582033	0.0158782228827477	NaN	43.7641487121582
135	86.2295989990234	8.63179111480713	-7.53860807418823	0.000618529506027699	-0.00814767740666866	0.00191722682211548	-0.00522560812532902	NaN	43.1147994995117
136	88.8269958496094	6.68374538421631	-7.9282169342041	0.00678734155371785	-0.00684897974133492	-0.00360223650932312	-0.00555028254166245	NaN	44.4134979248047
137	85.5802536010742	7.65776824951172	-7.86328220367432	0.0239950809627771	-0.0263294391334057	0.0223717093467712	-0.0250307414680719	NaN	42.7901268005371
138	86.2295989990234	8.3071174621582	-8.18795680999756	0.0408781431615353	-0.0571734979748726	0.0200989879667759	-0.0490566417574883	NaN	43.1147994995117
139	86.8789520263672	7.33309412002563	-7.6684775352478	0.041852168738842	-0.0597708933055401	0.0334106348454952	-0.0497059896588326	NaN	43.4394760131836
140	85.5802536010742	8.3071174621582	-7.6684775352478	0.040228795260191	-0.0474332682788372	0.0428261905908585	-0.0415891297161579	NaN	42.7901268005371
141	84.9309005737305	7.65776824951172	-7.4087381362915	0.0259431265294552	-0.0422384813427925	0.0412028171122074	-0.0399657599627972	NaN	42.4654502868652
142	84.9309005737305	7.00841951370239	-7.99315214157104	0.0295145437121391	-0.0250307414680719	0.0162028968334198	-0.0256800893694162	NaN	42.4654502868652
143	85.5802536010742	7.33309412002563	-7.9282169342041	0.0142548503354192	-0.0175632312893867	0.0168522447347641	-0.0126931173726916	NaN	42.7901268005371
144	85.5802536010742	7.65776824951172	-7.99315214157104	0.000943203864153475	0.000618529506027699	0.0178262684494257	-0.0026282137259841	NaN	42.7901268005371
145	84.9309005737305	7.33309412002563	-7.79834747314453	0.0022419011220336	0.00354059832170606	-3.08191010844894e-05	0.00678734155371785	NaN	42.4654502868652
146	85.5802536010742	8.63179111480713	-7.73341274261475	0.00159255252219737	0.00289124972186983	-0.00782300252467394	-0.00165419070981443	NaN	42.7901268005371
147	86.8789520263672	7.65776824951172	-7.73341274261475	-0.0247060675173998	0.0249691028147936	-0.0435371771454811	0.0103587592020631	NaN	43.4394760131836
148	84.9309005737305	8.95646572113037	-7.9282169342041	-0.0412644557654858	0.0587352328002453	-0.055874802172184	0.0499690249562263	NaN	42.4654502868652
149	88.1776504516602	7.33309412002563	-7.73341274261475	-0.0480826161801815	0.0564625114202499	-0.0529527328908443	0.0613326244056225	NaN	44.0888252258301
150	85.5802536010742	8.3071174621582	-7.9282169342041	-0.0471085943281651	0.0545144639909267	-0.0519787110388279	0.0610079504549503	NaN	42.7901268005371
151	86.8789520263672	7.00841951370239	-7.14899873733521	-0.0308748781681061	0.0538651160895824	-0.0441865250468254	0.0412028171122074	NaN	43.4394760131836
152	87.5282974243164	6.68374538421631	-7.08406400680542	-0.0195112787187099	0.0415274947881699	-0.0286021586507559	0.0278911720961332	NaN	43.7641487121582
153	87.5282974243164	6.03439664840698	-7.34380340576172	-0.0100957229733467	0.020423661917448	-0.0221086721867323	0.0188002903014421	NaN	43.7641487121582
154	86.2295989990234	6.03439664840698	-7.53860807418823	-0.00327756232582033	0.01100810803473	-0.00457625929266214	0.0220470335334539	NaN	43.1147994995117
155	87.5282974243164	5.7097225189209	-6.95419406890869	-0.00230353930965066	0.00678734155371785	-0.0120437685400248	0.00516396993771195	NaN	43.7641487121582
156	85.5802536010742	7.98244285583496	-6.82432460784912	0.0106834331527352	-0.00457625929266214	-3.08191010844894e-05	-0.00555028254166245	NaN	42.7901268005371
157	86.8789520263672	7.00841951370239	-6.75938940048218	0.0399041213095188	-0.0169138833880424	0.0301638916134834	-0.0299008563160896	NaN	43.4394760131836
158	84.9309005737305	8.3071174621582	-6.49965000152588	0.0457482598721981	-0.0519787110388279	0.00808603875339031	-0.0561994761228561	NaN	42.4654502868652
159	87.5282974243164	7.98244285583496	-7.01912927627563	0.0405534692108631	-0.0568488240242004	0.0470469556748867	-0.0617189407348633	NaN	43.7641487121582
160	85.5802536010742	8.63179111480713	-7.60354280471802	0.0369820520281792	-0.050680011510849	0.0233457311987877	-0.0454852245748043	NaN	42.7901268005371
161	86.8789520263672	8.3071174621582	-7.47367286682129	0.0363327041268349	-0.0419138073921204	0.0243197549134493	-0.0503553375601768	NaN	43.4394760131836
162	86.8789520263672	7.33309412002563	-7.4087381362915	0.0230210572481155	-0.0250307414680719	0.00906006153672934	-0.0341216214001179	NaN	43.4394760131836
163	88.1776504516602	8.3071174621582	-7.60354280471802	0.0197743140161037	-0.0204853005707264	0.00159255252219737	-0.021459324285388	NaN	44.0888252258301
164	88.1776504516602	7.65776824951172	-7.47367286682129	0.00354059832170606	0.00678734155371785	0.0100340843200684	-0.00912170019000769	NaN	44.0888252258301
165	85.5802536010742	8.95646572113037	-7.79834747314453	0.00873538758605719	-0.00132951640989631	-0.00360223650932312	-0.00587495695799589	NaN	42.7901268005371
166	86.2295989990234	8.63179111480713	-8.05808639526367	0.00321592413820326	0.00711201597005129	-0.0026282137259841	-3.08191010844894e-05	NaN	43.1147994995117
167	86.2295989990234	8.95646572113037	-8.05808639526367	-0.0159398596733809	0.0275664981454611	-0.0198359526693821	0.0162028968334198	NaN	43.1147994995117
168	88.1776504516602	7.98244285583496	-7.60354280471802	-0.0435371771454811	0.049319677054882	-0.0389917381107807	0.045423585921526	NaN	44.0888252258301
169	84.9309005737305	8.95646572113037	-7.73341274261475	-0.0480826161801815	0.0502936989068985	-0.023407369852066	0.049319677054882	NaN	42.4654502868652
170	88.1776504516602	7.65776824951172	-7.4087381362915	-0.0471085943281651	0.0671767666935921	-0.0299008563160896	0.0525664202868938	NaN	44.0888252258301
171	87.5282974243164	7.98244285583496	-7.86328220367432	-0.0324982516467571	0.0509430468082428	-0.0195112787187099	0.0399041213095188	NaN	43.7641487121582
172	86.8789520263672	8.63179111480713	-7.9282169342041	-0.0120437685400248	0.0425015166401863	-0.0198359526693821	0.0217223595827818	NaN	43.4394760131836
173	84.2815551757813	8.63179111480713	-7.79834747314453	-0.0162645354866982	0.0239950809627771	-0.0195112787187099	0.00711201597005129	NaN	42.1407775878906
174	84.2815551757813	8.95646572113037	-7.86328220367432	-0.0172385573387146	0.020423661917448	-0.0117190945893526	0.0220470335334539	NaN	42.1407775878906
175	84.9309005737305	8.3071174621582	-7.6684775352478	-0.00847235135734081	0.0165275707840919	-0.0237320438027382	0.011982130818069	NaN	42.4654502868652
176	84.2815551757813	7.65776824951172	-7.4087381362915	-0.00392691092565656	0.0136055024340749	-0.0159398596733809	0.00159255252219737	NaN	42.1407775878906
177	83.632209777832	8.63179111480713	-7.9282169342041	0.0220470335334539	-0.00879702530801296	0.00418994715437293	-0.0104203969240189	NaN	41.816104888916
178	84.9309005737305	7.98244285583496	-7.86328220367432	0.0405534692108631	-0.0386670641601086	0.0246444288641214	-0.0393164120614529	NaN	42.4654502868652
179	84.2815551757813	8.63179111480713	-7.73341274261475	0.0330859608948231	-0.0493813157081604	0.0428261905908585	-0.0341216214001179	NaN	42.1407775878906
180	86.2295989990234	8.3071174621582	-7.47367286682129	0.0499690249562263	-0.0516540370881557	0.0425015166401863	-0.0331475995481014	NaN	43.1147994995117
181	86.2295989990234	8.63179111480713	-7.6684775352478	0.0249691028147936	-0.0454852245748043	0.0301638916134834	-0.0315242260694504	NaN	43.1147994995117
182	85.5802536010742	8.95646572113037	-7.73341274261475	0.0295145437121391	-0.032173577696085	0.031137915328145	-0.0224333461374044	NaN	42.7901268005371
183	86.2295989990234	8.95646572113037	-7.60354280471802	0.0165275707840919	-0.0354203209280968	0.0188002903014421	-0.00782300252467394	NaN	43.1147994995117
184	85.5802536010742	8.95646572113037	-7.6684775352478	0.0142548503354192	-0.0393164120614529	0.0155535480007529	-0.0026282137259841	NaN	42.7901268005371
185	88.8269958496094	8.3071174621582	-7.53860807418823	0.0113327819854021	-0.0286021586507559	0.000943203864153475	0.00873538758605719	NaN	44.4134979248047
186	87.5282974243164	7.65776824951172	-7.34380340576172	0.00451462110504508	-0.0172385573387146	-0.00749832857400179	0.000943203864153475	NaN	43.7641487121582
187	86.8789520263672	7.33309412002563	-7.14899873733521	-0.0130177913233638	-0.00132951640989631	-0.0445111989974976	0.00938473641872406	NaN	43.4394760131836
188	84.9309005737305	7.65776824951172	-7.47367286682129	-0.0393164120614529	0.0278911720961332	-0.0561994761228561	0.0353586822748184	NaN	42.4654502868652
189	88.1776504516602	6.35907125473022	-7.53860807418823	-0.043212503194809	0.0392547734081745	-0.0587968714535236	0.0532157681882381	NaN	44.0888252258301
190	85.5802536010742	7.98244285583496	-7.79834747314453	-0.0409397818148136	0.0535404421389103	-0.0370436906814575	0.047696303576231	NaN	42.7901268005371
191	85.5802536010742	7.98244285583496	-7.6684775352478	-0.0266541130840778	0.0548391379415989	-0.0370436906814575	0.0334106348454952	NaN	42.7901268005371
192	86.2295989990234	8.3071174621582	-7.14899873733521	-0.0113944197073579	0.0502936989068985	-0.028926832601428	0.0191249661147594	NaN	43.1147994995117
193	87.5282974243164	8.3071174621582	-6.56458520889282	-0.0152905117720366	0.0259431265294552	-0.0279528107494116	0.0126314787194133	NaN	43.7641487121582
194	85.5802536010742	7.98244285583496	-7.34380340576172	-0.0156151866540313	0.01847561635077	-0.0126931173726916	0.0149041991680861	NaN	42.7901268005371
195	86.2295989990234	8.95646572113037	-7.9282169342041	-0.0175632312893867	0.0142548503354192	-0.0156151866540313	-0.00425158534198999	NaN	43.1147994995117
196	84.9309005737305	8.95646572113037	-7.86328220367432	-0.0136671401560307	0.0100340843200684	-0.0100957229733467	-0.00392691092565656	NaN	42.4654502868652
197	86.8789520263672	7.98244285583496	-7.53860807418823	0.0236704051494598	-0.0208099745213985	0.0162028968334198	-0.0250307414680719	NaN	43.4394760131836
198	85.5802536010742	8.63179111480713	-7.53860807418823	0.0382807515561581	-0.0571734979748726	0.0415274947881699	-0.0503553375601768	NaN	42.7901268005371
199	86.8789520263672	8.3071174621582	-7.6684775352478	0.0412028171122074	-0.0636669844388962	0.047696303576231	-0.050680011510849	NaN	43.4394760131836
200	86.2295989990234	9.28114032745361	-8.18795680999756	0.0489950031042099	-0.0675630792975426	0.0538651160895824	-0.0474332682788372	NaN	43.1147994995117
201	86.2295989990234	8.63179111480713	-7.9282169342041	0.0395794473588467	-0.0516540370881557	0.0197743140161037	-0.0490566417574883	NaN	43.1147994995117
202	88.1776504516602	7.65776824951172	-7.9282169342041	0.0259431265294552	-0.0438618510961533	0.0308132413774729	-0.0253554154187441	NaN	44.0888252258301
203	86.8789520263672	8.3071174621582	-7.86328220367432	0.0123068047687411	-0.0292515084147453	0.0230210572481155	-0.0100957229733467	NaN	43.4394760131836
204	88.8269958496094	7.65776824951172	-7.60354280471802	0.0106834331527352	-0.017887907102704	0.020423661917448	0.00191722682211548	NaN	44.4134979248047
205	84.9309005737305	7.98244285583496	-7.34380340576172	0.0142548503354192	-0.0146411629393697	0.0239950809627771	0.00418994715437293	NaN	42.4654502868652
206	86.8789520263672	8.63179111480713	-7.99315214157104	0.00289124972186983	0.013930176384747	0.00646266713738441	-0.00197886489331722	NaN	43.4394760131836
207	86.2295989990234	8.3071174621582	-7.79834747314453	-0.0165892094373703	0.0343846566975117	-0.0149658378213644	0.011982130818069	NaN	43.1147994995117
208	86.2295989990234	7.98244285583496	-7.6684775352478	-0.0428878292441368	0.0587352328002453	-0.03444629535079	0.0460729338228703	NaN	43.1147994995117
209	83.632209777832	9.28114032745361	-7.79834747314453	-0.0461345724761486	0.0623066499829292	-0.0282774847000837	0.0584105588495731	NaN	41.816104888916
210	83.632209777832	8.63179111480713	-7.53860807418823	-0.0500306636095047	0.0710728541016579	-0.03444629535079	0.0532157681882381	NaN	41.816104888916
211	84.9309005737305	7.65776824951172	-7.4087381362915	-0.0464592464268208	0.0541897900402546	-0.0276281367987394	0.0327612869441509	NaN	42.4654502868652
212	84.9309005737305	8.3071174621582	-7.73341274261475	-0.0247060675173998	0.0441248863935471	-0.0217839982360601	0.0162028968334198	NaN	42.4654502868652
213	84.2815551757813	7.98244285583496	-7.79834747314453	-0.0198359526693821	0.0262678004801273	-0.017887907102704	0.00613799272105098	NaN	42.1407775878906
214	86.2295989990234	7.98244285583496	-7.79834747314453	-0.00749832857400179	0.0246444288641214	-0.0172385573387146	-0.00295288790948689	NaN	43.1147994995117
215	86.2295989990234	7.65776824951172	-7.27886867523193	-0.0110697457566857	0.0288651939481497	-0.0217839982360601	-0.00295288790948689	NaN	43.1147994995117
216	85.5802536010742	8.3071174621582	-7.27886867523193	-0.00230353930965066	0.0330859608948231	-0.0104203969240189	-0.0143164889886975	NaN	42.7901268005371
217	85.5802536010742	8.95646572113037	-7.86328220367432	0.0317872650921345	0.000618529506027699	0.000293855206109583	-0.0273034609854221	NaN	42.7901268005371
218	86.8789520263672	8.63179111480713	-7.53860807418823	0.0415274947881699	-0.0175632312893867	0.0285405199974775	-0.0461345724761486	NaN	43.4394760131836
219	85.5802536010742	8.95646572113037	-7.86328220367432	0.0431508645415306	-0.0360696688294411	0.0382807515561581	-0.0383423902094364	NaN	42.7901268005371
220	87.5282974243164	7.00841951370239	-7.27886867523193	0.0463976077735424	-0.0354203209280968	0.0262678004801273	-0.0393164120614529	NaN	43.7641487121582
221	86.8789520263672	6.68374538421631	-7.60354280471802	0.0392547734081745	-0.0363943427801132	0.0246444288641214	-0.0308748781681061	NaN	43.4394760131836
222	84.2815551757813	8.3071174621582	-7.47367286682129	0.0350340083241463	-0.0357449948787689	0.0126314787194133	-0.0182125810533762	NaN	42.1407775878906
223	85.5802536010742	7.65776824951172	-7.86328220367432	0.0233457311987877	-0.0328229255974293	0.0162028968334198	-0.0104203969240189	NaN	42.7901268005371
224	84.2815551757813	8.63179111480713	-7.99315214157104	0.011982130818069	-0.0363943427801132	0.011982130818069	0.00321592413820326	NaN	42.1407775878906
225	86.8789520263672	7.98244285583496	-7.60354280471802	0.0113327819854021	-0.0260047651827335	0.0175015944987535	0.00548864435404539	NaN	43.4394760131836
226	86.2295989990234	7.98244285583496	-7.21393346786499	0.00776136433705688	-0.0217839982360601	-0.0026282137259841	0.00289124972186983	NaN	43.1147994995117
227	85.5802536010742	8.63179111480713	-7.6684775352478	-0.00652430532500148	-0.00197886489331722	-0.0250307414680719	0.0249691028147936	NaN	42.7901268005371
228	84.9309005737305	8.3071174621582	-7.53860807418823	-0.0367190167307854	0.0265924744307995	-0.0328229255974293	0.0463976077735424	NaN	42.4654502868652
229	84.9309005737305	8.3071174621582	-7.53860807418823	-0.0389917381107807	0.0308132413774729	-0.0406151078641415	0.0567871853709221	NaN	42.4654502868652
230	85.5802536010742	7.65776824951172	-7.47367286682129	-0.038017712533474	0.0408781431615353	-0.0360696688294411	0.052891094237566	NaN	42.7901268005371
231	84.2815551757813	9.28114032745361	-7.99315214157104	-0.0279528107494116	0.0405534692108631	-0.023407369852066	0.0324366129934788	NaN	42.1407775878906
232	84.2815551757813	9.28114032745361	-7.9282169342041	-0.0169138833880424	0.0181509424000978	-0.0337969474494457	0.0100340843200684	NaN	42.1407775878906
233	84.2815551757813	8.95646572113037	-7.86328220367432	-0.0149658378213644	0.00970941036939621	-0.0149658378213644	0.00354059832170606	NaN	42.1407775878906
234	84.2815551757813	8.95646572113037	-7.47367286682129	-0.0107450718060136	0.0106834331527352	-0.00555028254166245	0.00516396993771195	NaN	42.1407775878906
235	84.2815551757813	9.28114032745361	-8.25289154052734	-0.0110697457566857	0.00548864435404539	-0.00165419070981443	0.000618529506027699	NaN	42.1407775878906
236	86.8789520263672	8.3071174621582	-8.05808639526367	0.00289124972186983	0.00321592413820326	-0.00749832857400179	-0.0126931173726916	NaN	43.4394760131836
237	84.9309005737305	9.60581398010254	-7.79834747314453	0.0226963832974434	-0.0273034609854221	0.0223717093467712	-0.0217839982360601	NaN	42.4654502868652
238	84.9309005737305	8.95646572113037	-7.79834747314453	0.0369820520281792	-0.0513293594121933	0.0373067259788513	-0.0513293594121933	NaN	42.4654502868652
239	86.2295989990234	8.3071174621582	-7.47367286682129	0.0356833562254906	-0.0532774068415165	0.0405534692108631	-0.0464592464268208	NaN	43.1147994995117
240	86.8789520263672	8.95646572113037	-7.47367286682129	0.0405534692108631	-0.0600955672562122	0.0441248863935471	-0.0454852245748043	NaN	43.4394760131836
241	84.2815551757813	9.28114032745361	-7.79834747314453	0.0321119390428066	-0.0409397818148136	0.0298392176628113	-0.0360696688294411	NaN	42.1407775878906
242	86.2295989990234	7.65776824951172	-7.47367286682129	0.0200989879667759	-0.0367190167307854	0.0207483377307653	-0.0195112787187099	NaN	43.1147994995117
243	85.5802536010742	8.3071174621582	-7.73341274261475	0.00743668992072344	-0.0273034609854221	0.0155535480007529	-0.0104203969240189	NaN	42.7901268005371
244	84.9309005737305	7.98244285583496	-7.60354280471802	0.000293855206109583	-0.02697878703475	0.0100340843200684	0.00678734155371785	NaN	42.4654502868652
245	82.3335113525391	8.95646572113037	-7.4087381362915	-0.00814767740666866	-0.00749832857400179	-0.000680167751852423	0.00548864435404539	NaN	41.1667556762695
246	82.3335113525391	9.28114032745361	-7.6684775352478	-0.00457625929266214	-0.00165419070981443	0.00613799272105098	0.00646266713738441	NaN	41.1667556762695
247	85.5802536010742	7.98244285583496	-7.73341274261475	-0.02697878703475	0.025618452578783	-0.0302255302667618	0.0275664981454611	NaN	42.7901268005371
248	83.632209777832	8.95646572113037	-7.9282169342041	-0.0376930385828018	0.0441248863935471	-0.0263294391334057	0.040228795260191	NaN	41.816104888916
249	84.9309005737305	7.65776824951172	-7.73341274261475	-0.0422384813427925	0.047696303576231	-0.0139918150380254	0.0577612072229385	NaN	42.4654502868652
250	85.5802536010742	9.60581398010254	-7.6684775352478	-0.0419138073921204	0.0561378374695778	-0.0165892094373703	0.0438002124428749	NaN	42.7901268005371
251	86.2295989990234	8.3071174621582	-7.14899873733521	-0.0282774847000837	0.0431508645415306	-0.0185372550040483	0.0298392176628113	NaN	43.1147994995117
252	86.8789520263672	8.3071174621582	-7.60354280471802	-0.0204853005707264	0.029189869761467	-0.023407369852066	0.00743668992072344	NaN	43.4394760131836
253	86.8789520263672	7.65776824951172	-7.6684775352478	-0.0123684434220195	0.0191249661147594	-0.0182125810533762	-0.00457625929266214	NaN	43.4394760131836
254	86.2295989990234	7.98244285583496	-7.73341274261475	-0.017887907102704	0.00711201597005129	-0.0169138833880424	-0.00425158534198999	NaN	43.1147994995117
255	86.8789520263672	6.35907125473022	-7.21393346786499	-0.00977104809135199	0.013930176384747	-0.0243813935667276	0.00321592413820326	NaN	43.4394760131836
256	84.2815551757813	7.98244285583496	-7.53860807418823	-0.00327756232582033	0.000618529506027699	-0.0149658378213644	-0.00782300252467394	NaN	42.1407775878906
257	88.1776504516602	7.00841951370239	-7.21393346786499	0.0386054255068302	-0.0143164889886975	0.000943203864153475	-0.0260047651827335	NaN	44.0888252258301
258	86.8789520263672	8.3071174621582	-7.79834747314453	0.0545144639909267	-0.0425631552934647	0.0262678004801273	-0.0565241500735283	NaN	43.4394760131836
259	86.2295989990234	8.95646572113037	-7.99315214157104	0.0444495603442192	-0.0532774068415165	0.0363327041268349	-0.0503553375601768	NaN	43.1147994995117
260	85.5802536010742	8.63179111480713	-7.4087381362915	0.0489950031042099	-0.0523033849895	0.0489950031042099	-0.0519787110388279	NaN	42.7901268005371
261	86.8789520263672	8.63179111480713	-7.34380340576172	0.0353586822748184	-0.0266541130840778	0.0363327041268349	-0.0422384813427925	NaN	43.4394760131836
262	84.9309005737305	8.95646572113037	-7.27886867523193	0.0360080301761627	-0.0149658378213644	0.0369820520281792	-0.0208099745213985	NaN	42.4654502868652
263	85.5802536010742	9.60581398010254	-7.4087381362915	0.0239950809627771	-0.0104203969240189	0.0116574559360743	-0.00717365415766835	NaN	42.7901268005371
264	86.2295989990234	8.95646572113037	-7.86328220367432	0.0113327819854021	0.00808603875339031	0.0103587592020631	0.00678734155371785	NaN	43.1147994995117
265	86.2295989990234	8.63179111480713	-7.73341274261475	0.0113327819854021	0.0145795252174139	0.00483929552137852	0.00191722682211548	NaN	43.1147994995117
266	86.8789520263672	8.63179111480713	-7.47367286682129	0.00354059832170606	0.0220470335334539	-0.0253554154187441	0.00646266713738441	NaN	43.4394760131836
267	86.2295989990234	10.255163192749	-7.99315214157104	-0.0169138833880424	0.0460729338228703	-0.055874802172184	0.0285405199974775	NaN	43.1147994995117
268	86.2295989990234	8.63179111480713	-7.34380340576172	-0.0415891297161579	0.0684754624962807	-0.0698357969522476	0.0525664202868938	NaN	43.1147994995117
269	84.9309005737305	9.93048858642578	-7.60354280471802	-0.0461345724761486	0.0684754624962807	-0.0714591667056084	0.0590599067509174	NaN	42.4654502868652
270	86.8789520263672	8.63179111480713	-7.79834747314453	-0.0467839203774929	0.0717222020030022	-0.0698357969522476	0.0502936989068985	NaN	43.4394760131836
271	86.2295989990234	9.28114032745361	-7.79834747314453	-0.0334722734987736	0.0623066499829292	-0.0526280589401722	0.036657378077507	NaN	43.1147994995117
272	85.5802536010742	9.28114032745361	-8.05808639526367	-0.0211346503347158	0.0438002124428749	-0.043212503194809	0.0197743140161037	NaN	42.7901268005371
273	84.9309005737305	10.5798368453979	-7.73341274261475	-0.0130177913233638	0.0350340083241463	-0.0224333461374044	0.0181509424000978	NaN	42.4654502868652
274	85.5802536010742	9.93048858642578	-7.53860807418823	-0.0146411629393697	0.0236704051494598	-0.0240567177534103	0.00451462110504508	NaN	42.7901268005371
275	84.9309005737305	9.28114032745361	-7.53860807418823	-0.0273034609854221	0.0181509424000978	-0.00392691092565656	-0.00100484199356288	NaN	42.4654502868652
276	86.2295989990234	8.63179111480713	-7.73341274261475	-0.00457625929266214	0.0165275707840919	-0.00490093370899558	-0.0149658378213644	NaN	43.1147994995117
277	82.3335113525391	9.60581398010254	-7.86328220367432	0.0145795252174139	-0.00457625929266214	0.0106834331527352	-0.0286021586507559	NaN	41.1667556762695
278	83.632209777832	9.93048858642578	-7.86328220367432	0.0353586822748184	-0.0497059896588326	0.0295145437121391	-0.0480826161801815	NaN	41.816104888916
279	84.2815551757813	9.28114032745361	-7.53860807418823	0.0356833562254906	-0.0516540370881557	0.0434755384922028	-0.0474332682788372	NaN	42.1407775878906
280	85.5802536010742	8.63179111480713	-7.53860807418823	0.0425015166401863	-0.0529527328908443	0.0532157681882381	-0.0532774068415165	NaN	42.7901268005371
281	83.632209777832	9.93048858642578	-7.79834747314453	0.031137915328145	-0.0370436906814575	0.0304885655641556	-0.0409397818148136	NaN	41.816104888916
282	84.9309005737305	10.255163192749	-7.79834747314453	0.036657378077507	-0.028926832601428	0.013930176384747	-0.0279528107494116	NaN	42.4654502868652
283	84.9309005737305	8.95646572113037	-7.53860807418823	0.0213976856321096	-0.021459324285388	0.0197743140161037	-0.00327756232582033	NaN	42.4654502868652
284	84.2815551757813	10.255163192749	-7.47367286682129	0.0142548503354192	-0.0243813935667276	0.0213976856321096	0.00483929552137852	NaN	42.1407775878906
285	84.2815551757813	9.60581398010254	-7.27886867523193	0.0022419011220336	-0.0237320438027382	0.01847561635077	0.00646266713738441	NaN	42.1407775878906
286	84.9309005737305	9.60581398010254	-7.47367286682129	0.013930176384747	-0.0237320438027382	0.00289124972186983	0.000943203864153475	NaN	42.4654502868652
287	84.2815551757813	9.28114032745361	-7.34380340576172	-0.0188619289547205	-0.0237320438027382	-0.0204853005707264	0.0194496400654316	NaN	42.1407775878906
288	84.2815551757813	9.28114032745361	-7.73341274261475	-0.0435371771454811	0.0113327819854021	-0.0217839982360601	0.0421768426895142	NaN	42.1407775878906
289	86.8789520263672	8.3071174621582	-7.53860807418823	-0.0350956469774246	0.0116574559360743	-0.0337969474494457	0.0623066499829292	NaN	43.4394760131836
290	85.5802536010742	9.60581398010254	-7.86328220367432	-0.043212503194809	0.0162028968334198	-0.0276281367987394	0.0450989119708538	NaN	42.7901268005371
291	84.2815551757813	9.60581398010254	-7.53860807418823	-0.0243813935667276	0.0171769186854362	-0.0253554154187441	0.0356833562254906	NaN	42.1407775878906
292	83.632209777832	10.255163192749	-7.53860807418823	-0.0217839982360601	0.0103587592020631	-0.00749832857400179	0.0223717093467712	NaN	41.816104888916
293	86.8789520263672	9.93048858642578	-7.6684775352478	-0.00327756232582033	-0.00197886489331722	-0.00327756232582033	0.0149041991680861	NaN	43.4394760131836
294	85.5802536010742	10.255163192749	-7.73341274261475	-0.00782300252467394	-0.00847235135734081	-3.08191010844894e-05	0.00808603875339031	NaN	42.7901268005371
295	86.2295989990234	10.255163192749	-7.53860807418823	0.000943203864153475	-0.00425158534198999	0.00354059832170606	-0.00360223650932312	NaN	43.1147994995117
296	85.5802536010742	10.5798368453979	-7.60354280471802	-0.00555028254166245	-0.00619963090866804	0.00191722682211548	-0.00847235135734081	NaN	42.7901268005371
297	86.2295989990234	9.60581398010254	-7.34380340576172	0.0314625911414623	-0.0282774847000837	0.0217223595827818	-0.0266541130840778	NaN	43.1147994995117
298	84.9309005737305	9.93048858642578	-7.6684775352478	0.0558131635189056	-0.0448358729481697	0.0512677207589149	-0.0412644557654858	NaN	42.4654502868652
299	86.2295989990234	9.28114032745361	-8.12302207946777	0.0447742342948914	-0.0497059896588326	0.0480209775269032	-0.0513293594121933	NaN	43.1147994995117
300	85.5802536010742	10.255163192749	-8.12302207946777	0.045423585921526	-0.0561994761228561	0.0298392176628113	-0.043212503194809	NaN	42.7901268005371
301	88.1776504516602	9.28114032745361	-7.6684775352478	0.0379560738801956	-0.0386670641601086	0.0230210572481155	-0.0328229255974293	NaN	44.0888252258301
302	86.8789520263672	9.60581398010254	-7.27886867523193	0.0386054255068302	-0.0247060675173998	0.0113327819854021	-0.023407369852066	NaN	43.4394760131836
303	87.5282974243164	9.93048858642578	-7.4087381362915	0.0207483377307653	-0.0188619289547205	0.0103587592020631	-0.00717365415766835	NaN	43.7641487121582
304	85.5802536010742	9.60581398010254	-7.01912927627563	0.00938473641872406	-0.0133424662053585	0.00386527273803949	0.01100810803473	NaN	42.7901268005371
305	86.2295989990234	9.60581398010254	-7.86328220367432	0.00970941036939621	-0.0133424662053585	0.00483929552137852	0.0106834331527352	NaN	43.1147994995117
306	83.632209777832	9.93048858642578	-7.79834747314453	0.00191722682211548	-0.00165419070981443	-0.000355493422830477	0.0145795252174139	NaN	41.816104888916
307	84.2815551757813	10.255163192749	-7.60354280471802	-0.0217839982360601	0.0142548503354192	-0.0237320438027382	0.0181509424000978	NaN	42.1407775878906
308	84.2815551757813	9.28114032745361	-7.47367286682129	-0.0474332682788372	0.0434755384922028	-0.0399657599627972	0.0515923984348774	NaN	42.1407775878906
309	82.9828567504883	10.5798368453979	-7.47367286682129	-0.0532774068415165	0.0412028171122074	-0.0256800893694162	0.0626313239336014	NaN	41.4914283752441
310	83.632209777832	10.255163192749	-7.47367286682129	-0.0458098985254765	0.0496443510055542	-0.0363943427801132	0.0502936989068985	NaN	41.816104888916
311	84.9309005737305	9.93048858642578	-7.79834747314453	-0.0373683646321297	0.0434755384922028	-0.0217839982360601	0.0334106348454952	NaN	42.4654502868652
312	85.5802536010742	9.28114032745361	-7.73341274261475	-0.0208099745213985	0.0269171483814716	-0.0182125810533762	0.011982130818069	NaN	42.7901268005371
313	85.5802536010742	9.60581398010254	-7.4087381362915	-0.0117190945893526	0.0197743140161037	-0.00717365415766835	0.00711201597005129	NaN	42.7901268005371
314	86.8789520263672	9.28114032745361	-7.60354280471802	-0.0182125810533762	0.0220470335334539	-0.00684897974133492	-0.00100484199356288	NaN	43.4394760131836
315	86.2295989990234	9.60581398010254	-7.08406400680542	-0.0136671401560307	0.0298392176628113	-0.00619963090866804	-0.00100484199356288	NaN	43.1147994995117
316	84.9309005737305	10.255163192749	-7.6684775352478	-0.00230353930965066	0.0272418223321438	-0.0143164889886975	-0.0195112787187099	NaN	42.4654502868652
317	84.9309005737305	9.93048858642578	-7.73341274261475	0.0308132413774729	0.00938473641872406	0.00483929552137852	-0.0347709693014622	NaN	42.4654502868652
318	86.2295989990234	8.3071174621582	-7.6684775352478	0.041852168738842	-0.0250307414680719	0.0262678004801273	-0.0549007803201675	NaN	43.1147994995117
319	83.632209777832	9.60581398010254	-7.73341274261475	0.0301638916134834	-0.0104203969240189	0.0223717093467712	-0.0571734979748726	NaN	41.816104888916
320	86.8789520263672	8.3071174621582	-7.34380340576172	0.0470469556748867	-0.0208099745213985	0.0197743140161037	-0.0662643760442734	NaN	43.4394760131836
321	85.5802536010742	9.60581398010254	-7.21393346786499	0.0412028171122074	0.000943203864153475	0.0022419011220336	-0.0451605506241322	NaN	42.7901268005371
322	84.9309005737305	9.93048858642578	-7.6684775352478	0.0288651939481497	0.00483929552137852	-0.00360223650932312	-0.0409397818148136	NaN	42.4654502868652
323	84.2815551757813	10.255163192749	-7.79834747314453	0.0194496400654316	0.00678734155371785	-0.00912170019000769	-0.0204853005707264	NaN	42.1407775878906
324	84.2815551757813	10.5798368453979	-7.86328220367432	0.0168522447347641	0.0230210572481155	0.00581331877037883	-0.00165419070981443	NaN	42.1407775878906
325	84.2815551757813	9.93048858642578	-7.73341274261475	0.00451462110504508	0.0175015944987535	-0.00555028254166245	0.00743668992072344	NaN	42.1407775878906
326	85.5802536010742	10.255163192749	-7.14899873733521	0.00743668992072344	0.0181509424000978	-0.0130177913233638	0.00159255252219737	NaN	42.7901268005371
327	85.5802536010742	10.255163192749	-7.27886867523193	-0.0191866029053926	0.0327612869441509	-0.0341216214001179	0.01847561635077	NaN	42.7901268005371
328	86.2295989990234	9.93048858642578	-7.9282169342041	-0.0425631552934647	0.0438002124428749	-0.0350956469774246	0.0506183728575706	NaN	43.1147994995117
329	84.9309005737305	10.255163192749	-7.9282169342041	-0.0422384813427925	0.040228795260191	-0.0295761823654175	0.0610079504549503	NaN	42.4654502868652
330	86.2295989990234	9.60581398010254	-7.79834747314453	-0.0467839203774929	0.0360080301761627	-0.0273034609854221	0.0593845807015896	NaN	43.1147994995117
331	86.2295989990234	9.93048858642578	-8.05808639526367	-0.0334722734987736	0.0210730116814375	-0.00944637414067984	0.0428261905908585	NaN	43.1147994995117
332	83.632209777832	10.5798368453979	-7.99315214157104	-0.0211346503347158	0.00841071270406246	-0.00295288790948689	0.0295145437121391	NaN	41.816104888916
333	84.9309005737305	10.255163192749	-7.53860807418823	-0.0120437685400248	-0.0113944197073579	0.00451462110504508	0.0171769186854362	NaN	42.4654502868652
334	84.2815551757813	10.255163192749	-7.73341274261475	-0.00490093370899558	-0.0139918150380254	0.00418994715437293	0.00451462110504508	NaN	42.1407775878906
335	87.5282974243164	9.28114032745361	-7.4087381362915	-0.00197886489331722	-0.023407369852066	0.00321592413820326	0.0181509424000978	NaN	43.7641487121582
336	86.8789520263672	9.28114032745361	-7.34380340576172	0.00126787810586393	0.00516396993771195	0.00451462110504508	0.00451462110504508	NaN	43.4394760131836
337	84.9309005737305	10.255163192749	-7.34380340576172	0.0285405199974775	-0.0412644557654858	0.0226963832974434	-0.0221086721867323	NaN	42.4654502868652
338	83.632209777832	10.5798368453979	-7.27886867523193	0.0470469556748867	-0.0669137313961983	0.0191249661147594	-0.0474332682788372	NaN	41.816104888916
339	84.2815551757813	8.95646572113037	-7.21393346786499	0.0467222817242146	-0.0626929625868797	0.0376313999295235	-0.0600955672562122	NaN	42.1407775878906
340	82.9828567504883	10.5798368453979	-7.73341274261475	0.0431508645415306	-0.0549007803201675	0.029189869761467	-0.050680011510849	NaN	41.4914283752441
341	82.3335113525391	10.255163192749	-7.6684775352478	0.0356833562254906	-0.0409397818148136	0.0152288740500808	-0.0471085943281651	NaN	41.1667556762695
342	83.632209777832	9.60581398010254	-7.21393346786499	0.0285405199974775	-0.0263294391334057	0.0126314787194133	-0.02697878703475	NaN	41.816104888916
343	82.9828567504883	9.28114032745361	-7.27886867523193	0.0269171483814716	-0.0211346503347158	0.013930176384747	-0.0104203969240189	NaN	41.4914283752441
344	84.9309005737305	9.28114032745361	-7.01912927627563	0.013930176384747	-0.00197886489331722	0.0100340843200684	0.00289124972186983	NaN	42.4654502868652
345	82.9828567504883	10.255163192749	-7.27886867523193	0.00613799272105098	0.00548864435404539	0.000943203864153475	0.000618529506027699	NaN	41.4914283752441
346	84.2815551757813	9.93048858642578	-7.73341274261475	0.00808603875339031	0.0149041991680861	-0.0172385573387146	0.00711201597005129	NaN	42.1407775878906
347	84.2815551757813	9.60581398010254	-7.34380340576172	-0.0182125810533762	0.040228795260191	-0.0497059896588326	0.0249691028147936	NaN	42.1407775878906
348	84.9309005737305	9.60581398010254	-7.53860807418823	-0.050680011510849	0.0597092546522617	-0.0610695891082287	0.0509430468082428	NaN	42.4654502868652
349	84.9309005737305	8.3071174621582	-7.21393346786499	-0.0493813157081604	0.06393001973629	-0.0510046854615211	0.0574365332722664	NaN	42.4654502868652
350	84.2815551757813	9.28114032745361	-7.60354280471802	-0.055874802172184	0.06393001973629	-0.0493813157081604	0.0519170723855495	NaN	42.1407775878906
351	85.5802536010742	8.63179111480713	-7.79834747314453	-0.0451605506241322	0.0506183728575706	-0.0185372550040483	0.0447742342948914	NaN	42.7901268005371
352	84.9309005737305	7.65776824951172	-7.73341274261475	-0.0217839982360601	0.0408781431615353	-0.0026282137259841	0.0259431265294552	NaN	42.4654502868652
353	84.9309005737305	7.98244285583496	-7.60354280471802	-0.0211346503347158	0.0226963832974434	-0.0026282137259841	0.0246444288641214	NaN	42.4654502868652
354	85.5802536010742	8.95646572113037	-7.4087381362915	-0.0211346503347158	0.020423661917448	0.00483929552137852	0.00516396993771195	NaN	42.7901268005371
355	83.632209777832	9.28114032745361	-7.73341274261475	-0.0117190945893526	0.0207483377307653	-0.00360223650932312	0.00418994715437293	NaN	41.816104888916
356	83.632209777832	9.60581398010254	-7.79834747314453	-3.08191010844894e-05	0.0194496400654316	-0.0169138833880424	-0.0126931173726916	NaN	41.816104888916
357	86.2295989990234	8.3071174621582	-7.73341274261475	0.0230210572481155	-0.00912170019000769	0.000618529506027699	-0.0204853005707264	NaN	43.1147994995117
358	87.5282974243164	9.28114032745361	-7.79834747314453	0.047696303576231	-0.0389917381107807	0.0103587592020631	-0.0487319678068161	NaN	43.7641487121582
359	84.9309005737305	9.60581398010254	-7.79834747314453	0.0386054255068302	-0.0565241500735283	0.0178262684494257	-0.0503553375601768	NaN	42.4654502868652
360	84.9309005737305	9.60581398010254	-7.73341274261475	0.0460729338228703	-0.0536020807921886	0.0285405199974775	-0.0542514286935329	NaN	42.4654502868652
361	86.2295989990234	8.63179111480713	-7.60354280471802	0.0395794473588467	-0.0477579422295094	0.0100340843200684	-0.0302255302667618	NaN	43.1147994995117
362	86.2295989990234	9.60581398010254	-8.25289154052734	0.0327612869441509	-0.0428878292441368	0.0152288740500808	-0.0311995539814234	NaN	43.1147994995117
363	85.5802536010742	9.28114032745361	-8.18795680999756	0.0123068047687411	-0.0464592464268208	0.0149041991680861	-0.00360223650932312	NaN	42.7901268005371
364	86.8789520263672	10.255163192749	-8.12302207946777	0.0181509424000978	-0.0337969474494457	0.0249691028147936	0.00678734155371785	NaN	43.4394760131836
365	87.5282974243164	8.63179111480713	-7.73341274261475	0.0100340843200684	-0.0266541130840778	0.0132808275520802	0.00841071270406246	NaN	43.7641487121582
366	87.5282974243164	9.28114032745361	-7.6684775352478	0.0100340843200684	-0.0195112787187099	0.00743668992072344	0.00159255252219737	NaN	43.7641487121582
367	87.5282974243164	8.63179111480713	-7.73341274261475	-0.00944637414067984	-0.00132951640989631	-0.0217839982360601	0.0106834331527352	NaN	43.7641487121582
368	86.2295989990234	8.63179111480713	-7.21393346786499	-0.0337969474494457	0.0269171483814716	-0.0198359526693821	0.041852168738842	NaN	43.1147994995117
369	85.5802536010742	9.93048858642578	-7.6684775352478	-0.0354203209280968	0.0421768426895142	-0.0126931173726916	0.0519170723855495	NaN	42.7901268005371
370	84.2815551757813	9.93048858642578	-7.47367286682129	-0.0428878292441368	0.0441248863935471	-0.00652430532500148	0.0535404421389103	NaN	42.1407775878906
371	86.2295989990234	8.95646572113037	-7.47367286682129	-0.032173577696085	0.0330859608948231	0.000943203864153475	0.0356833562254906	NaN	43.1147994995117
372	84.9309005737305	8.95646572113037	-7.53860807418823	-0.0279528107494116	0.0252937767654657	-0.00327756232582033	0.0126314787194133	NaN	42.4654502868652
373	84.2815551757813	9.28114032745361	-7.47367286682129	-0.0175632312893867	0.013930176384747	-0.00457625929266214	-0.00392691092565656	NaN	42.1407775878906
374	84.2815551757813	8.95646572113037	-7.08406400680542	-0.0169138833880424	0.00711201597005129	-0.00555028254166245	0.00841071270406246	NaN	42.1407775878906
375	85.5802536010742	8.3071174621582	-7.79834747314453	-0.0146411629393697	0.01100810803473	-0.0162645354866982	0.00289124972186983	NaN	42.7901268005371
376	84.9309005737305	9.60581398010254	-7.27886867523193	0.0152288740500808	0.0136055024340749	-0.0113944197073579	0.00354059832170606	NaN	42.4654502868652
377	84.9309005737305	9.93048858642578	-7.73341274261475	0.0308132413774729	-0.00197886489331722	0.000293855206109583	-0.0263294391334057	NaN	42.4654502868652
378	85.5802536010742	10.255163192749	-6.95419406890869	0.041852168738842	-0.0224333461374044	0.0207483377307653	-0.0464592464268208	NaN	42.7901268005371
379	84.9309005737305	9.93048858642578	-7.08406400680542	0.0340599827468395	-0.038017712533474	0.0217223595827818	-0.0490566417574883	NaN	42.4654502868652
380	86.2295989990234	7.98244285583496	-7.53860807418823	0.0434755384922028	-0.0318489037454128	0.0243197549134493	-0.0409397818148136	NaN	43.1147994995117
381	84.9309005737305	9.28114032745361	-7.99315214157104	0.0376313999295235	-0.0224333461374044	0.0152288740500808	-0.0370436906814575	NaN	42.4654502868652
382	85.5802536010742	8.63179111480713	-7.73341274261475	0.0272418223321438	-0.0133424662053585	-3.08191010844894e-05	-0.0188619289547205	NaN	42.7901268005371
383	84.2815551757813	8.3071174621582	-7.86328220367432	0.0243197549134493	-0.0247060675173998	0.00678734155371785	-0.00814767740666866	NaN	42.1407775878906
384	86.2295989990234	8.3071174621582	-7.6684775352478	0.00548864435404539	-0.00457625929266214	0.0136055024340749	0.00711201597005129	NaN	43.1147994995117
385	84.2815551757813	9.28114032745361	-7.60354280471802	0.00191722682211548	-0.0113944197073579	0.00776136433705688	0.00289124972186983	NaN	42.1407775878906
386	86.8789520263672	7.65776824951172	-7.86328220367432	0.000943203864153475	-0.00165419070981443	0.00516396993771195	0.0132808275520802	NaN	43.4394760131836
387	84.2815551757813	9.60581398010254	-7.99315214157104	-0.0175632312893867	0.0158782228827477	-0.0230826959013939	0.0207483377307653	NaN	42.1407775878906
388	86.2295989990234	9.28114032745361	-7.9282169342041	-0.0428878292441368	0.0412028171122074	-0.0383423902094364	0.0502936989068985	NaN	43.1147994995117
389	85.5802536010742	8.63179111480713	-7.6684775352478	-0.0445111989974976	0.0321119390428066	-0.0367190167307854	0.0675014406442642	NaN	42.7901268005371
390	86.8789520263672	8.63179111480713	-7.6684775352478	-0.0458098985254765	0.0463976077735424	-0.0402904339134693	0.0626313239336014	NaN	43.4394760131836
391	85.5802536010742	9.60581398010254	-7.47367286682129	-0.0412644557654858	0.0308132413774729	-0.0224333461374044	0.0395794473588467	NaN	42.7901268005371
392	84.9309005737305	9.60581398010254	-7.86328220367432	-0.0169138833880424	0.0265924744307995	-0.0182125810533762	0.0158782228827477	NaN	42.4654502868652
393	84.9309005737305	9.60581398010254	-8.12302207946777	-0.0156151866540313	0.0155535480007529	-0.0149658378213644	0.00613799272105098	NaN	42.4654502868652
394	84.9309005737305	9.93048858642578	-7.9282169342041	-0.0100957229733467	0.01100810803473	-0.00749832857400179	0.00159255252219737	NaN	42.4654502868652
395	84.9309005737305	9.93048858642578	-7.9282169342041	-0.00425158534198999	0.012956153601408	-0.00814767740666866	-0.0110697457566857	NaN	42.4654502868652
396	86.8789520263672	8.95646572113037	-7.86328220367432	0.000618529506027699	0.00483929552137852	0.000293855206109583	-0.0201606266200542	NaN	43.4394760131836
397	86.2295989990234	7.98244285583496	-7.14899873733521	0.0239950809627771	-0.00652430532500148	0.0158782228827477	-0.0302255302667618	NaN	43.1147994995117
398	84.9309005737305	9.93048858642578	-7.79834747314453	0.0473716296255589	-0.0415891297161579	0.0392547734081745	-0.0594462193548679	NaN	42.4654502868652
399	86.8789520263672	8.95646572113037	-7.4087381362915	0.0412028171122074	-0.0415891297161579	0.0152288740500808	-0.0458098985254765	NaN	43.4394760131836
400	84.9309005737305	9.93048858642578	-7.60354280471802	0.0314625911414623	-0.043212503194809	0.0181509424000978	-0.0471085943281651	NaN	42.4654502868652
401	84.9309005737305	9.28114032745361	-7.47367286682129	0.036657378077507	-0.0393164120614529	0.0168522447347641	-0.0389917381107807	NaN	42.4654502868652
402	86.2295989990234	8.63179111480713	-7.21393346786499	0.0330859608948231	-0.0175632312893867	0.011982130818069	-0.02697878703475	NaN	43.1147994995117
403	88.1776504516602	8.3071174621582	-7.08406400680542	0.0145795252174139	-0.0169138833880424	0.00808603875339031	-0.0130177913233638	NaN	44.0888252258301
404	84.9309005737305	8.95646572113037	-7.47367286682129	0.0123068047687411	-0.0156151866540313	0.013930176384747	0.00126787810586393	NaN	42.4654502868652
405	82.9828567504883	8.63179111480713	-7.47367286682129	0.00289124972186983	-0.00944637414067984	0.00678734155371785	0.0022419011220336	NaN	41.4914283752441
406	81.0348129272461	9.93048858642578	-7.73341274261475	0.000293855206109583	-0.00587495695799589	-0.0026282137259841	0.00938473641872406	NaN	40.517406463623
407	83.632209777832	8.3071174621582	-7.34380340576172	-0.0253554154187441	0.00711201597005129	-0.0175632312893867	0.0324366129934788	NaN	41.816104888916
408	82.3335113525391	8.63179111480713	-7.01912927627563	-0.0350956469774246	0.0314625911414623	-0.0295761823654175	0.0447742342948914	NaN	41.1667556762695
409	84.2815551757813	8.95646572113037	-7.47367286682129	-0.0386670641601086	0.0415274947881699	-0.0240567177534103	0.0665274113416672	NaN	42.1407775878906
410	84.2815551757813	9.28114032745361	-7.99315214157104	-0.0409397818148136	0.0434755384922028	-0.0292515084147453	0.0519170723855495	NaN	42.1407775878906
411	85.5802536010742	8.3071174621582	-7.6684775352478	-0.0295761823654175	0.0457482598721981	-0.0169138833880424	0.0376313999295235	NaN	42.7901268005371
412	85.5802536010742	8.3071174621582	-7.60354280471802	-0.00782300252467394	0.0334106348454952	-0.0198359526693821	0.0207483377307653	NaN	42.7901268005371
413	85.5802536010742	8.63179111480713	-7.47367286682129	-0.0136671401560307	0.020423661917448	-0.00295288790948689	0.00613799272105098	NaN	42.7901268005371
414	85.5802536010742	7.65776824951172	-7.14899873733521	-0.00879702530801296	0.0239950809627771	-0.0104203969240189	0.00451462110504508	NaN	42.7901268005371
415	86.2295989990234	7.98244285583496	-7.60354280471802	-0.0123684434220195	0.0191249661147594	-0.00977104809135199	-0.0146411629393697	NaN	43.1147994995117
416	82.9828567504883	7.98244285583496	-7.79834747314453	0.00354059832170606	0.0207483377307653	-0.0117190945893526	-0.0175632312893867	NaN	41.4914283752441
417	86.2295989990234	7.98244285583496	-7.9282169342041	0.0337353087961674	0.00126787810586393	0.0123068047687411	-0.0357449948787689	NaN	43.1147994995117
418	85.5802536010742	7.65776824951172	-7.60354280471802	0.0360080301761627	-0.0195112787187099	0.0213976856321096	-0.0542514286935329	NaN	42.7901268005371
419	84.9309005737305	8.63179111480713	-7.60354280471802	0.0434755384922028	-0.0169138833880424	0.0252937767654657	-0.055874802172184	NaN	42.4654502868652
420	86.8789520263672	7.65776824951172	-7.27886867523193	0.0356833562254906	-0.0100957229733467	0.00938473641872406	-0.0555501282215118	NaN	43.4394760131836
421	85.5802536010742	8.3071174621582	-7.73341274261475	0.0262678004801273	-0.00197886489331722	0.012956153601408	-0.0406151078641415	NaN	42.7901268005371
422	87.5282974243164	8.95646572113037	-7.86328220367432	0.0272418223321438	0.00938473641872406	-0.00619963090866804	-0.0237320438027382	NaN	43.7641487121582
423	84.2815551757813	9.28114032745361	-7.9282169342041	0.00483929552137852	0.0175015944987535	-0.00684897974133492	-0.0149658378213644	NaN	42.1407775878906
424	86.8789520263672	9.28114032745361	-7.86328220367432	0.00548864435404539	0.013930176384747	-0.00165419070981443	0.00354059832170606	NaN	43.4394760131836
425	86.2295989990234	8.63179111480713	-7.4087381362915	0.00126787810586393	0.00873538758605719	0.00386527273803949	-0.00165419070981443	NaN	43.1147994995117
426	85.5802536010742	7.98244285583496	-7.6684775352478	0.00678734155371785	0.00808603875339031	-0.00392691092565656	0.00354059832170606	NaN	42.7901268005371
427	83.632209777832	9.28114032745361	-7.9282169342041	-0.0211346503347158	0.0165275707840919	-0.0230826959013939	0.0259431265294552	NaN	41.816104888916
428	86.8789520263672	8.63179111480713	-7.99315214157104	-0.0406151078641415	0.0265924744307995	-0.0324982516467571	0.047696303576231	NaN	43.4394760131836
429	84.2815551757813	9.28114032745361	-7.9282169342041	-0.0363943427801132	0.0282158460468054	-0.0282774847000837	0.0645793676376343	NaN	42.1407775878906
430	85.5802536010742	8.95646572113037	-7.6684775352478	-0.0500306636095047	0.031137915328145	-0.0247060675173998	0.0509430468082428	NaN	42.7901268005371
431	84.9309005737305	9.60581398010254	-7.34380340576172	-0.028926832601428	0.011982130818069	-0.0247060675173998	0.0392547734081745	NaN	42.4654502868652
432	83.632209777832	9.93048858642578	-7.86328220367432	-0.00749832857400179	-0.00522560812532902	-0.00522560812532902	0.0236704051494598	NaN	41.816104888916
433	84.2815551757813	8.95646572113037	-7.79834747314453	-0.00619963090866804	-0.0104203969240189	-0.00782300252467394	0.0155535480007529	NaN	42.1407775878906
434	84.2815551757813	9.93048858642578	-7.79834747314453	-0.00360223650932312	-0.0195112787187099	0.00613799272105098	0.00548864435404539	NaN	42.1407775878906
435	85.5802536010742	9.60581398010254	-7.73341274261475	0.00159255252219737	-0.0198359526693821	0.00386527273803949	-0.00619963090866804	NaN	42.7901268005371
436	86.2295989990234	8.63179111480713	-7.27886867523193	0.00451462110504508	-0.0230826959013939	0.00711201597005129	-0.00782300252467394	NaN	43.1147994995117
437	84.2815551757813	8.95646572113037	-6.82432460784912	0.0350340083241463	-0.0357449948787689	0.0233457311987877	-0.0299008563160896	NaN	42.1407775878906
438	82.9828567504883	8.95646572113037	-7.08406400680542	0.0473716296255589	-0.0698357969522476	0.0392547734081745	-0.0610695891082287	NaN	41.4914283752441
439	85.5802536010742	7.98244285583496	-7.4087381362915	0.0506183728575706	-0.0753552615642548	0.0551638156175613	-0.0542514286935329	NaN	42.7901268005371
440	82.3335113525391	8.3071174621582	-7.6684775352478	0.0412028171122074	-0.0675630792975426	0.047696303576231	-0.0490566417574883	NaN	41.1667556762695
441	81.6841583251953	8.95646572113037	-7.60354280471802	0.0330859608948231	-0.0565241500735283	0.029189869761467	-0.0409397818148136	NaN	40.8420791625977
442	83.632209777832	8.95646572113037	-7.73341274261475	0.036657378077507	-0.0406151078641415	0.01100810803473	-0.0276281367987394	NaN	41.816104888916
443	83.632209777832	8.95646572113037	-7.14899873733521	0.0181509424000978	-0.0315242260694504	0.00873538758605719	-0.0123684434220195	NaN	41.816104888916
444	84.2815551757813	8.95646572113037	-7.01912927627563	0.0213976856321096	-0.0263294391334057	0.0226963832974434	0.00321592413820326	NaN	42.1407775878906
445	83.632209777832	8.95646572113037	-7.53860807418823	0.00841071270406246	-0.00814767740666866	0.00776136433705688	0.00613799272105098	NaN	41.816104888916
446	86.2295989990234	8.95646572113037	-7.60354280471802	0.00321592413820326	-0.00132951640989631	0.00321592413820326	0.0123068047687411	NaN	43.1147994995117
447	84.2815551757813	8.3071174621582	-7.47367286682129	-0.00944637414067984	0.029189869761467	-0.021459324285388	0.012956153601408	NaN	42.1407775878906
448	83.632209777832	8.3071174621582	-7.34380340576172	-0.043212503194809	0.049319677054882	-0.0422384813427925	0.0519170723855495	NaN	41.816104888916
449	86.2295989990234	7.65776824951172	-7.14899873733521	-0.0497059896588326	0.0522417463362217	-0.0347709693014622	0.0558131635189056	NaN	43.1147994995117
450	85.5802536010742	7.98244285583496	-7.99315214157104	-0.0513293594121933	0.0593845807015896	-0.0471085943281651	0.0571118593215942	NaN	42.7901268005371
451	85.5802536010742	8.3071174621582	-7.99315214157104	-0.0526280589401722	0.0645793676376343	-0.0331475995481014	0.0392547734081745	NaN	42.7901268005371
452	84.9309005737305	6.68374538421631	-7.4087381362915	-0.0308748781681061	0.0463976077735424	-0.0324982516467571	0.012956153601408	NaN	42.4654502868652
453	85.5802536010742	7.33309412002563	-7.34380340576172	-0.0276281367987394	0.0463976077735424	-0.0302255302667618	0.00808603875339031	NaN	42.7901268005371
454	86.8789520263672	7.98244285583496	-6.88925933837891	-0.0204853005707264	0.0340599827468395	-0.0250307414680719	0.00451462110504508	NaN	43.4394760131836
455	84.2815551757813	9.28114032745361	-7.53860807418823	-0.0149658378213644	0.031137915328145	-0.0276281367987394	0.000618529506027699	NaN	42.1407775878906
456	86.2295989990234	9.60581398010254	-7.9282169342041	-0.00717365415766835	0.0321119390428066	-0.0201606266200542	-0.0146411629393697	NaN	43.1147994995117
457	86.2295989990234	7.98244285583496	-7.73341274261475	0.01847561635077	-0.00100484199356288	0.00776136433705688	-0.0334722734987736	NaN	43.1147994995117
458	84.2815551757813	7.65776824951172	-7.73341274261475	0.0444495603442192	-0.0247060675173998	0.0314625911414623	-0.0510046854615211	NaN	42.1407775878906
459	85.5802536010742	8.63179111480713	-7.79834747314453	0.0395794473588467	-0.0292515084147453	0.0671767666935921	-0.0516540370881557	NaN	42.7901268005371
460	83.632209777832	8.95646572113037	-7.4087381362915	0.0376313999295235	-0.032173577696085	0.0688001364469528	-0.0503553375601768	NaN	41.816104888916
461	86.2295989990234	7.98244285583496	-7.6684775352478	0.0347093306481838	-0.0279528107494116	0.0389300994575024	-0.0393164120614529	NaN	43.1147994995117
462	85.5802536010742	7.98244285583496	-7.99315214157104	0.0285405199974775	-0.0240567177534103	0.0373067259788513	-0.0263294391334057	NaN	42.7901268005371
463	85.5802536010742	8.3071174621582	-7.9282169342041	0.0191249661147594	-0.0175632312893867	0.0308132413774729	-0.0133424662053585	NaN	42.7901268005371
464	85.5802536010742	8.63179111480713	-7.86328220367432	0.0194496400654316	-0.021459324285388	0.0136055024340749	0.00548864435404539	NaN	42.7901268005371
465	84.9309005737305	8.3071174621582	-7.60354280471802	0.00841071270406246	-0.0130177913233638	-0.00360223650932312	0.00418994715437293	NaN	42.4654502868652
466	85.5802536010742	9.28114032745361	-7.4087381362915	-0.000680167751852423	-0.0104203969240189	-0.0324982516467571	0.00386527273803949	NaN	42.7901268005371
467	86.2295989990234	8.3071174621582	-7.60354280471802	-0.0120437685400248	0.00776136433705688	-0.0419138073921204	0.0327612869441509	NaN	43.1147994995117
468	86.2295989990234	8.63179111480713	-7.79834747314453	-0.03444629535079	0.0308132413774729	-0.0617189407348633	0.0489950031042099	NaN	43.1147994995117
469	84.9309005737305	9.28114032745361	-8.18795680999756	-0.0458098985254765	0.0298392176628113	-0.0454852245748043	0.0697741582989693	NaN	42.4654502868652
470	84.2815551757813	9.93048858642578	-7.86328220367432	-0.0383423902094364	0.0408781431615353	-0.0454852245748043	0.0597092546522617	NaN	42.1407775878906
471	86.8789520263672	8.3071174621582	-7.21393346786499	-0.0308748781681061	0.0304885655641556	-0.0357449948787689	0.0438002124428749	NaN	43.4394760131836
472	83.632209777832	8.63179111480713	-7.08406400680542	-0.0237320438027382	0.0152288740500808	-0.0172385573387146	0.0265924744307995	NaN	41.816104888916
473	85.5802536010742	8.3071174621582	-7.47367286682129	-0.0227580219507217	0.00970941036939621	-0.00360223650932312	0.00938473641872406	NaN	42.7901268005371
474	84.2815551757813	8.3071174621582	-7.86328220367432	-0.0198359526693821	-0.00327756232582033	0.00386527273803949	0.00678734155371785	NaN	42.1407775878906
475	84.2815551757813	7.98244285583496	-7.4087381362915	-0.00944637414067984	0.000293855206109583	-0.00490093370899558	0.0100340843200684	NaN	42.1407775878906
476	84.2815551757813	8.95646572113037	-7.53860807418823	-0.00100484199356288	-0.00132951640989631	0.00548864435404539	-0.0104203969240189	NaN	42.1407775878906
477	83.632209777832	8.95646572113037	-7.47367286682129	0.0350340083241463	-0.0240567177534103	0.0197743140161037	-0.0305502042174339	NaN	41.816104888916
478	85.5802536010742	8.3071174621582	-7.01912927627563	0.0522417463362217	-0.0513293594121933	0.0360080301761627	-0.0513293594121933	NaN	42.7901268005371
479	83.632209777832	8.95646572113037	-7.73341274261475	0.0480209775269032	-0.0552254542708397	0.040228795260191	-0.0516540370881557	NaN	41.816104888916
480	85.5802536010742	7.98244285583496	-7.34380340576172	0.0486703291535378	-0.0490566417574883	0.0373067259788513	-0.0415891297161579	NaN	42.7901268005371
481	84.9309005737305	8.95646572113037	-7.47367286682129	0.0220470335334539	-0.0428878292441368	0.01847561635077	-0.0415891297161579	NaN	42.4654502868652
482	82.9828567504883	8.63179111480713	-7.53860807418823	0.0262678004801273	-0.0299008563160896	0.0210730116814375	-0.0227580219507217	NaN	41.4914283752441
483	84.9309005737305	8.3071174621582	-7.53860807418823	0.020423661917448	-0.0276281367987394	0.00386527273803949	-0.00977104809135199	NaN	42.4654502868652
484	83.632209777832	7.65776824951172	-7.27886867523193	0.0103587592020631	-0.0247060675173998	0.0181509424000978	0.00906006153672934	NaN	41.816104888916
485	84.2815551757813	8.3071174621582	-7.9282169342041	0.0113327819854021	-0.0237320438027382	0.0106834331527352	0.00873538758605719	NaN	42.1407775878906
486	86.8789520263672	7.00841951370239	-7.60354280471802	-0.00230353930965066	-0.0169138833880424	-0.00619963090866804	0.01100810803473	NaN	43.4394760131836
487	84.2815551757813	8.95646572113037	-7.6684775352478	-0.0159398596733809	0.0230210572481155	-0.0250307414680719	0.0272418223321438	NaN	42.1407775878906
488	87.5282974243164	7.33309412002563	-7.47367286682129	-0.0425631552934647	0.0353586822748184	-0.039641086012125	0.0509430468082428	NaN	43.7641487121582
489	85.5802536010742	9.60581398010254	-7.73341274261475	-0.0328229255974293	0.0522417463362217	-0.028926832601428	0.0606832765042782	NaN	42.7901268005371
490	88.1776504516602	7.98244285583496	-7.34380340576172	-0.0458098985254765	0.0593845807015896	-0.03444629535079	0.0499690249562263	NaN	44.0888252258301
491	85.5802536010742	7.98244285583496	-7.73341274261475	-0.0324982516467571	0.047696303576231	-0.0350956469774246	0.0347093306481838	NaN	42.7901268005371
492	84.9309005737305	9.28114032745361	-7.9282169342041	-0.0165892094373703	0.0376313999295235	-0.0146411629393697	0.0178262684494257	NaN	42.4654502868652
493	85.5802536010742	8.95646572113037	-7.6684775352478	-0.0217839982360601	0.0337353087961674	-0.0227580219507217	-0.00132951640989631	NaN	42.7901268005371
494	86.2295989990234	8.95646572113037	-7.6684775352478	-0.0165892094373703	0.0249691028147936	-0.0162645354866982	0.00256657530553639	NaN	43.1147994995117
495	86.2295989990234	8.3071174621582	-7.34380340576172	-0.00749832857400179	0.0395794473588467	-0.0107450718060136	-0.00295288790948689	NaN	43.1147994995117
496	86.8789520263672	8.95646572113037	-7.73341274261475	-0.00197886489331722	0.0285405199974775	-0.00912170019000769	-0.0139918150380254	NaN	43.4394760131836
497	84.9309005737305	8.95646572113037	-7.9282169342041	0.0317872650921345	0.01100810803473	0.0116574559360743	-0.0334722734987736	NaN	42.4654502868652
498	84.9309005737305	9.60581398010254	-7.9282169342041	0.0395794473588467	-0.0143164889886975	0.0207483377307653	-0.0669137313961983	NaN	42.4654502868652
499	86.2295989990234	8.3071174621582	-7.73341274261475	0.0369820520281792	-0.00490093370899558	0.0181509424000978	-0.0503553375601768	NaN	43.1147994995117
500	84.9309005737305	9.60581398010254	-7.9282169342041	0.0399041213095188	-0.00944637414067984	0.0295145437121391	-0.0591215454041958	NaN	42.4654502868652
501	84.9309005737305	9.93048858642578	-7.60354280471802	0.0363327041268349	0.00191722682211548	0.000293855206109583	-0.0451605506241322	NaN	42.4654502868652
502	86.8789520263672	8.63179111480713	-7.6684775352478	0.0308132413774729	0.00938473641872406	-0.000680167751852423	-0.0276281367987394	NaN	43.4394760131836
503	86.8789520263672	8.95646572113037	-7.79834747314453	0.0213976856321096	0.0103587592020631	-0.0159398596733809	-0.00749832857400179	NaN	43.4394760131836
504	84.2815551757813	8.95646572113037	-7.4087381362915	0.0142548503354192	0.000293855206109583	0.00418994715437293	0.00873538758605719	NaN	42.1407775878906
505	83.632209777832	9.28114032745361	-7.4087381362915	0.00776136433705688	-0.00425158534198999	0.00126787810586393	0.00841071270406246	NaN	41.816104888916
506	81.6841583251953	9.60581398010254	-7.4087381362915	0.00418994715437293	-0.0026282137259841	0.000943203864153475	0.00548864435404539	NaN	40.8420791625977
507	84.2815551757813	8.63179111480713	-7.08406400680542	-0.00879702530801296	0.00970941036939621	-0.0169138833880424	0.0324366129934788	NaN	42.1407775878906
508	82.9828567504883	9.28114032745361	-7.6684775352478	-0.0415891297161579	0.0239950809627771	-0.028926832601428	0.0567871853709221	NaN	41.4914283752441
509	84.9309005737305	8.3071174621582	-7.73341274261475	-0.0409397818148136	0.0171769186854362	-0.0276281367987394	0.0619819760322571	NaN	42.4654502868652
510	82.9828567504883	9.28114032745361	-7.86328220367432	-0.0363943427801132	0.0304885655641556	-0.028926832601428	0.0554884895682335	NaN	41.4914283752441
511	83.632209777832	9.60581398010254	-7.9282169342041	-0.023407369852066	0.0181509424000978	-0.0204853005707264	0.0337353087961674	NaN	41.816104888916
512	84.2815551757813	8.3071174621582	-7.27886867523193	-0.0113944197073579	0.0100340843200684	0.00678734155371785	0.0200989879667759	NaN	42.1407775878906
513	84.9309005737305	8.63179111480713	-7.34380340576172	-0.00847235135734081	-0.00619963090866804	0.00776136433705688	0.00159255252219737	NaN	42.4654502868652
514	84.2815551757813	8.95646572113037	-7.6684775352478	-0.00230353930965066	-0.0126931173726916	0.0155535480007529	0.0022419011220336	NaN	42.1407775878906
515	84.9309005737305	8.95646572113037	-7.99315214157104	-0.00652430532500148	-0.0191866029053926	0.0106834331527352	0.00451462110504508	NaN	42.4654502868652
516	84.2815551757813	8.63179111480713	-7.53860807418823	0.00126787810586393	-0.0126931173726916	0.00646266713738441	-0.0139918150380254	NaN	42.1407775878906
517	85.5802536010742	7.65776824951172	-7.34380340576172	0.0363327041268349	-0.03444629535079	0.020423661917448	-0.0295761823654175	NaN	42.7901268005371
518	87.5282974243164	7.33309412002563	-7.21393346786499	0.0353586822748184	-0.0571734979748726	0.0356833562254906	-0.0467839203774929	NaN	43.7641487121582
519	84.9309005737305	8.95646572113037	-7.4087381362915	0.0408781431615353	-0.0493813157081604	0.0246444288641214	-0.0523033849895	NaN	42.4654502868652
520	86.2295989990234	8.63179111480713	-7.79834747314453	0.0360080301761627	-0.0545761026442051	0.0269171483814716	-0.0461345724761486	NaN	43.1147994995117
521	86.2295989990234	8.3071174621582	-7.73341274261475	0.0343846566975117	-0.0412644557654858	0.00548864435404539	-0.0461345724761486	NaN	43.1147994995117
522	86.2295989990234	8.3071174621582	-7.86328220367432	0.0194496400654316	-0.0308748781681061	0.00321592413820326	-0.0266541130840778	NaN	43.1147994995117
523	86.2295989990234	9.28114032745361	-7.9282169342041	0.0113327819854021	-0.023407369852066	0.00418994715437293	-0.017887907102704	NaN	43.1147994995117
524	86.8789520263672	8.63179111480713	-7.60354280471802	0.00776136433705688	-0.0279528107494116	0.00841071270406246	-0.00619963090866804	NaN	43.4394760131836
525	86.2295989990234	8.95646572113037	-7.47367286682129	0.0103587592020631	-0.0191866029053926	-0.000355493422830477	0.00483929552137852	NaN	43.1147994995117
526	86.8789520263672	8.63179111480713	-7.9282169342041	-0.0100957229733467	-0.00977104809135199	-0.0107450718060136	0.00191722682211548	NaN	43.4394760131836
527	86.8789520263672	8.63179111480713	-8.18795680999756	-0.0133424662053585	0.00516396993771195	-0.023407369852066	0.0113327819854021	NaN	43.4394760131836
528	86.8789520263672	8.63179111480713	-7.99315214157104	-0.0324982516467571	0.0324366129934788	-0.0409397818148136	0.041852168738842	NaN	43.4394760131836
529	84.2815551757813	9.60581398010254	-7.86328220367432	-0.0406151078641415	0.0330859608948231	-0.0354203209280968	0.047696303576231	NaN	42.1407775878906
530	86.2295989990234	9.28114032745361	-7.47367286682129	-0.039641086012125	0.0438002124428749	-0.0399657599627972	0.0386054255068302	NaN	43.1147994995117
531	86.2295989990234	8.63179111480713	-7.27886867523193	-0.0292515084147453	0.0308132413774729	-0.0253554154187441	0.0324366129934788	NaN	43.1147994995117
532	87.5282974243164	8.95646572113037	-7.9282169342041	-0.0152905117720366	0.0100340843200684	-0.0146411629393697	0.0191249661147594	NaN	43.7641487121582
533	86.2295989990234	9.28114032745361	-7.9282169342041	-0.00814767740666866	0.00970941036939621	-0.00684897974133492	0.0194496400654316	NaN	43.1147994995117
534	86.8789520263672	9.60581398010254	-7.47367286682129	-0.0100957229733467	0.00256657530553639	0.00321592413820326	-0.000355493422830477	NaN	43.4394760131836
535	87.5282974243164	8.95646572113037	-7.53860807418823	-0.00652430532500148	0.00548864435404539	0.00548864435404539	-0.000355493422830477	NaN	43.7641487121582
536	86.2295989990234	9.28114032745361	-7.34380340576172	-0.00944637414067984	0.00289124972186983	0.00516396993771195	-0.00879702530801296	NaN	43.1147994995117
537	84.9309005737305	9.93048858642578	-7.86328220367432	0.0175015944987535	-0.0250307414680719	0.0103587592020631	-0.0237320438027382	NaN	42.4654502868652
538	84.2815551757813	10.255163192749	-8.05808639526367	0.0431508645415306	-0.0419138073921204	0.0330859608948231	-0.0552254542708397	NaN	42.1407775878906
539	83.632209777832	10.255163192749	-7.47367286682129	0.0330859608948231	-0.0477579422295094	0.0330859608948231	-0.0477579422295094	NaN	41.816104888916
540	83.632209777832	9.28114032745361	-7.4087381362915	0.0373067259788513	-0.0412644557654858	0.0262678004801273	-0.0445111989974976	NaN	41.816104888916
541	83.632209777832	10.255163192749	-7.53860807418823	0.0298392176628113	-0.02697878703475	0.011982130818069	-0.0428878292441368	NaN	41.816104888916
542	82.9828567504883	10.255163192749	-7.21393346786499	0.0246444288641214	-0.00749832857400179	-0.00165419070981443	-0.017887907102704	NaN	41.4914283752441
543	83.632209777832	9.60581398010254	-7.73341274261475	0.0171769186854362	0.00159255252219737	-0.00457625929266214	-0.00457625929266214	NaN	41.816104888916
544	84.2815551757813	10.255163192749	-7.60354280471802	0.000618529506027699	0.0132808275520802	-0.00814767740666866	0.00776136433705688	NaN	42.1407775878906
545	84.2815551757813	9.93048858642578	-7.99315214157104	0.0123068047687411	0.0246444288641214	-0.00684897974133492	0.00548864435404539	NaN	42.1407775878906
546	85.5802536010742	8.3071174621582	-7.79834747314453	0.00126787810586393	0.0405534692108631	-0.023407369852066	0.00483929552137852	NaN	42.7901268005371
547	85.5802536010742	10.255163192749	-7.4087381362915	-0.0191866029053926	0.0515923984348774	-0.043212503194809	0.0246444288641214	NaN	42.7901268005371
548	85.5802536010742	9.93048858642578	-7.21393346786499	-0.0435371771454811	0.0775663405656815	-0.0516540370881557	0.047696303576231	NaN	42.7901268005371
549	86.8789520263672	8.63179111480713	-7.4087381362915	-0.0435371771454811	0.069124810397625	-0.043212503194809	0.060358602553606	NaN	43.4394760131836
550	86.2295989990234	8.3071174621582	-7.60354280471802	-0.0487319678068161	0.0704235062003136	-0.0561994761228561	0.0606832765042782	NaN	43.1147994995117
551	84.9309005737305	9.28114032745361	-7.60354280471802	-0.0367190167307854	0.0551638156175613	-0.0334722734987736	0.0386054255068302	NaN	42.4654502868652
552	84.9309005737305	8.3071174621582	-7.9282169342041	-0.0247060675173998	0.0347093306481838	-0.028926832601428	0.0194496400654316	NaN	42.4654502868652
553	83.632209777832	8.95646572113037	-7.6684775352478	-0.0237320438027382	0.0239950809627771	-0.0133424662053585	0.00581331877037883	NaN	41.816104888916
554	85.5802536010742	8.3071174621582	-7.47367286682129	-0.0110697457566857	0.0158782228827477	-0.00782300252467394	0.00483929552137852	NaN	42.7901268005371
555	84.9309005737305	9.60581398010254	-7.9282169342041	-0.00522560812532902	0.0210730116814375	-0.00977104809135199	-0.00425158534198999	NaN	42.4654502868652
556	87.5282974243164	8.3071174621582	-7.9282169342041	-0.00619963090866804	0.0113327819854021	0.0106834331527352	-0.0113944197073579	NaN	43.7641487121582
557	86.2295989990234	8.3071174621582	-7.6684775352478	0.0213976856321096	-0.0117190945893526	0.0275664981454611	-0.0409397818148136	NaN	43.1147994995117
558	86.8789520263672	9.28114032745361	-7.86328220367432	0.0434755384922028	-0.0510046854615211	0.0447742342948914	-0.0516540370881557	NaN	43.4394760131836
559	86.2295989990234	8.95646572113037	-7.27886867523193	0.0353586822748184	-0.0510046854615211	0.0489950031042099	-0.0487319678068161	NaN	43.1147994995117
560	84.9309005737305	9.93048858642578	-7.73341274261475	0.0457482598721981	-0.0555501282215118	0.0463976077735424	-0.0445111989974976	NaN	42.4654502868652
561	85.5802536010742	8.63179111480713	-7.73341274261475	0.0259431265294552	-0.0477579422295094	0.0288651939481497	-0.0393164120614529	NaN	42.7901268005371
562	86.8789520263672	8.95646572113037	-7.73341274261475	0.0330859608948231	-0.043212503194809	0.00873538758605719	-0.0295761823654175	NaN	43.4394760131836
563	86.2295989990234	8.63179111480713	-7.73341274261475	0.0178262684494257	-0.0350956469774246	0.0239950809627771	-0.00555028254166245	NaN	43.1147994995117
564	86.2295989990234	8.63179111480713	-7.86328220367432	0.00646266713738441	-0.0341216214001179	0.0168522447347641	0.00354059832170606	NaN	43.1147994995117
565	84.9309005737305	8.63179111480713	-7.47367286682129	0.0165275707840919	-0.0221086721867323	0.0175015944987535	0.0197743140161037	NaN	42.4654502868652
566	84.9309005737305	9.93048858642578	-8.05808639526367	0.00906006153672934	-0.0211346503347158	0.0116574559360743	0.013930176384747	NaN	42.4654502868652
567	87.5282974243164	8.63179111480713	-7.6684775352478	-0.0208099745213985	-0.00457625929266214	-3.08191010844894e-05	0.0295145437121391	NaN	43.7641487121582
568	86.2295989990234	8.95646572113037	-7.60354280471802	-0.0441865250468254	0.0392547734081745	-0.00490093370899558	0.0584105588495731	NaN	43.1147994995117
569	86.8789520263672	9.60581398010254	-7.73341274261475	-0.0445111989974976	0.0340599827468395	-0.00847235135734081	0.0697741582989693	NaN	43.4394760131836
570	85.5802536010742	10.255163192749	-7.79834747314453	-0.0412644557654858	0.0408781431615353	-0.00425158534198999	0.0623066499829292	NaN	42.7901268005371
571	86.2295989990234	8.63179111480713	-7.21393346786499	-0.03444629535079	0.0405534692108631	-3.08191010844894e-05	0.0415274947881699	NaN	43.1147994995117
572	87.5282974243164	9.60581398010254	-7.73341274261475	-0.0175632312893867	0.0295145437121391	-0.00684897974133492	0.0207483377307653	NaN	43.7641487121582
573	87.5282974243164	8.63179111480713	-7.86328220367432	-0.00717365415766835	0.0288651939481497	-0.0113944197073579	0.0181509424000978	NaN	43.7641487121582
574	86.8789520263672	9.60581398010254	-7.4087381362915	-0.0100957229733467	0.01100810803473	-0.0136671401560307	0.0145795252174139	NaN	43.4394760131836
575	86.8789520263672	8.3071174621582	-7.4087381362915	0.0100340843200684	0.0116574559360743	-0.0133424662053585	0.01100810803473	NaN	43.4394760131836
576	83.632209777832	9.93048858642578	-7.4087381362915	0.00970941036939621	0.00711201597005129	-0.0104203969240189	-0.00977104809135199	NaN	41.816104888916
577	84.9309005737305	8.3071174621582	-7.01912927627563	0.0330859608948231	-0.0130177913233638	0.00321592413820326	-0.0276281367987394	NaN	42.4654502868652
578	83.632209777832	8.3071174621582	-7.73341274261475	0.0473716296255589	-0.0441865250468254	0.0142548503354192	-0.0441865250468254	NaN	41.816104888916
579	82.3335113525391	9.28114032745361	-7.86328220367432	0.0408781431615353	-0.050680011510849	0.0249691028147936	-0.0536020807921886	NaN	41.1667556762695
580	84.2815551757813	8.3071174621582	-7.4087381362915	0.0450989119708538	-0.0474332682788372	0.0288651939481497	-0.0497059896588326	NaN	42.1407775878906
581	85.5802536010742	8.3071174621582	-7.73341274261475	0.0373067259788513	-0.038017712533474	0.000618529506027699	-0.0402904339134693	NaN	42.7901268005371
582	84.2815551757813	9.28114032745361	-7.4087381362915	0.025618452578783	-0.028926832601428	0.00386527273803949	-0.0243813935667276	NaN	42.1407775878906
583	84.9309005737305	9.28114032745361	-7.21393346786499	0.0191249661147594	-0.0185372550040483	-0.00490093370899558	-0.0146411629393697	NaN	42.4654502868652
584	84.2815551757813	9.60581398010254	-7.60354280471802	0.00613799272105098	-0.0217839982360601	-0.0026282137259841	0.00289124972186983	NaN	42.1407775878906
585	84.9309005737305	9.28114032745361	-7.73341274261475	0.00321592413820326	-0.00425158534198999	-0.00717365415766835	0.012956153601408	NaN	42.4654502868652
586	87.5282974243164	7.98244285583496	-7.73341274261475	-0.00392691092565656	0.00289124972186983	-0.0159398596733809	0.00938473641872406	NaN	43.7641487121582
587	87.5282974243164	8.3071174621582	-7.73341274261475	-0.032173577696085	0.0103587592020631	-0.03444629535079	0.0165275707840919	NaN	43.7641487121582
588	86.2295989990234	7.33309412002563	-7.08406400680542	-0.0490566417574883	0.0425015166401863	-0.0467839203774929	0.0428261905908585	NaN	43.1147994995117
589	84.9309005737305	8.63179111480713	-7.60354280471802	-0.055874802172184	0.0425015166401863	-0.0467839203774929	0.0535404421389103	NaN	42.4654502868652
590	86.2295989990234	7.98244285583496	-7.9282169342041	-0.0523033849895	0.0486703291535378	-0.0542514286935329	0.0489950031042099	NaN	43.1147994995117
591	84.2815551757813	7.98244285583496	-7.73341274261475	-0.0360696688294411	0.045423585921526	-0.0360696688294411	0.0347093306481838	NaN	42.1407775878906
592	88.8269958496094	7.98244285583496	-7.9282169342041	-0.0260047651827335	0.0421768426895142	-0.0367190167307854	0.00938473641872406	NaN	44.4134979248047
593	86.2295989990234	8.3071174621582	-7.73341274261475	-0.0159398596733809	0.0278911720961332	-0.0162645354866982	0.00483929552137852	NaN	43.1147994995117
594	86.2295989990234	9.28114032745361	-7.53860807418823	-0.00879702530801296	0.0178262684494257	-0.00684897974133492	0.00808603875339031	NaN	43.1147994995117
595	85.5802536010742	9.60581398010254	-7.47367286682129	-0.00619963090866804	0.012956153601408	-0.0104203969240189	-0.00619963090866804	NaN	42.7901268005371
596	84.2815551757813	8.63179111480713	-7.79834747314453	-3.08191010844894e-05	0.011982130818069	-0.00165419070981443	-0.0126931173726916	NaN	42.1407775878906
597	86.2295989990234	8.63179111480713	-7.6684775352478	0.029189869761467	-0.00652430532500148	0.025618452578783	-0.0337969474494457	NaN	43.1147994995117
598	86.2295989990234	9.28114032745361	-7.9282169342041	0.0441248863935471	-0.038017712533474	0.041852168738842	-0.0613942667841911	NaN	43.1147994995117
599	86.8789520263672	8.3071174621582	-7.47367286682129	0.0408781431615353	-0.0412644557654858	0.0327612869441509	-0.0532774068415165	NaN	43.4394760131836
600	85.5802536010742	9.28114032745361	-7.79834747314453	0.0438002124428749	-0.0373683646321297	0.0502936989068985	-0.0454852245748043	NaN	42.7901268005371
601	85.5802536010742	9.28114032745361	-7.86328220367432	0.0321119390428066	-0.0347709693014622	0.0188002903014421	-0.0341216214001179	NaN	42.7901268005371
602	86.8789520263672	7.98244285583496	-7.99315214157104	0.0369820520281792	-0.0221086721867323	0.012956153601408	-0.0195112787187099	NaN	43.4394760131836
603	86.8789520263672	8.3071174621582	-7.73341274261475	0.0168522447347641	-0.0188619289547205	0.00126787810586393	-0.00425158534198999	NaN	43.4394760131836
604	87.5282974243164	8.63179111480713	-7.79834747314453	0.011982130818069	-0.0136671401560307	0.00418994715437293	0.00386527273803949	NaN	43.7641487121582
605	86.8789520263672	7.98244285583496	-6.75938940048218	0.0136055024340749	-0.0198359526693821	-0.0026282137259841	0.0181509424000978	NaN	43.4394760131836
606	85.5802536010742	9.93048858642578	-7.4087381362915	-0.00100484199356288	0.000943203864153475	-0.00490093370899558	0.00873538758605719	NaN	42.7901268005371
607	84.9309005737305	8.63179111480713	-7.27886867523193	-0.00814767740666866	0.0162028968334198	-0.0363943427801132	0.0149041991680861	NaN	42.4654502868652
608	84.9309005737305	9.93048858642578	-7.73341274261475	-0.0282774847000837	0.0395794473588467	-0.0490566417574883	0.0616573020815849	NaN	42.4654502868652
609	86.8789520263672	7.65776824951172	-7.47367286682129	-0.0474332682788372	0.0460729338228703	-0.0393164120614529	0.0629559978842735	NaN	43.4394760131836
610	86.2295989990234	8.63179111480713	-7.53860807418823	-0.0454852245748043	0.0470469556748867	-0.0477579422295094	0.0567871853709221	NaN	43.1147994995117
611	84.2815551757813	8.95646572113037	-7.86328220367432	-0.0412644557654858	0.0450989119708538	-0.0318489037454128	0.0382807515561581	NaN	42.1407775878906
612	82.9828567504883	9.28114032745361	-7.27886867523193	-0.028926832601428	0.0369820520281792	-0.023407369852066	0.011982130818069	NaN	41.4914283752441
613	82.9828567504883	8.95646572113037	-7.4087381362915	-0.021459324285388	0.0243197549134493	-0.00587495695799589	0.013930176384747	NaN	41.4914283752441
614	82.3335113525391	8.95646572113037	-7.9282169342041	-0.0273034609854221	0.0194496400654316	0.00483929552137852	-3.08191010844894e-05	NaN	41.1667556762695
615	84.9309005737305	7.65776824951172	-7.6684775352478	-0.00977104809135199	0.0165275707840919	0.0252937767654657	-0.00197886489331722	NaN	42.4654502868652
616	84.9309005737305	8.3071174621582	-7.53860807418823	-0.0152905117720366	0.01100810803473	0.0275664981454611	-0.0117190945893526	NaN	42.4654502868652
617	86.2295989990234	7.98244285583496	-7.34380340576172	0.0269171483814716	-0.0123684434220195	0.0360080301761627	-0.03444629535079	NaN	43.1147994995117
618	86.2295989990234	7.98244285583496	-7.01912927627563	0.0447742342948914	-0.0464592464268208	0.0483456552028656	-0.063342310488224	NaN	43.1147994995117
619	84.9309005737305	9.28114032745361	-7.9282169342041	0.0373067259788513	-0.0480826161801815	0.0496443510055542	-0.0594462193548679	NaN	42.4654502868652
620	84.9309005737305	7.98244285583496	-7.6684775352478	0.036657378077507	-0.0487319678068161	0.0327612869441509	-0.0510046854615211	NaN	42.4654502868652
621	86.2295989990234	9.28114032745361	-7.9282169342041	0.0314625911414623	-0.0383423902094364	0.0175015944987535	-0.0419138073921204	NaN	43.1147994995117
622	84.2815551757813	8.3071174621582	-7.86328220367432	0.0197743140161037	-0.0383423902094364	0.00678734155371785	-0.0230826959013939	NaN	42.1407775878906
623	86.2295989990234	8.3071174621582	-7.53860807418823	0.0149041991680861	-0.0324982516467571	0.00776136433705688	-0.0149658378213644	NaN	43.1147994995117
624	86.2295989990234	7.00841951370239	-7.14899873733521	0.011982130818069	-0.0402904339134693	0.00483929552137852	0.0136055024340749	NaN	43.1147994995117
625	84.9309005737305	7.98244285583496	-7.34380340576172	0.00938473641872406	-0.0337969474494457	0.0181509424000978	0.00256657530553639	NaN	42.4654502868652
626	86.2295989990234	7.33309412002563	-7.79834747314453	0.0106834331527352	-0.02697878703475	-0.00782300252467394	0.00678734155371785	NaN	43.1147994995117
627	84.9309005737305	8.95646572113037	-7.9282169342041	-0.0169138833880424	-0.00360223650932312	-0.0224333461374044	0.0272418223321438	NaN	42.4654502868652
628	86.2295989990234	8.3071174621582	-7.86328220367432	-0.0286021586507559	0.0269171483814716	-0.0360696688294411	0.0470469556748867	NaN	43.1147994995117
629	86.8789520263672	7.98244285583496	-7.6684775352478	-0.0354203209280968	0.0340599827468395	-0.0253554154187441	0.0580858811736107	NaN	43.4394760131836
630	86.8789520263672	8.63179111480713	-7.60354280471802	-0.0399657599627972	0.0347093306481838	-0.0334722734987736	0.060358602553606	NaN	43.4394760131836
631	85.5802536010742	8.95646572113037	-7.86328220367432	-0.0227580219507217	0.0330859608948231	-0.021459324285388	0.0343846566975117	NaN	42.7901268005371
632	86.8789520263672	8.95646572113037	-7.99315214157104	-0.0185372550040483	0.0249691028147936	-0.0211346503347158	0.0136055024340749	NaN	43.4394760131836
633	84.9309005737305	9.60581398010254	-7.6684775352478	-0.00522560812532902	0.0194496400654316	-0.00847235135734081	0.0181509424000978	NaN	42.4654502868652
634	86.8789520263672	7.98244285583496	-7.86328220367432	-0.0146411629393697	0.00483929552137852	-0.00392691092565656	0.00386527273803949	NaN	43.4394760131836
635	86.2295989990234	8.63179111480713	-7.53860807418823	-0.00749832857400179	0.0132808275520802	0.000618529506027699	-0.00619963090866804	NaN	43.1147994995117
636	86.8789520263672	7.98244285583496	-7.47367286682129	-0.00360223650932312	0.01100810803473	0.00191722682211548	-0.0217839982360601	NaN	43.4394760131836
637	86.8789520263672	8.63179111480713	-7.86328220367432	0.0308132413774729	-0.0133424662053585	0.00808603875339031	-0.0256800893694162	NaN	43.4394760131836
638	84.9309005737305	9.28114032745361	-8.25289154052734	0.0486703291535378	-0.0370436906814575	0.0220470335334539	-0.0581475235521793	NaN	42.4654502868652
639	87.5282974243164	7.98244285583496	-7.9282169342041	0.041852168738842	-0.0402904339134693	0.0301638916134834	-0.0532774068415165	NaN	43.7641487121582
640	84.9309005737305	9.60581398010254	-7.99315214157104	0.0431508645415306	-0.039641086012125	0.0308132413774729	-0.0545761026442051	NaN	42.4654502868652
641	87.5282974243164	7.98244285583496	-7.53860807418823	0.0356833562254906	-0.0201606266200542	0.011982130818069	-0.0376930385828018	NaN	43.7641487121582
642	86.8789520263672	8.63179111480713	-7.4087381362915	0.0220470335334539	-0.0107450718060136	-0.000680167751852423	-0.02697878703475	NaN	43.4394760131836
643	87.5282974243164	8.3071174621582	-7.99315214157104	0.0191249661147594	0.00256657530553639	-0.00295288790948689	-0.00977104809135199	NaN	43.7641487121582
644	86.8789520263672	9.60581398010254	-8.05808639526367	0.00613799272105098	0.00289124972186983	0.0116574559360743	0.00159255252219737	NaN	43.4394760131836
645	88.1776504516602	7.98244285583496	-7.79834747314453	0.00289124972186983	0.00159255252219737	-0.000680167751852423	0.00483929552137852	NaN	44.0888252258301
646	87.5282974243164	8.63179111480713	-7.73341274261475	0.00613799272105098	0.0155535480007529	-0.00912170019000769	-3.08191010844894e-05	NaN	43.7641487121582
647	86.8789520263672	8.63179111480713	-7.47367286682129	-0.0247060675173998	0.0321119390428066	-0.0299008563160896	0.0217223595827818	NaN	43.4394760131836
648	86.2295989990234	8.63179111480713	-7.27886867523193	-0.043212503194809	0.049319677054882	-0.028926832601428	0.0515923984348774	NaN	43.1147994995117
649	83.632209777832	9.28114032745361	-7.47367286682129	-0.0539267547428608	0.040228795260191	-0.0260047651827335	0.0645793676376343	NaN	41.816104888916
650	84.9309005737305	8.63179111480713	-7.47367286682129	-0.048407293856144	0.0519170723855495	-0.03444629535079	0.0590599067509174	NaN	42.4654502868652
651	84.2815551757813	7.65776824951172	-7.53860807418823	-0.0490566417574883	0.0434755384922028	-0.00912170019000769	0.0373067259788513	NaN	42.1407775878906
652	84.2815551757813	7.98244285583496	-7.34380340576172	-0.0250307414680719	0.0308132413774729	-0.0133424662053585	0.0181509424000978	NaN	42.1407775878906
653	84.9309005737305	7.98244285583496	-7.21393346786499	-0.0110697457566857	0.01100810803473	-0.0123684434220195	0.00354059832170606	NaN	42.4654502868652
654	86.8789520263672	8.3071174621582	-7.08406400680542	-0.0146411629393697	0.00613799272105098	0.00483929552137852	0.0103587592020631	NaN	43.4394760131836
655	85.5802536010742	9.60581398010254	-7.60354280471802	-0.0126931173726916	0.00613799272105098	-0.00360223650932312	0.00613799272105098	NaN	42.7901268005371
656	85.5802536010742	9.60581398010254	-7.21393346786499	0.00516396993771195	-0.00100484199356288	0.00483929552137852	-0.00197886489331722	NaN	42.7901268005371
657	85.5802536010742	9.93048858642578	-7.08406400680542	0.0304885655641556	-0.0211346503347158	0.0233457311987877	-0.0188619289547205	NaN	42.7901268005371
658	86.8789520263672	7.98244285583496	-6.69445466995239	0.0447742342948914	-0.0652903541922569	0.0314625911414623	-0.0438618510961533	NaN	43.4394760131836
659	84.9309005737305	9.28114032745361	-6.95419406890869	0.0415274947881699	-0.0600955672562122	0.0382807515561581	-0.043212503194809	NaN	42.4654502868652
660	87.5282974243164	7.33309412002563	-7.14899873733521	0.040228795260191	-0.0656150281429291	0.0356833562254906	-0.0467839203774929	NaN	43.7641487121582
661	86.8789520263672	7.33309412002563	-7.60354280471802	0.0334106348454952	-0.0584721975028515	0.0246444288641214	-0.0328229255974293	NaN	43.4394760131836
662	86.8789520263672	7.98244285583496	-7.73341274261475	0.0301638916134834	-0.0428878292441368	0.0395794473588467	-0.0230826959013939	NaN	43.4394760131836
663	85.5802536010742	8.3071174621582	-7.73341274261475	0.0272418223321438	-0.0363943427801132	0.0210730116814375	0.000943203864153475	NaN	42.7901268005371
664	85.5802536010742	8.63179111480713	-7.60354280471802	0.00938473641872406	-0.0318489037454128	0.029189869761467	0.00613799272105098	NaN	42.7901268005371
665	86.2295989990234	8.3071174621582	-7.60354280471802	-0.00360223650932312	-0.0156151866540313	0.0438002124428749	0.00451462110504508	NaN	43.1147994995117
666	86.2295989990234	7.65776824951172	-7.27886867523193	0.00776136433705688	0.00354059832170606	0.0116574559360743	0.00548864435404539	NaN	43.1147994995117
667	86.8789520263672	9.28114032745361	-7.99315214157104	-0.0169138833880424	0.0210730116814375	-0.0139918150380254	0.0213976856321096	NaN	43.4394760131836
668	87.5282974243164	8.3071174621582	-7.79834747314453	-0.0363943427801132	0.0489950031042099	-0.0334722734987736	0.0483456552028656	NaN	43.7641487121582
669	85.5802536010742	9.28114032745361	-7.9282169342041	-0.0376930385828018	0.0538651160895824	-0.039641086012125	0.0600339286029339	NaN	42.7901268005371
670	86.8789520263672	8.3071174621582	-7.60354280471802	-0.0493813157081604	0.0623066499829292	-0.048407293856144	0.0470469556748867	NaN	43.4394760131836
671	86.8789520263672	7.98244285583496	-7.4087381362915	-0.0347709693014622	0.0616573020815849	-0.0536020807921886	0.0363327041268349	NaN	43.4394760131836
672	86.8789520263672	8.95646572113037	-7.9282169342041	-0.0224333461374044	0.0519170723855495	-0.0578228458762169	0.01100810803473	NaN	43.4394760131836
673	87.5282974243164	8.3071174621582	-8.05808639526367	-0.0136671401560307	0.0379560738801956	-0.048407293856144	-0.000680167751852423	NaN	43.7641487121582
674	87.5282974243164	8.95646572113037	-7.99315214157104	-0.00360223650932312	0.0265924744307995	-0.0282774847000837	0.0123068047687411	NaN	43.7641487121582
675	87.5282974243164	8.63179111480713	-7.79834747314453	-0.0133424662053585	0.0275664981454611	-0.0315242260694504	-0.00555028254166245	NaN	43.7641487121582
676	86.2295989990234	8.95646572113037	-7.60354280471802	0.000618529506027699	0.0269171483814716	-0.0139918150380254	-0.00814767740666866	NaN	43.1147994995117
677	85.5802536010742	10.255163192749	-7.34380340576172	0.0301638916134834	-0.0026282137259841	0.0103587592020631	-0.0172385573387146	NaN	42.7901268005371
678	84.9309005737305	10.255163192749	-7.86328220367432	0.0496443510055542	-0.0295761823654175	0.0301638916134834	-0.0526280589401722	NaN	42.4654502868652
679	86.8789520263672	8.3071174621582	-7.79834747314453	0.0467222817242146	-0.0406151078641415	0.0363327041268349	-0.0454852245748043	NaN	43.4394760131836
680	86.8789520263672	9.28114032745361	-7.86328220367432	0.0483456552028656	-0.0383423902094364	0.0308132413774729	-0.0409397818148136	NaN	43.4394760131836
681	85.5802536010742	9.60581398010254	-7.86328220367432	0.0353586822748184	-0.0328229255974293	0.0217223595827818	-0.0354203209280968	NaN	42.7901268005371
682	83.632209777832	9.60581398010254	-7.86328220367432	0.0275664981454611	-0.0182125810533762	0.0175015944987535	-0.0208099745213985	NaN	41.816104888916
683	83.632209777832	9.28114032745361	-7.14899873733521	0.0194496400654316	-0.0237320438027382	0.0191249661147594	-0.00100484199356288	NaN	41.816104888916
684	82.9828567504883	9.28114032745361	-7.47367286682129	0.00743668992072344	-0.0156151866540313	0.0262678004801273	0.00613799272105098	NaN	41.4914283752441
685	82.3335113525391	9.28114032745361	-7.73341274261475	0.00808603875339031	-0.0165892094373703	0.0191249661147594	0.00613799272105098	NaN	41.1667556762695
686	83.632209777832	9.60581398010254	-7.6684775352478	-0.00230353930965066	-3.08191010844894e-05	0.00126787810586393	0.0113327819854021	NaN	41.816104888916
687	83.632209777832	9.60581398010254	-7.60354280471802	-0.0165892094373703	0.0132808275520802	-0.0243813935667276	0.0207483377307653	NaN	41.816104888916
688	84.2815551757813	9.28114032745361	-7.6684775352478	-0.0428878292441368	0.0337353087961674	-0.0415891297161579	0.0444495603442192	NaN	42.1407775878906
689	86.2295989990234	8.95646572113037	-8.51263046264648	-0.0409397818148136	0.0386054255068302	-0.0406151078641415	0.045423585921526	NaN	43.1147994995117
690	86.8789520263672	8.63179111480713	-7.6684775352478	-0.0467839203774929	0.040228795260191	-0.0458098985254765	0.0535404421389103	NaN	43.4394760131836
691	84.9309005737305	9.93048858642578	-7.73341274261475	-0.0308748781681061	0.0298392176628113	-0.0354203209280968	0.0298392176628113	NaN	42.4654502868652
692	85.5802536010742	9.60581398010254	-7.6684775352478	-0.0149658378213644	0.01847561635077	-0.0169138833880424	0.00808603875339031	NaN	42.7901268005371
693	84.9309005737305	9.60581398010254	-7.47367286682129	-0.0165892094373703	0.00256657530553639	-0.017887907102704	-0.00619963090866804	NaN	42.4654502868652
694	86.2295989990234	9.28114032745361	-7.47367286682129	-0.0133424662053585	0.00711201597005129	-0.00425158534198999	-0.00230353930965066	NaN	43.1147994995117
695	86.2295989990234	8.95646572113037	-7.27886867523193	-0.0126931173726916	-0.00425158534198999	-0.0026282137259841	-0.00814767740666866	NaN	43.1147994995117
696	88.1776504516602	7.33309412002563	-7.60354280471802	-0.00295288790948689	-0.00652430532500148	0.000943203864153475	-0.0149658378213644	NaN	44.0888252258301
697	87.5282974243164	7.65776824951172	-7.4087381362915	0.0243197549134493	-0.0247060675173998	0.0321119390428066	-0.0354203209280968	NaN	43.7641487121582
698	86.8789520263672	8.63179111480713	-7.6684775352478	0.0441248863935471	-0.0490566417574883	0.036657378077507	-0.0552254542708397	NaN	43.4394760131836
699	86.8789520263672	8.3071174621582	-7.79834747314453	0.0321119390428066	-0.0480826161801815	0.0392547734081745	-0.0448358729481697	NaN	43.4394760131836
700	85.5802536010742	9.28114032745361	-7.60354280471802	0.0382807515561581	-0.050680011510849	0.0457482598721981	-0.0415891297161579	NaN	42.7901268005371
701	86.8789520263672	8.63179111480713	-7.27886867523193	0.0347093306481838	-0.0324982516467571	0.0285405199974775	-0.0308748781681061	NaN	43.4394760131836
702	86.8789520263672	8.63179111480713	-7.47367286682129	0.0259431265294552	-0.0260047651827335	0.0106834331527352	-0.0191866029053926	NaN	43.4394760131836
703	86.2295989990234	8.63179111480713	-7.4087381362915	0.0132808275520802	-0.0139918150380254	0.00743668992072344	-0.00749832857400179	NaN	43.1147994995117
704	86.8789520263672	8.95646572113037	-7.73341274261475	0.0165275707840919	-0.0120437685400248	0.00873538758605719	0.00354059832170606	NaN	43.4394760131836
705	86.8789520263672	7.98244285583496	-7.60354280471802	0.00256657530553639	-0.0143164889886975	0.00743668992072344	0.00613799272105098	NaN	43.4394760131836
706	85.5802536010742	9.93048858642578	-7.73341274261475	-0.000680167751852423	-0.00392691092565656	-0.0110697457566857	0.011982130818069	NaN	42.7901268005371
707	87.5282974243164	8.95646572113037	-7.53860807418823	-0.0237320438027382	0.0252937767654657	-0.0425631552934647	0.0226963832974434	NaN	43.7641487121582
708	86.8789520263672	9.28114032745361	-8.05808639526367	-0.0386670641601086	0.0421768426895142	-0.048407293856144	0.0548391379415989	NaN	43.4394760131836
709	86.8789520263672	9.60581398010254	-8.25289154052734	-0.0393164120614529	0.0428261905908585	-0.0402904339134693	0.0606832765042782	NaN	43.4394760131836
710	86.2295989990234	10.255163192749	-8.05808639526367	-0.0445111989974976	0.0626313239336014	-0.0386670641601086	0.0496443510055542	NaN	43.1147994995117
711	87.5282974243164	8.63179111480713	-7.60354280471802	-0.0324982516467571	0.0499690249562263	-0.0357449948787689	0.0330859608948231	NaN	43.7641487121582
712	86.8789520263672	9.60581398010254	-7.4087381362915	-0.0143164889886975	0.0489950031042099	-0.0175632312893867	0.0181509424000978	NaN	43.4394760131836
713	88.1776504516602	8.3071174621582	-7.27886867523193	-0.0130177913233638	0.0298392176628113	-0.0156151866540313	0.0210730116814375	NaN	44.0888252258301
714	86.2295989990234	8.95646572113037	-7.4087381362915	-0.0165892094373703	0.0226963832974434	0.00159255252219737	-0.00197886489331722	NaN	43.1147994995117
715	87.5282974243164	8.63179111480713	-7.47367286682129	-0.0165892094373703	0.0252937767654657	-0.00782300252467394	-0.00230353930965066	NaN	43.7641487121582
716	84.2815551757813	9.28114032745361	-7.79834747314453	-0.00230353930965066	0.0207483377307653	-0.00749832857400179	-0.0100957229733467	NaN	42.1407775878906
717	85.5802536010742	8.63179111480713	-7.27886867523193	0.0308132413774729	0.00256657530553639	0.0239950809627771	-0.0370436906814575	NaN	42.7901268005371
718	84.2815551757813	8.3071174621582	-6.88925933837891	0.0321119390428066	-0.0266541130840778	0.0399041213095188	-0.0607449151575565	NaN	42.1407775878906
719	82.3335113525391	9.60581398010254	-7.6684775352478	0.0347093306481838	-0.0370436906814575	0.0330859608948231	-0.0568488240242004	NaN	41.1667556762695
720	84.9309005737305	8.3071174621582	-7.47367286682129	0.0337353087961674	-0.0441865250468254	0.025618452578783	-0.0425631552934647	NaN	42.4654502868652
721	84.2815551757813	8.3071174621582	-7.60354280471802	0.0288651939481497	-0.0318489037454128	0.0275664981454611	-0.0406151078641415	NaN	42.1407775878906
722	84.2815551757813	9.28114032745361	-7.6684775352478	0.0213976856321096	-0.0221086721867323	0.0126314787194133	-0.0208099745213985	NaN	42.1407775878906
723	84.9309005737305	9.60581398010254	-7.6684775352478	0.0178262684494257	-0.028926832601428	0.00289124972186983	-0.0169138833880424	NaN	42.4654502868652
724	84.2815551757813	9.60581398010254	-7.4087381362915	0.01100810803473	-0.0221086721867323	0.0132808275520802	0.00808603875339031	NaN	42.1407775878906
725	85.5802536010742	9.93048858642578	-7.99315214157104	0.00873538758605719	-0.0169138833880424	-0.00197886489331722	-0.000680167751852423	NaN	42.7901268005371
726	86.2295989990234	8.95646572113037	-7.47367286682129	0.0116574559360743	-0.0185372550040483	-0.0156151866540313	0.00776136433705688	NaN	43.1147994995117
727	86.2295989990234	8.63179111480713	-7.73341274261475	-0.0195112787187099	0.0155535480007529	-0.0273034609854221	0.00873538758605719	NaN	43.1147994995117
728	86.8789520263672	7.65776824951172	-7.53860807418823	-0.0386670641601086	0.0334106348454952	-0.0477579422295094	0.0558131635189056	NaN	43.4394760131836
729	86.8789520263672	8.63179111480713	-7.79834747314453	-0.0341216214001179	0.0441248863935471	-0.0136671401560307	0.0580858811736107	NaN	43.4394760131836
730	85.5802536010742	8.3071174621582	-7.47367286682129	-0.0415891297161579	0.0584105588495731	-0.0172385573387146	0.0515923984348774	NaN	42.7901268005371
731	85.5802536010742	8.95646572113037	-7.73341274261475	-0.0256800893694162	0.0554884895682335	-0.00490093370899558	0.0327612869441509	NaN	42.7901268005371
732	86.2295989990234	7.65776824951172	-7.73341274261475	-0.0117190945893526	0.0502936989068985	-0.0117190945893526	0.0149041991680861	NaN	43.1147994995117
733	85.5802536010742	8.3071174621582	-7.60354280471802	-0.00782300252467394	0.047696303576231	-0.00977104809135199	-0.000680167751852423	NaN	42.7901268005371
734	85.5802536010742	8.95646572113037	-7.79834747314453	-0.0139918150380254	0.0379560738801956	-0.00879702530801296	0.00938473641872406	NaN	42.7901268005371
735	84.9309005737305	9.28114032745361	-7.6684775352478	-0.0104203969240189	0.0262678004801273	-0.0139918150380254	-3.08191010844894e-05	NaN	42.4654502868652
736	84.9309005737305	9.28114032745361	-7.4087381362915	-3.08191010844894e-05	0.0197743140161037	-0.0227580219507217	-0.00360223650932312	NaN	42.4654502868652
737	84.9309005737305	9.28114032745361	-7.86328220367432	0.0288651939481497	-0.00522560812532902	0.00516396993771195	-0.0276281367987394	NaN	42.4654502868652
738	85.5802536010742	9.28114032745361	-8.18795680999756	0.0463976077735424	-0.0464592464268208	0.01847561635077	-0.055874802172184	NaN	42.7901268005371
739	86.8789520263672	8.3071174621582	-7.79834747314453	0.041852168738842	-0.0490566417574883	0.0298392176628113	-0.0435371771454811	NaN	43.4394760131836
740	86.8789520263672	8.95646572113037	-7.99315214157104	0.0425015166401863	-0.0617189407348633	0.0295145437121391	-0.0428878292441368	NaN	43.4394760131836
741	84.9309005737305	9.28114032745361	-7.86328220367432	0.031137915328145	-0.0561994761228561	0.0126314787194133	-0.0318489037454128	NaN	42.4654502868652
742	86.8789520263672	8.3071174621582	-7.6684775352478	0.0252937767654657	-0.0441865250468254	0.00451462110504508	-0.0162645354866982	NaN	43.4394760131836
743	88.1776504516602	8.63179111480713	-7.99315214157104	0.0236704051494598	-0.038017712533474	0.000618529506027699	-0.00619963090866804	NaN	44.0888252258301
744	88.1776504516602	8.3071174621582	-8.05808639526367	0.012956153601408	-0.0292515084147453	0.00743668992072344	0.00548864435404539	NaN	44.0888252258301
745	86.2295989990234	8.3071174621582	-7.60354280471802	0.00808603875339031	-0.0217839982360601	0.00289124972186983	0.00711201597005129	NaN	43.1147994995117
746	84.9309005737305	9.60581398010254	-8.12302207946777	-0.0026282137259841	-0.00652430532500148	-0.0130177913233638	0.00581331877037883	NaN	42.4654502868652
747	84.9309005737305	8.95646572113037	-7.53860807418823	-0.017887907102704	0.0191249661147594	-0.0308748781681061	0.0324366129934788	NaN	42.4654502868652
748	84.2815551757813	9.60581398010254	-7.79834747314453	-0.0464592464268208	0.0486703291535378	-0.0412644557654858	0.0441248863935471	NaN	42.1407775878906
749	83.632209777832	7.65776824951172	-7.86328220367432	-0.0480826161801815	0.049319677054882	-0.0393164120614529	0.0593845807015896	NaN	41.816104888916
750	84.9309005737305	8.63179111480713	-7.6684775352478	-0.0578228458762169	0.0623066499829292	-0.0367190167307854	0.0545144639909267	NaN	42.4654502868652
751	84.9309005737305	7.98244285583496	-7.86328220367432	-0.0425631552934647	0.0558131635189056	-0.0383423902094364	0.0421768426895142	NaN	42.4654502868652
752	82.9828567504883	9.60581398010254	-7.86328220367432	-0.0224333461374044	0.0574365332722664	-0.0195112787187099	0.0162028968334198	NaN	41.4914283752441
753	86.2295989990234	8.95646572113037	-7.53860807418823	-0.0217839982360601	0.0369820520281792	-0.0276281367987394	-0.000355493422830477	NaN	43.1147994995117
754	87.5282974243164	7.98244285583496	-7.73341274261475	-0.0201606266200542	0.0356833562254906	-0.0104203969240189	0.0103587592020631	NaN	43.7641487121582
755	87.5282974243164	7.65776824951172	-7.53860807418823	-0.0126931173726916	0.0314625911414623	-0.00327756232582033	-0.00392691092565656	NaN	43.7641487121582
756	86.2295989990234	8.3071174621582	-7.9282169342041	0.000293855206109583	0.00841071270406246	0.00126787810586393	-0.00327756232582033	NaN	43.1147994995117
757	88.1776504516602	7.98244285583496	-7.4087381362915	0.0259431265294552	-0.0188619289547205	0.0269171483814716	-0.0256800893694162	NaN	44.0888252258301
758	86.2295989990234	7.98244285583496	-6.75938940048218	0.041852168738842	-0.0571734979748726	0.0590599067509174	-0.048407293856144	NaN	43.1147994995117
759	86.2295989990234	8.3071174621582	-6.88925933837891	0.0360080301761627	-0.0698357969522476	0.0353586822748184	-0.0467839203774929	NaN	43.1147994995117
760	84.9309005737305	7.33309412002563	-6.75938940048218	0.0438002124428749	-0.073731891810894	0.0444495603442192	-0.0510046854615211	NaN	42.4654502868652
761	86.8789520263672	6.68374538421631	-7.01912927627563	0.0304885655641556	-0.0672384053468704	0.0340599827468395	-0.0415891297161579	NaN	43.4394760131836
762	88.1776504516602	7.65776824951172	-7.01912927627563	0.0337353087961674	-0.050680011510849	0.0265924744307995	-0.0182125810533762	NaN	44.0888252258301
763	85.5802536010742	8.3071174621582	-7.14899873733521	0.0136055024340749	-0.0526280589401722	0.0278911720961332	-0.0110697457566857	NaN	42.7901268005371
764	86.8789520263672	8.3071174621582	-6.88925933837891	0.01847561635077	-0.0409397818148136	0.0373067259788513	-0.00132951640989631	NaN	43.4394760131836
765	87.5282974243164	7.65776824951172	-6.75938940048218	0.00548864435404539	-0.0185372550040483	0.0382807515561581	0.00386527273803949	NaN	43.7641487121582
766	87.5282974243164	7.33309412002563	-6.95419406890869	0.00581331877037883	-0.0224333461374044	0.0321119390428066	-3.08191010844894e-05	NaN	43.7641487121582
767	86.8789520263672	7.98244285583496	-7.21393346786499	-0.0152905117720366	0.000943203864153475	0.00808603875339031	0.0168522447347641	NaN	43.4394760131836
768	86.2295989990234	8.3071174621582	-6.82432460784912	-0.0409397818148136	0.0382807515561581	-0.0250307414680719	0.0519170723855495	NaN	43.1147994995117
769	87.5282974243164	9.28114032745361	-7.14899873733521	-0.0354203209280968	0.0415274947881699	-0.0318489037454128	0.0597092546522617	NaN	43.7641487121582
770	86.2295989990234	8.63179111480713	-7.53860807418823	-0.0393164120614529	0.0496443510055542	-0.0497059896588326	0.049319677054882	NaN	43.1147994995117
771	86.8789520263672	8.3071174621582	-7.34380340576172	-0.0315242260694504	0.0386054255068302	-0.0480826161801815	0.0317872650921345	NaN	43.4394760131836
772	87.5282974243164	7.98244285583496	-7.79834747314453	-0.0152905117720366	0.0356833562254906	-0.0409397818148136	0.00743668992072344	NaN	43.7641487121582
773	87.5282974243164	8.63179111480713	-7.9282169342041	-0.00717365415766835	0.0152288740500808	-0.0350956469774246	0.000943203864153475	NaN	43.7641487121582
774	87.5282974243164	8.3071174621582	-7.6684775352478	-0.0123684434220195	0.0191249661147594	-0.0253554154187441	0.00808603875339031	NaN	43.7641487121582
775	86.2295989990234	8.95646572113037	-8.12302207946777	-0.00749832857400179	0.0223717093467712	-0.0104203969240189	-0.00132951640989631	NaN	43.1147994995117
776	86.8789520263672	8.95646572113037	-7.99315214157104	-0.0156151866540313	0.0278911720961332	-0.00392691092565656	-0.0126931173726916	NaN	43.4394760131836
777	85.5802536010742	8.95646572113037	-7.9282169342041	0.040228795260191	-0.00944637414067984	0.0230210572481155	-0.038017712533474	NaN	42.7901268005371
778	87.5282974243164	8.63179111480713	-8.25289154052734	0.0545144639909267	-0.0376930385828018	0.0285405199974775	-0.0493813157081604	NaN	43.7641487121582
779	86.8789520263672	7.65776824951172	-7.99315214157104	0.0444495603442192	-0.0389917381107807	0.0428261905908585	-0.055874802172184	NaN	43.4394760131836
780	86.2295989990234	7.33309412002563	-8.18795680999756	0.0512677207589149	-0.0415891297161579	0.0343846566975117	-0.0493813157081604	NaN	43.1147994995117
781	83.632209777832	8.95646572113037	-8.05808639526367	0.0282158460468054	-0.0299008563160896	0.0246444288641214	-0.0354203209280968	NaN	41.816104888916
782	84.2815551757813	8.3071174621582	-7.6684775352478	0.0285405199974775	-0.0201606266200542	0.0171769186854362	-0.0208099745213985	NaN	42.1407775878906
783	84.9309005737305	7.65776824951172	-7.27886867523193	0.0178262684494257	-0.0146411629393697	0.00873538758605719	-0.0107450718060136	NaN	42.4654502868652
784	84.2815551757813	7.98244285583496	-7.86328220367432	0.0136055024340749	-0.0156151866540313	0.0178262684494257	0.00418994715437293	NaN	42.1407775878906
785	84.2815551757813	8.95646572113037	-7.6684775352478	-0.0117190945893526	-0.0104203969240189	0.0103587592020631	0.00321592413820326	NaN	42.1407775878906
786	84.2815551757813	8.63179111480713	-7.73341274261475	-0.00490093370899558	-0.00132951640989631	0.00126787810586393	0.000618529506027699	NaN	42.1407775878906
787	85.5802536010742	8.95646572113037	-7.6684775352478	-0.0250307414680719	0.0171769186854362	-0.0399657599627972	0.0288651939481497	NaN	42.7901268005371
788	86.2295989990234	8.63179111480713	-7.79834747314453	-0.043212503194809	0.0386054255068302	-0.0370436906814575	0.0431508645415306	NaN	43.1147994995117
789	85.5802536010742	8.95646572113037	-7.47367286682129	-0.0474332682788372	0.0363327041268349	-0.0324982516467571	0.0626313239336014	NaN	42.7901268005371
790	86.8789520263672	7.65776824951172	-7.53860807418823	-0.0519787110388279	0.0428261905908585	-0.039641086012125	0.0558131635189056	NaN	43.4394760131836
791	88.1776504516602	7.33309412002563	-7.27886867523193	-0.0386670641601086	0.0249691028147936	-0.039641086012125	0.0334106348454952	NaN	44.0888252258301
792	87.5282974243164	7.65776824951172	-7.08406400680542	-0.0165892094373703	0.0142548503354192	-0.0273034609854221	0.0142548503354192	NaN	43.7641487121582
793	88.1776504516602	6.03439664840698	-7.01912927627563	-0.00944637414067984	-0.000355493422830477	-0.0146411629393697	-0.00879702530801296	NaN	44.0888252258301
794	87.5282974243164	6.68374538421631	-6.75938940048218	-0.0149658378213644	-0.0182125810533762	-0.00684897974133492	0.0149041991680861	NaN	43.7641487121582
795	87.5282974243164	6.03439664840698	-6.62951993942261	-0.0026282137259841	-0.00555028254166245	-0.00879702530801296	-0.0026282137259841	NaN	43.7641487121582
796	87.5282974243164	7.33309412002563	-7.01912927627563	0.00354059832170606	-0.00490093370899558	0.00159255252219737	-0.00392691092565656	NaN	43.7641487121582
797	87.5282974243164	7.65776824951172	-6.95419406890869	0.0337353087961674	-0.0227580219507217	0.0210730116814375	-0.0172385573387146	NaN	43.7641487121582
798	86.2295989990234	7.33309412002563	-7.34380340576172	0.0447742342948914	-0.0422384813427925	0.0239950809627771	-0.0523033849895	NaN	43.1147994995117
799	87.5282974243164	7.98244285583496	-7.60354280471802	0.0444495603442192	-0.0500306636095047	0.0314625911414623	-0.0435371771454811	NaN	43.7641487121582
800	86.2295989990234	8.3071174621582	-7.27886867523193	0.0392547734081745	-0.0347709693014622	0.031137915328145	-0.048407293856144	NaN	43.1147994995117
801	87.5282974243164	7.65776824951172	-7.4087381362915	0.0363327041268349	-0.0217839982360601	0.00548864435404539	-0.0376930385828018	NaN	43.7641487121582
802	86.2295989990234	7.33309412002563	-7.53860807418823	0.0262678004801273	-0.00977104809135199	-0.00360223650932312	-0.0156151866540313	NaN	43.1147994995117
803	87.5282974243164	8.63179111480713	-7.79834747314453	0.0152288740500808	-0.0113944197073579	-0.0152905117720366	-0.00587495695799589	NaN	43.7641487121582
804	86.2295989990234	8.3071174621582	-7.73341274261475	0.0191249661147594	0.0100340843200684	-0.0182125810533762	0.0100340843200684	NaN	43.1147994995117
805	87.5282974243164	7.65776824951172	-7.79834747314453	0.00483929552137852	0.0181509424000978	-0.0159398596733809	0.00711201597005129	NaN	43.7641487121582
806	86.8789520263672	7.33309412002563	-7.34380340576172	0.00581331877037883	0.01847561635077	-0.0266541130840778	0.01100810803473	NaN	43.4394760131836
807	87.5282974243164	7.98244285583496	-7.6684775352478	-0.0146411629393697	0.0415274947881699	-0.039641086012125	0.0265924744307995	NaN	43.7641487121582
808	86.2295989990234	7.65776824951172	-7.79834747314453	-0.0438618510961533	0.0577612072229385	-0.0532774068415165	0.0532157681882381	NaN	43.1147994995117
809	86.8789520263672	7.98244285583496	-8.12302207946777	-0.0510046854615211	0.0502936989068985	-0.0461345724761486	0.0545144639909267	NaN	43.4394760131836
810	86.8789520263672	8.63179111480713	-7.99315214157104	-0.0529527328908443	0.0525664202868938	-0.0350956469774246	0.0571118593215942	NaN	43.4394760131836
811	85.5802536010742	9.28114032745361	-7.9282169342041	-0.0370436906814575	0.0389300994575024	-0.0247060675173998	0.0376313999295235	NaN	42.7901268005371
812	87.5282974243164	7.65776824951172	-7.53860807418823	-0.0185372550040483	0.0301638916134834	-0.00782300252467394	0.01847561635077	NaN	43.7641487121582
813	84.9309005737305	7.65776824951172	-7.73341274261475	-0.0204853005707264	0.0136055024340749	-0.000680167751852423	0.0103587592020631	NaN	42.4654502868652
814	84.2815551757813	8.63179111480713	-7.9282169342041	-0.0175632312893867	0.000943203864153475	-0.00490093370899558	0.000293855206109583	NaN	42.1407775878906
815	83.632209777832	9.28114032745361	-7.79834747314453	-0.0156151866540313	-0.00230353930965066	0.00711201597005129	0.00483929552137852	NaN	41.816104888916
816	83.632209777832	8.63179111480713	-7.79834747314453	0.00451462110504508	-0.00717365415766835	0.00906006153672934	-0.00879702530801296	NaN	41.816104888916
817	83.632209777832	8.95646572113037	-7.6684775352478	0.0259431265294552	-0.0227580219507217	0.0386054255068302	-0.0217839982360601	NaN	41.816104888916
818	86.8789520263672	7.65776824951172	-7.53860807418823	0.0460729338228703	-0.0552254542708397	0.0470469556748867	-0.048407293856144	NaN	43.4394760131836
819	85.5802536010742	8.63179111480713	-7.53860807418823	0.0379560738801956	-0.0613942667841911	0.0567871853709221	-0.0477579422295094	NaN	42.7901268005371
820	86.8789520263672	7.65776824951172	-7.53860807418823	0.0483456552028656	-0.0652903541922569	0.0496443510055542	-0.0445111989974976	NaN	43.4394760131836
821	84.9309005737305	8.63179111480713	-7.53860807418823	0.0298392176628113	-0.0542514286935329	0.0298392176628113	-0.0328229255974293	NaN	42.4654502868652
822	84.9309005737305	8.3071174621582	-7.60354280471802	0.0350340083241463	-0.0458098985254765	0.0191249661147594	-0.0247060675173998	NaN	42.4654502868652
823	84.9309005737305	7.98244285583496	-7.34380340576172	0.0249691028147936	-0.0386670641601086	0.01847561635077	-0.0169138833880424	NaN	42.4654502868652
824	84.9309005737305	7.98244285583496	-7.34380340576172	0.0181509424000978	-0.0328229255974293	0.0171769186854362	0.000618529506027699	NaN	42.4654502868652
825	84.2815551757813	7.33309412002563	-7.6684775352478	0.0126314787194133	-0.0230826959013939	0.00906006153672934	-0.00100484199356288	NaN	42.1407775878906
826	86.8789520263672	7.98244285583496	-7.73341274261475	0.00678734155371785	-0.0175632312893867	-0.0026282137259841	-0.00392691092565656	NaN	43.4394760131836
827	86.2295989990234	8.3071174621582	-6.88925933837891	-0.0195112787187099	0.012956153601408	-0.0247060675173998	0.0181509424000978	NaN	43.1147994995117
828	86.2295989990234	7.65776824951172	-6.95419406890869	-0.0402904339134693	0.0512677207589149	-0.0373683646321297	0.0415274947881699	NaN	43.1147994995117
829	86.2295989990234	7.98244285583496	-7.27886867523193	-0.0367190167307854	0.0519170723855495	-0.0318489037454128	0.0541897900402546	NaN	43.1147994995117
830	87.5282974243164	8.3071174621582	-7.14899873733521	-0.050680011510849	0.0720468759536743	-0.0402904339134693	0.0506183728575706	NaN	43.7641487121582
831	88.1776504516602	7.33309412002563	-7.60354280471802	-0.0315242260694504	0.0610079504549503	-0.0305502042174339	0.0340599827468395	NaN	44.0888252258301
832	86.2295989990234	8.63179111480713	-7.73341274261475	-0.0191866029053926	0.0652287155389786	-0.0276281367987394	0.01847561635077	NaN	43.1147994995117
833	86.2295989990234	7.98244285583496	-7.73341274261475	-0.0133424662053585	0.0506183728575706	-0.0224333461374044	0.0207483377307653	NaN	43.1147994995117
834	88.1776504516602	7.65776824951172	-7.47367286682129	-0.0113944197073579	0.0463976077735424	-0.00295288790948689	0.00321592413820326	NaN	44.0888252258301
835	88.8269958496094	7.65776824951172	-7.60354280471802	-0.00457625929266214	0.0392547734081745	-0.0162645354866982	-0.00230353930965066	NaN	44.4134979248047
836	87.5282974243164	7.00841951370239	-7.47367286682129	0.00841071270406246	0.0343846566975117	-0.0126931173726916	-0.00522560812532902	NaN	43.7641487121582
837	88.1776504516602	7.65776824951172	-8.05808639526367	0.0347093306481838	0.00159255252219737	0.0136055024340749	-0.0279528107494116	NaN	44.0888252258301
838	86.2295989990234	8.63179111480713	-7.86328220367432	0.0519170723855495	-0.039641086012125	0.0252937767654657	-0.0503553375601768	NaN	43.1147994995117
839	86.8789520263672	7.65776824951172	-7.79834747314453	0.0473716296255589	-0.0454852245748043	0.0259431265294552	-0.0542514286935329	NaN	43.4394760131836
840	85.5802536010742	8.95646572113037	-7.99315214157104	0.0561378374695778	-0.0458098985254765	0.0473716296255589	-0.0464592464268208	NaN	42.7901268005371
841	86.8789520263672	7.65776824951172	-7.6684775352478	0.0395794473588467	-0.0435371771454811	0.0103587592020631	-0.0399657599627972	NaN	43.4394760131836
842	86.8789520263672	7.33309412002563	-7.47367286682129	0.0327612869441509	-0.038017712533474	0.0100340843200684	-0.0146411629393697	NaN	43.4394760131836
843	87.5282974243164	7.65776824951172	-7.86328220367432	0.0136055024340749	-0.0331475995481014	0.0106834331527352	-0.0123684434220195	NaN	43.7641487121582
844	86.8789520263672	7.65776824951172	-7.99315214157104	0.0126314787194133	-0.0334722734987736	0.013930176384747	0.00159255252219737	NaN	43.4394760131836
845	87.5282974243164	7.65776824951172	-7.86328220367432	0.013930176384747	-0.0243813935667276	0.0142548503354192	0.00808603875339031	NaN	43.7641487121582
846	86.2295989990234	7.00841951370239	-7.6684775352478	0.00841071270406246	-0.0169138833880424	-0.00230353930965066	0.00289124972186983	NaN	43.1147994995117
847	84.9309005737305	7.98244285583496	-7.60354280471802	-0.0165892094373703	0.00418994715437293	-0.0237320438027382	0.0249691028147936	NaN	42.4654502868652
848	83.632209777832	8.63179111480713	-7.53860807418823	-0.0519787110388279	0.0259431265294552	-0.0412644557654858	0.0509430468082428	NaN	41.816104888916
849	84.9309005737305	8.3071174621582	-7.79834747314453	-0.0487319678068161	0.0282158460468054	-0.0308748781681061	0.0629559978842735	NaN	42.4654502868652
850	84.2815551757813	8.3071174621582	-7.86328220367432	-0.0532774068415165	0.0415274947881699	-0.0412644557654858	0.0522417463362217	NaN	42.1407775878906
851	84.2815551757813	8.95646572113037	-7.9282169342041	-0.0406151078641415	0.0441248863935471	-0.0302255302667618	0.0399041213095188	NaN	42.1407775878906
852	85.5802536010742	7.65776824951172	-7.53860807418823	-0.0211346503347158	0.0327612869441509	-0.0302255302667618	0.0194496400654316	NaN	42.7901268005371
853	86.2295989990234	7.65776824951172	-7.01912927627563	-0.0263294391334057	0.0239950809627771	-0.0130177913233638	0.011982130818069	NaN	43.1147994995117
854	86.8789520263672	8.3071174621582	-7.4087381362915	-0.0146411629393697	0.0142548503354192	-0.0156151866540313	0.0106834331527352	NaN	43.4394760131836
855	86.2295989990234	8.63179111480713	-7.73341274261475	-0.00814767740666866	0.0243197549134493	-0.00392691092565656	0.00418994715437293	NaN	43.1147994995117
856	85.5802536010742	7.65776824951172	-7.6684775352478	-0.00425158534198999	0.0142548503354192	-0.0126931173726916	-0.0146411629393697	NaN	42.7901268005371
857	85.5802536010742	7.65776824951172	-7.60354280471802	0.0275664981454611	-0.00879702530801296	0.01847561635077	-0.0211346503347158	NaN	42.7901268005371
858	87.5282974243164	6.35907125473022	-7.21393346786499	0.0450989119708538	-0.0318489037454128	0.0223717093467712	-0.0555501282215118	NaN	43.7641487121582
859	85.5802536010742	7.00841951370239	-7.14899873733521	0.040228795260191	-0.0363943427801132	0.0223717093467712	-0.0477579422295094	NaN	42.7901268005371
860	88.1776504516602	6.03439664840698	-7.4087381362915	0.047696303576231	-0.0406151078641415	0.0408781431615353	-0.0545761026442051	NaN	44.0888252258301
861	86.8789520263672	7.00841951370239	-7.60354280471802	0.029189869761467	-0.0441865250468254	0.0213976856321096	-0.039641086012125	NaN	43.4394760131836
862	85.5802536010742	7.33309412002563	-7.73341274261475	0.0340599827468395	-0.0328229255974293	0.0132808275520802	-0.0341216214001179	NaN	42.7901268005371
863	85.5802536010742	7.65776824951172	-7.53860807418823	0.0142548503354192	-0.0217839982360601	0.00483929552137852	-0.00944637414067984	NaN	42.7901268005371
864	86.2295989990234	8.3071174621582	-7.34380340576172	0.0162028968334198	-0.0299008563160896	0.00808603875339031	-0.00717365415766835	NaN	43.1147994995117
865	85.5802536010742	7.98244285583496	-7.14899873733521	0.00581331877037883	-0.0191866029053926	0.00451462110504508	0.00354059832170606	NaN	42.7901268005371
866	86.8789520263672	7.65776824951172	-7.4087381362915	0.00354059832170606	-0.0198359526693821	-0.00132951640989631	0.000943203864153475	NaN	43.4394760131836
867	85.5802536010742	7.65776824951172	-7.79834747314453	-0.0159398596733809	0.00191722682211548	-0.0318489037454128	0.0262678004801273	NaN	42.7901268005371
868	87.5282974243164	7.33309412002563	-7.79834747314453	-0.0354203209280968	0.0213976856321096	-0.0376930385828018	0.045423585921526	NaN	43.7641487121582
869	86.2295989990234	7.98244285583496	-7.79834747314453	-0.0376930385828018	0.0308132413774729	-0.0350956469774246	0.0574365332722664	NaN	43.1147994995117
870	87.5282974243164	7.33309412002563	-7.47367286682129	-0.0493813157081604	0.0343846566975117	-0.0331475995481014	0.0558131635189056	NaN	43.7641487121582
871	88.1776504516602	7.33309412002563	-7.47367286682129	-0.0305502042174339	0.036657378077507	-0.0299008563160896	0.0408781431615353	NaN	44.0888252258301
872	87.5282974243164	8.3071174621582	-8.05808639526367	-0.0110697457566857	0.0210730116814375	-0.0243813935667276	0.0207483377307653	NaN	43.7641487121582
873	87.5282974243164	7.98244285583496	-8.05808639526367	-0.00944637414067984	0.0226963832974434	-0.0149658378213644	0.011982130818069	NaN	43.7641487121582
874	86.8789520263672	7.00841951370239	-7.79834747314453	-0.0110697457566857	0.0113327819854021	-0.00165419070981443	0.0132808275520802	NaN	43.4394760131836
875	89.4763412475586	7.00841951370239	-7.6684775352478	-0.0133424662053585	0.0168522447347641	0.00646266713738441	0.00906006153672934	NaN	44.7381706237793
876	87.5282974243164	7.00841951370239	-7.34380340576172	-0.000680167751852423	0.0123068047687411	0.0175015944987535	-0.00327756232582033	NaN	43.7641487121582
877	87.5282974243164	7.00841951370239	-7.27886867523193	0.0356833562254906	-0.0156151866540313	0.0239950809627771	-0.0208099745213985	NaN	43.7641487121582
878	84.2815551757813	8.3071174621582	-7.6684775352478	0.0489950031042099	-0.0324982516467571	0.0334106348454952	-0.0523033849895	NaN	42.1407775878906
879	86.8789520263672	6.68374538421631	-7.79834747314453	0.0340599827468395	-0.0409397818148136	0.0317872650921345	-0.0480826161801815	NaN	43.4394760131836
880	83.632209777832	7.98244285583496	-7.79834747314453	0.0389300994575024	-0.0224333461374044	0.0249691028147936	-0.043212503194809	NaN	41.816104888916
881	83.632209777832	7.33309412002563	-7.60354280471802	0.0259431265294552	-0.00977104809135199	0.0158782228827477	-0.0279528107494116	NaN	41.816104888916
882	84.9309005737305	6.68374538421631	-7.21393346786499	0.0301638916134834	0.00613799272105098	0.01100810803473	-0.0221086721867323	NaN	42.4654502868652
883	86.2295989990234	7.00841951370239	-7.4087381362915	0.0168522447347641	-0.00132951640989631	-0.00165419070981443	-0.00749832857400179	NaN	43.1147994995117
884	86.8789520263672	6.68374538421631	-7.6684775352478	0.00678734155371785	0.000618529506027699	-0.00912170019000769	0.00418994715437293	NaN	43.4394760131836
885	86.8789520263672	7.33309412002563	-7.73341274261475	0.00613799272105098	0.00613799272105098	0.00451462110504508	-0.000680167751852423	NaN	43.4394760131836
886	84.9309005737305	7.65776824951172	-7.86328220367432	-0.00717365415766835	0.0252937767654657	-0.0185372550040483	0.00159255252219737	NaN	42.4654502868652
887	88.1776504516602	7.00841951370239	-7.73341274261475	-0.0237320438027382	0.0343846566975117	-0.0503553375601768	0.0158782228827477	NaN	44.0888252258301
888	86.8789520263672	7.65776824951172	-7.4087381362915	-0.0402904339134693	0.0548391379415989	-0.0594462193548679	0.0425015166401863	NaN	43.4394760131836
889	87.5282974243164	6.35907125473022	-6.75938940048218	-0.0445111989974976	0.040228795260191	-0.0376930385828018	0.0496443510055542	NaN	43.7641487121582
890	86.8789520263672	6.68374538421631	-7.79834747314453	-0.0490566417574883	0.0343846566975117	-0.0350956469774246	0.0444495603442192	NaN	43.4394760131836
891	85.5802536010742	7.00841951370239	-7.73341274261475	-0.0341216214001179	0.0194496400654316	-0.0211346503347158	0.0223717093467712	NaN	42.7901268005371
892	85.5802536010742	6.68374538421631	-7.6684775352478	-0.0143164889886975	0.00191722682211548	-0.0146411629393697	0.0149041991680861	NaN	42.7901268005371
893	86.2295989990234	6.68374538421631	-7.4087381362915	-0.0146411629393697	-0.00132951640989631	-0.00717365415766835	-0.00327756232582033	NaN	43.1147994995117
894	86.2295989990234	7.00841951370239	-7.27886867523193	-0.00944637414067984	-0.00425158534198999	-0.00717365415766835	-0.00847235135734081	NaN	43.1147994995117
895	86.2295989990234	7.65776824951172	-7.60354280471802	-0.00295288790948689	-0.00327756232582033	0.00451462110504508	-0.00782300252467394	NaN	43.1147994995117
896	86.8789520263672	7.65776824951172	-7.73341274261475	0.000618529506027699	-0.0110697457566857	0.00386527273803949	-0.0165892094373703	NaN	43.4394760131836
897	86.2295989990234	7.65776824951172	-7.60354280471802	0.0275664981454611	-0.0276281367987394	0.0269171483814716	-0.0360696688294411	NaN	43.1147994995117
898	88.1776504516602	6.35907125473022	-7.60354280471802	0.0499690249562263	-0.0419138073921204	0.0480209775269032	-0.0555501282215118	NaN	44.0888252258301
899	85.5802536010742	7.65776824951172	-7.6684775352478	0.0415274947881699	-0.0516540370881557	0.0317872650921345	-0.0532774068415165	NaN	42.7901268005371
900	88.1776504516602	6.68374538421631	-7.47367286682129	0.0515923984348774	-0.0539267547428608	0.0438002124428749	-0.0474332682788372	NaN	44.0888252258301
901	88.1776504516602	6.35907125473022	-7.53860807418823	0.0272418223321438	-0.0412644557654858	0.0249691028147936	-0.0315242260694504	NaN	44.0888252258301
902	86.8789520263672	7.98244285583496	-8.25289154052734	0.0285405199974775	-0.0331475995481014	0.00841071270406246	-0.0143164889886975	NaN	43.4394760131836
903	85.5802536010742	7.33309412002563	-8.05808639526367	0.0213976856321096	-0.0227580219507217	0.00613799272105098	0.00321592413820326	NaN	42.7901268005371
904	85.5802536010742	8.3071174621582	-8.05808639526367	0.0116574559360743	-0.0230826959013939	0.0103587592020631	0.00451462110504508	NaN	42.7901268005371
905	88.1776504516602	6.68374538421631	-7.79834747314453	0.00613799272105098	-0.0185372550040483	0.0145795252174139	0.0171769186854362	NaN	44.0888252258301
906	86.8789520263672	6.68374538421631	-7.47367286682129	0.00548864435404539	-0.0162645354866982	0.013930176384747	0.00711201597005129	NaN	43.4394760131836
907	87.5282974243164	7.00841951370239	-7.86328220367432	-0.0136671401560307	0.00678734155371785	-0.0286021586507559	0.0425015166401863	NaN	43.7641487121582
908	88.1776504516602	7.00841951370239	-7.73341274261475	-0.032173577696085	0.0373067259788513	-0.0263294391334057	0.0593845807015896	NaN	44.0888252258301
909	86.2295989990234	7.65776824951172	-7.86328220367432	-0.0425631552934647	0.0457482598721981	-0.0185372550040483	0.0665274113416672	NaN	43.1147994995117
910	87.5282974243164	6.68374538421631	-7.60354280471802	-0.0402904339134693	0.045423585921526	-0.0146411629393697	0.0606832765042782	NaN	43.7641487121582
911	87.5282974243164	6.03439664840698	-7.6684775352478	-0.0354203209280968	0.049319677054882	-0.00879702530801296	0.0441248863935471	NaN	43.7641487121582
912	84.9309005737305	6.35907125473022	-7.08406400680542	-0.0211346503347158	0.0408781431615353	-0.0152905117720366	0.0239950809627771	NaN	42.4654502868652
913	86.2295989990234	6.68374538421631	-7.73341274261475	-0.0172385573387146	0.0467222817242146	-0.0117190945893526	-0.00132951640989631	NaN	43.1147994995117
914	84.9309005737305	6.35907125473022	-7.60354280471802	-0.0172385573387146	0.0460729338228703	-0.0217839982360601	0.00743668992072344	NaN	42.4654502868652
915	85.5802536010742	5.7097225189209	-7.73341274261475	-0.0143164889886975	0.0405534692108631	-0.0266541130840778	0.000618529506027699	NaN	42.7901268005371
916	84.2815551757813	6.03439664840698	-7.47367286682129	-0.00327756232582033	0.0460729338228703	-0.0350956469774246	-0.00717365415766835	NaN	42.1407775878906
917	85.5802536010742	6.68374538421631	-7.60354280471802	0.0340599827468395	0.01847561635077	-0.0100957229733467	-0.038017712533474	NaN	42.7901268005371
918	84.9309005737305	7.33309412002563	-7.47367286682129	0.0483456552028656	-0.00425158534198999	0.0113327819854021	-0.0555501282215118	NaN	42.4654502868652
919	87.5282974243164	6.03439664840698	-7.47367286682129	0.0447742342948914	-0.0370436906814575	0.0142548503354192	-0.0539267547428608	NaN	43.7641487121582
920	86.2295989990234	7.33309412002563	-7.47367286682129	0.045423585921526	-0.021459324285388	0.0168522447347641	-0.048407293856144	NaN	43.1147994995117
921	86.2295989990234	7.65776824951172	-7.60354280471802	0.0399041213095188	-0.0159398596733809	0.0152288740500808	-0.0402904339134693	NaN	43.1147994995117
922	86.2295989990234	6.03439664840698	-7.47367286682129	0.0392547734081745	0.00321592413820326	0.00126787810586393	-0.0227580219507217	NaN	43.1147994995117
923	88.1776504516602	5.38504838943481	-7.47367286682129	0.0236704051494598	-0.028926832601428	0.0145795252174139	-0.00684897974133492	NaN	44.0888252258301
924	87.5282974243164	4.41102504730225	-7.08406400680542	0.0155535480007529	-0.0299008563160896	0.0103587592020631	0.00483929552137852	NaN	43.7641487121582
925	86.2295989990234	6.03439664840698	-7.73341274261475	0.00938473641872406	-0.0237320438027382	0.0158782228827477	0.00808603875339031	NaN	43.1147994995117
926	86.8789520263672	6.03439664840698	-7.6684775352478	0.00841071270406246	-0.0230826959013939	0.00451462110504508	0.0100340843200684	NaN	43.4394760131836
927	86.2295989990234	4.73569965362549	-7.21393346786499	-0.0224333461374044	0.000943203864153475	-0.0311995539814234	0.0252937767654657	NaN	43.1147994995117
928	86.8789520263672	6.03439664840698	-7.79834747314453	-0.0350956469774246	0.0145795252174139	-0.028926832601428	0.0506183728575706	NaN	43.4394760131836
929	88.1776504516602	5.7097225189209	-7.53860807418823	-0.0415891297161579	0.0275664981454611	-0.0279528107494116	0.0564625114202499	NaN	44.0888252258301
930	88.1776504516602	7.33309412002563	-7.34380340576172	-0.039641086012125	0.0353586822748184	-0.017887907102704	0.0554884895682335	NaN	44.0888252258301
931	85.5802536010742	6.68374538421631	-7.6684775352478	-0.0302255302667618	0.0282158460468054	-0.0136671401560307	0.0350340083241463	NaN	42.7901268005371
932	86.2295989990234	6.35907125473022	-7.79834747314453	-0.021459324285388	0.0175015944987535	-0.0156151866540313	0.00711201597005129	NaN	43.1147994995117
933	85.5802536010742	6.68374538421631	-7.73341274261475	-0.0162645354866982	0.00743668992072344	-0.00132951640989631	0.00646266713738441	NaN	42.7901268005371
934	86.8789520263672	7.00841951370239	-7.73341274261475	-0.0169138833880424	-0.00165419070981443	-0.00749832857400179	-0.00457625929266214	NaN	43.4394760131836
935	86.2295989990234	6.35907125473022	-7.9282169342041	-0.0152905117720366	-3.08191010844894e-05	-0.0133424662053585	-0.00490093370899558	NaN	43.1147994995117
936	87.5282974243164	7.00841951370239	-7.99315214157104	0.00451462110504508	0.00256657530553639	-0.000355493422830477	-0.0195112787187099	NaN	43.7641487121582
937	87.5282974243164	6.03439664840698	-7.99315214157104	0.0298392176628113	-0.0211346503347158	0.013930176384747	-0.0373683646321297	NaN	43.7641487121582
938	87.5282974243164	6.35907125473022	-7.86328220367432	0.0425015166401863	-0.0519787110388279	0.031137915328145	-0.0584721975028515	NaN	43.7641487121582
939	87.5282974243164	6.35907125473022	-7.73341274261475	0.0376313999295235	-0.0594462193548679	0.0275664981454611	-0.0532774068415165	NaN	43.7641487121582
940	86.2295989990234	7.65776824951172	-7.73341274261475	0.0376313999295235	-0.0623682886362076	0.0272418223321438	-0.0458098985254765	NaN	43.1147994995117
941	89.4763412475586	5.38504838943481	-7.4087381362915	0.0347093306481838	-0.0415891297161579	0.0116574559360743	-0.0409397818148136	NaN	44.7381706237793
942	86.8789520263672	6.03439664840698	-7.6684775352478	0.0226963832974434	-0.03444629535079	0.012956153601408	-0.0230826959013939	NaN	43.4394760131836
943	88.8269958496094	5.38504838943481	-7.9282169342041	0.0181509424000978	-0.0331475995481014	0.00711201597005129	-0.00814767740666866	NaN	44.4134979248047
944	86.2295989990234	5.7097225189209	-7.6684775352478	0.000293855206109583	-0.0367190167307854	0.0165275707840919	0.0106834331527352	NaN	43.1147994995117
945	86.8789520263672	5.7097225189209	-7.4087381362915	0.00646266713738441	-0.0217839982360601	0.0106834331527352	0.0126314787194133	NaN	43.4394760131836
946	83.632209777832	6.03439664840698	-7.60354280471802	0.00386527273803949	-0.0104203969240189	0.000293855206109583	0.00548864435404539	NaN	41.816104888916
947	84.2815551757813	5.7097225189209	-7.60354280471802	-0.0324982516467571	0.00126787810586393	-0.0263294391334057	0.0236704051494598	NaN	42.1407775878906
948	85.5802536010742	5.7097225189209	-7.60354280471802	-0.0438618510961533	0.0301638916134834	-0.0376930385828018	0.0532157681882381	NaN	42.7901268005371
949	84.9309005737305	6.68374538421631	-7.79834747314453	-0.0373683646321297	0.0308132413774729	-0.021459324285388	0.0623066499829292	NaN	42.4654502868652
950	86.2295989990234	5.7097225189209	-7.4087381362915	-0.0458098985254765	0.0460729338228703	-0.0334722734987736	0.0564625114202499	NaN	43.1147994995117
951	88.1776504516602	5.38504838943481	-7.47367286682129	-0.023407369852066	0.0389300994575024	-0.0221086721867323	0.0347093306481838	NaN	44.0888252258301
952	87.5282974243164	6.03439664840698	-7.47367286682129	-0.0191866029053926	0.0343846566975117	-0.0188619289547205	0.0158782228827477	NaN	43.7641487121582
953	88.8269958496094	5.38504838943481	-7.53860807418823	-0.00782300252467394	0.0220470335334539	-0.0172385573387146	0.01100810803473	NaN	44.4134979248047
954	87.5282974243164	5.38504838943481	-7.86328220367432	-0.00912170019000769	0.0113327819854021	-0.00295288790948689	0.0106834331527352	NaN	43.7641487121582
955	88.1776504516602	4.73569965362549	-7.53860807418823	-0.00652430532500148	0.01100810803473	-0.0139918150380254	0.00126787810586393	NaN	44.0888252258301
956	86.8789520263672	4.41102504730225	-7.27886867523193	0.00191722682211548	0.011982130818069	-0.00230353930965066	-0.00555028254166245	NaN	43.4394760131836
957	86.8789520263672	5.7097225189209	-7.79834747314453	0.0308132413774729	-0.0107450718060136	0.0162028968334198	-0.0409397818148136	NaN	43.4394760131836
958	89.4763412475586	5.06037378311157	-7.6684775352478	0.0412028171122074	-0.0383423902094364	0.0243197549134493	-0.0591215454041958	NaN	44.7381706237793
959	86.2295989990234	6.03439664840698	-7.4087381362915	0.0356833562254906	-0.0350956469774246	0.0395794473588467	-0.0529527328908443	NaN	43.1147994995117
960	89.4763412475586	5.06037378311157	-7.73341274261475	0.0415274947881699	-0.0341216214001179	0.0220470335334539	-0.0519787110388279	NaN	44.7381706237793
961	86.2295989990234	7.00841951370239	-7.86328220367432	0.0340599827468395	-0.0247060675173998	0.0233457311987877	-0.038017712533474	NaN	43.1147994995117
962	87.5282974243164	6.35907125473022	-7.60354280471802	0.0246444288641214	-0.0139918150380254	0.00678734155371785	-0.0305502042174339	NaN	43.7641487121582
963	87.5282974243164	6.35907125473022	-7.6684775352478	0.0236704051494598	-0.0152905117720366	0.00743668992072344	-0.0172385573387146	NaN	43.7641487121582
964	86.2295989990234	6.35907125473022	-7.4087381362915	0.0132808275520802	-0.0195112787187099	0.0152288740500808	-0.000355493422830477	NaN	43.1147994995117
965	86.2295989990234	6.35907125473022	-7.73341274261475	0.00581331877037883	-0.00555028254166245	0.00743668992072344	0.00646266713738441	NaN	43.1147994995117
966	88.8269958496094	6.03439664840698	-7.99315214157104	0.00548864435404539	0.000293855206109583	-0.00100484199356288	0.0022419011220336	NaN	44.4134979248047
967	86.8789520263672	6.35907125473022	-8.12302207946777	-0.0175632312893867	0.0200989879667759	-0.032173577696085	0.0220470335334539	NaN	43.4394760131836
968	86.8789520263672	6.35907125473022	-7.9282169342041	-0.0376930385828018	0.0373067259788513	-0.0409397818148136	0.045423585921526	NaN	43.4394760131836
969	87.5282974243164	5.06037378311157	-7.73341274261475	-0.0383423902094364	0.0515923984348774	-0.0383423902094364	0.0574365332722664	NaN	43.7641487121582
970	88.1776504516602	5.7097225189209	-7.47367286682129	-0.0419138073921204	0.0571118593215942	-0.0402904339134693	0.052891094237566	NaN	44.0888252258301
971	85.5802536010742	6.35907125473022	-7.53860807418823	-0.023407369852066	0.052891094237566	-0.0279528107494116	0.041852168738842	NaN	42.7901268005371
972	85.5802536010742	6.68374538421631	-7.86328220367432	-0.0143164889886975	0.0324366129934788	-0.0263294391334057	0.013930176384747	NaN	42.7901268005371
973	86.2295989990234	6.35907125473022	-7.53860807418823	-0.00522560812532902	0.0285405199974775	-0.0266541130840778	-0.00749832857400179	NaN	43.1147994995117
974	85.5802536010742	7.33309412002563	-7.9282169342041	-0.0172385573387146	0.0200989879667759	-0.00555028254166245	-0.00392691092565656	NaN	42.7901268005371
975	87.5282974243164	6.35907125473022	-7.86328220367432	-0.00360223650932312	0.0210730116814375	-0.0172385573387146	-0.00457625929266214	NaN	43.7641487121582
976	86.8789520263672	6.03439664840698	-7.53860807418823	-0.00522560812532902	0.013930176384747	0.000293855206109583	-0.00977104809135199	NaN	43.4394760131836
977	86.8789520263672	5.38504838943481	-7.47367286682129	0.0239950809627771	-0.00717365415766835	0.00841071270406246	-0.0305502042174339	NaN	43.4394760131836
978	84.2815551757813	7.00841951370239	-7.86328220367432	0.0327612869441509	-0.0299008563160896	0.0486703291535378	-0.0510046854615211	NaN	42.1407775878906
979	86.2295989990234	5.38504838943481	-7.47367286682129	0.0288651939481497	-0.0240567177534103	0.0321119390428066	-0.0500306636095047	NaN	43.1147994995117
980	83.632209777832	6.68374538421631	-7.53860807418823	0.0314625911414623	-0.0260047651827335	0.0369820520281792	-0.0448358729481697	NaN	41.816104888916
981	86.2295989990234	5.7097225189209	-7.34380340576172	0.0308132413774729	-0.0120437685400248	0.0175015944987535	-0.0373683646321297	NaN	43.1147994995117
982	86.8789520263672	5.7097225189209	-7.14899873733521	0.0200989879667759	0.000943203864153475	-0.00100484199356288	-0.0172385573387146	NaN	43.4394760131836
983	87.5282974243164	5.38504838943481	-7.79834747314453	0.0165275707840919	0.00613799272105098	-0.00879702530801296	-0.00522560812532902	NaN	43.7641487121582
984	87.5282974243164	6.03439664840698	-7.73341274261475	0.00418994715437293	0.0136055024340749	-0.0123684434220195	0.00776136433705688	NaN	43.7641487121582
985	86.8789520263672	5.7097225189209	-7.6684775352478	0.00711201597005129	0.0278911720961332	-0.0149658378213644	0.00256657530553639	NaN	43.4394760131836
986	85.5802536010742	6.35907125473022	-7.79834747314453	-0.00295288790948689	0.0324366129934788	-0.0162645354866982	0.00581331877037883	NaN	42.7901268005371
987	86.8789520263672	5.06037378311157	-7.60354280471802	-0.0286021586507559	0.0580858811736107	-0.0383423902094364	0.0239950809627771	NaN	43.4394760131836
988	88.1776504516602	4.73569965362549	-7.21393346786499	-0.0357449948787689	0.0723715499043465	-0.0441865250468254	0.0473716296255589	NaN	44.0888252258301
989	86.8789520263672	5.06037378311157	-7.86328220367432	-0.0389917381107807	0.0726962238550186	-0.0354203209280968	0.0506183728575706	NaN	43.4394760131836
990	85.5802536010742	5.7097225189209	-7.79834747314453	-0.0532774068415165	0.0558131635189056	-0.0367190167307854	0.0580858811736107	NaN	42.7901268005371
991	86.8789520263672	4.41102504730225	-7.6684775352478	-0.0308748781681061	0.0447742342948914	-0.0286021586507559	0.0408781431615353	NaN	43.4394760131836
992	88.8269958496094	4.08635091781616	-7.21393346786499	-0.0260047651827335	0.01847561635077	-0.0175632312893867	0.0197743140161037	NaN	44.4134979248047
993	87.5282974243164	4.73569965362549	-7.34380340576172	-0.0126931173726916	-0.0152905117720366	-0.0120437685400248	0.00873538758605719	NaN	43.7641487121582
994	88.1776504516602	4.73569965362549	-7.08406400680542	-0.0107450718060136	-0.0211346503347158	0.00256657530553639	0.0136055024340749	NaN	44.0888252258301
995	86.8789520263672	7.33309412002563	-7.79834747314453	-0.0159398596733809	-0.00717365415766835	0.0123068047687411	0.00126787810586393	NaN	43.4394760131836
996	88.1776504516602	6.68374538421631	-7.9282169342041	-0.0026282137259841	-0.03444629535079	0.012956153601408	-0.0162645354866982	NaN	44.0888252258301
997	86.8789520263672	7.00841951370239	-7.79834747314453	0.029189869761467	-0.0516540370881557	0.0340599827468395	-0.0295761823654175	NaN	43.4394760131836
998	88.1776504516602	5.38504838943481	-7.6684775352478	0.0489950031042099	-0.0922383219003677	0.041852168738842	-0.0613942667841911	NaN	44.0888252258301
999	86.2295989990234	6.68374538421631	-7.53860807418823	0.0399041213095188	-0.0961344167590141	0.0538651160895824	-0.0552254542708397	NaN	43.1147994995117
1000	87.5282974243164	5.7097225189209	-7.4087381362915	0.0399041213095188	-0.0925630033016205	0.0408781431615353	-0.0513293594121933	NaN	43.7641487121582
1001	87.5282974243164	5.7097225189209	-7.86328220367432	0.0412028171122074	-0.0786020010709763	0.0347093306481838	-0.0445111989974976	NaN	43.7641487121582
1002	87.5282974243164	6.03439664840698	-8.05808639526367	0.031137915328145	-0.0607449151575565	0.0103587592020631	-0.0221086721867323	NaN	43.7641487121582
1003	86.2295989990234	6.68374538421631	-8.05808639526367	0.0278911720961332	-0.0545761026442051	0.011982130818069	-0.0107450718060136	NaN	43.1147994995117
1004	86.2295989990234	6.35907125473022	-8.05808639526367	0.0262678004801273	-0.0425631552934647	0.00711201597005129	0.00581331877037883	NaN	43.1147994995117
1005	88.1776504516602	5.7097225189209	-7.34380340576172	0.00451462110504508	-0.0350956469774246	-0.00197886489331722	-0.00360223650932312	NaN	44.0888252258301
1006	87.5282974243164	5.7097225189209	-7.21393346786499	0.0113327819854021	-0.0237320438027382	-0.00457625929266214	0.00289124972186983	NaN	43.7641487121582
1007	86.2295989990234	6.35907125473022	-7.6684775352478	-0.0130177913233638	0.0145795252174139	-0.0295761823654175	0.0324366129934788	NaN	43.1147994995117
1008	88.1776504516602	5.7097225189209	-7.6684775352478	-0.0253554154187441	0.0314625911414623	-0.0337969474494457	0.0522417463362217	NaN	44.0888252258301
1009	86.8789520263672	7.00841951370239	-7.60354280471802	-0.0347709693014622	0.0438002124428749	-0.038017712533474	0.0671767666935921	NaN	43.4394760131836
1010	86.8789520263672	6.68374538421631	-7.47367286682129	-0.0406151078641415	0.0519170723855495	-0.0331475995481014	0.0506183728575706	NaN	43.4394760131836
1011	86.2295989990234	6.35907125473022	-7.21393346786499	-0.0305502042174339	0.0415274947881699	-0.0162645354866982	0.0382807515561581	NaN	43.1147994995117
1012	84.2815551757813	7.98244285583496	-7.53860807418823	-0.0292515084147453	0.0373067259788513	-0.00100484199356288	0.0217223595827818	NaN	42.1407775878906
1013	82.9828567504883	7.33309412002563	-7.73341274261475	-0.0185372550040483	0.0243197549134493	0.0106834331527352	0.011982130818069	NaN	41.4914283752441
1014	85.5802536010742	7.00841951370239	-7.60354280471802	-0.0211346503347158	0.0213976856321096	0.0168522447347641	0.00808603875339031	NaN	42.7901268005371
1015	87.5282974243164	5.38504838943481	-7.60354280471802	-0.0152905117720366	0.0252937767654657	0.0152288740500808	-0.00132951640989631	NaN	43.7641487121582
1016	86.8789520263672	6.03439664840698	-7.53860807418823	-0.00165419070981443	0.0252937767654657	0.0181509424000978	0.000293855206109583	NaN	43.4394760131836
1017	86.2295989990234	6.68374538421631	-7.73341274261475	0.0334106348454952	0.0022419011220336	0.0200989879667759	-0.0292515084147453	NaN	43.1147994995117
1018	86.2295989990234	6.68374538421631	-7.86328220367432	0.0373067259788513	-0.021459324285388	0.013930176384747	-0.0536020807921886	NaN	43.1147994995117
1019	88.1776504516602	5.7097225189209	-7.6684775352478	0.0389300994575024	-0.0162645354866982	0.0106834331527352	-0.0487319678068161	NaN	44.0888252258301
1020	86.8789520263672	5.7097225189209	-7.99315214157104	0.036657378077507	-0.0198359526693821	0.00321592413820326	-0.0513293594121933	NaN	43.4394760131836
1021	85.5802536010742	6.03439664840698	-7.9282169342041	0.0295145437121391	-0.00684897974133492	-0.0117190945893526	-0.0402904339134693	NaN	42.7901268005371
1022	86.2295989990234	5.06037378311157	-7.47367286682129	0.0165275707840919	0.00483929552137852	-0.021459324285388	-0.023407369852066	NaN	43.1147994995117
1023	87.5282974243164	4.73569965362549	-7.14899873733521	0.0116574559360743	0.00548864435404539	-0.0204853005707264	-0.0130177913233638	NaN	43.7641487121582
1024	87.5282974243164	4.73569965362549	-7.4087381362915	0.0103587592020631	0.0116574559360743	0.00289124972186983	-0.00327756232582033	NaN	43.7641487121582
1025	86.2295989990234	5.7097225189209	-7.53860807418823	-0.0026282137259841	0.00938473641872406	-0.00717365415766835	-0.00230353930965066	NaN	43.1147994995117
1026	86.2295989990234	6.68374538421631	-7.6684775352478	0.0382807515561581	0.00906006153672934	-0.0100957229733467	0.0113327819854021	NaN	43.1147994995117
1027	84.9309005737305	7.65776824951172	-7.79834747314453	-0.0240567177534103	0.0301638916134834	-0.0282774847000837	0.0191249661147594	NaN	42.4654502868652
1028	87.5282974243164	5.38504838943481	-7.79834747314453	-0.0376930385828018	0.0389300994575024	-0.0370436906814575	0.0405534692108631	NaN	43.7641487121582
1029	86.2295989990234	7.33309412002563	-7.73341274261475	-0.0406151078641415	0.0334106348454952	-0.0120437685400248	0.0613326244056225	NaN	43.1147994995117
1030	88.8269958496094	5.7097225189209	-7.6684775352478	-0.0419138073921204	0.0347093306481838	-0.021459324285388	0.0506183728575706	NaN	44.4134979248047
1031	87.5282974243164	6.35907125473022	-7.79834747314453	-0.0305502042174339	0.0246444288641214	-0.0149658378213644	0.0343846566975117	NaN	43.7641487121582
1032	88.8269958496094	6.03439664840698	-7.9282169342041	-0.0266541130840778	0.00159255252219737	-0.00490093370899558	0.0165275707840919	NaN	44.4134979248047
1033	86.8789520263672	6.03439664840698	-7.86328220367432	-0.0100957229733467	-0.00165419070981443	-0.0175632312893867	0.00354059832170606	NaN	43.4394760131836
1034	88.8269958496094	6.68374538421631	-7.79834747314453	-0.0117190945893526	-0.00684897974133492	-0.0100957229733467	-0.00327756232582033	NaN	44.4134979248047
1035	86.2295989990234	6.35907125473022	-7.27886867523193	-0.00457625929266214	-0.00360223650932312	-0.00749832857400179	-0.00619963090866804	NaN	43.1147994995117
1036	88.1776504516602	6.35907125473022	-7.6684775352478	-0.00327756232582033	-0.0175632312893867	-0.0117190945893526	-0.0117190945893526	NaN	44.0888252258301
1037	88.1776504516602	6.03439664840698	-7.6684775352478	0.0376313999295235	-0.028926832601428	0.0113327819854021	-0.0360696688294411	NaN	44.0888252258301
1038	87.5282974243164	6.03439664840698	-7.53860807418823	0.047696303576231	-0.0591215454041958	0.0369820520281792	-0.0600955672562122	NaN	43.7641487121582
1039	87.5282974243164	7.33309412002563	-7.01912927627563	0.0434755384922028	-0.0607449151575565	0.0412028171122074	-0.0549007803201675	NaN	43.7641487121582
1040	86.8789520263672	7.33309412002563	-7.27886867523193	0.041852168738842	-0.0620436146855354	0.060358602553606	-0.0610695891082287	NaN	43.4394760131836
1041	87.5282974243164	6.68374538421631	-7.01912927627563	0.0343846566975117	-0.0471085943281651	0.0175015944987535	-0.0425631552934647	NaN	43.7641487121582
1042	87.5282974243164	7.00841951370239	-7.79834747314453	0.0275664981454611	-0.0370436906814575	0.0123068047687411	-0.0299008563160896	NaN	43.7641487121582
1043	86.2295989990234	7.33309412002563	-7.6684775352478	0.0132808275520802	-0.0250307414680719	-0.00100484199356288	-0.0130177913233638	NaN	43.1147994995117
1044	84.9309005737305	7.00841951370239	-7.6684775352478	0.00581331877037883	-0.0240567177534103	0.00743668992072344	-0.00230353930965066	NaN	42.4654502868652
1045	84.9309005737305	5.7097225189209	-7.53860807418823	-0.00132951640989631	-0.00782300252467394	0.00159255252219737	0.0136055024340749	NaN	42.4654502868652
1046	84.9309005737305	7.00841951370239	-7.60354280471802	-0.00522560812532902	0.000293855206109583	0.000293855206109583	0.00873538758605719	NaN	42.4654502868652
1047	86.2295989990234	6.03439664840698	-7.27886867523193	-0.0295761823654175	0.0259431265294552	-0.0419138073921204	0.0347093306481838	NaN	43.1147994995117
1048	84.2815551757813	6.68374538421631	-7.4087381362915	-0.0354203209280968	0.0496443510055542	-0.0389917381107807	0.0574365332722664	NaN	42.1407775878906
1049	86.8789520263672	6.68374538421631	-7.79834747314453	-0.0412644557654858	0.0626313239336014	-0.0357449948787689	0.0626313239336014	NaN	43.4394760131836
1050	86.2295989990234	7.33309412002563	-7.86328220367432	-0.0467839203774929	0.0681507885456085	-0.0448358729481697	0.0655533894896507	NaN	43.1147994995117
1051	87.5282974243164	7.33309412002563	-7.6684775352478	-0.0386670641601086	0.0571118593215942	-0.0370436906814575	0.0438002124428749	NaN	43.7641487121582
1052	87.5282974243164	5.7097225189209	-7.21393346786499	-0.0123684434220195	0.0447742342948914	-0.0292515084147453	0.0152288740500808	NaN	43.7641487121582
1053	87.5282974243164	5.38504838943481	-7.47367286682129	-0.00977104809135199	0.0438002124428749	-0.0133424662053585	-0.00457625929266214	NaN	43.7641487121582
1054	86.8789520263672	6.35907125473022	-7.9282169342041	-0.0123684434220195	0.0369820520281792	-0.0133424662053585	0.00418994715437293	NaN	43.4394760131836
1055	86.8789520263672	6.03439664840698	-7.99315214157104	-0.00782300252467394	0.0363327041268349	-0.0130177913233638	-0.00197886489331722	NaN	43.4394760131836
1056	86.2295989990234	6.03439664840698	-7.79834747314453	-0.00490093370899558	0.0239950809627771	-0.00879702530801296	-0.0113944197073579	NaN	43.1147994995117
1057	86.2295989990234	6.35907125473022	-7.73341274261475	0.0317872650921345	-0.00327756232582033	0.0158782228827477	-0.0341216214001179	NaN	43.1147994995117
1058	88.1776504516602	6.03439664840698	-7.47367286682129	0.0535404421389103	-0.0363943427801132	0.0278911720961332	-0.0578228458762169	NaN	44.0888252258301
1059	86.2295989990234	7.00841951370239	-7.86328220367432	0.0434755384922028	-0.0464592464268208	0.0353586822748184	-0.0552254542708397	NaN	43.1147994995117
1060	87.5282974243164	6.03439664840698	-7.60354280471802	0.0438002124428749	-0.0409397818148136	0.0386054255068302	-0.0451605506241322	NaN	43.7641487121582
1061	84.9309005737305	7.33309412002563	-7.9282169342041	0.0282158460468054	-0.0438618510961533	0.0272418223321438	-0.0425631552934647	NaN	42.4654502868652
1062	86.2295989990234	6.68374538421631	-7.73341274261475	0.0278911720961332	-0.0263294391334057	0.0149041991680861	-0.0247060675173998	NaN	43.1147994995117
1063	86.2295989990234	7.98244285583496	-7.86328220367432	0.0168522447347641	-0.0279528107494116	0.00906006153672934	-0.0182125810533762	NaN	43.1147994995117
1064	87.5282974243164	7.00841951370239	-7.53860807418823	0.00678734155371785	-0.0185372550040483	0.0126314787194133	0.0022419011220336	NaN	43.7641487121582
1065	85.5802536010742	7.98244285583496	-7.73341274261475	0.00418994715437293	-0.0165892094373703	0.0106834331527352	0.00256657530553639	NaN	42.7901268005371
1066	88.1776504516602	6.68374538421631	-7.86328220367432	-0.0133424662053585	-0.017887907102704	0.000293855206109583	0.00841071270406246	NaN	44.0888252258301
1067	85.5802536010742	7.33309412002563	-8.18795680999756	-0.0201606266200542	0.0162028968334198	-0.0347709693014622	0.0207483377307653	NaN	42.7901268005371
1068	88.8269958496094	6.68374538421631	-7.79834747314453	-0.0445111989974976	0.0285405199974775	-0.0311995539814234	0.0541897900402546	NaN	44.4134979248047
1069	86.2295989990234	7.33309412002563	-7.27886867523193	-0.0458098985254765	0.0350340083241463	-0.0276281367987394	0.0613326244056225	NaN	43.1147994995117
1070	88.8269958496094	6.35907125473022	-7.34380340576172	-0.043212503194809	0.0421768426895142	-0.0311995539814234	0.0512677207589149	NaN	44.4134979248047
1071	86.8789520263672	6.35907125473022	-7.79834747314453	-0.0376930385828018	0.0288651939481497	-0.023407369852066	0.040228795260191	NaN	43.4394760131836
1072	86.8789520263672	7.00841951370239	-7.73341274261475	-0.00879702530801296	0.0165275707840919	-0.0169138833880424	0.0116574559360743	NaN	43.4394760131836
1073	86.2295989990234	7.00841951370239	-7.60354280471802	-0.0123684434220195	0.00711201597005129	-0.00652430532500148	0.0132808275520802	NaN	43.1147994995117
1074	87.5282974243164	6.35907125473022	-7.6684775352478	-0.00879702530801296	-0.00555028254166245	-0.00360223650932312	0.00613799272105098	NaN	43.7641487121582
1075	86.8789520263672	6.68374538421631	-7.14899873733521	-0.00619963090866804	-0.00230353930965066	0.0103587592020631	-0.000355493422830477	NaN	43.4394760131836
1076	86.8789520263672	6.03439664840698	-7.4087381362915	-0.00847235135734081	-0.0195112787187099	0.00191722682211548	-0.00912170019000769	NaN	43.4394760131836
1077	85.5802536010742	6.35907125473022	-7.21393346786499	0.0327612869441509	-0.0331475995481014	0.0272418223321438	-0.02697878703475	NaN	42.7901268005371
1078	82.9828567504883	7.65776824951172	-7.53860807418823	0.0431508645415306	-0.0662643760442734	0.0301638916134834	-0.0574981719255447	NaN	41.4914283752441
1079	85.5802536010742	6.68374538421631	-7.27886867523193	0.0382807515561581	-0.0704851448535919	0.0217223595827818	-0.0383423902094364	NaN	42.7901268005371
1080	84.2815551757813	7.65776824951172	-7.47367286682129	0.036657378077507	-0.0578228458762169	0.0438002124428749	-0.0497059896588326	NaN	42.1407775878906
1081	87.5282974243164	6.68374538421631	-6.95419406890869	0.0343846566975117	-0.0503553375601768	0.0210730116814375	-0.0373683646321297	NaN	43.7641487121582
1082	86.2295989990234	6.35907125473022	-7.4087381362915	0.0356833562254906	-0.0266541130840778	0.0142548503354192	-0.0266541130840778	NaN	43.1147994995117
1083	87.5282974243164	7.00841951370239	-7.6684775352478	0.0275664981454611	-0.0227580219507217	-0.00197886489331722	-0.00555028254166245	NaN	43.7641487121582
1084	87.5282974243164	7.00841951370239	-7.99315214157104	0.0197743140161037	-0.0201606266200542	0.00711201597005129	0.0022419011220336	NaN	43.7641487121582
1085	88.1776504516602	5.7097225189209	-7.60354280471802	0.013930176384747	-0.00555028254166245	0.000618529506027699	0.00646266713738441	NaN	44.0888252258301
1086	88.1776504516602	5.7097225189209	-7.21393346786499	-0.00165419070981443	0.01100810803473	-0.0120437685400248	0.011982130818069	NaN	44.0888252258301
1087	88.8269958496094	5.38504838943481	-7.60354280471802	-0.0165892094373703	0.0288651939481497	-0.039641086012125	0.0230210572481155	NaN	44.4134979248047
1088	85.5802536010742	6.35907125473022	-8.18795680999756	-0.0409397818148136	0.0548391379415989	-0.0428878292441368	0.0551638156175613	NaN	42.7901268005371
1089	87.5282974243164	5.06037378311157	-7.9282169342041	-0.0350956469774246	0.0502936989068985	-0.0341216214001179	0.0587352328002453	NaN	43.7641487121582
1090	86.8789520263672	5.06037378311157	-7.6684775352478	-0.0428878292441368	0.0590599067509174	-0.0341216214001179	0.0645793676376343	NaN	43.4394760131836
1091	88.8269958496094	5.06037378311157	-8.05808639526367	-0.023407369852066	0.0463976077735424	-0.0224333461374044	0.0376313999295235	NaN	44.4134979248047
1092	86.8789520263672	6.03439664840698	-7.53860807418823	-0.0136671401560307	0.0486703291535378	-0.0227580219507217	0.012956153601408	NaN	43.4394760131836
1093	87.5282974243164	6.03439664840698	-7.47367286682129	-0.0182125810533762	0.0317872650921345	-0.0143164889886975	0.000293855206109583	NaN	43.7641487121582
1094	87.5282974243164	6.03439664840698	-7.60354280471802	-0.0136671401560307	0.0243197549134493	0.00743668992072344	0.00613799272105098	NaN	43.7641487121582
1095	86.2295989990234	7.00841951370239	-7.6684775352478	-0.00847235135734081	0.0239950809627771	0.0116574559360743	-0.00522560812532902	NaN	43.1147994995117
1096	86.2295989990234	6.35907125473022	-7.79834747314453	0.00548864435404539	0.0282158460468054	0.0116574559360743	-0.0120437685400248	NaN	43.1147994995117
1097	86.2295989990234	7.98244285583496	-8.05808639526367	0.0275664981454611	-0.000680167751852423	0.0463976077735424	-0.0357449948787689	NaN	43.1147994995117
1098	87.5282974243164	5.7097225189209	-7.47367286682129	0.0399041213095188	-0.023407369852066	0.0600339286029339	-0.0529527328908443	NaN	43.7641487121582
1099	85.5802536010742	7.65776824951172	-8.05808639526367	0.0330859608948231	-0.0276281367987394	0.0688001364469528	-0.0487319678068161	NaN	42.7901268005371
1100	88.8269958496094	6.35907125473022	-8.05808639526367	0.0363327041268349	-0.0201606266200542	0.0512677207589149	-0.0503553375601768	NaN	44.4134979248047
1101	86.2295989990234	7.33309412002563	-8.12302207946777	0.0295145437121391	-0.0123684434220195	0.00386527273803949	-0.039641086012125	NaN	43.1147994995117
1102	88.1776504516602	5.7097225189209	-7.79834747314453	0.0168522447347641	0.00743668992072344	-0.0152905117720366	-0.0208099745213985	NaN	44.0888252258301
1103	88.1776504516602	6.03439664840698	-7.73341274261475	0.013930176384747	0.00256657530553639	-0.0243813935667276	-0.00425158534198999	NaN	44.0888252258301
1104	88.1776504516602	6.03439664840698	-7.27886867523193	0.00354059832170606	0.000618529506027699	-0.0299008563160896	0.00483929552137852	NaN	44.0888252258301
1105	87.5282974243164	6.35907125473022	-7.4087381362915	0.00418994715437293	0.0136055024340749	-0.0328229255974293	0.00451462110504508	NaN	43.7641487121582
1106	88.8269958496094	6.03439664840698	-6.82432460784912	-0.0136671401560307	0.0197743140161037	-0.0480826161801815	0.00289124972186983	NaN	44.4134979248047
1107	84.9309005737305	7.00841951370239	-7.6684775352478	-0.0217839982360601	0.0324366129934788	-0.0617189407348633	0.0347093306481838	NaN	42.4654502868652
1108	86.8789520263672	6.68374538421631	-7.34380340576172	-0.0373683646321297	0.0425015166401863	-0.0656150281429291	0.0467222817242146	NaN	43.4394760131836
1109	84.9309005737305	7.33309412002563	-7.34380340576172	-0.0516540370881557	0.0395794473588467	-0.0445111989974976	0.0642546936869621	NaN	42.4654502868652
1110	84.2815551757813	7.00841951370239	-7.34380340576172	-0.0503553375601768	0.0480209775269032	-0.0383423902094364	0.0580858811736107	NaN	42.1407775878906
1111	82.9828567504883	7.00841951370239	-7.6684775352478	-0.0435371771454811	0.0330859608948231	-0.0295761823654175	0.0408781431615353	NaN	41.4914283752441
1112	83.632209777832	7.00841951370239	-7.6684775352478	-0.0191866029053926	0.0295145437121391	-0.0126931173726916	0.0165275707840919	NaN	41.816104888916
1113	82.9828567504883	6.68374538421631	-7.47367286682129	-0.0162645354866982	0.011982130818069	-0.0126931173726916	-3.08191010844894e-05	NaN	41.4914283752441
1114	84.2815551757813	7.65776824951172	-7.53860807418823	-0.0201606266200542	0.00841071270406246	-0.0156151866540313	0.00354059832170606	NaN	42.1407775878906
1115	84.2815551757813	7.33309412002563	-7.14899873733521	-0.00782300252467394	0.00613799272105098	0.00516396993771195	0.000943203864153475	NaN	42.1407775878906
1116	84.9309005737305	7.65776824951172	-7.60354280471802	-0.00132951640989631	-0.0026282137259841	0.00418994715437293	-0.0208099745213985	NaN	42.4654502868652
1117	87.5282974243164	6.35907125473022	-7.47367286682129	0.0356833562254906	-0.0311995539814234	0.029189869761467	-0.0276281367987394	NaN	43.7641487121582
1118	86.2295989990234	7.65776824951172	-7.60354280471802	0.0463976077735424	-0.0587968714535236	0.0412028171122074	-0.0555501282215118	NaN	43.1147994995117
1119	87.5282974243164	6.35907125473022	-7.4087381362915	0.0360080301761627	-0.068537101149559	0.0509430468082428	-0.0474332682788372	NaN	43.7641487121582
1120	86.2295989990234	7.65776824951172	-7.60354280471802	0.045423585921526	-0.0711344927549362	0.0340599827468395	-0.0435371771454811	NaN	43.1147994995117
1121	86.8789520263672	6.68374538421631	-7.4087381362915	0.0265924744307995	-0.0493813157081604	0.0285405199974775	-0.0367190167307854	NaN	43.4394760131836
1122	86.2295989990234	6.03439664840698	-7.53860807418823	0.0347093306481838	-0.0435371771454811	0.0175015944987535	-0.0162645354866982	NaN	43.1147994995117
1123	86.8789520263672	6.03439664840698	-7.6684775352478	0.0116574559360743	-0.0337969474494457	0.00970941036939621	-0.00392691092565656	NaN	43.4394760131836
1124	86.2295989990234	6.35907125473022	-7.9282169342041	0.012956153601408	-0.0266541130840778	0.013930176384747	0.00354059832170606	NaN	43.1147994995117
1125	86.2295989990234	5.38504838943481	-7.99315214157104	0.011982130818069	-0.0250307414680719	0.0100340843200684	0.0149041991680861	NaN	43.1147994995117
1126	86.8789520263672	5.7097225189209	-8.05808639526367	0.00191722682211548	-0.0149658378213644	-0.0100957229733467	0.00841071270406246	NaN	43.4394760131836
1127	86.2295989990234	5.38504838943481	-7.86328220367432	-0.0169138833880424	0.0181509424000978	-0.02697878703475	0.0337353087961674	NaN	43.1147994995117
1128	87.5282974243164	5.06037378311157	-7.86328220367432	-0.0435371771454811	0.0369820520281792	-0.0435371771454811	0.0564625114202499	NaN	43.7641487121582
1129	85.5802536010742	6.68374538421631	-7.9282169342041	-0.0373683646321297	0.0334106348454952	-0.0441865250468254	0.0593845807015896	NaN	42.7901268005371
1130	88.1776504516602	5.06037378311157	-7.47367286682129	-0.0415891297161579	0.045423585921526	-0.0240567177534103	0.0489950031042099	NaN	44.0888252258301
1131	86.8789520263672	6.03439664840698	-7.6684775352478	-0.02697878703475	0.0369820520281792	-0.0263294391334057	0.0317872650921345	NaN	43.4394760131836
1132	86.8789520263672	6.03439664840698	-7.6684775352478	-0.0152905117720366	0.0236704051494598	-0.021459324285388	0.0210730116814375	NaN	43.4394760131836
1133	85.5802536010742	7.33309412002563	-7.6684775352478	-0.0120437685400248	0.0194496400654316	-0.0136671401560307	0.00159255252219737	NaN	42.7901268005371
1134	86.2295989990234	6.68374538421631	-8.12302207946777	-0.00619963090866804	-0.00327756232582033	-0.00652430532500148	-0.00132951640989631	NaN	43.1147994995117
1135	88.1776504516602	6.35907125473022	-7.86328220367432	-0.0104203969240189	-0.00132951640989631	-0.00684897974133492	0.000293855206109583	NaN	44.0888252258301
1136	88.8269958496094	6.03439664840698	-7.86328220367432	0.000618529506027699	-0.00132951640989631	0.000293855206109583	-0.0126931173726916	NaN	44.4134979248047
1137	86.2295989990234	7.33309412002563	-7.79834747314453	0.0324366129934788	-0.0299008563160896	0.031137915328145	-0.0324982516467571	NaN	43.1147994995117
1138	88.8269958496094	5.7097225189209	-7.4087381362915	0.0473716296255589	-0.0539267547428608	0.0223717093467712	-0.0536020807921886	NaN	44.4134979248047
1139	86.2295989990234	6.68374538421631	-7.60354280471802	0.0350340083241463	-0.0600955672562122	0.0697741582989693	-0.0561994761228561	NaN	43.1147994995117
1140	88.8269958496094	5.38504838943481	-7.79834747314453	0.0447742342948914	-0.0467839203774929	0.0473716296255589	-0.0503553375601768	NaN	44.4134979248047
1141	87.5282974243164	5.7097225189209	-7.73341274261475	0.0327612869441509	-0.0409397818148136	0.0213976856321096	-0.0406151078641415	NaN	43.7641487121582
1142	87.5282974243164	6.35907125473022	-7.6684775352478	0.031137915328145	-0.0266541130840778	0.0100340843200684	-0.0260047651827335	NaN	43.7641487121582
1143	86.2295989990234	6.68374538421631	-7.53860807418823	0.0217223595827818	-0.0240567177534103	0.00548864435404539	-0.00425158534198999	NaN	43.1147994995117
1144	87.5282974243164	6.68374538421631	-7.34380340576172	0.0162028968334198	-0.0217839982360601	0.0106834331527352	0.00906006153672934	NaN	43.7641487121582
1145	86.8789520263672	6.03439664840698	-7.4087381362915	0.0168522447347641	-0.0107450718060136	0.00808603875339031	0.00711201597005129	NaN	43.4394760131836
1146	88.1776504516602	5.7097225189209	-7.73341274261475	0.00289124972186983	-0.0026282137259841	0.00256657530553639	0.00289124972186983	NaN	44.0888252258301
1147	84.2815551757813	6.35907125473022	-7.14899873733521	-0.0175632312893867	0.0194496400654316	-0.0402904339134693	0.0272418223321438	NaN	42.1407775878906
1148	84.2815551757813	6.35907125473022	-7.6684775352478	-0.0435371771454811	0.0415274947881699	-0.039641086012125	0.0483456552028656	NaN	42.1407775878906
1149	85.5802536010742	5.38504838943481	-7.21393346786499	-0.0480826161801815	0.0441248863935471	-0.0373683646321297	0.0626313239336014	NaN	42.7901268005371
1150	85.5802536010742	5.7097225189209	-7.60354280471802	-0.0526280589401722	0.0509430468082428	-0.0386670641601086	0.052891094237566	NaN	42.7901268005371
1151	82.9828567504883	6.35907125473022	-7.86328220367432	-0.03444629535079	0.0438002124428749	-0.0350956469774246	0.0353586822748184	NaN	41.4914283752441
1152	83.632209777832	7.33309412002563	-7.9282169342041	-0.0211346503347158	0.0415274947881699	-0.0250307414680719	0.0116574559360743	NaN	41.816104888916
1153	84.9309005737305	6.68374538421631	-7.79834747314453	-0.0139918150380254	0.0308132413774729	-0.0195112787187099	0.00776136433705688	NaN	42.4654502868652
1154	85.5802536010742	7.00841951370239	-7.79834747314453	-0.00879702530801296	0.0295145437121391	-0.0169138833880424	0.0126314787194133	NaN	42.7901268005371
1155	86.2295989990234	6.68374538421631	-7.6684775352478	-0.00879702530801296	0.0278911720961332	-0.00717365415766835	0.00970941036939621	NaN	43.1147994995117
1156	87.5282974243164	5.7097225189209	-7.60354280471802	0.000293855206109583	0.0285405199974775	-0.00619963090866804	-0.00619963090866804	NaN	43.7641487121582
1157	87.5282974243164	5.38504838943481	-7.86328220367432	0.0243197549134493	-0.000680167751852423	0.0171769186854362	-0.02697878703475	NaN	43.7641487121582
1158	86.2295989990234	6.03439664840698	-8.25289154052734	0.0389300994575024	-0.0247060675173998	0.0314625911414623	-0.0516540370881557	NaN	43.1147994995117
1159	88.1776504516602	4.73569965362549	-7.53860807418823	0.0262678004801273	-0.0266541130840778	0.0327612869441509	-0.0500306636095047	NaN	44.0888252258301
1160	86.2295989990234	5.7097225189209	-7.79834747314453	0.0421768426895142	-0.0318489037454128	0.0376313999295235	-0.0510046854615211	NaN	43.1147994995117
1161	86.8789520263672	5.06037378311157	-7.73341274261475	0.0408781431615353	-0.0224333461374044	0.0171769186854362	-0.0373683646321297	NaN	43.4394760131836
1162	86.2295989990234	3.7616765499115	-7.53860807418823	0.029189869761467	-3.08191010844894e-05	0.00289124972186983	-0.0152905117720366	NaN	43.1147994995117
1163	88.1776504516602	4.08635091781616	-7.60354280471802	0.0194496400654316	-0.0149658378213644	0.000618529506027699	-0.00847235135734081	NaN	44.0888252258301
1164	86.2295989990234	4.73569965362549	-7.21393346786499	0.0165275707840919	-0.00879702530801296	0.0165275707840919	0.00808603875339031	NaN	43.1147994995117
1165	86.2295989990234	5.7097225189209	-7.79834747314453	0.00321592413820326	-0.00425158534198999	0.0100340843200684	0.0116574559360743	NaN	43.1147994995117
1166	85.5802536010742	5.7097225189209	-7.6684775352478	0.013930176384747	0.00321592413820326	-0.0026282137259841	0.01100810803473	NaN	42.7901268005371
1167	87.5282974243164	5.7097225189209	-7.4087381362915	-0.0165892094373703	0.0282158460468054	-0.0250307414680719	0.0288651939481497	NaN	43.7641487121582
1168	86.8789520263672	4.73569965362549	-7.21393346786499	-0.0305502042174339	0.049319677054882	-0.0315242260694504	0.0532157681882381	NaN	43.4394760131836
1169	87.5282974243164	5.7097225189209	-7.79834747314453	-0.0373683646321297	0.0408781431615353	-0.0367190167307854	0.0597092546522617	NaN	43.7641487121582
1170	86.2295989990234	6.03439664840698	-7.21393346786499	-0.038017712533474	0.0509430468082428	-0.0363943427801132	0.0545144639909267	NaN	43.1147994995117
1171	87.5282974243164	5.38504838943481	-6.95419406890869	-0.0341216214001179	0.0330859608948231	-0.0221086721867323	0.0363327041268349	NaN	43.7641487121582
1172	88.1776504516602	4.73569965362549	-7.60354280471802	-0.0159398596733809	0.013930176384747	-0.0185372550040483	0.0194496400654316	NaN	44.0888252258301
1173	87.5282974243164	5.38504838943481	-7.27886867523193	-0.0126931173726916	0.00938473641872406	-0.0107450718060136	-0.00360223650932312	NaN	43.7641487121582
1174	87.5282974243164	4.73569965362549	-8.05808639526367	-0.0201606266200542	0.00321592413820326	-0.00977104809135199	0.00548864435404539	NaN	43.7641487121582
1175	87.5282974243164	5.38504838943481	-7.6684775352478	-0.00522560812532902	0.00548864435404539	0.00451462110504508	0.000293855206109583	NaN	43.7641487121582
1176	86.2295989990234	6.03439664840698	-7.9282169342041	-0.00490093370899558	0.00321592413820326	0.00159255252219737	-0.00457625929266214	NaN	43.1147994995117
1177	86.8789520263672	5.38504838943481	-7.86328220367432	0.0269171483814716	-0.0146411629393697	0.0197743140161037	-0.0286021586507559	NaN	43.4394760131836
1178	88.1776504516602	5.06037378311157	-7.27886867523193	0.0480209775269032	-0.03444629535079	0.0327612869441509	-0.0536020807921886	NaN	44.0888252258301
1179	84.9309005737305	5.7097225189209	-7.4087381362915	0.0324366129934788	-0.0350956469774246	0.0334106348454952	-0.055874802172184	NaN	42.4654502868652
1180	86.2295989990234	5.06037378311157	-7.4087381362915	0.0389300994575024	-0.0292515084147453	0.029189869761467	-0.0503553375601768	NaN	43.1147994995117
1181	86.8789520263672	4.73569965362549	-7.21393346786499	0.0265924744307995	-0.021459324285388	0.0165275707840919	-0.0389917381107807	NaN	43.4394760131836
1182	85.5802536010742	5.06037378311157	-7.73341274261475	0.0249691028147936	0.0178262684494257	0.00256657530553639	-0.0250307414680719	NaN	42.7901268005371
1183	84.9309005737305	4.41102504730225	-7.86328220367432	0.00841071270406246	-0.00652430532500148	0.000943203864153475	-0.00619963090866804	NaN	42.4654502868652
1184	84.9309005737305	5.06037378311157	-7.47367286682129	0.00581331877037883	-0.00392691092565656	0.00159255252219737	-0.000355493422830477	NaN	42.4654502868652
1185	85.5802536010742	5.38504838943481	-6.95419406890869	-0.00360223650932312	-0.00230353930965066	-0.000680167751852423	0.00906006153672934	NaN	42.7901268005371
1186	85.5802536010742	5.7097225189209	-7.4087381362915	0.00256657530553639	-0.00132951640989631	-0.00490093370899558	0.00126787810586393	NaN	42.7901268005371
1187	85.5802536010742	6.03439664840698	-7.6684775352478	-0.0182125810533762	0.0106834331527352	-0.0324982516467571	0.0217223595827818	NaN	42.7901268005371
1188	88.1776504516602	5.38504838943481	-7.73341274261475	-0.03444629535079	0.0278911720961332	-0.0393164120614529	0.0480209775269032	NaN	44.0888252258301
1189	86.2295989990234	5.7097225189209	-7.6684775352478	-0.0350956469774246	0.0249691028147936	-0.0341216214001179	0.0613326244056225	NaN	43.1147994995117
1190	87.5282974243164	5.06037378311157	-7.21393346786499	-0.0393164120614529	0.0324366129934788	-0.0305502042174339	0.0509430468082428	NaN	43.7641487121582
1191	88.1776504516602	5.06037378311157	-7.27886867523193	-0.0256800893694162	0.0259431265294552	-0.0165892094373703	0.0324366129934788	NaN	44.0888252258301
1192	86.2295989990234	5.7097225189209	-7.73341274261475	-0.0152905117720366	0.0191249661147594	-0.0230826959013939	0.0142548503354192	NaN	43.1147994995117
1193	87.5282974243164	5.06037378311157	-6.95419406890869	-0.0026282137259841	-3.08191010844894e-05	-0.00360223650932312	0.00906006153672934	NaN	43.7641487121582
1194	86.8789520263672	4.73569965362549	-7.60354280471802	-0.0117190945893526	0.00191722682211548	-0.00879702530801296	0.000943203864153475	NaN	43.4394760131836
1195	88.8269958496094	3.11232805252075	-7.34380340576172	-0.00132951640989631	0.000943203864153475	-0.00619963090866804	-0.00782300252467394	NaN	44.4134979248047
1196	88.8269958496094	3.7616765499115	-7.34380340576172	0.00548864435404539	0.00581331877037883	-0.00165419070981443	-0.0120437685400248	NaN	44.4134979248047
1197	86.2295989990234	4.41102504730225	-7.6684775352478	0.0304885655641556	-0.0133424662053585	0.020423661917448	-0.0302255302667618	NaN	43.1147994995117
1198	85.5802536010742	5.38504838943481	-7.86328220367432	0.0457482598721981	-0.0415891297161579	0.0340599827468395	-0.0471085943281651	NaN	42.7901268005371
1199	86.8789520263672	4.73569965362549	-7.60354280471802	0.0405534692108631	-0.0422384813427925	0.0356833562254906	-0.0464592464268208	NaN	43.4394760131836
1200	87.5282974243164	4.73569965362549	-7.53860807418823	0.0486703291535378	-0.0464592464268208	0.0304885655641556	-0.0510046854615211	NaN	43.7641487121582
1201	86.2295989990234	5.7097225189209	-7.79834747314453	0.0392547734081745	-0.0363943427801132	0.0213976856321096	-0.0415891297161579	NaN	43.1147994995117
1202	86.8789520263672	6.03439664840698	-7.4087381362915	0.029189869761467	-0.0292515084147453	0.012956153601408	-0.0201606266200542	NaN	43.4394760131836
1203	87.5282974243164	6.35907125473022	-8.05808639526367	0.0356833562254906	-0.0247060675173998	0.013930176384747	-0.0146411629393697	NaN	43.7641487121582
1204	86.2295989990234	6.03439664840698	-8.05808639526367	0.0165275707840919	-0.0211346503347158	-0.00295288790948689	-0.000680167751852423	NaN	43.1147994995117
1205	87.5282974243164	6.35907125473022	-7.86328220367432	0.013930176384747	-0.0149658378213644	0.00548864435404539	0.00418994715437293	NaN	43.7641487121582
1206	88.1776504516602	5.38504838943481	-7.9282169342041	0.000943203864153475	-0.00360223650932312	-0.0104203969240189	0.00256657530553639	NaN	44.0888252258301
1207	86.2295989990234	6.35907125473022	-7.99315214157104	-0.0165892094373703	0.0285405199974775	-0.0373683646321297	0.0243197549134493	NaN	43.1147994995117
1208	88.1776504516602	5.7097225189209	-7.86328220367432	-0.038017712533474	0.0593845807015896	-0.0471085943281651	0.0522417463362217	NaN	44.0888252258301
1209	88.1776504516602	5.38504838943481	-7.9282169342041	-0.0415891297161579	0.0587352328002453	-0.0311995539814234	0.0610079504549503	NaN	44.0888252258301
1210	88.8269958496094	6.03439664840698	-7.99315214157104	-0.0493813157081604	0.0697741582989693	-0.0367190167307854	0.0554884895682335	NaN	44.4134979248047
1211	86.2295989990234	6.03439664840698	-7.99315214157104	-0.0328229255974293	0.06393001973629	-0.0341216214001179	0.0363327041268349	NaN	43.1147994995117
1212	87.5282974243164	5.06037378311157	-7.60354280471802	-0.0250307414680719	0.041852168738842	-0.0253554154187441	0.0155535480007529	NaN	43.7641487121582
1213	86.8789520263672	5.38504838943481	-7.21393346786499	-0.0240567177534103	0.031137915328145	-0.0123684434220195	0.00516396993771195	NaN	43.4394760131836
1214	86.8789520263672	5.06037378311157	-7.27886867523193	-0.0217839982360601	0.025618452578783	-0.00782300252467394	0.00776136433705688	NaN	43.4394760131836
1215	84.9309005737305	6.35907125473022	-7.53860807418823	-0.0240567177534103	0.0149041991680861	-0.0026282137259841	-0.000680167751852423	NaN	42.4654502868652
1216	84.2815551757813	6.35907125473022	-7.9282169342041	-0.00555028254166245	0.00191722682211548	0.00321592413820326	-0.00230353930965066	NaN	42.1407775878906
1217	84.2815551757813	6.03439664840698	-7.47367286682129	0.0210730116814375	-0.0263294391334057	0.0295145437121391	-0.0240567177534103	NaN	42.1407775878906
1218	85.5802536010742	6.03439664840698	-7.53860807418823	0.0450989119708538	-0.0591215454041958	0.0373067259788513	-0.0555501282215118	NaN	42.7901268005371
1219	84.9309005737305	4.73569965362549	-7.01912927627563	0.0356833562254906	-0.0669137313961983	0.0395794473588467	-0.0471085943281651	NaN	42.4654502868652
1220	86.8789520263672	5.38504838943481	-7.47367286682129	0.0353586822748184	-0.0652903541922569	0.0457482598721981	-0.0386670641601086	NaN	43.4394760131836
1221	86.8789520263672	6.35907125473022	-7.86328220367432	0.0317872650921345	-0.0516540370881557	0.0197743140161037	-0.0305502042174339	NaN	43.4394760131836
1222	86.8789520263672	6.68374538421631	-7.73341274261475	0.0217223595827818	-0.0337969474494457	0.0188002903014421	-0.0188619289547205	NaN	43.4394760131836
1223	86.8789520263672	5.7097225189209	-7.53860807418823	0.0233457311987877	-0.0299008563160896	0.00743668992072344	-0.00165419070981443	NaN	43.4394760131836
1224	86.2295989990234	6.03439664840698	-7.47367286682129	0.0116574559360743	-0.0165892094373703	0.0126314787194133	0.00841071270406246	NaN	43.1147994995117
1225	88.8269958496094	4.73569965362549	-7.53860807418823	0.00613799272105098	-0.0113944197073579	0.00483929552137852	0.0103587592020631	NaN	44.4134979248047
1226	87.5282974243164	4.73569965362549	-7.47367286682129	-0.00457625929266214	-0.000680167751852423	-0.00555028254166245	0.0126314787194133	NaN	43.7641487121582
1227	88.8269958496094	3.7616765499115	-7.4087381362915	-0.0286021586507559	0.0220470335334539	-0.0402904339134693	0.029189869761467	NaN	44.4134979248047
1228	87.5282974243164	4.73569965362549	-7.6684775352478	-0.0402904339134693	0.0515923984348774	-0.0386670641601086	0.0509430468082428	NaN	43.7641487121582
1229	90.7750396728516	3.43700218200684	-7.27886867523193	-0.0490566417574883	0.0506183728575706	-0.0347709693014622	0.0610079504549503	NaN	45.3875198364258
1230	86.8789520263672	4.73569965362549	-7.79834747314453	-0.0393164120614529	0.0567871853709221	-0.0354203209280968	0.0548391379415989	NaN	43.4394760131836
1231	88.1776504516602	5.38504838943481	-7.60354280471802	-0.0373683646321297	0.0574365332722664	-0.0237320438027382	0.0373067259788513	NaN	44.0888252258301
1232	86.8789520263672	4.73569965362549	-7.86328220367432	-0.0211346503347158	0.0353586822748184	-0.02697878703475	0.0155535480007529	NaN	43.4394760131836
1233	88.8269958496094	4.73569965362549	-7.53860807418823	-0.0110697457566857	0.0259431265294552	-0.00944637414067984	-0.00717365415766835	NaN	44.4134979248047
1234	86.8789520263672	4.73569965362549	-7.53860807418823	-0.0126931173726916	0.0217223595827818	-0.0185372550040483	0.00289124972186983	NaN	43.4394760131836
1235	86.8789520263672	6.03439664840698	-7.53860807418823	-0.0146411629393697	0.00776136433705688	-0.00652430532500148	-3.08191010844894e-05	NaN	43.4394760131836
1236	86.8789520263672	5.7097225189209	-7.6684775352478	-0.00132951640989631	0.00159255252219737	-0.0117190945893526	-0.0130177913233638	NaN	43.4394760131836
1237	88.1776504516602	5.06037378311157	-7.6684775352478	0.0210730116814375	-0.0286021586507559	0.0272418223321438	-0.0406151078641415	NaN	44.0888252258301
1238	85.5802536010742	5.38504838943481	-7.73341274261475	0.0457482598721981	-0.0594462193548679	0.0334106348454952	-0.0652903541922569	NaN	42.7901268005371
1239	88.1776504516602	5.06037378311157	-7.99315214157104	0.0460729338228703	-0.0656150281429291	0.0535404421389103	-0.0630176365375519	NaN	44.0888252258301
1240	86.2295989990234	6.03439664840698	-7.99315214157104	0.0386054255068302	-0.063342310488224	0.0275664981454611	-0.0574981719255447	NaN	43.1147994995117
1241	87.5282974243164	5.38504838943481	-7.86328220367432	0.0343846566975117	-0.0471085943281651	0.0304885655641556	-0.0458098985254765	NaN	43.7641487121582
1242	88.1776504516602	5.38504838943481	-7.53860807418823	0.031137915328145	-0.0302255302667618	0.00873538758605719	-0.0295761823654175	NaN	44.0888252258301
1243	87.5282974243164	5.38504838943481	-7.53860807418823	0.0194496400654316	-0.0221086721867323	0.00613799272105098	-0.0120437685400248	NaN	43.7641487121582
1244	89.4763412475586	5.06037378311157	-7.73341274261475	0.00776136433705688	-0.0227580219507217	-0.00165419070981443	0.000943203864153475	NaN	44.7381706237793
1245	85.5802536010742	6.68374538421631	-7.47367286682129	0.00711201597005129	-0.0130177913233638	0.00711201597005129	0.00256657530553639	NaN	42.7901268005371
1246	88.8269958496094	5.7097225189209	-7.6684775352478	0.00289124972186983	0.0136055024340749	-3.08191010844894e-05	-0.0026282137259841	NaN	44.4134979248047
1247	87.5282974243164	5.38504838943481	-7.53860807418823	-0.0253554154187441	0.0282158460468054	-0.0360696688294411	0.0230210572481155	NaN	43.7641487121582
1248	87.5282974243164	5.06037378311157	-7.08406400680542	-0.0341216214001179	0.0509430468082428	-0.0386670641601086	0.0447742342948914	NaN	43.7641487121582
1249	85.5802536010742	6.35907125473022	-7.79834747314453	-0.0386670641601086	0.0499690249562263	-0.0363943427801132	0.0584105588495731	NaN	42.7901268005371
1250	86.8789520263672	5.06037378311157	-7.73341274261475	-0.0555501282215118	0.0467222817242146	-0.0399657599627972	0.0496443510055542	NaN	43.4394760131836
1251	86.2295989990234	5.7097225189209	-7.53860807418823	-0.039641086012125	0.0486703291535378	-0.0263294391334057	0.0379560738801956	NaN	43.1147994995117
1252	84.2815551757813	5.7097225189209	-7.6684775352478	-0.0224333461374044	0.0334106348454952	-0.0292515084147453	0.0217223595827818	NaN	42.1407775878906
1253	85.5802536010742	6.68374538421631	-7.34380340576172	-0.0201606266200542	0.0220470335334539	-0.0146411629393697	0.0223717093467712	NaN	42.7901268005371
1254	85.5802536010742	6.03439664840698	-7.6684775352478	-0.0159398596733809	0.011982130818069	-0.00425158534198999	0.000293855206109583	NaN	42.7901268005371
1255	86.2295989990234	5.7097225189209	-7.6684775352478	-0.0139918150380254	0.00776136433705688	-0.00944637414067984	0.00646266713738441	NaN	43.1147994995117
1256	86.8789520263672	6.03439664840698	-7.6684775352478	-0.0026282137259841	0.0022419011220336	0.00548864435404539	-0.00490093370899558	NaN	43.4394760131836
1257	86.8789520263672	6.68374538421631	-7.79834747314453	0.036657378077507	-0.0279528107494116	0.0233457311987877	-0.0224333461374044	NaN	43.4394760131836
1258	88.1776504516602	6.03439664840698	-7.53860807418823	0.0522417463362217	-0.0490566417574883	0.0382807515561581	-0.0516540370881557	NaN	44.0888252258301
1259	86.8789520263672	7.00841951370239	-7.53860807418823	0.0353586822748184	-0.0536020807921886	0.0363327041268349	-0.0441865250468254	NaN	43.4394760131836
1260	88.1776504516602	6.03439664840698	-7.47367286682129	0.036657378077507	-0.0568488240242004	0.0558131635189056	-0.0464592464268208	NaN	44.0888252258301
1261	88.8269958496094	5.06037378311157	-7.99315214157104	0.0376313999295235	-0.0523033849895	0.0252937767654657	-0.0334722734987736	NaN	44.4134979248047
1262	86.8789520263672	5.7097225189209	-7.86328220367432	0.0243197549134493	-0.0464592464268208	0.01847561635077	-0.0198359526693821	NaN	43.4394760131836
1263	88.1776504516602	5.7097225189209	-7.86328220367432	0.01100810803473	-0.03444629535079	0.0123068047687411	-0.00392691092565656	NaN	44.0888252258301
1264	86.2295989990234	5.38504838943481	-7.79834747314453	0.0103587592020631	-0.0286021586507559	0.00678734155371785	0.00581331877037883	NaN	43.1147994995117
1265	90.1256942749023	4.08635091781616	-7.34380340576172	0.0142548503354192	-0.0217839982360601	0.011982130818069	0.00808603875339031	NaN	45.0628471374512
1266	87.5282974243164	5.06037378311157	-7.6684775352478	-0.00295288790948689	-0.00425158534198999	-0.00912170019000769	0.00418994715437293	NaN	43.7641487121582
1267	85.5802536010742	6.35907125473022	-7.60354280471802	-0.0162645354866982	0.0278911720961332	-0.0370436906814575	0.0295145437121391	NaN	42.7901268005371
1268	85.5802536010742	6.68374538421631	-7.9282169342041	-0.0328229255974293	0.0577612072229385	-0.0428878292441368	0.0480209775269032	NaN	42.7901268005371
1269	86.8789520263672	6.03439664840698	-7.34380340576172	-0.0415891297161579	0.0619819760322571	-0.043212503194809	0.0532157681882381	NaN	43.4394760131836
1270	87.5282974243164	5.38504838943481	-7.27886867523193	-0.0464592464268208	0.0678261145949364	-0.0406151078641415	0.0512677207589149	NaN	43.7641487121582
1271	86.2295989990234	7.33309412002563	-7.6684775352478	-0.0237320438027382	0.0642546936869621	-0.0260047651827335	0.0382807515561581	NaN	43.1147994995117
1272	85.5802536010742	6.68374538421631	-7.9282169342041	-0.0224333461374044	0.0629559978842735	-0.0292515084147453	0.0145795252174139	NaN	42.7901268005371
1273	86.2295989990234	7.65776824951172	-8.18795680999756	-0.00717365415766835	0.0382807515561581	-0.02697878703475	0.00321592413820326	NaN	43.1147994995117
1274	86.2295989990234	7.00841951370239	-8.05808639526367	-0.00977104809135199	0.0363327041268349	-0.021459324285388	-0.00490093370899558	NaN	43.1147994995117
1275	87.5282974243164	7.65776824951172	-7.99315214157104	-0.0123684434220195	0.0188002903014421	-0.0110697457566857	-0.00100484199356288	NaN	43.7641487121582
1276	88.8269958496094	6.03439664840698	-7.6684775352478	0.00159255252219737	0.0220470335334539	-0.00360223650932312	-0.0130177913233638	NaN	44.4134979248047
1277	88.1776504516602	6.35907125473022	-7.34380340576172	0.0295145437121391	-3.08191010844894e-05	0.0171769186854362	-0.0334722734987736	NaN	44.0888252258301
1278	87.5282974243164	7.00841951370239	-7.79834747314453	0.0486703291535378	-0.0402904339134693	0.0340599827468395	-0.0607449151575565	NaN	43.7641487121582
1279	88.8269958496094	6.68374538421631	-7.53860807418823	0.0376313999295235	-0.0419138073921204	0.0428261905908585	-0.0523033849895	NaN	44.4134979248047
1280	86.2295989990234	7.33309412002563	-7.79834747314453	0.0428261905908585	-0.0415891297161579	0.0288651939481497	-0.0513293594121933	NaN	43.1147994995117
1281	86.2295989990234	7.98244285583496	-7.27886867523193	0.0308132413774729	-0.0318489037454128	0.0213976856321096	-0.0350956469774246	NaN	43.1147994995117
1282	86.8789520263672	6.35907125473022	-7.27886867523193	0.0259431265294552	-0.0191866029053926	0.0239950809627771	-0.0253554154187441	NaN	43.4394760131836
1283	86.8789520263672	6.68374538421631	-7.08406400680542	0.0207483377307653	-0.0136671401560307	0.00776136433705688	-0.00425158534198999	NaN	43.4394760131836
1284	86.8789520263672	6.35907125473022	-7.60354280471802	0.0123068047687411	-0.0243813935667276	0.0197743140161037	0.00516396993771195	NaN	43.4394760131836
1285	83.632209777832	7.33309412002563	-7.60354280471802	-0.00360223650932312	-0.017887907102704	0.00386527273803949	0.00256657530553639	NaN	41.816104888916
1286	84.2815551757813	7.33309412002563	-8.05808639526367	-0.00360223650932312	-0.0123684434220195	0.00613799272105098	0.0116574559360743	NaN	42.1407775878906
1287	84.9309005737305	6.35907125473022	-7.60354280471802	-0.0299008563160896	0.00418994715437293	-0.0256800893694162	0.0330859608948231	NaN	42.4654502868652
1288	82.9828567504883	7.00841951370239	-7.34380340576172	-0.0471085943281651	0.031137915328145	-0.0367190167307854	0.0480209775269032	NaN	41.4914283752441
1289	85.5802536010742	7.00841951370239	-7.73341274261475	-0.0500306636095047	0.0249691028147936	-0.0331475995481014	0.0632806718349457	NaN	42.7901268005371
1290	83.632209777832	8.63179111480713	-7.86328220367432	-0.0441865250468254	0.0275664981454611	-0.023407369852066	0.0532157681882381	NaN	41.816104888916
1291	86.8789520263672	6.68374538421631	-7.60354280471802	-0.0279528107494116	0.0246444288641214	-0.0123684434220195	0.0389300994575024	NaN	43.4394760131836
1292	86.8789520263672	7.33309412002563	-7.79834747314453	-0.0188619289547205	0.0100340843200684	-0.0201606266200542	0.0116574559360743	NaN	43.4394760131836
1293	87.5282974243164	6.68374538421631	-7.21393346786499	-0.0162645354866982	-3.08191010844894e-05	-0.00295288790948689	0.00581331877037883	NaN	43.7641487121582
1294	85.5802536010742	6.68374538421631	-7.01912927627563	-0.0136671401560307	0.00354059832170606	-0.00295288790948689	0.00678734155371785	NaN	42.7901268005371
1295	86.2295989990234	7.00841951370239	-7.79834747314453	-0.00749832857400179	-0.0104203969240189	-0.00490093370899558	0.0022419011220336	NaN	43.1147994995117
1296	84.9309005737305	7.00841951370239	-7.9282169342041	-0.00230353930965066	-0.0107450718060136	0.00289124972186983	-0.00684897974133492	NaN	42.4654502868652
1297	86.2295989990234	7.00841951370239	-7.86328220367432	0.0246444288641214	-0.0376930385828018	0.0275664981454611	-0.0324982516467571	NaN	43.1147994995117
1298	86.8789520263672	5.38504838943481	-7.53860807418823	0.0438002124428749	-0.0497059896588326	0.0304885655641556	-0.0555501282215118	NaN	43.4394760131836
1299	85.5802536010742	6.35907125473022	-7.60354280471802	0.0343846566975117	-0.0600955672562122	0.0347093306481838	-0.0542514286935329	NaN	42.7901268005371
1300	86.2295989990234	5.7097225189209	-7.47367286682129	0.0412028171122074	-0.050680011510849	0.0314625911414623	-0.0497059896588326	NaN	43.1147994995117
1301	87.5282974243164	6.68374538421631	-7.86328220367432	0.0382807515561581	-0.0341216214001179	0.0191249661147594	-0.0415891297161579	NaN	43.7641487121582
1302	84.2815551757813	7.98244285583496	-7.60354280471802	0.0308132413774729	-0.0198359526693821	0.00841071270406246	-0.0237320438027382	NaN	42.1407775878906
1303	86.2295989990234	7.98244285583496	-7.6684775352478	0.0103587592020631	-0.00912170019000769	0.011982130818069	-0.0182125810533762	NaN	43.1147994995117
1304	85.5802536010742	7.98244285583496	-7.53860807418823	0.0181509424000978	0.000943203864153475	0.00970941036939621	0.00873538758605719	NaN	42.7901268005371
1305	86.8789520263672	7.33309412002563	-7.34380340576172	0.0132808275520802	-0.00457625929266214	0.00906006153672934	-0.00684897974133492	NaN	43.4394760131836
1306	87.5282974243164	7.00841951370239	-7.53860807418823	0.00581331877037883	0.0136055024340749	-0.00165419070981443	0.0100340843200684	NaN	43.7641487121582
1307	84.9309005737305	8.3071174621582	-8.18795680999756	-0.0165892094373703	0.0304885655641556	-0.0240567177534103	0.0246444288641214	NaN	42.4654502868652
1308	88.1776504516602	7.00841951370239	-8.12302207946777	-0.0412644557654858	0.041852168738842	-0.0422384813427925	0.0480209775269032	NaN	44.0888252258301
1309	85.5802536010742	8.95646572113037	-7.73341274261475	-0.0363943427801132	0.0463976077735424	-0.0247060675173998	0.0545144639909267	NaN	42.7901268005371
1310	88.1776504516602	7.00841951370239	-7.4087381362915	-0.0399657599627972	0.0421768426895142	-0.0393164120614529	0.0548391379415989	NaN	44.0888252258301
1311	86.8789520263672	7.65776824951172	-7.60354280471802	-0.028926832601428	0.036657378077507	-0.0149658378213644	0.029189869761467	NaN	43.4394760131836
1312	85.5802536010742	7.98244285583496	-7.73341274261475	-0.0117190945893526	0.0314625911414623	-0.0211346503347158	0.0181509424000978	NaN	42.7901268005371
1313	84.9309005737305	8.3071174621582	-7.99315214157104	-0.0104203969240189	0.0155535480007529	-0.0130177913233638	0.0100340843200684	NaN	42.4654502868652
1314	86.2295989990234	8.3071174621582	-7.9282169342041	-0.0100957229733467	0.00256657530553639	-0.0136671401560307	-0.00425158534198999	NaN	43.1147994995117
1315	87.5282974243164	7.00841951370239	-7.47367286682129	-0.0026282137259841	0.00581331877037883	-0.00425158534198999	-0.00977104809135199	NaN	43.7641487121582
1316	86.8789520263672	6.68374538421631	-7.21393346786499	0.000293855206109583	0.00646266713738441	-0.00295288790948689	-0.00782300252467394	NaN	43.4394760131836
1317	84.2815551757813	7.65776824951172	-7.27886867523193	0.0304885655641556	-0.0162645354866982	0.0207483377307653	-0.0331475995481014	NaN	42.1407775878906
1318	83.632209777832	8.3071174621582	-8.05808639526367	0.0353586822748184	-0.0376930385828018	0.0249691028147936	-0.0545761026442051	NaN	41.816104888916
1319	84.2815551757813	7.33309412002563	-7.34380340576172	0.0324366129934788	-0.0318489037454128	0.031137915328145	-0.0490566417574883	NaN	42.1407775878906
1320	83.632209777832	8.63179111480713	-7.9282169342041	0.0343846566975117	-0.0383423902094364	0.0327612869441509	-0.0519787110388279	NaN	41.816104888916
1321	82.9828567504883	8.3071174621582	-7.6684775352478	0.0304885655641556	-0.0165892094373703	0.00548864435404539	-0.032173577696085	NaN	41.4914283752441
1322	84.9309005737305	7.65776824951172	-7.34380340576172	0.0347093306481838	-0.0104203969240189	0.00516396993771195	-0.0224333461374044	NaN	42.4654502868652
1323	86.2295989990234	7.33309412002563	-7.47367286682129	0.0210730116814375	-0.00425158534198999	-0.00944637414067984	-0.00944637414067984	NaN	43.1147994995117
1324	84.9309005737305	7.65776824951172	-7.6684775352478	0.0132808275520802	0.011982130818069	0.00873538758605719	0.00289124972186983	NaN	42.4654502868652
1325	84.9309005737305	8.63179111480713	-7.73341274261475	0.0126314787194133	0.0100340843200684	-0.00327756232582033	0.00483929552137852	NaN	42.4654502868652
1326	83.632209777832	8.95646572113037	-7.86328220367432	-0.0026282137259841	0.0236704051494598	-0.0175632312893867	0.011982130818069	NaN	41.816104888916
1327	87.5282974243164	6.35907125473022	-7.53860807418823	-0.0263294391334057	0.0314625911414623	-0.0399657599627972	0.0301638916134834	NaN	43.7641487121582
1328	85.5802536010742	7.98244285583496	-7.53860807418823	-0.0350956469774246	0.0590599067509174	-0.0406151078641415	0.0480209775269032	NaN	42.7901268005371
1329	86.8789520263672	5.7097225189209	-7.6684775352478	-0.0383423902094364	0.0587352328002453	-0.0373683646321297	0.0619819760322571	NaN	43.4394760131836
1330	84.9309005737305	7.33309412002563	-8.05808639526367	-0.0474332682788372	0.0551638156175613	-0.0402904339134693	0.060358602553606	NaN	42.4654502868652
1331	84.9309005737305	6.68374538421631	-7.86328220367432	-0.0331475995481014	0.0545144639909267	-0.0237320438027382	0.0392547734081745	NaN	42.4654502868652
1332	84.9309005737305	6.35907125473022	-7.53860807418823	-0.0143164889886975	0.0376313999295235	-0.0201606266200542	0.0213976856321096	NaN	42.4654502868652
1333	86.2295989990234	6.68374538421631	-7.53860807418823	-0.00782300252467394	0.0272418223321438	-0.0260047651827335	0.00776136433705688	NaN	43.1147994995117
1334	84.2815551757813	7.65776824951172	-7.01912927627563	-0.0120437685400248	0.0197743140161037	0.000293855206109583	0.00678734155371785	NaN	42.1407775878906
1335	85.5802536010742	7.98244285583496	-8.05808639526367	-0.0136671401560307	0.0191249661147594	-0.00814767740666866	-0.00197886489331722	NaN	42.7901268005371
1336	85.5802536010742	7.98244285583496	-7.9282169342041	-0.00165419070981443	0.0132808275520802	-0.00165419070981443	-0.00490093370899558	NaN	42.7901268005371
1337	86.8789520263672	7.65776824951172	-7.86328220367432	0.031137915328145	-0.0195112787187099	0.0191249661147594	-0.0311995539814234	NaN	43.4394760131836
1338	86.2295989990234	7.33309412002563	-7.60354280471802	0.0483456552028656	-0.0406151078641415	0.0304885655641556	-0.048407293856144	NaN	43.1147994995117
1339	84.2815551757813	7.98244285583496	-7.53860807418823	0.0428261905908585	-0.039641086012125	0.0506183728575706	-0.0477579422295094	NaN	42.1407775878906
1340	84.2815551757813	7.98244285583496	-7.21393346786499	0.0395794473588467	-0.043212503194809	0.0272418223321438	-0.0458098985254765	NaN	42.1407775878906
1341	86.8789520263672	7.00841951370239	-7.73341274261475	0.0288651939481497	-0.0295761823654175	0.0220470335334539	-0.0292515084147453	NaN	43.4394760131836
1342	87.5282974243164	6.68374538421631	-7.6684775352478	0.0360080301761627	-0.0204853005707264	0.00938473641872406	-0.0230826959013939	NaN	43.7641487121582
1343	85.5802536010742	7.33309412002563	-7.9282169342041	0.0175015944987535	-0.0221086721867323	0.011982130818069	-0.00879702530801296	NaN	42.7901268005371
1344	88.1776504516602	6.68374538421631	-7.01912927627563	0.012956153601408	-0.00490093370899558	0.0243197549134493	0.00516396993771195	NaN	44.0888252258301
1345	86.2295989990234	7.00841951370239	-6.75938940048218	0.00711201597005129	-0.0139918150380254	0.0295145437121391	0.00613799272105098	NaN	43.1147994995117
1346	86.2295989990234	7.00841951370239	-7.27886867523193	0.00873538758605719	0.0113327819854021	0.0188002903014421	0.00970941036939621	NaN	43.1147994995117
1347	84.9309005737305	7.65776824951172	-7.73341274261475	-0.0221086721867323	0.0243197549134493	-0.0104203969240189	0.0252937767654657	NaN	42.4654502868652
1348	86.8789520263672	6.68374538421631	-7.53860807418823	-0.0341216214001179	0.0425015166401863	-0.0295761823654175	0.0499690249562263	NaN	43.4394760131836
1349	84.9309005737305	7.65776824951172	-7.6684775352478	-0.0347709693014622	0.0480209775269032	-0.0217839982360601	0.0626313239336014	NaN	42.4654502868652
1350	85.5802536010742	6.68374538421631	-6.75938940048218	-0.0448358729481697	0.040228795260191	-0.0334722734987736	0.0590599067509174	NaN	42.7901268005371
1351	83.632209777832	6.03439664840698	-7.08406400680542	-0.0240567177534103	0.0324366129934788	-0.0315242260694504	0.0399041213095188	NaN	41.816104888916
1352	82.9828567504883	7.65776824951172	-7.60354280471802	-0.0188619289547205	0.01847561635077	-0.0253554154187441	0.0262678004801273	NaN	41.4914283752441
1353	82.9828567504883	7.65776824951172	-7.6684775352478	-0.0204853005707264	0.00678734155371785	-0.0182125810533762	0.01847561635077	NaN	41.4914283752441
1354	84.9309005737305	7.00841951370239	-7.47367286682129	-0.0146411629393697	-0.00295288790948689	-0.0139918150380254	0.0106834331527352	NaN	42.4654502868652
1355	84.2815551757813	6.35907125473022	-6.75938940048218	-0.00717365415766835	0.0022419011220336	-0.0136671401560307	0.00191722682211548	NaN	42.1407775878906
1356	86.8789520263672	6.68374538421631	-6.62951993942261	0.00938473641872406	-0.00392691092565656	-0.00295288790948689	-0.00847235135734081	NaN	43.4394760131836
1357	85.5802536010742	7.65776824951172	-7.34380340576172	0.0301638916134834	-0.0240567177534103	0.0194496400654316	-0.0370436906814575	NaN	42.7901268005371
1358	85.5802536010742	7.65776824951172	-7.86328220367432	0.045423585921526	-0.0490566417574883	0.0360080301761627	-0.0536020807921886	NaN	42.7901268005371
1359	87.5282974243164	6.68374538421631	-7.60354280471802	0.0392547734081745	-0.0578228458762169	0.0288651939481497	-0.0555501282215118	NaN	43.7641487121582
1360	86.2295989990234	6.03439664840698	-7.73341274261475	0.0392547734081745	-0.0613942667841911	0.0587352328002453	-0.0500306636095047	NaN	43.1147994995117
1361	86.8789520263672	6.35907125473022	-7.9282169342041	0.0252937767654657	-0.0461345724761486	0.0181509424000978	-0.0422384813427925	NaN	43.4394760131836
1362	85.5802536010742	6.35907125473022	-7.79834747314453	0.0246444288641214	-0.0383423902094364	0.0223717093467712	-0.0250307414680719	NaN	42.7901268005371
1363	85.5802536010742	5.7097225189209	-7.53860807418823	0.0103587592020631	-0.0308748781681061	0.00743668992072344	-0.00814767740666866	NaN	42.7901268005371
1364	85.5802536010742	5.38504838943481	-7.73341274261475	0.0123068047687411	-0.0308748781681061	0.0213976856321096	-0.00327756232582033	NaN	42.7901268005371
1365	85.5802536010742	6.35907125473022	-7.9282169342041	0.000618529506027699	-0.0260047651827335	0.00970941036939621	-0.00555028254166245	NaN	42.7901268005371
1366	88.1776504516602	5.38504838943481	-7.86328220367432	0.00289124972186983	-0.0182125810533762	0.00646266713738441	-0.00457625929266214	NaN	44.0888252258301
1367	86.2295989990234	6.03439664840698	-7.34380340576172	-0.0256800893694162	0.0126314787194133	-0.0169138833880424	0.00386527273803949	NaN	43.1147994995117
1368	84.9309005737305	6.68374538421631	-7.60354280471802	-0.0454852245748043	0.0321119390428066	-0.0250307414680719	0.0392547734081745	NaN	42.4654502868652
1369	86.8789520263672	5.38504838943481	-7.21393346786499	-0.0367190167307854	0.0356833562254906	-0.0182125810533762	0.0473716296255589	NaN	43.4394760131836
1370	86.8789520263672	6.35907125473022	-7.6684775352478	-0.0448358729481697	0.0434755384922028	-0.0240567177534103	0.0428261905908585	NaN	43.4394760131836
1371	84.9309005737305	7.00841951370239	-7.79834747314453	-0.0292515084147453	0.0369820520281792	-0.0120437685400248	0.0188002903014421	NaN	42.4654502868652
1372	84.9309005737305	6.35907125473022	-7.60354280471802	-0.0136671401560307	0.0327612869441509	-0.0195112787187099	0.000943203864153475	NaN	42.4654502868652
1373	85.5802536010742	6.35907125473022	-7.9282169342041	-0.017887907102704	0.0188002903014421	-0.0172385573387146	0.00159255252219737	NaN	42.7901268005371
1374	86.2295989990234	6.35907125473022	-7.86328220367432	-0.0130177913233638	0.0132808275520802	-0.00944637414067984	0.0168522447347641	NaN	43.1147994995117
1375	85.5802536010742	6.68374538421631	-7.9282169342041	-0.00717365415766835	0.00548864435404539	-0.0117190945893526	0.00743668992072344	NaN	42.7901268005371
1376	88.1776504516602	6.03439664840698	-8.12302207946777	-3.08191010844894e-05	0.00256657530553639	-0.00782300252467394	-0.00457625929266214	NaN	44.0888252258301
1377	87.5282974243164	5.7097225189209	-7.9282169342041	0.0272418223321438	-0.0243813935667276	0.0142548503354192	-0.0221086721867323	NaN	43.7641487121582
1378	87.5282974243164	5.38504838943481	-7.79834747314453	0.0431508645415306	-0.0454852245748043	0.0347093306481838	-0.0490566417574883	NaN	43.7641487121582
1379	87.5282974243164	6.03439664840698	-7.86328220367432	0.0434755384922028	-0.0510046854615211	0.0369820520281792	-0.0435371771454811	NaN	43.7641487121582
1380	86.8789520263672	5.7097225189209	-7.53860807418823	0.0489950031042099	-0.0464592464268208	0.0421768426895142	-0.0438618510961533	NaN	43.4394760131836
1381	86.8789520263672	5.06037378311157	-7.9282169342041	0.0444495603442192	-0.039641086012125	0.0217223595827818	-0.02697878703475	NaN	43.4394760131836
1382	86.8789520263672	4.73569965362549	-7.73341274261475	0.0382807515561581	-0.0156151866540313	0.0252937767654657	-0.0146411629393697	NaN	43.4394760131836
1383	86.2295989990234	5.06037378311157	-7.47367286682129	0.0155535480007529	-0.00944637414067984	0.0175015944987535	-0.00197886489331722	NaN	43.1147994995117
1384	85.5802536010742	5.06037378311157	-7.60354280471802	0.011982130818069	-0.0117190945893526	0.0213976856321096	0.0100340843200684	NaN	42.7901268005371
1385	84.9309005737305	4.73569965362549	-7.34380340576172	0.00126787810586393	-0.00717365415766835	-0.000355493422830477	0.0136055024340749	NaN	42.4654502868652
1386	82.9828567504883	5.7097225189209	-7.6684775352478	0.00613799272105098	0.0158782228827477	-0.0198359526693821	0.0132808275520802	NaN	41.4914283752441
1387	84.9309005737305	5.06037378311157	-7.73341274261475	-0.0240567177534103	0.0496443510055542	-0.0552254542708397	0.031137915328145	NaN	42.4654502868652
1388	84.9309005737305	5.38504838943481	-7.6684775352478	-0.0341216214001179	0.0629559978842735	-0.072757862508297	0.0460729338228703	NaN	42.4654502868652
1389	86.2295989990234	6.03439664840698	-7.6684775352478	-0.0438618510961533	0.06393001973629	-0.0617189407348633	0.0636053457856178	NaN	43.1147994995117
1390	86.2295989990234	6.35907125473022	-7.47367286682129	-0.0435371771454811	0.0668520927429199	-0.0643163323402405	0.0541897900402546	NaN	43.1147994995117
1391	88.1776504516602	4.73569965362549	-7.27886867523193	-0.0350956469774246	0.0632806718349457	-0.0458098985254765	0.0382807515561581	NaN	44.0888252258301
1392	87.5282974243164	5.38504838943481	-6.56458520889282	-0.0113944197073579	0.0567871853709221	-0.0357449948787689	0.0162028968334198	NaN	43.7641487121582
1393	88.8269958496094	4.41102504730225	-7.08406400680542	-0.0240567177534103	0.0392547734081745	-0.0286021586507559	0.0165275707840919	NaN	44.4134979248047
1394	88.8269958496094	4.73569965362549	-6.95419406890869	-0.0156151866540313	0.0376313999295235	-0.0185372550040483	0.00191722682211548	NaN	44.4134979248047
1395	88.8269958496094	3.11232805252075	-6.75938940048218	-0.00912170019000769	0.0363327041268349	-0.0201606266200542	-0.00327756232582033	NaN	44.4134979248047
1396	86.8789520263672	5.06037378311157	-7.01912927627563	-0.00522560812532902	0.0239950809627771	-0.00522560812532902	-0.00425158534198999	NaN	43.4394760131836
1397	88.8269958496094	4.08635091781616	-6.95419406890869	0.0233457311987877	-0.00425158534198999	0.0210730116814375	-0.0305502042174339	NaN	44.4134979248047
1398	88.1776504516602	3.11232805252075	-6.75938940048218	0.0405534692108631	-0.0341216214001179	0.0259431265294552	-0.0574981719255447	NaN	44.0888252258301
1399	86.8789520263672	4.41102504730225	-7.14899873733521	0.0275664981454611	-0.032173577696085	0.0356833562254906	-0.0393164120614529	NaN	43.4394760131836
1400	86.8789520263672	3.7616765499115	-6.95419406890869	0.0360080301761627	-0.0383423902094364	0.0239950809627771	-0.0487319678068161	NaN	43.4394760131836
1401	88.1776504516602	5.06037378311157	-7.08406400680542	0.029189869761467	-0.0227580219507217	0.00743668992072344	-0.0399657599627972	NaN	44.0888252258301
1402	86.8789520263672	5.38504838943481	-7.34380340576172	0.0175015944987535	-0.017887907102704	0.00321592413820326	-0.0188619289547205	NaN	43.4394760131836
1403	86.8789520263672	5.06037378311157	-7.27886867523193	0.0158782228827477	-0.021459324285388	0.00451462110504508	-0.00587495695799589	NaN	43.4394760131836
1404	87.5282974243164	5.38504838943481	-7.47367286682129	0.00516396993771195	-0.0299008563160896	0.020423661917448	0.00678734155371785	NaN	43.7641487121582
1405	86.8789520263672	5.38504838943481	-7.9282169342041	0.0126314787194133	-0.0279528107494116	0.0145795252174139	0.00483929552137852	NaN	43.4394760131836
1406	88.1776504516602	4.08635091781616	-7.86328220367432	-0.00717365415766835	-0.0308748781681061	0.00256657530553639	0.0132808275520802	NaN	44.0888252258301
1407	86.8789520263672	5.38504838943481	-8.12302207946777	-0.0217839982360601	0.00159255252219737	-0.0159398596733809	0.0278911720961332	NaN	43.4394760131836
1408	88.8269958496094	3.7616765499115	-7.99315214157104	-0.0328229255974293	0.00711201597005129	-0.0185372550040483	0.0509430468082428	NaN	44.4134979248047
1409	85.5802536010742	5.7097225189209	-7.99315214157104	-0.03444629535079	0.00970941036939621	-0.00490093370899558	0.0645793676376343	NaN	42.7901268005371
1410	86.8789520263672	4.73569965362549	-7.79834747314453	-0.0425631552934647	0.0269171483814716	-0.0130177913233638	0.0486703291535378	NaN	43.4394760131836
1411	88.8269958496094	4.41102504730225	-8.05808639526367	-0.0302255302667618	0.00711201597005129	-0.00100484199356288	0.0392547734081745	NaN	44.4134979248047
1412	88.8269958496094	3.7616765499115	-8.05808639526367	-0.0204853005707264	-0.00197886489331722	-0.00717365415766835	0.0188002903014421	NaN	44.4134979248047
1413	88.8269958496094	3.7616765499115	-7.99315214157104	-0.00749832857400179	-0.00555028254166245	-0.00327756232582033	-0.000680167751852423	NaN	44.4134979248047
1414	88.8269958496094	4.41102504730225	-7.6684775352478	-0.00490093370899558	-0.0308748781681061	-3.08191010844894e-05	0.000618529506027699	NaN	44.4134979248047
1415	84.9309005737305	5.06037378311157	-7.79834747314453	-0.00619963090866804	-0.00619963090866804	-0.000355493422830477	-0.00879702530801296	NaN	42.4654502868652
1416	84.9309005737305	5.38504838943481	-7.9282169342041	-0.00360223650932312	-0.0123684434220195	-0.00425158534198999	-0.00490093370899558	NaN	42.4654502868652
1417	84.2815551757813	3.7616765499115	-7.86328220367432	0.036657378077507	-0.0341216214001179	0.0223717093467712	-0.023407369852066	NaN	42.1407775878906
1418	84.9309005737305	5.38504838943481	-8.12302207946777	0.0450989119708538	-0.0526280589401722	0.036657378077507	-0.0561994761228561	NaN	42.4654502868652
1419	85.5802536010742	4.08635091781616	-7.53860807418823	0.0353586822748184	-0.0467839203774929	0.0295145437121391	-0.0532774068415165	NaN	42.7901268005371
1420	85.5802536010742	5.06037378311157	-7.6684775352478	0.0438002124428749	-0.0500306636095047	0.0304885655641556	-0.0571734979748726	NaN	42.7901268005371
1421	88.1776504516602	4.08635091781616	-7.21393346786499	0.0317872650921345	-0.0337969474494457	0.0168522447347641	-0.0386670641601086	NaN	44.0888252258301
1422	88.1776504516602	4.73569965362549	-7.53860807418823	0.0282158460468054	-0.0276281367987394	0.00126787810586393	-0.0302255302667618	NaN	44.0888252258301
1423	87.5282974243164	5.7097225189209	-7.60354280471802	0.0171769186854362	-0.0133424662053585	0.000293855206109583	-0.0100957229733467	NaN	43.7641487121582
1424	86.8789520263672	5.38504838943481	-7.79834747314453	0.0149041991680861	-0.0204853005707264	0.00808603875339031	-0.00327756232582033	NaN	43.4394760131836
1425	89.4763412475586	5.06037378311157	-7.53860807418823	0.00418994715437293	-0.0107450718060136	-0.00457625929266214	0.00126787810586393	NaN	44.7381706237793
1426	90.1256942749023	3.7616765499115	-7.14899873733521	0.00613799272105098	-0.000680167751852423	-0.0104203969240189	0.0022419011220336	NaN	45.0628471374512
1427	88.8269958496094	2.46297931671143	-7.01912927627563	-0.0191866029053926	0.0168522447347641	-0.0350956469774246	0.01847561635077	NaN	44.4134979248047
1428	88.8269958496094	3.43700218200684	-7.73341274261475	-0.0337969474494457	0.0340599827468395	-0.0383423902094364	0.045423585921526	NaN	44.4134979248047
1429	88.1776504516602	3.7616765499115	-7.53860807418823	-0.0373683646321297	0.0486703291535378	-0.0376930385828018	0.0642546936869621	NaN	44.0888252258301
1430	88.1776504516602	3.11232805252075	-7.34380340576172	-0.0458098985254765	0.0434755384922028	-0.0354203209280968	0.0554884895682335	NaN	44.0888252258301
1431	90.1256942749023	3.7616765499115	-7.34380340576172	-0.0341216214001179	0.0463976077735424	-0.0152905117720366	0.0308132413774729	NaN	45.0628471374512
1432	88.8269958496094	4.73569965362549	-7.08406400680542	-0.0130177913233638	0.0395794473588467	-0.0211346503347158	0.0149041991680861	NaN	44.4134979248047
1433	88.8269958496094	4.08635091781616	-6.69445466995239	-0.0175632312893867	0.0168522447347641	-0.0143164889886975	-0.00295288790948689	NaN	44.4134979248047
1434	88.1776504516602	6.03439664840698	-7.53860807418823	-0.0120437685400248	0.0181509424000978	-0.00749832857400179	0.00776136433705688	NaN	44.0888252258301
1435	87.5282974243164	6.35907125473022	-7.6684775352478	-0.00100484199356288	0.012956153601408	-0.00230353930965066	-0.00619963090866804	NaN	43.7641487121582
1436	87.5282974243164	6.35907125473022	-7.73341274261475	-0.00100484199356288	0.00191722682211548	0.00354059832170606	-0.0120437685400248	NaN	43.7641487121582
1437	87.5282974243164	5.7097225189209	-7.73341274261475	0.0389300994575024	-0.0227580219507217	0.0226963832974434	-0.0399657599627972	NaN	43.7641487121582
1438	88.8269958496094	4.73569965362549	-7.34380340576172	0.0548391379415989	-0.0477579422295094	0.0386054255068302	-0.0487319678068161	NaN	44.4134979248047
1439	86.8789520263672	6.35907125473022	-7.99315214157104	0.0369820520281792	-0.0458098985254765	0.0421768426895142	-0.0523033849895	NaN	43.4394760131836
1440	88.1776504516602	5.06037378311157	-8.05808639526367	0.0373067259788513	-0.0503553375601768	0.0408781431615353	-0.0435371771454811	NaN	44.0888252258301
1441	85.5802536010742	6.35907125473022	-8.12302207946777	0.0360080301761627	-0.0221086721867323	0.0210730116814375	-0.0393164120614529	NaN	42.7901268005371
1442	87.5282974243164	5.7097225189209	-7.86328220367432	0.031137915328145	-0.0126931173726916	-0.00100484199356288	-0.0159398596733809	NaN	43.7641487121582
1443	88.1776504516602	5.7097225189209	-7.6684775352478	0.0239950809627771	-0.00879702530801296	0.0106834331527352	-0.00619963090866804	NaN	44.0888252258301
1444	89.4763412475586	4.73569965362549	-7.34380340576172	0.0162028968334198	0.00418994715437293	0.00841071270406246	0.00970941036939621	NaN	44.7381706237793
1445	86.8789520263672	5.38504838943481	-7.73341274261475	0.00841071270406246	0.0200989879667759	0.0243197549134493	0.0175015944987535	NaN	43.4394760131836
1446	87.5282974243164	6.03439664840698	-8.25289154052734	0.0022419011220336	0.0340599827468395	0.00386527273803949	0.00418994715437293	NaN	43.7641487121582
1447	86.2295989990234	5.7097225189209	-8.25289154052734	-0.017887907102704	0.0636053457856178	-0.0217839982360601	0.0197743140161037	NaN	43.1147994995117
1448	88.1776504516602	5.38504838943481	-7.6684775352478	-0.0331475995481014	0.0899039655923843	-0.0399657599627972	0.0499690249562263	NaN	44.0888252258301
1449	86.2295989990234	5.7097225189209	-7.6684775352478	-0.0409397818148136	0.0905533134937286	-0.0315242260694504	0.0610079504549503	NaN	43.1147994995117
1450	84.9309005737305	6.03439664840698	-7.4087381362915	-0.0516540370881557	0.0918520092964172	-0.03444629535079	0.0535404421389103	NaN	42.4654502868652
1451	82.9828567504883	6.35907125473022	-7.79834747314453	-0.0438618510961533	0.0821117833256721	-0.03444629535079	0.0425015166401863	NaN	41.4914283752441
1452	82.9828567504883	5.7097225189209	-7.73341274261475	-0.0308748781681061	0.0717222020030022	-0.0250307414680719	0.0116574559360743	NaN	41.4914283752441
1453	82.9828567504883	6.68374538421631	-7.60354280471802	-0.02697878703475	0.0496443510055542	-0.0149658378213644	0.000618529506027699	NaN	41.4914283752441
1454	84.2815551757813	7.00841951370239	-7.6684775352478	-0.0156151866540313	0.0379560738801956	-0.0256800893694162	-0.00100484199356288	NaN	42.1407775878906
1455	86.8789520263672	6.68374538421631	-7.47367286682129	-0.0159398596733809	0.0165275707840919	-0.0221086721867323	-0.00555028254166245	NaN	43.4394760131836
1456	86.8789520263672	6.03439664840698	-7.47367286682129	-0.00295288790948689	0.000293855206109583	-0.0282774847000837	-0.0227580219507217	NaN	43.4394760131836
1457	86.8789520263672	5.7097225189209	-7.73341274261475	0.025618452578783	-0.0162645354866982	-0.00522560812532902	-0.0402904339134693	NaN	43.4394760131836
1458	85.5802536010742	6.35907125473022	-7.47367286682129	0.0545144639909267	-0.0665890574455261	0.0165275707840919	-0.0581475235521793	NaN	42.7901268005371
1459	86.2295989990234	6.35907125473022	-7.01912927627563	0.0337353087961674	-0.0659397020936012	0.0220470335334539	-0.0584721975028515	NaN	43.1147994995117
1460	85.5802536010742	6.35907125473022	-7.4087381362915	0.0428261905908585	-0.073731891810894	0.0298392176628113	-0.0441865250468254	NaN	42.7901268005371
1461	88.8269958496094	5.06037378311157	-7.14899873733521	0.0327612869441509	-0.0665890574455261	0.0236704051494598	-0.0399657599627972	NaN	44.4134979248047
1462	86.2295989990234	6.03439664840698	-7.53860807418823	0.0272418223321438	-0.0656150281429291	0.0269171483814716	-0.0273034609854221	NaN	43.1147994995117
1463	86.8789520263672	5.7097225189209	-7.73341274261475	0.0194496400654316	-0.0678877532482147	0.0123068047687411	-0.00490093370899558	NaN	43.4394760131836
1464	86.2295989990234	5.7097225189209	-7.99315214157104	0.0155535480007529	-0.0649656802415848	0.0194496400654316	0.00451462110504508	NaN	43.1147994995117
1465	86.8789520263672	5.7097225189209	-7.99315214157104	0.00321592413820326	-0.0574981719255447	0.0162028968334198	0.00743668992072344	NaN	43.4394760131836
1466	86.2295989990234	6.03439664840698	-7.73341274261475	0.0022419011220336	-0.0399657599627972	-0.00132951640989631	0.00906006153672934	NaN	43.1147994995117
1467	86.8789520263672	5.06037378311157	-7.27886867523193	-0.0120437685400248	-0.0211346503347158	-0.0237320438027382	0.0337353087961674	NaN	43.4394760131836
1468	85.5802536010742	7.00841951370239	-7.60354280471802	-0.0370436906814575	0.0103587592020631	-0.028926832601428	0.0561378374695778	NaN	42.7901268005371
1469	87.5282974243164	6.03439664840698	-7.53860807418823	-0.0360696688294411	0.0152288740500808	-0.02697878703475	0.0623066499829292	NaN	43.7641487121582
1470	87.5282974243164	6.03439664840698	-7.9282169342041	-0.0422384813427925	0.0246444288641214	-0.0292515084147453	0.0610079504549503	NaN	43.7641487121582
1471	86.2295989990234	7.00841951370239	-7.86328220367432	-0.028926832601428	0.0249691028147936	-0.0230826959013939	0.0376313999295235	NaN	43.1147994995117
1472	85.5802536010742	7.33309412002563	-7.53860807418823	-0.021459324285388	0.0123068047687411	-0.0191866029053926	0.0158782228827477	NaN	42.7901268005371
1473	86.8789520263672	7.33309412002563	-7.60354280471802	-0.00977104809135199	0.00451462110504508	-0.00749832857400179	0.00548864435404539	NaN	43.4394760131836
1474	87.5282974243164	6.03439664840698	-7.79834747314453	-0.0100957229733467	0.00906006153672934	-0.0113944197073579	0.00354059832170606	NaN	43.7641487121582
1475	88.1776504516602	6.35907125473022	-8.05808639526367	-3.08191010844894e-05	0.0116574559360743	-0.00652430532500148	0.00321592413820326	NaN	44.0888252258301
1476	88.8269958496094	6.03439664840698	-7.9282169342041	0.00841071270406246	0.0126314787194133	-0.00879702530801296	-0.00814767740666866	NaN	44.4134979248047
1477	86.2295989990234	7.65776824951172	-7.79834747314453	0.0262678004801273	-0.0104203969240189	0.0103587592020631	-0.032173577696085	NaN	43.1147994995117
1478	89.4763412475586	7.00841951370239	-7.9282169342041	0.0502936989068985	-0.0311995539814234	0.0165275707840919	-0.0571734979748726	NaN	44.7381706237793
1479	86.8789520263672	7.33309412002563	-7.47367286682129	0.0334106348454952	-0.032173577696085	0.0330859608948231	-0.0490566417574883	NaN	43.4394760131836
1480	88.1776504516602	6.03439664840698	-7.86328220367432	0.0389300994575024	-0.0311995539814234	0.0298392176628113	-0.043212503194809	NaN	44.0888252258301
1481	86.2295989990234	7.98244285583496	-7.9282169342041	0.029189869761467	-0.0172385573387146	0.00451462110504508	-0.0409397818148136	NaN	43.1147994995117
1482	86.2295989990234	7.65776824951172	-7.86328220367432	0.0188002903014421	-0.00522560812532902	-0.00230353930965066	-0.0279528107494116	NaN	43.1147994995117
1483	86.8789520263672	7.98244285583496	-7.73341274261475	0.0181509424000978	-0.00652430532500148	0.00906006153672934	-0.00490093370899558	NaN	43.4394760131836
1484	86.8789520263672	7.33309412002563	-7.73341274261475	0.0149041991680861	-0.0104203969240189	0.00451462110504508	-0.000680167751852423	NaN	43.4394760131836
1485	85.5802536010742	7.98244285583496	-7.34380340576172	0.00289124972186983	0.00483929552137852	0.0113327819854021	0.0188002903014421	NaN	42.7901268005371
1486	86.2295989990234	6.68374538421631	-7.4087381362915	0.00613799272105098	0.0136055024340749	-0.00782300252467394	0.0188002903014421	NaN	43.1147994995117
1487	86.2295989990234	6.68374538421631	-7.47367286682129	-0.0279528107494116	0.0217223595827818	-0.0367190167307854	0.0317872650921345	NaN	43.1147994995117
1488	84.9309005737305	7.65776824951172	-7.60354280471802	-0.048407293856144	0.0434755384922028	-0.0305502042174339	0.0525664202868938	NaN	42.4654502868652
1489	84.9309005737305	7.00841951370239	-7.21393346786499	-0.0500306636095047	0.0470469556748867	-0.0324982516467571	0.06393001973629	NaN	42.4654502868652
1490	84.2815551757813	8.3071174621582	-7.34380340576172	-0.048407293856144	0.0535404421389103	-0.0243813935667276	0.047696303576231	NaN	42.1407775878906
1491	84.9309005737305	7.65776824951172	-7.53860807418823	-0.0331475995481014	0.0447742342948914	-0.0237320438027382	0.0386054255068302	NaN	42.4654502868652
1492	85.5802536010742	7.33309412002563	-7.53860807418823	-0.0165892094373703	0.0295145437121391	-0.0136671401560307	0.00743668992072344	NaN	42.7901268005371
1493	86.8789520263672	6.03439664840698	-7.47367286682129	-0.0162645354866982	0.01847561635077	0.00841071270406246	0.00711201597005129	NaN	43.4394760131836
1494	85.5802536010742	7.33309412002563	-7.21393346786499	-0.00912170019000769	0.0123068047687411	0.00906006153672934	-0.00749832857400179	NaN	42.7901268005371
1495	86.2295989990234	7.98244285583496	-7.47367286682129	-0.00782300252467394	0.01100810803473	0.00354059832170606	-0.00230353930965066	NaN	43.1147994995117
1496	84.9309005737305	7.98244285583496	-7.34380340576172	-0.00197886489331722	0.013930176384747	0.00191722682211548	-0.0156151866540313	NaN	42.4654502868652
1497	88.1776504516602	6.03439664840698	-7.73341274261475	0.0389300994575024	-0.00977104809135199	0.0243197549134493	-0.0389917381107807	NaN	44.0888252258301
1498	84.9309005737305	6.35907125473022	-7.4087381362915	0.0467222817242146	-0.0292515084147453	0.0347093306481838	-0.0571734979748726	NaN	42.4654502868652
1499	87.5282974243164	5.7097225189209	-7.6684775352478	0.0382807515561581	-0.0347709693014622	0.0285405199974775	-0.0555501282215118	NaN	43.7641487121582
1500	85.5802536010742	6.35907125473022	-7.60354280471802	0.0447742342948914	-0.0409397818148136	0.0353586822748184	-0.043212503194809	NaN	42.7901268005371
1501	86.8789520263672	5.38504838943481	-7.34380340576172	0.031137915328145	-0.0256800893694162	0.00613799272105098	-0.0383423902094364	NaN	43.4394760131836
1502	88.1776504516602	5.7097225189209	-7.34380340576172	0.0301638916134834	-0.00847235135734081	0.00126787810586393	-0.0221086721867323	NaN	44.0888252258301
1503	87.5282974243164	6.03439664840698	-7.53860807418823	0.0249691028147936	0.00191722682211548	0.00516396993771195	-0.00392691092565656	NaN	43.7641487121582
1504	88.1776504516602	6.35907125473022	-7.4087381362915	0.0103587592020631	-0.00619963090866804	0.00483929552137852	0.00938473641872406	NaN	44.0888252258301
1505	86.2295989990234	6.35907125473022	-7.4087381362915	0.0165275707840919	-0.00360223650932312	-0.00165419070981443	0.00906006153672934	NaN	43.1147994995117
1506	85.5802536010742	7.98244285583496	-7.4087381362915	0.00256657530553639	0.00906006153672934	-0.0172385573387146	0.00938473641872406	NaN	42.7901268005371
1507	86.2295989990234	7.33309412002563	-7.60354280471802	-0.0201606266200542	0.0278911720961332	-0.0305502042174339	0.0249691028147936	NaN	43.1147994995117
1508	87.5282974243164	6.68374538421631	-7.27886867523193	-0.0315242260694504	0.0463976077735424	-0.0383423902094364	0.0525664202868938	NaN	43.7641487121582
1509	85.5802536010742	8.63179111480713	-8.12302207946777	-0.0389917381107807	0.0314625911414623	-0.02697878703475	0.0597092546522617	NaN	42.7901268005371
1510	86.2295989990234	7.65776824951172	-7.86328220367432	-0.0406151078641415	0.0408781431615353	-0.0302255302667618	0.0623066499829292	NaN	43.1147994995117
1511	86.8789520263672	7.33309412002563	-7.99315214157104	-0.0299008563160896	0.0272418223321438	-0.0256800893694162	0.036657378077507	NaN	43.4394760131836
1512	87.5282974243164	7.00841951370239	-7.79834747314453	-0.0237320438027382	0.012956153601408	-0.0195112787187099	0.0188002903014421	NaN	43.7641487121582
1513	86.8789520263672	7.00841951370239	-7.27886867523193	-0.00749832857400179	0.00776136433705688	-0.00490093370899558	-0.00360223650932312	NaN	43.4394760131836
1514	87.5282974243164	6.68374538421631	-7.34380340576172	-0.0107450718060136	0.0100340843200684	-0.0113944197073579	0.011982130818069	NaN	43.7641487121582
1515	86.8789520263672	7.00841951370239	-7.9282169342041	-0.00814767740666866	0.00159255252219737	-0.00619963090866804	-0.00522560812532902	NaN	43.4394760131836
1516	86.2295989990234	7.33309412002563	-7.6684775352478	-0.00522560812532902	0.0226963832974434	-0.00197886489331722	-0.0133424662053585	NaN	43.1147994995117
1517	85.5802536010742	7.33309412002563	-7.9282169342041	0.0301638916134834	0.00191722682211548	0.0158782228827477	-0.0334722734987736	NaN	42.7901268005371
1518	88.1776504516602	7.00841951370239	-7.73341274261475	0.0441248863935471	0.00711201597005129	0.025618452578783	-0.0591215454041958	NaN	44.0888252258301
1519	84.9309005737305	8.3071174621582	-7.53860807418823	0.0272418223321438	-0.00749832857400179	0.025618452578783	-0.0497059896588326	NaN	42.4654502868652
1520	86.2295989990234	6.03439664840698	-7.47367286682129	0.036657378077507	-0.00782300252467394	0.0308132413774729	-0.0552254542708397	NaN	43.1147994995117
1521	85.5802536010742	7.98244285583496	-7.6684775352478	0.025618452578783	0.0155535480007529	0.00808603875339031	-0.0386670641601086	NaN	42.7901268005371
1522	84.2815551757813	7.33309412002563	-7.99315214157104	0.00970941036939621	0.01847561635077	0.00159255252219737	-0.0208099745213985	NaN	42.1407775878906
1523	82.9828567504883	7.65776824951172	-7.79834747314453	0.00938473641872406	0.0295145437121391	-0.00522560812532902	-0.0120437685400248	NaN	41.4914283752441
1524	81.6841583251953	7.65776824951172	-7.79834747314453	0.0022419011220336	0.0132808275520802	0.0116574559360743	-0.00295288790948689	NaN	40.8420791625977
1525	84.9309005737305	6.68374538421631	-7.4087381362915	-0.00165419070981443	0.013930176384747	0.000293855206109583	0.00743668992072344	NaN	42.4654502868652
1526	84.9309005737305	6.68374538421631	-7.47367286682129	0.000293855206109583	0.00808603875339031	-0.00197886489331722	0.00256657530553639	NaN	42.4654502868652
1527	83.632209777832	7.65776824951172	-7.60354280471802	-0.0253554154187441	0.0246444288641214	-0.0302255302667618	0.0200989879667759	NaN	41.816104888916
1528	84.9309005737305	8.3071174621582	-8.05808639526367	-0.0328229255974293	0.0285405199974775	-0.038017712533474	0.0499690249562263	NaN	42.4654502868652
1529	86.2295989990234	7.00841951370239	-7.53860807418823	-0.0464592464268208	0.029189869761467	-0.0299008563160896	0.0626313239336014	NaN	43.1147994995117
1530	87.5282974243164	6.68374538421631	-7.53860807418823	-0.0441865250468254	0.0171769186854362	-0.0165892094373703	0.047696303576231	NaN	43.7641487121582
1531	86.8789520263672	7.33309412002563	-7.34380340576172	-0.0256800893694162	0.00126787810586393	-0.00619963090866804	0.040228795260191	NaN	43.4394760131836
1532	84.9309005737305	7.00841951370239	-7.6684775352478	-0.0185372550040483	-0.0120437685400248	0.000293855206109583	0.0181509424000978	NaN	42.4654502868652
1533	86.8789520263672	7.00841951370239	-7.6684775352478	-0.00684897974133492	-0.0266541130840778	-0.00587495695799589	-0.00295288790948689	NaN	43.4394760131836
1534	85.5802536010742	6.68374538421631	-7.6684775352478	-0.0130177913233638	-0.0383423902094364	0.0126314787194133	0.000293855206109583	NaN	42.7901268005371
1535	87.5282974243164	5.38504838943481	-7.47367286682129	0.000943203864153475	-0.0428878292441368	0.000618529506027699	0.00354059832170606	NaN	43.7641487121582
1536	87.5282974243164	5.06037378311157	-7.21393346786499	0.00418994715437293	-0.0354203209280968	0.0126314787194133	-0.00100484199356288	NaN	43.7641487121582
1537	87.5282974243164	4.41102504730225	-7.08406400680542	0.0376313999295235	-0.0630176365375519	0.0334106348454952	-0.0292515084147453	NaN	43.7641487121582
1538	85.5802536010742	6.68374538421631	-7.86328220367432	0.0502936989068985	-0.0831474438309669	0.0473716296255589	-0.0500306636095047	NaN	42.7901268005371
1539	88.1776504516602	5.38504838943481	-7.73341274261475	0.0386054255068302	-0.0773033052682877	0.0486703291535378	-0.0542514286935329	NaN	44.0888252258301
1540	85.5802536010742	7.33309412002563	-7.73341274261475	0.045423585921526	-0.0724331885576248	0.0545144639909267	-0.0471085943281651	NaN	42.7901268005371
1541	86.8789520263672	6.68374538421631	-7.53860807418823	0.0324366129934788	-0.0428878292441368	0.0285405199974775	-0.0402904339134693	NaN	43.4394760131836
1542	87.5282974243164	6.03439664840698	-7.27886867523193	0.0252937767654657	-0.0328229255974293	0.0197743140161037	-0.0201606266200542	NaN	43.7641487121582
1543	87.5282974243164	6.35907125473022	-7.53860807418823	0.0262678004801273	-0.021459324285388	0.0330859608948231	-0.0107450718060136	NaN	43.7641487121582
1544	88.1776504516602	5.7097225189209	-7.73341274261475	0.0126314787194133	-0.0149658378213644	0.0295145437121391	0.00418994715437293	NaN	44.0888252258301
1545	86.2295989990234	7.65776824951172	-7.86328220367432	0.013930176384747	-0.00717365415766835	0.031137915328145	0.00841071270406246	NaN	43.1147994995117
1546	86.2295989990234	7.33309412002563	-7.9282169342041	0.00776136433705688	-0.00132951640989631	0.00516396993771195	0.00581331877037883	NaN	43.1147994995117
1547	86.8789520263672	6.68374538421631	-7.86328220367432	-0.0305502042174339	0.013930176384747	-0.0341216214001179	0.0259431265294552	NaN	43.4394760131836
1548	87.5282974243164	6.35907125473022	-7.4087381362915	-0.0406151078641415	0.0467222817242146	-0.0422384813427925	0.0483456552028656	NaN	43.7641487121582
1549	87.5282974243164	6.68374538421631	-8.05808639526367	-0.0445111989974976	0.040228795260191	-0.0513293594121933	0.047696303576231	NaN	43.7641487121582
1550	86.2295989990234	7.65776824951172	-8.18795680999756	-0.0474332682788372	0.0532157681882381	-0.0597708933055401	0.0567871853709221	NaN	43.1147994995117
1551	86.2295989990234	6.68374538421631	-7.6684775352478	-0.0250307414680719	0.0412028171122074	-0.0500306636095047	0.0340599827468395	NaN	43.1147994995117
1552	88.8269958496094	6.03439664840698	-7.60354280471802	-0.0221086721867323	0.0382807515561581	-0.0526280589401722	0.0158782228827477	NaN	44.4134979248047
1553	87.5282974243164	6.68374538421631	-7.14899873733521	-0.0117190945893526	0.0343846566975117	-0.0438618510961533	0.0175015944987535	NaN	43.7641487121582
1554	88.8269958496094	6.03439664840698	-7.08406400680542	-0.00749832857400179	0.0343846566975117	-0.0263294391334057	0.0113327819854021	NaN	44.4134979248047
1555	84.9309005737305	7.65776824951172	-7.73341274261475	-0.0156151866540313	0.0217223595827818	-0.0162645354866982	0.0106834331527352	NaN	42.4654502868652
1556	84.9309005737305	7.00841951370239	-7.86328220367432	0.00386527273803949	0.0314625911414623	0.0022419011220336	-0.00522560812532902	NaN	42.4654502868652
1557	84.2815551757813	7.00841951370239	-7.34380340576172	0.0162028968334198	0.00613799272105098	0.0200989879667759	-0.0373683646321297	NaN	42.1407775878906
1558	85.5802536010742	6.35907125473022	-7.34380340576172	0.0480209775269032	-0.0224333461374044	0.0243197549134493	-0.0529527328908443	NaN	42.7901268005371
1559	83.632209777832	7.33309412002563	-7.27886867523193	0.0265924744307995	-0.0230826959013939	0.029189869761467	-0.050680011510849	NaN	41.816104888916
1560	85.5802536010742	6.35907125473022	-7.08406400680542	0.0298392176628113	-0.0247060675173998	0.0343846566975117	-0.0474332682788372	NaN	42.7901268005371
1561	86.2295989990234	6.03439664840698	-7.4087381362915	0.0175015944987535	-0.0152905117720366	0.00776136433705688	-0.0373683646321297	NaN	43.1147994995117
1562	86.2295989990234	7.98244285583496	-7.9282169342041	0.0230210572481155	-0.0198359526693821	0.00743668992072344	-0.0224333461374044	NaN	43.1147994995117
1563	84.9309005737305	7.33309412002563	-7.47367286682129	0.0175015944987535	-0.00165419070981443	-0.00132951640989631	-0.00619963090866804	NaN	42.4654502868652
1564	87.5282974243164	7.33309412002563	-7.47367286682129	0.00321592413820326	-0.0126931173726916	-0.000680167751852423	0.00191722682211548	NaN	43.7641487121582
1565	87.5282974243164	6.35907125473022	-7.14899873733521	0.00483929552137852	-0.00392691092565656	0.00321592413820326	0.00808603875339031	NaN	43.7641487121582
1566	88.1776504516602	6.03439664840698	-7.27886867523193	0.000293855206109583	0.000943203864153475	-0.00814767740666866	0.01100810803473	NaN	44.0888252258301
1567	86.8789520263672	6.68374538421631	-7.86328220367432	-0.0292515084147453	0.00386527273803949	-0.0363943427801132	0.020423661917448	NaN	43.4394760131836
1568	88.1776504516602	6.35907125473022	-7.9282169342041	-0.0328229255974293	0.0197743140161037	-0.0331475995481014	0.0525664202868938	NaN	44.0888252258301
1569	87.5282974243164	5.7097225189209	-7.6684775352478	-0.0347709693014622	0.00970941036939621	-0.0299008563160896	0.0593845807015896	NaN	43.7641487121582
1570	86.8789520263672	5.38504838943481	-7.21393346786499	-0.0389917381107807	0.0126314787194133	-0.0240567177534103	0.0593845807015896	NaN	43.4394760131836
1571	88.8269958496094	5.7097225189209	-7.60354280471802	-0.0243813935667276	0.0149041991680861	-0.0152905117720366	0.0301638916134834	NaN	44.4134979248047
1572	86.2295989990234	6.68374538421631	-8.05808639526367	-0.0201606266200542	0.00970941036939621	-0.0113944197073579	0.0155535480007529	NaN	43.1147994995117
1573	86.2295989990234	7.00841951370239	-7.9282169342041	-0.00457625929266214	0.00548864435404539	0.0022419011220336	0.0106834331527352	NaN	43.1147994995117
1574	86.8789520263672	6.68374538421631	-7.47367286682129	-0.00847235135734081	-0.00230353930965066	0.000293855206109583	0.00159255252219737	NaN	43.4394760131836
1575	87.5282974243164	6.68374538421631	-7.60354280471802	-0.00652430532500148	0.00646266713738441	0.000293855206109583	-0.00327756232582033	NaN	43.7641487121582
1576	87.5282974243164	6.68374538421631	-7.53860807418823	0.00289124972186983	-0.0123684434220195	0.012956153601408	-0.00555028254166245	NaN	43.7641487121582
1577	86.8789520263672	6.68374538421631	-7.34380340576172	0.0317872650921345	-0.0217839982360601	0.0386054255068302	-0.0389917381107807	NaN	43.4394760131836
1578	86.2295989990234	7.65776824951172	-7.86328220367432	0.0574365332722664	-0.0493813157081604	0.0408781431615353	-0.0613942667841911	NaN	43.1147994995117
1579	88.8269958496094	6.68374538421631	-7.86328220367432	0.0486703291535378	-0.0419138073921204	0.0379560738801956	-0.0630176365375519	NaN	44.4134979248047
1580	87.5282974243164	6.68374538421631	-8.05808639526367	0.0457482598721981	-0.0467839203774929	0.041852168738842	-0.0545761026442051	NaN	43.7641487121582
1581	86.2295989990234	7.65776824951172	-8.05808639526367	0.0369820520281792	-0.0279528107494116	0.0149041991680861	-0.0435371771454811	NaN	43.1147994995117
1582	85.5802536010742	7.00841951370239	-7.60354280471802	0.0272418223321438	-0.0169138833880424	0.000293855206109583	-0.0240567177534103	NaN	42.7901268005371
1583	86.2295989990234	7.00841951370239	-7.6684775352478	0.0158782228827477	-0.0139918150380254	0.012956153601408	-0.0120437685400248	NaN	43.1147994995117
1584	86.8789520263672	7.33309412002563	-7.99315214157104	0.0181509424000978	-0.0139918150380254	0.0226963832974434	0.00418994715437293	NaN	43.4394760131836
1585	85.5802536010742	7.98244285583496	-8.05808639526367	0.00711201597005129	0.00711201597005129	0.0155535480007529	0.00581331877037883	NaN	42.7901268005371
1586	87.5282974243164	7.65776824951172	-7.53860807418823	0.000293855206109583	0.00776136433705688	0.00159255252219737	0.00516396993771195	NaN	43.7641487121582
1587	88.1776504516602	6.68374538421631	-7.27886867523193	-0.023407369852066	0.0525664202868938	-0.0318489037454128	0.0288651939481497	NaN	44.0888252258301
1588	86.8789520263672	7.98244285583496	-7.73341274261475	-0.0383423902094364	0.06393001973629	-0.0406151078641415	0.0425015166401863	NaN	43.4394760131836
1589	86.8789520263672	6.68374538421631	-7.21393346786499	-0.0406151078641415	0.0814624354243279	-0.0461345724761486	0.0551638156175613	NaN	43.4394760131836
1590	86.8789520263672	7.65776824951172	-7.73341274261475	-0.0536020807921886	0.0769169926643372	-0.0500306636095047	0.0535404421389103	NaN	43.4394760131836
1591	84.9309005737305	7.98244285583496	-7.86328220367432	-0.0282774847000837	0.0684754624962807	-0.0354203209280968	0.0343846566975117	NaN	42.4654502868652
1592	84.9309005737305	7.33309412002563	-7.34380340576172	-0.0295761823654175	0.0593845807015896	-0.0354203209280968	0.00808603875339031	NaN	42.4654502868652
1593	85.5802536010742	7.33309412002563	-7.27886867523193	-0.0286021586507559	0.0421768426895142	-0.0393164120614529	-0.00327756232582033	NaN	42.7901268005371
1594	83.632209777832	7.65776824951172	-7.14899873733521	-0.0156151866540313	0.0249691028147936	-0.02697878703475	0.0106834331527352	NaN	41.816104888916
1595	82.9828567504883	7.65776824951172	-7.47367286682129	-0.0211346503347158	0.0249691028147936	-0.0211346503347158	-0.00327756232582033	NaN	41.4914283752441
1596	84.2815551757813	8.3071174621582	-8.12302207946777	-0.00684897974133492	0.013930176384747	-0.0143164889886975	-0.0107450718060136	NaN	42.1407775878906
1597	85.5802536010742	7.65776824951172	-7.79834747314453	0.0249691028147936	-0.00782300252467394	0.0126314787194133	-0.0373683646321297	NaN	42.7901268005371
1598	86.8789520263672	7.33309412002563	-7.73341274261475	0.040228795260191	-0.0467839203774929	0.0389300994575024	-0.0581475235521793	NaN	43.4394760131836
1599	86.2295989990234	7.98244285583496	-7.47367286682129	0.0499690249562263	-0.0497059896588326	0.036657378077507	-0.0626929625868797	NaN	43.1147994995117
1600	86.2295989990234	7.98244285583496	-7.4087381362915	0.040228795260191	-0.0623682886362076	0.0334106348454952	-0.0519787110388279	NaN	43.1147994995117
1601	86.8789520263672	6.68374538421631	-7.47367286682129	0.0301638916134834	-0.0467839203774929	0.0175015944987535	-0.0357449948787689	NaN	43.4394760131836
1602	86.2295989990234	7.33309412002563	-7.47367286682129	0.0304885655641556	-0.0428878292441368	0.00938473641872406	-0.0227580219507217	NaN	43.1147994995117
1603	88.8269958496094	6.35907125473022	-7.53860807418823	0.012956153601408	-0.023407369852066	0.000293855206109583	-0.000680167751852423	NaN	44.4134979248047
1604	86.8789520263672	6.35907125473022	-7.34380340576172	0.0136055024340749	-0.0247060675173998	0.00873538758605719	0.000943203864153475	NaN	43.4394760131836
1605	88.8269958496094	5.7097225189209	-7.27886867523193	0.00743668992072344	-0.0253554154187441	0.00743668992072344	-0.00132951640989631	NaN	44.4134979248047
1606	86.2295989990234	5.7097225189209	-7.34380340576172	-0.00425158534198999	-0.0152905117720366	0.000293855206109583	0.0132808275520802	NaN	43.1147994995117
1607	86.2295989990234	7.00841951370239	-7.9282169342041	-0.0130177913233638	0.0145795252174139	-0.0256800893694162	0.0220470335334539	NaN	43.1147994995117
1608	88.1776504516602	6.03439664840698	-7.6684775352478	-0.0409397818148136	0.0314625911414623	-0.0409397818148136	0.0545144639909267	NaN	44.0888252258301
1609	85.5802536010742	7.65776824951172	-7.9282169342041	-0.0354203209280968	0.0324366129934788	-0.0253554154187441	0.0632806718349457	NaN	42.7901268005371
1610	88.1776504516602	6.68374538421631	-7.53860807418823	-0.0399657599627972	0.0480209775269032	-0.0302255302667618	0.0590599067509174	NaN	44.0888252258301
1611	86.8789520263672	7.00841951370239	-7.53860807418823	-0.0295761823654175	0.036657378077507	-0.0159398596733809	0.0243197549134493	NaN	43.4394760131836
1612	87.5282974243164	7.98244285583496	-7.53860807418823	-0.0169138833880424	0.0282158460468054	-0.0152905117720366	0.0181509424000978	NaN	43.7641487121582
1613	87.5282974243164	8.3071174621582	-7.86328220367432	-0.0104203969240189	0.0142548503354192	-0.0133424662053585	0.00548864435404539	NaN	43.7641487121582
1614	87.5282974243164	7.33309412002563	-7.86328220367432	-0.0113944197073579	0.0230210572481155	-0.0120437685400248	-0.000680167751852423	NaN	43.7641487121582
1615	88.1776504516602	7.33309412002563	-7.73341274261475	-0.0104203969240189	0.00808603875339031	-0.0113944197073579	-0.00522560812532902	NaN	44.0888252258301
1616	88.1776504516602	7.00841951370239	-7.79834747314453	-0.00100484199356288	0.0152288740500808	0.00743668992072344	-0.0107450718060136	NaN	44.0888252258301
1617	86.2295989990234	8.95646572113037	-7.6684775352478	0.0269171483814716	-0.0100957229733467	0.0210730116814375	-0.02697878703475	NaN	43.1147994995117
1618	86.8789520263672	8.63179111480713	-7.73341274261475	0.047696303576231	-0.0471085943281651	0.0233457311987877	-0.0477579422295094	NaN	43.4394760131836
1619	87.5282974243164	7.33309412002563	-7.73341274261475	0.0356833562254906	-0.0370436906814575	0.0431508645415306	-0.0467839203774929	NaN	43.7641487121582
1620	88.8269958496094	7.00841951370239	-7.86328220367432	0.0382807515561581	-0.043212503194809	0.0350340083241463	-0.0458098985254765	NaN	44.4134979248047
1621	86.2295989990234	8.63179111480713	-8.05808639526367	0.0340599827468395	-0.0286021586507559	0.0155535480007529	-0.0341216214001179	NaN	43.1147994995117
1622	86.8789520263672	8.63179111480713	-7.79834747314453	0.0288651939481497	-0.0227580219507217	0.000293855206109583	-0.0198359526693821	NaN	43.4394760131836
1623	86.2295989990234	7.65776824951172	-7.27886867523193	0.0103587592020631	-0.0185372550040483	0.00678734155371785	-0.00814767740666866	NaN	43.1147994995117
1624	86.8789520263672	8.3071174621582	-7.4087381362915	0.00743668992072344	-0.0195112787187099	0.0142548503354192	0.00386527273803949	NaN	43.4394760131836
1625	86.2295989990234	7.98244285583496	-7.99315214157104	0.0106834331527352	-0.00717365415766835	0.0106834331527352	0.00776136433705688	NaN	43.1147994995117
1626	85.5802536010742	8.63179111480713	-7.99315214157104	-0.00684897974133492	0.00159255252219737	-0.00392691092565656	0.00256657530553639	NaN	42.7901268005371
1627	87.5282974243164	7.33309412002563	-7.47367286682129	-0.0182125810533762	0.0155535480007529	-0.0211346503347158	0.0350340083241463	NaN	43.7641487121582
1628	84.9309005737305	8.63179111480713	-7.99315214157104	-0.0373683646321297	0.0314625911414623	-0.0347709693014622	0.0369820520281792	NaN	42.4654502868652
1629	86.2295989990234	7.33309412002563	-7.27886867523193	-0.0471085943281651	0.0308132413774729	-0.0299008563160896	0.0597092546522617	NaN	43.1147994995117
1630	83.632209777832	8.95646572113037	-7.53860807418823	-0.0555501282215118	0.0356833562254906	-0.0188619289547205	0.0502936989068985	NaN	41.816104888916
1631	82.9828567504883	7.98244285583496	-7.6684775352478	-0.0341216214001179	0.0269171483814716	-0.0159398596733809	0.0428261905908585	NaN	41.4914283752441
1632	83.632209777832	8.95646572113037	-7.79834747314453	-0.0243813935667276	0.01100810803473	-0.0130177913233638	0.0165275707840919	NaN	41.816104888916
1633	84.2815551757813	8.3071174621582	-7.73341274261475	-0.0172385573387146	0.0022419011220336	-0.0162645354866982	0.00613799272105098	NaN	42.1407775878906
1634	84.2815551757813	8.63179111480713	-7.47367286682129	-0.0143164889886975	-0.00457625929266214	0.00289124972186983	-0.00457625929266214	NaN	42.1407775878906
1635	86.2295989990234	8.63179111480713	-7.27886867523193	-0.00619963090866804	-0.00132951640989631	-0.000680167751852423	-0.00360223650932312	NaN	43.1147994995117
1636	85.5802536010742	8.95646572113037	-7.79834747314453	0.0113327819854021	0.00451462110504508	-0.000355493422830477	-0.0149658378213644	NaN	42.7901268005371
1637	87.5282974243164	6.68374538421631	-7.47367286682129	0.0412028171122074	-0.0230826959013939	0.0288651939481497	-0.03444629535079	NaN	43.7641487121582
1638	87.5282974243164	7.33309412002563	-7.34380340576172	0.047696303576231	-0.0513293594121933	0.0405534692108631	-0.0604202412068844	NaN	43.7641487121582
1639	88.1776504516602	7.98244285583496	-7.86328220367432	0.0467222817242146	-0.0461345724761486	0.0535404421389103	-0.0526280589401722	NaN	44.0888252258301
1640	85.5802536010742	8.3071174621582	-7.9282169342041	0.0444495603442192	-0.0497059896588326	0.0259431265294552	-0.0487319678068161	NaN	42.7901268005371
1641	87.5282974243164	6.68374538421631	-7.4087381362915	0.0379560738801956	-0.0350956469774246	0.0236704051494598	-0.0354203209280968	NaN	43.7641487121582
1642	86.8789520263672	6.03439664840698	-7.53860807418823	0.025618452578783	-0.0318489037454128	0.0100340843200684	-0.0247060675173998	NaN	43.4394760131836
1643	87.5282974243164	6.03439664840698	-7.73341274261475	0.0210730116814375	-0.0302255302667618	0.0100340843200684	-0.00587495695799589	NaN	43.7641487121582
1644	87.5282974243164	5.7097225189209	-7.47367286682129	0.0188002903014421	-0.0217839982360601	0.0168522447347641	0.00321592413820326	NaN	43.7641487121582
1645	88.1776504516602	6.03439664840698	-7.79834747314453	0.000618529506027699	-0.0169138833880424	-0.00165419070981443	0.00581331877037883	NaN	44.0888252258301
1646	85.5802536010742	7.00841951370239	-7.47367286682129	-0.00749832857400179	-3.08191010844894e-05	-0.00457625929266214	0.00808603875339031	NaN	42.7901268005371
1647	86.2295989990234	7.65776824951172	-7.47367286682129	-0.0279528107494116	0.0230210572481155	-0.0266541130840778	0.0262678004801273	NaN	43.1147994995117
1648	88.1776504516602	6.35907125473022	-7.6684775352478	-0.0441865250468254	0.047696303576231	-0.0471085943281651	0.0519170723855495	NaN	44.0888252258301
1649	84.9309005737305	7.98244285583496	-7.73341274261475	-0.0435371771454811	0.0431508645415306	-0.0292515084147453	0.060358602553606	NaN	42.4654502868652
1650	85.5802536010742	7.65776824951172	-7.4087381362915	-0.0464592464268208	0.0587352328002453	-0.0464592464268208	0.0580858811736107	NaN	42.7901268005371
1651	86.8789520263672	7.33309412002563	-7.27886867523193	-0.0367190167307854	0.0473716296255589	-0.0243813935667276	0.0301638916134834	NaN	43.4394760131836
1652	88.1776504516602	6.68374538421631	-7.34380340576172	-0.0243813935667276	0.0399041213095188	-0.0279528107494116	0.0106834331527352	NaN	44.0888252258301
1653	87.5282974243164	7.33309412002563	-7.08406400680542	-0.0182125810533762	0.0207483377307653	-0.0130177913233638	-0.00132951640989631	NaN	43.7641487121582
1654	88.8269958496094	7.00841951370239	-7.79834747314453	-0.0126931173726916	0.0252937767654657	-0.00522560812532902	0.00841071270406246	NaN	44.4134979248047
1655	87.5282974243164	7.00841951370239	-7.86328220367432	-0.0143164889886975	0.0191249661147594	-0.0113944197073579	0.000943203864153475	NaN	43.7641487121582
1656	86.8789520263672	7.33309412002563	-7.99315214157104	0.000943203864153475	0.0100340843200684	-0.00457625929266214	-0.0165892094373703	NaN	43.4394760131836
1657	86.2295989990234	7.98244285583496	-8.18795680999756	0.0181509424000978	-0.00977104809135199	0.0246444288641214	-0.0324982516467571	NaN	43.1147994995117
1658	88.1776504516602	7.00841951370239	-7.53860807418823	0.041852168738842	-0.0367190167307854	0.0233457311987877	-0.0591215454041958	NaN	44.0888252258301
1659	86.8789520263672	7.65776824951172	-7.34380340576172	0.0350340083241463	-0.0273034609854221	0.0389300994575024	-0.0500306636095047	NaN	43.4394760131836
1660	86.8789520263672	6.68374538421631	-7.53860807418823	0.0473716296255589	-0.0279528107494116	0.0278911720961332	-0.0529527328908443	NaN	43.4394760131836
1661	85.5802536010742	7.65776824951172	-7.6684775352478	0.0321119390428066	-0.021459324285388	0.0181509424000978	-0.0389917381107807	NaN	42.7901268005371
1662	85.5802536010742	8.3071174621582	-7.86328220367432	0.0330859608948231	-0.00977104809135199	0.00873538758605719	-0.0292515084147453	NaN	42.7901268005371
1663	86.2295989990234	7.65776824951172	-7.47367286682129	0.0194496400654316	-0.0120437685400248	-0.00327756232582033	-0.0152905117720366	NaN	43.1147994995117
1664	86.2295989990234	7.98244285583496	-7.53860807418823	0.0175015944987535	0.0132808275520802	0.0113327819854021	-0.00100484199356288	NaN	43.1147994995117
1665	87.5282974243164	7.33309412002563	-7.53860807418823	0.00483929552137852	-0.00230353930965066	0.00321592413820326	0.00256657530553639	NaN	43.7641487121582
1666	85.5802536010742	6.68374538421631	-7.73341274261475	-0.0165892094373703	0.00354059832170606	-0.00522560812532902	0.00321592413820326	NaN	42.7901268005371
1667	84.9309005737305	7.98244285583496	-7.6684775352478	-0.0311995539814234	0.0327612869441509	-0.0350956469774246	0.0285405199974775	NaN	42.4654502868652
1668	83.632209777832	7.65776824951172	-7.6684775352478	-0.0373683646321297	0.0571118593215942	-0.043212503194809	0.0532157681882381	NaN	41.816104888916
1669	84.9309005737305	6.68374538421631	-7.47367286682129	-0.0490566417574883	0.0522417463362217	-0.0315242260694504	0.0600339286029339	NaN	42.4654502868652
1670	85.5802536010742	6.68374538421631	-7.4087381362915	-0.0510046854615211	0.0606832765042782	-0.0337969474494457	0.0483456552028656	NaN	42.7901268005371
1671	85.5802536010742	6.68374538421631	-7.73341274261475	-0.0324982516467571	0.0587352328002453	-0.0237320438027382	0.0405534692108631	NaN	42.7901268005371
1672	84.9309005737305	7.65776824951172	-7.73341274261475	-0.0204853005707264	0.0444495603442192	-0.0208099745213985	0.0145795252174139	NaN	42.4654502868652
1673	84.9309005737305	7.65776824951172	-7.79834747314453	-0.00684897974133492	0.0317872650921345	-0.0253554154187441	-0.000680167751852423	NaN	42.4654502868652
1674	84.9309005737305	7.33309412002563	-7.6684775352478	-0.000355493422830477	0.0252937767654657	-0.0162645354866982	0.0106834331527352	NaN	42.4654502868652
1675	87.5282974243164	7.00841951370239	-7.53860807418823	-0.00327756232582033	0.025618452578783	-0.0159398596733809	-0.00132951640989631	NaN	43.7641487121582
1676	86.2295989990234	6.03439664840698	-7.21393346786499	0.0155535480007529	0.0162028968334198	-0.00619963090866804	-0.0100957229733467	NaN	43.1147994995117
1677	86.2295989990234	6.03439664840698	-7.53860807418823	0.0431508645415306	-0.0182125810533762	0.0197743140161037	-0.0383423902094364	NaN	43.1147994995117
1678	86.2295989990234	6.68374538421631	-7.60354280471802	0.0535404421389103	-0.0428878292441368	0.0317872650921345	-0.0613942667841911	NaN	43.1147994995117
1679	87.5282974243164	5.7097225189209	-7.47367286682129	0.0489950031042099	-0.0519787110388279	0.0405534692108631	-0.0571734979748726	NaN	43.7641487121582
1680	86.8789520263672	6.35907125473022	-7.79834747314453	0.0392547734081745	-0.0587968714535236	0.049319677054882	-0.0461345724761486	NaN	43.4394760131836
1681	86.8789520263672	5.7097225189209	-7.4087381362915	0.0356833562254906	-0.0526280589401722	0.0220470335334539	-0.0350956469774246	NaN	43.4394760131836
1682	86.8789520263672	4.73569965362549	-7.27886867523193	0.0304885655641556	-0.0402904339134693	0.0106834331527352	-0.0172385573387146	NaN	43.4394760131836
1683	86.8789520263672	5.38504838943481	-7.53860807418823	0.0162028968334198	-0.0438618510961533	0.00906006153672934	-0.00425158534198999	NaN	43.4394760131836
1684	88.8269958496094	5.06037378311157	-7.47367286682129	0.0132808275520802	-0.0376930385828018	0.00906006153672934	0.0149041991680861	NaN	44.4134979248047
1685	86.8789520263672	5.38504838943481	-7.4087381362915	-0.0026282137259841	-0.0354203209280968	0.0116574559360743	0.0168522447347641	NaN	43.4394760131836
1686	88.1776504516602	6.35907125473022	-7.79834747314453	0.00938473641872406	-0.0253554154187441	-0.00295288790948689	0.0236704051494598	NaN	44.0888252258301
1687	86.8789520263672	5.38504838943481	-7.47367286682129	-0.032173577696085	0.00873538758605719	-0.0250307414680719	0.0298392176628113	NaN	43.4394760131836
1688	88.1776504516602	6.03439664840698	-7.14899873733521	-0.043212503194809	0.0194496400654316	-0.0399657599627972	0.0561378374695778	NaN	44.0888252258301
1689	88.1776504516602	6.35907125473022	-7.73341274261475	-0.0438618510961533	0.0278911720961332	-0.0240567177534103	0.0671767666935921	NaN	44.0888252258301
1690	86.2295989990234	6.68374538421631	-7.6684775352478	-0.0458098985254765	0.0321119390428066	-0.0302255302667618	0.0567871853709221	NaN	43.1147994995117
1691	86.8789520263672	6.03439664840698	-7.4087381362915	-0.0276281367987394	0.0330859608948231	-0.017887907102704	0.0392547734081745	NaN	43.4394760131836
1692	88.1776504516602	5.06037378311157	-7.6684775352478	-0.0126931173726916	0.0220470335334539	-0.0139918150380254	0.011982130818069	NaN	44.0888252258301
1693	87.5282974243164	5.7097225189209	-7.60354280471802	-0.017887907102704	0.0178262684494257	-0.00879702530801296	0.012956153601408	NaN	43.7641487121582
1694	87.5282974243164	6.03439664840698	-7.47367286682129	-0.00717365415766835	0.00906006153672934	-0.000355493422830477	0.00418994715437293	NaN	43.7641487121582
1695	86.2295989990234	6.68374538421631	-8.12302207946777	-0.0123684434220195	0.00418994715437293	0.00776136433705688	-0.00749832857400179	NaN	43.1147994995117
1696	86.8789520263672	7.65776824951172	-8.12302207946777	-0.00230353930965066	-0.000355493422830477	0.01100810803473	-0.0104203969240189	NaN	43.4394760131836
1697	87.5282974243164	7.00841951370239	-7.9282169342041	0.0304885655641556	-0.023407369852066	0.0265924744307995	-0.0315242260694504	NaN	43.7641487121582
1698	87.5282974243164	6.35907125473022	-7.79834747314453	0.0447742342948914	-0.0532774068415165	0.0412028171122074	-0.0529527328908443	NaN	43.7641487121582
1699	88.1776504516602	6.68374538421631	-7.4087381362915	0.040228795260191	-0.0552254542708397	0.0382807515561581	-0.0464592464268208	NaN	44.0888252258301
1700	87.5282974243164	6.03439664840698	-7.08406400680542	0.047696303576231	-0.0581475235521793	0.0334106348454952	-0.0428878292441368	NaN	43.7641487121582
1701	88.8269958496094	6.03439664840698	-7.6684775352478	0.0350340083241463	-0.0451605506241322	0.0155535480007529	-0.0370436906814575	NaN	44.4134979248047
1702	87.5282974243164	6.68374538421631	-7.99315214157104	0.0252937767654657	-0.0282774847000837	0.0207483377307653	-0.0256800893694162	NaN	43.7641487121582
1703	86.8789520263672	6.68374538421631	-7.73341274261475	0.00386527273803949	-0.0308748781681061	0.00841071270406246	-0.0136671401560307	NaN	43.4394760131836
1704	86.8789520263672	6.35907125473022	-7.53860807418823	0.00516396993771195	-0.0201606266200542	0.0155535480007529	0.000943203864153475	NaN	43.4394760131836
1705	87.5282974243164	5.7097225189209	-7.47367286682129	0.00289124972186983	-0.0195112787187099	0.00938473641872406	0.00970941036939621	NaN	43.7641487121582
1706	86.2295989990234	6.03439664840698	-7.34380340576172	0.00613799272105098	-0.00425158534198999	0.00191722682211548	0.012956153601408	NaN	43.1147994995117
1707	84.9309005737305	6.03439664840698	-7.73341274261475	-0.0201606266200542	0.0249691028147936	-0.0253554154187441	0.0340599827468395	NaN	42.4654502868652
1708	86.2295989990234	5.7097225189209	-7.53860807418823	-0.0497059896588326	0.0405534692108631	-0.038017712533474	0.0506183728575706	NaN	43.1147994995117
1709	84.2815551757813	6.35907125473022	-7.53860807418823	-0.0435371771454811	0.0496443510055542	-0.0376930385828018	0.0652287155389786	NaN	42.1407775878906
1710	85.5802536010742	5.7097225189209	-7.27886867523193	-0.050680011510849	0.0584105588495731	-0.032173577696085	0.0502936989068985	NaN	42.7901268005371
1711	87.5282974243164	6.03439664840698	-7.34380340576172	-0.0347709693014622	0.0512677207589149	-0.0373683646321297	0.0408781431615353	NaN	43.7641487121582
1712	86.8789520263672	6.03439664840698	-7.6684775352478	-0.0172385573387146	0.052891094237566	-0.0263294391334057	0.0158782228827477	NaN	43.4394760131836
1713	88.8269958496094	6.03439664840698	-7.6684775352478	-0.0146411629393697	0.0496443510055542	-0.0279528107494116	0.00776136433705688	NaN	44.4134979248047
1714	88.8269958496094	5.38504838943481	-7.4087381362915	-0.0146411629393697	0.0434755384922028	-0.0253554154187441	0.013930176384747	NaN	44.4134979248047
1715	88.8269958496094	6.03439664840698	-7.4087381362915	-0.00717365415766835	0.0412028171122074	-0.0133424662053585	-0.00295288790948689	NaN	44.4134979248047
1716	88.1776504516602	5.7097225189209	-7.21393346786499	-0.00165419070981443	0.0395794473588467	-0.0100957229733467	-0.00684897974133492	NaN	44.0888252258301
1717	87.5282974243164	6.03439664840698	-7.14899873733521	0.036657378077507	0.0136055024340749	0.0100340843200684	-0.0350956469774246	NaN	43.7641487121582
1718	86.8789520263672	6.03439664840698	-7.9282169342041	0.0415274947881699	-0.0152905117720366	0.0175015944987535	-0.0497059896588326	NaN	43.4394760131836
1719	88.1776504516602	4.73569965362549	-7.73341274261475	0.0356833562254906	-0.0334722734987736	0.0275664981454611	-0.0441865250468254	NaN	44.0888252258301
1720	86.8789520263672	5.38504838943481	-7.9282169342041	0.0347093306481838	-0.0227580219507217	0.0246444288641214	-0.0402904339134693	NaN	43.4394760131836
1721	86.2295989990234	5.38504838943481	-7.79834747314453	0.0288651939481497	-0.0221086721867323	0.0178262684494257	-0.0302255302667618	NaN	43.1147994995117
1722	87.5282974243164	4.73569965362549	-7.34380340576172	0.0149041991680861	-0.0100957229733467	0.0152288740500808	-0.0211346503347158	NaN	43.7641487121582
1723	87.5282974243164	4.41102504730225	-7.4087381362915	0.0194496400654316	-0.00684897974133492	0.00743668992072344	-0.00555028254166245	NaN	43.7641487121582
1724	87.5282974243164	4.73569965362549	-7.60354280471802	0.00873538758605719	-0.0139918150380254	0.0168522447347641	0.01100810803473	NaN	43.7641487121582
1725	87.5282974243164	5.7097225189209	-7.86328220367432	0.00126787810586393	0.00256657530553639	0.01847561635077	0.0106834331527352	NaN	43.7641487121582
1726	86.8789520263672	6.35907125473022	-7.9282169342041	0.00483929552137852	0.00418994715437293	0.00451462110504508	0.00970941036939621	NaN	43.4394760131836
1727	86.8789520263672	5.38504838943481	-7.6684775352478	-0.0208099745213985	0.0324366129934788	-0.00944637414067984	0.025618452578783	NaN	43.4394760131836
1728	86.8789520263672	6.35907125473022	-7.6684775352478	-0.0386670641601086	0.0450989119708538	-0.00230353930965066	0.0515923984348774	NaN	43.4394760131836
1729	88.1776504516602	6.03439664840698	-7.27886867523193	-0.0383423902094364	0.0421768426895142	-0.00684897974133492	0.0678261145949364	NaN	44.0888252258301
1730	86.2295989990234	7.00841951370239	-8.05808639526367	-0.0357449948787689	0.0457482598721981	-0.0113944197073579	0.0525664202868938	NaN	43.1147994995117
1731	85.5802536010742	6.68374538421631	-7.73341274261475	-0.0240567177534103	0.0321119390428066	-0.00977104809135199	0.0350340083241463	NaN	42.7901268005371
1732	86.2295989990234	7.33309412002563	-7.73341274261475	-0.0117190945893526	0.0188002903014421	-0.0143164889886975	0.0113327819854021	NaN	43.1147994995117
1733	85.5802536010742	6.68374538421631	-7.73341274261475	-0.0133424662053585	-0.00457625929266214	-0.0217839982360601	-0.00879702530801296	NaN	42.7901268005371
1734	86.2295989990234	7.33309412002563	-7.47367286682129	-0.00814767740666866	-0.0253554154187441	-0.0263294391334057	0.00711201597005129	NaN	43.1147994995117
1735	86.2295989990234	6.68374538421631	-7.79834747314453	0.00159255252219737	-0.0208099745213985	-0.0253554154187441	-0.00522560812532902	NaN	43.1147994995117
1736	85.5802536010742	7.00841951370239	-8.05808639526367	0.01100810803473	-0.0357449948787689	-0.0185372550040483	-0.0152905117720366	NaN	42.7901268005371
1737	87.5282974243164	6.68374538421631	-7.9282169342041	0.0412028171122074	-0.0584721975028515	-0.000680167751852423	-0.039641086012125	NaN	43.7641487121582
1738	87.5282974243164	5.7097225189209	-7.73341274261475	0.0405534692108631	-0.0773033052682877	0.0217223595827818	-0.0565241500735283	NaN	43.7641487121582
1739	86.8789520263672	6.35907125473022	-7.53860807418823	0.0389300994575024	-0.0753552615642548	0.0269171483814716	-0.0529527328908443	NaN	43.4394760131836
1740	85.5802536010742	5.7097225189209	-7.08406400680542	0.0522417463362217	-0.0630176365375519	0.0356833562254906	-0.0477579422295094	NaN	42.7901268005371
1741	88.8269958496094	6.03439664840698	-7.4087381362915	0.0308132413774729	-0.0591215454041958	0.0282158460468054	-0.0341216214001179	NaN	44.4134979248047
1742	87.5282974243164	6.35907125473022	-7.73341274261475	0.0340599827468395	-0.0383423902094364	0.0171769186854362	-0.0211346503347158	NaN	43.7641487121582
1743	87.5282974243164	7.00841951370239	-7.99315214157104	0.01100810803473	-0.028926832601428	0.00354059832170606	-0.00555028254166245	NaN	43.7641487121582
1744	88.1776504516602	6.35907125473022	-7.79834747314453	0.00646266713738441	-0.0247060675173998	0.0145795252174139	0.00354059832170606	NaN	44.0888252258301
1745	87.5282974243164	5.7097225189209	-7.47367286682129	0.00711201597005129	-0.0182125810533762	0.00548864435404539	0.013930176384747	NaN	43.7641487121582
1746	85.5802536010742	6.03439664840698	-7.14899873733521	-0.0113944197073579	0.00354059832170606	-0.00944637414067984	0.0165275707840919	NaN	42.7901268005371
1747	85.5802536010742	7.33309412002563	-7.73341274261475	-0.0237320438027382	0.0265924744307995	-0.028926832601428	0.0168522447347641	NaN	42.7901268005371
1748	86.8789520263672	6.03439664840698	-6.95419406890869	-0.0471085943281651	0.0489950031042099	-0.0425631552934647	0.0551638156175613	NaN	43.4394760131836
1749	83.632209777832	7.65776824951172	-7.86328220367432	-0.048407293856144	0.0412028171122074	-0.0399657599627972	0.0558131635189056	NaN	41.816104888916
1750	83.632209777832	6.35907125473022	-7.4087381362915	-0.055874802172184	0.0525664202868938	-0.0474332682788372	0.0532157681882381	NaN	41.816104888916
1751	86.2295989990234	6.35907125473022	-7.47367286682129	-0.0328229255974293	0.0431508645415306	-0.0191866029053926	0.0373067259788513	NaN	43.1147994995117
1752	85.5802536010742	6.35907125473022	-7.34380340576172	-0.0139918150380254	0.0314625911414623	-0.0263294391334057	0.0181509424000978	NaN	42.7901268005371
1753	86.8789520263672	6.35907125473022	-7.79834747314453	-0.0159398596733809	0.01847561635077	-0.0165892094373703	0.000943203864153475	NaN	43.4394760131836
1754	88.1776504516602	6.35907125473022	-7.73341274261475	-0.0221086721867323	0.0100340843200684	-0.0136671401560307	0.00289124972186983	NaN	44.0888252258301
1755	86.2295989990234	7.00841951370239	-7.73341274261475	-0.0117190945893526	0.00970941036939621	-0.00197886489331722	-0.00100484199356288	NaN	43.1147994995117
1756	88.1776504516602	6.03439664840698	-7.4087381362915	0.0136055024340749	0.00386527273803949	-0.00749832857400179	-0.0172385573387146	NaN	44.0888252258301
1757	85.5802536010742	7.33309412002563	-7.34380340576172	0.041852168738842	-0.0149658378213644	0.025618452578783	-0.0360696688294411	NaN	42.7901268005371
1758	87.5282974243164	6.68374538421631	-7.34380340576172	0.0441248863935471	-0.0454852245748043	0.0343846566975117	-0.0600955672562122	NaN	43.7641487121582
1759	87.5282974243164	5.7097225189209	-7.73341274261475	0.0376313999295235	-0.050680011510849	0.0340599827468395	-0.0529527328908443	NaN	43.7641487121582
1760	88.8269958496094	5.06037378311157	-7.79834747314453	0.0356833562254906	-0.0497059896588326	0.0330859608948231	-0.0480826161801815	NaN	44.4134979248047
1761	84.9309005737305	6.03439664840698	-7.79834747314453	0.0298392176628113	-0.039641086012125	0.0207483377307653	-0.039641086012125	NaN	42.4654502868652
1762	86.8789520263672	5.7097225189209	-7.53860807418823	0.031137915328145	-0.0302255302667618	0.00743668992072344	-0.0195112787187099	NaN	43.4394760131836
1763	86.2295989990234	6.03439664840698	-7.4087381362915	0.0162028968334198	-0.0104203969240189	0.000293855206109583	-0.000355493422830477	NaN	43.1147994995117
1764	85.5802536010742	6.35907125473022	-7.4087381362915	0.0158782228827477	-0.0156151866540313	0.0116574559360743	0.00776136433705688	NaN	42.7901268005371
1765	86.2295989990234	7.00841951370239	-7.9282169342041	0.00970941036939621	-0.0136671401560307	-3.08191010844894e-05	0.013930176384747	NaN	43.1147994995117
1766	88.1776504516602	6.35907125473022	-7.86328220367432	0.00646266713738441	0.00613799272105098	-0.00879702530801296	0.00289124972186983	NaN	44.0888252258301
1767	85.5802536010742	7.33309412002563	-7.14899873733521	-0.0198359526693821	0.0317872650921345	-0.0383423902094364	0.0415274947881699	NaN	42.7901268005371
1768	86.2295989990234	7.65776824951172	-7.53860807418823	-0.0363943427801132	0.0463976077735424	-0.0493813157081604	0.0515923984348774	NaN	43.1147994995117
1769	88.1776504516602	6.35907125473022	-7.14899873733521	-0.0386670641601086	0.0412028171122074	-0.0419138073921204	0.0671767666935921	NaN	44.0888252258301
1770	87.5282974243164	7.00841951370239	-7.53860807418823	-0.0367190167307854	0.0571118593215942	-0.0299008563160896	0.0610079504549503	NaN	43.7641487121582
1771	87.5282974243164	7.98244285583496	-8.05808639526367	-0.0175632312893867	0.0470469556748867	-0.0419138073921204	0.0360080301761627	NaN	43.7641487121582
1772	85.5802536010742	7.65776824951172	-7.79834747314453	-0.00814767740666866	0.0288651939481497	-0.0149658378213644	0.0230210572481155	NaN	42.7901268005371
1773	87.5282974243164	7.33309412002563	-7.9282169342041	-0.00944637414067984	0.01847561635077	-0.0133424662053585	0.00841071270406246	NaN	43.7641487121582
1774	86.2295989990234	7.65776824951172	-7.79834747314453	-0.00944637414067984	0.0162028968334198	-0.00879702530801296	0.00321592413820326	NaN	43.1147994995117
1775	87.5282974243164	7.65776824951172	-7.73341274261475	-0.0117190945893526	0.0126314787194133	-0.00587495695799589	0.000943203864153475	NaN	43.7641487121582
1776	87.5282974243164	6.68374538421631	-8.05808639526367	-0.00230353930965066	0.00191722682211548	0.0022419011220336	-0.0136671401560307	NaN	43.7641487121582
1777	88.1776504516602	6.35907125473022	-7.9282169342041	0.0353586822748184	-0.0195112787187099	0.0142548503354192	-0.0386670641601086	NaN	44.0888252258301
1778	85.5802536010742	6.68374538421631	-7.6684775352478	0.0506183728575706	-0.0441865250468254	0.0360080301761627	-0.0665890574455261	NaN	42.7901268005371
1779	87.5282974243164	6.68374538421631	-7.79834747314453	0.0405534692108631	-0.048407293856144	0.0444495603442192	-0.0594462193548679	NaN	43.7641487121582
1780	84.9309005737305	7.65776824951172	-7.79834747314453	0.0444495603442192	-0.0415891297161579	0.0395794473588467	-0.0542514286935329	NaN	42.4654502868652
1781	86.8789520263672	6.68374538421631	-7.4087381362915	0.0265924744307995	-0.0230826959013939	0.0191249661147594	-0.0419138073921204	NaN	43.4394760131836
1782	88.1776504516602	6.68374538421631	-7.53860807418823	0.036657378077507	-0.0104203969240189	0.0178262684494257	-0.0302255302667618	NaN	44.0888252258301
1783	88.1776504516602	6.68374538421631	-7.34380340576172	0.0213976856321096	0.0022419011220336	0.0188002903014421	-0.0107450718060136	NaN	44.0888252258301
1784	86.2295989990234	7.00841951370239	-7.34380340576172	0.0197743140161037	-0.00425158534198999	0.00841071270406246	0.00808603875339031	NaN	43.1147994995117
1785	86.8789520263672	7.00841951370239	-7.4087381362915	0.00873538758605719	0.0149041991680861	0.00321592413820326	0.00516396993771195	NaN	43.4394760131836
1786	84.9309005737305	7.98244285583496	-7.47367286682129	0.0022419011220336	0.0220470335334539	-0.0133424662053585	0.00873538758605719	NaN	42.4654502868652
1787	84.9309005737305	7.33309412002563	-7.14899873733521	-0.0305502042174339	0.0473716296255589	-0.0409397818148136	0.0249691028147936	NaN	42.4654502868652
1788	85.5802536010742	7.00841951370239	-7.79834747314453	-0.0519787110388279	0.0736702531576157	-0.0516540370881557	0.0486703291535378	NaN	42.7901268005371
1789	84.2815551757813	7.00841951370239	-7.99315214157104	-0.0454852245748043	0.0632806718349457	-0.0350956469774246	0.0636053457856178	NaN	42.1407775878906
1790	84.2815551757813	7.65776824951172	-7.86328220367432	-0.0545761026442051	0.0642546936869621	-0.0461345724761486	0.052891094237566	NaN	42.1407775878906
1791	84.2815551757813	7.00841951370239	-7.6684775352478	-0.0406151078641415	0.0470469556748867	-0.0292515084147453	0.0353586822748184	NaN	42.1407775878906
1792	87.5282974243164	6.68374538421631	-7.14899873733521	-0.0182125810533762	0.0389300994575024	-0.0224333461374044	0.0136055024340749	NaN	43.7641487121582
1793	86.2295989990234	6.35907125473022	-7.34380340576172	-0.023407369852066	0.0191249661147594	-0.0217839982360601	0.00289124972186983	NaN	43.1147994995117
1794	87.5282974243164	7.00841951370239	-7.73341274261475	-0.0133424662053585	0.00678734155371785	-0.0113944197073579	0.00516396993771195	NaN	43.7641487121582
1795	85.5802536010742	7.33309412002563	-7.86328220367432	-0.0149658378213644	-0.00197886489331722	-0.000680167751852423	-0.00327756232582033	NaN	42.7901268005371
1796	86.2295989990234	7.98244285583496	-7.60354280471802	-0.00327756232582033	-0.00977104809135199	-0.00457625929266214	-0.021459324285388	NaN	43.1147994995117
1797	84.9309005737305	7.98244285583496	-7.47367286682129	0.0304885655641556	-0.0324982516467571	0.0243197549134493	-0.0334722734987736	NaN	42.4654502868652
1798	86.8789520263672	6.68374538421631	-7.21393346786499	0.0434755384922028	-0.0591215454041958	0.0347093306481838	-0.0626929625868797	NaN	43.4394760131836
1799	86.2295989990234	6.68374538421631	-7.60354280471802	0.0363327041268349	-0.0626929625868797	0.0480209775269032	-0.0542514286935329	NaN	43.1147994995117
1800	87.5282974243164	6.03439664840698	-7.86328220367432	0.0444495603442192	-0.068537101149559	0.0480209775269032	-0.0493813157081604	NaN	43.7641487121582
1801	86.8789520263672	5.06037378311157	-7.79834747314453	0.0249691028147936	-0.0402904339134693	0.0262678004801273	-0.0412644557654858	NaN	43.4394760131836
1802	86.2295989990234	7.33309412002563	-7.53860807418823	0.0327612869441509	-0.0425631552934647	0.00451462110504508	-0.0318489037454128	NaN	43.1147994995117
1803	84.9309005737305	7.33309412002563	-7.53860807418823	0.0200989879667759	-0.02697878703475	0.00678734155371785	-0.00684897974133492	NaN	42.4654502868652
1804	86.8789520263672	7.98244285583496	-7.34380340576172	0.0191249661147594	-0.0299008563160896	0.0116574559360743	-0.00132951640989631	NaN	43.4394760131836
1805	86.8789520263672	6.68374538421631	-7.47367286682129	0.00321592413820326	-0.0172385573387146	0.0103587592020631	0.00548864435404539	NaN	43.4394760131836
1806	88.1776504516602	7.33309412002563	-7.73341274261475	0.0022419011220336	-0.00879702530801296	-0.000355493422830477	0.00451462110504508	NaN	44.0888252258301
1807	86.2295989990234	7.65776824951172	-7.79834747314453	-0.0191866029053926	0.00808603875339031	-0.032173577696085	0.031137915328145	NaN	43.1147994995117
1808	87.5282974243164	8.3071174621582	-7.60354280471802	-0.0357449948787689	0.0350340083241463	-0.0279528107494116	0.0486703291535378	NaN	43.7641487121582
1809	86.2295989990234	7.65776824951172	-7.47367286682129	-0.032173577696085	0.0278911720961332	-0.0324982516467571	0.0671767666935921	NaN	43.1147994995117
1810	86.8789520263672	6.35907125473022	-7.08406400680542	-0.0409397818148136	0.0441248863935471	-0.0438618510961533	0.0600339286029339	NaN	43.4394760131836
1811	87.5282974243164	6.68374538421631	-7.73341274261475	-0.0256800893694162	0.0360080301761627	-0.02697878703475	0.0369820520281792	NaN	43.7641487121582
1812	86.2295989990234	7.65776824951172	-8.05808639526367	-0.0159398596733809	0.0272418223321438	-0.0354203209280968	0.013930176384747	NaN	43.1147994995117
1813	85.5802536010742	7.33309412002563	-7.99315214157104	-0.00652430532500148	0.0252937767654657	-0.0149658378213644	0.00516396993771195	NaN	42.7901268005371
1814	86.8789520263672	7.65776824951172	-7.79834747314453	-0.00944637414067984	0.01847561635077	-0.00879702530801296	0.00808603875339031	NaN	43.4394760131836
1815	87.5282974243164	7.00841951370239	-7.47367286682129	-0.00522560812532902	0.0188002903014421	-0.00977104809135199	-0.00652430532500148	NaN	43.7641487121582
1816	87.5282974243164	6.35907125473022	-7.27886867523193	0.00678734155371785	0.0178262684494257	-0.00814767740666866	-0.00425158534198999	NaN	43.7641487121582
1817	86.8789520263672	6.68374538421631	-7.6684775352478	0.0321119390428066	-0.0211346503347158	0.0197743140161037	-0.0282774847000837	NaN	43.4394760131836
1818	85.5802536010742	7.65776824951172	-7.6684775352478	0.0460729338228703	-0.0373683646321297	0.0272418223321438	-0.0545761026442051	NaN	42.7901268005371
1819	88.8269958496094	6.68374538421631	-7.60354280471802	0.041852168738842	-0.03444629535079	0.0386054255068302	-0.0555501282215118	NaN	44.4134979248047
1820	86.8789520263672	7.65776824951172	-7.86328220367432	0.040228795260191	-0.0337969474494457	0.0343846566975117	-0.0441865250468254	NaN	43.4394760131836
1821	85.5802536010742	7.98244285583496	-7.73341274261475	0.0282158460468054	-0.0149658378213644	0.020423661917448	-0.0308748781681061	NaN	42.7901268005371
1822	84.9309005737305	7.33309412002563	-7.4087381362915	0.0233457311987877	-0.00749832857400179	0.000943203864153475	-0.0224333461374044	NaN	42.4654502868652
1823	84.9309005737305	7.00841951370239	-7.79834747314453	0.012956153601408	-0.00457625929266214	-0.00165419070981443	-0.00457625929266214	NaN	42.4654502868652
1824	84.9309005737305	7.98244285583496	-7.6684775352478	-0.00587495695799589	0.00483929552137852	0.00743668992072344	0.00548864435404539	NaN	42.4654502868652
1825	83.632209777832	7.65776824951172	-7.79834747314453	0.00418994715437293	0.0155535480007529	0.00808603875339031	0.00451462110504508	NaN	41.816104888916
1826	85.5802536010742	7.00841951370239	-7.79834747314453	-0.00457625929266214	0.0272418223321438	-0.00749832857400179	0.0168522447347641	NaN	42.7901268005371
1827	84.9309005737305	6.68374538421631	-7.08406400680542	-0.0302255302667618	0.045423585921526	-0.0425631552934647	0.0265924744307995	NaN	42.4654502868652
1828	84.2815551757813	6.68374538421631	-7.53860807418823	-0.0451605506241322	0.0655533894896507	-0.0363943427801132	0.0541897900402546	NaN	42.1407775878906
1829	86.2295989990234	6.35907125473022	-7.6684775352478	-0.0523033849895	0.0606832765042782	-0.0305502042174339	0.0681507885456085	NaN	43.1147994995117
1830	84.9309005737305	7.65776824951172	-7.6684775352478	-0.0467839203774929	0.0632806718349457	-0.0415891297161579	0.0548391379415989	NaN	42.4654502868652
1831	85.5802536010742	7.33309412002563	-7.86328220367432	-0.0419138073921204	0.052891094237566	-0.0191866029053926	0.0460729338228703	NaN	42.7901268005371
1832	86.2295989990234	7.00841951370239	-7.47367286682129	-0.0185372550040483	0.0298392176628113	-0.0282774847000837	0.0158782228827477	NaN	43.1147994995117
1833	86.2295989990234	6.35907125473022	-7.34380340576172	-0.0123684434220195	0.0197743140161037	-0.00652430532500148	0.0113327819854021	NaN	43.1147994995117
1834	85.5802536010742	7.33309412002563	-7.73341274261475	-0.0139918150380254	0.0136055024340749	-0.00132951640989631	0.00159255252219737	NaN	42.7901268005371
1835	86.2295989990234	6.68374538421631	-7.9282169342041	-0.00100484199356288	-0.0026282137259841	0.00451462110504508	0.000943203864153475	NaN	43.1147994995117
1836	86.8789520263672	7.00841951370239	-7.79834747314453	0.000618529506027699	-0.0107450718060136	0.00613799272105098	-0.0126931173726916	NaN	43.4394760131836
1837	87.5282974243164	5.38504838943481	-7.6684775352478	0.0408781431615353	-0.0451605506241322	0.0412028171122074	-0.0299008563160896	NaN	43.7641487121582
1838	88.1776504516602	5.06037378311157	-7.47367286682129	0.0441248863935471	-0.0698357969522476	0.0431508645415306	-0.0597708933055401	NaN	44.0888252258301
1839	86.8789520263672	5.7097225189209	-7.53860807418823	0.0382807515561581	-0.0708098188042641	0.041852168738842	-0.0542514286935329	NaN	43.4394760131836
1840	86.2295989990234	6.35907125473022	-7.9282169342041	0.0519170723855495	-0.0626929625868797	0.0330859608948231	-0.0425631552934647	NaN	43.1147994995117
1841	88.8269958496094	5.06037378311157	-7.60354280471802	0.0321119390428066	-0.0578228458762169	0.0262678004801273	-0.0331475995481014	NaN	44.4134979248047
1842	87.5282974243164	5.06037378311157	-7.6684775352478	0.0246444288641214	-0.0337969474494457	0.0149041991680861	-0.0185372550040483	NaN	43.7641487121582
1843	88.8269958496094	5.7097225189209	-7.53860807418823	0.0217223595827818	-0.0273034609854221	0.000943203864153475	-0.00944637414067984	NaN	44.4134979248047
1844	86.8789520263672	5.7097225189209	-7.4087381362915	0.0162028968334198	-0.028926832601428	0.0188002903014421	0.00126787810586393	NaN	43.4394760131836
1845	88.8269958496094	5.7097225189209	-7.4087381362915	0.00678734155371785	-0.0250307414680719	0.01100810803473	0.00418994715437293	NaN	44.4134979248047
1846	85.5802536010742	7.00841951370239	-7.79834747314453	0.00483929552137852	-0.00619963090866804	-0.00912170019000769	0.00808603875339031	NaN	42.7901268005371
1847	86.2295989990234	7.00841951370239	-7.99315214157104	-0.0250307414680719	0.0200989879667759	-0.0315242260694504	0.0213976856321096	NaN	43.1147994995117
1848	88.1776504516602	6.35907125473022	-7.79834747314453	-0.0393164120614529	0.0356833562254906	-0.0357449948787689	0.0541897900402546	NaN	44.0888252258301
1849	86.2295989990234	7.33309412002563	-7.9282169342041	-0.0373683646321297	0.0321119390428066	-0.0276281367987394	0.0584105588495731	NaN	43.1147994995117
1850	86.2295989990234	6.35907125473022	-7.47367286682129	-0.0393164120614529	0.0295145437121391	-0.0237320438027382	0.0574365332722664	NaN	43.1147994995117
1851	87.5282974243164	6.35907125473022	-7.73341274261475	-0.0204853005707264	0.0191249661147594	-0.00555028254166245	0.0347093306481838	NaN	43.7641487121582
1852	88.1776504516602	6.03439664840698	-8.12302207946777	-0.0172385573387146	0.00906006153672934	-3.08191010844894e-05	0.0233457311987877	NaN	44.0888252258301
1853	87.5282974243164	6.35907125473022	-8.18795680999756	-0.000355493422830477	-0.00392691092565656	0.0158782228827477	0.0022419011220336	NaN	43.7641487121582
1854	87.5282974243164	6.35907125473022	-7.47367286682129	-0.00717365415766835	-0.0152905117720366	0.00321592413820326	-0.000355493422830477	NaN	43.7641487121582
1855	88.1776504516602	6.35907125473022	-7.34380340576172	-0.00230353930965066	-0.00490093370899558	0.0210730116814375	-0.00425158534198999	NaN	44.0888252258301
1856	88.1776504516602	6.68374538421631	-7.14899873733521	0.00386527273803949	-0.000680167751852423	0.0188002903014421	-0.0130177913233638	NaN	44.0888252258301
1857	87.5282974243164	7.65776824951172	-7.73341274261475	0.0425015166401863	-0.0104203969240189	0.0275664981454611	-0.0337969474494457	NaN	43.7641487121582
1858	87.5282974243164	7.33309412002563	-7.9282169342041	0.0457482598721981	-0.0337969474494457	0.0304885655641556	-0.055874802172184	NaN	43.7641487121582
1859	84.9309005737305	6.68374538421631	-7.73341274261475	0.029189869761467	-0.0198359526693821	0.0275664981454611	-0.0503553375601768	NaN	42.4654502868652
1860	88.1776504516602	6.03439664840698	-7.53860807418823	0.0447742342948914	-0.0273034609854221	0.00711201597005129	-0.039641086012125	NaN	44.0888252258301
1861	83.632209777832	7.33309412002563	-7.6684775352478	0.0213976856321096	-0.0130177913233638	-0.00749832857400179	-0.0217839982360601	NaN	41.816104888916
1862	84.2815551757813	7.00841951370239	-7.6684775352478	0.0188002903014421	-0.00587495695799589	-0.0185372550040483	-0.0123684434220195	NaN	42.1407775878906
1863	82.9828567504883	7.33309412002563	-7.99315214157104	0.011982130818069	0.000293855206109583	-0.0143164889886975	0.00418994715437293	NaN	41.4914283752441
1864	84.2815551757813	7.00841951370239	-7.6684775352478	0.00354059832170606	-3.08191010844894e-05	-0.00295288790948689	-0.00230353930965066	NaN	42.1407775878906
1865	83.632209777832	7.33309412002563	-7.47367286682129	-0.00619963090866804	-0.017887907102704	-0.00197886489331722	0.011982130818069	NaN	41.816104888916
1866	85.5802536010742	6.35907125473022	-7.27886867523193	-0.00392691092565656	-0.00132951640989631	-0.0130177913233638	0.00191722682211548	NaN	42.7901268005371
1867	86.2295989990234	6.03439664840698	-7.01912927627563	-0.0253554154187441	0.0126314787194133	-0.021459324285388	0.0317872650921345	NaN	43.1147994995117
1868	85.5802536010742	7.33309412002563	-7.53860807418823	-0.0386670641601086	0.0363327041268349	-0.0341216214001179	0.0502936989068985	NaN	42.7901268005371
1869	87.5282974243164	6.03439664840698	-7.4087381362915	-0.0386670641601086	0.0304885655641556	-0.0263294391334057	0.0671767666935921	NaN	43.7641487121582
1870	88.1776504516602	7.33309412002563	-7.6684775352478	-0.0370436906814575	0.0441248863935471	-0.032173577696085	0.0525664202868938	NaN	44.0888252258301
1871	86.2295989990234	7.33309412002563	-7.79834747314453	-0.0253554154187441	0.0356833562254906	-0.0243813935667276	0.0353586822748184	NaN	43.1147994995117
1872	86.2295989990234	7.33309412002563	-7.79834747314453	-0.0107450718060136	0.0158782228827477	-0.0221086721867323	0.0136055024340749	NaN	43.1147994995117
1873	86.8789520263672	6.35907125473022	-7.47367286682129	-0.0104203969240189	0.0126314787194133	-0.0211346503347158	0.0106834331527352	NaN	43.4394760131836
1874	87.5282974243164	7.33309412002563	-7.6684775352478	-0.00944637414067984	0.00451462110504508	-0.00684897974133492	0.00711201597005129	NaN	43.7641487121582
1875	88.1776504516602	6.03439664840698	-7.86328220367432	-0.00295288790948689	-0.000355493422830477	-0.0146411629393697	-0.00197886489331722	NaN	44.0888252258301
1876	86.8789520263672	6.35907125473022	-7.73341274261475	-0.00295288790948689	-0.00392691092565656	-0.00295288790948689	-0.0143164889886975	NaN	43.4394760131836
1877	89.4763412475586	5.06037378311157	-7.34380340576172	0.0217223595827818	-0.0292515084147453	0.0278911720961332	-0.0389917381107807	NaN	44.7381706237793
1878	86.8789520263672	5.7097225189209	-7.53860807418823	0.0470469556748867	-0.0493813157081604	0.0337353087961674	-0.0581475235521793	NaN	43.4394760131836
1879	88.8269958496094	6.03439664840698	-7.53860807418823	0.0379560738801956	-0.039641086012125	0.0334106348454952	-0.0568488240242004	NaN	44.4134979248047
1880	85.5802536010742	7.98244285583496	-7.9282169342041	0.040228795260191	-0.0409397818148136	0.0343846566975117	-0.0555501282215118	NaN	42.7901268005371
1881	87.5282974243164	5.7097225189209	-7.79834747314453	0.0252937767654657	-0.0273034609854221	0.0194496400654316	-0.0428878292441368	NaN	43.7641487121582
1882	87.5282974243164	6.35907125473022	-7.47367286682129	0.0259431265294552	-0.0136671401560307	0.00938473641872406	-0.0282774847000837	NaN	43.7641487121582
1883	88.1776504516602	7.00841951370239	-7.60354280471802	0.0142548503354192	-0.00814767740666866	0.00483929552137852	-0.0136671401560307	NaN	44.0888252258301
1884	87.5282974243164	6.68374538421631	-7.47367286682129	0.00581331877037883	0.0226963832974434	0.00906006153672934	0.00159255252219737	NaN	43.7641487121582
1885	85.5802536010742	7.00841951370239	-7.4087381362915	0.00808603875339031	-0.00360223650932312	0.0171769186854362	0.00451462110504508	NaN	42.7901268005371
1886	86.2295989990234	7.33309412002563	-7.86328220367432	-0.00619963090866804	0.0142548503354192	0.00841071270406246	0.00711201597005129	NaN	43.1147994995117
1887	87.5282974243164	7.00841951370239	-8.05808639526367	-0.0227580219507217	0.0347093306481838	-0.0230826959013939	0.0200989879667759	NaN	43.7641487121582
1888	88.1776504516602	6.35907125473022	-7.79834747314453	-0.0448358729481697	0.0467222817242146	-0.0341216214001179	0.0502936989068985	NaN	44.0888252258301
1889	86.2295989990234	8.3071174621582	-7.9282169342041	-0.0389917381107807	0.0486703291535378	-0.0273034609854221	0.0525664202868938	NaN	43.1147994995117
1890	86.8789520263672	7.33309412002563	-7.53860807418823	-0.0467839203774929	0.0509430468082428	-0.0286021586507559	0.0558131635189056	NaN	43.4394760131836
1891	87.5282974243164	6.68374538421631	-7.6684775352478	-0.0273034609854221	0.0444495603442192	-0.0276281367987394	0.0343846566975117	NaN	43.7641487121582
1892	88.1776504516602	6.68374538421631	-7.86328220367432	-0.00977104809135199	0.0438002124428749	-0.0315242260694504	0.0168522447347641	NaN	44.0888252258301
1893	88.1776504516602	7.00841951370239	-7.53860807418823	-0.0126931173726916	0.0327612869441509	-0.0302255302667618	0.00613799272105098	NaN	44.0888252258301
1894	88.1776504516602	6.35907125473022	-7.47367286682129	-0.0139918150380254	0.0301638916134834	-0.0247060675173998	0.0103587592020631	NaN	44.0888252258301
1895	84.9309005737305	7.98244285583496	-7.14899873733521	-0.0169138833880424	0.0207483377307653	-0.0250307414680719	0.00191722682211548	NaN	42.4654502868652
1896	84.9309005737305	7.00841951370239	-7.6684775352478	0.00451462110504508	0.0259431265294552	-0.0107450718060136	-0.00457625929266214	NaN	42.4654502868652
1897	83.632209777832	7.65776824951172	-7.6684775352478	0.029189869761467	0.00516396993771195	0.013930176384747	-0.0363943427801132	NaN	41.816104888916
1898	84.9309005737305	6.35907125473022	-7.73341274261475	0.0421768426895142	-0.0315242260694504	0.01847561635077	-0.055874802172184	NaN	42.4654502868652
1899	83.632209777832	7.65776824951172	-7.73341274261475	0.0330859608948231	-0.0260047651827335	0.0308132413774729	-0.0477579422295094	NaN	41.816104888916
1900	86.2295989990234	6.35907125473022	-7.60354280471802	0.0373067259788513	-0.038017712533474	0.0314625911414623	-0.0549007803201675	NaN	43.1147994995117
1901	85.5802536010742	7.65776824951172	-7.53860807418823	0.0324366129934788	-0.0172385573387146	0.0162028968334198	-0.0315242260694504	NaN	42.7901268005371
1902	84.9309005737305	8.63179111480713	-7.47367286682129	0.0168522447347641	-0.0139918150380254	0.00841071270406246	-0.02697878703475	NaN	42.4654502868652
1903	86.2295989990234	7.98244285583496	-7.86328220367432	0.0262678004801273	-0.0240567177534103	0.00483929552137852	-0.0110697457566857	NaN	43.1147994995117
1904	85.5802536010742	8.3071174621582	-7.79834747314453	0.0136055024340749	-0.0175632312893867	0.0123068047687411	0.00354059832170606	NaN	42.7901268005371
1905	86.8789520263672	7.33309412002563	-7.86328220367432	0.0152288740500808	-0.0133424662053585	-3.08191010844894e-05	0.00386527273803949	NaN	43.4394760131836
1906	86.8789520263672	6.68374538421631	-7.60354280471802	0.0022419011220336	-0.0146411629393697	-0.00295288790948689	0.00354059832170606	NaN	43.4394760131836
1907	86.2295989990234	7.00841951370239	-7.53860807418823	-0.0159398596733809	0.00646266713738441	-0.03444629535079	0.0269171483814716	NaN	43.1147994995117
1908	86.2295989990234	7.00841951370239	-7.99315214157104	-0.0324982516467571	0.0249691028147936	-0.0354203209280968	0.0512677207589149	NaN	43.1147994995117
1909	86.2295989990234	6.68374538421631	-7.47367286682129	-0.0292515084147453	0.0226963832974434	-0.0247060675173998	0.0597092546522617	NaN	43.1147994995117
1910	86.8789520263672	5.7097225189209	-7.73341274261475	-0.0448358729481697	0.0295145437121391	-0.0305502042174339	0.0515923984348774	NaN	43.4394760131836
1911	88.8269958496094	6.03439664840698	-7.47367286682129	-0.0217839982360601	0.0145795252174139	-0.017887907102704	0.0392547734081745	NaN	44.4134979248047
1912	86.2295989990234	7.00841951370239	-7.60354280471802	-0.021459324285388	0.00873538758605719	-0.0217839982360601	0.0113327819854021	NaN	43.1147994995117
1913	87.5282974243164	7.33309412002563	-7.4087381362915	-0.0139918150380254	0.00743668992072344	-0.0120437685400248	-0.000680167751852423	NaN	43.7641487121582
1914	86.2295989990234	7.33309412002563	-8.05808639526367	-0.00879702530801296	0.0178262684494257	-0.00717365415766835	0.00386527273803949	NaN	43.1147994995117
1915	88.1776504516602	6.68374538421631	-7.53860807418823	-0.0162645354866982	0.0162028968334198	-0.0149658378213644	-0.0133424662053585	NaN	44.0888252258301
1916	86.8789520263672	7.00841951370239	-7.47367286682129	0.000618529506027699	0.012956153601408	0.000293855206109583	-0.00879702530801296	NaN	43.4394760131836
1917	88.1776504516602	6.68374538421631	-7.34380340576172	0.0382807515561581	-0.0227580219507217	0.0252937767654657	-0.043212503194809	NaN	44.0888252258301
1918	86.8789520263672	7.65776824951172	-7.47367286682129	0.0382807515561581	-0.0445111989974976	0.0308132413774729	-0.0630176365375519	NaN	43.4394760131836
1919	88.1776504516602	7.00841951370239	-7.34380340576172	0.0395794473588467	-0.0438618510961533	0.0463976077735424	-0.0600955672562122	NaN	44.0888252258301
1920	86.8789520263672	7.98244285583496	-7.9282169342041	0.0334106348454952	-0.0347709693014622	0.0272418223321438	-0.0519787110388279	NaN	43.4394760131836
1921	86.2295989990234	7.98244285583496	-7.9282169342041	0.0298392176628113	-0.0311995539814234	0.0252937767654657	-0.0402904339134693	NaN	43.1147994995117
1922	88.1776504516602	6.68374538421631	-7.60354280471802	0.0168522447347641	-0.017887907102704	0.00970941036939621	-0.0292515084147453	NaN	44.0888252258301
1923	86.8789520263672	7.65776824951172	-7.47367286682129	0.0152288740500808	-0.0152905117720366	0.0116574559360743	-0.0136671401560307	NaN	43.4394760131836
1924	88.8269958496094	6.68374538421631	-6.62951993942261	0.0113327819854021	-0.0117190945893526	0.0165275707840919	0.00743668992072344	NaN	44.4134979248047
1925	86.2295989990234	7.98244285583496	-7.53860807418823	0.00321592413820326	-0.0133424662053585	0.012956153601408	0.0022419011220336	NaN	43.1147994995117
1926	86.2295989990234	8.3071174621582	-7.79834747314453	-0.00100484199356288	0.00906006153672934	0.00321592413820326	0.0145795252174139	NaN	43.1147994995117
1927	87.5282974243164	7.65776824951172	-7.73341274261475	-0.0182125810533762	0.025618452578783	-0.0227580219507217	0.0314625911414623	NaN	43.7641487121582
1928	87.5282974243164	7.98244285583496	-7.79834747314453	-0.0354203209280968	0.0441248863935471	-0.0341216214001179	0.0606832765042782	NaN	43.7641487121582
1929	87.5282974243164	7.00841951370239	-7.53860807418823	-0.0393164120614529	0.0457482598721981	-0.0250307414680719	0.0720468759536743	NaN	43.7641487121582
1930	84.2815551757813	8.3071174621582	-7.6684775352478	-0.0474332682788372	0.0489950031042099	-0.0266541130840778	0.06393001973629	NaN	42.1407775878906
1931	82.9828567504883	8.63179111480713	-7.6684775352478	-0.0295761823654175	0.0343846566975117	-0.0117190945893526	0.0522417463362217	NaN	41.4914283752441
1932	84.9309005737305	7.98244285583496	-7.79834747314453	-0.0172385573387146	0.0178262684494257	-0.0204853005707264	0.0210730116814375	NaN	42.4654502868652
1933	84.9309005737305	7.65776824951172	-7.6684775352478	-0.023407369852066	0.0123068047687411	-0.0123684434220195	0.011982130818069	NaN	42.4654502868652
1934	83.632209777832	8.3071174621582	-7.53860807418823	-0.0146411629393697	0.0142548503354192	0.00808603875339031	-3.08191010844894e-05	NaN	41.816104888916
1935	83.632209777832	8.3071174621582	-7.6684775352478	-0.0152905117720366	0.000943203864153475	0.00776136433705688	0.00159255252219737	NaN	41.816104888916
1936	83.632209777832	8.63179111480713	-7.6684775352478	-0.00814767740666866	-0.00100484199356288	-0.000355493422830477	-0.00392691092565656	NaN	41.816104888916
1937	84.9309005737305	7.98244285583496	-7.9282169342041	0.0330859608948231	-0.0172385573387146	0.0188002903014421	-0.0324982516467571	NaN	42.4654502868652
1938	87.5282974243164	7.65776824951172	-7.79834747314453	0.041852168738842	-0.0471085943281651	0.0213976856321096	-0.0464592464268208	NaN	43.7641487121582
1939	85.5802536010742	8.3071174621582	-7.86328220367432	0.0369820520281792	-0.0393164120614529	0.0350340083241463	-0.0552254542708397	NaN	42.7901268005371
1940	86.8789520263672	7.00841951370239	-7.47367286682129	0.0376313999295235	-0.032173577696085	0.0373067259788513	-0.0451605506241322	NaN	43.4394760131836
1941	87.5282974243164	7.00841951370239	-7.34380340576172	0.0321119390428066	-0.0146411629393697	0.0158782228827477	-0.0354203209280968	NaN	43.7641487121582
1942	86.2295989990234	8.63179111480713	-7.86328220367432	0.0252937767654657	-0.0104203969240189	0.00678734155371785	-0.0188619289547205	NaN	43.1147994995117
1943	86.8789520263672	7.33309412002563	-7.99315214157104	0.0181509424000978	-0.00587495695799589	0.00451462110504508	-0.00847235135734081	NaN	43.4394760131836
1944	86.8789520263672	7.33309412002563	-7.86328220367432	0.01100810803473	-3.08191010844894e-05	0.00646266713738441	0.0126314787194133	NaN	43.4394760131836
1945	88.8269958496094	5.7097225189209	-7.6684775352478	0.00938473641872406	-0.00295288790948689	0.00159255252219737	0.00581331877037883	NaN	44.4134979248047
1946	87.5282974243164	5.06037378311157	-7.6684775352478	0.00906006153672934	0.00711201597005129	-0.0113944197073579	0.00808603875339031	NaN	43.7641487121582
1947	87.5282974243164	6.68374538421631	-7.53860807418823	-0.0175632312893867	0.0317872650921345	-0.0435371771454811	0.0301638916134834	NaN	43.7641487121582
1948	86.8789520263672	6.03439664840698	-7.73341274261475	-0.0347709693014622	0.0467222817242146	-0.0409397818148136	0.0441248863935471	NaN	43.4394760131836
1949	86.2295989990234	6.68374538421631	-7.9282169342041	-0.038017712533474	0.0535404421389103	-0.0360696688294411	0.0642546936869621	NaN	43.1147994995117
1950	87.5282974243164	6.35907125473022	-7.47367286682129	-0.0454852245748043	0.0428261905908585	-0.0286021586507559	0.0567871853709221	NaN	43.7641487121582
1951	86.8789520263672	6.68374538421631	-7.27886867523193	-0.0243813935667276	0.0467222817242146	-0.0253554154187441	0.029189869761467	NaN	43.4394760131836
1952	86.2295989990234	6.35907125473022	-7.27886867523193	-0.0172385573387146	0.0353586822748184	-0.0107450718060136	0.0158782228827477	NaN	43.1147994995117
1953	86.8789520263672	6.68374538421631	-7.34380340576172	-0.0156151866540313	0.0158782228827477	0.000293855206109583	-0.000680167751852423	NaN	43.4394760131836
1954	86.8789520263672	6.35907125473022	-7.47367286682129	-0.0152905117720366	0.00483929552137852	-0.0026282137259841	0.00548864435404539	NaN	43.4394760131836
1955	87.5282974243164	7.33309412002563	-7.53860807418823	-0.0139918150380254	0.000293855206109583	0.00678734155371785	0.000293855206109583	NaN	43.7641487121582
1956	87.5282974243164	6.68374538421631	-7.4087381362915	-0.000680167751852423	-0.00977104809135199	-0.00295288790948689	-0.00879702530801296	NaN	43.7641487121582
1957	85.5802536010742	7.33309412002563	-7.60354280471802	0.0301638916134834	-0.0247060675173998	0.0272418223321438	-0.0435371771454811	NaN	42.7901268005371
1958	85.5802536010742	7.98244285583496	-7.53860807418823	0.041852168738842	-0.0493813157081604	0.0145795252174139	-0.0545761026442051	NaN	42.7901268005371
1959	87.5282974243164	7.00841951370239	-7.47367286682129	0.0457482598721981	-0.050680011510849	0.0512677207589149	-0.0415891297161579	NaN	43.7641487121582
1960	88.1776504516602	7.00841951370239	-7.99315214157104	0.0330859608948231	-0.0552254542708397	0.0249691028147936	-0.0347709693014622	NaN	44.0888252258301
1961	86.8789520263672	7.98244285583496	-8.05808639526367	0.0369820520281792	-0.0445111989974976	0.0239950809627771	-0.0276281367987394	NaN	43.4394760131836
1962	86.8789520263672	7.65776824951172	-7.86328220367432	0.0239950809627771	-0.03444629535079	0.00938473641872406	-0.0175632312893867	NaN	43.4394760131836
1963	84.9309005737305	8.3071174621582	-7.73341274261475	0.0220470335334539	-0.0266541130840778	0.00841071270406246	-0.00912170019000769	NaN	42.4654502868652
1964	86.8789520263672	7.98244285583496	-7.34380340576172	0.0171769186854362	-0.0286021586507559	0.0246444288641214	0.00191722682211548	NaN	43.4394760131836
1965	85.5802536010742	7.65776824951172	-7.86328220367432	0.00451462110504508	-0.023407369852066	0.0369820520281792	0.01100810803473	NaN	42.7901268005371
1966	86.8789520263672	7.00841951370239	-7.99315214157104	-0.000680167751852423	-0.0100957229733467	0.011982130818069	0.0113327819854021	NaN	43.4394760131836
1967	86.8789520263672	6.68374538421631	-7.60354280471802	-0.0266541130840778	0.0194496400654316	-0.00944637414067984	0.0282158460468054	NaN	43.4394760131836
1968	84.2815551757813	7.65776824951172	-7.86328220367432	-0.0474332682788372	0.0314625911414623	-0.0172385573387146	0.0389300994575024	NaN	42.1407775878906
1969	84.9309005737305	6.68374538421631	-7.4087381362915	-0.048407293856144	0.0327612869441509	-0.0133424662053585	0.0606832765042782	NaN	42.4654502868652
1970	84.2815551757813	7.65776824951172	-7.60354280471802	-0.0529527328908443	0.0392547734081745	-0.0149658378213644	0.0467222817242146	NaN	42.1407775878906
1971	83.632209777832	7.33309412002563	-7.9282169342041	-0.039641086012125	0.0236704051494598	-0.0299008563160896	0.0399041213095188	NaN	41.816104888916
1972	82.9828567504883	7.65776824951172	-7.99315214157104	-0.0243813935667276	0.0259431265294552	-0.0337969474494457	0.00191722682211548	NaN	41.4914283752441
1973	85.5802536010742	7.33309412002563	-7.86328220367432	-0.017887907102704	0.00743668992072344	-0.0350956469774246	-0.0026282137259841	NaN	42.7901268005371
1974	86.2295989990234	7.98244285583496	-7.9282169342041	-0.0139918150380254	0.00646266713738441	-0.0243813935667276	0.000943203864153475	NaN	43.1147994995117
1975	87.5282974243164	7.00841951370239	-7.47367286682129	-0.0110697457566857	0.0145795252174139	-0.028926832601428	-0.00295288790948689	NaN	43.7641487121582
1976	86.8789520263672	7.98244285583496	-7.4087381362915	-0.00132951640989631	0.00451462110504508	-0.0156151866540313	-0.0172385573387146	NaN	43.4394760131836
1977	88.8269958496094	6.03439664840698	-7.47367286682129	0.031137915328145	-0.0126931173726916	0.00256657530553639	-0.0328229255974293	NaN	44.4134979248047
1978	86.2295989990234	6.03439664840698	-7.53860807418823	0.0356833562254906	-0.0412644557654858	0.020423661917448	-0.0636669844388962	NaN	43.1147994995117
1979	88.8269958496094	6.03439664840698	-7.6684775352478	0.0373067259788513	-0.0441865250468254	0.0295145437121391	-0.0584721975028515	NaN	44.4134979248047
1980	85.5802536010742	5.7097225189209	-7.47367286682129	0.0353586822748184	-0.0497059896588326	0.0230210572481155	-0.0519787110388279	NaN	42.7901268005371
1981	88.8269958496094	5.7097225189209	-7.14899873733521	0.0330859608948231	-0.0412644557654858	0.0113327819854021	-0.0347709693014622	NaN	44.4134979248047
1982	87.5282974243164	4.41102504730225	-7.27886867523193	0.0220470335334539	-0.0204853005707264	0.0123068047687411	-0.0201606266200542	NaN	43.7641487121582
1983	88.1776504516602	5.38504838943481	-7.53860807418823	0.0188002903014421	-0.00814767740666866	-0.00522560812532902	-0.0169138833880424	NaN	44.0888252258301
1984	87.5282974243164	6.03439664840698	-7.27886867523193	0.0123068047687411	0.00256657530553639	-0.00197886489331722	0.000618529506027699	NaN	43.7641487121582
1985	86.2295989990234	5.7097225189209	-7.34380340576172	0.00191722682211548	0.013930176384747	-0.00879702530801296	0.000943203864153475	NaN	43.1147994995117
1986	86.2295989990234	7.33309412002563	-7.53860807418823	-0.00197886489331722	0.0162028968334198	-0.0156151866540313	0.00126787810586393	NaN	43.1147994995117
1987	87.5282974243164	7.33309412002563	-7.34380340576172	-0.0211346503347158	0.0489950031042099	-0.03444629535079	0.0194496400654316	NaN	43.7641487121582
1988	88.1776504516602	6.03439664840698	-7.27886867523193	-0.0451605506241322	0.0577612072229385	-0.0458098985254765	0.049319677054882	NaN	44.0888252258301
1989	86.2295989990234	7.65776824951172	-7.79834747314453	-0.039641086012125	0.0502936989068985	-0.0347709693014622	0.0545144639909267	NaN	43.1147994995117
1990	85.5802536010742	7.33309412002563	-7.47367286682129	-0.0415891297161579	0.0574365332722664	-0.0324982516467571	0.0499690249562263	NaN	42.7901268005371
1991	87.5282974243164	6.68374538421631	-7.60354280471802	-0.0237320438027382	0.0382807515561581	-0.0188619289547205	0.0321119390428066	NaN	43.7641487121582
1992	88.1776504516602	6.03439664840698	-7.34380340576172	-0.0169138833880424	0.0327612869441509	-0.0165892094373703	0.0123068047687411	NaN	44.0888252258301
1993	88.1776504516602	6.68374538421631	-7.47367286682129	-0.0113944197073579	0.0168522447347641	-0.0198359526693821	0.0126314787194133	NaN	44.0888252258301
1994	87.5282974243164	6.03439664840698	-7.73341274261475	-0.00879702530801296	-0.00132951640989631	-0.00717365415766835	0.00613799272105098	NaN	43.7641487121582
1995	86.8789520263672	6.35907125473022	-7.73341274261475	-3.08191010844894e-05	0.00126787810586393	-0.00490093370899558	0.00321592413820326	NaN	43.4394760131836
1996	86.8789520263672	6.68374538421631	-7.73341274261475	0.0123068047687411	-0.0130177913233638	0.00386527273803949	-0.00749832857400179	NaN	43.4394760131836
1997	86.2295989990234	7.00841951370239	-7.99315214157104	0.0415274947881699	-0.0350956469774246	0.0324366129934788	-0.0324982516467571	NaN	43.1147994995117
1998	88.8269958496094	6.68374538421631	-7.6684775352478	0.0554884895682335	-0.0672384053468704	0.0408781431615353	-0.0542514286935329	NaN	44.4134979248047
1999	85.5802536010742	7.33309412002563	-7.79834747314453	0.0489950031042099	-0.0656150281429291	0.0499690249562263	-0.0500306636095047	NaN	42.7901268005371
2000	88.1776504516602	5.7097225189209	-7.60354280471802	0.0473716296255589	-0.0701604709029198	0.045423585921526	-0.0428878292441368	NaN	44.0888252258301
[truncated: 8,240 more rows]
