# Supplementary material for: Precise instruction and consideration of the vertical and horizontal force component increases validity and reliability of the 90:20 Isometric Posterior Chain Test
Source: PLoS One. 2024 Oct 28;19(10):e0312843. doi: 10.1371/journal.pone.0312843 (PMC11515970; doi:10.1371/journal.pone.0312843)
Supplement: S1 File — (ZIP) [file pone.0312843.s001.zip › S1_Raw_Data/M1_P05_iso_1.csv]

1	0.25194725394249	0.839607775211334	25.2534980773926	0.00581331877037883	0.00354059832170606	-0.00230353930965066	0.000943203864153475
2	0.901295900344849	0.514933466911316	25.2534980773926	0.000943203864153475	0.000293855206109583	-0.00944637414067984	0.00451462110504508
3	0.901295900344849	0.514933466911316	25.318431854248	0.00321592413820326	0.00159255252219737	-0.00587495695799589	-0.00619963090866804
4	0.901295900344849	0.839607775211334	25.7729759216309	-0.000355493422830477	-0.00457625929266214	-0.00912170019000769	-0.00392691092565656
5	1.55064451694489	-0.134415164589882	25.4483013153076	0.0022419011220336	0.00711201597005129	-0.00425158534198999	0.00126787810586393
6	0.57662159204483	0.839607775211334	25.5132369995117	0.00938473641872406	0.00483929552137852	-0.00457625929266214	0.0022419011220336
7	1.22597026824951	0.190259143710136	25.7080421447754	0.00354059832170606	0.00613799272105098	0.00678734155371785	0.0022419011220336
8	1.55064451694489	-0.134415164589882	25.7729759216309	-0.00457625929266214	0.00451462110504508	-0.00912170019000769	-0.000355493422830477
9	0.901295900344849	1.16428208351135	25.6431064605713	0.00970941036939621	-3.08191010844894e-05	-0.00587495695799589	-0.00165419070981443
10	0.57662159204483	0.514933466911316	25.5132369995117	0.0126314787194133	-0.0026282137259841	-0.0026282137259841	-0.00522560812532902
11	0.901295900344849	0.839607775211334	25.1885623931885	0.013930176384747	0.000943203864153475	-0.00490093370899558	0.00776136433705688
12	0.901295900344849	0.190259143710136	25.7080421447754	0.0207483377307653	0.00256657530553639	-0.00132951640989631	-0.00392691092565656
13	0.57662159204483	0.190259143710136	25.7729759216309	-0.00360223650932312	0.00581331877037883	-0.00587495695799589	0.00126787810586393
14	1.22597026824951	-0.459089487791061	25.5781726837158	-0.0026282137259841	0.00159255252219737	-0.00587495695799589	-0.00944637414067984
15	1.22597026824951	0.190259143710136	25.837911605835	0.0103587592020631	0.00159255252219737	-0.00165419070981443	-0.00230353930965066
16	0.57662159204483	1.16428208351135	25.5781726837158	0.00646266713738441	-0.00100484199356288	-0.00197886489331722	0.00256657530553639
17	0.57662159204483	-0.134415164589882	25.5781726837158	-0.00684897974133492	0.00548864435404539	-0.000680167751852423	-0.00165419070981443
18	1.55064451694489	0.190259143710136	25.4483013153076	-0.0117190945893526	0.000943203864153475	-0.0123684434220195	-0.00132951640989631
19	1.22597026824951	-0.134415164589882	25.5132369995117	-0.00327756232582033	-0.000680167751852423	-0.0100957229733467	-0.00165419070981443
20	1.22597026824951	0.514933466911316	25.4483013153076	-0.000355493422830477	0.00289124972186983	0.011982130818069	-0.00782300252467394
21	0.901295900344849	-0.459089487791061	25.7729759216309	0.00873538758605719	0.00548864435404539	0.00126787810586393	-3.08191010844894e-05
22	1.87531888484955	-0.134415164589882	25.837911605835	-0.00522560812532902	-0.00197886489331722	-0.00360223650932312	-0.0133424662053585
23	0.25194725394249	0.190259143710136	25.4483013153076	0.00743668992072344	0.00646266713738441	-0.00360223650932312	-0.00944637414067984
24	1.22597026824951	-0.459089487791061	25.5781726837158	0.00126787810586393	-0.00327756232582033	-0.00425158534198999	0.00711201597005129
25	0.57662159204483	0.190259143710136	25.5132369995117	-0.00879702530801296	0.000293855206109583	0.00289124972186983	0.00321592413820326
26	1.22597026824951	0.839607775211334	25.5132369995117	0.000943203864153475	0.00418994715437293	-0.00100484199356288	0.0100340843200684
27	0.25194725394249	0.839607775211334	25.5781726837158	0.00581331877037883	0.00548864435404539	-0.00782300252467394	0.00743668992072344
28	1.87531888484955	-0.134415164589882	25.7080421447754	-3.08191010844894e-05	0.000943203864153475	-0.00100484199356288	-0.00652430532500148
29	0.57662159204483	-0.459089487791061	25.5781726837158	0.00743668992072344	-0.00619963090866804	-0.00197886489331722	0.000943203864153475
30	1.22597026824951	-0.459089487791061	25.318431854248	0.00386527273803949	0.00126787810586393	0.00418994715437293	-0.00392691092565656
31	0.57662159204483	-0.134415164589882	25.6431064605713	0.00938473641872406	0.00126787810586393	0.00256657530553639	0.000943203864153475
32	0.901295900344849	-0.459089487791061	25.9677810668945	-0.0159398596733809	0.00581331877037883	0.00191722682211548	-0.00230353930965066
33	-0.397401362657547	0.514933466911316	26.1625862121582	-0.000355493422830477	-0.00197886489331722	-0.00522560812532902	0.00321592413820326
34	0.57662159204483	-0.459089487791061	25.5781726837158	-0.00749832857400179	0.00126787810586393	-0.0026282137259841	0.00548864435404539
35	0.25194725394249	0.839607775211334	25.2534980773926	-0.0152905117720366	-0.000680167751852423	0.00581331877037883	-0.00327756232582033
36	0.901295900344849	0.190259143710136	25.318431854248	0.00970941036939621	-0.00230353930965066	-0.00197886489331722	0.00711201597005129
37	-0.397401362657547	1.16428208351135	25.123628616333	-0.0110697457566857	0.00321592413820326	-0.00360223650932312	0.00289124972186983
38	-0.0727270469069481	0.839607775211334	25.3833675384521	-0.00879702530801296	0.00970941036939621	-3.08191010844894e-05	0.00191722682211548
39	-0.397401362657547	0.514933466911316	25.837911605835	0.00451462110504508	-3.08191010844894e-05	-0.00295288790948689	0.000293855206109583
40	-0.0727270469069481	0.190259143710136	25.5781726837158	-0.00879702530801296	0.00256657530553639	0.00289124972186983	-0.00652430532500148
41	-0.722075700759888	0.839607775211334	25.1885623931885	0.00354059832170606	0.00256657530553639	-0.00490093370899558	0.0116574559360743
42	-0.722075700759888	0.514933466911316	25.318431854248	0.00516396993771195	0.000293855206109583	-0.00230353930965066	0.00938473641872406
43	-0.397401362657547	-0.134415164589882	25.318431854248	-0.0026282137259841	0.0116574559360743	-0.00847235135734081	-0.0100957229733467
44	-0.722075700759888	0.514933466911316	25.6431064605713	-0.00782300252467394	-0.00165419070981443	-0.00295288790948689	-0.00360223650932312
45	-0.722075700759888	1.16428208351135	25.5781726837158	-0.00490093370899558	0.000618529506027699	0.00613799272105098	0.00483929552137852
46	0.57662159204483	-0.459089487791061	25.6431064605713	-3.08191010844894e-05	0.00418994715437293	0.00126787810586393	-3.08191010844894e-05
47	-0.397401362657547	0.514933466911316	25.4483013153076	-0.0198359526693821	0.00646266713738441	0.00321592413820326	0.00646266713738441
48	-1.04674994945526	0.514933466911316	25.318431854248	-0.0208099745213985	0.00386527273803949	-0.00295288790948689	-0.00977104809135199
49	-1.04674994945526	0.514933466911316	25.9028453826904	-0.00847235135734081	0.00191722682211548	-0.0126931173726916	-0.00652430532500148
50	-0.722075700759888	-0.134415164589882	25.9677810668945	-0.00522560812532902	-0.00392691092565656	0.00418994715437293	-0.00165419070981443
51	-1.04674994945526	0.839607775211334	26.1625862121582	-0.00295288790948689	-0.00132951640989631	0.00613799272105098	0.00451462110504508
52	-0.722075700759888	0.514933466911316	25.318431854248	-0.0162645354866982	-0.00457625929266214	-0.00425158534198999	0.00678734155371785
53	-0.0727270469069481	0.839607775211334	25.1885623931885	-0.00652430532500148	0.00451462110504508	0.000293855206109583	-0.0113944197073579
54	-0.397401362657547	0.839607775211334	25.2534980773926	-0.0139918150380254	-0.00197886489331722	-0.00457625929266214	-0.0113944197073579
55	-0.397401362657547	-0.134415164589882	25.6431064605713	0.0136055024340749	-0.00165419070981443	-0.00327756232582033	0.000943203864153475
56	-0.0727270469069481	0.839607775211334	25.4483013153076	-0.00360223650932312	0.00516396993771195	0.00126787810586393	-0.0026282137259841
57	-0.0727270469069481	-0.134415164589882	25.9028453826904	-0.017887907102704	0.00906006153672934	-0.00327756232582033	0.00970941036939621
58	0.25194725394249	-0.459089487791061	25.4483013153076	0.000943203864153475	0.0022419011220336	-0.00295288790948689	-0.0117190945893526
59	-0.397401362657547	0.839607775211334	25.2534980773926	-0.000680167751852423	0.00289124972186983	-0.00587495695799589	-0.00749832857400179
60	0.25194725394249	0.839607775211334	25.0586929321289	0.00906006153672934	-0.00100484199356288	0.0022419011220336	0.00191722682211548
61	0.25194725394249	0.190259143710136	25.1885623931885	0.00613799272105098	-0.00100484199356288	-0.00425158534198999	-0.00197886489331722
62	-0.0727270469069481	-0.134415164589882	25.7729759216309	0.00743668992072344	0.00418994715437293	-0.00100484199356288	0.00776136433705688
63	-0.397401362657547	0.190259143710136	25.9677810668945	0.00451462110504508	0.00808603875339031	0.00159255252219737	-0.00782300252467394
64	0.901295900344849	0.190259143710136	25.2534980773926	-0.00522560812532902	0.00256657530553639	-0.00847235135734081	-0.0107450718060136
65	0.25194725394249	-0.134415164589882	25.5132369995117	-0.0123684434220195	-3.08191010844894e-05	-0.0026282137259841	-0.00295288790948689
66	-0.397401362657547	0.514933466911316	25.4483013153076	0.00970941036939621	-0.00230353930965066	-0.00360223650932312	0.000618529506027699
67	0.901295900344849	-0.783763766288757	25.7080421447754	-0.0100957229733467	-0.00132951640989631	-0.00392691092565656	-0.00197886489331722
68	0.901295900344849	-0.459089487791061	25.6431064605713	0.0165275707840919	0.000618529506027699	-0.00165419070981443	-0.00100484199356288
69	0.57662159204483	0.839607775211334	25.7080421447754	0.013930176384747	0.00516396993771195	-0.00847235135734081	-0.00165419070981443
70	-0.0727270469069481	0.839607775211334	25.2534980773926	0.00191722682211548	-0.00100484199356288	-0.00165419070981443	-0.0126931173726916
71	0.25194725394249	0.839607775211334	25.3833675384521	0.0171769186854362	-3.08191010844894e-05	-0.00100484199356288	0.00711201597005129
72	1.22597026824951	-1.10843813419342	25.4483013153076	0.0113327819854021	0.00289124972186983	0.00451462110504508	0.00418994715437293
73	0.901295900344849	0.190259143710136	25.7080421447754	-0.00165419070981443	0.00581331877037883	-0.00100484199356288	0.00743668992072344
74	0.57662159204483	0.190259143710136	25.7729759216309	0.00516396993771195	-0.00360223650932312	-0.0100957229733467	-0.00425158534198999
75	-0.397401362657547	-0.134415164589882	26.4223251342773	0.00970941036939621	0.000293855206109583	-0.00100484199356288	-0.000680167751852423
76	1.22597026824951	0.190259143710136	25.5781726837158	0.0165275707840919	0.00354059832170606	-0.00555028254166245	-0.00295288790948689
77	0.57662159204483	0.839607775211334	25.3833675384521	0.0158782228827477	0.00808603875339031	-0.00230353930965066	-0.000680167751852423
78	0.901295900344849	-0.134415164589882	25.7080421447754	0.00321592413820326	-0.00392691092565656	-0.0107450718060136	0.00873538758605719
79	1.22597026824951	-0.459089487791061	25.7080421447754	-0.00814767740666866	0.00126787810586393	-0.00814767740666866	-0.00327756232582033
80	1.22597026824951	-0.783763766288757	25.7729759216309	0.0145795252174139	-0.00619963090866804	-0.00457625929266214	-0.00782300252467394
81	0.901295900344849	-0.459089487791061	25.837911605835	0.0116574559360743	0.00289124972186983	-0.00522560812532902	0.00256657530553639
82	0.57662159204483	0.190259143710136	25.318431854248	0.00581331877037883	0.00256657530553639	-0.0107450718060136	0.000293855206109583
83	0.57662159204483	0.190259143710136	25.2534980773926	0.00191722682211548	-0.00457625929266214	-0.00977104809135199	0.00321592413820326
84	1.22597026824951	-1.10843813419342	25.5132369995117	0.00581331877037883	-0.00814767740666866	0.00191722682211548	-0.00555028254166245
85	-0.0727270469069481	-0.459089487791061	25.7080421447754	0.000943203864153475	-0.00360223650932312	0.00126787810586393	-0.0104203969240189
86	0.901295900344849	-0.783763766288757	25.5781726837158	0.00711201597005129	-0.00684897974133492	0.00483929552137852	0.00808603875339031
87	0.25194725394249	0.190259143710136	25.5781726837158	0.00906006153672934	0.00418994715437293	0.00354059832170606	0.0022419011220336
88	0.901295900344849	-1.75778675079346	25.5132369995117	0.00938473641872406	-0.000355493422830477	-0.00100484199356288	-0.00912170019000769
89	1.22597026824951	-1.10843813419342	25.837911605835	0.0022419011220336	-0.00360223650932312	-0.00132951640989631	-0.00749832857400179
90	0.901295900344849	-1.43311238288879	25.6431064605713	0.00613799272105098	-0.00555028254166245	0.00711201597005129	-0.0107450718060136
91	1.22597026824951	-1.10843813419342	25.7729759216309	-0.0126931173726916	0.00354059832170606	0.00386527273803949	0.00451462110504508
92	1.22597026824951	-1.43311238288879	25.9677810668945	0.0022419011220336	-0.00944637414067984	-0.00165419070981443	-0.00977104809135199
93	0.25194725394249	-0.134415164589882	25.9028453826904	-0.00814767740666866	-0.00360223650932312	0.00548864435404539	-3.08191010844894e-05
94	0.901295900344849	-0.459089487791061	25.5132369995117	0.00938473641872406	-0.00879702530801296	-0.00782300252467394	0.000943203864153475
95	0.901295900344849	-0.783763766288757	25.5781726837158	0.00354059832170606	-0.0126931173726916	-0.00522560812532902	-0.00717365415766835
96	0.25194725394249	-1.43311238288879	25.6431064605713	0.00581331877037883	-0.00457625929266214	0.00841071270406246	0.00776136433705688
97	1.22597026824951	-1.75778675079346	25.7729759216309	0.00743668992072344	-0.00392691092565656	0.0022419011220336	0.00191722682211548
98	-0.0727270469069481	-0.134415164589882	25.4483013153076	0.00126787810586393	-0.00555028254166245	-3.08191010844894e-05	0.00386527273803949
99	-0.0727270469069481	-0.134415164589882	25.7080421447754	0.00873538758605719	-0.00327756232582033	-0.00555028254166245	0.000293855206109583
100	0.57662159204483	-0.459089487791061	25.3833675384521	0.00743668992072344	-0.00749832857400179	-0.00619963090866804	0.00159255252219737
101	0.25194725394249	-0.134415164589882	25.3833675384521	-0.00197886489331722	-0.0110697457566857	0.0132808275520802	0.00191722682211548
102	0.57662159204483	-1.43311238288879	25.5781726837158	-0.00944637414067984	-0.00879702530801296	-0.00327756232582033	-0.00717365415766835
103	0.901295900344849	-1.75778675079346	26.0976505279541	0.00159255252219737	-0.00555028254166245	-0.00912170019000769	-0.00684897974133492
104	-0.0727270469069481	0.190259143710136	25.837911605835	0.0106834331527352	-0.00327756232582033	0.00451462110504508	-0.00230353930965066
105	-0.0727270469069481	-0.459089487791061	25.9677810668945	-0.00360223650932312	-0.00425158534198999	-0.00132951640989631	-0.00619963090866804
106	0.901295900344849	-0.783763766288757	25.7080421447754	0.00483929552137852	-0.00132951640989631	0.00126787810586393	-0.00392691092565656
107	1.22597026824951	-0.459089487791061	25.6431064605713	0.00483929552137852	0.00191722682211548	0.000293855206109583	0.00191722682211548
108	0.25194725394249	0.190259143710136	25.5781726837158	-0.00912170019000769	0.00418994715437293	-0.0026282137259841	-0.00132951640989631
109	-0.0727270469069481	0.190259143710136	25.7729759216309	-0.0133424662053585	0.00126787810586393	-0.00814767740666866	-3.08191010844894e-05
110	0.57662159204483	-0.783763766288757	25.9028453826904	0.00938473641872406	-0.00652430532500148	0.00126787810586393	-0.00392691092565656
111	0.25194725394249	-0.783763766288757	25.837911605835	0.013930176384747	-0.0026282137259841	-0.00652430532500148	0.00126787810586393
112	-0.0727270469069481	0.514933466911316	25.1885623931885	0.00548864435404539	0.0116574559360743	-0.0026282137259841	-0.00814767740666866
113	0.57662159204483	0.839607775211334	25.318431854248	-0.00425158534198999	0.00289124972186983	-0.00230353930965066	0.000618529506027699
114	0.57662159204483	0.190259143710136	25.5781726837158	-0.00587495695799589	-0.00295288790948689	-3.08191010844894e-05	-0.0159398596733809
115	1.22597026824951	-0.134415164589882	25.9677810668945	-0.00100484199356288	-0.00197886489331722	-0.00327756232582033	-0.00749832857400179
116	0.25194725394249	1.16428208351135	25.9028453826904	0.00743668992072344	-0.00749832857400179	0.0022419011220336	-0.00360223650932312
117	-0.0727270469069481	-0.459089487791061	25.9677810668945	-0.00555028254166245	0.00191722682211548	-0.00619963090866804	-0.000355493422830477
118	0.57662159204483	0.190259143710136	25.4483013153076	-0.0159398596733809	0.00516396993771195	0.00191722682211548	-0.00490093370899558
119	0.901295900344849	-0.134415164589882	25.5781726837158	0.00386527273803949	-0.00360223650932312	-0.00457625929266214	0.00516396993771195
120	0.901295900344849	-0.134415164589882	26.0327167510986	-0.00847235135734081	-0.00295288790948689	0.00646266713738441	-0.00392691092565656
121	0.901295900344849	0.190259143710136	26.0976505279541	-0.0113944197073579	-0.00587495695799589	-0.00132951640989631	0.00776136433705688
122	0.25194725394249	0.190259143710136	26.1625862121582	0.00548864435404539	-0.00197886489331722	-0.00197886489331722	0.00418994715437293
123	0.25194725394249	1.16428208351135	25.7080421447754	-0.0117190945893526	0.00159255252219737	-0.00132951640989631	-0.00165419070981443
124	0.57662159204483	0.839607775211334	25.5781726837158	0.00646266713738441	-0.000355493422830477	-0.00392691092565656	-0.00197886489331722
125	0.57662159204483	-0.459089487791061	25.837911605835	0.00711201597005129	0.00354059832170606	-0.00522560812532902	0.000943203864153475
126	-0.0727270469069481	1.16428208351135	25.6431064605713	-0.000680167751852423	0.00873538758605719	-0.00100484199356288	0.000293855206109583
127	0.901295900344849	-0.783763766288757	25.9677810668945	0.00678734155371785	0.00289124972186983	-0.00814767740666866	-0.00717365415766835
128	1.22597026824951	0.514933466911316	25.837911605835	-0.0185372550040483	0.00646266713738441	-0.00360223650932312	-0.00555028254166245
129	-0.0727270469069481	0.839607775211334	25.5781726837158	0.000293855206109583	-0.00230353930965066	-0.0100957229733467	-0.0104203969240189
130	-0.0727270469069481	1.48895645141602	25.4483013153076	-0.00814767740666866	0.00321592413820326	-0.00490093370899558	-0.00782300252467394
131	0.57662159204483	0.839607775211334	25.4483013153076	0.00548864435404539	-0.00425158534198999	-0.00522560812532902	-0.00100484199356288
132	-0.0727270469069481	0.839607775211334	25.318431854248	-0.00977104809135199	0.00711201597005129	0.00743668992072344	0.000618529506027699
133	1.22597026824951	-0.459089487791061	25.9028453826904	-0.00782300252467394	0.00516396993771195	-0.00879702530801296	-0.0110697457566857
134	1.22597026824951	0.514933466911316	25.9677810668945	0.00808603875339031	0.00159255252219737	-0.00912170019000769	-0.0156151866540313
135	0.25194725394249	1.16428208351135	25.5781726837158	0.00451462110504508	0.00451462110504508	-0.00555028254166245	0.00256657530553639
136	1.22597026824951	-0.134415164589882	25.5781726837158	0.012956153601408	-0.0026282137259841	0.000293855206109583	-0.00392691092565656
137	0.25194725394249	0.839607775211334	24.9937572479248	-0.00782300252467394	0.00581331877037883	-0.00587495695799589	0.000293855206109583
138	-0.0727270469069481	1.48895645141602	25.5132369995117	-0.000680167751852423	0.0103587592020631	-0.00587495695799589	-0.0204853005707264
139	0.57662159204483	0.514933466911316	25.7729759216309	-0.00197886489331722	0.00126787810586393	-0.00717365415766835	-0.0104203969240189
140	0.25194725394249	1.48895645141602	25.6431064605713	0.0100340843200684	-0.00327756232582033	-0.00782300252467394	-0.00587495695799589
141	0.57662159204483	0.839607775211334	25.5132369995117	-0.00587495695799589	0.00678734155371785	-0.00619963090866804	-0.00327756232582033
142	0.25194725394249	1.48895645141602	24.9937572479248	-0.00132951640989631	0.00678734155371785	0.000293855206109583	0.000618529506027699
143	0.901295900344849	-0.134415164589882	25.318431854248	0.00451462110504508	-0.00652430532500148	-0.00879702530801296	-0.0104203969240189
144	0.25194725394249	0.514933466911316	25.7080421447754	-0.00587495695799589	0.00191722682211548	-0.00360223650932312	-0.0104203969240189
145	0.901295900344849	0.514933466911316	25.5132369995117	0.00646266713738441	-0.00197886489331722	-0.0110697457566857	-0.00425158534198999
146	0.901295900344849	0.190259143710136	25.4483013153076	-0.0117190945893526	0.000293855206109583	-0.0026282137259841	-0.00425158534198999
147	0.901295900344849	0.839607775211334	25.3833675384521	0.0158782228827477	0.00548864435404539	-0.00327756232582033	0.00516396993771195
148	0.57662159204483	0.514933466911316	25.4483013153076	-0.0149658378213644	0.00841071270406246	-0.00717365415766835	-0.00684897974133492
149	1.22597026824951	0.514933466911316	24.9937572479248	0.0275664981454611	-0.000355493422830477	-0.00230353930965066	-0.00782300252467394
150	-0.0727270469069481	1.48895645141602	24.9937572479248	0.0022419011220336	-0.00132951640989631	-0.00360223650932312	0.00256657530553639
151	1.22597026824951	0.514933466911316	25.1885623931885	-0.00619963090866804	-0.00295288790948689	-0.00619963090866804	-0.00587495695799589
152	0.901295900344849	0.514933466911316	25.3833675384521	-3.08191010844894e-05	0.00743668992072344	-0.00327756232582033	0.00159255252219737
153	1.55064451694489	0.190259143710136	25.5132369995117	-0.00814767740666866	0.00743668992072344	-0.00295288790948689	-0.0156151866540313
154	0.901295900344849	0.190259143710136	25.5132369995117	-0.0165892094373703	-3.08191010844894e-05	-0.00587495695799589	-0.00944637414067984
155	1.22597026824951	-0.783763766288757	25.3833675384521	-0.0104203969240189	0.00289124972186983	0.00321592413820326	0.00743668992072344
156	-0.0727270469069481	1.16428208351135	25.2534980773926	0.00906006153672934	-0.00132951640989631	0.000618529506027699	-0.00197886489331722
157	1.55064451694489	-0.459089487791061	25.5781726837158	-0.0113944197073579	-0.00100484199356288	0.00256657530553639	0.00516396993771195
158	1.22597026824951	0.190259143710136	25.7080421447754	-0.0175632312893867	0.00841071270406246	0.00289124972186983	-0.00977104809135199
159	1.55064451694489	-0.459089487791061	25.3833675384521	0.00159255252219737	0.00159255252219737	-0.00490093370899558	-0.00165419070981443
160	1.22597026824951	-0.134415164589882	25.4483013153076	-0.00165419070981443	-0.00814767740666866	0.00386527273803949	-0.0026282137259841
161	0.57662159204483	0.514933466911316	25.3833675384521	0.0142548503354192	-0.00230353930965066	-0.00782300252467394	0.00613799272105098
162	-0.0727270469069481	1.48895645141602	25.3833675384521	0.00256657530553639	0.00711201597005129	-0.0133424662053585	0.00289124972186983
163	0.57662159204483	0.514933466911316	25.9028453826904	0.000618529506027699	0.00418994715437293	-0.00490093370899558	-0.00392691092565656
164	0.57662159204483	0.514933466911316	26.0327167510986	-0.000680167751852423	0.000943203864153475	-0.0026282137259841	-0.00619963090866804
165	0.25194725394249	0.190259143710136	25.0586929321289	0.0132808275520802	0.00289124972186983	-0.00944637414067984	-0.00197886489331722
166	0.25194725394249	-0.134415164589882	25.4483013153076	0.00873538758605719	0.00159255252219737	0.00516396993771195	0.00483929552137852
167	0.57662159204483	0.514933466911316	25.2534980773926	0.000293855206109583	0.00906006153672934	-0.0104203969240189	0.012956153601408
168	1.22597026824951	0.190259143710136	25.5132369995117	0.00613799272105098	0.00711201597005129	-0.00522560812532902	-0.000680167751852423
169	1.87531888484955	-0.134415164589882	25.9028453826904	-0.00555028254166245	0.00321592413820326	-0.0026282137259841	-0.00132951640989631
170	0.25194725394249	0.839607775211334	25.837911605835	0.0158782228827477	-0.00100484199356288	-0.00197886489331722	0.00743668992072344
171	0.57662159204483	0.514933466911316	25.2534980773926	-0.00100484199356288	0.00191722682211548	-0.00165419070981443	0.00711201597005129
172	-0.0727270469069481	1.16428208351135	25.2534980773926	0.00711201597005129	0.00516396993771195	-0.00522560812532902	0.00970941036939621
173	1.55064451694489	-0.459089487791061	25.318431854248	-0.0240567177534103	0.0022419011220336	-0.0100957229733467	-0.00717365415766835
174	0.901295900344849	-0.134415164589882	25.5781726837158	-0.017887907102704	0.00646266713738441	0.000618529506027699	-0.00912170019000769
175	1.22597026824951	-1.10843813419342	25.837911605835	0.00126787810586393	-0.00392691092565656	-0.00555028254166245	0.00581331877037883
176	-0.0727270469069481	1.16428208351135	25.5781726837158	0.00354059832170606	-3.08191010844894e-05	0.00970941036939621	0.00451462110504508
177	0.901295900344849	0.839607775211334	25.3833675384521	0.00613799272105098	0.00516396993771195	-0.00555028254166245	0.00970941036939621
178	0.57662159204483	0.190259143710136	25.4483013153076	-0.000355493422830477	-0.00197886489331722	-0.00100484199356288	-0.00619963090866804
179	1.22597026824951	-0.459089487791061	25.6431064605713	0.000943203864153475	0.00289124972186983	-0.00425158534198999	-0.00522560812532902
180	0.25194725394249	1.16428208351135	25.6431064605713	0.00516396993771195	-0.0026282137259841	0.00581331877037883	0.00938473641872406
181	0.901295900344849	0.839607775211334	25.5781726837158	0.0100340843200684	0.00289124972186983	0.00646266713738441	0.00776136433705688
182	1.87531888484955	0.190259143710136	25.7080421447754	0.0132808275520802	0.0103587592020631	-0.00749832857400179	0.00386527273803949
183	1.22597026824951	-0.459089487791061	25.7080421447754	0.00808603875339031	-0.00230353930965066	0.000293855206109583	0.0022419011220336
184	0.25194725394249	-0.134415164589882	25.7729759216309	-0.0165892094373703	-0.000680167751852423	-0.000680167751852423	-0.00457625929266214
185	0.57662159204483	0.514933466911316	25.5781726837158	0.00938473641872406	-0.00360223650932312	0.00126787810586393	-0.000355493422830477
186	0.57662159204483	0.190259143710136	25.6431064605713	0.013930176384747	0.00191722682211548	0.00906006153672934	0.00711201597005129
187	1.22597026824951	-0.459089487791061	25.7729759216309	0.012956153601408	0.0106834331527352	0.000943203864153475	0.00159255252219737
188	0.25194725394249	0.839607775211334	25.5132369995117	0.00483929552137852	0.00776136433705688	-0.00490093370899558	-0.00295288790948689
189	0.57662159204483	0.839607775211334	25.2534980773926	0.0132808275520802	-0.00392691092565656	0.000618529506027699	-0.00652430532500148
190	-0.397401362657547	0.839607775211334	25.7080421447754	0.00646266713738441	-0.00132951640989631	0.00646266713738441	0.00256657530553639
191	0.57662159204483	0.839607775211334	25.4483013153076	0.00483929552137852	-0.00360223650932312	0.00743668992072344	0.0103587592020631
192	-0.0727270469069481	0.839607775211334	25.3833675384521	-0.00749832857400179	0.00126787810586393	0.000293855206109583	0.00743668992072344
193	0.25194725394249	-0.134415164589882	25.6431064605713	-0.00327756232582033	0.00191722682211548	-0.00165419070981443	0.00418994715437293
194	-0.397401362657547	0.839607775211334	25.5781726837158	-0.0126931173726916	0.00256657530553639	-0.00230353930965066	-0.00425158534198999
195	0.57662159204483	-0.459089487791061	25.4483013153076	-0.000355493422830477	0.00386527273803949	0.000943203864153475	0.00548864435404539
196	-0.397401362657547	0.514933466911316	25.2534980773926	0.00678734155371785	0.00126787810586393	-0.00360223650932312	0.00873538758605719
197	0.901295900344849	-0.459089487791061	25.5132369995117	0.0106834331527352	0.00776136433705688	-0.000355493422830477	0.0103587592020631
198	0.25194725394249	0.190259143710136	25.318431854248	-0.000355493422830477	-0.00132951640989631	-0.00197886489331722	0.00483929552137852
199	-0.0727270469069481	0.839607775211334	25.3833675384521	-3.08191010844894e-05	0.00256657530553639	0.00354059832170606	-0.000680167751852423
200	-1.04674994945526	0.839607775211334	25.5132369995117	0.000943203864153475	0.000943203864153475	0.0103587592020631	0.00126787810586393
201	-0.0727270469069481	0.514933466911316	25.0586929321289	0.00873538758605719	0.00256657530553639	0.0106834331527352	0.0100340843200684
202	-0.397401362657547	0.190259143710136	25.6431064605713	-0.00749832857400179	0.00289124972186983	0.00646266713738441	0.0116574559360743
203	-0.0727270469069481	-0.783763766288757	25.9028453826904	-0.0286021586507559	0.00451462110504508	-0.00327756232582033	0.012956153601408
204	-0.397401362657547	-0.134415164589882	25.7729759216309	0.00289124972186983	0.000618529506027699	-0.00197886489331722	0.00418994715437293
205	0.57662159204483	-0.134415164589882	25.9028453826904	-0.00132951640989631	0.00451462110504508	0.00548864435404539	0.00613799272105098
206	-0.722075700759888	0.839607775211334	25.5132369995117	0.00126787810586393	0.00841071270406246	-0.0026282137259841	0.0171769186854362
207	-0.397401362657547	0.190259143710136	25.5781726837158	0.00354059832170606	-0.00230353930965066	-0.000355493422830477	0.00516396993771195
208	-0.722075700759888	0.190259143710136	25.5132369995117	0.0136055024340749	-0.00327756232582033	0.000943203864153475	0.0136055024340749
209	-0.722075700759888	0.514933466911316	25.318431854248	-0.00749832857400179	0.00808603875339031	-3.08191010844894e-05	0.0100340843200684
210	-1.04674994945526	0.839607775211334	25.6431064605713	-0.0169138833880424	-0.00457625929266214	-0.00132951640989631	0.00613799272105098
211	-1.04674994945526	0.839607775211334	25.5781726837158	0.000618529506027699	0.00126787810586393	-0.00944637414067984	0.0106834331527352
212	-0.0727270469069481	0.514933466911316	25.5781726837158	-0.0107450718060136	-0.000680167751852423	-0.00425158534198999	0.00418994715437293
213	0.25194725394249	-0.459089487791061	25.6431064605713	-0.0260047651827335	-0.00425158534198999	-0.00100484199356288	0.0126314787194133
214	-0.722075700759888	-0.134415164589882	25.5781726837158	-0.00912170019000769	0.00289124972186983	0.00256657530553639	0.00483929552137852
215	-0.0727270469069481	0.514933466911316	25.3833675384521	-0.00944637414067984	0.00321592413820326	-0.00684897974133492	0.01100810803473
216	-0.0727270469069481	-0.134415164589882	25.5781726837158	0.00873538758605719	0.00289124972186983	0.00970941036939621	0.00743668992072344
217	0.25194725394249	0.190259143710136	25.6431064605713	0.0116574559360743	0.00516396993771195	-0.00392691092565656	0.0113327819854021
218	-0.397401362657547	0.839607775211334	25.3833675384521	0.00321592413820326	0.0022419011220336	-0.0104203969240189	0.00516396993771195
219	0.25194725394249	0.839607775211334	25.123628616333	0.00906006153672934	0.00483929552137852	-0.00197886489331722	0.00354059832170606
220	-0.397401362657547	1.16428208351135	25.3833675384521	0.00581331877037883	-0.00100484199356288	0.00159255252219737	0.00451462110504508
221	0.57662159204483	0.839607775211334	25.3833675384521	-0.0120437685400248	0.00548864435404539	-0.00230353930965066	0.0116574559360743
222	0.25194725394249	-0.134415164589882	25.6431064605713	0.000618529506027699	-0.00132951640989631	0.00451462110504508	0.00289124972186983
223	0.901295900344849	-0.134415164589882	25.9028453826904	-0.00490093370899558	0.00126787810586393	-0.00684897974133492	0.00743668992072344
224	0.25194725394249	0.839607775211334	25.5781726837158	-0.00684897974133492	-0.00197886489331722	-0.00522560812532902	0.00873538758605719
225	0.57662159204483	0.839607775211334	25.318431854248	0.000618529506027699	-0.00165419070981443	0.00386527273803949	0.000943203864153475
226	0.901295900344849	-0.459089487791061	25.5132369995117	0.012956153601408	0.00386527273803949	-0.00230353930965066	0.00451462110504508
227	0.57662159204483	0.839607775211334	25.5132369995117	0.00678734155371785	0.0100340843200684	-0.00360223650932312	0.00354059832170606
228	0.901295900344849	-0.459089487791061	25.7729759216309	0.00483929552137852	-0.000355493422830477	-0.0026282137259841	0.0103587592020631
229	1.22597026824951	-0.459089487791061	25.837911605835	0.0142548503354192	0.00159255252219737	-3.08191010844894e-05	0.00873538758605719
230	0.25194725394249	0.190259143710136	25.3833675384521	0.00646266713738441	-0.000680167751852423	-0.00230353930965066	-0.00360223650932312
231	-0.0727270469069481	0.514933466911316	25.3833675384521	-0.00522560812532902	-0.000680167751852423	0.00873538758605719	0.0103587592020631
232	0.57662159204483	0.839607775211334	25.5781726837158	0.00256657530553639	0.00354059832170606	-0.00490093370899558	-0.00327756232582033
233	1.55064451694489	-0.783763766288757	25.3833675384521	-0.00652430532500148	-0.00100484199356288	-0.00749832857400179	0.0022419011220336
234	0.57662159204483	-0.783763766288757	25.9028453826904	0.0116574559360743	-3.08191010844894e-05	-0.00165419070981443	0.00354059832170606
235	1.22597026824951	-1.10843813419342	26.2275199890137	-0.00197886489331722	0.000293855206109583	0.000293855206109583	0.00159255252219737
236	-0.0727270469069481	0.514933466911316	25.7080421447754	0.0136055024340749	0.000618529506027699	0.000618529506027699	0.00938473641872406
237	0.57662159204483	-0.134415164589882	25.837911605835	0.00678734155371785	0.00418994715437293	-0.000355493422830477	0.00483929552137852
238	1.22597026824951	-0.783763766288757	25.9677810668945	0.0152288740500808	0.00451462110504508	-0.00100484199356288	0.00678734155371785
239	1.22597026824951	-1.10843813419342	25.7729759216309	0.000293855206109583	-0.00749832857400179	0.000943203864153475	0.000618529506027699
240	0.901295900344849	-1.10843813419342	26.0327167510986	0.000618529506027699	0.00126787810586393	-0.0136671401560307	-0.00879702530801296
241	0.25194725394249	-0.134415164589882	26.1625862121582	0.00646266713738441	-0.00457625929266214	0.000618529506027699	0.000293855206109583
242	-0.0727270469069481	-0.134415164589882	25.9677810668945	-0.00392691092565656	-0.00360223650932312	0.000943203864153475	0.00678734155371785
243	0.25194725394249	-0.459089487791061	25.7729759216309	0.00906006153672934	-0.00587495695799589	-0.00295288790948689	0.00970941036939621
244	-0.0727270469069481	-0.459089487791061	25.9028453826904	-0.00360223650932312	-0.00132951640989631	0.00289124972186983	0.0022419011220336
245	0.25194725394249	-0.134415164589882	25.6431064605713	0.0220470335334539	-0.00555028254166245	-0.00132951640989631	-0.00230353930965066
246	0.901295900344849	-1.10843813419342	26.0327167510986	-0.00944637414067984	-0.00165419070981443	0.0022419011220336	0.011982130818069
247	1.55064451694489	-1.10843813419342	26.0976505279541	0.0178262684494257	0.00354059832170606	0.00126787810586393	0.0165275707840919
248	0.25194725394249	-0.134415164589882	25.6431064605713	-0.00490093370899558	-0.00197886489331722	-0.0107450718060136	-0.00100484199356288
249	0.901295900344849	-0.783763766288757	25.5132369995117	-0.00165419070981443	-0.00879702530801296	-0.0026282137259841	0.00548864435404539
250	0.57662159204483	-1.10843813419342	25.6431064605713	0.0168522447347641	-0.00782300252467394	0.000943203864153475	0.00516396993771195
251	0.25194725394249	-1.75778675079346	25.6431064605713	-3.08191010844894e-05	-0.00749832857400179	0.00354059832170606	0.00418994715437293
252	0.25194725394249	-0.459089487791061	25.7729759216309	0.00516396993771195	-0.00425158534198999	0.000618529506027699	0.0116574559360743
253	0.57662159204483	-0.459089487791061	25.6431064605713	0.00776136433705688	-0.00587495695799589	-0.00555028254166245	0.000618529506027699
254	0.25194725394249	-0.459089487791061	25.3833675384521	0.00711201597005129	-0.00555028254166245	0.00581331877037883	-0.00132951640989631
255	1.55064451694489	-1.75778675079346	25.5132369995117	0.0200989879667759	-0.00782300252467394	0.00386527273803949	0.00938473641872406
256	-0.0727270469069481	-0.459089487791061	25.2534980773926	0.00354059832170606	-0.0100957229733467	0.00483929552137852	0.0113327819854021
257	0.901295900344849	-1.43311238288879	25.9028453826904	-0.00717365415766835	-0.00814767740666866	-0.00457625929266214	0.011982130818069
258	0.901295900344849	-1.43311238288879	25.7729759216309	-0.00392691092565656	0.0022419011220336	-0.00652430532500148	0.00256657530553639
259	0.901295900344849	-1.10843813419342	25.5781726837158	0.00906006153672934	-0.0100957229733467	0.00191722682211548	-0.00522560812532902
260	0.901295900344849	-1.43311238288879	25.318431854248	-0.00132951640989631	-0.00522560812532902	0.00289124972186983	0.00613799272105098
261	0.901295900344849	-1.10843813419342	25.837911605835	0.0243197549134493	-0.00912170019000769	-0.00100484199356288	0.00938473641872406
262	1.22597026824951	-1.43311238288879	25.9028453826904	0.0132808275520802	-0.00132951640989631	0.00191722682211548	0.00841071270406246
263	0.57662159204483	-0.783763766288757	25.9028453826904	0.00321592413820326	-0.00457625929266214	-0.00652430532500148	0.000293855206109583
264	1.22597026824951	-0.459089487791061	25.837911605835	0.00321592413820326	-0.00392691092565656	-0.00425158534198999	-0.00327756232582033
265	1.22597026824951	-1.75778675079346	25.837911605835	0.00646266713738441	-0.0182125810533762	0.000618529506027699	0.00418994715437293
266	-0.0727270469069481	-0.783763766288757	25.7080421447754	0.00743668992072344	-0.00522560812532902	-0.000355493422830477	0.00516396993771195
267	0.901295900344849	-1.75778675079346	25.7729759216309	0.00321592413820326	-0.00132951640989631	0.00451462110504508	-0.00587495695799589
268	0.901295900344849	-0.459089487791061	25.7080421447754	0.00646266713738441	-0.00652430532500148	-0.0100957229733467	0.00418994715437293
269	0.25194725394249	-0.134415164589882	25.4483013153076	0.0149041991680861	-0.00425158534198999	-0.00230353930965066	-0.0026282137259841
270	0.25194725394249	-0.134415164589882	25.837911605835	0.00841071270406246	-0.00425158534198999	0.00581331877037883	-0.00165419070981443
271	0.25194725394249	-0.134415164589882	25.7729759216309	-0.00360223650932312	0.00159255252219737	0.00873538758605719	-0.000355493422830477
272	0.57662159204483	-0.459089487791061	25.6431064605713	0.00581331877037883	-3.08191010844894e-05	0.00126787810586393	0.00451462110504508
273	1.22597026824951	-1.10843813419342	25.9028453826904	-0.0100957229733467	-0.00490093370899558	-0.00555028254166245	0.00191722682211548
274	0.901295900344849	-0.783763766288757	25.9028453826904	0.00613799272105098	-0.00100484199356288	0.00256657530553639	0.0022419011220336
275	0.57662159204483	-0.459089487791061	25.7080421447754	0.0103587592020631	-0.00652430532500148	-0.00100484199356288	-0.00230353930965066
276	1.22597026824951	0.190259143710136	25.7729759216309	0.00289124972186983	-0.0026282137259841	0.00159255252219737	0.00613799272105098
277	0.25194725394249	0.190259143710136	25.7729759216309	-0.0123684434220195	0.00743668992072344	0.000618529506027699	0.00678734155371785
278	0.901295900344849	-1.43311238288879	25.7729759216309	-0.00165419070981443	0.00159255252219737	-0.00587495695799589	-0.00327756232582033
279	1.55064451694489	-0.783763766288757	25.7729759216309	0.000943203864153475	-0.00392691092565656	0.000293855206109583	0.0136055024340749
280	0.901295900344849	-0.783763766288757	25.9677810668945	-0.00814767740666866	-0.00327756232582033	0.00159255252219737	-0.00100484199356288
281	1.55064451694489	-0.783763766288757	25.7080421447754	-0.00977104809135199	-0.00717365415766835	-0.00230353930965066	0.00548864435404539
282	-0.0727270469069481	0.514933466911316	25.6431064605713	0.0178262684494257	-0.00197886489331722	0.00548864435404539	-0.00360223650932312
283	0.57662159204483	0.514933466911316	25.7729759216309	0.00354059832170606	0.00321592413820326	-0.00165419070981443	0.00386527273803949
284	1.55064451694489	-0.459089487791061	25.5781726837158	-0.0107450718060136	0.00126787810586393	-0.00782300252467394	-0.00100484199356288
285	0.25194725394249	-0.459089487791061	25.5781726837158	0.00906006153672934	0.00386527273803949	0.00451462110504508	-0.00717365415766835
286	0.901295900344849	-0.459089487791061	25.5132369995117	0.000618529506027699	-0.0026282137259841	0.00159255252219737	-0.00814767740666866
287	-0.0727270469069481	0.514933466911316	25.7080421447754	0.0136055024340749	0.00354059832170606	0.00613799272105098	-0.00197886489331722
288	0.57662159204483	-0.134415164589882	26.0327167510986	-0.0026282137259841	0.00386527273803949	-0.00100484199356288	-0.00197886489331722
289	1.22597026824951	-0.459089487791061	25.3833675384521	0.0103587592020631	-0.00230353930965066	-0.00132951640989631	-0.00295288790948689
290	1.22597026824951	-0.134415164589882	25.5781726837158	-0.0162645354866982	0.000618529506027699	-0.0026282137259841	-0.00457625929266214
291	0.901295900344849	-0.459089487791061	25.318431854248	0.00126787810586393	0.00289124972186983	0.00646266713738441	-0.00684897974133492
292	1.55064451694489	-0.783763766288757	25.7080421447754	0.00678734155371785	0.00743668992072344	0.00548864435404539	-3.08191010844894e-05
293	1.55064451694489	-0.134415164589882	25.7080421447754	0.00483929552137852	0.000943203864153475	-0.00230353930965066	-0.00749832857400179
294	0.25194725394249	0.190259143710136	26.0327167510986	0.00354059832170606	-0.0026282137259841	-0.0026282137259841	0.000618529506027699
295	0.57662159204483	0.514933466911316	25.318431854248	-0.00230353930965066	0.00354059832170606	-0.00230353930965066	-0.0136671401560307
296	1.55064451694489	-0.459089487791061	25.5132369995117	0.01100810803473	0.00581331877037883	-0.00555028254166245	0.0022419011220336
297	1.22597026824951	-0.134415164589882	25.3833675384521	0.0152288740500808	-0.00165419070981443	0.00938473641872406	-0.00522560812532902
298	0.57662159204483	0.190259143710136	25.1885623931885	0.00159255252219737	0.00386527273803949	0.000293855206109583	-0.0120437685400248
299	0.57662159204483	1.16428208351135	25.4483013153076	-0.0221086721867323	0.00191722682211548	-0.00165419070981443	-0.00457625929266214
300	0.25194725394249	0.514933466911316	25.837911605835	0.0142548503354192	-0.000680167751852423	-0.00425158534198999	0.00970941036939621
301	0.25194725394249	0.839607775211334	25.4483013153076	-0.000355493422830477	-0.00197886489331722	-0.00814767740666866	-0.00360223650932312
302	0.901295900344849	-0.459089487791061	25.318431854248	-0.00555028254166245	0.00646266713738441	0.000293855206109583	0.00581331877037883
303	0.901295900344849	0.190259143710136	25.5781726837158	-0.0156151866540313	0.00711201597005129	-0.00490093370899558	-0.0120437685400248
304	0.25194725394249	0.514933466911316	25.7729759216309	0.00418994715437293	0.00256657530553639	-0.00490093370899558	-0.00327756232582033
305	0.25194725394249	0.839607775211334	25.5132369995117	0.00646266713738441	-0.00197886489331722	0.00451462110504508	-0.00814767740666866
306	1.22597026824951	-0.459089487791061	26.0327167510986	0.00678734155371785	-3.08191010844894e-05	0.00321592413820326	-0.00327756232582033
307	0.901295900344849	1.16428208351135	24.8638877868652	0.00678734155371785	0.00743668992072344	0.00418994715437293	-0.00327756232582033
308	0.57662159204483	0.839607775211334	25.5132369995117	-0.00197886489331722	0.00743668992072344	-0.00749832857400179	0.00126787810586393
309	1.55064451694489	-0.134415164589882	25.5781726837158	-0.00100484199356288	-0.00230353930965066	-0.00490093370899558	-0.00782300252467394
310	1.22597026824951	-0.459089487791061	25.7080421447754	0.00548864435404539	0.0100340843200684	0.00808603875339031	-0.00619963090866804
311	1.22597026824951	-0.134415164589882	25.7729759216309	-0.00457625929266214	-3.08191010844894e-05	-0.00944637414067984	-0.0026282137259841
312	0.57662159204483	-0.459089487791061	26.1625862121582	-0.00327756232582033	0.00516396993771195	-0.000680167751852423	0.00289124972186983
313	0.25194725394249	1.16428208351135	25.6431064605713	-0.00132951640989631	0.00191722682211548	0.00548864435404539	-0.0188619289547205
314	-0.0727270469069481	0.514933466911316	25.7080421447754	-0.0126931173726916	-0.000680167751852423	0.00321592413820326	-0.0123684434220195
315	1.22597026824951	0.190259143710136	26.0327167510986	0.00678734155371785	0.00256657530553639	0.000943203864153475	-0.00749832857400179
316	0.901295900344849	0.839607775211334	25.5132369995117	0.00613799272105098	-0.00100484199356288	-0.000680167751852423	0.00191722682211548
317	1.22597026824951	-0.459089487791061	25.837911605835	-0.00652430532500148	0.00970941036939621	0.00321592413820326	0.00548864435404539
318	0.57662159204483	-0.134415164589882	25.7729759216309	0.00841071270406246	-0.00132951640989631	0.00483929552137852	-0.00652430532500148
319	1.22597026824951	0.190259143710136	25.2534980773926	-0.00327756232582033	0.0022419011220336	0.00516396993771195	-0.00230353930965066
320	0.901295900344849	0.190259143710136	25.3833675384521	0.00711201597005129	0.00126787810586393	0.00646266713738441	-0.00197886489331722
321	1.22597026824951	0.190259143710136	25.5132369995117	0.01100810803473	-0.00295288790948689	0.00516396993771195	0.00191722682211548
322	0.57662159204483	-0.783763766288757	25.7729759216309	-0.00522560812532902	0.00646266713738441	0.00159255252219737	0.0022419011220336
323	0.57662159204483	0.839607775211334	25.6431064605713	0.000943203864153475	-0.000680167751852423	-0.00684897974133492	-0.00684897974133492
324	0.25194725394249	0.514933466911316	25.5781726837158	-0.0182125810533762	-0.00230353930965066	-0.00619963090866804	-0.00814767740666866
325	1.22597026824951	0.190259143710136	25.123628616333	-0.00782300252467394	-0.00197886489331722	-0.00425158534198999	-0.00425158534198999
326	0.57662159204483	0.514933466911316	25.5781726837158	0.00548864435404539	0.000618529506027699	-0.00587495695799589	0.00743668992072344
327	0.57662159204483	0.190259143710136	25.5132369995117	-0.00425158534198999	0.00354059832170606	-0.0026282137259841	-0.000680167751852423
328	0.25194725394249	1.16428208351135	25.4483013153076	0.012956153601408	0.00646266713738441	-0.0110697457566857	-0.00165419070981443
329	0.25194725394249	1.16428208351135	25.9028453826904	-0.00392691092565656	0.00354059832170606	-0.0133424662053585	-0.0126931173726916
330	0.25194725394249	0.839607775211334	25.9028453826904	0.0223717093467712	-0.00197886489331722	0.00126787810586393	-0.000355493422830477
331	0.25194725394249	1.16428208351135	25.6431064605713	0.0165275707840919	0.00289124972186983	-0.00749832857400179	-3.08191010844894e-05
332	0.25194725394249	0.839607775211334	25.5132369995117	-0.00587495695799589	-3.08191010844894e-05	-0.00425158534198999	0.00159255252219737
333	0.25194725394249	1.81363070011139	25.6431064605713	-0.00295288790948689	-0.000355493422830477	-0.00522560812532902	-0.00327756232582033
334	0.901295900344849	-0.459089487791061	25.7080421447754	-0.00879702530801296	0.00386527273803949	-0.0104203969240189	0.0022419011220336
335	0.57662159204483	0.190259143710136	26.0327167510986	0.0142548503354192	-0.00295288790948689	0.00451462110504508	-0.00522560812532902
336	0.57662159204483	0.514933466911316	25.4483013153076	-0.00132951640989631	0.00613799272105098	-0.00977104809135199	0.00191722682211548
337	0.25194725394249	1.16428208351135	25.2534980773926	-0.0201606266200542	0.00256657530553639	0.00386527273803949	0.00159255252219737
338	0.57662159204483	-0.134415164589882	25.7729759216309	-0.0130177913233638	0.00841071270406246	-0.00425158534198999	-0.00652430532500148
339	0.901295900344849	0.190259143710136	25.9028453826904	0.00159255252219737	-0.00392691092565656	-0.00814767740666866	-0.00555028254166245
340	1.55064451694489	-0.459089487791061	26.1625862121582	0.00808603875339031	-0.00295288790948689	-0.00782300252467394	0.00159255252219737
341	0.57662159204483	0.514933466911316	26.0327167510986	-0.00425158534198999	-0.000680167751852423	-0.0104203969240189	-0.00165419070981443
342	0.25194725394249	0.839607775211334	25.6431064605713	0.00711201597005129	0.00613799272105098	-0.00327756232582033	-0.00555028254166245
343	0.25194725394249	0.839607775211334	25.318431854248	0.00548864435404539	-0.000680167751852423	-0.00360223650932312	0.000293855206109583
344	1.22597026824951	-0.459089487791061	25.7729759216309	0.00191722682211548	0.00678734155371785	-0.0113944197073579	0.000943203864153475
345	0.901295900344849	0.190259143710136	25.837911605835	0.00321592413820326	-0.00197886489331722	0.00126787810586393	-0.00490093370899558
346	0.57662159204483	0.839607775211334	25.5781726837158	-0.00132951640989631	-0.000680167751852423	-0.00912170019000769	0.00646266713738441
347	1.22597026824951	0.190259143710136	25.9677810668945	0.00776136433705688	0.00906006153672934	-0.00749832857400179	-0.00197886489331722
348	0.901295900344849	-0.134415164589882	25.5781726837158	0.0236704051494598	0.00418994715437293	-0.0113944197073579	0.00159255252219737
349	0.25194725394249	1.48895645141602	25.318431854248	0.0142548503354192	0.00613799272105098	-0.00684897974133492	-0.00555028254166245
350	-0.0727270469069481	0.514933466911316	25.5132369995117	0.00808603875339031	0.00256657530553639	0.00256657530553639	-0.00490093370899558
351	0.25194725394249	1.16428208351135	25.6431064605713	0.00711201597005129	-0.00425158534198999	-0.00295288790948689	0.011982130818069
352	0.57662159204483	1.48895645141602	25.6431064605713	-0.0026282137259841	0.000618529506027699	-0.00425158534198999	0.000943203864153475
353	0.901295900344849	0.839607775211334	25.6431064605713	0.00581331877037883	0.00354059832170606	-0.000355493422830477	0.00808603875339031
354	1.22597026824951	-0.134415164589882	25.7080421447754	0.000943203864153475	-0.00100484199356288	-0.00977104809135199	-0.00392691092565656
355	0.25194725394249	0.839607775211334	25.123628616333	0.0191249661147594	0.00711201597005129	0.00646266713738441	-0.000355493422830477
356	1.55064451694489	-0.134415164589882	25.5781726837158	-0.00717365415766835	0.00191722682211548	-0.00782300252467394	-3.08191010844894e-05
357	0.25194725394249	1.48895645141602	25.318431854248	0.0165275707840919	0.00548864435404539	0.00256657530553639	0.00418994715437293
358	0.25194725394249	0.839607775211334	25.6431064605713	-3.08191010844894e-05	0.00386527273803949	-0.000355493422830477	0.00451462110504508
359	0.25194725394249	1.16428208351135	25.5781726837158	0.00678734155371785	-0.000355493422830477	-0.00522560812532902	0.00483929552137852
360	0.901295900344849	1.16428208351135	25.5132369995117	0.00581331877037883	-0.00360223650932312	-0.00230353930965066	0.000618529506027699
361	0.57662159204483	1.16428208351135	25.318431854248	0.0100340843200684	0.00191722682211548	-0.00522560812532902	0.00289124972186983
362	0.901295900344849	0.190259143710136	25.5781726837158	-0.0133424662053585	-0.00197886489331722	-0.00392691092565656	0.00386527273803949
363	1.55064451694489	0.190259143710136	25.5781726837158	-0.00360223650932312	0.00873538758605719	-0.0123684434220195	0.00646266713738441
364	1.55064451694489	-0.459089487791061	25.837911605835	-0.00619963090866804	0.00159255252219737	-0.0149658378213644	-0.00197886489331722
365	-0.0727270469069481	0.514933466911316	26.0976505279541	0.0100340843200684	-0.000355493422830477	-0.00944637414067984	0.00711201597005129
366	1.22597026824951	0.514933466911316	25.5132369995117	0.0106834331527352	0.00418994715437293	-0.0133424662053585	0.00126787810586393
367	-0.0727270469069481	1.48895645141602	25.318431854248	0.00451462110504508	0.00678734155371785	-0.00847235135734081	0.00321592413820326
368	2.19999313354492	-0.134415164589882	25.3833675384521	0.0113327819854021	0.00548864435404539	-0.0146411629393697	-0.00100484199356288
369	0.57662159204483	1.16428208351135	25.2534980773926	0.00906006153672934	-0.00425158534198999	-0.0104203969240189	0.00126787810586393
370	0.57662159204483	0.839607775211334	25.4483013153076	0.00256657530553639	-3.08191010844894e-05	-0.00944637414067984	-0.0026282137259841
371	-0.397401362657547	1.16428208351135	25.2534980773926	0.00159255252219737	0.00906006153672934	-0.00749832857400179	0.0103587592020631
372	1.22597026824951	0.839607775211334	25.1885623931885	-3.08191010844894e-05	-0.00100484199356288	-0.0104203969240189	0.00321592413820326
373	1.55064451694489	0.190259143710136	25.123628616333	0.00711201597005129	0.00613799272105098	-0.00587495695799589	0.00256657530553639
374	1.22597026824951	-0.134415164589882	25.5132369995117	-0.00522560812532902	0.00191722682211548	-0.0110697457566857	0.00743668992072344
375	0.57662159204483	1.16428208351135	25.3833675384521	0.0168522447347641	0.00191722682211548	-0.00197886489331722	-0.00295288790948689
376	1.87531888484955	-0.459089487791061	25.7729759216309	0.0022419011220336	0.00483929552137852	-0.00587495695799589	0.00483929552137852
377	0.901295900344849	0.190259143710136	25.5132369995117	-0.0117190945893526	0.00808603875339031	-0.0107450718060136	0.0100340843200684
378	0.57662159204483	0.839607775211334	25.4483013153076	0.00159255252219737	0.00548864435404539	-0.00912170019000769	0.00873538758605719
379	0.25194725394249	1.48895645141602	25.2534980773926	0.00386527273803949	-0.0026282137259841	-0.00814767740666866	-0.00295288790948689
380	0.901295900344849	1.16428208351135	25.318431854248	-0.0175632312893867	0.00483929552137852	-0.00555028254166245	0.00321592413820326
381	-0.0727270469069481	1.16428208351135	25.123628616333	0.0178262684494257	0.00191722682211548	0.00191722682211548	0.0103587592020631
382	1.55064451694489	-0.459089487791061	25.3833675384521	-0.0026282137259841	0.00256657530553639	-0.00912170019000769	0.0106834331527352
383	0.57662159204483	-0.134415164589882	26.0976505279541	-0.00619963090866804	-0.000680167751852423	-0.00327756232582033	-0.0123684434220195
384	0.25194725394249	0.190259143710136	25.7729759216309	0.00321592413820326	-0.0026282137259841	-0.00327756232582033	-0.00879702530801296
385	0.25194725394249	1.48895645141602	25.318431854248	-0.00327756232582033	0.00321592413820326	0.00191722682211548	-3.08191010844894e-05
386	1.22597026824951	-0.134415164589882	25.5781726837158	0.00613799272105098	0.00354059832170606	-0.00100484199356288	0.00581331877037883
387	-0.0727270469069481	0.839607775211334	25.123628616333	0.00613799272105098	0.00354059832170606	0.00191722682211548	0.0126314787194133
388	0.901295900344849	0.190259143710136	25.4483013153076	0.0022419011220336	0.00256657530553639	-0.0113944197073579	-0.00425158534198999
389	1.55064451694489	-0.134415164589882	25.6431064605713	0.0168522447347641	0.00808603875339031	-0.00457625929266214	0.000293855206109583
390	1.55064451694489	-0.134415164589882	25.6431064605713	0.00418994715437293	-0.00230353930965066	0.00289124972186983	0.0123068047687411
391	0.57662159204483	-0.783763766288757	25.5781726837158	0.00906006153672934	-0.00360223650932312	-0.00132951640989631	0.00548864435404539
392	1.55064451694489	-0.459089487791061	25.5781726837158	-0.0026282137259841	-0.000355493422830477	-0.00587495695799589	0.0136055024340749
393	0.57662159204483	-0.134415164589882	25.7729759216309	-0.00165419070981443	-0.00197886489331722	-0.00100484199356288	0.00743668992072344
394	0.25194725394249	1.16428208351135	25.2534980773926	0.000943203864153475	-0.00490093370899558	-0.0117190945893526	0.00191722682211548
395	0.901295900344849	-0.134415164589882	25.7080421447754	0.00776136433705688	-3.08191010844894e-05	0.00873538758605719	-0.00360223650932312
396	0.901295900344849	0.514933466911316	25.4483013153076	0.0136055024340749	-0.00100484199356288	0.00321592413820326	0.00743668992072344
397	1.22597026824951	0.190259143710136	25.3833675384521	0.00743668992072344	0.0100340843200684	-0.00522560812532902	0.00678734155371785
398	2.19999313354492	-0.783763766288757	25.5781726837158	0.00808603875339031	0.00711201597005129	-0.00197886489331722	0.00386527273803949
399	1.22597026824951	-0.134415164589882	25.7729759216309	-0.00684897974133492	0.00418994715437293	-0.0139918150380254	0.0022419011220336
400	1.22597026824951	-0.459089487791061	25.5132369995117	0.011982130818069	-0.000680167751852423	0.000293855206109583	0.00646266713738441
401	0.57662159204483	-0.134415164589882	25.7729759216309	0.00776136433705688	0.00581331877037883	0.00581331877037883	0.00386527273803949
402	0.901295900344849	-0.134415164589882	25.4483013153076	0.00256657530553639	0.00841071270406246	0.00191722682211548	0.0022419011220336
403	0.25194725394249	0.839607775211334	24.9937572479248	0.00613799272105098	0.00483929552137852	0.000618529506027699	0.00289124972186983
404	0.25194725394249	0.514933466911316	25.1885623931885	0.00289124972186983	-0.00392691092565656	0.000618529506027699	0.00548864435404539
405	0.901295900344849	0.190259143710136	25.1885623931885	0.0100340843200684	0.00289124972186983	-0.00587495695799589	-0.00457625929266214
406	0.57662159204483	-0.134415164589882	25.6431064605713	-0.0133424662053585	-0.00197886489331722	0.000943203864153475	-0.00100484199356288
407	1.22597026824951	-0.459089487791061	25.6431064605713	0.00613799272105098	0.000293855206109583	0.00354059832170606	-0.0026282137259841
408	0.57662159204483	0.190259143710136	25.123628616333	-0.0104203969240189	0.00548864435404539	-0.00295288790948689	-0.00295288790948689
409	0.57662159204483	0.190259143710136	25.1885623931885	0.0171769186854362	-0.00197886489331722	-0.00749832857400179	0.000618529506027699
410	0.901295900344849	-0.459089487791061	25.5132369995117	0.00191722682211548	0.000618529506027699	-0.00230353930965066	0.000618529506027699
411	0.901295900344849	-0.134415164589882	25.5781726837158	0.00321592413820326	0.00289124972186983	0.000943203864153475	0.00451462110504508
412	0.25194725394249	0.190259143710136	25.7080421447754	0.00418994715437293	0.000618529506027699	0.00289124972186983	-0.00457625929266214
413	0.25194725394249	1.16428208351135	25.5781726837158	-0.00977104809135199	0.00191722682211548	-0.00327756232582033	-0.00327756232582033
414	0.25194725394249	0.514933466911316	25.3833675384521	-0.00327756232582033	0.00678734155371785	0.000943203864153475	-0.00197886489331722
415	1.22597026824951	-0.459089487791061	25.5132369995117	-0.0126931173726916	-0.00522560812532902	-0.000355493422830477	-0.00295288790948689
416	0.57662159204483	0.839607775211334	25.5781726837158	0.012956153601408	0.000293855206109583	-0.00132951640989631	-0.00425158534198999
417	-0.0727270469069481	0.839607775211334	25.7080421447754	0.00289124972186983	-0.00360223650932312	-0.00490093370899558	-0.0026282137259841
418	0.901295900344849	-0.134415164589882	25.7729759216309	0.00678734155371785	0.00548864435404539	-0.00132951640989631	-0.000680167751852423
419	1.55064451694489	-0.459089487791061	26.0327167510986	0.0113327819854021	0.00289124972186983	0.00159255252219737	-0.00197886489331722
420	1.22597026824951	-0.134415164589882	25.5781726837158	0.00678734155371785	-0.00522560812532902	0.00516396993771195	-0.00457625929266214
421	0.901295900344849	-0.459089487791061	25.6431064605713	0.0132808275520802	-0.00425158534198999	0.00743668992072344	0.00386527273803949
422	0.57662159204483	0.514933466911316	25.318431854248	0.0191249661147594	0.00321592413820326	0.000943203864153475	0.00159255252219737
423	0.25194725394249	0.839607775211334	25.3833675384521	0.00321592413820326	0.000618529506027699	-0.00490093370899558	-0.00490093370899558
424	1.22597026824951	-0.459089487791061	25.4483013153076	-0.0133424662053585	-0.000355493422830477	-0.00197886489331722	-0.0159398596733809
425	0.57662159204483	-0.459089487791061	25.837911605835	0.013930176384747	-0.00165419070981443	0.00646266713738441	-0.00652430532500148
426	0.25194725394249	1.16428208351135	24.9937572479248	0.000943203864153475	0.00256657530553639	0.00646266713738441	-0.00230353930965066
427	1.55064451694489	-0.459089487791061	25.5132369995117	-3.08191010844894e-05	-0.000680167751852423	-0.0123684434220195	0.0100340843200684
428	0.57662159204483	0.839607775211334	25.318431854248	0.0022419011220336	-0.0026282137259841	0.00743668992072344	-0.00100484199356288
429	-0.0727270469069481	0.839607775211334	25.1885623931885	-0.00327756232582033	-0.000355493422830477	-0.0100957229733467	-0.00619963090866804
430	0.901295900344849	0.514933466911316	25.5781726837158	0.00906006153672934	0.000618529506027699	0.00906006153672934	-0.00425158534198999
431	0.25194725394249	1.16428208351135	25.7080421447754	0.00743668992072344	0.000293855206109583	0.00321592413820326	0.00126787810586393
432	-0.0727270469069481	1.16428208351135	25.318431854248	0.0217223595827818	0.00548864435404539	-0.00360223650932312	0.0100340843200684
433	0.25194725394249	0.839607775211334	25.4483013153076	0.0207483377307653	0.000293855206109583	-0.0026282137259841	-0.00490093370899558
434	1.22597026824951	0.190259143710136	25.5132369995117	0.00581331877037883	0.0022419011220336	-0.00360223650932312	-0.00555028254166245
435	0.25194725394249	0.514933466911316	25.4483013153076	-0.00977104809135199	0.0022419011220336	0.000943203864153475	0.00321592413820326
436	0.901295900344849	-0.459089487791061	25.5781726837158	0.00483929552137852	-0.0026282137259841	0.00483929552137852	0.00256657530553639
437	-0.0727270469069481	1.16428208351135	25.7080421447754	0.00483929552137852	0.0022419011220336	0.000943203864153475	0.0136055024340749
438	0.25194725394249	0.514933466911316	25.2534980773926	0.00970941036939621	-0.00197886489331722	-0.00165419070981443	-0.00912170019000769
439	-0.397401362657547	0.839607775211334	25.1885623931885	0.01100810803473	0.00711201597005129	-0.00457625929266214	-0.00522560812532902
440	-0.0727270469069481	0.839607775211334	25.2534980773926	0.01847561635077	0.00743668992072344	0.00711201597005129	-0.00327756232582033
441	0.25194725394249	1.16428208351135	25.5781726837158	-0.0139918150380254	0.000943203864153475	0.00516396993771195	0.00613799272105098
442	0.57662159204483	0.514933466911316	25.5132369995117	0.00646266713738441	0.00548864435404539	0.00191722682211548	0.00289124972186983
443	0.25194725394249	-0.459089487791061	26.0327167510986	0.00483929552137852	0.0116574559360743	0.000618529506027699	-0.00490093370899558
444	0.901295900344849	-0.134415164589882	25.7729759216309	-0.00425158534198999	0.0022419011220336	-0.00197886489331722	-0.00749832857400179
445	0.57662159204483	0.514933466911316	25.5781726837158	0.00581331877037883	0.00386527273803949	0.00321592413820326	0.00483929552137852
446	-0.0727270469069481	0.839607775211334	25.3833675384521	0.000618529506027699	0.00289124972186983	0.00126787810586393	-0.00165419070981443
447	0.901295900344849	-0.134415164589882	26.0327167510986	-0.00327756232582033	-0.00230353930965066	-0.00295288790948689	0.00646266713738441
448	-0.0727270469069481	0.839607775211334	25.5781726837158	0.00386527273803949	0.00321592413820326	-0.00652430532500148	-0.0026282137259841
449	-0.0727270469069481	0.514933466911316	25.7729759216309	0.0158782228827477	0.0022419011220336	-0.0110697457566857	-0.00425158534198999
450	0.25194725394249	-0.134415164589882	25.6431064605713	-0.00295288790948689	-0.00165419070981443	-0.00847235135734081	-0.0107450718060136
451	0.57662159204483	-0.134415164589882	25.5132369995117	0.00613799272105098	0.00516396993771195	0.00354059832170606	0.00938473641872406
452	0.57662159204483	-0.459089487791061	25.7729759216309	0.0158782228827477	0.0116574559360743	-0.00457625929266214	0.00321592413820326
453	-0.397401362657547	0.839607775211334	25.837911605835	-0.00782300252467394	0.00386527273803949	-0.00717365415766835	0.00776136433705688
454	-0.0727270469069481	0.514933466911316	25.7729759216309	0.000293855206109583	0.00159255252219737	-0.00132951640989631	-0.0100957229733467
455	-0.0727270469069481	0.839607775211334	26.0327167510986	-0.0263294391334057	0.0022419011220336	0.000293855206109583	0.00126787810586393
456	-0.722075700759888	-0.134415164589882	25.7729759216309	-0.0026282137259841	-0.00197886489331722	-0.00230353930965066	-0.00392691092565656
457	0.25194725394249	-0.134415164589882	25.9028453826904	0.0155535480007529	0.00256657530553639	-0.00165419070981443	-0.00619963090866804
458	-0.0727270469069481	-0.134415164589882	25.9677810668945	0.0022419011220336	-0.00165419070981443	-0.0026282137259841	-0.00295288790948689
459	0.25194725394249	0.514933466911316	26.0327167510986	-0.00457625929266214	0.00548864435404539	0.000618529506027699	-0.00425158534198999
460	0.57662159204483	-0.134415164589882	25.7729759216309	0.00483929552137852	0.00256657530553639	-0.00165419070981443	-0.0026282137259841
461	0.25194725394249	-0.134415164589882	25.9677810668945	0.0123068047687411	0.00354059832170606	0.0136055024340749	0.00678734155371785
462	-0.397401362657547	0.839607775211334	25.5132369995117	0.00191722682211548	0.00289124972186983	-0.00717365415766835	0.00613799272105098
463	0.57662159204483	-0.134415164589882	25.7729759216309	-0.0107450718060136	-0.00425158534198999	0.00386527273803949	0.00191722682211548
464	0.57662159204483	-0.134415164589882	25.7080421447754	-0.0026282137259841	0.0100340843200684	-0.00977104809135199	-0.00652430532500148
465	-0.397401362657547	0.839607775211334	25.9028453826904	0.00321592413820326	0.000943203864153475	-0.00295288790948689	0.000618529506027699
466	0.901295900344849	-0.459089487791061	25.9028453826904	-0.00360223650932312	-0.000680167751852423	-0.00132951640989631	0.000943203864153475
467	-0.722075700759888	1.48895645141602	25.9677810668945	-0.0107450718060136	0.00841071270406246	-0.00100484199356288	-0.00295288790948689
468	-0.0727270469069481	-0.459089487791061	25.837911605835	-0.0110697457566857	0.000943203864153475	-0.00392691092565656	0.00873538758605719
469	0.25194725394249	-0.459089487791061	26.0327167510986	-0.0110697457566857	0.00938473641872406	-0.0026282137259841	0.00256657530553639
470	-0.0727270469069481	-0.134415164589882	25.9028453826904	-0.00814767740666866	-0.00230353930965066	-0.00165419070981443	0.00321592413820326
471	-0.0727270469069481	-0.459089487791061	25.9677810668945	0.00126787810586393	-0.000355493422830477	-0.00165419070981443	0.00678734155371785
472	0.57662159204483	-0.459089487791061	26.0976505279541	-0.0107450718060136	0.00386527273803949	-0.00555028254166245	-0.00587495695799589
473	-0.722075700759888	0.514933466911316	26.0976505279541	-0.00165419070981443	0.00418994715437293	-0.0133424662053585	0.00938473641872406
474	-0.397401362657547	0.839607775211334	25.6431064605713	0.00191722682211548	-0.00197886489331722	-3.08191010844894e-05	-0.00652430532500148
475	-1.04674994945526	0.839607775211334	25.5781726837158	-0.00944637414067984	0.00321592413820326	0.00743668992072344	0.00548864435404539
476	0.25194725394249	-0.459089487791061	25.837911605835	-0.0117190945893526	-0.00490093370899558	0.00386527273803949	0.00938473641872406
477	-0.722075700759888	0.839607775211334	25.7080421447754	-0.00165419070981443	0.00516396993771195	-0.00749832857400179	0.00451462110504508
478	-0.397401362657547	0.514933466911316	25.5781726837158	-0.00717365415766835	0.00191722682211548	0.0022419011220336	-0.00327756232582033
479	-0.397401362657547	-0.134415164589882	26.2275199890137	0.0158782228827477	0.00321592413820326	-0.00425158534198999	-0.00132951640989631
480	-0.0727270469069481	-0.459089487791061	25.7080421447754	-0.00165419070981443	-0.00100484199356288	-0.000355493422830477	-0.00782300252467394
481	-0.397401362657547	0.190259143710136	25.9028453826904	-0.00555028254166245	0.00581331877037883	-0.00425158534198999	0.00743668992072344
482	-0.722075700759888	0.839607775211334	25.3833675384521	-0.00230353930965066	0.00418994715437293	-0.00457625929266214	-0.00230353930965066
483	-0.0727270469069481	1.16428208351135	25.6431064605713	-0.0026282137259841	0.00418994715437293	-0.00392691092565656	-0.000355493422830477
484	-0.397401362657547	0.839607775211334	25.4483013153076	-0.00165419070981443	-0.000355493422830477	-0.00490093370899558	-0.00490093370899558
485	0.25194725394249	0.190259143710136	26.1625862121582	0.00483929552137852	-0.00132951640989631	-0.00165419070981443	0.00418994715437293
486	-0.722075700759888	-0.134415164589882	25.7729759216309	-0.00327756232582033	-0.00327756232582033	-0.00197886489331722	-0.00587495695799589
487	-0.397401362657547	-0.134415164589882	25.9028453826904	0.0100340843200684	0.0123068047687411	-0.000355493422830477	0.00841071270406246
488	-1.04674994945526	0.514933466911316	25.318431854248	-0.0172385573387146	0.00516396993771195	-0.000680167751852423	-0.00782300252467394
489	-0.397401362657547	0.190259143710136	25.6431064605713	-0.0100957229733467	-0.00619963090866804	-0.00132951640989631	0.000293855206109583
490	-0.0727270469069481	-0.134415164589882	25.837911605835	-0.0152905117720366	-0.00230353930965066	0.00386527273803949	0.00808603875339031
491	-0.0727270469069481	-0.134415164589882	26.0327167510986	0.00776136433705688	-0.000355493422830477	0.000943203864153475	0.0113327819854021
492	-0.397401362657547	-0.134415164589882	25.5781726837158	-0.00360223650932312	0.00743668992072344	0.00516396993771195	0.00776136433705688
493	-1.37142431735992	0.839607775211334	25.3833675384521	0.00159255252219737	0.00711201597005129	0.00386527273803949	-0.00132951640989631
494	0.25194725394249	0.839607775211334	25.3833675384521	-0.0175632312893867	0.00321592413820326	0.00126787810586393	-0.00100484199356288
495	-0.722075700759888	1.16428208351135	25.7729759216309	-0.00555028254166245	-0.00327756232582033	-0.00100484199356288	0.00841071270406246
496	-0.397401362657547	0.839607775211334	25.837911605835	0.011982130818069	-0.00100484199356288	0.00776136433705688	0.0106834331527352
497	-0.722075700759888	0.839607775211334	26.1625862121582	-0.00457625929266214	0.00289124972186983	0.000618529506027699	0.0103587592020631
498	-0.722075700759888	-0.134415164589882	25.7729759216309	-0.0188619289547205	0.00938473641872406	-0.00392691092565656	0.00386527273803949
499	-0.0727270469069481	-0.783763766288757	25.837911605835	-3.08191010844894e-05	-0.00360223650932312	-0.00814767740666866	0.00548864435404539
500	-0.0727270469069481	-0.459089487791061	25.5781726837158	-0.000355493422830477	0.00159255252219737	0.00256657530553639	-0.00847235135734081
501	-1.04674994945526	0.514933466911316	25.7729759216309	0.00386527273803949	-0.00165419070981443	-0.00782300252467394	0.00678734155371785
502	-0.722075700759888	1.16428208351135	25.5781726837158	-0.0107450718060136	0.0100340843200684	-0.00392691092565656	0.00126787810586393
503	-1.04674994945526	0.514933466911316	25.5781726837158	-0.00295288790948689	0.000943203864153475	0.00256657530553639	-0.00100484199356288
504	-0.0727270469069481	0.190259143710136	25.4483013153076	0.00256657530553639	0.000618529506027699	-0.00165419070981443	-0.00587495695799589
505	-0.0727270469069481	-0.459089487791061	25.6431064605713	-0.0204853005707264	0.000943203864153475	0.00289124972186983	0.00581331877037883
506	-0.722075700759888	1.16428208351135	25.2534980773926	-0.00977104809135199	0.0022419011220336	0.00191722682211548	0.00548864435404539
507	-0.397401362657547	-0.783763766288757	25.837911605835	-0.0195112787187099	0.00386527273803949	0.000293855206109583	0.00678734155371785
508	0.25194725394249	0.514933466911316	25.5132369995117	-0.0126931173726916	0.000293855206109583	-0.00197886489331722	0.000293855206109583
509	-1.04674994945526	0.514933466911316	25.6431064605713	0.0188002903014421	-0.00327756232582033	-0.00555028254166245	-0.00360223650932312
510	-1.04674994945526	1.16428208351135	25.318431854248	0.0645793676376343	0.00516396993771195	-0.00197886489331722	-3.08191010844894e-05
511	-0.397401362657547	1.48895645141602	25.5132369995117	-0.0204853005707264	0.00354059832170606	-0.00392691092565656	0.0103587592020631
512	-1.04674994945526	1.16428208351135	25.0586929321289	0.00191722682211548	0.00191722682211548	-0.0156151866540313	-0.0175632312893867
513	-0.0727270469069481	0.839607775211334	25.5132369995117	-0.00749832857400179	-0.00197886489331722	-0.00587495695799589	0.00808603875339031
514	-0.0727270469069481	-0.134415164589882	25.7729759216309	-0.00197886489331722	0.00516396993771195	-0.00814767740666866	-0.00490093370899558
515	-1.04674994945526	0.839607775211334	25.4483013153076	-0.00684897974133492	-3.08191010844894e-05	-0.00425158534198999	-0.000355493422830477
516	-0.0727270469069481	-0.134415164589882	25.1885623931885	-0.00879702530801296	-0.0026282137259841	-0.00230353930965066	0.000943203864153475
517	-0.722075700759888	1.16428208351135	25.2534980773926	0.000293855206109583	-0.000680167751852423	-0.00360223650932312	-0.00295288790948689
518	-1.04674994945526	0.839607775211334	25.2534980773926	-0.0347709693014622	0.00483929552137852	-0.00652430532500148	-0.00490093370899558
519	-0.397401362657547	0.839607775211334	25.5132369995117	-0.0247060675173998	0.00321592413820326	0.00256657530553639	-3.08191010844894e-05
520	-1.04674994945526	1.16428208351135	25.4483013153076	-0.00847235135734081	0.00256657530553639	-0.00814767740666866	-0.00392691092565656
521	-1.04674994945526	0.839607775211334	25.837911605835	-0.0133424662053585	-0.00100484199356288	0.000293855206109583	0.00256657530553639
522	-1.04674994945526	1.16428208351135	25.318431854248	-0.0100957229733467	0.00516396993771195	-3.08191010844894e-05	-0.00230353930965066
523	-0.0727270469069481	-0.134415164589882	25.318431854248	-0.00684897974133492	0.00451462110504508	-0.00619963090866804	0.0145795252174139
524	-0.0727270469069481	-0.134415164589882	25.4483013153076	-3.08191010844894e-05	0.00159255252219737	0.000943203864153475	0.00289124972186983
525	-1.04674994945526	0.514933466911316	25.3833675384521	-0.00814767740666866	-0.00360223650932312	-0.00132951640989631	-0.00425158534198999
526	-0.0727270469069481	-0.134415164589882	25.2534980773926	0.00776136433705688	0.00159255252219737	0.00516396993771195	0.00516396993771195
527	-0.722075700759888	0.839607775211334	25.837911605835	-0.00100484199356288	0.000943203864153475	-0.00327756232582033	0.00289124972186983
528	0.25194725394249	0.190259143710136	25.5781726837158	0.000618529506027699	0.00548864435404539	-0.00814767740666866	-0.00230353930965066
529	-0.397401362657547	-0.459089487791061	25.318431854248	-0.0185372550040483	0.00418994715437293	-3.08191010844894e-05	-0.00457625929266214
530	-0.722075700759888	1.16428208351135	24.9937572479248	0.00354059832170606	-0.000680167751852423	-0.0100957229733467	-0.00295288790948689
531	-0.722075700759888	0.839607775211334	25.4483013153076	-0.0126931173726916	-0.000355493422830477	0.00451462110504508	-0.000680167751852423
532	-0.0727270469069481	0.514933466911316	25.5781726837158	-0.00717365415766835	0.0103587592020631	0.00386527273803949	0.00776136433705688
533	-0.0727270469069481	-0.134415164589882	26.0327167510986	0.00581331877037883	0.00451462110504508	-0.00652430532500148	-0.0026282137259841
534	-0.0727270469069481	0.839607775211334	25.5132369995117	-0.00814767740666866	0.00289124972186983	-0.00457625929266214	-0.00100484199356288
535	-0.0727270469069481	-0.134415164589882	25.123628616333	-0.000680167751852423	0.00873538758605719	-0.00782300252467394	0.00743668992072344
536	-0.722075700759888	0.514933466911316	25.3833675384521	-0.000680167751852423	-3.08191010844894e-05	-0.0026282137259841	-0.00165419070981443
537	-0.0727270469069481	-0.134415164589882	25.3833675384521	-0.0133424662053585	0.00711201597005129	0.00451462110504508	0.00386527273803949
538	-1.04674994945526	1.16428208351135	25.123628616333	0.00159255252219737	-0.00165419070981443	-0.00457625929266214	-0.0113944197073579
539	-1.04674994945526	0.839607775211334	25.7080421447754	-0.0266541130840778	0.00743668992072344	-0.00100484199356288	-0.00587495695799589
540	-1.04674994945526	1.16428208351135	25.2534980773926	0.0132808275520802	-3.08191010844894e-05	0.00159255252219737	-0.00165419070981443
541	-0.397401362657547	0.190259143710136	25.3833675384521	0.00159255252219737	0.00613799272105098	-0.000680167751852423	0.00126787810586393
542	-0.0727270469069481	-0.134415164589882	25.7080421447754	-0.0130177913233638	0.00646266713738441	0.00191722682211548	-0.00197886489331722
543	-0.0727270469069481	-0.783763766288757	25.7729759216309	-0.00879702530801296	0.00776136433705688	-0.00555028254166245	-0.00652430532500148
544	-0.722075700759888	0.839607775211334	25.7729759216309	-0.00490093370899558	-3.08191010844894e-05	-0.00230353930965066	-0.00912170019000769
545	-1.37142431735992	0.514933466911316	25.9677810668945	-0.00295288790948689	0.00483929552137852	0.000618529506027699	-0.00295288790948689
546	-0.0727270469069481	0.190259143710136	25.318431854248	0.000943203864153475	-0.00392691092565656	-0.00879702530801296	-0.00360223650932312
547	-1.04674994945526	0.514933466911316	25.123628616333	-0.0175632312893867	0.00321592413820326	0.00191722682211548	0.00678734155371785
548	-0.397401362657547	0.190259143710136	25.3833675384521	-0.00295288790948689	0.00970941036939621	-0.00522560812532902	-0.00847235135734081
549	0.25194725394249	-0.459089487791061	25.6431064605713	-0.0175632312893867	0.00873538758605719	0.000943203864153475	-0.00619963090866804
550	0.25194725394249	-0.134415164589882	25.6431064605713	0.000618529506027699	-0.00457625929266214	0.00321592413820326	-0.00230353930965066
551	-0.397401362657547	-0.459089487791061	25.9028453826904	0.0106834331527352	0.0022419011220336	0.00548864435404539	-0.00295288790948689
552	-0.397401362657547	0.190259143710136	25.5781726837158	0.000293855206109583	0.00808603875339031	0.00581331877037883	-0.00392691092565656
553	0.57662159204483	-0.459089487791061	25.5781726837158	-0.00619963090866804	0.0100340843200684	-0.00749832857400179	-0.00100484199356288
554	-1.04674994945526	1.16428208351135	25.318431854248	-0.00555028254166245	0.00906006153672934	-0.00555028254166245	-0.00392691092565656
555	-0.0727270469069481	-0.134415164589882	25.7080421447754	0.00191722682211548	0.000618529506027699	-0.00425158534198999	-0.00977104809135199
556	-0.397401362657547	0.839607775211334	25.9028453826904	-0.0100957229733467	-3.08191010844894e-05	-0.00165419070981443	-0.00555028254166245
557	-0.0727270469069481	0.190259143710136	26.2275199890137	-0.00587495695799589	0.00581331877037883	-0.00165419070981443	-0.00360223650932312
558	0.25194725394249	0.190259143710136	25.9028453826904	-3.08191010844894e-05	0.00256657530553639	-0.00652430532500148	0.00354059832170606
559	0.901295900344849	-0.459089487791061	25.5781726837158	-0.00782300252467394	0.00906006153672934	-0.0123684434220195	-0.00847235135734081
560	0.25194725394249	-0.134415164589882	25.3833675384521	-0.0117190945893526	0.00289124972186983	-0.00425158534198999	-0.0162645354866982
561	0.57662159204483	-0.783763766288757	25.5781726837158	-0.0130177913233638	0.0022419011220336	-0.00197886489331722	-0.00360223650932312
562	0.25194725394249	-0.134415164589882	25.5781726837158	0.00451462110504508	-0.00490093370899558	0.00126787810586393	-0.00879702530801296
563	-1.04674994945526	0.839607775211334	25.9677810668945	-0.00912170019000769	0.00159255252219737	-0.0104203969240189	-0.00847235135734081
564	-0.722075700759888	1.48895645141602	25.3833675384521	-0.00360223650932312	0.00159255252219737	0.00256657530553639	-0.00490093370899558
565	0.25194725394249	0.514933466911316	25.2534980773926	0.012956153601408	-0.0026282137259841	-0.00197886489331722	-0.00392691092565656
566	-0.722075700759888	0.514933466911316	25.5781726837158	-0.000355493422830477	0.00354059832170606	0.00776136433705688	-0.00555028254166245
567	0.25194725394249	-0.459089487791061	25.3833675384521	-0.0113944197073579	0.0106834331527352	0.00191722682211548	0.00191722682211548
568	-0.722075700759888	0.839607775211334	25.6431064605713	0.000293855206109583	0.000618529506027699	-0.00327756232582033	-0.00425158534198999
569	0.25194725394249	-0.459089487791061	26.2924556732178	-0.0237320438027382	-0.00425158534198999	-0.000680167751852423	0.000618529506027699
570	0.25194725394249	-0.134415164589882	25.9028453826904	0.0155535480007529	0.00289124972186983	0.00418994715437293	-0.00847235135734081
571	0.25194725394249	-0.459089487791061	25.5781726837158	0.00191722682211548	0.00126787810586393	-0.00717365415766835	0.00354059832170606
572	0.25194725394249	0.190259143710136	25.5781726837158	-0.0113944197073579	0.00581331877037883	-0.00684897974133492	-0.00587495695799589
573	-0.397401362657547	0.190259143710136	25.5781726837158	-0.00717365415766835	0.00191722682211548	-0.0026282137259841	0.00159255252219737
574	-0.722075700759888	1.16428208351135	25.5132369995117	-0.00652430532500148	-0.00392691092565656	-0.00684897974133492	0.00191722682211548
575	-0.0727270469069481	-0.134415164589882	26.2924556732178	-0.00230353930965066	-0.00132951640989631	-0.00360223650932312	0.00159255252219737
576	-0.722075700759888	1.16428208351135	25.837911605835	0.00289124972186983	0.00289124972186983	-0.00165419070981443	0.00678734155371785
577	-0.0727270469069481	0.839607775211334	25.5781726837158	-0.00360223650932312	0.0100340843200684	-0.00652430532500148	0.00289124972186983
578	-0.397401362657547	0.190259143710136	25.837911605835	0.00743668992072344	0.000943203864153475	-0.0026282137259841	-3.08191010844894e-05
579	0.901295900344849	-0.134415164589882	26.0327167510986	-3.08191010844894e-05	0.00418994715437293	-0.00165419070981443	-3.08191010844894e-05
580	-0.0727270469069481	0.190259143710136	26.0327167510986	0.00581331877037883	0.000943203864153475	0.00646266713738441	-0.00847235135734081
581	0.25194725394249	-0.134415164589882	26.1625862121582	-0.0136671401560307	-0.00392691092565656	0.000943203864153475	0.00970941036939621
582	-0.722075700759888	1.48895645141602	25.5781726837158	-0.00230353930965066	0.00938473641872406	0.00451462110504508	0.000943203864153475
583	-0.0727270469069481	0.514933466911316	25.5781726837158	-0.00100484199356288	0.00126787810586393	-0.00457625929266214	0.00873538758605719
584	0.25194725394249	0.190259143710136	25.837911605835	-0.00522560812532902	0.00451462110504508	-0.00912170019000769	0.00873538758605719
585	0.57662159204483	-0.459089487791061	25.7080421447754	-3.08191010844894e-05	-0.00197886489331722	-0.00652430532500148	0.00581331877037883
586	-0.397401362657547	1.16428208351135	25.7080421447754	0.00548864435404539	0.00451462110504508	0.00256657530553639	0.00776136433705688
587	0.25194725394249	-0.134415164589882	25.837911605835	-0.00684897974133492	0.0106834331527352	-0.00392691092565656	0.0100340843200684
588	-1.04674994945526	1.16428208351135	25.3833675384521	-0.00782300252467394	-0.00879702530801296	-0.00392691092565656	0.0022419011220336
589	0.25194725394249	-0.134415164589882	25.6431064605713	0.0116574559360743	0.00354059832170606	-0.00717365415766835	0.00678734155371785
590	-0.0727270469069481	0.190259143710136	25.5781726837158	0.00678734155371785	0.000618529506027699	0.00516396993771195	0.00386527273803949
591	0.57662159204483	-0.134415164589882	25.7080421447754	-0.00425158534198999	0.0022419011220336	-0.00587495695799589	0.011982130818069
592	0.25194725394249	0.514933466911316	25.7080421447754	-0.00944637414067984	0.00776136433705688	-0.00360223650932312	0.00451462110504508
593	0.25194725394249	-0.134415164589882	26.2924556732178	-0.0117190945893526	0.00191722682211548	-0.000355493422830477	0.0106834331527352
594	-0.397401362657547	0.190259143710136	25.9028453826904	-0.0130177913233638	0.00483929552137852	0.00354059832170606	0.00451462110504508
595	-0.0727270469069481	0.514933466911316	25.5781726837158	0.00126787810586393	-0.000355493422830477	0.00646266713738441	0.00483929552137852
596	0.57662159204483	0.190259143710136	25.9028453826904	-0.00295288790948689	-0.00197886489331722	-0.00425158534198999	0.011982130818069
597	0.57662159204483	0.514933466911316	25.318431854248	-0.00684897974133492	0.00581331877037883	0.00451462110504508	0.00841071270406246
598	-0.397401362657547	1.16428208351135	25.7080421447754	-3.08191010844894e-05	0.00646266713738441	-0.00392691092565656	0.00159255252219737
599	-0.0727270469069481	0.514933466911316	25.837911605835	-0.0201606266200542	0.00483929552137852	-0.00295288790948689	-0.00392691092565656
600	-0.397401362657547	1.16428208351135	25.7080421447754	-0.00197886489331722	0.00159255252219737	-0.00132951640989631	0.00808603875339031
601	0.901295900344849	-0.134415164589882	25.5132369995117	-0.00295288790948689	-0.00749832857400179	-3.08191010844894e-05	0.00873538758605719
602	0.57662159204483	0.190259143710136	25.5132369995117	-0.0191866029053926	0.01100810803473	0.000618529506027699	0.00873538758605719
603	0.901295900344849	0.190259143710136	25.5132369995117	0.00873538758605719	0.00938473641872406	-0.00490093370899558	0.000293855206109583
604	0.57662159204483	0.514933466911316	25.4483013153076	0.00126787810586393	0.00354059832170606	-0.00165419070981443	-0.00295288790948689
605	1.22597026824951	-0.134415164589882	25.9677810668945	0.00321592413820326	0.00321592413820326	-0.00165419070981443	-0.00197886489331722
606	-0.397401362657547	0.514933466911316	25.5132369995117	0.00386527273803949	0.00743668992072344	0.000943203864153475	0.00516396993771195
607	1.55064451694489	-0.459089487791061	25.5132369995117	-0.0104203969240189	0.00159255252219737	-0.00100484199356288	0.00970941036939621
608	-0.397401362657547	1.48895645141602	25.318431854248	-0.0182125810533762	0.00289124972186983	-0.00197886489331722	-0.0139918150380254
609	0.57662159204483	0.514933466911316	25.7729759216309	-0.0110697457566857	-3.08191010844894e-05	-0.00392691092565656	-0.0104203969240189
610	0.57662159204483	0.514933466911316	26.0327167510986	0.00970941036939621	-0.00100484199356288	0.00548864435404539	-0.00457625929266214
611	0.901295900344849	-0.459089487791061	25.9677810668945	-0.0100957229733467	0.00581331877037883	0.00516396993771195	-0.000355493422830477
612	0.901295900344849	0.190259143710136	25.7729759216309	0.0113327819854021	-0.0026282137259841	-0.000355493422830477	0.00548864435404539
613	0.57662159204483	0.839607775211334	25.2534980773926	-0.0136671401560307	0.0123068047687411	-0.00847235135734081	-0.00652430532500148
614	-0.0727270469069481	0.514933466911316	25.2534980773926	-0.0143164889886975	-3.08191010844894e-05	-0.000680167751852423	0.00548864435404539
615	0.25194725394249	1.16428208351135	25.5781726837158	0.00646266713738441	-0.00717365415766835	-0.00457625929266214	-0.00912170019000769
616	0.901295900344849	0.190259143710136	25.837911605835	0.00418994715437293	-0.00100484199356288	-0.00457625929266214	0.000293855206109583
617	1.22597026824951	0.514933466911316	25.5781726837158	0.0022419011220336	-0.00490093370899558	0.000943203864153475	-0.00522560812532902
618	0.25194725394249	1.16428208351135	25.5132369995117	0.000943203864153475	0.00711201597005129	0.00711201597005129	-3.08191010844894e-05
619	0.57662159204483	0.839607775211334	25.2534980773926	-0.00944637414067984	-0.00197886489331722	0.00321592413820326	-0.00230353930965066
620	0.25194725394249	1.48895645141602	25.318431854248	0.0132808275520802	-0.00197886489331722	0.0136055024340749	-0.00197886489331722
621	1.22597026824951	0.514933466911316	25.5132369995117	0.0106834331527352	0.000293855206109583	0.00126787810586393	-0.000355493422830477
622	0.57662159204483	-0.134415164589882	25.6431064605713	0.0100340843200684	0.00386527273803949	0.00776136433705688	-0.00165419070981443
623	1.55064451694489	-0.134415164589882	25.9028453826904	-0.00944637414067984	0.00256657530553639	-0.00749832857400179	0.00678734155371785
624	0.901295900344849	-0.134415164589882	25.6431064605713	0.00126787810586393	0.00159255252219737	-0.00490093370899558	-0.00587495695799589
625	0.901295900344849	-0.134415164589882	25.5132369995117	0.013930176384747	0.000618529506027699	0.00321592413820326	-0.00327756232582033
626	0.57662159204483	0.514933466911316	25.2534980773926	0.0136055024340749	-0.00490093370899558	-0.00392691092565656	0.00418994715437293
627	1.22597026824951	0.514933466911316	25.5132369995117	-0.0123684434220195	-0.00132951640989631	0.00516396993771195	-0.00100484199356288
628	1.22597026824951	-0.134415164589882	25.6431064605713	0.00386527273803949	0.00321592413820326	-0.00165419070981443	-0.00132951640989631
629	0.57662159204483	0.514933466911316	25.6431064605713	0.00711201597005129	-0.0026282137259841	-0.00490093370899558	-0.00490093370899558
630	-0.397401362657547	0.839607775211334	25.318431854248	-0.0227580219507217	-0.00457625929266214	-0.00295288790948689	0.0022419011220336
631	-0.0727270469069481	0.190259143710136	25.318431854248	0.000618529506027699	0.000943203864153475	-0.00782300252467394	0.00808603875339031
632	0.25194725394249	0.839607775211334	25.4483013153076	-3.08191010844894e-05	0.00841071270406246	0.000293855206109583	0.00516396993771195
633	1.22597026824951	-0.459089487791061	25.5781726837158	0.00581331877037883	0.000293855206109583	-0.00327756232582033	0.000618529506027699
634	1.22597026824951	-0.134415164589882	25.837911605835	0.000293855206109583	0.00354059832170606	-0.00944637414067984	0.00191722682211548
635	0.901295900344849	0.839607775211334	25.7729759216309	0.012956153601408	-0.00392691092565656	-0.00100484199356288	-0.00230353930965066
636	0.901295900344849	-0.459089487791061	25.5781726837158	0.00646266713738441	-0.00457625929266214	-0.000680167751852423	0.00906006153672934
637	1.22597026824951	0.190259143710136	25.1885623931885	0.00126787810586393	0.00159255252219737	-0.000680167751852423	0.00776136433705688
638	-0.397401362657547	0.514933466911316	25.318431854248	0.0136055024340749	0.00126787810586393	-0.0117190945893526	0.00321592413820326
639	0.901295900344849	-0.134415164589882	25.3833675384521	-0.000355493422830477	-0.00197886489331722	-0.00457625929266214	0.0022419011220336
640	0.901295900344849	-0.134415164589882	25.4483013153076	-0.00197886489331722	-0.00295288790948689	0.00354059832170606	-0.00555028254166245
641	0.57662159204483	0.190259143710136	25.5781726837158	0.00386527273803949	0.00126787810586393	-0.00587495695799589	0.00776136433705688
642	0.57662159204483	-0.134415164589882	25.2534980773926	0.00808603875339031	-0.0026282137259841	-0.00230353930965066	0.00256657530553639
643	1.87531888484955	-1.43311238288879	25.3833675384521	0.00191722682211548	-0.00684897974133492	0.00256657530553639	0.00841071270406246
644	0.25194725394249	0.190259143710136	25.4483013153076	0.00321592413820326	-0.00782300252467394	-0.00847235135734081	0.00289124972186983
645	0.901295900344849	-0.783763766288757	25.4483013153076	-0.0026282137259841	-0.00912170019000769	0.00418994715437293	-0.000680167751852423
646	1.22597026824951	-1.10843813419342	25.837911605835	0.00613799272105098	-0.00814767740666866	-0.00522560812532902	0.0217223595827818
647	0.25194725394249	0.190259143710136	25.6431064605713	-0.0159398596733809	0.00678734155371785	-0.00295288790948689	0.00906006153672934
648	1.22597026824951	-1.43311238288879	25.6431064605713	0.0239950809627771	0.00191722682211548	-0.00327756232582033	0.0022419011220336
649	1.55064451694489	-0.783763766288757	25.318431854248	-0.00392691092565656	-0.00684897974133492	-0.0100957229733467	-0.00132951640989631
650	-0.0727270469069481	-0.783763766288757	25.318431854248	0.0207483377307653	0.00159255252219737	-0.0026282137259841	0.00613799272105098
651	0.57662159204483	-0.459089487791061	25.123628616333	0.00678734155371785	-0.00425158534198999	0.00126787810586393	0.00159255252219737
652	0.57662159204483	0.190259143710136	25.4483013153076	0.0162028968334198	-0.0026282137259841	-0.00132951640989631	0.0168522447347641
653	0.901295900344849	-0.459089487791061	25.6431064605713	-0.0107450718060136	-0.00587495695799589	-0.00327756232582033	-0.0100957229733467
654	1.22597026824951	-1.10843813419342	25.5132369995117	-0.000680167751852423	-0.00717365415766835	-0.00555028254166245	-0.00360223650932312
655	1.22597026824951	-1.43311238288879	25.4483013153076	0.01100810803473	-0.00327756232582033	0.00256657530553639	0.00321592413820326
656	0.57662159204483	-0.459089487791061	25.3833675384521	0.00613799272105098	-0.00392691092565656	0.00354059832170606	-0.000355493422830477
657	0.901295900344849	-0.783763766288757	25.9677810668945	0.00321592413820326	-0.000355493422830477	-0.00490093370899558	0.000943203864153475
658	1.55064451694489	-1.75778675079346	25.7080421447754	0.00516396993771195	-3.08191010844894e-05	-3.08191010844894e-05	-0.00587495695799589
659	1.55064451694489	-1.75778675079346	25.9028453826904	0.000943203864153475	-0.00977104809135199	-0.00425158534198999	-0.00879702530801296
660	1.22597026824951	-1.43311238288879	25.6431064605713	-0.0026282137259841	-0.00684897974133492	-0.00652430532500148	0.00256657530553639
661	0.57662159204483	-0.783763766288757	25.5132369995117	-0.00522560812532902	-0.00652430532500148	-0.00132951640989631	-0.00392691092565656
662	0.57662159204483	-1.10843813419342	25.318431854248	0.01100810803473	-0.00522560812532902	-0.0026282137259841	0.00613799272105098
663	-0.0727270469069481	-0.783763766288757	25.3833675384521	0.00256657530553639	-0.00814767740666866	-0.00944637414067984	-0.00749832857400179
664	-0.397401362657547	-0.134415164589882	25.6431064605713	-0.00100484199356288	-0.00425158534198999	-3.08191010844894e-05	-0.0107450718060136
665	1.22597026824951	-0.783763766288757	25.5781726837158	-0.00879702530801296	-0.00490093370899558	0.000293855206109583	-0.00132951640989631
666	0.57662159204483	-1.10843813419342	25.3833675384521	-0.00490093370899558	-0.0110697457566857	0.000618529506027699	0.00256657530553639
667	1.22597026824951	-1.43311238288879	25.318431854248	0.00906006153672934	0.00159255252219737	-0.00360223650932312	-0.00360223650932312
668	0.57662159204483	-0.134415164589882	25.4483013153076	-0.0195112787187099	-0.00619963090866804	-0.00522560812532902	0.00418994715437293
669	0.25194725394249	-0.783763766288757	25.7080421447754	-0.0198359526693821	-0.00230353930965066	0.00159255252219737	-0.00197886489331722
670	1.22597026824951	-1.10843813419342	25.9677810668945	0.00970941036939621	-0.00879702530801296	0.00678734155371785	0.00256657530553639
671	1.55064451694489	-1.10843813419342	25.9028453826904	-0.000355493422830477	-0.00587495695799589	-0.00619963090866804	-0.00132951640989631
672	0.25194725394249	-0.134415164589882	25.5781726837158	-0.00360223650932312	-0.00360223650932312	0.0022419011220336	0.0022419011220336
673	0.25194725394249	-0.134415164589882	25.318431854248	0.00743668992072344	-0.00230353930965066	0.00289124972186983	0.000943203864153475
674	0.901295900344849	-0.783763766288757	25.7080421447754	-0.00100484199356288	-0.00360223650932312	-0.00197886489331722	-0.0026282137259841
675	1.22597026824951	-1.43311238288879	25.9677810668945	0.013930176384747	-0.00717365415766835	0.00386527273803949	-0.00684897974133492
676	0.901295900344849	-0.459089487791061	26.0327167510986	0.00256657530553639	-0.0152905117720366	0.000618529506027699	-0.00749832857400179
677	0.901295900344849	-1.10843813419342	25.7729759216309	0.00386527273803949	-0.00230353930965066	0.00126787810586393	-3.08191010844894e-05
678	1.22597026824951	-1.43311238288879	25.5132369995117	-0.00425158534198999	-0.00684897974133492	0.000618529506027699	0.00418994715437293
679	0.57662159204483	-0.134415164589882	25.3833675384521	-0.0100957229733467	-0.00782300252467394	-0.00425158534198999	-0.00457625929266214
680	0.57662159204483	-0.459089487791061	25.3833675384521	0.00451462110504508	-0.0026282137259841	0.00418994715437293	-0.0026282137259841
681	-0.0727270469069481	-0.134415164589882	25.5781726837158	0.01847561635077	-0.00490093370899558	0.00516396993771195	-0.00165419070981443
682	1.55064451694489	-1.75778675079346	26.0327167510986	-0.00717365415766835	-0.00360223650932312	0.000943203864153475	-0.00619963090866804
683	1.55064451694489	-1.10843813419342	25.6431064605713	-3.08191010844894e-05	-0.00587495695799589	-3.08191010844894e-05	-0.00684897974133492
684	1.22597026824951	-1.43311238288879	25.5781726837158	0.0113327819854021	-3.08191010844894e-05	-0.00879702530801296	0.00289124972186983
685	1.55064451694489	-1.10843813419342	25.6431064605713	-0.00100484199356288	-0.00879702530801296	0.00646266713738441	-0.00619963090866804
686	-0.0727270469069481	-0.134415164589882	25.4483013153076	0.00678734155371785	0.000943203864153475	-3.08191010844894e-05	0.00613799272105098
687	1.55064451694489	-1.43311238288879	25.7080421447754	0.00483929552137852	-0.000355493422830477	0.000293855206109583	-0.00425158534198999
688	1.22597026824951	-0.783763766288757	25.9028453826904	0.00451462110504508	-0.00165419070981443	0.00581331877037883	-0.00457625929266214
689	0.25194725394249	0.190259143710136	25.4483013153076	0.0123068047687411	-0.00425158534198999	-0.00457625929266214	-0.00912170019000769
690	0.57662159204483	-0.459089487791061	25.0586929321289	-0.0149658378213644	0.00126787810586393	0.00256657530553639	0.00418994715437293
691	0.57662159204483	0.514933466911316	25.3833675384521	-0.00197886489331722	-0.00652430532500148	0.00191722682211548	0.00256657530553639
692	0.57662159204483	-0.134415164589882	25.5781726837158	-0.0120437685400248	-0.000680167751852423	-0.00587495695799589	-0.00847235135734081
693	1.55064451694489	-1.10843813419342	25.6431064605713	-0.00360223650932312	0.00289124972186983	0.0022419011220336	-0.00587495695799589
694	0.901295900344849	-1.43311238288879	25.9677810668945	0.00159255252219737	-0.00879702530801296	-0.00717365415766835	-0.00295288790948689
695	0.25194725394249	0.190259143710136	25.6431064605713	0.00321592413820326	-0.0026282137259841	0.000943203864153475	-0.00619963090866804
696	0.57662159204483	-0.783763766288757	25.318431854248	-0.00230353930965066	0.00256657530553639	0.00873538758605719	0.00418994715437293
697	0.25194725394249	0.190259143710136	25.2534980773926	-0.0123684434220195	-0.0026282137259841	-0.00490093370899558	0.00126787810586393
698	1.22597026824951	-1.43311238288879	25.7080421447754	0.00418994715437293	-0.00230353930965066	0.00581331877037883	-0.00457625929266214
699	0.901295900344849	-0.783763766288757	25.837911605835	-0.0100957229733467	-0.00684897974133492	-0.00392691092565656	-0.0107450718060136
700	0.57662159204483	-1.10843813419342	25.837911605835	-0.0149658378213644	0.00321592413820326	0.00126787810586393	-0.0136671401560307
701	1.22597026824951	-0.459089487791061	25.5781726837158	0.00354059832170606	-0.00360223650932312	0.000293855206109583	-0.000355493422830477
702	0.901295900344849	-1.10843813419342	25.837911605835	-0.0026282137259841	-0.0104203969240189	-0.00165419070981443	-3.08191010844894e-05
703	0.57662159204483	0.190259143710136	25.5132369995117	0.00613799272105098	0.00386527273803949	-0.00295288790948689	-0.00425158534198999
704	0.57662159204483	-0.783763766288757	25.7729759216309	0.00386527273803949	-0.00457625929266214	-0.00327756232582033	0.00451462110504508
705	0.901295900344849	0.190259143710136	25.9028453826904	-0.00132951640989631	-0.00782300252467394	-0.00555028254166245	-0.00165419070981443
706	0.901295900344849	-1.10843813419342	26.0327167510986	0.00418994715437293	-0.00522560812532902	0.00613799272105098	0.00289124972186983
707	0.57662159204483	0.514933466911316	25.6431064605713	-0.000680167751852423	0.000943203864153475	-0.00749832857400179	0.00321592413820326
708	0.901295900344849	-1.43311238288879	26.0327167510986	-0.0198359526693821	-0.00100484199356288	-0.000355493422830477	-0.00522560812532902
709	0.901295900344849	-1.43311238288879	25.7729759216309	0.000943203864153475	-0.000680167751852423	-0.00847235135734081	-0.00619963090866804
710	0.901295900344849	-1.43311238288879	25.7729759216309	0.00548864435404539	-0.0107450718060136	0.00159255252219737	-0.00165419070981443
711	0.901295900344849	-0.783763766288757	26.0976505279541	0.00873538758605719	0.000618529506027699	0.00354059832170606	0.00289124972186983
712	0.901295900344849	-1.10843813419342	26.0976505279541	-0.00457625929266214	0.00191722682211548	-0.0100957229733467	0.0149041991680861
713	0.901295900344849	-1.10843813419342	25.837911605835	0.00159255252219737	-0.00652430532500148	0.00386527273803949	-0.00912170019000769
714	0.57662159204483	-0.134415164589882	25.7080421447754	-3.08191010844894e-05	-0.00522560812532902	-0.0136671401560307	-0.00100484199356288
715	-0.0727270469069481	0.839607775211334	25.5781726837158	-0.000680167751852423	-0.00977104809135199	0.00808603875339031	-0.000680167751852423
716	0.901295900344849	-1.10843813419342	25.9677810668945	0.0022419011220336	-0.00100484199356288	-0.000355493422830477	-0.00197886489331722
717	0.25194725394249	0.514933466911316	25.318431854248	0.0126314787194133	-0.00165419070981443	0.0022419011220336	0.00906006153672934
718	0.25194725394249	0.190259143710136	25.837911605835	-0.00295288790948689	-3.08191010844894e-05	-0.00360223650932312	0.00354059832170606
719	0.25194725394249	0.190259143710136	25.5781726837158	0.00418994715437293	0.00354059832170606	-0.00490093370899558	-0.0126931173726916
720	0.901295900344849	-0.783763766288757	25.5781726837158	0.00418994715437293	0.00256657530553639	-0.00295288790948689	0.00159255252219737
721	0.57662159204483	-0.134415164589882	25.5781726837158	-0.0152905117720366	-0.00197886489331722	-3.08191010844894e-05	-0.00295288790948689
722	0.25194725394249	0.190259143710136	25.5781726837158	0.0136055024340749	-0.00132951640989631	-0.00295288790948689	0.00451462110504508
723	0.25194725394249	0.839607775211334	25.5132369995117	0.00483929552137852	-3.08191010844894e-05	-0.00457625929266214	-0.0136671401560307
724	0.25194725394249	0.514933466911316	25.5781726837158	-0.00100484199356288	0.00808603875339031	-0.0159398596733809	-0.00879702530801296
725	0.57662159204483	1.16428208351135	25.2534980773926	-0.0117190945893526	-0.0100957229733467	-0.00165419070981443	0.000618529506027699
726	1.22597026824951	-0.783763766288757	25.6431064605713	-0.0107450718060136	-0.000680167751852423	-0.00879702530801296	0.00159255252219737
727	0.901295900344849	-0.134415164589882	25.4483013153076	0.0022419011220336	0.00191722682211548	-0.00360223650932312	0.0113327819854021
728	0.25194725394249	0.190259143710136	25.5132369995117	-0.00100484199356288	0.00159255252219737	-0.00555028254166245	0.00289124972186983
729	0.57662159204483	0.190259143710136	25.7729759216309	-3.08191010844894e-05	-0.00522560812532902	-0.00717365415766835	-0.00879702530801296
730	1.22597026824951	-0.459089487791061	25.9677810668945	0.00289124972186983	0.000293855206109583	0.000293855206109583	0.00516396993771195
731	0.57662159204483	-0.134415164589882	25.1885623931885	0.011982130818069	-0.00230353930965066	-0.00457625929266214	-0.00717365415766835
732	0.25194725394249	0.190259143710136	25.5132369995117	0.00906006153672934	-0.00230353930965066	-0.00587495695799589	0.00516396993771195
733	0.25194725394249	0.839607775211334	25.3833675384521	-0.0126931173726916	0.00191722682211548	0.000943203864153475	0.0022419011220336
734	0.25194725394249	0.514933466911316	25.3833675384521	0.000293855206109583	0.000618529506027699	-0.00977104809135199	-0.00197886489331722
735	1.22597026824951	-0.134415164589882	25.7729759216309	0.00159255252219737	-0.00847235135734081	0.00354059832170606	-0.00197886489331722
736	0.57662159204483	0.839607775211334	25.5132369995117	-0.000680167751852423	-0.000355493422830477	0.00159255252219737	0.000293855206109583
737	0.901295900344849	-0.459089487791061	25.2534980773926	-0.00457625929266214	-0.000355493422830477	0.00126787810586393	-0.00327756232582033
738	0.901295900344849	0.514933466911316	25.3833675384521	-3.08191010844894e-05	0.00354059832170606	0.000943203864153475	0.00483929552137852
739	0.57662159204483	1.48895645141602	25.5132369995117	0.00613799272105098	-0.00295288790948689	-0.00749832857400179	-0.00652430532500148
740	-0.0727270469069481	0.514933466911316	25.5132369995117	0.00581331877037883	-0.00165419070981443	-3.08191010844894e-05	0.000293855206109583
741	-0.0727270469069481	0.514933466911316	25.2534980773926	0.00808603875339031	-0.00165419070981443	0.00159255252219737	-0.00165419070981443
742	0.57662159204483	0.839607775211334	25.7729759216309	0.00418994715437293	0.00483929552137852	-0.00425158534198999	0.000618529506027699
743	0.901295900344849	-0.134415164589882	25.4483013153076	-0.00197886489331722	0.00354059832170606	-0.000680167751852423	0.000618529506027699
744	1.22597026824951	-0.459089487791061	25.5781726837158	0.0132808275520802	0.00451462110504508	-0.00360223650932312	0.00289124972186983
745	1.55064451694489	-0.134415164589882	25.4483013153076	0.0022419011220336	-0.00717365415766835	-0.00100484199356288	-0.0026282137259841
746	0.901295900344849	0.839607775211334	25.1885623931885	0.00548864435404539	-0.000680167751852423	-0.00327756232582033	0.00808603875339031
747	1.22597026824951	-0.134415164589882	25.5132369995117	-0.00879702530801296	0.00483929552137852	-0.0026282137259841	-0.0026282137259841
748	1.22597026824951	-0.459089487791061	25.5781726837158	0.00808603875339031	0.00938473641872406	-0.00425158534198999	0.00711201597005129
749	0.25194725394249	0.839607775211334	24.9937572479248	-0.0182125810533762	0.00808603875339031	-0.00717365415766835	-0.00132951640989631
750	0.57662159204483	0.514933466911316	24.9937572479248	-0.00522560812532902	0.00451462110504508	-0.00132951640989631	-0.00652430532500148
751	-0.0727270469069481	1.16428208351135	25.0586929321289	0.00841071270406246	-3.08191010844894e-05	-0.00587495695799589	0.00516396993771195
752	0.25194725394249	0.839607775211334	25.5132369995117	0.01100810803473	0.00613799272105098	0.00256657530553639	0.00126787810586393
753	0.901295900344849	0.190259143710136	25.6431064605713	-0.0139918150380254	0.00289124972186983	0.00126787810586393	-0.000680167751852423
754	1.22597026824951	-0.783763766288757	25.6431064605713	0.00776136433705688	-0.00295288790948689	-0.00132951640989631	-0.00587495695799589
755	0.57662159204483	1.16428208351135	25.2534980773926	0.00386527273803949	0.00126787810586393	-0.000355493422830477	0.00126787810586393
756	1.55064451694489	0.514933466911316	25.4483013153076	-0.00944637414067984	0.00289124972186983	0.0022419011220336	0.00646266713738441
757	0.25194725394249	0.839607775211334	25.318431854248	-0.00132951640989631	0.00613799272105098	0.0022419011220336	0.00289124972186983
758	1.22597026824951	-0.459089487791061	25.7080421447754	0.00711201597005129	0.00613799272105098	-0.00684897974133492	-0.000355493422830477
759	1.55064451694489	0.190259143710136	25.7080421447754	-0.000355493422830477	0.000943203864153475	-0.0026282137259841	-0.00555028254166245
760	1.22597026824951	-0.134415164589882	25.5132369995117	0.00678734155371785	-0.00100484199356288	-0.00522560812532902	0.00191722682211548
761	0.901295900344849	0.190259143710136	25.123628616333	-0.00522560812532902	0.00386527273803949	0.00581331877037883	0.0103587592020631
762	1.87531888484955	-0.134415164589882	25.1885623931885	-0.0026282137259841	0.00613799272105098	-0.00522560812532902	0.0103587592020631
763	-0.0727270469069481	0.839607775211334	25.0586929321289	0.00354059832170606	-0.00425158534198999	0.00516396993771195	-0.00457625929266214
764	0.901295900344849	-0.134415164589882	25.318431854248	0.000943203864153475	0.00646266713738441	-0.0175632312893867	-0.00295288790948689
765	0.25194725394249	1.48895645141602	25.4483013153076	0.012956153601408	0.000293855206109583	-0.00295288790948689	0.00354059832170606
766	2.19999313354492	-0.459089487791061	25.5781726837158	0.0132808275520802	0.000943203864153475	0.00938473641872406	0.00321592413820326
767	0.25194725394249	1.16428208351135	24.8638877868652	0.01100810803473	0.00159255252219737	-0.000355493422830477	0.0149041991680861
768	1.55064451694489	-0.134415164589882	25.1885623931885	0.0022419011220336	0.00354059832170606	-0.00717365415766835	-0.00100484199356288
769	0.57662159204483	0.190259143710136	25.2534980773926	-0.00295288790948689	0.000618529506027699	-0.0110697457566857	-0.00457625929266214
770	1.22597026824951	-0.459089487791061	25.318431854248	0.0123068047687411	-0.00587495695799589	-0.00165419070981443	0.00483929552137852
771	0.57662159204483	-0.134415164589882	25.4483013153076	0.011982130818069	0.00483929552137852	0.00906006153672934	0.00256657530553639
772	2.19999313354492	-0.459089487791061	25.318431854248	0.00906006153672934	0.00646266713738441	0.00191722682211548	0.0136055024340749
773	0.57662159204483	-0.134415164589882	25.5132369995117	-0.00717365415766835	0.00191722682211548	-0.00392691092565656	-0.00684897974133492
774	0.25194725394249	1.16428208351135	25.3833675384521	0.00581331877037883	0.00646266713738441	-0.00522560812532902	-0.0113944197073579
775	0.25194725394249	0.839607775211334	25.2534980773926	0.00711201597005129	-0.00490093370899558	-0.00230353930965066	0.00873538758605719
776	1.22597026824951	-0.459089487791061	25.7080421447754	0.00841071270406246	-0.00132951640989631	0.00289124972186983	-0.00619963090866804
777	0.25194725394249	0.839607775211334	25.6431064605713	0.00418994715437293	0.00776136433705688	0.00646266713738441	0.0168522447347641
778	0.57662159204483	0.839607775211334	25.5781726837158	0.00613799272105098	0.00906006153672934	-0.00749832857400179	-0.00197886489331722
779	0.57662159204483	0.514933466911316	25.2534980773926	0.011982130818069	0.00159255252219737	-0.0191866029053926	-0.00977104809135199
780	1.55064451694489	-0.134415164589882	25.4483013153076	0.0564625114202499	0.000293855206109583	-0.00100484199356288	0.00548864435404539
781	0.57662159204483	-0.134415164589882	25.6431064605713	0.0304885655641556	0.00126787810586393	0.01100810803473	-0.00100484199356288
782	0.57662159204483	0.839607775211334	25.4483013153076	-0.0120437685400248	0.00548864435404539	-0.00555028254166245	0.00841071270406246
783	-0.0727270469069481	0.839607775211334	25.7729759216309	0.00126787810586393	0.00548864435404539	-0.00587495695799589	-0.0026282137259841
784	0.57662159204483	0.839607775211334	25.318431854248	0.00678734155371785	0.00256657530553639	-0.00165419070981443	-0.00327756232582033
785	1.22597026824951	0.514933466911316	25.318431854248	0.012956153601408	0.00159255252219737	-0.00587495695799589	0.000293855206109583
786	1.87531888484955	-0.459089487791061	25.7080421447754	0.00613799272105098	0.000293855206109583	-0.00522560812532902	0.00418994715437293
787	1.55064451694489	-0.134415164589882	25.6431064605713	0.0188002903014421	0.00159255252219737	-0.00490093370899558	-0.00295288790948689
788	0.57662159204483	0.514933466911316	25.6431064605713	0.0181509424000978	0.000943203864153475	-0.00717365415766835	0.00321592413820326
789	0.25194725394249	0.839607775211334	26.0327167510986	-0.00327756232582033	0.00678734155371785	-0.00457625929266214	-0.00522560812532902
790	1.55064451694489	-0.134415164589882	25.7080421447754	0.00841071270406246	-0.00684897974133492	-0.00392691092565656	-0.00652430532500148
791	0.25194725394249	-0.134415164589882	25.5132369995117	0.00483929552137852	0.00613799272105098	0.00483929552137852	0.00289124972186983
792	0.57662159204483	0.190259143710136	25.318431854248	-0.00197886489331722	0.00646266713738441	-0.00879702530801296	-0.00165419070981443
793	-0.0727270469069481	0.839607775211334	24.9937572479248	-0.0201606266200542	0.000293855206109583	-0.00684897974133492	0.000618529506027699
794	1.22597026824951	0.839607775211334	25.5132369995117	0.00841071270406246	-0.000355493422830477	-0.00457625929266214	-0.00782300252467394
795	1.22597026824951	-0.134415164589882	25.7729759216309	0.00321592413820326	0.00418994715437293	-0.00847235135734081	-0.00392691092565656
796	0.901295900344849	0.839607775211334	24.9288234710693	0.00873538758605719	0.00126787810586393	-0.00165419070981443	0.00646266713738441
797	1.22597026824951	-0.134415164589882	25.318431854248	0.00841071270406246	0.0100340843200684	-0.00652430532500148	-0.00230353930965066
798	1.55064451694489	-0.134415164589882	25.123628616333	0.00191722682211548	0.00906006153672934	-0.00327756232582033	0.00548864435404539
799	0.25194725394249	0.839607775211334	25.0586929321289	-3.08191010844894e-05	0.000943203864153475	-0.00100484199356288	-0.00197886489331722
800	0.901295900344849	0.839607775211334	25.318431854248	-0.00230353930965066	0.000293855206109583	-0.00619963090866804	-0.00912170019000769
801	0.25194725394249	1.16428208351135	25.7080421447754	-0.00100484199356288	0.0022419011220336	0.000943203864153475	0.00386527273803949
802	1.87531888484955	0.514933466911316	25.2534980773926	0.00841071270406246	0.00711201597005129	-0.00587495695799589	-0.00587495695799589
803	0.901295900344849	-0.134415164589882	25.5781726837158	-0.00782300252467394	0.00126787810586393	-0.00457625929266214	-0.00230353930965066
804	1.87531888484955	-0.134415164589882	25.7729759216309	-0.00132951640989631	-0.000355493422830477	-0.0107450718060136	-0.00197886489331722
805	1.22597026824951	-0.134415164589882	25.7080421447754	0.000618529506027699	0.00386527273803949	-0.00522560812532902	0.00354059832170606
806	0.901295900344849	0.839607775211334	25.6431064605713	0.00159255252219737	-0.00197886489331722	-0.00230353930965066	0.00841071270406246
807	0.901295900344849	-0.134415164589882	25.837911605835	0.00354059832170606	0.0162028968334198	-0.00327756232582033	0.00613799272105098
808	1.55064451694489	-0.459089487791061	25.2534980773926	-0.00619963090866804	-0.00230353930965066	-0.00619963090866804	0.00938473641872406
809	0.57662159204483	1.16428208351135	24.9937572479248	0.0158782228827477	0.00386527273803949	-0.00132951640989631	0.00354059832170606
810	0.901295900344849	0.514933466911316	24.9937572479248	0.00159255252219737	-0.00652430532500148	-0.0026282137259841	-0.0026282137259841
811	-0.0727270469069481	0.839607775211334	25.318431854248	0.00711201597005129	-0.00295288790948689	-0.000355493422830477	0.00841071270406246
812	0.57662159204483	0.839607775211334	25.5781726837158	-0.000680167751852423	-0.00327756232582033	0.00613799272105098	0.00126787810586393
813	1.55064451694489	-0.134415164589882	25.7080421447754	0.000943203864153475	0.00776136433705688	-0.00879702530801296	-0.00392691092565656
814	1.55064451694489	-0.459089487791061	25.5781726837158	0.0113327819854021	-3.08191010844894e-05	-0.0143164889886975	-0.000355493422830477
815	-0.0727270469069481	0.514933466911316	25.123628616333	-0.000680167751852423	0.00321592413820326	0.00483929552137852	0.00159255252219737
816	1.22597026824951	0.514933466911316	25.1885623931885	-0.0123684434220195	0.00581331877037883	0.00126787810586393	-0.00132951640989631
817	-0.0727270469069481	0.839607775211334	25.318431854248	0.00354059832170606	0.0116574559360743	-0.00327756232582033	0.0178262684494257
818	2.19999313354492	-0.134415164589882	25.837911605835	-0.00392691092565656	0.000293855206109583	0.000618529506027699	-0.00555028254166245
819	0.901295900344849	-0.134415164589882	25.7080421447754	-0.00132951640989631	0.00289124972186983	-0.00360223650932312	-0.0104203969240189
820	1.55064451694489	-0.459089487791061	25.5132369995117	0.020423661917448	-0.00295288790948689	-0.00782300252467394	-0.00392691092565656
821	1.55064451694489	-0.459089487791061	25.5132369995117	0.00386527273803949	-3.08191010844894e-05	-0.00457625929266214	-0.00327756232582033
822	1.22597026824951	-0.459089487791061	25.4483013153076	0.000293855206109583	0.00548864435404539	-0.00457625929266214	0.00581331877037883
823	0.57662159204483	0.839607775211334	25.5781726837158	0.00354059832170606	0.000943203864153475	-0.00165419070981443	-0.00425158534198999
824	0.901295900344849	0.190259143710136	25.9677810668945	-3.08191010844894e-05	0.0022419011220336	-0.0149658378213644	-0.00619963090866804
825	0.57662159204483	0.514933466911316	25.5132369995117	0.00516396993771195	-0.00392691092565656	0.00354059832170606	0.00354059832170606
826	1.22597026824951	-0.783763766288757	25.4483013153076	0.0100340843200684	-0.00749832857400179	0.00159255252219737	0.00289124972186983
827	0.25194725394249	0.839607775211334	25.318431854248	-0.00717365415766835	0.00289124972186983	0.00289124972186983	0.00548864435404539
828	1.87531888484955	-0.459089487791061	25.6431064605713	-0.00392691092565656	-3.08191010844894e-05	-0.0107450718060136	0.000943203864153475
829	1.22597026824951	-0.134415164589882	25.5781726837158	0.00289124972186983	-0.00490093370899558	-0.00230353930965066	-0.00847235135734081
830	0.901295900344849	-0.459089487791061	25.5781726837158	0.00321592413820326	-0.00522560812532902	-0.00132951640989631	-0.000680167751852423
831	0.901295900344849	0.190259143710136	25.318431854248	0.0162028968334198	0.00321592413820326	0.000618529506027699	-0.00197886489331722
832	1.22597026824951	-0.134415164589882	25.5132369995117	0.00483929552137852	-0.00197886489331722	-0.0113944197073579	-0.00360223650932312
833	1.55064451694489	-0.459089487791061	25.6431064605713	0.000293855206109583	0.000618529506027699	0.000293855206109583	0.00483929552137852
834	0.57662159204483	1.16428208351135	25.5781726837158	0.012956153601408	-0.00327756232582033	-0.00555028254166245	-0.00100484199356288
835	1.22597026824951	0.839607775211334	25.6431064605713	0.0217223595827818	-0.000355493422830477	-0.00132951640989631	0.000943203864153475
836	0.901295900344849	-0.134415164589882	26.0976505279541	0.0123068047687411	-0.00100484199356288	-0.000355493422830477	0.00159255252219737
837	1.22597026824951	0.190259143710136	25.3833675384521	-0.00977104809135199	-0.0026282137259841	-0.000680167751852423	0.000293855206109583
838	0.57662159204483	0.839607775211334	25.318431854248	-0.0146411629393697	0.00354059832170606	-0.0100957229733467	0.00159255252219737
839	-0.0727270469069481	0.514933466911316	25.7080421447754	-0.00522560812532902	0.00646266713738441	0.0022419011220336	-0.00360223650932312
840	-0.0727270469069481	0.839607775211334	25.5132369995117	0.00841071270406246	0.00354059832170606	-0.00944637414067984	0.00418994715437293
841	-0.0727270469069481	0.839607775211334	25.2534980773926	0.00548864435404539	0.00321592413820326	-0.000680167751852423	-0.00360223650932312
842	-0.0727270469069481	1.16428208351135	25.4483013153076	-0.0107450718060136	0.00418994715437293	0.00289124972186983	-0.00425158534198999
843	0.901295900344849	-0.459089487791061	25.4483013153076	0.0022419011220336	-0.00132951640989631	-0.00782300252467394	0.00289124972186983
844	-0.0727270469069481	0.514933466911316	25.1885623931885	0.00808603875339031	0.00289124972186983	-0.0026282137259841	-0.00457625929266214
845	0.901295900344849	0.839607775211334	25.3833675384521	0.00808603875339031	0.00256657530553639	-0.00749832857400179	-0.00457625929266214
846	1.22597026824951	-0.783763766288757	25.5132369995117	0.0162028968334198	0.00126787810586393	-0.00619963090866804	0.00483929552137852
847	1.22597026824951	-0.134415164589882	25.5781726837158	0.00354059832170606	0.011982130818069	-0.00490093370899558	-0.00295288790948689
848	-0.0727270469069481	0.839607775211334	25.4483013153076	-0.00847235135734081	0.00678734155371785	-0.00392691092565656	0.00386527273803949
849	0.57662159204483	-0.459089487791061	25.4483013153076	0.00646266713738441	0.00613799272105098	-0.00327756232582033	0.00191722682211548
850	1.22597026824951	-0.134415164589882	25.4483013153076	0.00289124972186983	0.0022419011220336	-0.00132951640989631	-0.00457625929266214
851	1.22597026824951	-0.459089487791061	25.6431064605713	0.0106834331527352	-0.00360223650932312	-0.00457625929266214	0.011982130818069
852	0.901295900344849	0.190259143710136	25.7080421447754	-0.0159398596733809	0.00386527273803949	0.0022419011220336	-0.00360223650932312
853	-0.0727270469069481	1.16428208351135	25.837911605835	-0.00132951640989631	0.00581331877037883	-0.00457625929266214	-0.00457625929266214
854	0.901295900344849	0.514933466911316	25.7729759216309	0.00808603875339031	0.00126787810586393	-0.00132951640989631	-3.08191010844894e-05
855	1.22597026824951	-0.134415164589882	25.837911605835	0.0233457311987877	0.00159255252219737	-0.00295288790948689	-0.00814767740666866
856	0.25194725394249	0.839607775211334	25.1885623931885	0.00126787810586393	0.0022419011220336	0.000618529506027699	0.000618529506027699
857	0.901295900344849	-0.783763766288757	25.6431064605713	0.00451462110504508	0.00418994715437293	-0.00165419070981443	0.00289124972186983
858	1.22597026824951	-0.134415164589882	25.5781726837158	0.0200989879667759	-0.00295288790948689	-0.00457625929266214	-0.00847235135734081
859	-0.0727270469069481	1.16428208351135	25.5781726837158	-0.00392691092565656	0.00354059832170606	-0.000355493422830477	0.00873538758605719
860	-0.0727270469069481	0.839607775211334	25.5781726837158	0.000293855206109583	0.00256657530553639	-0.00197886489331722	-0.0123684434220195
861	-0.397401362657547	0.839607775211334	25.3833675384521	0.00808603875339031	-0.00555028254166245	0.000293855206109583	0.00906006153672934
862	0.57662159204483	0.190259143710136	25.2534980773926	0.00126787810586393	-0.00132951640989631	-0.00295288790948689	-0.00912170019000769
863	1.22597026824951	-0.459089487791061	25.4483013153076	0.00256657530553639	0.00483929552137852	0.00191722682211548	-0.00197886489331722
864	0.901295900344849	0.190259143710136	25.3833675384521	-0.0117190945893526	-0.00457625929266214	0.000943203864153475	0.00289124972186983
865	0.57662159204483	-0.134415164589882	25.7729759216309	0.0126314787194133	0.000618529506027699	-0.000680167751852423	-0.00295288790948689
866	0.57662159204483	0.514933466911316	25.7080421447754	-0.0026282137259841	0.00483929552137852	0.00548864435404539	0.01100810803473
867	1.55064451694489	-0.134415164589882	25.5781726837158	-0.0136671401560307	-0.000355493422830477	0.00256657530553639	0.0100340843200684
868	0.57662159204483	1.16428208351135	24.9937572479248	0.00451462110504508	0.00418994715437293	0.000943203864153475	-0.00197886489331722
869	0.25194725394249	0.839607775211334	25.1885623931885	-0.0136671401560307	0.00159255252219737	0.00354059832170606	-0.0100957229733467
870	0.25194725394249	1.48895645141602	25.1885623931885	0.0162028968334198	0.00256657530553639	0.00126787810586393	0.00159255252219737
871	0.57662159204483	0.839607775211334	25.6431064605713	-0.00295288790948689	0.00418994715437293	-0.00717365415766835	0.00256657530553639
872	0.25194725394249	1.16428208351135	25.7080421447754	0.01100810803473	0.00938473641872406	-0.000680167751852423	0.00126787810586393
873	0.25194725394249	0.839607775211334	25.318431854248	0.00451462110504508	0.00354059832170606	-0.0107450718060136	-0.0126931173726916
874	1.22597026824951	-0.134415164589882	25.3833675384521	0.00256657530553639	0.0022419011220336	0.000293855206109583	-0.00879702530801296
875	0.57662159204483	1.16428208351135	25.5132369995117	0.00646266713738441	-0.00100484199356288	0.000943203864153475	0.000943203864153475
876	0.901295900344849	0.839607775211334	25.3833675384521	-0.000680167751852423	-0.00425158534198999	0.00743668992072344	0.0022419011220336
877	0.25194725394249	0.514933466911316	25.5781726837158	0.0123068047687411	0.00483929552137852	0.00516396993771195	0.00938473641872406
878	0.901295900344849	0.190259143710136	25.9677810668945	-0.00847235135734081	-0.00100484199356288	-0.000355493422830477	-0.00392691092565656
879	1.22597026824951	-0.459089487791061	25.837911605835	-0.0152905117720366	0.00516396993771195	-3.08191010844894e-05	-0.00295288790948689
880	1.22597026824951	0.190259143710136	25.3833675384521	-0.0165892094373703	0.00678734155371785	-0.00814767740666866	0.00321592413820326
881	1.22597026824951	-0.134415164589882	25.5781726837158	0.00548864435404539	-0.00587495695799589	-0.00522560812532902	0.00841071270406246
882	0.57662159204483	0.190259143710136	25.6431064605713	0.00743668992072344	0.00613799272105098	0.00354059832170606	0.011982130818069
883	0.57662159204483	0.839607775211334	25.2534980773926	-0.0107450718060136	0.00451462110504508	-0.00684897974133492	0.0100340843200684
884	0.25194725394249	0.514933466911316	25.7729759216309	-0.0169138833880424	0.0022419011220336	0.00289124972186983	-0.0026282137259841
885	0.57662159204483	0.839607775211334	25.7729759216309	0.0123068047687411	-0.00165419070981443	-0.00197886489331722	-0.00100484199356288
886	1.22597026824951	0.514933466911316	25.2534980773926	-0.00165419070981443	-3.08191010844894e-05	-0.00100484199356288	0.00678734155371785
887	0.901295900344849	0.839607775211334	25.3833675384521	0.00451462110504508	0.00581331877037883	-0.00230353930965066	0.00581331877037883
888	1.22597026824951	-0.134415164589882	25.7080421447754	-0.00977104809135199	-3.08191010844894e-05	-0.00619963090866804	0.0132808275520802
889	1.22597026824951	-0.134415164589882	25.5781726837158	0.00841071270406246	-0.00230353930965066	-0.00457625929266214	0.00711201597005129
890	0.25194725394249	1.48895645141602	25.6431064605713	-0.00230353930965066	-0.000680167751852423	-0.00749832857400179	-0.00555028254166245
891	0.57662159204483	0.190259143710136	25.318431854248	0.00938473641872406	-0.000680167751852423	-0.00360223650932312	0.00159255252219737
892	1.22597026824951	0.514933466911316	25.3833675384521	0.00354059832170606	0.00970941036939621	-0.00425158534198999	-0.000680167751852423
893	1.55064451694489	-0.459089487791061	25.5132369995117	-3.08191010844894e-05	0.00354059832170606	-0.00782300252467394	0.00646266713738441
894	0.25194725394249	0.190259143710136	25.837911605835	-0.00132951640989631	0.00548864435404539	0.000293855206109583	-0.00100484199356288
895	0.57662159204483	0.514933466911316	25.9028453826904	0.00841071270406246	-0.00360223650932312	-0.00392691092565656	-3.08191010844894e-05
896	1.22597026824951	0.514933466911316	25.9028453826904	0.0132808275520802	-0.00165419070981443	0.00159255252219737	0.00613799272105098
897	1.55064451694489	0.514933466911316	25.2534980773926	0.012956153601408	0.00386527273803949	-0.00425158534198999	-0.00555028254166245
898	0.57662159204483	1.16428208351135	25.2534980773926	0.000943203864153475	0.000943203864153475	-0.000680167751852423	0.00354059832170606
899	0.901295900344849	0.839607775211334	25.4483013153076	-0.0175632312893867	0.00970941036939621	-0.0113944197073579	0.00970941036939621
900	0.57662159204483	0.839607775211334	25.6431064605713	0.000618529506027699	-0.00587495695799589	0.00159255252219737	-0.00360223650932312
901	0.25194725394249	0.514933466911316	25.5132369995117	-0.0100957229733467	0.000293855206109583	0.000943203864153475	0.00808603875339031
902	-0.0727270469069481	1.16428208351135	25.5781726837158	0.013930176384747	-0.00100484199356288	0.000293855206109583	0.000618529506027699
903	1.55064451694489	-0.459089487791061	25.5132369995117	-0.00912170019000769	0.000943203864153475	-0.00912170019000769	-0.00425158534198999
904	-0.0727270469069481	1.16428208351135	25.318431854248	0.00159255252219737	0.00418994715437293	-0.00652430532500148	-0.00360223650932312
905	0.901295900344849	0.514933466911316	25.6431064605713	0.000293855206109583	-0.00100484199356288	0.00126787810586393	-0.00490093370899558
906	1.55064451694489	-0.134415164589882	25.837911605835	0.000943203864153475	0.000618529506027699	-0.00327756232582033	0.00191722682211548
907	0.901295900344849	0.514933466911316	25.5132369995117	0.0106834331527352	0.011982130818069	0.00256657530553639	0.0155535480007529
908	0.57662159204483	0.839607775211334	25.7080421447754	0.00646266713738441	0.0113327819854021	-0.00392691092565656	-0.0146411629393697
909	1.22597026824951	-0.459089487791061	25.7729759216309	0.00841071270406246	-0.00100484199356288	-0.0130177913233638	-0.00522560812532902
910	0.901295900344849	0.190259143710136	25.7729759216309	-3.08191010844894e-05	0.00451462110504508	0.000618529506027699	-0.00295288790948689
911	0.901295900344849	-0.459089487791061	25.7729759216309	-3.08191010844894e-05	0.00191722682211548	-0.0104203969240189	0.00289124972186983
912	0.901295900344849	0.190259143710136	25.9028453826904	-3.08191010844894e-05	0.00581331877037883	-0.00132951640989631	0.00776136433705688
913	0.57662159204483	0.839607775211334	26.0327167510986	0.0220470335334539	0.00289124972186983	-0.00847235135734081	-0.00749832857400179
914	-0.0727270469069481	1.16428208351135	26.0327167510986	-0.00197886489331722	-0.000355493422830477	-0.00522560812532902	-0.00100484199356288
915	1.22597026824951	-0.459089487791061	25.6431064605713	0.0123068047687411	0.00548864435404539	0.00256657530553639	0.00289124972186983
916	-0.0727270469069481	0.514933466911316	25.2534980773926	-0.000680167751852423	0.00191722682211548	-0.0107450718060136	0.00451462110504508
917	0.25194725394249	-0.783763766288757	25.837911605835	-0.0110697457566857	0.00418994715437293	-0.00327756232582033	0.0155535480007529
918	0.57662159204483	-0.134415164589882	25.837911605835	0.00418994715437293	0.00743668992072344	-0.00749832857400179	-0.00100484199356288
919	0.25194725394249	0.839607775211334	25.5781726837158	0.00191722682211548	-0.00100484199356288	-0.00327756232582033	-0.0107450718060136
920	-1.04674994945526	1.16428208351135	25.7080421447754	-0.0026282137259841	-0.00295288790948689	0.000618529506027699	0.000943203864153475
921	-0.397401362657547	0.514933466911316	25.5781726837158	0.00451462110504508	0.00386527273803949	-0.00652430532500148	0.000943203864153475
922	-0.0727270469069481	-0.134415164589882	25.5781726837158	0.000618529506027699	0.00711201597005129	0.00191722682211548	0.000293855206109583
923	0.57662159204483	-0.459089487791061	25.5781726837158	0.00321592413820326	-0.00230353930965066	0.000293855206109583	0.00386527273803949
924	0.25194725394249	-0.134415164589882	25.837911605835	-0.0266541130840778	0.00256657530553639	-0.00749832857400179	0.00159255252219737
925	0.25194725394249	-0.459089487791061	26.1625862121582	-0.00327756232582033	-0.00197886489331722	0.00483929552137852	0.00321592413820326
926	-0.397401362657547	1.16428208351135	25.837911605835	-0.0117190945893526	0.00289124972186983	-0.00132951640989631	0.00873538758605719
927	0.25194725394249	-0.459089487791061	25.7080421447754	0.000943203864153475	0.00418994715437293	0.00126787810586393	-3.08191010844894e-05
928	-1.04674994945526	0.514933466911316	25.318431854248	-0.0221086721867323	0.00678734155371785	-0.00132951640989631	0.0113327819854021
929	-0.722075700759888	0.839607775211334	25.5132369995117	0.00289124972186983	0.0022419011220336	-0.000680167751852423	0.00418994715437293
930	-1.04674994945526	0.839607775211334	25.5132369995117	0.00646266713738441	0.00678734155371785	-3.08191010844894e-05	-0.00555028254166245
931	-0.722075700759888	1.16428208351135	25.7080421447754	0.0106834331527352	0.0022419011220336	-0.00165419070981443	0.00646266713738441
932	-1.6960985660553	1.16428208351135	25.9028453826904	-0.0107450718060136	0.00743668992072344	0.00646266713738441	0.00126787810586393
933	-0.722075700759888	0.514933466911316	25.5132369995117	-0.0256800893694162	0.00289124972186983	0.00191722682211548	-0.000680167751852423
934	-0.397401362657547	-0.783763766288757	25.837911605835	0.00613799272105098	-0.000355493422830477	-0.00522560812532902	0.0022419011220336
935	-0.722075700759888	0.839607775211334	25.5781726837158	-0.0136671401560307	-0.00327756232582033	0.000943203864153475	-0.00782300252467394
936	-0.722075700759888	0.839607775211334	25.7080421447754	-0.0100957229733467	0.0022419011220336	0.00191722682211548	0.00613799272105098
937	-1.04674994945526	0.514933466911316	25.837911605835	0.01100810803473	0.0103587592020631	0.00516396993771195	-0.00327756232582033
938	-0.397401362657547	-0.134415164589882	25.9677810668945	-0.0208099745213985	0.00808603875339031	-0.000355493422830477	-0.00782300252467394
939	-0.397401362657547	-0.459089487791061	25.4483013153076	-0.00197886489331722	-0.00165419070981443	-0.00230353930965066	0.0022419011220336
940	0.57662159204483	0.190259143710136	25.6431064605713	-0.00490093370899558	0.00873538758605719	-0.00619963090866804	-0.00165419070981443
941	-0.397401362657547	-0.134415164589882	25.837911605835	0.00906006153672934	0.00126787810586393	0.00678734155371785	0.0103587592020631
942	-0.397401362657547	-0.459089487791061	26.0327167510986	-0.00490093370899558	0.00548864435404539	0.00516396993771195	-0.00327756232582033
943	-1.37142431735992	0.839607775211334	25.837911605835	0.00711201597005129	0.00776136433705688	-0.00490093370899558	-0.00197886489331722
944	-0.397401362657547	-0.134415164589882	25.7729759216309	-0.00392691092565656	0.00321592413820326	-0.00684897974133492	0.00483929552137852
945	-0.397401362657547	0.514933466911316	25.5781726837158	0.000618529506027699	0.0022419011220336	-0.00425158534198999	-0.00457625929266214
946	-0.397401362657547	0.839607775211334	25.5132369995117	0.00289124972186983	-0.00360223650932312	0.00451462110504508	0.00646266713738441
947	-0.397401362657547	0.839607775211334	25.5132369995117	-0.00360223650932312	0.00743668992072344	-0.000355493422830477	0.00483929552137852
948	0.25194725394249	-0.134415164589882	25.7729759216309	-0.00392691092565656	0.00873538758605719	0.0022419011220336	-0.00230353930965066
949	0.25194725394249	0.190259143710136	25.7729759216309	-0.0195112787187099	0.00581331877037883	0.00159255252219737	-0.00814767740666866
950	-0.722075700759888	1.48895645141602	25.6431064605713	0.00548864435404539	-0.00132951640989631	-0.00457625929266214	-0.00522560812532902
951	-0.0727270469069481	0.839607775211334	24.9288234710693	0.00418994715437293	0.0022419011220336	0.00289124972186983	-0.0120437685400248
952	0.25194725394249	0.514933466911316	25.3833675384521	-0.00652430532500148	-0.00295288790948689	0.00126787810586393	0.00808603875339031
953	0.57662159204483	-0.134415164589882	25.5781726837158	-0.00684897974133492	0.00743668992072344	-0.000355493422830477	-0.0113944197073579
954	-0.0727270469069481	0.514933466911316	25.4483013153076	0.000293855206109583	-0.00555028254166245	-0.00425158534198999	-0.00490093370899558
955	-0.0727270469069481	1.16428208351135	25.1885623931885	-0.0110697457566857	0.00256657530553639	0.000293855206109583	-0.00197886489331722
956	0.25194725394249	-0.134415164589882	25.5781726837158	-0.00555028254166245	0.00581331877037883	-3.08191010844894e-05	0.00386527273803949
957	0.25194725394249	0.839607775211334	24.8638877868652	-0.00652430532500148	0.00776136433705688	-0.00100484199356288	0.0022419011220336
958	0.25194725394249	0.839607775211334	25.0586929321289	0.00678734155371785	0.00743668992072344	0.00126787810586393	-0.000355493422830477
959	-0.0727270469069481	1.16428208351135	25.318431854248	0.000943203864153475	0.000618529506027699	-0.00619963090866804	-0.00327756232582033
960	0.25194725394249	0.190259143710136	25.6431064605713	-0.00425158534198999	-0.00684897974133492	-0.00230353930965066	0.00678734155371785
961	-0.397401362657547	1.16428208351135	25.3833675384521	0.00191722682211548	-0.00425158534198999	0.00516396993771195	-0.0136671401560307
962	-0.0727270469069481	0.839607775211334	25.318431854248	-0.0117190945893526	0.00451462110504508	-0.00327756232582033	-0.00295288790948689
963	0.25194725394249	0.839607775211334	25.123628616333	-0.00652430532500148	0.000943203864153475	0.000618529506027699	-0.00879702530801296
964	-0.0727270469069481	1.16428208351135	25.123628616333	0.00321592413820326	0.00613799272105098	-0.00717365415766835	-0.00555028254166245
965	0.25194725394249	0.839607775211334	25.123628616333	0.01100810803473	0.00678734155371785	-0.00360223650932312	-0.0126931173726916
966	0.25194725394249	0.190259143710136	25.7729759216309	0.00970941036939621	0.000943203864153475	-0.00425158534198999	0.00191722682211548
967	0.25194725394249	1.48895645141602	25.3833675384521	0.00548864435404539	0.00451462110504508	0.000618529506027699	-0.00425158534198999
968	-0.0727270469069481	0.514933466911316	25.5132369995117	0.000943203864153475	0.0022419011220336	0.00256657530553639	0.00256657530553639
969	0.57662159204483	-0.134415164589882	25.4483013153076	0.00776136433705688	0.000293855206109583	-0.00619963090866804	-0.00100484199356288
970	1.22597026824951	-0.459089487791061	25.2534980773926	0.0022419011220336	0.00256657530553639	-3.08191010844894e-05	-0.00717365415766835
971	0.901295900344849	0.190259143710136	25.3833675384521	0.00678734155371785	0.000943203864153475	0.0022419011220336	-0.0156151866540313
972	1.22597026824951	-0.134415164589882	25.9028453826904	-0.00717365415766835	0.00418994715437293	-0.00717365415766835	0.000293855206109583
973	0.57662159204483	0.190259143710136	25.9028453826904	-0.00327756232582033	0.00256657530553639	0.00451462110504508	-0.0026282137259841
974	0.57662159204483	0.839607775211334	25.123628616333	-0.00684897974133492	-0.0026282137259841	-0.0026282137259841	-0.00457625929266214
975	1.22597026824951	-0.459089487791061	25.0586929321289	0.00646266713738441	-0.00165419070981443	0.00126787810586393	-0.00782300252467394
976	0.25194725394249	0.514933466911316	25.1885623931885	-0.0143164889886975	0.00289124972186983	0.00386527273803949	0.00159255252219737
977	1.22597026824951	-0.134415164589882	25.318431854248	0.00678734155371785	-0.00230353930965066	0.0103587592020631	0.000943203864153475
978	0.901295900344849	-0.134415164589882	25.5781726837158	-0.00165419070981443	0.00873538758605719	-0.00684897974133492	-0.00132951640989631
979	0.901295900344849	1.16428208351135	25.4483013153076	0.00321592413820326	0.000293855206109583	-0.0026282137259841	-0.00425158534198999
980	1.22597026824951	0.514933466911316	25.123628616333	0.00483929552137852	0.00191722682211548	-0.00295288790948689	-0.00522560812532902
981	0.57662159204483	0.514933466911316	25.318431854248	0.0194496400654316	0.000293855206109583	-0.00684897974133492	0.000618529506027699
982	1.55064451694489	-0.134415164589882	25.5781726837158	-0.00132951640989631	0.00776136433705688	-0.00295288790948689	-0.00749832857400179
983	0.57662159204483	0.839607775211334	25.7729759216309	0.00776136433705688	0.0106834331527352	-0.000355493422830477	-0.00100484199356288
984	1.22597026824951	-0.134415164589882	25.5132369995117	0.00418994715437293	-0.0026282137259841	0.000943203864153475	0.00159255252219737
985	0.57662159204483	0.190259143710136	25.9028453826904	0.00581331877037883	-0.00360223650932312	0.00581331877037883	-0.00912170019000769
986	0.57662159204483	1.16428208351135	25.6431064605713	0.00808603875339031	0.00256657530553639	-0.00457625929266214	0.00191722682211548
987	0.901295900344849	0.514933466911316	25.5132369995117	0.00711201597005129	0.0022419011220336	0.00516396993771195	-0.00392691092565656
988	0.901295900344849	0.514933466911316	25.4483013153076	0.00776136433705688	0.00516396993771195	-0.00587495695799589	-0.00555028254166245
989	0.25194725394249	0.514933466911316	25.837911605835	0.00256657530553639	-0.00327756232582033	0.00613799272105098	-0.00327756232582033
990	0.901295900344849	-0.459089487791061	25.7729759216309	0.00354059832170606	-0.00295288790948689	0.00191722682211548	-0.0120437685400248
991	1.22597026824951	0.190259143710136	25.9028453826904	0.00289124972186983	0.000618529506027699	0.00191722682211548	-3.08191010844894e-05
992	1.22597026824951	-0.134415164589882	25.3833675384521	0.00159255252219737	0.00386527273803949	-0.000355493422830477	0.00126787810586393
993	-0.0727270469069481	0.839607775211334	25.3833675384521	0.00418994715437293	0.00451462110504508	-0.00295288790948689	-0.00847235135734081
994	0.901295900344849	1.16428208351135	25.318431854248	0.00418994715437293	0.00126787810586393	-0.00132951640989631	-0.00457625929266214
995	0.25194725394249	1.16428208351135	25.0586929321289	-0.00197886489331722	-3.08191010844894e-05	0.00613799272105098	-0.00782300252467394
996	1.22597026824951	0.839607775211334	25.5132369995117	0.00581331877037883	0.0022419011220336	0.000618529506027699	0.00711201597005129
997	0.25194725394249	1.16428208351135	25.5781726837158	-0.00587495695799589	0.00159255252219737	0.00808603875339031	-0.00587495695799589
998	1.22597026824951	-0.459089487791061	25.4483013153076	0.00906006153672934	0.00548864435404539	-0.00100484199356288	-0.00392691092565656
999	0.901295900344849	-0.783763766288757	25.837911605835	0.0113327819854021	0.00516396993771195	-0.00587495695799589	-0.0104203969240189
1000	1.55064451694489	-0.459089487791061	25.9028453826904	0.000618529506027699	0.00451462110504508	-0.00165419070981443	-0.00879702530801296
1001	0.901295900344849	-0.134415164589882	25.7729759216309	0.0217223595827818	0.00256657530553639	0.00386527273803949	-0.00912170019000769
1002	0.901295900344849	0.514933466911316	25.6431064605713	0.0142548503354192	0.00126787810586393	-0.00230353930965066	-0.00360223650932312
1003	0.25194725394249	1.16428208351135	26.0327167510986	0.00191722682211548	0.00581331877037883	0.00386527273803949	-0.00555028254166245
1004	0.901295900344849	-0.783763766288757	25.5781726837158	0.00581331877037883	-3.08191010844894e-05	-0.00717365415766835	-0.00555028254166245
1005	0.57662159204483	-0.134415164589882	25.5781726837158	0.00938473641872406	0.00516396993771195	-3.08191010844894e-05	-0.00814767740666866
1006	0.25194725394249	0.839607775211334	25.318431854248	0.00776136433705688	0.00451462110504508	-0.00100484199356288	-0.000355493422830477
1007	0.57662159204483	-0.459089487791061	25.9677810668945	-0.00197886489331722	0.00321592413820326	0.00418994715437293	0.00159255252219737
1008	1.22597026824951	-0.783763766288757	25.837911605835	-0.0126931173726916	0.000293855206109583	-0.0026282137259841	-0.00327756232582033
1009	-0.0727270469069481	1.16428208351135	25.7080421447754	-0.00100484199356288	0.00289124972186983	0.000293855206109583	-0.00425158534198999
1010	0.57662159204483	0.839607775211334	25.3833675384521	-0.00360223650932312	0.00548864435404539	-0.00165419070981443	-0.00522560812532902
1011	0.57662159204483	-0.134415164589882	25.2534980773926	-0.0026282137259841	-0.00425158534198999	0.00548864435404539	0.00386527273803949
1012	0.57662159204483	0.514933466911316	25.2534980773926	-0.000680167751852423	-0.00100484199356288	-0.00490093370899558	-0.00392691092565656
1013	0.25194725394249	0.839607775211334	25.837911605835	-0.00684897974133492	0.00191722682211548	-0.00327756232582033	-0.00165419070981443
1014	2.19999313354492	-0.783763766288757	26.0976505279541	-0.00457625929266214	0.00289124972186983	-0.00619963090866804	0.00451462110504508
1015	0.25194725394249	0.514933466911316	25.6431064605713	-0.00782300252467394	-0.00165419070981443	-3.08191010844894e-05	0.000293855206109583
1016	1.55064451694489	-0.783763766288757	25.5132369995117	0.011982130818069	-0.00197886489331722	-0.0126931173726916	0.00646266713738441
1017	-0.0727270469069481	0.514933466911316	25.3833675384521	0.00711201597005129	-0.000355493422830477	-0.0026282137259841	0.0100340843200684
1018	0.57662159204483	-0.134415164589882	25.6431064605713	0.00906006153672934	-0.00295288790948689	-0.00587495695799589	-0.00749832857400179
1019	0.25194725394249	0.190259143710136	26.0327167510986	0.013930176384747	-0.00197886489331722	-0.00327756232582033	-0.00197886489331722
1020	0.901295900344849	-0.783763766288757	26.4223251342773	0.00386527273803949	-0.0123684434220195	0.00159255252219737	0.00613799272105098
1021	0.25194725394249	0.514933466911316	25.9028453826904	0.00321592413820326	0.00418994715437293	-0.00490093370899558	0.00743668992072344
1022	0.57662159204483	-0.134415164589882	25.5132369995117	0.00646266713738441	0.00354059832170606	-0.00392691092565656	0.0158782228827477
1023	0.901295900344849	-0.134415164589882	25.1885623931885	-0.00360223650932312	-0.00360223650932312	-0.00360223650932312	-0.00425158534198999
1024	0.57662159204483	-0.459089487791061	25.9677810668945	0.0132808275520802	-0.00522560812532902	-0.00360223650932312	0.000943203864153475
1025	0.57662159204483	-0.134415164589882	25.7080421447754	0.000618529506027699	-0.00587495695799589	0.00451462110504508	-0.00457625929266214
1026	1.22597026824951	-1.43311238288879	25.7080421447754	0.00711201597005129	-0.00132951640989631	-0.00457625929266214	0.00191722682211548
1027	0.25194725394249	-0.134415164589882	25.6431064605713	0.00581331877037883	0.00126787810586393	0.00483929552137852	0.0126314787194133
1028	1.55064451694489	-1.43311238288879	25.7080421447754	-0.00652430532500148	-0.0100957229733467	0.000943203864153475	-0.000680167751852423
1029	0.57662159204483	-0.134415164589882	25.318431854248	0.0152288740500808	-0.00360223650932312	0.00191722682211548	0.00159255252219737
1030	0.57662159204483	-0.459089487791061	25.318431854248	0.00191722682211548	-0.00587495695799589	0.00711201597005129	0.0126314787194133
1031	-0.0727270469069481	-0.134415164589882	25.7729759216309	0.0217223595827818	-0.00944637414067984	-0.00425158534198999	0.00841071270406246
1032	0.57662159204483	-0.783763766288757	25.9028453826904	-0.00847235135734081	-0.00684897974133492	0.00548864435404539	0.0145795252174139
1033	1.22597026824951	-1.43311238288879	25.5132369995117	-0.0146411629393697	-0.0026282137259841	0.00126787810586393	-0.00652430532500148
1034	2.19999313354492	-1.75778675079346	25.9028453826904	0.00711201597005129	-0.00684897974133492	-0.00295288790948689	-0.00295288790948689
1035	1.55064451694489	-1.43311238288879	25.837911605835	-0.00522560812532902	-0.00652430532500148	0.00321592413820326	0.00743668992072344
1036	0.57662159204483	-1.43311238288879	25.9677810668945	-0.00490093370899558	-0.00944637414067984	-0.00425158534198999	0.00386527273803949
1037	0.901295900344849	-1.75778675079346	25.7729759216309	0.00613799272105098	-0.00490093370899558	-0.000355493422830477	0.0149041991680861
1038	0.57662159204483	-0.459089487791061	25.6431064605713	0.0142548503354192	-0.00587495695799589	-0.000355493422830477	-0.00230353930965066
1039	0.25194725394249	-0.459089487791061	25.5781726837158	-0.00230353930965066	-0.00165419070981443	-0.00457625929266214	-0.00977104809135199
1040	0.57662159204483	-0.134415164589882	25.3833675384521	0.0175015944987535	-0.0107450718060136	0.00743668992072344	0.0106834331527352
1041	0.25194725394249	-0.134415164589882	25.5781726837158	0.00548864435404539	-0.00522560812532902	0.00256657530553639	0.000943203864153475
1042	1.55064451694489	-1.75778675079346	25.837911605835	0.00678734155371785	-0.00555028254166245	0.00321592413820326	0.0162028968334198
1043	0.901295900344849	-1.75778675079346	26.0327167510986	0.0022419011220336	-0.00782300252467394	-0.00327756232582033	0.000293855206109583
1044	0.25194725394249	-0.783763766288757	25.9028453826904	-0.0143164889886975	-0.0110697457566857	-0.00847235135734081	-0.00490093370899558
1045	0.57662159204483	0.190259143710136	25.5781726837158	0.00841071270406246	-0.00425158534198999	0.00321592413820326	0.00548864435404539
1046	1.55064451694489	-1.43311238288879	25.7729759216309	0.00256657530553639	-0.00522560812532902	-0.00295288790948689	0.00646266713738441
1047	0.57662159204483	-0.459089487791061	25.7080421447754	0.0149041991680861	-0.00392691092565656	-0.00717365415766835	0.000943203864153475
1048	0.57662159204483	-1.10843813419342	25.7080421447754	-0.0104203969240189	-0.00360223650932312	-0.00230353930965066	-0.00197886489331722
1049	1.22597026824951	-1.75778675079346	25.7729759216309	0.0230210572481155	-0.00944637414067984	-0.0026282137259841	0.000943203864153475
1050	1.55064451694489	-1.43311238288879	25.7080421447754	-0.00295288790948689	-0.00684897974133492	-0.00587495695799589	-0.00555028254166245
1051	0.901295900344849	-1.75778675079346	25.3833675384521	-0.00327756232582033	-0.00295288790948689	-0.00295288790948689	0.0106834331527352
1052	1.22597026824951	-1.43311238288879	25.837911605835	0.00159255252219737	-0.00425158534198999	-0.00230353930965066	0.00516396993771195
1053	1.22597026824951	-1.43311238288879	25.7729759216309	-0.0169138833880424	-0.00490093370899558	-0.00782300252467394	0.00873538758605719
1054	0.901295900344849	-0.783763766288757	25.6431064605713	0.0100340843200684	-0.00100484199356288	-0.000680167751852423	0.00256657530553639
1055	1.55064451694489	-1.43311238288879	26.2275199890137	-0.00425158534198999	-0.00587495695799589	-0.00814767740666866	0.00970941036939621
1056	0.25194725394249	-0.783763766288757	25.5781726837158	-0.0133424662053585	-0.00814767740666866	-0.00327756232582033	0.00483929552137852
1057	1.22597026824951	-1.43311238288879	25.5132369995117	0.00873538758605719	0.0022419011220336	-0.00360223650932312	0.00418994715437293
1058	0.901295900344849	-1.10843813419342	25.837911605835	0.00386527273803949	-0.00392691092565656	-0.00295288790948689	0.00581331877037883
1059	1.22597026824951	-0.459089487791061	25.5781726837158	0.00516396993771195	-0.00522560812532902	0.000943203864153475	-0.00717365415766835
1060	0.57662159204483	-0.459089487791061	25.7080421447754	0.0207483377307653	-0.000680167751852423	-3.08191010844894e-05	-0.000680167751852423
1061	1.22597026824951	-1.10843813419342	25.7729759216309	-0.0149658378213644	-0.00522560812532902	0.00159255252219737	-0.00490093370899558
1062	1.22597026824951	-1.10843813419342	25.7729759216309	0.011982130818069	-0.00165419070981443	-0.00197886489331722	-0.00360223650932312
1063	-0.0727270469069481	-1.10843813419342	25.7080421447754	0.0022419011220336	0.00126787810586393	-0.00327756232582033	0.00418994715437293
1064	1.87531888484955	-1.10843813419342	25.3833675384521	0.0149041991680861	-0.00912170019000769	-0.00197886489331722	0.00451462110504508
1065	1.55064451694489	-0.783763766288757	25.5781726837158	0.000293855206109583	-0.00327756232582033	-0.00360223650932312	-0.00425158534198999
1066	0.57662159204483	-0.783763766288757	25.6431064605713	0.01100810803473	-0.00619963090866804	0.00646266713738441	0.00613799272105098
1067	0.901295900344849	-1.43311238288879	25.837911605835	0.00483929552137852	0.00386527273803949	-0.00587495695799589	0.00256657530553639
1068	0.25194725394249	-0.459089487791061	25.3833675384521	0.013930176384747	0.000943203864153475	-0.00132951640989631	0.00776136433705688
1069	1.22597026824951	-1.10843813419342	25.6431064605713	-0.0110697457566857	0.00126787810586393	-0.00100484199356288	0.0113327819854021
1070	1.55064451694489	-1.43311238288879	25.5132369995117	0.00159255252219737	0.000293855206109583	-0.00100484199356288	-0.0026282137259841
1071	1.22597026824951	-0.783763766288757	25.7080421447754	-0.0156151866540313	0.00126787810586393	-0.0026282137259841	0.00126787810586393
1072	1.55064451694489	-0.783763766288757	25.6431064605713	-0.00360223650932312	0.00289124972186983	0.000943203864153475	-0.000680167751852423
1073	0.25194725394249	-0.783763766288757	26.0976505279541	0.00581331877037883	0.00126787810586393	0.000943203864153475	0.00386527273803949
1074	-0.0727270469069481	0.514933466911316	25.123628616333	-0.0110697457566857	0.00256657530553639	0.00354059832170606	0.00191722682211548
1075	0.57662159204483	0.190259143710136	25.5132369995117	-0.0110697457566857	-0.000355493422830477	0.000943203864153475	-0.00392691092565656
1076	0.57662159204483	0.514933466911316	25.318431854248	0.0113327819854021	-0.00230353930965066	-0.00490093370899558	0.00354059832170606
1077	0.57662159204483	0.190259143710136	25.5781726837158	0.00289124972186983	0.00321592413820326	-0.00197886489331722	0.00581331877037883
1078	0.901295900344849	-0.134415164589882	25.7729759216309	0.0100340843200684	0.00256657530553639	0.00321592413820326	0.00321592413820326
1079	1.22597026824951	-0.134415164589882	26.0976505279541	0.000943203864153475	0.000293855206109583	-3.08191010844894e-05	0.00126787810586393
1080	0.57662159204483	-0.134415164589882	25.7729759216309	0.00938473641872406	-0.0113944197073579	-0.00425158534198999	-0.00327756232582033
1081	0.901295900344849	-0.134415164589882	25.6431064605713	-0.00295288790948689	-0.00230353930965066	-0.000680167751852423	0.00743668992072344
1082	0.901295900344849	0.190259143710136	25.5132369995117	-3.08191010844894e-05	0.00159255252219737	-0.00295288790948689	0.00581331877037883
1083	-0.0727270469069481	0.839607775211334	25.5132369995117	0.00289124972186983	0.00159255252219737	-0.00165419070981443	-0.00847235135734081
1084	1.55064451694489	-0.459089487791061	25.7080421447754	0.00613799272105098	0.00418994715437293	0.00191722682211548	-0.00555028254166245
1085	1.55064451694489	-0.459089487791061	25.837911605835	0.00516396993771195	-0.0026282137259841	0.00256657530553639	0.00873538758605719
1086	0.25194725394249	0.839607775211334	25.4483013153076	0.00970941036939621	-0.00132951640989631	0.00711201597005129	0.00776136433705688
1087	1.22597026824951	-0.459089487791061	25.3833675384521	-0.00490093370899558	-0.0026282137259841	0.00289124972186983	0.0100340843200684
1088	0.901295900344849	0.514933466911316	24.9937572479248	-0.023407369852066	0.000943203864153475	-0.00457625929266214	-0.00619963090866804
1089	0.25194725394249	0.514933466911316	25.5132369995117	0.00646266713738441	0.0022419011220336	-0.00100484199356288	-0.00879702530801296
1090	0.25194725394249	0.190259143710136	25.5132369995117	0.00289124972186983	0.00256657530553639	0.00159255252219737	-0.00230353930965066
1091	-0.0727270469069481	0.514933466911316	25.9677810668945	0.00906006153672934	-0.00295288790948689	0.000943203864153475	0.00159255252219737
1092	0.25194725394249	0.839607775211334	25.3833675384521	0.00646266713738441	0.00938473641872406	0.00289124972186983	0.00418994715437293
1093	0.57662159204483	0.514933466911316	25.4483013153076	-0.023407369852066	0.00321592413820326	-0.00327756232582033	-0.00879702530801296
1094	0.901295900344849	-0.459089487791061	25.5781726837158	-0.00847235135734081	-0.00165419070981443	-0.00522560812532902	-0.0149658378213644
1095	-0.0727270469069481	0.514933466911316	25.4483013153076	0.00906006153672934	-0.00425158534198999	-0.00230353930965066	0.00386527273803949
1096	1.55064451694489	-0.783763766288757	25.7729759216309	0.000293855206109583	0.00289124972186983	-0.00295288790948689	-0.00555028254166245
1097	-0.0727270469069481	0.514933466911316	25.7080421447754	0.0171769186854362	0.00451462110504508	-0.00717365415766835	0.0022419011220336
1098	0.57662159204483	0.190259143710136	25.4483013153076	0.00256657530553639	0.000943203864153475	0.000943203864153475	-0.000355493422830477
1099	0.901295900344849	-0.459089487791061	25.2534980773926	0.00418994715437293	0.00776136433705688	-0.00587495695799589	-0.00847235135734081
1100	0.901295900344849	-0.459089487791061	25.318431854248	0.00808603875339031	0.000293855206109583	-0.00327756232582033	0.00321592413820326
1101	0.901295900344849	-0.459089487791061	25.6431064605713	0.00418994715437293	0.00256657530553639	-0.000355493422830477	-0.00490093370899558
1102	0.25194725394249	1.16428208351135	25.5132369995117	-0.00132951640989631	0.01100810803473	-0.00295288790948689	-0.0100957229733467
1103	-0.0727270469069481	0.514933466911316	25.3833675384521	0.00256657530553639	0.00256657530553639	0.00516396993771195	0.00289124972186983
1104	0.25194725394249	0.514933466911316	25.1885623931885	0.00354059832170606	0.00678734155371785	-0.00717365415766835	-0.00100484199356288
1105	-0.0727270469069481	0.839607775211334	24.9937572479248	0.00776136433705688	-0.0026282137259841	-0.000355493422830477	-0.0026282137259841
1106	1.22597026824951	-0.459089487791061	25.3833675384521	0.000618529506027699	0.00289124972186983	0.000618529506027699	-0.000680167751852423
1107	0.57662159204483	0.514933466911316	25.2534980773926	0.0188002903014421	0.00711201597005129	-0.00652430532500148	-0.0100957229733467
1108	0.901295900344849	-0.134415164589882	25.6431064605713	-0.00165419070981443	0.00646266713738441	-0.00230353930965066	0.00256657530553639
1109	0.57662159204483	0.514933466911316	25.5781726837158	0.00289124972186983	0.00678734155371785	-0.00457625929266214	-0.00749832857400179
1110	0.57662159204483	0.839607775211334	25.123628616333	0.00548864435404539	0.00126787810586393	-0.00749832857400179	-0.00619963090866804
1111	0.25194725394249	1.16428208351135	25.1885623931885	0.00678734155371785	0.00386527273803949	-0.00360223650932312	-0.00230353930965066
1112	0.57662159204483	0.839607775211334	25.2534980773926	0.000293855206109583	-0.000680167751852423	-0.0026282137259841	-0.00749832857400179
1113	0.901295900344849	0.190259143710136	25.5781726837158	-0.000355493422830477	0.0022419011220336	-0.00197886489331722	-0.00587495695799589
1114	1.55064451694489	0.190259143710136	25.6431064605713	0.00289124972186983	0.000618529506027699	-0.00782300252467394	-0.00587495695799589
1115	1.22597026824951	0.190259143710136	25.123628616333	0.00613799272105098	0.00191722682211548	0.00386527273803949	-0.00977104809135199
1116	1.55064451694489	0.190259143710136	25.318431854248	-0.000355493422830477	-0.00165419070981443	0.00289124972186983	0.0022419011220336
1117	0.901295900344849	0.839607775211334	25.1885623931885	0.00483929552137852	0.0022419011220336	-0.00652430532500148	0.00159255252219737
1118	0.25194725394249	0.839607775211334	25.1885623931885	-0.00230353930965066	0.00516396993771195	-0.00782300252467394	0.000943203864153475
1119	-0.0727270469069481	0.839607775211334	25.4483013153076	0.000618529506027699	0.00711201597005129	-0.00490093370899558	0.000293855206109583
1120	0.901295900344849	0.839607775211334	25.7080421447754	0.00256657530553639	0.00678734155371785	0.00159255252219737	-0.00230353930965066
1121	0.25194725394249	0.514933466911316	25.318431854248	-0.0133424662053585	0.00354059832170606	-0.00652430532500148	0.00548864435404539
1122	0.25194725394249	1.48895645141602	25.123628616333	0.00938473641872406	0.00548864435404539	-0.00392691092565656	-0.00977104809135199
1123	0.57662159204483	-0.459089487791061	25.1885623931885	-0.0133424662053585	-0.00230353930965066	-0.00490093370899558	0.00159255252219737
1124	0.57662159204483	1.16428208351135	25.0586929321289	-0.0130177913233638	0.00743668992072344	-0.00652430532500148	-0.00100484199356288
1125	0.57662159204483	1.16428208351135	25.123628616333	0.0103587592020631	0.00159255252219737	-0.00749832857400179	-0.00490093370899558
1126	1.22597026824951	0.190259143710136	25.6431064605713	0.013930176384747	-0.00132951640989631	-0.00230353930965066	-0.00100484199356288
1127	-0.0727270469069481	0.839607775211334	25.1885623931885	0.00354059832170606	0.00289124972186983	-0.00100484199356288	-0.00782300252467394
1128	0.25194725394249	-0.134415164589882	25.1885623931885	0.00191722682211548	0.000618529506027699	-0.0026282137259841	-0.0026282137259841
1129	1.22597026824951	-0.459089487791061	25.5132369995117	0.00289124972186983	0.000293855206109583	-0.00879702530801296	-0.00619963090866804
1130	0.901295900344849	-0.134415164589882	25.5781726837158	-0.00165419070981443	-0.00132951640989631	-0.00490093370899558	-0.0133424662053585
1131	0.901295900344849	-0.134415164589882	25.7729759216309	0.0136055024340749	-0.00847235135734081	-0.00619963090866804	0.00841071270406246
1132	1.22597026824951	0.190259143710136	25.9028453826904	0.0123068047687411	0.00678734155371785	-0.00814767740666866	-0.00490093370899558
1133	1.22597026824951	-0.459089487791061	25.7729759216309	0.0149041991680861	0.00289124972186983	-0.00814767740666866	-3.08191010844894e-05
1134	-0.0727270469069481	0.839607775211334	25.4483013153076	0.00386527273803949	0.000293855206109583	-0.0110697457566857	-0.00425158534198999
1135	0.901295900344849	-0.459089487791061	25.7729759216309	0.0136055024340749	0.000943203864153475	-0.0130177913233638	-0.00944637414067984
1136	0.25194725394249	0.839607775211334	25.5781726837158	-0.0100957229733467	0.00451462110504508	0.00256657530553639	-3.08191010844894e-05
1137	1.55064451694489	-0.459089487791061	25.9677810668945	0.00191722682211548	0.0142548503354192	-0.0110697457566857	-0.00782300252467394
1138	0.57662159204483	0.514933466911316	25.7080421447754	0.000293855206109583	-3.08191010844894e-05	0.000293855206109583	-3.08191010844894e-05
1139	0.57662159204483	0.839607775211334	25.3833675384521	0.00938473641872406	0.00386527273803949	-0.00327756232582033	0.000618529506027699
1140	0.57662159204483	1.48895645141602	25.3833675384521	0.00386527273803949	-3.08191010844894e-05	-0.00425158534198999	-0.00782300252467394
1141	0.57662159204483	0.514933466911316	25.5132369995117	0.00581331877037883	0.00386527273803949	-0.00912170019000769	0.00354059832170606
1142	1.22597026824951	0.514933466911316	25.318431854248	0.0106834331527352	0.00418994715437293	0.000293855206109583	-0.00684897974133492
1143	0.901295900344849	-0.459089487791061	25.5781726837158	0.00646266713738441	0.00126787810586393	-0.00587495695799589	0.00483929552137852
1144	0.57662159204483	0.190259143710136	25.3833675384521	-0.0100957229733467	0.00159255252219737	-0.00619963090866804	-0.00717365415766835
1145	0.901295900344849	-0.134415164589882	25.5132369995117	0.00613799272105098	0.000943203864153475	-0.00457625929266214	-0.00360223650932312
1146	-0.0727270469069481	0.514933466911316	25.6431064605713	0.0136055024340749	0.000943203864153475	0.00386527273803949	-0.00165419070981443
1147	1.22597026824951	0.190259143710136	25.5781726837158	0.00321592413820326	0.00548864435404539	0.000293855206109583	0.00386527273803949
1148	0.25194725394249	1.48895645141602	25.6431064605713	0.000618529506027699	0.00191722682211548	-0.00165419070981443	0.00321592413820326
1149	0.57662159204483	-0.459089487791061	26.1625862121582	-0.00555028254166245	0.00711201597005129	-0.00392691092565656	0.00808603875339031
1150	1.55064451694489	0.190259143710136	25.9028453826904	0.00808603875339031	-0.00490093370899558	-0.000680167751852423	-0.0126931173726916
1151	0.57662159204483	-0.134415164589882	25.7729759216309	-0.00490093370899558	-0.00555028254166245	0.00743668992072344	0.00289124972186983
1152	0.901295900344849	-0.134415164589882	25.7080421447754	0.00970941036939621	0.00776136433705688	0.000943203864153475	-0.00490093370899558
1153	0.57662159204483	-0.134415164589882	26.0327167510986	-0.00782300252467394	0.00321592413820326	-0.00782300252467394	-0.0026282137259841
1154	0.25194725394249	1.16428208351135	25.3833675384521	-0.0169138833880424	0.00613799272105098	-0.000680167751852423	-0.00197886489331722
1155	0.25194725394249	0.514933466911316	26.0976505279541	0.00451462110504508	0.0022419011220336	-0.00814767740666866	0.00289124972186983
1156	0.25194725394249	1.16428208351135	25.4483013153076	0.00354059832170606	-0.00425158534198999	-0.00360223650932312	0.00970941036939621
1157	-0.0727270469069481	0.514933466911316	25.6431064605713	0.0113327819854021	0.00418994715437293	-0.00360223650932312	0.00483929552137852
1158	0.901295900344849	0.190259143710136	25.7729759216309	-0.000355493422830477	0.000618529506027699	-3.08191010844894e-05	-0.00749832857400179
1159	0.901295900344849	-0.134415164589882	25.7729759216309	0.000618529506027699	0.00321592413820326	-0.00587495695799589	-0.00619963090866804
1160	1.22597026824951	0.514933466911316	25.9028453826904	0.00873538758605719	0.00191722682211548	0.00321592413820326	0.00191722682211548
1161	0.901295900344849	-0.783763766288757	26.0976505279541	-0.0130177913233638	0.00289124972186983	-0.00295288790948689	0.0022419011220336
1162	0.25194725394249	0.514933466911316	25.7729759216309	0.0149041991680861	0.00289124972186983	-0.00132951640989631	0.00970941036939621
1163	0.25194725394249	0.839607775211334	25.6431064605713	-0.000680167751852423	0.00418994715437293	-0.00360223650932312	-0.00360223650932312
1164	0.901295900344849	0.514933466911316	25.7080421447754	0.00711201597005129	0.00451462110504508	0.000943203864153475	-0.00847235135734081
1165	1.22597026824951	-0.459089487791061	25.7729759216309	0.00678734155371785	0.000618529506027699	0.000293855206109583	-0.00165419070981443
1166	0.25194725394249	0.839607775211334	25.7729759216309	0.00159255252219737	0.00776136433705688	-0.00327756232582033	0.000943203864153475
1167	1.22597026824951	-0.134415164589882	26.2275199890137	0.00678734155371785	-3.08191010844894e-05	-0.000355493422830477	0.0213976856321096
1168	0.25194725394249	1.16428208351135	25.5132369995117	0.0113327819854021	0.00613799272105098	0.00126787810586393	-0.00425158534198999
1169	0.57662159204483	0.514933466911316	25.7080421447754	0.00159255252219737	0.000293855206109583	-0.00392691092565656	0.00256657530553639
1170	0.57662159204483	0.514933466911316	25.7729759216309	-3.08191010844894e-05	-0.000355493422830477	0.00516396993771195	-0.00295288790948689
1171	0.57662159204483	-0.134415164589882	26.0976505279541	0.0022419011220336	0.00191722682211548	-3.08191010844894e-05	-0.00327756232582033
1172	0.25194725394249	1.48895645141602	25.7080421447754	0.00906006153672934	0.00289124972186983	0.00191722682211548	0.00159255252219737
1173	0.25194725394249	0.514933466911316	25.7729759216309	-0.00522560812532902	0.000293855206109583	-0.00197886489331722	-0.00327756232582033
1174	0.901295900344849	1.16428208351135	25.2534980773926	-0.0156151866540313	0.00191722682211548	-0.00360223650932312	-0.00879702530801296
1175	0.25194725394249	0.514933466911316	25.3833675384521	0.00970941036939621	0.00483929552137852	-0.0107450718060136	0.00841071270406246
1176	0.901295900344849	0.190259143710136	25.7080421447754	0.0188002903014421	-0.00165419070981443	-0.00425158534198999	0.00126787810586393
1177	0.25194725394249	0.839607775211334	25.5132369995117	0.00386527273803949	0.00483929552137852	0.000943203864153475	0.00613799272105098
1178	-0.0727270469069481	0.839607775211334	25.7080421447754	-0.00457625929266214	0.00321592413820326	-0.00522560812532902	-0.00132951640989631
1179	0.901295900344849	-0.134415164589882	25.6431064605713	-0.0217839982360601	-0.00392691092565656	-0.0100957229733467	-0.0026282137259841
1180	0.901295900344849	0.514933466911316	25.2534980773926	0.00354059832170606	-0.0026282137259841	-0.0100957229733467	-3.08191010844894e-05
1181	0.57662159204483	-0.134415164589882	25.6431064605713	0.00516396993771195	0.00289124972186983	-0.00847235135734081	-0.00100484199356288
1182	-0.0727270469069481	1.16428208351135	25.1885623931885	-0.000680167751852423	0.00516396993771195	-0.00360223650932312	0.00256657530553639
1183	0.25194725394249	0.514933466911316	25.1885623931885	-0.00360223650932312	0.00256657530553639	-0.00684897974133492	0.00483929552137852
1184	0.57662159204483	0.190259143710136	25.5132369995117	0.0022419011220336	0.00418994715437293	-0.00100484199356288	-0.000680167751852423
1185	-0.397401362657547	-0.134415164589882	25.5132369995117	0.01100810803473	-3.08191010844894e-05	-0.00490093370899558	-0.00100484199356288
1186	-0.397401362657547	1.16428208351135	25.318431854248	-0.00132951640989631	0.00386527273803949	-0.00619963090866804	0.00159255252219737
1187	-0.722075700759888	0.190259143710136	25.2534980773926	0.00321592413820326	0.0100340843200684	-0.00425158534198999	0.000943203864153475
1188	0.25194725394249	0.190259143710136	25.318431854248	-0.00782300252467394	0.00126787810586393	-0.00977104809135199	0.00386527273803949
1189	-0.397401362657547	0.514933466911316	25.2534980773926	0.00776136433705688	-3.08191010844894e-05	-0.00165419070981443	-0.00197886489331722
1190	-0.397401362657547	1.16428208351135	25.3833675384521	0.00613799272105098	0.00548864435404539	-0.0100957229733467	-0.00879702530801296
1191	-1.04674994945526	0.839607775211334	25.3833675384521	-0.00814767740666866	-0.00230353930965066	-0.00879702530801296	0.00386527273803949
1192	-1.04674994945526	1.48895645141602	25.0586929321289	-0.0100957229733467	0.01100810803473	-0.0026282137259841	0.00289124972186983
1193	-0.397401362657547	1.16428208351135	25.1885623931885	0.00321592413820326	-0.00132951640989631	-0.0107450718060136	0.00906006153672934
1194	-0.722075700759888	0.514933466911316	25.3833675384521	-0.0123684434220195	-0.00425158534198999	0.00126787810586393	0.000943203864153475
1195	0.25194725394249	0.190259143710136	25.4483013153076	-0.00392691092565656	0.000943203864153475	-0.0104203969240189	-0.00230353930965066
1196	-0.0727270469069481	0.190259143710136	26.0327167510986	0.0106834331527352	-0.0026282137259841	-0.00425158534198999	0.00808603875339031
1197	0.25194725394249	0.514933466911316	25.4483013153076	-0.000355493422830477	0.0022419011220336	-0.00944637414067984	0.00548864435404539
1198	-0.722075700759888	1.48895645141602	25.2534980773926	-0.00619963090866804	0.00516396993771195	-0.00425158534198999	0.01100810803473
1199	-0.397401362657547	0.839607775211334	25.123628616333	-0.00619963090866804	-0.000355493422830477	0.00191722682211548	-0.00782300252467394
1200	-1.04674994945526	1.48895645141602	25.1885623931885	-0.00165419070981443	0.0100340843200684	-0.00879702530801296	0.00354059832170606
1201	-0.397401362657547	0.514933466911316	25.318431854248	-0.0100957229733467	-0.00360223650932312	-0.00847235135734081	0.00841071270406246
1202	-1.04674994945526	1.48895645141602	25.4483013153076	0.00613799272105098	-0.00132951640989631	-0.00425158534198999	-0.00490093370899558
1203	-0.0727270469069481	-0.783763766288757	25.318431854248	-0.0113944197073579	0.00321592413820326	-0.00684897974133492	0.00613799272105098
1204	-0.397401362657547	1.16428208351135	25.0586929321289	-0.0159398596733809	0.00191722682211548	0.000618529506027699	-0.000355493422830477
1205	-0.722075700759888	0.839607775211334	24.9937572479248	0.000943203864153475	0.00191722682211548	-0.00814767740666866	-0.00295288790948689
1206	0.57662159204483	-0.134415164589882	25.6431064605713	-0.00814767740666866	0.000618529506027699	-0.00587495695799589	0.000943203864153475
1207	0.25194725394249	0.839607775211334	25.6431064605713	-0.0113944197073579	0.0100340843200684	-0.00327756232582033	0.00483929552137852
1208	0.901295900344849	0.190259143710136	25.9028453826904	-0.00717365415766835	0.00711201597005129	0.00191722682211548	0.000943203864153475
1209	1.55064451694489	-0.459089487791061	25.5781726837158	-0.00230353930965066	0.0103587592020631	-0.00490093370899558	0.00354059832170606
1210	0.25194725394249	1.16428208351135	24.9288234710693	-0.000680167751852423	-0.00230353930965066	-0.00555028254166245	-0.00392691092565656
1211	0.25194725394249	0.514933466911316	25.2534980773926	0.0106834331527352	-0.00392691092565656	-0.00490093370899558	0.0116574559360743
1212	0.25194725394249	0.839607775211334	25.3833675384521	0.00321592413820326	0.00743668992072344	0.000618529506027699	0.00159255252219737
1213	1.22597026824951	-0.459089487791061	25.5132369995117	0.00386527273803949	0.00191722682211548	-0.0104203969240189	0.00743668992072344
1214	0.57662159204483	-0.134415164589882	25.7080421447754	-0.0123684434220195	0.000293855206109583	-0.00230353930965066	0.00451462110504508
1215	1.22597026824951	-0.134415164589882	25.5781726837158	0.00808603875339031	-0.00230353930965066	-0.00782300252467394	-0.00295288790948689
1216	0.25194725394249	0.839607775211334	25.0586929321289	-0.0120437685400248	-0.00197886489331722	-0.000680167751852423	-0.000355493422830477
1217	1.22597026824951	-0.459089487791061	25.3833675384521	-0.00490093370899558	0.00191722682211548	0.000618529506027699	-0.00197886489331722
1218	1.55064451694489	0.514933466911316	25.1885623931885	0.00354059832170606	0.00418994715437293	-0.00457625929266214	0.000943203864153475
1219	1.22597026824951	0.839607775211334	25.4483013153076	0.00386527273803949	-0.00425158534198999	0.00159255252219737	0.00613799272105098
1220	0.25194725394249	1.16428208351135	25.3833675384521	0.00613799272105098	-3.08191010844894e-05	-0.00230353930965066	-0.00165419070981443
1221	1.55064451694489	0.514933466911316	24.9937572479248	0.00483929552137852	-0.000680167751852423	-0.00619963090866804	0.00321592413820326
1222	1.22597026824951	-0.459089487791061	25.2534980773926	0.0116574559360743	0.00386527273803949	-0.00457625929266214	0.00548864435404539
1223	1.22597026824951	-0.134415164589882	25.5781726837158	-0.00295288790948689	0.00354059832170606	-0.00490093370899558	-0.00360223650932312
1224	0.901295900344849	0.839607775211334	25.318431854248	0.00354059832170606	0.000618529506027699	-0.00132951640989631	-0.0026282137259841
1225	0.901295900344849	0.514933466911316	25.5781726837158	0.0126314787194133	-0.000680167751852423	-0.00230353930965066	-0.00132951640989631
1226	0.25194725394249	0.190259143710136	25.7729759216309	0.0145795252174139	-0.00132951640989631	-0.000680167751852423	0.00451462110504508
1227	0.901295900344849	0.514933466911316	25.1885623931885	0.00711201597005129	-3.08191010844894e-05	-0.000355493422830477	0.00386527273803949
1228	-0.397401362657547	0.839607775211334	25.6431064605713	0.00191722682211548	0.00548864435404539	-3.08191010844894e-05	0.000943203864153475
1229	1.55064451694489	-1.10843813419342	25.837911605835	-0.00587495695799589	0.000293855206109583	-0.00100484199356288	0.00581331877037883
1230	0.901295900344849	-0.459089487791061	25.9677810668945	0.0142548503354192	-0.00100484199356288	-0.00392691092565656	0.00289124972186983
1231	1.55064451694489	-0.783763766288757	25.9028453826904	0.0252937767654657	-0.00100484199356288	-0.00555028254166245	0.00906006153672934
1232	0.901295900344849	-0.459089487791061	25.6431064605713	-0.00197886489331722	0.000293855206109583	0.000943203864153475	0.00776136433705688
1233	1.87531888484955	-0.783763766288757	25.7080421447754	0.00743668992072344	-0.00100484199356288	-0.000355493422830477	-0.00100484199356288
1234	0.25194725394249	-0.134415164589882	25.3833675384521	0.0100340843200684	-0.00717365415766835	-0.00684897974133492	-0.00619963090866804
1235	0.901295900344849	-0.783763766288757	25.5781726837158	-0.00684897974133492	-0.00782300252467394	0.00386527273803949	0.0136055024340749
1236	0.25194725394249	0.190259143710136	25.318431854248	-0.000680167751852423	-0.00652430532500148	-0.00652430532500148	0.00191722682211548
1237	1.22597026824951	-0.459089487791061	25.9028453826904	0.00613799272105098	-0.00490093370899558	-0.00100484199356288	0.0171769186854362
1238	0.901295900344849	-1.10843813419342	25.5781726837158	-0.0026282137259841	-0.00684897974133492	-0.00425158534198999	-0.00717365415766835
1239	1.55064451694489	-1.43311238288879	25.4483013153076	0.00418994715437293	-0.00619963090866804	-0.00619963090866804	-0.00100484199356288
1240	1.22597026824951	-1.43311238288879	25.5781726837158	0.00711201597005129	-0.0104203969240189	0.00256657530553639	0.00159255252219737
1241	1.87531888484955	-1.75778675079346	25.7080421447754	-0.000680167751852423	-0.00749832857400179	-0.00652430532500148	-0.00360223650932312
1242	0.25194725394249	-0.783763766288757	25.7729759216309	0.00289124972186983	-0.00425158534198999	-0.00360223650932312	0.00289124972186983
1243	0.57662159204483	-1.10843813419342	25.9677810668945	-0.0133424662053585	-0.00782300252467394	-0.00197886489331722	-3.08191010844894e-05
1244	0.901295900344849	-1.75778675079346	25.7729759216309	0.00873538758605719	-0.00944637414067984	0.00418994715437293	-0.00457625929266214
1245	1.55064451694489	-1.43311238288879	25.5132369995117	0.00808603875339031	-0.0100957229733467	0.0022419011220336	0.00159255252219737
1246	0.25194725394249	-0.134415164589882	25.5132369995117	0.0113327819854021	-0.00360223650932312	0.00159255252219737	0.00159255252219737
1247	1.55064451694489	-2.08246111869812	25.9028453826904	-0.00132951640989631	0.00613799272105098	0.0022419011220336	0.0103587592020631
1248	-0.0727270469069481	-0.459089487791061	25.5132369995117	-0.00619963090866804	-0.00392691092565656	-0.00684897974133492	-0.00230353930965066
1249	1.55064451694489	-1.43311238288879	25.7729759216309	-3.08191010844894e-05	-0.00165419070981443	-0.00230353930965066	-0.00100484199356288
1250	0.901295900344849	-1.75778675079346	25.4483013153076	0.0136055024340749	-0.00782300252467394	-0.00165419070981443	-0.000355493422830477
1251	1.55064451694489	-0.783763766288757	25.318431854248	-0.0156151866540313	-0.00165419070981443	-0.00522560812532902	0.00581331877037883
1252	1.22597026824951	-0.459089487791061	25.5132369995117	-0.00814767740666866	-0.00847235135734081	0.000293855206109583	-0.0026282137259841
1253	1.55064451694489	-1.75778675079346	25.7729759216309	0.00808603875339031	0.00386527273803949	0.00451462110504508	0.00386527273803949
1254	1.22597026824951	-1.43311238288879	26.0327167510986	-0.00100484199356288	-0.00912170019000769	-0.00100484199356288	0.00386527273803949
1255	0.901295900344849	-1.43311238288879	26.1625862121582	0.0022419011220336	-0.0107450718060136	0.00256657530553639	-0.00879702530801296
1256	0.901295900344849	-1.10843813419342	25.7729759216309	0.00970941036939621	-0.00555028254166245	-0.00100484199356288	0.00191722682211548
1257	1.22597026824951	-1.10843813419342	25.7729759216309	-0.00944637414067984	-0.00522560812532902	-0.00132951640989631	-0.00587495695799589
1258	0.25194725394249	-0.134415164589882	25.9677810668945	-0.00230353930965066	-0.0113944197073579	-0.000355493422830477	-0.00165419070981443
1259	0.901295900344849	-0.783763766288757	25.7080421447754	-0.0156151866540313	-0.000355493422830477	0.00289124972186983	-0.00425158534198999
1260	0.25194725394249	-0.459089487791061	25.9028453826904	-0.0126931173726916	-0.00912170019000769	0.000618529506027699	-0.00652430532500148
1261	-0.0727270469069481	-0.783763766288757	25.9677810668945	0.0123068047687411	-0.00652430532500148	-0.00230353930965066	0.00126787810586393
1262	0.901295900344849	-0.783763766288757	25.7729759216309	0.00678734155371785	0.00516396993771195	0.00289124972186983	-0.00230353930965066
1263	0.901295900344849	-1.43311238288879	25.7080421447754	0.000293855206109583	-0.00457625929266214	0.00354059832170606	-0.00197886489331722
1264	1.22597026824951	-1.10843813419342	25.7080421447754	-0.00360223650932312	-0.00457625929266214	0.00191722682211548	0.000293855206109583
1265	1.55064451694489	-2.08246111869812	25.9028453826904	0.00711201597005129	-0.00977104809135199	-0.000680167751852423	-0.0100957229733467
1266	0.25194725394249	0.190259143710136	25.9028453826904	0.00548864435404539	0.00126787810586393	-0.0026282137259841	0.00191722682211548
1267	1.55064451694489	-1.10843813419342	25.9028453826904	-0.00814767740666866	-0.00360223650932312	-3.08191010844894e-05	0.00646266713738441
1268	0.901295900344849	-1.10843813419342	25.7729759216309	-0.00132951640989631	0.000618529506027699	0.00126787810586393	0.00743668992072344
1269	0.901295900344849	-0.134415164589882	25.5132369995117	-0.0152905117720366	-0.00425158534198999	-0.00230353930965066	0.00873538758605719
1270	-0.397401362657547	-0.134415164589882	25.5132369995117	-0.00490093370899558	0.0022419011220336	-3.08191010844894e-05	-0.00100484199356288
1271	0.25194725394249	0.190259143710136	25.7729759216309	0.00873538758605719	-0.00912170019000769	-0.00522560812532902	0.00548864435404539
1272	-0.397401362657547	-0.134415164589882	25.837911605835	-0.0026282137259841	-0.00100484199356288	-0.00100484199356288	-0.00555028254166245
1273	0.901295900344849	-1.10843813419342	25.9028453826904	-0.00197886489331722	-0.00100484199356288	-0.000355493422830477	-0.00132951640989631
1274	0.901295900344849	-1.10843813419342	25.9028453826904	-0.00977104809135199	-0.00522560812532902	-3.08191010844894e-05	0.00483929552137852
1275	0.901295900344849	-0.459089487791061	25.5781726837158	-0.000355493422830477	-0.0113944197073579	0.00159255252219737	-0.00879702530801296
1276	0.25194725394249	-0.134415164589882	25.6431064605713	0.00906006153672934	0.00321592413820326	-0.00132951640989631	0.00613799272105098
1277	0.25194725394249	-0.134415164589882	25.837911605835	-0.00425158534198999	-0.000680167751852423	-0.00327756232582033	-0.00197886489331722
1278	1.22597026824951	-0.783763766288757	26.1625862121582	-0.00717365415766835	0.00548864435404539	-0.000680167751852423	0.00483929552137852
1279	1.55064451694489	-0.783763766288757	25.6431064605713	-0.0175632312893867	0.00126787810586393	0.00256657530553639	0.00418994715437293
1280	0.57662159204483	-0.134415164589882	25.5132369995117	0.00873538758605719	-0.00100484199356288	-3.08191010844894e-05	-0.00230353930965066
1281	0.57662159204483	-0.134415164589882	25.7729759216309	-0.0026282137259841	-0.00165419070981443	0.0022419011220336	0.000293855206109583
1282	0.57662159204483	-1.10843813419342	25.5781726837158	-0.0107450718060136	0.000618529506027699	-0.00425158534198999	0.00321592413820326
1283	1.55064451694489	-0.783763766288757	25.7080421447754	-0.000355493422830477	0.00386527273803949	0.00321592413820326	-0.00392691092565656
1284	0.25194725394249	-0.459089487791061	26.0327167510986	0.00126787810586393	0.000293855206109583	-0.00782300252467394	0.00873538758605719
1285	0.25194725394249	0.190259143710136	25.5132369995117	0.00289124972186983	-0.00490093370899558	0.000618529506027699	0.00321592413820326
1286	0.901295900344849	-0.783763766288757	25.4483013153076	0.000618529506027699	0.00126787810586393	-0.000355493422830477	0.0149041991680861
1287	0.25194725394249	0.514933466911316	25.1885623931885	0.00483929552137852	-0.00165419070981443	-0.00457625929266214	0.00776136433705688
1288	0.25194725394249	-0.459089487791061	25.7080421447754	0.000293855206109583	0.00191722682211548	0.0022419011220336	0.0022419011220336
1289	1.55064451694489	-0.783763766288757	25.5781726837158	0.00321592413820326	-0.00749832857400179	-0.00100484199356288	0.00938473641872406
1290	0.901295900344849	-0.783763766288757	25.837911605835	-0.00197886489331722	-0.00295288790948689	0.00191722682211548	-0.0026282137259841
1291	1.22597026824951	-0.783763766288757	25.6431064605713	0.020423661917448	-0.000355493422830477	-0.00100484199356288	-0.00555028254166245
1292	0.901295900344849	-0.459089487791061	25.4483013153076	-0.00652430532500148	0.000943203864153475	-0.000355493422830477	0.0103587592020631
1293	0.25194725394249	-0.783763766288757	25.9028453826904	-0.0146411629393697	0.0022419011220336	0.0022419011220336	-3.08191010844894e-05
1294	0.57662159204483	0.190259143710136	25.5132369995117	-0.0162645354866982	-0.00197886489331722	-0.000355493422830477	-0.00652430532500148
1295	1.55064451694489	-1.10843813419342	25.6431064605713	0.00938473641872406	0.00256657530553639	0.00646266713738441	0.0103587592020631
1296	0.901295900344849	-0.783763766288757	25.9028453826904	-0.0133424662053585	-0.00457625929266214	-0.00165419070981443	-0.00230353930965066
1297	0.901295900344849	0.190259143710136	25.0586929321289	0.00678734155371785	-0.00327756232582033	-0.000680167751852423	0.0142548503354192
1298	0.57662159204483	0.839607775211334	25.5132369995117	-0.00944637414067984	0.0103587592020631	0.00483929552137852	-0.00814767740666866
1299	0.57662159204483	-0.783763766288757	25.7080421447754	0.00646266713738441	0.0022419011220336	-0.00522560812532902	-0.00912170019000769
1300	1.22597026824951	-0.783763766288757	25.7080421447754	-0.00782300252467394	-0.000680167751852423	0.00126787810586393	0.00678734155371785
1301	1.55064451694489	-0.459089487791061	25.7080421447754	-0.000680167751852423	0.00191722682211548	-3.08191010844894e-05	0.00386527273803949
1302	0.25194725394249	-0.459089487791061	25.9677810668945	0.00548864435404539	-0.00100484199356288	-0.00749832857400179	0.012956153601408
1303	0.57662159204483	0.190259143710136	25.2534980773926	-0.00782300252467394	0.00354059832170606	0.00159255252219737	-0.00132951640989631
1304	-0.0727270469069481	0.514933466911316	25.2534980773926	-0.0169138833880424	-0.00132951640989631	-0.00132951640989631	-0.00749832857400179
1305	0.901295900344849	-0.783763766288757	25.6431064605713	0.00126787810586393	-0.00749832857400179	0.0022419011220336	0.00256657530553639
1306	0.57662159204483	0.190259143710136	25.6431064605713	0.0463976077735424	-0.00100484199356288	-0.00360223650932312	0.00289124972186983
1307	1.22597026824951	-1.10843813419342	25.7729759216309	-0.0026282137259841	-0.00100484199356288	-0.00587495695799589	0.00678734155371785
1308	0.25194725394249	0.190259143710136	25.6431064605713	0.0022419011220336	0.00483929552137852	0.00256657530553639	-3.08191010844894e-05
1309	0.25194725394249	-0.459089487791061	25.4483013153076	-0.00847235135734081	0.00159255252219737	0.00159255252219737	-0.00100484199356288
1310	-0.0727270469069481	-0.459089487791061	25.5781726837158	0.00646266713738441	0.00354059832170606	0.00289124972186983	-0.00165419070981443
1311	0.25194725394249	-0.134415164589882	25.6431064605713	0.0200989879667759	-0.00425158534198999	0.00256657530553639	0.00483929552137852
1312	-0.0727270469069481	0.839607775211334	25.6431064605713	-0.0026282137259841	-0.0026282137259841	-0.00165419070981443	0.00678734155371785
1313	0.25194725394249	0.514933466911316	25.318431854248	0.00548864435404539	0.00256657530553639	0.000943203864153475	0.00613799272105098
1314	1.22597026824951	-0.459089487791061	25.2534980773926	0.000293855206109583	-3.08191010844894e-05	-0.00587495695799589	-0.00490093370899558
1315	1.22597026824951	-0.134415164589882	25.5781726837158	0.00451462110504508	0.00548864435404539	0.00743668992072344	0.000618529506027699
1316	0.57662159204483	0.839607775211334	25.0586929321289	0.00646266713738441	-0.00132951640989631	-0.0026282137259841	0.00873538758605719
1317	0.901295900344849	-0.459089487791061	25.1885623931885	0.0106834331527352	0.00289124972186983	-0.00327756232582033	0.00289124972186983
1318	0.57662159204483	-0.134415164589882	25.1885623931885	-0.00425158534198999	-3.08191010844894e-05	0.00289124972186983	0.00906006153672934
1319	0.901295900344849	0.839607775211334	25.7080421447754	0.00808603875339031	0.000293855206109583	-0.00197886489331722	-0.00132951640989631
1320	-0.0727270469069481	0.514933466911316	25.318431854248	-0.00522560812532902	-0.00132951640989631	0.00354059832170606	-0.00197886489331722
1321	0.25194725394249	0.839607775211334	24.9937572479248	0.00613799272105098	0.000293855206109583	-0.000680167751852423	-0.00132951640989631
1322	0.25194725394249	1.16428208351135	25.1885623931885	-0.00490093370899558	0.00516396993771195	-0.00490093370899558	0.00126787810586393
1323	1.55064451694489	-0.459089487791061	25.5781726837158	0.0113327819854021	0.000293855206109583	0.00613799272105098	0.00743668992072344
1324	1.22597026824951	-0.459089487791061	25.837911605835	-0.0100957229733467	0.00516396993771195	-0.00684897974133492	0.0132808275520802
1325	0.57662159204483	0.839607775211334	25.5781726837158	0.00906006153672934	0.00289124972186983	0.00743668992072344	-0.00295288790948689
1326	0.57662159204483	0.190259143710136	25.3833675384521	0.0100340843200684	0.00126787810586393	-0.00327756232582033	0.00906006153672934
1327	0.25194725394249	-0.134415164589882	25.5781726837158	0.00873538758605719	0.00256657530553639	-0.00619963090866804	0.00548864435404539
1328	0.57662159204483	-0.134415164589882	25.6431064605713	-0.0143164889886975	0.00418994715437293	-3.08191010844894e-05	0.00743668992072344
1329	0.57662159204483	0.839607775211334	25.123628616333	-0.00327756232582033	-0.00230353930965066	-0.00555028254166245	-0.00327756232582033
1330	0.25194725394249	0.839607775211334	25.4483013153076	0.00451462110504508	0.00808603875339031	-0.00197886489331722	0.00548864435404539
1331	0.57662159204483	0.190259143710136	25.5781726837158	0.00906006153672934	-0.00197886489331722	-0.00360223650932312	-0.00782300252467394
1332	0.57662159204483	0.514933466911316	25.6431064605713	-0.00814767740666866	0.00548864435404539	-0.00230353930965066	0.00873538758605719
1333	0.901295900344849	-0.134415164589882	25.1885623931885	-0.0139918150380254	0.00126787810586393	0.00483929552137852	0.000618529506027699
1334	1.22597026824951	-0.783763766288757	25.6431064605713	0.0136055024340749	-0.00879702530801296	-0.00295288790948689	-0.00814767740666866
1335	0.25194725394249	0.839607775211334	25.2534980773926	0.0100340843200684	0.00289124972186983	0.0022419011220336	0.00613799272105098
1336	0.57662159204483	-0.459089487791061	25.3833675384521	0.00841071270406246	-0.00132951640989631	-3.08191010844894e-05	-0.0026282137259841
1337	0.57662159204483	0.514933466911316	25.4483013153076	0.0162028968334198	-3.08191010844894e-05	-0.00457625929266214	0.000943203864153475
1338	0.901295900344849	-0.134415164589882	25.5781726837158	0.0116574559360743	0.0100340843200684	0.00191722682211548	-0.00717365415766835
1339	1.55064451694489	0.190259143710136	25.318431854248	0.00451462110504508	0.000943203864153475	-0.00360223650932312	-0.00555028254166245
1340	0.901295900344849	-0.134415164589882	25.4483013153076	-0.0149658378213644	-0.00619963090866804	-0.00165419070981443	0.00289124972186983
1341	1.55064451694489	0.190259143710136	25.4483013153076	-0.0126931173726916	0.00321592413820326	-0.00197886489331722	-0.00782300252467394
1342	1.22597026824951	-0.783763766288757	25.6431064605713	-0.00619963090866804	0.00289124972186983	-0.00490093370899558	0.00678734155371785
1343	0.57662159204483	0.839607775211334	25.7080421447754	0.00354059832170606	0.00126787810586393	-0.00132951640989631	-0.00360223650932312
1344	-0.0727270469069481	1.16428208351135	25.4483013153076	0.0100340843200684	0.000293855206109583	-0.00749832857400179	-0.00717365415766835
1345	0.901295900344849	1.16428208351135	25.3833675384521	0.0113327819854021	-0.00327756232582033	0.000943203864153475	-0.00230353930965066
1346	1.22597026824951	-0.134415164589882	25.5132369995117	0.00776136433705688	0.00483929552137852	-0.00295288790948689	-3.08191010844894e-05
1347	0.901295900344849	1.16428208351135	25.123628616333	0.00841071270406246	0.00418994715437293	-0.00490093370899558	-0.00555028254166245
1348	0.57662159204483	-0.134415164589882	25.5781726837158	0.00516396993771195	0.00548864435404539	-0.00197886489331722	-0.000355493422830477
1349	1.22597026824951	0.190259143710136	25.837911605835	0.00289124972186983	0.00126787810586393	-0.00132951640989631	-0.00457625929266214
1350	0.901295900344849	-0.134415164589882	25.7080421447754	-0.0026282137259841	-0.00847235135734081	0.00548864435404539	-0.0133424662053585
1351	0.901295900344849	-0.134415164589882	25.1885623931885	0.0103587592020631	0.00289124972186983	-0.00684897974133492	-0.00425158534198999
1352	0.901295900344849	-0.134415164589882	25.5132369995117	0.00483929552137852	0.00191722682211548	-0.00132951640989631	-0.00295288790948689
1353	0.901295900344849	0.190259143710136	25.4483013153076	0.00483929552137852	0.00126787810586393	-0.00522560812532902	-0.00619963090866804
1354	0.57662159204483	1.16428208351135	25.2534980773926	-0.0133424662053585	0.00386527273803949	-0.00490093370899558	-0.00457625929266214
1355	1.22597026824951	-0.134415164589882	25.7729759216309	-0.00100484199356288	0.00321592413820326	0.00256657530553639	-0.00425158534198999
1356	0.57662159204483	-0.134415164589882	25.6431064605713	0.00386527273803949	-0.00197886489331722	-0.00327756232582033	-0.00230353930965066
1357	1.22597026824951	0.190259143710136	25.4483013153076	0.00191722682211548	-3.08191010844894e-05	-0.00457625929266214	-0.00425158534198999
1358	-0.0727270469069481	1.16428208351135	25.3833675384521	0.00678734155371785	0.00126787810586393	0.00159255252219737	-0.0026282137259841
1359	0.25194725394249	1.16428208351135	24.9937572479248	-0.017887907102704	0.00516396993771195	-0.00847235135734081	-0.00977104809135199
1360	0.25194725394249	-0.459089487791061	25.837911605835	-0.00717365415766835	-0.00360223650932312	-0.00165419070981443	-0.000355493422830477
1361	-0.0727270469069481	0.190259143710136	25.837911605835	0.00354059832170606	0.0022419011220336	-0.000355493422830477	0.00289124972186983
1362	0.25194725394249	0.514933466911316	25.5781726837158	0.00386527273803949	0.00808603875339031	-0.00912170019000769	-0.00717365415766835
1363	0.57662159204483	1.16428208351135	24.9937572479248	0.000943203864153475	0.00743668992072344	-0.00230353930965066	-0.00392691092565656
1364	0.901295900344849	0.190259143710136	25.123628616333	0.00516396993771195	-0.00197886489331722	-0.00847235135734081	-0.000680167751852423
1365	0.901295900344849	0.514933466911316	25.318431854248	0.00548864435404539	0.00321592413820326	-0.00360223650932312	-0.0130177913233638
1366	0.57662159204483	0.839607775211334	25.5132369995117	0.0152288740500808	0.00126787810586393	-0.00749832857400179	0.00451462110504508
1367	1.22597026824951	-0.134415164589882	25.9028453826904	0.00548864435404539	0.0022419011220336	-0.00327756232582033	0.000293855206109583
1368	0.25194725394249	0.839607775211334	25.7729759216309	-0.00912170019000769	0.00159255252219737	-0.00230353930965066	0.000618529506027699
1369	0.25194725394249	1.16428208351135	25.3833675384521	0.00159255252219737	0.00386527273803949	-0.0026282137259841	-0.00295288790948689
1370	0.901295900344849	-0.459089487791061	25.7080421447754	0.00354059832170606	-0.00522560812532902	0.000293855206109583	-3.08191010844894e-05
1371	0.901295900344849	-0.459089487791061	25.6431064605713	-0.00392691092565656	-0.00425158534198999	-0.00425158534198999	-0.00490093370899558
1372	0.25194725394249	0.514933466911316	25.6431064605713	0.00418994715437293	-0.00197886489331722	-0.00619963090866804	0.00581331877037883
1373	-0.397401362657547	0.839607775211334	25.7729759216309	0.00483929552137852	0.00581331877037883	-0.00360223650932312	-0.00197886489331722
1374	0.57662159204483	0.514933466911316	25.5781726837158	0.0100340843200684	0.00646266713738441	-0.000355493422830477	0.000943203864153475
1375	0.25194725394249	1.16428208351135	25.7080421447754	-0.00457625929266214	-0.000680167751852423	-0.000680167751852423	-0.00490093370899558
1376	0.25194725394249	0.514933466911316	25.5781726837158	0.0022419011220336	-0.0026282137259841	-0.00360223650932312	0.00451462110504508
1377	1.22597026824951	-0.134415164589882	25.9028453826904	-0.00100484199356288	0.000943203864153475	0.00126787810586393	0.00808603875339031
1378	0.57662159204483	-0.134415164589882	25.9028453826904	-0.0100957229733467	-0.00230353930965066	-0.0107450718060136	-0.00684897974133492
1379	0.57662159204483	0.839607775211334	25.7080421447754	0.00386527273803949	0.00646266713738441	-0.00132951640989631	-0.0113944197073579
1380	0.25194725394249	0.839607775211334	25.3833675384521	0.00516396993771195	-0.00100484199356288	0.000943203864153475	0.00906006153672934
1381	0.25194725394249	1.16428208351135	25.3833675384521	-0.000680167751852423	0.00776136433705688	-0.00132951640989631	-0.00425158534198999
1382	1.22597026824951	0.190259143710136	25.2534980773926	0.0142548503354192	0.00841071270406246	0.00126787810586393	0.00776136433705688
1383	1.22597026824951	-0.459089487791061	25.6431064605713	-0.0201606266200542	-0.000355493422830477	-0.0117190945893526	-0.0130177913233638
1384	0.901295900344849	0.190259143710136	25.7729759216309	0.00321592413820326	0.00808603875339031	0.00191722682211548	-0.00944637414067984
1385	0.25194725394249	0.839607775211334	25.7080421447754	0.00906006153672934	0.00256657530553639	0.00354059832170606	-0.00327756232582033
1386	0.57662159204483	0.839607775211334	25.1885623931885	0.0103587592020631	0.00354059832170606	-0.00360223650932312	0.0022419011220336
1387	0.25194725394249	0.514933466911316	25.4483013153076	0.012956153601408	0.0100340843200684	-0.000355493422830477	0.00354059832170606
1388	1.22597026824951	-0.783763766288757	25.7729759216309	0.00256657530553639	0.00159255252219737	-0.00879702530801296	-0.00392691092565656
1389	0.57662159204483	0.839607775211334	25.5132369995117	-0.017887907102704	0.00581331877037883	-0.00587495695799589	-0.00977104809135199
1390	0.57662159204483	1.16428208351135	25.9028453826904	0.00451462110504508	-0.00100484199356288	0.00289124972186983	0.00873538758605719
1391	0.57662159204483	0.839607775211334	25.837911605835	0.00970941036939621	0.00386527273803949	-0.00295288790948689	-0.000680167751852423
1392	-0.397401362657547	1.16428208351135	25.2534980773926	0.00646266713738441	0.00126787810586393	-0.00295288790948689	0.00581331877037883
1393	1.22597026824951	0.190259143710136	25.5132369995117	0.00808603875339031	0.00386527273803949	-0.00295288790948689	-0.0026282137259841
1394	1.22597026824951	-0.459089487791061	25.6431064605713	0.00613799272105098	-3.08191010844894e-05	-0.00295288790948689	-0.00717365415766835
1395	0.57662159204483	1.16428208351135	25.6431064605713	0.00646266713738441	-0.00197886489331722	0.00354059832170606	-0.00100484199356288
1396	0.901295900344849	-0.459089487791061	25.9028453826904	0.00191722682211548	-0.0026282137259841	-0.00749832857400179	0.00548864435404539
1397	0.25194725394249	1.16428208351135	25.7080421447754	-0.00457625929266214	-0.000680167751852423	-0.00360223650932312	0.00483929552137852
1398	0.25194725394249	1.16428208351135	25.7729759216309	0.000943203864153475	0.00483929552137852	-0.00587495695799589	0.0022419011220336
1399	1.55064451694489	0.190259143710136	25.837911605835	-0.00749832857400179	-0.000680167751852423	0.000293855206109583	-0.00879702530801296
1400	0.57662159204483	-0.134415164589882	25.9677810668945	-0.00165419070981443	-0.00295288790948689	-0.00360223650932312	0.00191722682211548
1401	1.22597026824951	-0.134415164589882	25.5781726837158	0.00938473641872406	0.00581331877037883	-0.00165419070981443	-0.00587495695799589
1402	1.22597026824951	-0.134415164589882	25.9677810668945	-0.0172385573387146	0.00678734155371785	-0.00457625929266214	-0.00425158534198999
1403	0.25194725394249	1.48895645141602	25.3833675384521	0.00321592413820326	-3.08191010844894e-05	-0.00392691092565656	0.00159255252219737
1404	0.57662159204483	0.839607775211334	25.3833675384521	0.0171769186854362	0.000618529506027699	-0.00392691092565656	0.000618529506027699
1405	0.901295900344849	1.16428208351135	25.2534980773926	-0.00619963090866804	-0.00295288790948689	0.0022419011220336	-0.00749832857400179
1406	1.22597026824951	-0.134415164589882	25.5781726837158	0.0100340843200684	0.00386527273803949	-0.00782300252467394	0.00678734155371785
1407	0.57662159204483	1.48895645141602	25.318431854248	0.000943203864153475	0.00191722682211548	0.00613799272105098	0.000618529506027699
1408	0.25194725394249	-0.459089487791061	25.837911605835	0.0103587592020631	0.0022419011220336	-0.00522560812532902	0.00548864435404539
1409	1.22597026824951	0.839607775211334	25.7729759216309	-0.00392691092565656	0.00743668992072344	-0.00360223650932312	-0.00360223650932312
1410	1.22597026824951	-0.134415164589882	25.4483013153076	0.00711201597005129	-0.00165419070981443	-0.00457625929266214	-0.0126931173726916
1411	1.22597026824951	-0.134415164589882	25.5132369995117	0.00256657530553639	0.00191722682211548	-0.0026282137259841	0.00354059832170606
1412	0.901295900344849	-0.459089487791061	25.7080421447754	-0.00652430532500148	0.00581331877037883	-0.00652430532500148	0.00289124972186983
1413	0.57662159204483	-0.134415164589882	25.837911605835	0.00354059832170606	-0.00619963090866804	-0.0107450718060136	-0.00295288790948689
1414	0.57662159204483	0.514933466911316	25.837911605835	-0.000680167751852423	-0.00425158534198999	-0.0026282137259841	0.00126787810586393
1415	1.22597026824951	-0.134415164589882	25.4483013153076	-0.00587495695799589	-3.08191010844894e-05	-0.00197886489331722	-0.00165419070981443
1416	0.901295900344849	0.514933466911316	25.5781726837158	-0.00425158534198999	0.00354059832170606	0.000943203864153475	0.00516396993771195
1417	1.22597026824951	0.514933466911316	25.2534980773926	-0.00522560812532902	0.00970941036939621	0.000618529506027699	-0.000355493422830477
1418	0.25194725394249	1.16428208351135	25.318431854248	-0.00977104809135199	-0.00230353930965066	-0.0136671401560307	0.0132808275520802
1419	0.57662159204483	1.16428208351135	25.318431854248	-0.00977104809135199	0.0103587592020631	0.00451462110504508	-0.000680167751852423
1420	0.57662159204483	0.839607775211334	25.6431064605713	-0.00230353930965066	0.00711201597005129	0.00126787810586393	-0.00555028254166245
1421	0.25194725394249	1.48895645141602	25.2534980773926	-0.00327756232582033	-0.00360223650932312	-0.00814767740666866	-3.08191010844894e-05
1422	0.25194725394249	1.16428208351135	25.0586929321289	0.00354059832170606	0.00159255252219737	-0.00490093370899558	0.000293855206109583
1423	0.901295900344849	0.839607775211334	24.9937572479248	-0.0136671401560307	0.00418994715437293	-0.00652430532500148	0.00191722682211548
1424	0.901295900344849	0.190259143710136	25.123628616333	-0.00457625929266214	0.00613799272105098	-0.00490093370899558	0.00256657530553639
1425	0.57662159204483	0.190259143710136	25.318431854248	0.000618529506027699	-0.00684897974133492	0.00516396993771195	-0.00457625929266214
1426	0.25194725394249	0.514933466911316	25.9677810668945	-0.00749832857400179	0.00711201597005129	-0.00652430532500148	0.00354059832170606
1427	0.57662159204483	0.190259143710136	25.5781726837158	0.00678734155371785	0.0113327819854021	-0.000355493422830477	0.01100810803473
1428	-0.0727270469069481	0.839607775211334	25.123628616333	-0.00619963090866804	-0.000355493422830477	-0.00684897974133492	0.00743668992072344
1429	-0.722075700759888	0.190259143710136	25.318431854248	-0.0185372550040483	0.00191722682211548	0.0022419011220336	0.00386527273803949
1430	1.22597026824951	-0.459089487791061	25.3833675384521	-0.000355493422830477	0.00159255252219737	-0.000680167751852423	0.0022419011220336
1431	0.57662159204483	0.190259143710136	25.6431064605713	-0.00944637414067984	0.000943203864153475	0.000618529506027699	0.00386527273803949
1432	0.25194725394249	-0.459089487791061	25.6431064605713	-0.00684897974133492	0.00321592413820326	0.00126787810586393	0.00613799272105098
1433	-0.722075700759888	1.16428208351135	25.123628616333	-0.00392691092565656	0.00354059832170606	-0.00814767740666866	0.00354059832170606
1434	-0.722075700759888	1.16428208351135	24.9937572479248	0.0103587592020631	0.000618529506027699	-0.00327756232582033	-0.00944637414067984
1435	-0.722075700759888	0.514933466911316	25.3833675384521	0.00548864435404539	-0.00327756232582033	0.00321592413820326	-0.000355493422830477
1436	-0.397401362657547	0.514933466911316	25.1885623931885	-0.00879702530801296	-0.00555028254166245	-0.00425158534198999	0.00418994715437293
1437	-1.04674994945526	0.190259143710136	25.318431854248	0.00743668992072344	-0.000355493422830477	0.00191722682211548	0.000618529506027699
1438	0.57662159204483	-0.134415164589882	25.7080421447754	-0.00944637414067984	-3.08191010844894e-05	-0.0126931173726916	-0.0026282137259841
1439	-0.0727270469069481	1.16428208351135	25.0586929321289	-0.000680167751852423	0.00483929552137852	0.00289124972186983	-0.00652430532500148
1440	0.25194725394249	0.839607775211334	25.0586929321289	-0.000680167751852423	0.00159255252219737	-0.00165419070981443	0.00386527273803949
1441	-0.397401362657547	1.16428208351135	24.9937572479248	-0.00100484199356288	0.0022419011220336	-0.00327756232582033	-0.00165419070981443
1442	0.57662159204483	-0.783763766288757	25.4483013153076	0.00743668992072344	-0.000355493422830477	-0.00132951640989631	0.00516396993771195
1443	-0.0727270469069481	0.190259143710136	25.5132369995117	0.000293855206109583	0.00451462110504508	-0.00327756232582033	0.00256657530553639
1444	0.901295900344849	-0.134415164589882	25.6431064605713	-0.0117190945893526	-0.00522560812532902	-0.00619963090866804	-0.00879702530801296
1445	-0.397401362657547	0.190259143710136	25.4483013153076	0.000943203864153475	0.00289124972186983	0.00126787810586393	0.00191722682211548
1446	-0.722075700759888	0.514933466911316	25.1885623931885	-0.00327756232582033	0.00451462110504508	-0.00717365415766835	0.00321592413820326
1447	-0.397401362657547	0.190259143710136	25.3833675384521	0.00451462110504508	0.0116574559360743	-0.00522560812532902	0.00970941036939621
1448	-0.0727270469069481	0.190259143710136	25.1885623931885	-0.021459324285388	0.00126787810586393	-0.00555028254166245	0.00516396993771195
1449	-1.04674994945526	1.16428208351135	25.3833675384521	-0.00100484199356288	0.00613799272105098	-0.00100484199356288	0.000943203864153475
1450	-0.397401362657547	0.839607775211334	25.4483013153076	0.0022419011220336	0.00483929552137852	-0.0026282137259841	-0.00749832857400179
1451	-0.397401362657547	1.16428208351135	25.123628616333	0.000293855206109583	0.00646266713738441	0.00191722682211548	0.0103587592020631
1452	-0.722075700759888	0.839607775211334	24.9937572479248	-0.0104203969240189	0.00256657530553639	-0.00100484199356288	-0.000680167751852423
1453	-1.37142431735992	1.16428208351135	25.123628616333	-0.00782300252467394	0.00418994715437293	-0.00684897974133492	0.00516396993771195
1454	0.57662159204483	-0.459089487791061	25.123628616333	-0.00295288790948689	0.00743668992072344	-0.00360223650932312	-0.00392691092565656
1455	-0.397401362657547	1.48895645141602	25.5781726837158	-0.00684897974133492	-0.0026282137259841	0.00418994715437293	0.000943203864153475
1456	0.57662159204483	-0.134415164589882	25.7729759216309	-0.00684897974133492	-0.000355493422830477	-0.00782300252467394	0.01100810803473
1457	-0.722075700759888	1.48895645141602	25.1885623931885	0.0145795252174139	0.00906006153672934	0.00581331877037883	-0.00360223650932312
1458	-0.0727270469069481	-0.134415164589882	25.318431854248	-0.00165419070981443	0.00906006153672934	-0.00749832857400179	0.00483929552137852
1459	0.57662159204483	-0.134415164589882	25.3833675384521	-0.00360223650932312	-0.00327756232582033	0.00289124972186983	0.00289124972186983
1460	0.901295900344849	-0.459089487791061	25.7080421447754	0.00873538758605719	0.00126787810586393	0.00418994715437293	-0.00230353930965066
1461	0.901295900344849	-0.134415164589882	25.9028453826904	0.00711201597005129	0.0022419011220336	0.00613799272105098	0.0126314787194133
1462	0.57662159204483	-0.459089487791061	25.7729759216309	0.00321592413820326	-0.00197886489331722	-3.08191010844894e-05	-0.000680167751852423
1463	-0.0727270469069481	1.16428208351135	25.318431854248	-0.00555028254166245	0.00548864435404539	-0.00619963090866804	0.000618529506027699
1464	0.57662159204483	0.839607775211334	25.318431854248	0.00646266713738441	0.00483929552137852	-0.0104203969240189	0.00678734155371785
1465	-0.0727270469069481	1.16428208351135	25.2534980773926	0.000618529506027699	-0.00879702530801296	0.00581331877037883	-0.00327756232582033
1466	1.55064451694489	-0.783763766288757	25.7729759216309	0.00516396993771195	0.00159255252219737	0.00386527273803949	0.00289124972186983
1467	0.25194725394249	1.16428208351135	25.6431064605713	0.000943203864153475	0.0103587592020631	0.0100340843200684	0.00808603875339031
1468	1.22597026824951	-0.459089487791061	25.6431064605713	0.00256657530553639	0.00256657530553639	-0.0107450718060136	0.00483929552137852
1469	0.57662159204483	1.16428208351135	25.2534980773926	-0.00555028254166245	0.0100340843200684	0.00321592413820326	0.00354059832170606
1470	0.901295900344849	0.839607775211334	25.2534980773926	0.00678734155371785	0.00191722682211548	0.00321592413820326	-0.00230353930965066
1471	-0.0727270469069481	1.16428208351135	25.6431064605713	0.0175015944987535	0.00256657530553639	-0.00100484199356288	0.00646266713738441
1472	0.901295900344849	0.190259143710136	25.837911605835	0.00808603875339031	0.00386527273803949	0.00354059832170606	0.000943203864153475
1473	-0.0727270469069481	1.16428208351135	25.6431064605713	0.000293855206109583	0.00711201597005129	-0.00165419070981443	0.0123068047687411
1474	1.87531888484955	0.190259143710136	25.5781726837158	0.0106834331527352	0.00354059832170606	-0.00555028254166245	-0.00717365415766835
1475	1.22597026824951	-0.134415164589882	25.5132369995117	0.00386527273803949	0.000618529506027699	0.00126787810586393	0.00581331877037883
1476	1.55064451694489	-0.459089487791061	25.7080421447754	0.0116574559360743	0.0022419011220336	-0.00197886489331722	0.00289124972186983
1477	0.57662159204483	-0.459089487791061	25.5781726837158	0.00548864435404539	-0.00100484199356288	-3.08191010844894e-05	0.00938473641872406
1478	0.901295900344849	0.514933466911316	25.5781726837158	0.00483929552137852	0.00841071270406246	-0.00457625929266214	-0.00717365415766835
1479	0.25194725394249	0.839607775211334	26.0976505279541	-0.00684897974133492	-0.000355493422830477	-0.00360223650932312	-0.0159398596733809
1480	0.901295900344849	0.839607775211334	25.5132369995117	-0.0126931173726916	0.00191722682211548	0.00581331877037883	-0.00132951640989631
1481	0.57662159204483	0.839607775211334	25.5132369995117	0.00646266713738441	0.00354059832170606	-0.00782300252467394	0.00841071270406246
1482	0.57662159204483	0.839607775211334	25.5781726837158	-0.0230826959013939	0.000293855206109583	0.00808603875339031	0.00743668992072344
1483	1.22597026824951	0.190259143710136	25.9677810668945	0.0022419011220336	0.00776136433705688	-0.00165419070981443	-0.00782300252467394
1484	0.901295900344849	0.514933466911316	25.7729759216309	0.00256657530553639	-0.00522560812532902	-0.00619963090866804	-0.0204853005707264
1485	0.25194725394249	0.839607775211334	25.7080421447754	0.00808603875339031	0.00483929552137852	0.00191722682211548	-0.00132951640989631
1486	1.55064451694489	-0.459089487791061	25.837911605835	-0.00132951640989631	-0.00295288790948689	-0.00165419070981443	-0.0026282137259841
1487	0.57662159204483	0.514933466911316	25.5132369995117	0.00613799272105098	0.0100340843200684	0.00191722682211548	0.00483929552137852
1488	1.22597026824951	-0.459089487791061	25.7729759216309	0.00938473641872406	0.00386527273803949	-0.00684897974133492	-0.00555028254166245
1489	0.901295900344849	-0.134415164589882	25.9677810668945	-0.0182125810533762	0.00548864435404539	-0.00392691092565656	-0.00490093370899558
1490	0.901295900344849	0.839607775211334	25.9028453826904	-0.00555028254166245	0.00256657530553639	0.000943203864153475	-0.00912170019000769
1491	0.25194725394249	0.839607775211334	25.3833675384521	0.00548864435404539	0.00289124972186983	-0.00717365415766835	0.0100340843200684
1492	0.901295900344849	0.839607775211334	25.5132369995117	-0.0113944197073579	0.00354059832170606	-0.00165419070981443	0.00418994715437293
1493	1.22597026824951	-0.134415164589882	25.9677810668945	-0.0143164889886975	0.0100340843200684	-0.00132951640989631	-0.00132951640989631
1494	1.55064451694489	-0.134415164589882	25.9028453826904	0.00159255252219737	-0.00230353930965066	-3.08191010844894e-05	-0.00717365415766835
1495	1.22597026824951	-0.783763766288757	26.0327167510986	0.00808603875339031	0.000293855206109583	-3.08191010844894e-05	-0.0117190945893526
1496	0.901295900344849	0.839607775211334	25.837911605835	0.00483929552137852	0.00321592413820326	-0.000355493422830477	0.0100340843200684
1497	0.57662159204483	-0.783763766288757	25.837911605835	0.00678734155371785	0.00711201597005129	-0.000680167751852423	0.00483929552137852
1498	1.22597026824951	0.190259143710136	25.5781726837158	-0.0113944197073579	0.00289124972186983	0.000293855206109583	-0.00230353930965066
1499	-0.722075700759888	0.839607775211334	25.4483013153076	0.00711201597005129	0.00418994715437293	-0.00457625929266214	0.00159255252219737
1500	0.25194725394249	0.514933466911316	25.6431064605713	-0.000680167751852423	0.00386527273803949	0.00581331877037883	-0.00230353930965066
1501	-0.397401362657547	0.514933466911316	25.7729759216309	0.00321592413820326	-0.00132951640989631	-0.00230353930965066	0.00613799272105098
1502	1.55064451694489	-0.134415164589882	25.837911605835	0.00711201597005129	0.00841071270406246	0.00191722682211548	-0.0026282137259841
1503	0.901295900344849	-0.134415164589882	25.7729759216309	0.000293855206109583	-0.00132951640989631	-0.00327756232582033	0.00711201597005129
1504	1.22597026824951	-0.783763766288757	25.4483013153076	0.000618529506027699	0.0022419011220336	-0.00327756232582033	0.00159255252219737
1505	0.901295900344849	-0.459089487791061	25.5781726837158	-0.0136671401560307	0.000293855206109583	0.00289124972186983	-0.00197886489331722
1506	1.22597026824951	-1.10843813419342	25.837911605835	0.00841071270406246	-0.00912170019000769	-0.00230353930965066	0.00906006153672934
1507	1.22597026824951	0.190259143710136	25.7729759216309	0.00906006153672934	-0.00197886489331722	0.00418994715437293	0.01100810803473
1508	0.901295900344849	-0.134415164589882	25.9028453826904	-0.00457625929266214	0.00159255252219737	-0.00392691092565656	0.00451462110504508
1509	1.22597026824951	-1.10843813419342	25.5132369995117	0.00483929552137852	-0.00490093370899558	-0.00360223650932312	0.0113327819854021
1510	1.87531888484955	-1.10843813419342	25.7080421447754	0.0210730116814375	-0.00295288790948689	0.00451462110504508	0.00516396993771195
1511	0.901295900344849	-1.10843813419342	25.4483013153076	0.012956153601408	-0.00555028254166245	-0.00392691092565656	0.00776136433705688
1512	1.22597026824951	-1.43311238288879	25.7729759216309	0.0116574559360743	0.00191722682211548	0.0022419011220336	0.00743668992072344
1513	1.55064451694489	-1.43311238288879	25.9028453826904	0.00159255252219737	-0.00360223650932312	-0.00327756232582033	0.000293855206109583
1514	0.25194725394249	-1.10843813419342	25.7729759216309	-3.08191010844894e-05	0.000293855206109583	-0.000680167751852423	-0.00749832857400179
1515	0.25194725394249	-0.783763766288757	25.7080421447754	0.0155535480007529	-0.00327756232582033	0.000618529506027699	0.00808603875339031
1516	0.57662159204483	-0.134415164589882	25.3833675384521	0.00581331877037883	-0.00684897974133492	-0.00522560812532902	0.00711201597005129
1517	0.57662159204483	-1.43311238288879	25.5781726837158	0.00451462110504508	-0.00100484199356288	0.00418994715437293	0.00451462110504508
1518	1.55064451694489	-1.43311238288879	25.6431064605713	-0.00360223650932312	-0.00944637414067984	-0.00912170019000769	0.000293855206109583
1519	0.901295900344849	-1.75778675079346	25.7729759216309	0.00159255252219737	-0.00814767740666866	-0.00132951640989631	-0.00912170019000769
1520	1.55064451694489	-1.43311238288879	25.6431064605713	-0.00360223650932312	-0.00619963090866804	0.00386527273803949	0.00289124972186983
1521	1.55064451694489	-1.10843813419342	25.5781726837158	0.0265924744307995	-0.00587495695799589	-0.00230353930965066	0.00418994715437293
1522	1.22597026824951	-1.43311238288879	25.3833675384521	0.00613799272105098	0.00581331877037883	0.00256657530553639	0.00646266713738441
1523	-0.0727270469069481	-0.459089487791061	25.837911605835	-0.0169138833880424	-0.0110697457566857	-0.00619963090866804	-0.00132951640989631
1524	1.22597026824951	-1.75778675079346	25.9028453826904	0.00873538758605719	-0.00457625929266214	-0.00100484199356288	-0.000355493422830477
1525	0.901295900344849	-1.43311238288879	26.0327167510986	-0.00425158534198999	-0.00197886489331722	0.00321592413820326	-0.0110697457566857
1526	0.57662159204483	-0.783763766288757	25.3833675384521	0.0155535480007529	-0.00360223650932312	0.00289124972186983	0.00418994715437293
1527	1.22597026824951	-1.75778675079346	25.6431064605713	0.00418994715437293	-0.0026282137259841	0.00451462110504508	0.0022419011220336
1528	0.25194725394249	-0.459089487791061	25.3833675384521	-0.00879702530801296	0.00126787810586393	-0.00197886489331722	0.00841071270406246
1529	-0.0727270469069481	-0.783763766288757	25.7080421447754	0.00743668992072344	-0.00490093370899558	-0.00295288790948689	0.00483929552137852
1530	1.22597026824951	-1.75778675079346	25.837911605835	0.012956153601408	-0.00197886489331722	0.00159255252219737	0.00159255252219737
1531	1.55064451694489	-1.43311238288879	25.9028453826904	0.00191722682211548	-0.00814767740666866	0.000293855206109583	0.00386527273803949
1532	1.55064451694489	-2.08246111869812	25.5781726837158	0.00354059832170606	-0.00879702530801296	-0.00392691092565656	-3.08191010844894e-05
1533	0.25194725394249	-0.459089487791061	25.5781726837158	0.00418994715437293	-0.00457625929266214	0.00418994715437293	-0.00197886489331722
1534	0.57662159204483	-0.134415164589882	25.318431854248	0.00516396993771195	-0.00847235135734081	-0.00197886489331722	-0.00457625929266214
1535	-0.0727270469069481	-0.459089487791061	25.1885623931885	-0.0139918150380254	-0.00457625929266214	0.00386527273803949	-0.00912170019000769
1536	1.55064451694489	-1.43311238288879	25.4483013153076	0.0171769186854362	-0.0120437685400248	-0.00230353930965066	-0.000680167751852423
1537	0.57662159204483	-0.459089487791061	25.3833675384521	-0.00230353930965066	0.00451462110504508	-0.0026282137259841	0.00159255252219737
1538	0.901295900344849	-1.43311238288879	25.5781726837158	0.00873538758605719	0.00191722682211548	-0.00327756232582033	0.00289124972186983
1539	0.901295900344849	-0.783763766288757	25.5132369995117	0.011982130818069	-0.00457625929266214	-0.000355493422830477	-0.00392691092565656
1540	0.901295900344849	-0.783763766288757	25.318431854248	0.0113327819854021	0.00256657530553639	0.00289124972186983	-0.00197886489331722
1541	1.22597026824951	-0.783763766288757	25.3833675384521	0.0022419011220336	-0.000355493422830477	-0.00555028254166245	0.00548864435404539
1542	0.901295900344849	-0.783763766288757	25.6431064605713	0.0022419011220336	-0.00100484199356288	0.0022419011220336	0.000943203864153475
1543	-0.0727270469069481	0.839607775211334	25.3833675384521	-0.0107450718060136	-0.00197886489331722	-0.00619963090866804	0.000293855206109583
1544	0.901295900344849	-1.10843813419342	25.5132369995117	0.00548864435404539	-0.00587495695799589	0.000293855206109583	-0.00717365415766835
1545	0.25194725394249	-0.459089487791061	25.5132369995117	-0.00295288790948689	-0.00425158534198999	-0.0026282137259841	-0.0026282137259841
1546	0.25194725394249	0.514933466911316	25.3833675384521	-0.0136671401560307	-0.00100484199356288	0.00386527273803949	0.00451462110504508
1547	1.22597026824951	-0.459089487791061	25.6431064605713	-0.00555028254166245	0.00191722682211548	0.00613799272105098	0.00938473641872406
1548	1.55064451694489	-0.134415164589882	25.318431854248	-0.0113944197073579	-0.000355493422830477	-0.000680167751852423	-0.00619963090866804
1549	0.25194725394249	0.514933466911316	25.5781726837158	-0.00100484199356288	-0.00132951640989631	-0.00197886489331722	-0.00295288790948689
1550	0.57662159204483	-0.459089487791061	25.5132369995117	0.0132808275520802	0.00354059832170606	0.00516396993771195	0.00938473641872406
1551	0.901295900344849	-0.459089487791061	25.6431064605713	-0.0126931173726916	-0.00392691092565656	-0.00295288790948689	0.00776136433705688
1552	0.57662159204483	-0.783763766288757	25.7080421447754	0.025618452578783	-0.00132951640989631	0.00191722682211548	0.000293855206109583
1553	0.57662159204483	0.514933466911316	25.5132369995117	-0.0149658378213644	0.0022419011220336	0.00126787810586393	0.00159255252219737
1554	0.25194725394249	0.514933466911316	25.318431854248	-0.00230353930965066	0.00159255252219737	-0.000355493422830477	-3.08191010844894e-05
1555	0.25194725394249	0.514933466911316	25.2534980773926	0.000293855206109583	0.0022419011220336	0.000293855206109583	-0.00457625929266214
1556	1.22597026824951	-0.783763766288757	25.3833675384521	0.00743668992072344	-0.00425158534198999	-0.00425158534198999	0.00776136433705688
1557	0.25194725394249	0.190259143710136	25.2534980773926	-0.00587495695799589	0.00321592413820326	0.00386527273803949	0.00126787810586393
1558	0.57662159204483	0.514933466911316	25.4483013153076	0.0149041991680861	0.00354059832170606	-0.000355493422830477	0.0022419011220336
1559	0.57662159204483	0.839607775211334	25.5132369995117	-0.00847235135734081	0.0022419011220336	-0.00327756232582033	-0.00392691092565656
1560	-0.0727270469069481	-0.134415164589882	25.7080421447754	-0.00100484199356288	-0.00555028254166245	0.00321592413820326	-0.0100957229733467
1561	0.25194725394249	0.514933466911316	25.6431064605713	0.00711201597005129	-0.00490093370899558	-0.00555028254166245	-3.08191010844894e-05
1562	0.25194725394249	0.514933466911316	25.2534980773926	-0.0104203969240189	0.00256657530553639	-0.000680167751852423	-0.00490093370899558
1563	1.55064451694489	0.514933466911316	25.1885623931885	0.01100810803473	0.00191722682211548	-0.00327756232582033	-3.08191010844894e-05
1564	0.25194725394249	0.839607775211334	25.3833675384521	-0.00555028254166245	-0.00327756232582033	-3.08191010844894e-05	-0.00555028254166245
1565	-0.0727270469069481	0.514933466911316	25.4483013153076	0.00548864435404539	0.00354059832170606	-0.00327756232582033	-0.00847235135734081
1566	0.901295900344849	-0.459089487791061	25.5781726837158	0.0123068047687411	0.00126787810586393	-0.00360223650932312	-0.00360223650932312
1567	0.25194725394249	0.839607775211334	25.1885623931885	0.00191722682211548	0.0022419011220336	0.00191722682211548	0.00516396993771195
1568	0.901295900344849	-0.459089487791061	25.2534980773926	-0.00912170019000769	0.00483929552137852	-0.000355493422830477	-0.00847235135734081
1569	0.25194725394249	0.839607775211334	25.123628616333	0.0152288740500808	0.00256657530553639	0.00126787810586393	0.00581331877037883
1570	0.25194725394249	0.839607775211334	25.5132369995117	0.00743668992072344	0.00289124972186983	-0.00230353930965066	-0.00295288790948689
1571	-0.0727270469069481	0.514933466911316	25.3833675384521	0.00516396993771195	-0.00457625929266214	-0.00360223650932312	0.00678734155371785
1572	0.57662159204483	0.190259143710136	25.4483013153076	0.00451462110504508	0.0022419011220336	0.00483929552137852	0.00289124972186983
1573	0.25194725394249	0.839607775211334	25.4483013153076	0.00873538758605719	0.00126787810586393	-0.00132951640989631	-3.08191010844894e-05
1574	1.22597026824951	-0.134415164589882	25.4483013153076	0.00451462110504508	0.00516396993771195	-0.00782300252467394	-0.0120437685400248
1575	1.22597026824951	-0.134415164589882	25.837911605835	0.000943203864153475	-0.00132951640989631	0.00126787810586393	-0.00327756232582033
1576	-0.0727270469069481	-0.459089487791061	25.7729759216309	0.00159255252219737	-0.00490093370899558	-0.00165419070981443	-0.0123684434220195
1577	0.901295900344849	-0.459089487791061	25.7729759216309	0.00776136433705688	0.00191722682211548	0.00646266713738441	0.00451462110504508
1578	-0.0727270469069481	0.514933466911316	25.318431854248	0.0116574559360743	0.00678734155371785	-0.00392691092565656	-0.0169138833880424
1579	0.57662159204483	0.839607775211334	25.1885623931885	0.000293855206109583	-0.000680167751852423	-0.00100484199356288	-0.00944637414067984
1580	0.25194725394249	0.839607775211334	25.2534980773926	0.00483929552137852	0.00321592413820326	0.00354059832170606	-0.00457625929266214
1581	0.25194725394249	0.839607775211334	25.4483013153076	0.0123068047687411	-0.000680167751852423	-0.000355493422830477	-0.00295288790948689
1582	-0.0727270469069481	1.16428208351135	25.2534980773926	-0.0123684434220195	0.00321592413820326	0.0022419011220336	0.00548864435404539
1583	0.901295900344849	-0.134415164589882	25.837911605835	-0.00912170019000769	0.00711201597005129	0.00191722682211548	-0.00490093370899558
1584	0.57662159204483	0.514933466911316	25.4483013153076	-0.00879702530801296	0.00191722682211548	-0.00782300252467394	-0.00944637414067984
1585	0.57662159204483	0.839607775211334	25.2534980773926	-0.00847235135734081	0.000293855206109583	0.00191722682211548	0.00548864435404539
1586	1.22597026824951	-0.459089487791061	25.4483013153076	-0.00522560812532902	0.00646266713738441	0.000943203864153475	-0.00392691092565656
1587	0.25194725394249	0.839607775211334	25.318431854248	0.000618529506027699	-0.00490093370899558	0.000618529506027699	0.00386527273803949
1588	0.57662159204483	-0.134415164589882	25.837911605835	0.0246444288641214	0.0106834331527352	-0.00327756232582033	-0.00847235135734081
1589	0.57662159204483	-1.10843813419342	26.2275199890137	-0.00912170019000769	0.00483929552137852	0.000943203864153475	-0.00847235135734081
1590	1.55064451694489	-0.134415164589882	25.4483013153076	0.0249691028147936	0.00354059832170606	0.00321592413820326	-0.000355493422830477
1591	0.25194725394249	0.514933466911316	25.5781726837158	0.00418994715437293	-0.00295288790948689	-0.00684897974133492	0.00321592413820326
1592	1.22597026824951	0.514933466911316	25.1885623931885	0.0233457311987877	0.00126787810586393	0.00451462110504508	0.00516396993771195
1593	1.22597026824951	-0.134415164589882	25.5781726837158	0.000943203864153475	0.00289124972186983	-0.00295288790948689	0.00159255252219737
1594	0.901295900344849	-0.134415164589882	25.9028453826904	-0.0110697457566857	0.00354059832170606	-0.00457625929266214	0.00256657530553639
1595	1.87531888484955	-0.134415164589882	26.1625862121582	0.00191722682211548	-0.00100484199356288	-0.00230353930965066	-0.00327756232582033
1596	-0.0727270469069481	0.839607775211334	25.123628616333	0.01100810803473	-0.0026282137259841	-0.00522560812532902	-0.00522560812532902
1597	1.22597026824951	-0.783763766288757	25.7080421447754	-0.00295288790948689	-0.00360223650932312	0.00191722682211548	0.00483929552137852
1598	0.901295900344849	-0.134415164589882	25.318431854248	0.00289124972186983	0.00808603875339031	-0.00360223650932312	0.000943203864153475
1599	0.25194725394249	0.839607775211334	25.5781726837158	0.00906006153672934	0.00483929552137852	-0.00392691092565656	0.00483929552137852
1600	0.25194725394249	1.16428208351135	25.6431064605713	-0.00912170019000769	-0.00425158534198999	-0.00100484199356288	-0.000355493422830477
1601	0.25194725394249	0.514933466911316	25.7729759216309	0.0149041991680861	0.00321592413820326	-0.00165419070981443	-0.00360223650932312
1602	1.22597026824951	0.190259143710136	25.4483013153076	0.00938473641872406	0.00126787810586393	0.00159255252219737	0.00321592413820326
1603	0.901295900344849	-0.459089487791061	25.7080421447754	0.00516396993771195	0.00386527273803949	-0.00100484199356288	0.00159255252219737
1604	0.901295900344849	0.190259143710136	25.7729759216309	0.0103587592020631	-3.08191010844894e-05	-0.00555028254166245	0.000618529506027699
1605	0.901295900344849	-0.134415164589882	25.9028453826904	0.00126787810586393	-0.00490093370899558	0.0022419011220336	0.00191722682211548
1606	0.25194725394249	0.190259143710136	25.9677810668945	0.00841071270406246	0.000943203864153475	-0.00587495695799589	-0.000355493422830477
1607	1.22597026824951	-0.459089487791061	25.9028453826904	0.000618529506027699	0.00451462110504508	0.000943203864153475	0.00776136433705688
1608	0.57662159204483	1.48895645141602	25.5132369995117	0.00743668992072344	0.0100340843200684	-0.00847235135734081	0.00873538758605719
1609	1.22597026824951	-0.459089487791061	25.7080421447754	-0.00684897974133492	0.00289124972186983	-0.00814767740666866	0.00938473641872406
1610	1.22597026824951	-0.134415164589882	25.6431064605713	0.0116574559360743	-0.00522560812532902	0.00516396993771195	-0.00749832857400179
1611	1.55064451694489	-0.134415164589882	25.7080421447754	0.00418994715437293	0.00451462110504508	-0.00360223650932312	0.00321592413820326
1612	1.22597026824951	-0.134415164589882	26.0327167510986	-0.0110697457566857	0.00159255252219737	0.00191722682211548	0.000293855206109583
1613	0.901295900344849	-0.134415164589882	25.7729759216309	-0.00684897974133492	0.00321592413820326	-0.00230353930965066	-0.00555028254166245
1614	-0.0727270469069481	0.839607775211334	25.1885623931885	0.012956153601408	-0.00782300252467394	-0.00295288790948689	-0.00912170019000769
1615	0.57662159204483	0.514933466911316	25.5132369995117	0.00386527273803949	0.00906006153672934	-0.00392691092565656	0.00548864435404539
1616	0.57662159204483	1.16428208351135	25.2534980773926	-0.00165419070981443	0.000943203864153475	-0.00327756232582033	0.00159255252219737
1617	0.25194725394249	0.190259143710136	25.6431064605713	0.00451462110504508	0.00256657530553639	0.000943203864153475	0.00354059832170606
1618	1.22597026824951	0.190259143710136	25.9028453826904	-0.00684897974133492	-0.00197886489331722	-0.00814767740666866	-0.00879702530801296
1619	1.22597026824951	-0.459089487791061	25.7729759216309	-0.00652430532500148	-0.00132951640989631	-0.00490093370899558	-0.00912170019000769
1620	1.22597026824951	-0.134415164589882	25.3833675384521	0.0200989879667759	0.00159255252219737	0.00418994715437293	-0.0117190945893526
1621	0.57662159204483	-0.459089487791061	25.5132369995117	0.0132808275520802	-0.00100484199356288	-0.00522560812532902	-0.00132951640989631
1622	1.22597026824951	0.190259143710136	25.5781726837158	0.0152288740500808	0.00191722682211548	-0.00132951640989631	-0.00295288790948689
1623	0.25194725394249	0.190259143710136	25.9028453826904	0.0106834331527352	0.00289124972186983	-0.00490093370899558	-0.00847235135734081
1624	1.22597026824951	0.839607775211334	25.9677810668945	0.0197743140161037	0.00354059832170606	-0.00652430532500148	-0.0133424662053585
1625	1.22597026824951	-0.459089487791061	25.837911605835	-0.0162645354866982	0.00289124972186983	-0.00197886489331722	0.00159255252219737
1626	0.901295900344849	0.839607775211334	25.4483013153076	0.0145795252174139	0.00191722682211548	-0.00522560812532902	-0.00684897974133492
1627	1.55064451694489	-0.459089487791061	25.7729759216309	0.00646266713738441	0.00516396993771195	-0.00165419070981443	0.00808603875339031
1628	0.57662159204483	0.839607775211334	25.5781726837158	0.00646266713738441	0.00159255252219737	-0.00230353930965066	-0.0126931173726916
1629	0.25194725394249	0.839607775211334	25.7080421447754	-0.00132951640989631	0.000293855206109583	-0.00587495695799589	-0.0107450718060136
1630	0.57662159204483	0.514933466911316	26.0327167510986	0.00451462110504508	-0.00327756232582033	0.00354059832170606	-0.0133424662053585
1631	0.901295900344849	-0.459089487791061	25.7729759216309	0.0136055024340749	0.0022419011220336	-0.00912170019000769	-0.00132951640989631
1632	0.25194725394249	0.514933466911316	25.5132369995117	0.00418994715437293	0.00906006153672934	0.00354059832170606	-0.00425158534198999
1633	0.901295900344849	0.514933466911316	25.318431854248	0.00354059832170606	0.00873538758605719	-0.0026282137259841	0.00256657530553639
1634	0.25194725394249	0.839607775211334	25.318431854248	0.00386527273803949	0.00613799272105098	-0.00425158534198999	-0.00619963090866804
1635	0.25194725394249	1.16428208351135	25.5781726837158	0.00386527273803949	-0.00230353930965066	0.00354059832170606	-0.00555028254166245
1636	0.901295900344849	0.190259143710136	25.5781726837158	0.00938473641872406	-0.00100484199356288	-0.00327756232582033	-0.00490093370899558
1637	0.57662159204483	0.839607775211334	25.2534980773926	0.00289124972186983	0.00191722682211548	-0.00327756232582033	0.00646266713738441
1638	0.901295900344849	0.190259143710136	25.2534980773926	-0.0162645354866982	0.00386527273803949	-0.00327756232582033	-0.00490093370899558
1639	1.22597026824951	0.190259143710136	25.7729759216309	0.00256657530553639	0.0022419011220336	-0.00490093370899558	0.000293855206109583
1640	1.55064451694489	0.190259143710136	25.3833675384521	-0.00392691092565656	0.00126787810586393	0.00256657530553639	-0.00912170019000769
1641	1.55064451694489	-0.134415164589882	25.5781726837158	-0.00100484199356288	0.00483929552137852	-0.00912170019000769	0.0022419011220336
1642	0.901295900344849	0.190259143710136	25.5132369995117	-0.00100484199356288	0.00354059832170606	0.000293855206109583	-0.00457625929266214
1643	0.57662159204483	0.514933466911316	25.0586929321289	0.00646266713738441	0.00354059832170606	-0.00295288790948689	-0.00327756232582033
1644	0.57662159204483	1.16428208351135	25.123628616333	0.00906006153672934	-0.00132951640989631	-0.00749832857400179	-0.0026282137259841
1645	0.25194725394249	0.839607775211334	25.5132369995117	-0.0126931173726916	0.00516396993771195	-0.00425158534198999	-0.0100957229733467
1646	1.22597026824951	0.514933466911316	25.2534980773926	0.0175015944987535	0.000943203864153475	-0.00684897974133492	-0.00717365415766835
1647	0.901295900344849	0.839607775211334	25.6431064605713	0.01100810803473	0.00516396993771195	0.000618529506027699	0.000943203864153475
1648	1.22597026824951	0.190259143710136	25.5781726837158	0.00354059832170606	0.00646266713738441	-0.00327756232582033	-0.00230353930965066
1649	0.901295900344849	0.839607775211334	25.123628616333	-0.000680167751852423	0.00516396993771195	-0.0107450718060136	-0.00132951640989631
1650	0.25194725394249	1.48895645141602	25.0586929321289	0.00678734155371785	-0.000680167751852423	-0.00100484199356288	-0.00457625929266214
1651	0.57662159204483	0.514933466911316	25.2534980773926	0.00808603875339031	-0.00197886489331722	-0.0120437685400248	0.000618529506027699
1652	-0.0727270469069481	1.16428208351135	25.3833675384521	0.00581331877037883	0.000943203864153475	-0.00619963090866804	-3.08191010844894e-05
1653	0.25194725394249	1.16428208351135	25.123628616333	0.00159255252219737	-0.00490093370899558	-0.00555028254166245	-0.00132951640989631
1654	0.57662159204483	0.514933466911316	24.9937572479248	0.012956153601408	0.00256657530553639	-0.00782300252467394	-0.00132951640989631
1655	1.55064451694489	-0.134415164589882	24.9288234710693	-0.00749832857400179	0.00354059832170606	0.000618529506027699	0.00289124972186983
1656	0.901295900344849	0.190259143710136	25.0586929321289	0.00678734155371785	-3.08191010844894e-05	-0.00522560812532902	0.00386527273803949
1657	1.87531888484955	0.190259143710136	24.9288234710693	0.00418994715437293	0.00873538758605719	-0.00749832857400179	-0.00165419070981443
1658	0.57662159204483	0.839607775211334	24.7989540100098	-0.0113944197073579	-0.000355493422830477	-0.00587495695799589	0.000293855206109583
1659	-0.0727270469069481	0.190259143710136	25.2534980773926	-0.0120437685400248	0.00354059832170606	-0.0136671401560307	-0.00392691092565656
1660	0.25194725394249	0.514933466911316	25.0586929321289	-0.00100484199356288	0.00354059832170606	0.00256657530553639	0.000943203864153475
1661	0.25194725394249	0.839607775211334	25.0586929321289	0.0106834331527352	0.0022419011220336	-0.0100957229733467	-0.000355493422830477
1662	-0.0727270469069481	1.48895645141602	25.123628616333	0.00354059832170606	0.00613799272105098	-0.00425158534198999	0.00516396993771195
1663	0.57662159204483	0.514933466911316	25.1885623931885	0.0100340843200684	-0.00490093370899558	-0.00555028254166245	0.00970941036939621
1664	-0.0727270469069481	1.16428208351135	25.1885623931885	-0.000680167751852423	0.00548864435404539	-0.00782300252467394	0.00938473641872406
1665	0.57662159204483	1.16428208351135	25.3833675384521	0.00548864435404539	0.000618529506027699	0.000293855206109583	-0.00457625929266214
1666	0.901295900344849	0.190259143710136	25.3833675384521	0.0178262684494257	0.00938473641872406	-0.00619963090866804	0.0123068047687411
1667	0.57662159204483	0.514933466911316	24.9937572479248	0.000618529506027699	-0.00717365415766835	-0.00587495695799589	0.013930176384747
1668	0.57662159204483	0.190259143710136	25.318431854248	0.0100340843200684	0.00191722682211548	-0.00619963090866804	-0.000680167751852423
1669	1.22597026824951	-0.134415164589882	25.3833675384521	0.0123068047687411	0.000943203864153475	-0.0123684434220195	-0.00490093370899558
1670	0.901295900344849	1.16428208351135	25.3833675384521	-0.0133424662053585	-0.00619963090866804	-0.00197886489331722	0.00711201597005129
1671	0.901295900344849	0.839607775211334	25.5132369995117	0.00126787810586393	0.00126787810586393	-0.00717365415766835	0.00321592413820326
1672	0.901295900344849	1.16428208351135	25.1885623931885	-0.00457625929266214	0.000943203864153475	0.000618529506027699	0.00841071270406246
1673	1.55064451694489	0.190259143710136	25.5132369995117	0.00451462110504508	0.00451462110504508	-0.000680167751852423	-0.00165419070981443
1674	1.22597026824951	0.514933466911316	25.3833675384521	-0.0136671401560307	0.00289124972186983	-0.00782300252467394	-0.00490093370899558
1675	1.87531888484955	-0.783763766288757	25.6431064605713	0.000618529506027699	-3.08191010844894e-05	-3.08191010844894e-05	0.00191722682211548
1676	-0.0727270469069481	1.16428208351135	25.4483013153076	0.0171769186854362	0.00418994715437293	-0.00749832857400179	0.000618529506027699
1677	1.87531888484955	-0.459089487791061	25.7729759216309	-0.00490093370899558	0.00516396993771195	-0.00522560812532902	0.0100340843200684
1678	0.901295900344849	1.16428208351135	24.6690845489502	0.00483929552137852	0.00678734155371785	0.000293855206109583	0.00321592413820326
1679	0.901295900344849	0.514933466911316	24.9288234710693	0.00548864435404539	0.00548864435404539	-0.00879702530801296	0.00711201597005129
1680	0.57662159204483	0.839607775211334	25.1885623931885	0.00321592413820326	0.00873538758605719	0.000293855206109583	0.00613799272105098
1681	0.901295900344849	1.16428208351135	25.2534980773926	0.0022419011220336	0.000943203864153475	-0.00814767740666866	0.013930176384747
1682	0.57662159204483	1.16428208351135	25.2534980773926	-0.0110697457566857	0.00321592413820326	-0.00230353930965066	0.00678734155371785
1683	1.22597026824951	-0.134415164589882	25.5132369995117	-0.00879702530801296	0.00516396993771195	0.00159255252219737	0.00159255252219737
1684	0.57662159204483	0.190259143710136	25.123628616333	0.00873538758605719	0.000293855206109583	-0.0100957229733467	0.000293855206109583
1685	1.55064451694489	-0.459089487791061	25.5132369995117	0.00548864435404539	0.00354059832170606	-0.00295288790948689	0.00321592413820326
1686	0.25194725394249	0.514933466911316	25.5132369995117	0.00808603875339031	-0.00619963090866804	-0.00522560812532902	0.00548864435404539
1687	1.55064451694489	0.514933466911316	25.318431854248	0.00776136433705688	0.00516396993771195	-0.00392691092565656	0.00159255252219737
1688	0.57662159204483	0.514933466911316	25.7080421447754	0.00126787810586393	0.00483929552137852	-0.00360223650932312	-3.08191010844894e-05
1689	1.22597026824951	0.190259143710136	25.9677810668945	0.00613799272105098	-0.00230353930965066	-0.00912170019000769	0.00938473641872406
1690	0.57662159204483	0.839607775211334	25.1885623931885	-0.0110697457566857	-3.08191010844894e-05	-0.000355493422830477	0.000943203864153475
1691	0.901295900344849	0.839607775211334	25.5132369995117	0.013930176384747	-0.00197886489331722	-0.00619963090866804	0.00418994715437293
1692	0.25194725394249	0.839607775211334	25.6431064605713	-0.00555028254166245	0.00256657530553639	-0.00457625929266214	-3.08191010844894e-05
1693	1.22597026824951	0.514933466911316	25.4483013153076	-0.00912170019000769	-0.0026282137259841	-3.08191010844894e-05	0.00256657530553639
1694	1.22597026824951	0.190259143710136	25.837911605835	0.0132808275520802	0.00970941036939621	-0.00425158534198999	-0.00522560812532902
1695	1.87531888484955	-0.134415164589882	25.7080421447754	0.00256657530553639	-0.0104203969240189	-3.08191010844894e-05	-0.000355493422830477
1696	0.57662159204483	-0.134415164589882	25.7080421447754	0.00776136433705688	0.00873538758605719	-0.00197886489331722	0.00873538758605719
1697	0.57662159204483	0.190259143710136	25.5132369995117	0.00873538758605719	0.00906006153672934	-0.00522560812532902	0.0145795252174139
1698	0.901295900344849	-0.134415164589882	25.6431064605713	-0.0162645354866982	-0.000680167751852423	-0.00555028254166245	-0.00132951640989631
1699	1.87531888484955	-0.134415164589882	25.9028453826904	-0.0143164889886975	-0.00360223650932312	-0.00814767740666866	-0.0107450718060136
1700	1.22597026824951	-0.459089487791061	25.6431064605713	0.00776136433705688	-0.00100484199356288	-0.00327756232582033	-0.000355493422830477
1701	0.901295900344849	0.190259143710136	25.837911605835	0.00548864435404539	0.00581331877037883	-0.000680167751852423	-0.00555028254166245
1702	0.25194725394249	0.839607775211334	25.5132369995117	0.0022419011220336	0.00483929552137852	-0.00392691092565656	0.00451462110504508
1703	0.901295900344849	1.48895645141602	25.2534980773926	0.00873538758605719	0.000943203864153475	0.00386527273803949	-0.00197886489331722
1704	0.901295900344849	-0.134415164589882	25.4483013153076	0.0188002903014421	0.00776136433705688	-0.00587495695799589	-0.00717365415766835
1705	1.55064451694489	-0.134415164589882	25.5781726837158	0.00354059832170606	-0.00490093370899558	-0.00295288790948689	0.00126787810586393
1706	-0.0727270469069481	1.16428208351135	25.9028453826904	0.00743668992072344	0.00191722682211548	-0.00132951640989631	0.00548864435404539
1707	1.55064451694489	-0.134415164589882	26.0976505279541	-0.00295288790948689	0.00418994715437293	-0.00230353930965066	0.0113327819854021
1708	0.25194725394249	0.514933466911316	25.2534980773926	0.00159255252219737	0.00743668992072344	-0.00749832857400179	0.00418994715437293
1709	1.22597026824951	0.514933466911316	25.5132369995117	0.000618529506027699	0.00451462110504508	-0.00327756232582033	-0.00587495695799589
1710	0.901295900344849	-0.459089487791061	25.837911605835	0.000618529506027699	-0.000355493422830477	0.00256657530553639	0.00386527273803949
1711	1.55064451694489	-0.459089487791061	25.9028453826904	0.0116574559360743	0.00159255252219737	-0.00165419070981443	0.00289124972186983
1712	1.55064451694489	-0.783763766288757	25.7729759216309	-0.00522560812532902	0.00418994715437293	0.0022419011220336	0.0132808275520802
1713	0.901295900344849	-0.134415164589882	26.0327167510986	0.00678734155371785	-0.00197886489331722	-0.000355493422830477	0.00126787810586393
1714	0.57662159204483	0.839607775211334	25.4483013153076	0.00776136433705688	0.00841071270406246	-0.00490093370899558	0.00743668992072344
1715	0.25194725394249	0.514933466911316	25.5132369995117	0.00516396993771195	-0.00782300252467394	-0.00619963090866804	-0.00619963090866804
1716	1.22597026824951	-0.459089487791061	25.7080421447754	0.0175015944987535	0.00289124972186983	-0.0026282137259841	0.00516396993771195
1717	0.57662159204483	0.839607775211334	25.7080421447754	-0.00684897974133492	-0.00100484199356288	-0.0026282137259841	-0.00522560812532902
1718	0.901295900344849	-0.134415164589882	25.9028453826904	0.00581331877037883	0.00418994715437293	-0.00392691092565656	0.000293855206109583
1719	1.22597026824951	-0.459089487791061	25.9028453826904	0.00581331877037883	-0.000355493422830477	-0.00555028254166245	0.00126787810586393
1720	0.901295900344849	-0.783763766288757	25.5781726837158	0.00386527273803949	-0.00327756232582033	-0.00230353930965066	0.00386527273803949
1721	1.55064451694489	-0.459089487791061	25.7729759216309	0.0223717093467712	0.000618529506027699	-0.00587495695799589	0.00451462110504508
1722	1.55064451694489	-0.134415164589882	25.837911605835	-0.00490093370899558	0.0022419011220336	0.000618529506027699	0.00483929552137852
1723	0.57662159204483	0.839607775211334	25.7080421447754	-0.00295288790948689	0.00256657530553639	-0.00165419070981443	0.00581331877037883
1724	0.25194725394249	0.190259143710136	25.9677810668945	-0.00132951640989631	0.00678734155371785	-0.00360223650932312	-0.00392691092565656
1725	0.901295900344849	0.839607775211334	25.9677810668945	0.011982130818069	-0.00132951640989631	-0.0026282137259841	-0.00652430532500148
1726	0.25194725394249	1.16428208351135	25.3833675384521	-0.0120437685400248	-0.00165419070981443	-0.00230353930965066	0.00516396993771195
1727	0.901295900344849	0.190259143710136	25.7729759216309	0.0123068047687411	0.00321592413820326	-0.00587495695799589	-0.00230353930965066
1728	1.55064451694489	-0.134415164589882	25.7080421447754	-0.017887907102704	0.00191722682211548	-0.00230353930965066	0.00906006153672934
1729	0.901295900344849	0.839607775211334	25.6431064605713	0.0213976856321096	-0.00847235135734081	-0.0026282137259841	-0.00587495695799589
1730	-0.0727270469069481	1.16428208351135	25.7729759216309	-0.0139918150380254	0.00418994715437293	-0.00197886489331722	-0.00425158534198999
1731	0.901295900344849	0.514933466911316	26.0976505279541	0.0123068047687411	-3.08191010844894e-05	-0.00230353930965066	0.000618529506027699
1732	-0.0727270469069481	0.839607775211334	25.7080421447754	0.00321592413820326	0.00516396993771195	-3.08191010844894e-05	-0.00457625929266214
1733	0.901295900344849	0.514933466911316	25.5781726837158	-0.00749832857400179	-0.000680167751852423	-0.00392691092565656	-3.08191010844894e-05
1734	1.22597026824951	0.514933466911316	25.7729759216309	-0.00295288790948689	0.0022419011220336	-0.00977104809135199	-0.00684897974133492
1735	1.22597026824951	0.190259143710136	25.318431854248	-0.00132951640989631	-0.000680167751852423	-0.000355493422830477	-0.000355493422830477
1736	0.57662159204483	-0.459089487791061	25.6431064605713	0.00808603875339031	-0.000680167751852423	-0.0104203969240189	0.000293855206109583
1737	0.57662159204483	1.16428208351135	25.6431064605713	-0.00425158534198999	-0.000680167751852423	-0.00197886489331722	0.00841071270406246
1738	-0.0727270469069481	1.16428208351135	25.2534980773926	-0.00717365415766835	0.00256657530553639	-0.00490093370899558	-0.00100484199356288
1739	0.901295900344849	0.190259143710136	25.4483013153076	0.000293855206109583	0.00451462110504508	-0.00490093370899558	-0.00327756232582033
1740	0.25194725394249	-0.134415164589882	25.6431064605713	-0.00230353930965066	0.00581331877037883	-0.00132951640989631	-0.00100484199356288
1741	-0.0727270469069481	0.190259143710136	25.9028453826904	0.00418994715437293	-0.000680167751852423	-3.08191010844894e-05	0.00516396993771195
1742	-0.722075700759888	0.514933466911316	25.7080421447754	-0.00197886489331722	0.00678734155371785	-0.00327756232582033	0.00418994715437293
1743	-0.0727270469069481	0.839607775211334	25.5781726837158	0.00256657530553639	0.00483929552137852	-0.00814767740666866	-0.0026282137259841
1744	-0.722075700759888	0.839607775211334	25.2534980773926	-0.00425158534198999	0.00289124972186983	-0.00555028254166245	-0.00490093370899558
1745	0.25194725394249	0.514933466911316	25.3833675384521	-0.00587495695799589	0.00191722682211548	-0.00392691092565656	-0.0026282137259841
1746	0.57662159204483	-0.459089487791061	25.5781726837158	-0.00522560812532902	0.00289124972186983	-0.00230353930965066	-0.00100484199356288
1747	-0.0727270469069481	0.514933466911316	25.5132369995117	0.011982130818069	0.00126787810586393	-0.00327756232582033	0.00418994715437293
1748	0.25194725394249	-0.134415164589882	26.0976505279541	0.0158782228827477	-0.00100484199356288	0.00159255252219737	-0.00132951640989631
1749	-0.722075700759888	0.514933466911316	25.6431064605713	-0.0165892094373703	0.00776136433705688	-0.00457625929266214	-0.00912170019000769
1750	-0.397401362657547	0.839607775211334	25.5781726837158	-0.00132951640989631	0.00289124972186983	-0.00619963090866804	-0.000355493422830477
1751	-0.0727270469069481	-0.459089487791061	25.9028453826904	0.00711201597005129	0.00256657530553639	-3.08191010844894e-05	-0.00555028254166245
1752	-0.722075700759888	0.190259143710136	25.9028453826904	-0.0191866029053926	0.00451462110504508	-0.00555028254166245	0.00646266713738441
1753	0.25194725394249	0.514933466911316	25.5781726837158	0.0223717093467712	0.00970941036939621	-0.000680167751852423	0.00483929552137852
1754	-1.04674994945526	0.839607775211334	25.7080421447754	-0.023407369852066	0.00646266713738441	-0.0026282137259841	0.00418994715437293
1755	-0.397401362657547	0.839607775211334	25.9028453826904	-0.000355493422830477	0.00321592413820326	-0.00327756232582033	-0.00327756232582033
1756	0.25194725394249	0.839607775211334	25.5781726837158	0.00970941036939621	0.0022419011220336	-0.0026282137259841	0.00613799272105098
1757	-0.0727270469069481	0.190259143710136	25.4483013153076	-0.0169138833880424	0.00938473641872406	-0.00457625929266214	-0.000680167751852423
1758	0.25194725394249	-0.134415164589882	25.6431064605713	0.012956153601408	0.0022419011220336	-0.0026282137259841	0.000293855206109583
1759	0.25194725394249	-0.134415164589882	25.6431064605713	-0.00197886489331722	-0.00490093370899558	-0.00327756232582033	-0.00295288790948689
1760	0.25194725394249	-0.134415164589882	25.7080421447754	-0.0100957229733467	0.0022419011220336	-0.00100484199356288	-0.000355493422830477
1761	0.57662159204483	-0.459089487791061	25.9028453826904	0.0155535480007529	0.00321592413820326	0.00418994715437293	-0.00230353930965066
1762	0.25194725394249	-0.134415164589882	25.5781726837158	-0.00100484199356288	0.00938473641872406	-0.00100484199356288	-0.00230353930965066
1763	-1.04674994945526	0.839607775211334	25.5132369995117	-0.0130177913233638	0.000943203864153475	-0.00392691092565656	-0.00132951640989631
1764	-0.722075700759888	0.839607775211334	25.5132369995117	-0.0107450718060136	0.00776136433705688	-0.00457625929266214	-3.08191010844894e-05
1765	-0.397401362657547	0.514933466911316	25.3833675384521	0.000943203864153475	-0.00100484199356288	-0.00230353930965066	-0.00847235135734081
1766	-0.722075700759888	-0.459089487791061	25.9028453826904	-0.00490093370899558	0.00256657530553639	-0.00295288790948689	0.00321592413820326
1767	-0.397401362657547	0.839607775211334	25.6431064605713	-0.000680167751852423	0.00548864435404539	-3.08191010844894e-05	-0.0136671401560307
1768	-0.722075700759888	0.514933466911316	25.6431064605713	-0.0211346503347158	0.00289124972186983	-0.0026282137259841	-0.00197886489331722
1769	0.25194725394249	-0.134415164589882	25.7729759216309	-0.0311995539814234	-0.00100484199356288	0.00321592413820326	-0.00165419070981443
1770	-0.0727270469069481	-0.459089487791061	25.9028453826904	-0.0175632312893867	-0.000355493422830477	-0.00327756232582033	0.00451462110504508
1771	-0.0727270469069481	0.190259143710136	25.9028453826904	-0.0240567177534103	0.00483929552137852	-0.00197886489331722	-0.000680167751852423
1772	-0.0727270469069481	-0.459089487791061	25.7729759216309	-0.0165892094373703	0.01100810803473	-0.00132951640989631	-0.00619963090866804
1773	-0.397401362657547	-0.783763766288757	25.9028453826904	-0.0133424662053585	0.00256657530553639	-0.00522560812532902	0.00970941036939621
1774	-0.722075700759888	0.839607775211334	25.4483013153076	-0.0100957229733467	0.0022419011220336	-0.00197886489331722	-0.00490093370899558
1775	0.25194725394249	-0.134415164589882	25.5132369995117	-0.0159398596733809	0.0022419011220336	-0.00555028254166245	-0.000680167751852423
1776	-0.722075700759888	0.514933466911316	25.6431064605713	0.0155535480007529	-0.000355493422830477	0.0022419011220336	0.0113327819854021
1777	0.57662159204483	-0.459089487791061	25.7080421447754	-0.000680167751852423	0.00646266713738441	-0.00425158534198999	0.0103587592020631
1778	-1.04674994945526	0.514933466911316	25.7080421447754	0.000618529506027699	0.00418994715437293	-0.0026282137259841	-0.000680167751852423
1779	-0.722075700759888	0.839607775211334	25.318431854248	-0.00197886489331722	0.00646266713738441	-0.00327756232582033	-0.000680167751852423
1780	-0.397401362657547	0.514933466911316	25.5132369995117	0.0126314787194133	-0.00360223650932312	-0.00717365415766835	0.00548864435404539
1781	-0.722075700759888	0.514933466911316	25.2534980773926	0.0100340843200684	-0.00360223650932312	0.0100340843200684	-0.000355493422830477
1782	-0.397401362657547	0.514933466911316	25.3833675384521	-0.0191866029053926	0.00646266713738441	-0.00197886489331722	0.00256657530553639
1783	0.25194725394249	0.839607775211334	25.1885623931885	-0.00425158534198999	0.00289124972186983	-0.00165419070981443	-0.00782300252467394
1784	0.25194725394249	-0.783763766288757	25.7729759216309	0.00354059832170606	-0.00230353930965066	0.00386527273803949	-0.00652430532500148
1785	0.901295900344849	-0.134415164589882	25.7080421447754	0.0126314787194133	0.00711201597005129	-0.00749832857400179	0.0022419011220336
1786	-0.0727270469069481	0.839607775211334	25.3833675384521	0.00678734155371785	0.00516396993771195	-0.00327756232582033	0.00483929552137852
1787	0.57662159204483	0.190259143710136	25.5132369995117	0.00613799272105098	-0.00100484199356288	-0.00425158534198999	0.0103587592020631
1788	0.25194725394249	0.190259143710136	25.3833675384521	-0.0117190945893526	0.00906006153672934	-0.000355493422830477	-0.00782300252467394
1789	0.25194725394249	0.190259143710136	25.6431064605713	0.00321592413820326	-0.000680167751852423	0.00191722682211548	-0.00782300252467394
1790	0.901295900344849	-0.459089487791061	25.9028453826904	0.00808603875339031	0.000618529506027699	-0.00425158534198999	-0.00425158534198999
1791	0.901295900344849	-0.134415164589882	25.9677810668945	0.000618529506027699	0.00516396993771195	-0.000680167751852423	-0.00165419070981443
1792	0.25194725394249	-0.459089487791061	25.6431064605713	0.0213976856321096	0.0116574559360743	0.00483929552137852	0.00613799272105098
1793	-0.0727270469069481	0.190259143710136	25.5132369995117	-0.0026282137259841	-0.000355493422830477	-0.00522560812532902	-0.000355493422830477
1794	-0.397401362657547	0.514933466911316	25.6431064605713	0.00548864435404539	0.00451462110504508	0.00126787810586393	-0.00360223650932312
1795	-0.0727270469069481	1.16428208351135	25.5132369995117	-0.00814767740666866	0.00321592413820326	-0.00100484199356288	-0.00944637414067984
1796	0.25194725394249	0.839607775211334	25.5781726837158	-0.00749832857400179	-0.00392691092565656	-0.0026282137259841	-3.08191010844894e-05
1797	0.57662159204483	0.514933466911316	25.9677810668945	-0.00912170019000769	0.00516396993771195	0.00126787810586393	-0.00847235135734081
1798	0.57662159204483	-0.134415164589882	25.5781726837158	0.00418994715437293	0.00906006153672934	-0.00749832857400179	0.00613799272105098
1799	0.901295900344849	-0.134415164589882	25.2534980773926	-0.00749832857400179	0.00678734155371785	-0.00165419070981443	-0.00165419070981443
1800	0.57662159204483	1.16428208351135	25.5132369995117	0.00289124972186983	-0.000680167751852423	-0.00717365415766835	-0.00652430532500148
1801	0.25194725394249	1.16428208351135	25.3833675384521	-0.00847235135734081	-0.00165419070981443	-0.00197886489331722	-0.00197886489331722
1802	0.901295900344849	-0.134415164589882	26.0976505279541	0.013930176384747	0.00873538758605719	-0.000680167751852423	0.000943203864153475
1803	0.901295900344849	0.190259143710136	25.7729759216309	-0.0123684434220195	0.00873538758605719	0.000943203864153475	-0.00295288790948689
1804	0.25194725394249	0.190259143710136	25.5781726837158	-0.021459324285388	0.000293855206109583	-0.0026282137259841	-0.00782300252467394
1805	-0.0727270469069481	1.48895645141602	25.2534980773926	-0.0126931173726916	0.00483929552137852	-0.00165419070981443	-0.00652430532500148
1806	0.57662159204483	0.514933466911316	25.2534980773926	-0.0143164889886975	-0.000355493422830477	-0.00684897974133492	0.00386527273803949
1807	0.57662159204483	-0.134415164589882	25.7729759216309	-0.00879702530801296	0.00159255252219737	0.00516396993771195	-0.00555028254166245
1808	0.901295900344849	0.514933466911316	25.5781726837158	-0.00879702530801296	0.000943203864153475	-0.00652430532500148	-0.00132951640989631
1809	0.25194725394249	1.16428208351135	25.5781726837158	0.00970941036939621	0.00321592413820326	0.00289124972186983	0.000293855206109583
1810	1.22597026824951	-0.783763766288757	25.837911605835	-0.00295288790948689	-0.00230353930965066	-0.00457625929266214	0.00289124972186983
1811	1.55064451694489	-0.134415164589882	25.7080421447754	0.00743668992072344	-0.00327756232582033	-0.000355493422830477	0.00743668992072344
1812	0.901295900344849	-0.134415164589882	25.9028453826904	-0.021459324285388	0.00418994715437293	-0.00132951640989631	0.00191722682211548
1813	1.22597026824951	-0.134415164589882	25.9028453826904	0.012956153601408	0.00126787810586393	-0.00165419070981443	-0.00100484199356288
1814	0.57662159204483	0.190259143710136	25.9028453826904	-0.00652430532500148	0.00646266713738441	-0.00230353930965066	0.00516396993771195
1815	0.25194725394249	0.839607775211334	25.7729759216309	0.00970941036939621	0.000618529506027699	-0.00197886489331722	-0.00425158534198999
1816	0.57662159204483	-0.134415164589882	25.837911605835	0.00386527273803949	-0.00749832857400179	-0.00327756232582033	0.00548864435404539
1817	1.55064451694489	0.190259143710136	25.5132369995117	-0.00100484199356288	0.00548864435404539	0.00256657530553639	-0.00327756232582033
1818	-0.0727270469069481	0.839607775211334	25.7080421447754	0.0113327819854021	0.00321592413820326	-0.00847235135734081	0.00321592413820326
1819	0.25194725394249	1.16428208351135	25.5132369995117	0.0136055024340749	0.00451462110504508	0.00191722682211548	-0.0172385573387146
1820	0.25194725394249	0.839607775211334	25.9028453826904	-0.000355493422830477	0.00354059832170606	0.00191722682211548	-0.00295288790948689
1821	-0.0727270469069481	1.16428208351135	25.7729759216309	0.00159255252219737	-0.00652430532500148	-0.00230353930965066	-0.00587495695799589
1822	0.57662159204483	0.514933466911316	25.5781726837158	0.0149041991680861	0.000943203864153475	-0.00100484199356288	0.00613799272105098
1823	0.901295900344849	-0.134415164589882	25.9677810668945	0.0103587592020631	-0.000680167751852423	0.000293855206109583	-0.00587495695799589
1824	0.25194725394249	0.514933466911316	25.7080421447754	0.00581331877037883	0.000618529506027699	-0.000355493422830477	-0.00587495695799589
1825	0.25194725394249	0.839607775211334	25.7729759216309	0.0132808275520802	-0.00425158534198999	0.00516396993771195	-0.00197886489331722
1826	1.55064451694489	-0.783763766288757	26.2275199890137	0.00386527273803949	0.00386527273803949	-0.00490093370899558	0.000618529506027699
1827	0.25194725394249	0.514933466911316	25.6431064605713	0.00743668992072344	0.000293855206109583	0.00451462110504508	0.00906006153672934
1828	0.57662159204483	-1.10843813419342	25.9677810668945	-0.00587495695799589	0.00289124972186983	-0.00847235135734081	0.000943203864153475
1829	0.25194725394249	0.514933466911316	25.4483013153076	-0.00944637414067984	-0.00327756232582033	0.00191722682211548	-0.00457625929266214
1830	0.25194725394249	-0.134415164589882	25.7080421447754	0.0168522447347641	0.00646266713738441	0.00516396993771195	0.00743668992072344
1831	0.57662159204483	0.190259143710136	25.6431064605713	0.00418994715437293	0.000618529506027699	-0.00912170019000769	0.00289124972186983
1832	-0.0727270469069481	0.190259143710136	25.7729759216309	0.00386527273803949	-0.00197886489331722	0.00548864435404539	0.0106834331527352
1833	0.57662159204483	0.514933466911316	25.5132369995117	-0.00555028254166245	0.00289124972186983	-0.00360223650932312	-0.00360223650932312
1834	1.55064451694489	-0.783763766288757	25.5781726837158	0.00516396993771195	-0.00425158534198999	-0.000680167751852423	-0.000680167751852423
1835	1.22597026824951	-0.134415164589882	25.5132369995117	0.00581331877037883	-0.00879702530801296	-0.000355493422830477	-0.0100957229733467
1836	0.57662159204483	-1.43311238288879	25.9677810668945	-0.00652430532500148	-0.00230353930965066	-0.00522560812532902	0.00581331877037883
1837	1.22597026824951	-0.134415164589882	25.7729759216309	0.0197743140161037	0.0022419011220336	0.00191722682211548	-0.00230353930965066
1838	0.57662159204483	-0.459089487791061	25.9677810668945	0.00646266713738441	-0.000355493422830477	-0.000680167751852423	0.00970941036939621
1839	0.25194725394249	0.514933466911316	25.6431064605713	0.00613799272105098	-0.00619963090866804	-0.0026282137259841	-0.00457625929266214
1840	0.901295900344849	-1.10843813419342	25.7080421447754	0.0210730116814375	-0.00392691092565656	-0.00457625929266214	0.000943203864153475
1841	-0.0727270469069481	-0.783763766288757	25.837911605835	-0.00717365415766835	-0.00197886489331722	0.000943203864153475	0.00256657530553639
1842	0.57662159204483	0.190259143710136	25.5781726837158	0.00678734155371785	-0.00132951640989631	-0.00165419070981443	0.00126787810586393
1843	-0.0727270469069481	0.190259143710136	25.6431064605713	0.0265924744307995	-0.00197886489331722	-0.0026282137259841	-0.00749832857400179
1844	0.57662159204483	-1.75778675079346	25.9028453826904	0.00613799272105098	-0.00360223650932312	-0.00327756232582033	-0.000355493422830477
1845	1.22597026824951	-1.10843813419342	26.0327167510986	0.013930176384747	-0.00879702530801296	0.00581331877037883	-0.00425158534198999
1846	1.55064451694489	-2.08246111869812	25.5781726837158	0.00646266713738441	-0.0136671401560307	-0.00684897974133492	0.0100340843200684
1847	0.57662159204483	-0.134415164589882	25.6431064605713	-0.000355493422830477	-0.00555028254166245	-0.00132951640989631	-0.00587495695799589
1848	1.55064451694489	-1.43311238288879	25.7729759216309	0.0106834331527352	-0.00717365415766835	-0.00912170019000769	0.0022419011220336
1849	0.901295900344849	-0.783763766288757	25.7729759216309	0.00906006153672934	-0.00295288790948689	0.0022419011220336	-0.00360223650932312
1850	0.57662159204483	-0.459089487791061	26.0327167510986	-0.0120437685400248	-0.0113944197073579	0.000618529506027699	-0.00230353930965066
1851	0.25194725394249	-0.134415164589882	25.837911605835	-0.00100484199356288	-0.00847235135734081	-0.00587495695799589	0.00873538758605719
1852	0.57662159204483	-0.459089487791061	25.5781726837158	0.0100340843200684	-0.0026282137259841	-0.00717365415766835	0.0123068047687411
1853	0.57662159204483	-0.134415164589882	25.318431854248	0.00418994715437293	-0.00360223650932312	0.00289124972186983	-0.00230353930965066
1854	1.22597026824951	-0.459089487791061	25.3833675384521	0.0022419011220336	-0.0107450718060136	-0.00684897974133492	-0.00587495695799589
1855	0.901295900344849	-2.08246111869812	25.7729759216309	0.00841071270406246	-0.00425158534198999	0.00159255252219737	-0.00197886489331722
1856	0.57662159204483	-0.783763766288757	25.5781726837158	0.00516396993771195	-0.0143164889886975	-0.00295288790948689	0.00126787810586393
1857	0.57662159204483	-1.10843813419342	25.9028453826904	0.00906006153672934	-0.00782300252467394	0.00126787810586393	0.0132808275520802
1858	0.901295900344849	-1.43311238288879	25.5132369995117	0.00321592413820326	-0.00587495695799589	-0.00230353930965066	0.0022419011220336
1859	1.55064451694489	-1.43311238288879	25.5781726837158	-0.0139918150380254	-0.00684897974133492	-0.00165419070981443	-0.0026282137259841
1860	1.55064451694489	-1.75778675079346	25.5781726837158	0.00873538758605719	-0.00652430532500148	0.000618529506027699	0.000293855206109583
1861	1.22597026824951	-0.783763766288757	25.7080421447754	-0.00100484199356288	-0.00684897974133492	0.000943203864153475	-0.000355493422830477
1862	1.22597026824951	-2.08246111869812	26.0976505279541	0.00321592413820326	-0.00587495695799589	-0.00100484199356288	0.00743668992072344
1863	-0.397401362657547	-0.459089487791061	25.837911605835	0.00906006153672934	-0.00619963090866804	-0.000680167751852423	0.00321592413820326
1864	1.22597026824951	-1.75778675079346	25.4483013153076	-0.00749832857400179	-0.0104203969240189	-0.00132951640989631	-0.00295288790948689
1865	0.901295900344849	-1.43311238288879	25.4483013153076	0.00873538758605719	-0.0110697457566857	0.00191722682211548	-0.00619963090866804
1866	1.22597026824951	-2.08246111869812	25.5781726837158	0.00613799272105098	-0.00782300252467394	-0.00619963090866804	0.000293855206109583
1867	0.25194725394249	-0.459089487791061	25.4483013153076	0.00613799272105098	-0.00100484199356288	0.00256657530553639	-0.00490093370899558
1868	1.22597026824951	-1.75778675079346	25.7729759216309	0.000618529506027699	-0.00749832857400179	-0.00684897974133492	-0.00327756232582033
1869	0.57662159204483	-0.783763766288757	25.5132369995117	0.00126787810586393	-0.00457625929266214	-0.00360223650932312	-0.00327756232582033
1870	0.25194725394249	-1.10843813419342	25.318431854248	0.00548864435404539	-0.00555028254166245	0.000943203864153475	-0.00684897974133492
1871	0.57662159204483	-0.134415164589882	25.4483013153076	-0.0100957229733467	-0.00782300252467394	-3.08191010844894e-05	0.00159255252219737
1872	0.57662159204483	-0.783763766288757	25.6431064605713	-0.00847235135734081	-0.00327756232582033	-0.0026282137259841	-0.0120437685400248
1873	0.57662159204483	-0.134415164589882	25.9028453826904	0.0100340843200684	-0.00392691092565656	-0.000355493422830477	-0.00522560812532902
1874	0.57662159204483	-0.783763766288757	25.7729759216309	-0.00782300252467394	-0.00912170019000769	-0.00360223650932312	-0.00717365415766835
1875	1.55064451694489	-1.10843813419342	25.5132369995117	0.00743668992072344	-0.00847235135734081	0.00906006153672934	-0.00749832857400179
1876	0.57662159204483	-0.459089487791061	25.5781726837158	-0.0133424662053585	-0.00879702530801296	-0.00295288790948689	0.00191722682211548
1877	0.25194725394249	-0.134415164589882	25.5781726837158	0.00906006153672934	-0.00782300252467394	0.00191722682211548	-3.08191010844894e-05
1878	1.87531888484955	-1.75778675079346	25.7080421447754	0.0171769186854362	-0.00327756232582033	-0.00782300252467394	0.000293855206109583
1879	0.901295900344849	-1.43311238288879	25.7080421447754	0.00126787810586393	-0.00295288790948689	0.00191722682211548	-0.00327756232582033
1880	1.22597026824951	-1.75778675079346	25.6431064605713	-0.0110697457566857	-0.00814767740666866	-0.00132951640989631	-0.00425158534198999
1881	1.22597026824951	-0.783763766288757	25.4483013153076	0.000293855206109583	-0.00717365415766835	-0.00165419070981443	-3.08191010844894e-05
1882	0.901295900344849	-0.783763766288757	25.123628616333	-0.00295288790948689	0.00581331877037883	-0.00392691092565656	-0.00522560812532902
1883	0.25194725394249	0.190259143710136	25.318431854248	-0.00132951640989631	-0.00327756232582033	-3.08191010844894e-05	-0.00230353930965066
1884	0.901295900344849	-0.459089487791061	25.123628616333	0.00646266713738441	-0.00555028254166245	-0.00165419070981443	-0.000355493422830477
1885	1.55064451694489	-0.459089487791061	25.1885623931885	0.00841071270406246	-0.00587495695799589	0.000618529506027699	-0.00165419070981443
1886	0.57662159204483	-1.75778675079346	25.6431064605713	0.00386527273803949	-0.00782300252467394	-0.00392691092565656	0.00289124972186983
1887	0.901295900344849	-0.783763766288757	25.123628616333	-0.00295288790948689	-0.0113944197073579	-0.00100484199356288	0.00548864435404539
1888	0.901295900344849	-0.134415164589882	24.9937572479248	0.00613799272105098	0.00126787810586393	-0.0026282137259841	-0.00490093370899558
1889	0.901295900344849	-1.75778675079346	25.6431064605713	0.00808603875339031	-0.00132951640989631	-0.00327756232582033	-0.00522560812532902
1890	1.87531888484955	-1.43311238288879	25.4483013153076	0.000943203864153475	0.00191722682211548	0.00418994715437293	0.00191722682211548
1891	0.901295900344849	-0.783763766288757	25.3833675384521	0.00613799272105098	-0.00392691092565656	-0.00522560812532902	0.00548864435404539
1892	1.87531888484955	-1.75778675079346	25.7080421447754	-0.00327756232582033	-0.00360223650932312	-0.00360223650932312	0.0132808275520802
1893	0.901295900344849	-1.43311238288879	25.7080421447754	0.0106834331527352	0.000943203864153475	0.00483929552137852	-0.0130177913233638
1894	0.901295900344849	-0.459089487791061	24.9937572479248	-0.00457625929266214	-0.0026282137259841	-0.00392691092565656	-0.00392691092565656
1895	0.901295900344849	-1.43311238288879	25.318431854248	0.01100810803473	-0.00912170019000769	0.00938473641872406	0.000618529506027699
1896	0.57662159204483	-0.134415164589882	25.318431854248	0.00289124972186983	-0.00717365415766835	-0.00230353930965066	0.00646266713738441
1897	0.57662159204483	-1.43311238288879	25.6431064605713	0.00548864435404539	-0.00295288790948689	0.00159255252219737	0.0132808275520802
1898	0.57662159204483	-0.459089487791061	25.5781726837158	-0.00132951640989631	-0.00392691092565656	0.00321592413820326	0.0022419011220336
1899	0.25194725394249	-0.134415164589882	24.9288234710693	0.0152288740500808	-0.00230353930965066	-0.000680167751852423	-0.00490093370899558
1900	0.901295900344849	-0.459089487791061	25.123628616333	0.00646266713738441	-0.00717365415766835	-0.00555028254166245	0.00191722682211548
1901	1.22597026824951	-0.134415164589882	25.0586929321289	0.0103587592020631	-0.00230353930965066	-0.00360223650932312	-0.00132951640989631
1902	0.901295900344849	-0.134415164589882	25.318431854248	0.012956153601408	-0.00425158534198999	0.000943203864153475	0.0152288740500808
1903	-0.0727270469069481	-0.134415164589882	25.1885623931885	0.00613799272105098	0.00386527273803949	-0.000680167751852423	0.00678734155371785
1904	1.87531888484955	-1.10843813419342	25.7080421447754	-3.08191010844894e-05	-0.00425158534198999	-0.000680167751852423	-0.00490093370899558
1905	1.22597026824951	-0.783763766288757	25.5781726837158	0.00743668992072344	-0.00197886489331722	0.00743668992072344	0.00191722682211548
1906	0.901295900344849	0.190259143710136	25.2534980773926	0.00906006153672934	-0.00587495695799589	-0.00100484199356288	0.00191722682211548
1907	0.901295900344849	-0.783763766288757	25.6431064605713	0.00516396993771195	0.00126787810586393	-0.00295288790948689	0.0113327819854021
1908	0.901295900344849	-0.459089487791061	25.4483013153076	0.00483929552137852	-3.08191010844894e-05	0.00191722682211548	0.00678734155371785
1909	0.57662159204483	0.190259143710136	25.5132369995117	0.00191722682211548	-0.00295288790948689	-0.00652430532500148	0.01100810803473
1910	0.901295900344849	-1.10843813419342	26.0976505279541	0.00906006153672934	-0.00587495695799589	0.00548864435404539	-0.00814767740666866
1911	0.57662159204483	-0.783763766288757	25.5132369995117	0.0126314787194133	-0.00425158534198999	-0.00490093370899558	0.00256657530553639
1912	1.55064451694489	-0.783763766288757	25.5132369995117	0.00386527273803949	-0.00327756232582033	-0.0026282137259841	-0.00490093370899558
1913	-0.0727270469069481	0.190259143710136	25.3833675384521	0.00581331877037883	0.00516396993771195	-0.00197886489331722	0.00289124972186983
1914	0.57662159204483	0.190259143710136	25.3833675384521	0.00938473641872406	-0.00230353930965066	-0.00360223650932312	-0.00360223650932312
1915	0.57662159204483	-0.134415164589882	25.5132369995117	0.00678734155371785	-0.0026282137259841	0.00548864435404539	-0.00457625929266214
1916	0.901295900344849	-0.134415164589882	25.5781726837158	-0.0113944197073579	-0.00587495695799589	-0.00100484199356288	-0.00684897974133492
1917	0.57662159204483	-0.783763766288757	25.5132369995117	-0.0026282137259841	-0.000355493422830477	0.00191722682211548	0.000293855206109583
1918	1.87531888484955	-1.10843813419342	25.3833675384521	0.0106834331527352	-0.00457625929266214	0.000293855206109583	0.000943203864153475
1919	0.901295900344849	-0.134415164589882	25.318431854248	-0.0149658378213644	-0.00652430532500148	-0.00587495695799589	-0.00944637414067984
1920	0.57662159204483	-0.134415164589882	25.5132369995117	0.00256657530553639	-0.00165419070981443	0.00516396993771195	-0.00100484199356288
1921	0.57662159204483	0.839607775211334	25.4483013153076	0.00126787810586393	-0.00555028254166245	-0.00132951640989631	-0.00132951640989631
1922	1.87531888484955	-1.10843813419342	25.7729759216309	0.00483929552137852	0.00256657530553639	-0.00230353930965066	-0.0165892094373703
1923	1.22597026824951	-1.10843813419342	25.6431064605713	-0.0201606266200542	0.000293855206109583	0.000618529506027699	-0.00912170019000769
1924	1.55064451694489	-1.10843813419342	26.0327167510986	0.00483929552137852	-0.00360223650932312	-0.00165419070981443	-0.00360223650932312
1925	0.25194725394249	-0.134415164589882	25.5132369995117	0.00418994715437293	-0.0026282137259841	0.00354059832170606	-0.00684897974133492
1926	1.22597026824951	-0.783763766288757	25.4483013153076	0.0165275707840919	0.0022419011220336	0.000943203864153475	-0.00360223650932312
1927	0.57662159204483	-0.134415164589882	25.6431064605713	0.0113327819854021	-0.000680167751852423	0.000943203864153475	-0.00100484199356288
1928	1.87531888484955	-1.10843813419342	25.7729759216309	-0.0100957229733467	0.00159255252219737	0.00581331877037883	-0.00717365415766835
1929	0.57662159204483	-0.134415164589882	25.837911605835	-0.0133424662053585	-0.0026282137259841	-0.00749832857400179	-0.00457625929266214
1930	0.901295900344849	-0.459089487791061	25.3833675384521	0.00776136433705688	-0.0026282137259841	0.00483929552137852	0.00516396993771195
1931	-0.0727270469069481	-0.134415164589882	25.6431064605713	-0.00132951640989631	0.00126787810586393	-0.00490093370899558	-0.0026282137259841
1932	0.57662159204483	-0.459089487791061	25.7080421447754	0.00289124972186983	-0.00944637414067984	-0.00100484199356288	0.00906006153672934
1933	0.25194725394249	-0.134415164589882	25.3833675384521	0.00321592413820326	-0.00522560812532902	-0.00100484199356288	-0.00944637414067984
1934	1.55064451694489	-1.10843813419342	25.9028453826904	0.00321592413820326	-0.00327756232582033	-0.00165419070981443	-3.08191010844894e-05
1935	0.901295900344849	-0.783763766288757	25.5781726837158	-0.00295288790948689	-0.00425158534198999	0.00743668992072344	0.00191722682211548
1936	1.55064451694489	-1.43311238288879	25.5132369995117	0.013930176384747	-0.00717365415766835	-0.00132951640989631	0.00548864435404539
1937	0.25194725394249	-0.134415164589882	25.318431854248	0.000943203864153475	0.000618529506027699	-0.00132951640989631	0.00451462110504508
1938	0.57662159204483	-0.134415164589882	26.0327167510986	-0.0172385573387146	0.00483929552137852	0.00516396993771195	0.000618529506027699
1939	0.901295900344849	-1.43311238288879	26.0327167510986	0.00516396993771195	-0.00425158534198999	-0.00392691092565656	-0.00490093370899558
1940	1.22597026824951	-1.43311238288879	26.0327167510986	0.00841071270406246	-0.00165419070981443	0.0100340843200684	0.00354059832170606
1941	1.22597026824951	-1.75778675079346	26.2275199890137	0.00711201597005129	-3.08191010844894e-05	-0.00457625929266214	0.00321592413820326
1942	1.22597026824951	-1.10843813419342	25.837911605835	0.00321592413820326	-0.00977104809135199	-0.00230353930965066	0.011982130818069
1943	0.57662159204483	0.190259143710136	25.7729759216309	-0.00360223650932312	-0.00295288790948689	-0.00295288790948689	-3.08191010844894e-05
1944	0.25194725394249	-0.459089487791061	25.6431064605713	0.00841071270406246	-0.00782300252467394	-0.000680167751852423	-0.00684897974133492
1945	1.22597026824951	-0.134415164589882	25.837911605835	0.00354059832170606	-0.00684897974133492	0.000293855206109583	-0.00165419070981443
1946	1.22597026824951	-1.10843813419342	26.0976505279541	0.011982130818069	-0.0104203969240189	-0.00425158534198999	0.00289124972186983
1947	0.25194725394249	-0.134415164589882	25.3833675384521	0.00711201597005129	-0.000680167751852423	-0.00165419070981443	0.00159255252219737
1948	1.55064451694489	-0.783763766288757	25.7080421447754	0.0155535480007529	0.000943203864153475	-3.08191010844894e-05	0.00354059832170606
1949	0.901295900344849	-1.10843813419342	25.5781726837158	0.00159255252219737	-0.00587495695799589	-0.00555028254166245	-0.00684897974133492
1950	-0.0727270469069481	0.514933466911316	25.6431064605713	0.00906006153672934	-0.00327756232582033	0.00451462110504508	0.000618529506027699
1951	0.57662159204483	0.514933466911316	26.0327167510986	0.0113327819854021	-0.00490093370899558	-0.00392691092565656	0.00906006153672934
1952	0.57662159204483	0.190259143710136	26.0327167510986	0.0022419011220336	-0.00360223650932312	-0.00360223650932312	-0.000680167751852423
1953	1.22597026824951	-0.783763766288757	26.0327167510986	-0.00230353930965066	-0.00100484199356288	0.00256657530553639	0.00938473641872406
1954	1.22597026824951	-0.459089487791061	25.7729759216309	-0.0143164889886975	-0.00619963090866804	-0.00392691092565656	-0.00522560812532902
1955	1.22597026824951	-1.10843813419342	25.9028453826904	-0.00165419070981443	0.00418994715437293	-0.00197886489331722	-0.00847235135734081
1956	0.25194725394249	0.514933466911316	25.7080421447754	0.0145795252174139	-0.00360223650932312	-0.000355493422830477	-3.08191010844894e-05
1957	1.22597026824951	-0.459089487791061	25.6431064605713	-0.0224333461374044	0.00646266713738441	-0.00749832857400179	-3.08191010844894e-05
1958	0.57662159204483	0.839607775211334	25.7729759216309	-0.00392691092565656	0.00191722682211548	-0.00100484199356288	0.00548864435404539
1959	-0.0727270469069481	0.514933466911316	25.837911605835	0.0136055024340749	-0.00100484199356288	0.000293855206109583	0.00191722682211548
1960	0.57662159204483	0.514933466911316	25.2534980773926	-0.00879702530801296	0.00256657530553639	-0.00327756232582033	-0.00522560812532902
1961	0.57662159204483	0.514933466911316	25.6431064605713	-0.000355493422830477	0.00678734155371785	0.00418994715437293	0.00938473641872406
1962	0.25194725394249	0.514933466911316	25.6431064605713	-0.000355493422830477	0.00516396993771195	-0.00230353930965066	0.00873538758605719
1963	1.22597026824951	0.514933466911316	25.7729759216309	-0.00230353930965066	-3.08191010844894e-05	-0.00197886489331722	0.00548864435404539
1964	1.55064451694489	-0.783763766288757	26.1625862121582	-0.0126931173726916	-0.000680167751852423	0.00126787810586393	-0.00132951640989631
1965	0.57662159204483	-0.783763766288757	25.9677810668945	0.00354059832170606	-0.00392691092565656	0.00159255252219737	-0.00944637414067984
1966	0.25194725394249	-0.459089487791061	25.837911605835	-0.00587495695799589	-0.00165419070981443	0.00191722682211548	0.00581331877037883
1967	1.22597026824951	-0.783763766288757	25.9028453826904	0.00289124972186983	0.000943203864153475	-0.00100484199356288	-0.0026282137259841
1968	0.57662159204483	0.190259143710136	25.6431064605713	-0.00912170019000769	0.00548864435404539	-0.00360223650932312	0.00354059832170606
1969	0.901295900344849	-0.459089487791061	25.7729759216309	-0.00944637414067984	0.0022419011220336	-0.000355493422830477	0.00386527273803949
1970	1.22597026824951	-1.10843813419342	25.9028453826904	0.00354059832170606	0.00354059832170606	0.00321592413820326	-0.00327756232582033
1971	0.901295900344849	-0.783763766288757	25.7729759216309	0.00386527273803949	-0.00295288790948689	-0.00457625929266214	0.0022419011220336
1972	1.55064451694489	-0.459089487791061	25.3833675384521	-0.00165419070981443	0.00970941036939621	0.00386527273803949	0.00354059832170606
1973	1.22597026824951	-0.783763766288757	25.7080421447754	0.00321592413820326	0.00126787810586393	0.00126787810586393	0.00289124972186983
1974	0.25194725394249	0.190259143710136	25.318431854248	-0.0117190945893526	-0.00425158534198999	-0.00165419070981443	-0.00847235135734081
1975	0.57662159204483	0.839607775211334	25.6431064605713	0.00386527273803949	0.000943203864153475	-0.00522560812532902	-0.00457625929266214
1976	0.25194725394249	0.190259143710136	25.6431064605713	0.00386527273803949	-0.00132951640989631	0.000293855206109583	-0.00652430532500148
1977	0.25194725394249	-0.134415164589882	25.837911605835	0.0123068047687411	0.000943203864153475	-0.00814767740666866	0.00516396993771195
1978	0.901295900344849	-0.134415164589882	25.5781726837158	0.00159255252219737	0.00321592413820326	0.00808603875339031	-0.00912170019000769
1979	1.22597026824951	-0.134415164589882	25.7729759216309	0.00776136433705688	0.00159255252219737	-0.000355493422830477	-0.00652430532500148
1980	1.22597026824951	0.839607775211334	25.5781726837158	0.00613799272105098	0.00126787810586393	0.00159255252219737	0.00256657530553639
1981	0.57662159204483	0.839607775211334	25.5781726837158	-0.00555028254166245	-0.000355493422830477	0.00191722682211548	-0.000355493422830477
1982	1.22597026824951	-0.783763766288757	25.7080421447754	0.0149041991680861	0.00354059832170606	-0.00555028254166245	0.00516396993771195
1983	0.901295900344849	-0.783763766288757	25.7080421447754	-0.000355493422830477	0.00256657530553639	0.00646266713738441	0.00256657530553639
1984	1.22597026824951	-0.783763766288757	25.4483013153076	-0.017887907102704	0.000618529506027699	0.000293855206109583	-0.0169138833880424
1985	-0.0727270469069481	0.190259143710136	25.7080421447754	0.00256657530553639	-0.00132951640989631	-0.00197886489331722	-0.00717365415766835
1986	-0.397401362657547	0.839607775211334	25.6431064605713	0.00354059832170606	-0.00295288790948689	0.00159255252219737	-0.0123684434220195
1987	0.901295900344849	-0.459089487791061	25.837911605835	0.0236704051494598	0.00581331877037883	-0.00652430532500148	0.00678734155371785
1988	0.901295900344849	0.514933466911316	25.7729759216309	-0.00327756232582033	0.00126787810586393	0.00776136433705688	-0.0026282137259841
1989	0.25194725394249	0.514933466911316	25.5132369995117	-3.08191010844894e-05	0.00289124972186983	-0.00100484199356288	-0.00360223650932312
1990	0.25194725394249	-0.459089487791061	25.5132369995117	-0.00295288790948689	0.00126787810586393	-0.00327756232582033	-0.00749832857400179
1991	0.57662159204483	-0.134415164589882	25.5781726837158	0.0106834331527352	0.00256657530553639	0.00451462110504508	-0.00295288790948689
1992	0.901295900344849	-0.459089487791061	25.6431064605713	-0.00717365415766835	0.00159255252219737	-3.08191010844894e-05	-0.00425158534198999
1993	0.25194725394249	0.839607775211334	25.5781726837158	-0.000355493422830477	0.00776136433705688	-3.08191010844894e-05	0.00256657530553639
1994	-0.0727270469069481	1.16428208351135	25.6431064605713	-0.00555028254166245	0.00418994715437293	0.00159255252219737	-0.00782300252467394
1995	-0.0727270469069481	0.190259143710136	25.3833675384521	0.00808603875339031	-0.00717365415766835	-0.00295288790948689	0.000943203864153475
1996	0.901295900344849	-0.459089487791061	25.3833675384521	0.00191722682211548	0.00321592413820326	0.00126787810586393	-0.00100484199356288
1997	0.25194725394249	0.839607775211334	25.4483013153076	0.0022419011220336	0.00613799272105098	-0.0026282137259841	-0.00132951640989631
1998	0.901295900344849	-0.134415164589882	25.7080421447754	-0.0120437685400248	-0.00197886489331722	0.00711201597005129	0.00321592413820326
1999	0.901295900344849	-0.459089487791061	25.9677810668945	-0.0130177913233638	0.000618529506027699	0.00321592413820326	-0.00100484199356288
2000	0.901295900344849	-0.134415164589882	25.837911605835	0.00613799272105098	-3.08191010844894e-05	-0.00587495695799589	-0.0107450718060136
[truncated: 4,880 more rows]
