# Supplementary material for: Precise instruction and consideration of the vertical and horizontal force component increases validity and reliability of the 90:20 Isometric Posterior Chain Test
Source: PLoS One. 2024 Oct 28;19(10):e0312843. doi: 10.1371/journal.pone.0312843 (PMC11515970; doi:10.1371/journal.pone.0312843)
Supplement: S1 File — (ZIP) [file pone.0312843.s001.zip › S1_Raw_Data/M1_P05_iso_2.csv]

1	-1.04090583324432	-0.459089487791061	25.123628616333	-0.00392691092565656	-0.00814767740666866	0.00256657530553639	0.00548864435404539
2	-0.716231524944305	-0.783763766288757	25.0586929321289	-0.00749832857400179	0.00256657530553639	0.00711201597005129	0.00159255252219737
3	-0.391557216644287	-1.75778675079346	25.3833675384521	0.00873538758605719	0.000943203864153475	0.00776136433705688	0.000943203864153475
4	-0.716231524944305	-0.459089487791061	25.1885623931885	0.0155535480007529	-0.00392691092565656	0.00321592413820326	0.000293855206109583
5	-0.0668829083442688	-1.10843813419342	25.5781726837158	0.0132808275520802	-0.00912170019000769	0.00678734155371785	-0.00360223650932312
6	0.25779139995575	-0.783763766288757	25.2534980773926	-0.00717365415766835	-0.00814767740666866	0.00906006153672934	0.00159255252219737
7	-0.716231524944305	-0.459089487791061	25.123628616333	-0.0169138833880424	-0.0113944197073579	0.0100340843200684	0.00581331877037883
8	-0.391557216644287	-0.783763766288757	25.0586929321289	0.0126314787194133	0.0022419011220336	-3.08191010844894e-05	-0.00165419070981443
9	-0.716231524944305	-0.459089487791061	25.1885623931885	-0.0188619289547205	-0.00197886489331722	0.000618529506027699	0.0022419011220336
10	-0.716231524944305	-0.134415164589882	25.123628616333	0.0152288740500808	-0.0130177913233638	-0.00555028254166245	-0.00230353930965066
11	-0.0668829083442688	-1.43311238288879	25.7080421447754	0.00970941036939621	-0.0136671401560307	0.00321592413820326	0.000618529506027699
12	0.25779139995575	-1.43311238288879	25.1885623931885	0.00743668992072344	-0.00619963090866804	0.000618529506027699	-0.00327756232582033
13	-0.0668829083442688	-1.43311238288879	25.0586929321289	0.00938473641872406	0.00743668992072344	-0.00490093370899558	0.00483929552137852
14	-1.04090583324432	-0.459089487791061	24.8638877868652	0.0113327819854021	-0.00749832857400179	-0.0149658378213644	0.000943203864153475
15	0.25779139995575	-1.75778675079346	25.5132369995117	-0.00165419070981443	-0.00749832857400179	-0.00295288790948689	-0.00684897974133492
16	0.25779139995575	-1.43311238288879	25.1885623931885	0.00191722682211548	-0.00782300252467394	-0.00165419070981443	-0.00100484199356288
17	-1.04090583324432	-0.783763766288757	25.2534980773926	0.00191722682211548	-0.00912170019000769	-0.0100957229733467	0.000618529506027699
18	-0.716231524944305	-0.783763766288757	24.7340183258057	0.00386527273803949	-0.00132951640989631	0.00386527273803949	-0.00327756232582033
19	-0.716231524944305	-0.459089487791061	25.1885623931885	-0.00197886489331722	-0.00587495695799589	-0.00457625929266214	-0.00197886489331722
20	-0.716231524944305	-0.459089487791061	25.1885623931885	-0.0026282137259841	-0.00619963090866804	0.00321592413820326	-0.00197886489331722
21	-0.716231524944305	-0.134415164589882	25.318431854248	0.00613799272105098	-0.00197886489331722	0.00321592413820326	-0.00295288790948689
22	-0.0668829083442688	-1.43311238288879	25.318431854248	-0.0100957229733467	-0.00490093370899558	-0.00165419070981443	-0.000355493422830477
23	-1.04090583324432	-0.134415164589882	25.123628616333	0.00289124972186983	0.00321592413820326	-0.000680167751852423	0.00289124972186983
24	-0.0668829083442688	-0.783763766288757	24.9288234710693	-0.00457625929266214	-0.00912170019000769	-0.00684897974133492	-0.00522560812532902
25	-1.04090583324432	0.190259143710136	24.9288234710693	-0.00197886489331722	-0.00230353930965066	0.00548864435404539	0.00386527273803949
26	-0.0668829083442688	-0.783763766288757	25.0586929321289	0.00451462110504508	-0.00522560812532902	0.000618529506027699	-0.000355493422830477
27	-0.391557216644287	-0.783763766288757	25.0586929321289	-0.00457625929266214	-0.00230353930965066	-0.00619963090866804	0.00743668992072344
28	-0.0668829083442688	-1.43311238288879	25.3833675384521	-0.00392691092565656	0.000618529506027699	0.0022419011220336	-0.00555028254166245
29	-0.0668829083442688	-1.10843813419342	25.5781726837158	0.00743668992072344	0.00159255252219737	-0.0182125810533762	-0.00230353930965066
30	0.582465708255768	-1.10843813419342	25.2534980773926	0.00678734155371785	-0.00327756232582033	-0.00587495695799589	-0.0162645354866982
31	-1.04090583324432	0.190259143710136	25.1885623931885	-0.000355493422830477	-0.00360223650932312	-0.0126931173726916	-0.000355493422830477
32	-0.391557216644287	-0.459089487791061	25.123628616333	0.00841071270406246	-0.00392691092565656	-0.0237320438027382	0.00126787810586393
33	-0.716231524944305	0.514933466911316	25.0586929321289	0.0116574559360743	0.00451462110504508	-0.0191866029053926	0.00678734155371785
34	0.25779139995575	0.190259143710136	25.0586929321289	0.0106834331527352	0.00418994715437293	-0.0198359526693821	-0.000680167751852423
35	-0.716231524944305	0.514933466911316	25.3833675384521	0.00354059832170606	-0.000355493422830477	-0.00977104809135199	-0.00555028254166245
36	-0.391557216644287	-0.459089487791061	24.9937572479248	-3.08191010844894e-05	0.00613799272105098	-0.0146411629393697	-0.00100484199356288
37	-0.716231524944305	0.190259143710136	25.2534980773926	0.00191722682211548	0.00516396993771195	-0.0107450718060136	-0.00197886489331722
38	-0.716231524944305	0.839607775211334	24.9288234710693	0.00483929552137852	-0.00165419070981443	-0.00749832857400179	0.00321592413820326
39	-1.04090583324432	0.839607775211334	25.318431854248	0.00581331877037883	-0.00425158534198999	-0.0162645354866982	-0.00327756232582033
40	-0.716231524944305	0.839607775211334	25.318431854248	0.0022419011220336	0.00678734155371785	-0.00392691092565656	-0.00977104809135199
41	-0.391557216644287	-0.134415164589882	24.7989540100098	0.00321592413820326	-0.00944637414067984	-0.00457625929266214	-0.0026282137259841
42	0.582465708255768	-0.459089487791061	24.9288234710693	0.0116574559360743	-0.00360223650932312	-0.00295288790948689	0.00516396993771195
43	-0.716231524944305	0.514933466911316	24.8638877868652	0.00841071270406246	-0.00100484199356288	-0.00749832857400179	0.00354059832170606
44	-0.0668829083442688	-0.459089487791061	24.2794742584229	0.00678734155371785	0.00548864435404539	-0.00684897974133492	-0.00230353930965066
45	-0.716231524944305	0.514933466911316	25.1885623931885	0.0233457311987877	-0.00327756232582033	0.00451462110504508	-0.00132951640989631
46	-0.391557216644287	0.839607775211334	25.5132369995117	0.013930176384747	-0.0026282137259841	0.0132808275520802	0.000293855206109583
47	-0.716231524944305	-0.459089487791061	25.3833675384521	-0.00295288790948689	-0.000680167751852423	0.0197743140161037	-0.000680167751852423
48	0.582465708255768	-0.134415164589882	25.318431854248	0.00354059832170606	0.00159255252219737	0.00646266713738441	-0.000355493422830477
49	-0.391557216644287	-0.783763766288757	25.5132369995117	0.00581331877037883	0.00581331877037883	-0.00197886489331722	0.00256657530553639
50	-0.716231524944305	0.190259143710136	25.2534980773926	-0.00782300252467394	0.00483929552137852	-0.00490093370899558	-0.00749832857400179
51	-1.36558020114899	0.839607775211334	25.4483013153076	0.000293855206109583	0.000618529506027699	-0.0110697457566857	0.00483929552137852
52	-0.716231524944305	1.16428208351135	25.318431854248	-0.00619963090866804	0.00256657530553639	-0.00847235135734081	-0.00295288790948689
53	-0.391557216644287	0.514933466911316	25.0586929321289	0.0132808275520802	0.00646266713738441	-0.00230353930965066	0.000293855206109583
54	-0.0668829083442688	-0.134415164589882	25.1885623931885	0.00126787810586393	0.000293855206109583	-0.00944637414067984	-0.00684897974133492
55	-0.391557216644287	0.514933466911316	24.8638877868652	0.000618529506027699	0.00289124972186983	-0.00295288790948689	-0.00197886489331722
56	-0.0668829083442688	0.190259143710136	25.2534980773926	0.00613799272105098	0.00548864435404539	-0.00944637414067984	0.00386527273803949
57	-0.0668829083442688	0.190259143710136	25.318431854248	0.0022419011220336	0.000618529506027699	-0.00847235135734081	0.000293855206109583
58	-0.391557216644287	1.16428208351135	25.0586929321289	0.00646266713738441	0.00418994715437293	0.000618529506027699	-0.00165419070981443
59	-0.716231524944305	0.514933466911316	24.9288234710693	-0.00879702530801296	0.0022419011220336	0.00970941036939621	0.00126787810586393
60	0.25779139995575	0.839607775211334	24.8638877868652	-0.00425158534198999	0.000618529506027699	-0.00197886489331722	-0.00879702530801296
61	-0.0668829083442688	0.190259143710136	25.2534980773926	0.00613799272105098	-0.00327756232582033	-0.00360223650932312	0.00126787810586393
62	-0.0668829083442688	0.190259143710136	25.1885623931885	-0.00782300252467394	-0.00327756232582033	-0.0107450718060136	-0.00457625929266214
63	0.25779139995575	-0.459089487791061	25.3833675384521	-3.08191010844894e-05	0.00646266713738441	-0.00684897974133492	-3.08191010844894e-05
64	-0.0668829083442688	0.190259143710136	25.318431854248	-0.00749832857400179	0.00126787810586393	-0.00847235135734081	-0.00814767740666866
65	0.25779139995575	-0.459089487791061	24.9288234710693	0.00613799272105098	0.00159255252219737	-0.00782300252467394	-0.00392691092565656
66	-0.391557216644287	1.16428208351135	24.8638877868652	-0.00522560812532902	-0.00230353930965066	-0.00295288790948689	-0.00197886489331722
67	-0.716231524944305	0.514933466911316	24.6690845489502	0.00548864435404539	-0.000680167751852423	-0.00555028254166245	-0.00100484199356288
68	-0.391557216644287	1.16428208351135	24.9288234710693	0.00776136433705688	0.00581331877037883	-0.0133424662053585	-0.00457625929266214
69	-0.391557216644287	0.514933466911316	25.0586929321289	0.00841071270406246	-0.00230353930965066	-0.0107450718060136	-0.00165419070981443
70	-0.716231524944305	1.48895645141602	24.9937572479248	0.00451462110504508	-0.0026282137259841	-0.00619963090866804	-0.000680167751852423
71	-0.0668829083442688	0.514933466911316	24.7989540100098	0.00646266713738441	0.0022419011220336	-0.00944637414067984	0.00516396993771195
72	-1.04090583324432	1.16428208351135	24.7340183258057	-0.0026282137259841	-0.00197886489331722	-0.00165419070981443	0.000618529506027699
73	-0.391557216644287	0.839607775211334	24.6041488647461	0.00321592413820326	0.00516396993771195	-0.0130177913233638	-0.00295288790948689
74	-0.0668829083442688	-0.134415164589882	25.0586929321289	0.00418994715437293	0.00678734155371785	-0.00555028254166245	-0.00197886489331722
75	-0.391557216644287	0.514933466911316	24.9937572479248	-0.00619963090866804	0.00354059832170606	-0.00684897974133492	-0.00165419070981443
76	-0.716231524944305	0.514933466911316	24.9937572479248	-0.00197886489331722	-0.00360223650932312	0.0022419011220336	0.000943203864153475
77	0.582465708255768	-0.459089487791061	25.123628616333	0.00711201597005129	-0.00100484199356288	-0.00522560812532902	0.0100340843200684
78	-0.0668829083442688	0.514933466911316	25.1885623931885	-0.0139918150380254	0.0106834331527352	-0.00457625929266214	0.00321592413820326
79	0.582465708255768	-0.783763766288757	25.123628616333	-0.00295288790948689	0.0106834331527352	0.00451462110504508	0.00126787810586393
80	0.25779139995575	0.190259143710136	25.318431854248	0.00354059832170606	0.00191722682211548	0.00548864435404539	-3.08191010844894e-05
81	0.25779139995575	-0.459089487791061	25.5132369995117	-0.0117190945893526	0.00418994715437293	0.000943203864153475	0.000943203864153475
82	-0.391557216644287	1.16428208351135	25.123628616333	-0.00879702530801296	0.000293855206109583	-0.000680167751852423	-0.00100484199356288
83	0.582465708255768	-0.134415164589882	25.123628616333	0.0126314787194133	0.000943203864153475	-0.00425158534198999	-3.08191010844894e-05
84	-0.716231524944305	1.16428208351135	24.9937572479248	0.00906006153672934	0.0022419011220336	-0.00295288790948689	-0.00132951640989631
85	0.582465708255768	-0.459089487791061	24.9288234710693	0.00841071270406246	-3.08191010844894e-05	-0.00327756232582033	-0.000355493422830477
86	-0.0668829083442688	0.190259143710136	24.9937572479248	0.00386527273803949	0.00386527273803949	0.00256657530553639	0.000618529506027699
87	0.25779139995575	0.839607775211334	25.1885623931885	-3.08191010844894e-05	-0.00327756232582033	0.00159255252219737	-0.000355493422830477
88	-0.716231524944305	1.16428208351135	25.0586929321289	0.00516396993771195	0.00613799272105098	-0.0026282137259841	0.00191722682211548
89	-0.391557216644287	0.839607775211334	25.123628616333	0.00191722682211548	0.00516396993771195	-0.0133424662053585	-0.00230353930965066
90	-0.391557216644287	-0.134415164589882	25.0586929321289	0.00256657530553639	0.00256657530553639	-0.00652430532500148	-0.00100484199356288
91	0.907140016555786	0.190259143710136	25.3833675384521	0.00191722682211548	-0.000355493422830477	-0.000680167751852423	0.00289124972186983
92	-0.391557216644287	0.839607775211334	25.2534980773926	0.00906006153672934	0.00256657530553639	0.00483929552137852	0.00711201597005129
93	0.582465708255768	-0.459089487791061	25.4483013153076	0.00256657530553639	0.0106834331527352	0.0113327819854021	-0.0026282137259841
94	-0.0668829083442688	0.190259143710136	25.123628616333	0.0155535480007529	0.00354059832170606	0.0152288740500808	0.0022419011220336
95	0.582465708255768	0.190259143710136	25.0586929321289	0.00483929552137852	0.00581331877037883	0.0165275707840919	-0.00717365415766835
96	-0.716231524944305	0.839607775211334	25.123628616333	0.00451462110504508	0.00386527273803949	0.01100810803473	0.00321592413820326
97	0.582465708255768	-0.134415164589882	25.318431854248	0.013930176384747	-0.00360223650932312	0.00970941036939621	0.00613799272105098
98	-0.0668829083442688	-0.459089487791061	25.5781726837158	0.00938473641872406	0.00451462110504508	0.01100810803473	-0.00197886489331722
99	0.582465708255768	-0.134415164589882	25.3833675384521	0.00354059832170606	0.0022419011220336	0.000618529506027699	0.00613799272105098
100	-0.0668829083442688	0.190259143710136	25.2534980773926	-0.00814767740666866	0.00613799272105098	0.00808603875339031	0.00159255252219737
101	0.25779139995575	-0.459089487791061	25.1885623931885	-0.00360223650932312	0.00256657530553639	0.0116574559360743	0.00256657530553639
102	-0.716231524944305	0.839607775211334	25.2534980773926	-0.00522560812532902	0.00743668992072344	0.00678734155371785	0.00743668992072344
103	-0.391557216644287	-0.134415164589882	25.4483013153076	0.00386527273803949	0.00191722682211548	0.01100810803473	0.000293855206109583
104	-1.04090583324432	0.839607775211334	25.318431854248	0.00678734155371785	0.00646266713738441	0.00191722682211548	-0.00295288790948689
105	0.25779139995575	-0.134415164589882	25.318431854248	0.00289124972186983	0.00126787810586393	0.00776136433705688	0.00418994715437293
106	-0.391557216644287	-0.134415164589882	25.1885623931885	-0.00555028254166245	-0.000680167751852423	0.0116574559360743	-0.000680167751852423
107	0.25779139995575	-0.459089487791061	25.123628616333	0.0106834331527352	0.00321592413820326	0.00808603875339031	-3.08191010844894e-05
108	-0.0668829083442688	0.190259143710136	24.9937572479248	0.00483929552137852	0.0103587592020631	0.0103587592020631	0.00483929552137852
109	-0.0668829083442688	-0.459089487791061	25.318431854248	0.00711201597005129	0.000943203864153475	0.00159255252219737	-0.00425158534198999
110	-0.391557216644287	-0.134415164589882	25.6431064605713	-0.00912170019000769	-0.00100484199356288	0.00256657530553639	-0.00490093370899558
111	-1.04090583324432	0.190259143710136	25.5781726837158	0.0022419011220336	-0.00360223650932312	0.0145795252174139	0.00581331877037883
112	-0.391557216644287	-0.134415164589882	25.318431854248	0.00126787810586393	-0.00230353930965066	0.00808603875339031	0.00970941036939621
113	-0.0668829083442688	0.190259143710136	25.3833675384521	0.00418994715437293	0.0100340843200684	0.00906006153672934	-0.0026282137259841
114	-1.04090583324432	0.839607775211334	25.4483013153076	0.00289124972186983	-3.08191010844894e-05	0.000293855206109583	0.00256657530553639
115	-0.391557216644287	-0.134415164589882	25.3833675384521	0.00451462110504508	-3.08191010844894e-05	0.00711201597005129	-0.000680167751852423
116	-1.36558020114899	0.514933466911316	25.5781726837158	-0.0100957229733467	0.00159255252219737	0.00743668992072344	0.00483929552137852
117	-0.716231524944305	-0.459089487791061	25.5132369995117	-3.08191010844894e-05	0.0022419011220336	0.00418994715437293	-0.00360223650932312
118	-0.391557216644287	-0.459089487791061	25.2534980773926	0.0022419011220336	0.0106834331527352	0.00581331877037883	0.00418994715437293
119	-0.391557216644287	0.190259143710136	25.2534980773926	0.000293855206109583	0.00841071270406246	-0.00197886489331722	0.00289124972186983
120	-1.04090583324432	-0.459089487791061	25.1885623931885	0.00159255252219737	0.00289124972186983	0.00256657530553639	-0.00490093370899558
121	-0.716231524944305	0.190259143710136	25.1885623931885	0.0136055024340749	-0.0026282137259841	0.0132808275520802	0.00711201597005129
122	-1.69025444984436	0.839607775211334	25.123628616333	-0.00912170019000769	0.00159255252219737	0.00711201597005129	0.00483929552137852
123	-1.69025444984436	0.839607775211334	25.318431854248	-0.00652430532500148	0.00126787810586393	0.00451462110504508	0.00776136433705688
124	-1.04090583324432	0.839607775211334	25.123628616333	0.000293855206109583	-0.00165419070981443	0.000293855206109583	-0.000680167751852423
125	-2.01492881774902	1.16428208351135	25.0586929321289	-0.00100484199356288	0.00289124972186983	-0.00425158534198999	0.00256657530553639
126	-1.04090583324432	0.190259143710136	25.1885623931885	-0.00295288790948689	0.000618529506027699	0.00776136433705688	0.00548864435404539
127	-0.716231524944305	-0.134415164589882	25.2534980773926	0.0126314787194133	0.00646266713738441	0.00321592413820326	-0.000680167751852423
128	-1.36558020114899	-0.134415164589882	25.7080421447754	-0.00555028254166245	0.00159255252219737	0.000943203864153475	0.00808603875339031
129	-1.36558020114899	0.190259143710136	25.4483013153076	-0.0130177913233638	0.00678734155371785	-0.00360223650932312	0.0022419011220336
130	-2.01492881774902	0.839607775211334	25.1885623931885	-0.0107450718060136	-0.00132951640989631	-0.00132951640989631	0.00548864435404539
131	-2.33960318565369	1.16428208351135	24.9288234710693	0.000943203864153475	-0.00619963090866804	0.013930176384747	0.00159255252219737
132	-1.36558020114899	-0.459089487791061	25.1885623931885	-0.00522560812532902	-0.00619963090866804	0.00418994715437293	0.00776136433705688
133	-1.36558020114899	-0.134415164589882	25.1885623931885	-0.00360223650932312	0.00418994715437293	0.000293855206109583	0.00418994715437293
134	-2.33960318565369	0.839607775211334	25.318431854248	-0.0143164889886975	0.00516396993771195	-0.0227580219507217	-0.00165419070981443
135	-1.04090583324432	0.190259143710136	25.1885623931885	0.000943203864153475	-0.00457625929266214	-0.0123684434220195	0.00646266713738441
136	-2.33960318565369	1.16428208351135	25.123628616333	-0.0120437685400248	0.00354059832170606	-0.0130177913233638	-0.00100484199356288
137	-2.01492881774902	0.190259143710136	25.0586929321289	-0.0100957229733467	0.00256657530553639	-0.0169138833880424	0.00613799272105098
138	-1.36558020114899	-0.134415164589882	25.3833675384521	-0.00522560812532902	0.00451462110504508	-0.0110697457566857	0.00743668992072344
139	-1.04090583324432	-0.134415164589882	25.1885623931885	-0.000680167751852423	0.00483929552137852	-0.0107450718060136	-0.00197886489331722
140	-1.36558020114899	-0.134415164589882	25.4483013153076	-0.0104203969240189	0.00516396993771195	-0.0149658378213644	0.00256657530553639
141	-2.01492881774902	0.190259143710136	24.9288234710693	-0.00295288790948689	0.00516396993771195	-0.00652430532500148	0.00289124972186983
142	-2.33960318565369	1.16428208351135	25.2534980773926	0.000943203864153475	0.000618529506027699	-0.0136671401560307	-0.00100484199356288
143	-2.01492881774902	0.839607775211334	24.7989540100098	-0.00555028254166245	0.00613799272105098	-0.0146411629393697	-3.08191010844894e-05
144	-0.716231524944305	0.190259143710136	24.9288234710693	-0.00522560812532902	0.00451462110504508	-0.0130177913233638	-0.00197886489331722
145	-1.36558020114899	0.514933466911316	25.2534980773926	0.00191722682211548	-0.00132951640989631	-0.0152905117720366	0.000293855206109583
146	-1.04090583324432	-0.134415164589882	25.7729759216309	-0.0113944197073579	-0.00295288790948689	-0.00230353930965066	0.00159255252219737
147	-1.69025444984436	0.514933466911316	25.0586929321289	-0.00652430532500148	0.00289124972186983	-0.00814767740666866	0.0022419011220336
148	-1.04090583324432	-0.459089487791061	25.0586929321289	-0.0172385573387146	0.00873538758605719	-0.0126931173726916	-0.00717365415766835
149	-0.716231524944305	0.190259143710136	25.123628616333	0.0158782228827477	0.00451462110504508	-0.0133424662053585	-0.00327756232582033
150	-1.04090583324432	-0.459089487791061	25.4483013153076	-0.0146411629393697	-3.08191010844894e-05	-0.0130177913233638	-0.00425158534198999
151	-1.36558020114899	1.16428208351135	25.318431854248	-0.0123684434220195	-0.000355493422830477	0.00841071270406246	-0.00295288790948689
152	-0.716231524944305	-0.459089487791061	25.4483013153076	-0.00814767740666866	-0.00100484199356288	0.00873538758605719	0.0022419011220336
153	-1.04090583324432	0.514933466911316	25.318431854248	-0.0130177913233638	0.00418994715437293	0.0272418223321438	-0.00197886489331722
154	-1.69025444984436	0.514933466911316	24.7989540100098	-0.00749832857400179	0.00906006153672934	0.0327612869441509	-0.00717365415766835
155	-0.716231524944305	0.839607775211334	25.123628616333	0.00159255252219737	-0.00782300252467394	-0.00165419070981443	-0.00652430532500148
156	-1.04090583324432	0.839607775211334	24.8638877868652	-0.00684897974133492	0.00483929552137852	0.00646266713738441	-0.00100484199356288
157	-1.69025444984436	1.48895645141602	25.3833675384521	-0.0204853005707264	0.00126787810586393	-0.00490093370899558	-0.00327756232582033
158	-0.716231524944305	-0.134415164589882	25.5781726837158	-0.0026282137259841	0.00646266713738441	-0.0133424662053585	-0.00912170019000769
159	-0.391557216644287	0.190259143710136	25.2534980773926	0.00646266713738441	-0.000680167751852423	-0.00944637414067984	-0.00425158534198999
160	0.25779139995575	-0.783763766288757	25.1885623931885	-0.0149658378213644	0.00256657530553639	-0.0175632312893867	-0.00490093370899558
161	-1.04090583324432	0.839607775211334	25.318431854248	-0.00327756232582033	-3.08191010844894e-05	-0.00360223650932312	0.00613799272105098
162	-0.391557216644287	0.514933466911316	25.2534980773926	0.00613799272105098	0.000293855206109583	-0.0107450718060136	-0.00197886489331722
163	-1.36558020114899	0.514933466911316	25.3833675384521	-0.0217839982360601	0.00516396993771195	-0.00749832857400179	0.00126787810586393
164	0.25779139995575	-0.134415164589882	25.5781726837158	0.00711201597005129	0.00743668992072344	-0.0386670641601086	-0.0113944197073579
165	-1.04090583324432	0.839607775211334	25.0586929321289	-0.00587495695799589	-0.00197886489331722	-0.00977104809135199	-0.00197886489331722
166	-0.391557216644287	0.190259143710136	25.1885623931885	0.00126787810586393	0.00451462110504508	-0.00230353930965066	-0.00392691092565656
167	-0.391557216644287	0.190259143710136	25.318431854248	0.0022419011220336	0.00483929552137852	0.00321592413820326	0.000618529506027699
168	-0.0668829083442688	-0.459089487791061	25.3833675384521	0.0106834331527352	0.00386527273803949	-0.017887907102704	0.00256657530553639
169	-0.391557216644287	-0.134415164589882	25.5781726837158	0.00711201597005129	0.00191722682211548	-0.0113944197073579	-0.00132951640989631
170	-0.391557216644287	0.839607775211334	25.318431854248	-0.00782300252467394	0.000293855206109583	-0.0026282137259841	-0.00360223650932312
171	-1.04090583324432	1.16428208351135	25.123628616333	-0.0110697457566857	-0.00425158534198999	0.00483929552137852	0.00646266713738441
172	-0.0668829083442688	-0.134415164589882	25.318431854248	-0.00457625929266214	-0.00132951640989631	0.0022419011220336	0.00386527273803949
173	-0.391557216644287	-0.783763766288757	25.0586929321289	0.00159255252219737	0.00743668992072344	-0.00360223650932312	0.000293855206109583
174	-0.391557216644287	0.839607775211334	24.9937572479248	0.0158782228827477	0.00678734155371785	-0.00165419070981443	0.00386527273803949
175	-0.0668829083442688	0.190259143710136	25.3833675384521	-0.0136671401560307	0.000618529506027699	0.0022419011220336	0.000943203864153475
176	-0.391557216644287	0.514933466911316	25.1885623931885	0.0106834331527352	-0.00555028254166245	-0.00684897974133492	-0.000355493422830477
177	-1.04090583324432	0.514933466911316	24.6690845489502	0.0136055024340749	0.00743668992072344	-0.00100484199356288	0.00516396993771195
178	-0.391557216644287	-0.134415164589882	25.123628616333	-0.0120437685400248	-0.000680167751852423	-0.00295288790948689	-0.00295288790948689
179	-0.391557216644287	0.190259143710136	25.318431854248	0.00613799272105098	0.00289124972186983	0.00159255252219737	-0.00425158534198999
180	-0.0668829083442688	-0.459089487791061	25.3833675384521	0.0022419011220336	0.00808603875339031	-0.0026282137259841	0.00354059832170606
181	-1.04090583324432	1.16428208351135	25.4483013153076	-0.0026282137259841	0.0022419011220336	-0.000680167751852423	0.00451462110504508
182	-0.391557216644287	0.514933466911316	25.1885623931885	0.00711201597005129	-0.00165419070981443	0.00678734155371785	0.00743668992072344
183	-1.04090583324432	1.16428208351135	25.123628616333	0.0220470335334539	0.0022419011220336	-0.00684897974133492	0.00711201597005129
184	-0.0668829083442688	-0.459089487791061	25.1885623931885	-0.00165419070981443	0.00483929552137852	-0.00944637414067984	0.000293855206109583
185	-0.716231524944305	1.16428208351135	25.318431854248	0.0116574559360743	0.00711201597005129	-0.00587495695799589	0.00321592413820326
186	-0.716231524944305	0.839607775211334	25.318431854248	0.00548864435404539	-0.00360223650932312	-0.00814767740666866	0.00483929552137852
187	-0.716231524944305	0.190259143710136	25.7729759216309	0.00354059832170606	-0.000680167751852423	-0.00684897974133492	0.00906006153672934
188	-0.716231524944305	-0.134415164589882	25.5781726837158	0.00354059832170606	0.00873538758605719	-0.00360223650932312	0.00418994715437293
189	-0.716231524944305	0.839607775211334	25.2534980773926	0.00386527273803949	0.00354059832170606	-0.00327756232582033	-0.00230353930965066
190	-0.716231524944305	0.514933466911316	25.123628616333	0.00159255252219737	-0.00165419070981443	-0.00619963090866804	-0.00555028254166245
191	0.25779139995575	-0.134415164589882	24.9288234710693	-0.00457625929266214	0.00256657530553639	-0.00327756232582033	0.00483929552137852
192	-0.0668829083442688	-0.134415164589882	25.4483013153076	0.00776136433705688	-0.00230353930965066	0.00191722682211548	0.00354059832170606
193	-0.716231524944305	-0.459089487791061	25.7080421447754	-3.08191010844894e-05	-3.08191010844894e-05	-0.00327756232582033	-0.000680167751852423
194	-0.391557216644287	0.839607775211334	24.9288234710693	0.0123068047687411	0.0022419011220336	-0.00165419070981443	-0.00782300252467394
195	-0.0668829083442688	0.190259143710136	25.3833675384521	0.00321592413820326	0.00418994715437293	0.00646266713738441	0.00354059832170606
196	0.582465708255768	0.190259143710136	24.9937572479248	-0.00327756232582033	0.00581331877037883	0.00418994715437293	0.0022419011220336
197	-1.04090583324432	1.48895645141602	25.1885623931885	0.00581331877037883	-0.00132951640989631	0.0116574559360743	-0.00197886489331722
198	-0.716231524944305	0.839607775211334	25.1885623931885	0.00418994715437293	0.00646266713738441	-0.00295288790948689	0.00581331877037883
199	-1.36558020114899	0.190259143710136	25.6431064605713	0.00970941036939621	-0.0026282137259841	-0.00684897974133492	-0.00392691092565656
200	-0.716231524944305	1.16428208351135	25.0586929321289	0.013930176384747	-0.00782300252467394	0.00386527273803949	-0.00327756232582033
201	-0.716231524944305	0.190259143710136	25.0586929321289	-0.00327756232582033	0.00126787810586393	-0.00619963090866804	0.0022419011220336
202	-0.0668829083442688	-0.459089487791061	25.5132369995117	0.00516396993771195	-0.00230353930965066	-0.00327756232582033	-3.08191010844894e-05
203	-0.716231524944305	0.514933466911316	24.9937572479248	-0.0172385573387146	0.00289124972186983	0.00256657530553639	-0.00360223650932312
204	0.25779139995575	-0.459089487791061	25.1885623931885	0.00646266713738441	0.00678734155371785	-0.00652430532500148	-0.00587495695799589
205	-1.04090583324432	0.514933466911316	25.5132369995117	-0.00165419070981443	0.00386527273803949	0.00191722682211548	-0.00295288790948689
206	-0.716231524944305	1.16428208351135	25.318431854248	-0.00977104809135199	-0.00587495695799589	0.000293855206109583	-0.00457625929266214
207	-0.0668829083442688	0.190259143710136	25.4483013153076	0.00418994715437293	0.00808603875339031	-0.00230353930965066	0.00906006153672934
208	-0.0668829083442688	-0.134415164589882	25.318431854248	0.0113327819854021	0.00159255252219737	-0.00100484199356288	-0.00555028254166245
209	-0.391557216644287	-0.783763766288757	25.2534980773926	-0.00522560812532902	0.0022419011220336	-0.0026282137259841	-0.00490093370899558
210	-0.716231524944305	0.514933466911316	25.4483013153076	0.00581331877037883	0.0022419011220336	-3.08191010844894e-05	-0.00327756232582033
211	-0.716231524944305	0.514933466911316	25.5781726837158	-0.00165419070981443	-0.00165419070981443	-0.00100484199356288	0.00354059832170606
212	-0.716231524944305	0.839607775211334	25.123628616333	0.00776136433705688	-0.00327756232582033	-0.00490093370899558	-0.00392691092565656
213	-1.04090583324432	0.839607775211334	25.1885623931885	-0.00457625929266214	-0.00425158534198999	-0.00100484199356288	0.000618529506027699
214	-0.391557216644287	0.190259143710136	25.3833675384521	0.0210730116814375	-0.00360223650932312	-0.00230353930965066	-0.00132951640989631
215	-0.391557216644287	0.839607775211334	25.318431854248	0.0022419011220336	-0.00425158534198999	-0.00132951640989631	-0.00814767740666866
216	0.25779139995575	-0.459089487791061	25.4483013153076	0.0022419011220336	0.00418994715437293	0.000943203864153475	-0.0113944197073579
217	-0.0668829083442688	-0.134415164589882	25.7080421447754	0.00678734155371785	-3.08191010844894e-05	-0.00749832857400179	0.00126787810586393
218	-0.716231524944305	0.190259143710136	24.9937572479248	0.0106834331527352	0.00743668992072344	0.000618529506027699	-0.00360223650932312
219	-0.716231524944305	0.190259143710136	24.9937572479248	-0.00327756232582033	0.0022419011220336	-0.00717365415766835	-0.00522560812532902
220	-0.716231524944305	1.16428208351135	25.123628616333	0.00126787810586393	0.00354059832170606	0.00159255252219737	-0.00360223650932312
221	-0.0668829083442688	-0.134415164589882	25.123628616333	0.00159255252219737	-0.00782300252467394	-0.00327756232582033	0.00321592413820326
222	0.25779139995575	-0.459089487791061	25.4483013153076	-0.00555028254166245	-0.0026282137259841	0.00418994715437293	-0.00327756232582033
223	-0.0668829083442688	-1.10843813419342	25.5781726837158	-0.00197886489331722	-3.08191010844894e-05	-0.00230353930965066	0.0022419011220336
224	-0.0668829083442688	-0.783763766288757	25.318431854248	0.00841071270406246	-0.00197886489331722	-0.0221086721867323	-0.00717365415766835
225	0.25779139995575	-1.10843813419342	25.123628616333	-0.00717365415766835	-0.000355493422830477	-0.0110697457566857	0.00613799272105098
226	-1.04090583324432	0.190259143710136	25.123628616333	0.00191722682211548	-0.0104203969240189	-0.00165419070981443	0.0022419011220336
227	-1.04090583324432	-0.459089487791061	25.3833675384521	0.011982130818069	-0.00327756232582033	-0.00100484199356288	0.00841071270406246
228	-0.716231524944305	0.190259143710136	25.3833675384521	-0.00132951640989631	-0.00782300252467394	0.0123068047687411	-0.00230353930965066
229	-0.391557216644287	0.190259143710136	25.318431854248	0.000293855206109583	0.0100340843200684	0.00613799272105098	-0.00684897974133492
230	-1.04090583324432	0.514933466911316	24.8638877868652	0.00808603875339031	-0.00717365415766835	0.012956153601408	0.000293855206109583
231	0.25779139995575	-1.43311238288879	25.0586929321289	0.00256657530553639	-0.00619963090866804	0.00321592413820326	-0.00587495695799589
232	-0.391557216644287	0.190259143710136	24.7340183258057	-0.000680167751852423	-0.00197886489331722	-0.00295288790948689	0.00354059832170606
233	-0.0668829083442688	-0.134415164589882	25.2534980773926	0.00548864435404539	0.00418994715437293	0.00126787810586393	-0.00457625929266214
234	0.25779139995575	-1.43311238288879	25.7729759216309	-0.0146411629393697	0.0142548503354192	0.00256657530553639	-0.00165419070981443
235	-0.716231524944305	-0.783763766288757	25.2534980773926	0.0113327819854021	0.00743668992072344	0.000943203864153475	-0.00100484199356288
236	0.25779139995575	-1.43311238288879	24.9937572479248	0.00289124972186983	0.012956153601408	0.0142548503354192	0.00321592413820326
237	0.25779139995575	-0.783763766288757	24.7989540100098	0.00516396993771195	0.0171769186854362	0.000293855206109583	0.0022419011220336
238	-1.04090583324432	-0.459089487791061	24.9937572479248	0.00873538758605719	0.00386527273803949	0.00613799272105098	0.000618529506027699
239	-0.0668829083442688	-0.783763766288757	25.1885623931885	-0.0136671401560307	0.012956153601408	-0.00977104809135199	-0.0113944197073579
240	-0.0668829083442688	-0.459089487791061	25.5132369995117	0.000293855206109583	0.00256657530553639	-0.00555028254166245	0.00256657530553639
241	-0.0668829083442688	-0.459089487791061	24.9288234710693	0.00678734155371785	-0.00197886489331722	-0.0130177913233638	0.0022419011220336
242	-0.0668829083442688	-0.459089487791061	25.0586929321289	-0.00749832857400179	-0.00230353930965066	-0.00684897974133492	0.000293855206109583
243	0.907140016555786	-2.08246111869812	25.318431854248	0.000943203864153475	0.00808603875339031	-0.00555028254166245	0.000618529506027699
244	-0.391557216644287	-0.459089487791061	24.8638877868652	0.00321592413820326	0.00354059832170606	-0.00490093370899558	-0.00230353930965066
245	0.582465708255768	-2.08246111869812	25.4483013153076	0.00548864435404539	-0.00717365415766835	0.00516396993771195	0.00451462110504508
246	0.25779139995575	-1.75778675079346	25.6431064605713	-0.00100484199356288	-0.00425158534198999	0.0213976856321096	0.00126787810586393
247	0.907140016555786	-1.10843813419342	25.2534980773926	0.00906006153672934	0.000618529506027699	0.0236704051494598	0.00289124972186983
248	0.25779139995575	-1.10843813419342	24.9288234710693	0.00841071270406246	0.000293855206109583	0.0100340843200684	0.00191722682211548
249	0.25779139995575	-1.75778675079346	25.1885623931885	0.00516396993771195	0.00159255252219737	0.00126787810586393	0.00354059832170606
250	-1.04090583324432	-0.459089487791061	24.9937572479248	-0.00587495695799589	-0.00132951640989631	0.00354059832170606	-0.000355493422830477
251	-0.0668829083442688	-0.459089487791061	25.123628616333	0.00321592413820326	-0.0110697457566857	0.00321592413820326	0.000293855206109583
252	-1.04090583324432	-0.134415164589882	25.5781726837158	0.0022419011220336	-0.00814767740666866	0.00970941036939621	0.00191722682211548
253	-0.391557216644287	-0.459089487791061	24.9288234710693	0.00516396993771195	-0.00847235135734081	-0.00977104809135199	0.00289124972186983
254	-0.0668829083442688	-1.43311238288879	25.3833675384521	0.0142548503354192	0.000943203864153475	-0.0107450718060136	-0.00360223650932312
255	0.582465708255768	-0.134415164589882	24.6690845489502	0.00743668992072344	-0.00912170019000769	-0.00717365415766835	-0.00165419070981443
256	-0.716231524944305	-0.459089487791061	25.3833675384521	0.0022419011220336	-0.0126931173726916	-0.00814767740666866	0.00808603875339031
257	0.907140016555786	-1.43311238288879	25.5132369995117	-0.0146411629393697	-0.00749832857400179	-0.00879702530801296	-0.00100484199356288
258	-0.391557216644287	-1.43311238288879	25.6431064605713	-0.00360223650932312	-0.00132951640989631	-0.0165892094373703	0.000293855206109583
259	0.25779139995575	-1.10843813419342	25.1885623931885	0.00711201597005129	-0.0104203969240189	-0.00197886489331722	-0.00522560812532902
260	-0.0668829083442688	-1.43311238288879	25.3833675384521	0.00613799272105098	-0.00230353930965066	-0.0117190945893526	-0.0026282137259841
261	0.582465708255768	-1.43311238288879	25.0586929321289	0.00126787810586393	-0.0113944197073579	0.000618529506027699	0.000293855206109583
262	-1.04090583324432	-0.134415164589882	25.318431854248	0.00126787810586393	-0.00717365415766835	0.0246444288641214	0.00516396993771195
263	0.25779139995575	-1.75778675079346	25.7729759216309	0.00678734155371785	-0.00619963090866804	0.0200989879667759	0.00191722682211548
264	-0.716231524944305	-0.783763766288757	25.2534980773926	0.00646266713738441	-0.00652430532500148	0.0103587592020631	-0.00555028254166245
265	0.582465708255768	-2.08246111869812	24.9288234710693	0.00970941036939621	-0.00782300252467394	0.0103587592020631	-0.0026282137259841
266	-0.716231524944305	-0.459089487791061	24.6690845489502	0.000293855206109583	-0.0120437685400248	0.0197743140161037	-0.00717365415766835
267	-0.716231524944305	-0.459089487791061	24.8638877868652	0.00483929552137852	-0.0113944197073579	-3.08191010844894e-05	0.00354059832170606
268	-0.391557216644287	-0.459089487791061	24.9288234710693	0.00191722682211548	-0.0130177913233638	-0.023407369852066	0.0022419011220336
269	-0.391557216644287	-0.134415164589882	25.1885623931885	0.00776136433705688	-0.00619963090866804	-0.0217839982360601	-0.000355493422830477
270	-1.04090583324432	-0.459089487791061	25.2534980773926	0.00678734155371785	-0.00944637414067984	-0.0243813935667276	0.00191722682211548
271	0.25779139995575	-1.43311238288879	24.9937572479248	0.0113327819854021	-0.0149658378213644	-0.0279528107494116	0.00191722682211548
272	-0.0668829083442688	-1.10843813419342	25.123628616333	-0.00360223650932312	-0.0120437685400248	-0.0276281367987394	-0.0026282137259841
273	0.582465708255768	-1.75778675079346	25.4483013153076	0.00743668992072344	-0.00457625929266214	-0.0292515084147453	0.00354059832170606
274	-0.391557216644287	-1.10843813419342	25.2534980773926	0.00483929552137852	-0.00749832857400179	0.00321592413820326	-0.00652430532500148
275	0.582465708255768	-1.10843813419342	25.2534980773926	-0.0110697457566857	-0.00652430532500148	0.0317872650921345	0.000293855206109583
276	-1.04090583324432	-0.134415164589882	25.2534980773926	-0.00490093370899558	-0.00230353930965066	0.020423661917448	0.00256657530553639
277	0.25779139995575	-1.10843813419342	25.123628616333	0.0113327819854021	-0.00295288790948689	0.0194496400654316	0.00386527273803949
278	-0.391557216644287	-1.10843813419342	25.123628616333	0.00743668992072344	0.00191722682211548	0.00776136433705688	-0.00165419070981443
279	0.582465708255768	-0.783763766288757	25.318431854248	0.00548864435404539	-0.00327756232582033	-0.00555028254166245	-0.00847235135734081
280	0.25779139995575	-0.783763766288757	25.5132369995117	0.0103587592020631	-0.00392691092565656	0.00386527273803949	-0.00749832857400179
281	-0.716231524944305	-0.783763766288757	25.5781726837158	-0.00165419070981443	-0.00522560812532902	0.00516396993771195	0.00418994715437293
282	-0.391557216644287	0.190259143710136	25.123628616333	0.00386527273803949	0.00191722682211548	0.000618529506027699	0.00711201597005129
283	-0.391557216644287	0.190259143710136	24.9937572479248	0.00938473641872406	0.00386527273803949	0.0123068047687411	-0.00587495695799589
284	-1.04090583324432	0.514933466911316	25.123628616333	-0.0165892094373703	0.00321592413820326	0.00354059832170606	-0.00197886489331722
285	0.582465708255768	-0.459089487791061	25.318431854248	0.0113327819854021	0.000618529506027699	-0.0117190945893526	-0.00587495695799589
286	-0.0668829083442688	-0.459089487791061	25.5132369995117	0.0022419011220336	-0.00619963090866804	-0.00652430532500148	0.00289124972186983
287	-0.716231524944305	0.190259143710136	25.4483013153076	-0.00230353930965066	0.000943203864153475	-0.0104203969240189	-0.00197886489331722
288	-1.04090583324432	0.839607775211334	25.123628616333	-0.00490093370899558	-0.000355493422830477	-0.0126931173726916	0.00386527273803949
289	-1.04090583324432	0.839607775211334	25.0586929321289	0.0106834331527352	0.00126787810586393	-0.0104203969240189	-0.00619963090866804
290	-0.391557216644287	-0.459089487791061	25.123628616333	-0.00522560812532902	-0.00392691092565656	-0.0139918150380254	-0.000680167751852423
291	0.25779139995575	-0.459089487791061	25.2534980773926	-0.0169138833880424	-0.00360223650932312	-0.0110697457566857	-0.00457625929266214
292	-0.391557216644287	-0.134415164589882	25.4483013153076	0.00808603875339031	0.00386527273803949	-0.017887907102704	0.00776136433705688
293	0.25779139995575	-0.134415164589882	25.6431064605713	0.0116574559360743	0.00256657530553639	-0.00944637414067984	-0.00132951640989631
294	-1.04090583324432	0.514933466911316	25.123628616333	0.000943203864153475	-0.000355493422830477	-0.0133424662053585	-0.00619963090866804
295	0.582465708255768	-0.134415164589882	25.2534980773926	0.00646266713738441	-0.000355493422830477	-0.00749832857400179	-0.00132951640989631
296	-0.0668829083442688	0.514933466911316	25.1885623931885	0.00418994715437293	-0.00782300252467394	-0.00522560812532902	0.000293855206109583
297	-0.391557216644287	0.514933466911316	25.318431854248	0.00191722682211548	-3.08191010844894e-05	-0.00230353930965066	-0.00197886489331722
298	-0.0668829083442688	-0.783763766288757	25.6431064605713	0.00256657530553639	-0.00587495695799589	-0.0113944197073579	-0.000355493422830477
299	-0.0668829083442688	-0.134415164589882	25.837911605835	0.00613799272105098	-0.00392691092565656	-0.00197886489331722	-0.00619963090866804
300	0.25779139995575	-0.134415164589882	25.3833675384521	-0.000680167751852423	-0.00457625929266214	0.00516396993771195	0.00646266713738441
301	-0.716231524944305	1.16428208351135	25.1885623931885	-3.08191010844894e-05	-0.00782300252467394	0.0100340843200684	0.00418994715437293
302	-0.716231524944305	0.839607775211334	25.2534980773926	0.00646266713738441	-0.00392691092565656	0.00906006153672934	0.00321592413820326
303	-0.716231524944305	0.839607775211334	25.2534980773926	-0.0136671401560307	0.00516396993771195	0.00548864435404539	0.00321592413820326
304	-0.391557216644287	0.514933466911316	25.318431854248	-0.0117190945893526	0.00613799272105098	-0.00457625929266214	0.000293855206109583
305	-0.716231524944305	0.839607775211334	25.6431064605713	0.00159255252219737	-0.00295288790948689	0.00678734155371785	-0.00619963090866804
306	0.25779139995575	-0.134415164589882	25.4483013153076	-0.0165892094373703	-0.0130177913233638	-0.00230353930965066	0.00483929552137852
307	0.25779139995575	0.190259143710136	25.2534980773926	-0.00392691092565656	-0.00230353930965066	0.00126787810586393	0.00256657530553639
308	-0.0668829083442688	-0.134415164589882	25.0586929321289	0.00873538758605719	-0.0026282137259841	-0.00977104809135199	0.00126787810586393
309	0.25779139995575	0.190259143710136	25.3833675384521	0.00938473641872406	-0.00425158534198999	-0.0237320438027382	-0.00717365415766835
310	0.25779139995575	-0.783763766288757	25.4483013153076	-0.000680167751852423	0.00126787810586393	-0.0386670641601086	-0.00392691092565656
311	-0.716231524944305	0.839607775211334	25.5781726837158	0.00516396993771195	-0.00425158534198999	-0.0169138833880424	0.000943203864153475
312	-0.0668829083442688	-0.134415164589882	25.0586929321289	-0.00132951640989631	-0.0026282137259841	-0.00684897974133492	0.0022419011220336
313	-0.0668829083442688	0.190259143710136	24.9288234710693	0.00418994715437293	-3.08191010844894e-05	0.00970941036939621	-0.00197886489331722
314	-0.716231524944305	0.839607775211334	24.9937572479248	0.00841071270406246	0.00548864435404539	0.00776136433705688	0.00354059832170606
315	0.25779139995575	-0.134415164589882	25.2534980773926	0.0106834331527352	-3.08191010844894e-05	-0.00392691092565656	0.000293855206109583
316	-0.391557216644287	0.190259143710136	25.0586929321289	0.000293855206109583	-3.08191010844894e-05	-0.00782300252467394	-0.000355493422830477
317	-1.04090583324432	1.48895645141602	24.9937572479248	-0.0201606266200542	0.00678734155371785	0.000293855206109583	-0.00100484199356288
318	-0.716231524944305	0.514933466911316	24.9937572479248	0.0149041991680861	-3.08191010844894e-05	-0.000680167751852423	-0.00165419070981443
319	-0.716231524944305	0.514933466911316	25.123628616333	-0.00619963090866804	0.0022419011220336	-0.0123684434220195	0.00159255252219737
320	0.25779139995575	1.16428208351135	25.123628616333	0.011982130818069	0.00256657530553639	-0.00587495695799589	-0.000680167751852423
321	-0.716231524944305	1.16428208351135	24.9937572479248	-0.00490093370899558	-0.00522560812532902	-0.000355493422830477	-0.00230353930965066
322	0.25779139995575	0.190259143710136	24.7340183258057	0.000293855206109583	0.00646266713738441	-0.00619963090866804	0.00906006153672934
323	-1.04090583324432	0.839607775211334	24.9937572479248	0.00646266713738441	0.00354059832170606	-0.00327756232582033	-0.000355493422830477
324	0.582465708255768	0.190259143710136	24.4742794036865	0.0165275707840919	0.00841071270406246	-0.00717365415766835	0.00386527273803949
325	-0.716231524944305	1.48895645141602	24.7340183258057	-0.00555028254166245	-0.00132951640989631	-0.00327756232582033	-0.00295288790948689
326	0.582465708255768	-0.134415164589882	25.123628616333	0.000293855206109583	-0.00392691092565656	-0.00684897974133492	0.00516396993771195
327	0.25779139995575	-0.134415164589882	25.2534980773926	-0.00912170019000769	-0.00392691092565656	-0.00912170019000769	-0.00100484199356288
328	0.582465708255768	-0.134415164589882	25.2534980773926	-0.00944637414067984	0.00289124972186983	-0.000680167751852423	0.00483929552137852
329	-0.0668829083442688	-0.134415164589882	25.0586929321289	0.0213976856321096	0.00321592413820326	-0.00782300252467394	-0.00392691092565656
330	0.907140016555786	-0.783763766288757	25.1885623931885	-0.00132951640989631	0.0022419011220336	-0.00522560812532902	-0.00197886489331722
331	-1.04090583324432	1.16428208351135	24.6041488647461	-0.0230826959013939	0.000293855206109583	-0.00879702530801296	-0.00197886489331722
332	-0.0668829083442688	0.514933466911316	24.7989540100098	0.00386527273803949	0.000943203864153475	-0.00295288790948689	-0.00132951640989631
333	-0.716231524944305	0.839607775211334	24.6690845489502	0.00711201597005129	-0.000355493422830477	-0.00230353930965066	0.00743668992072344
334	-0.0668829083442688	0.839607775211334	24.9937572479248	0.00256657530553639	0.00646266713738441	-0.00587495695799589	-0.00392691092565656
335	-0.716231524944305	0.839607775211334	25.123628616333	0.00711201597005129	-0.00555028254166245	-0.00230353930965066	0.000293855206109583
336	0.907140016555786	-0.134415164589882	24.6041488647461	-0.00100484199356288	-0.00619963090866804	-0.00555028254166245	0.00938473641872406
337	-1.04090583324432	0.839607775211334	24.8638877868652	-3.08191010844894e-05	0.00418994715437293	-0.0026282137259841	0.0142548503354192
338	-0.0668829083442688	0.514933466911316	24.7989540100098	0.00743668992072344	0.00483929552137852	-0.00847235135734081	0.00354059832170606
339	-0.716231524944305	1.16428208351135	24.7340183258057	0.0191249661147594	0.0022419011220336	-0.00230353930965066	-0.00100484199356288
340	-0.0668829083442688	0.514933466911316	25.1885623931885	0.00776136433705688	0.00191722682211548	-0.00360223650932312	-0.000355493422830477
341	-0.391557216644287	0.514933466911316	25.1885623931885	0.00483929552137852	-0.00327756232582033	-3.08191010844894e-05	0.00354059832170606
342	0.25779139995575	0.190259143710136	25.123628616333	0.00386527273803949	-0.000355493422830477	-0.00230353930965066	0.00126787810586393
343	-0.0668829083442688	0.514933466911316	24.9937572479248	-0.00165419070981443	0.00321592413820326	-0.000680167751852423	-0.00100484199356288
344	0.582465708255768	-0.459089487791061	25.318431854248	0.00613799272105098	0.000293855206109583	-0.00197886489331722	0.000943203864153475
345	-0.716231524944305	1.16428208351135	25.123628616333	-0.00230353930965066	0.00613799272105098	-0.00684897974133492	-0.00132951640989631
346	-0.391557216644287	0.514933466911316	25.1885623931885	0.00581331877037883	-0.00490093370899558	-3.08191010844894e-05	0.00289124972186983
347	-0.716231524944305	0.514933466911316	25.7080421447754	-0.00360223650932312	0.00483929552137852	-0.00847235135734081	0.00289124972186983
348	-0.0668829083442688	-0.134415164589882	25.123628616333	0.00354059832170606	0.0100340843200684	-0.00392691092565656	0.000943203864153475
349	-1.04090583324432	-0.134415164589882	25.318431854248	0.0188002903014421	-0.00230353930965066	-3.08191010844894e-05	-3.08191010844894e-05
350	-0.391557216644287	0.839607775211334	25.0586929321289	0.00646266713738441	-0.000355493422830477	0.000293855206109583	-0.00814767740666866
351	-0.391557216644287	1.48895645141602	25.123628616333	-0.00100484199356288	-0.00132951640989631	-0.0026282137259841	0.00451462110504508
352	-1.04090583324432	0.514933466911316	25.2534980773926	-0.00360223650932312	-0.00100484199356288	0.000293855206109583	0.000618529506027699
353	-1.04090583324432	0.839607775211334	25.1885623931885	0.0103587592020631	0.00386527273803949	-0.00490093370899558	-3.08191010844894e-05
354	-0.0668829083442688	-0.459089487791061	25.1885623931885	0.00873538758605719	0.0022419011220336	-0.00619963090866804	-0.00392691092565656
355	-0.716231524944305	0.839607775211334	25.0586929321289	-3.08191010844894e-05	0.00126787810586393	-0.00100484199356288	-0.0107450718060136
356	0.25779139995575	-0.459089487791061	25.318431854248	0.000943203864153475	-0.00295288790948689	-0.00230353930965066	0.00256657530553639
357	-0.0668829083442688	0.190259143710136	25.318431854248	-0.0149658378213644	0.000293855206109583	-0.000680167751852423	-3.08191010844894e-05
358	-0.716231524944305	0.839607775211334	25.1885623931885	-0.0104203969240189	0.00256657530553639	-3.08191010844894e-05	0.000943203864153475
359	-0.391557216644287	1.16428208351135	25.2534980773926	0.00354059832170606	0.00386527273803949	-0.00165419070981443	-0.000355493422830477
360	-0.391557216644287	1.16428208351135	25.0586929321289	-0.00425158534198999	0.00191722682211548	-0.00425158534198999	-0.00749832857400179
361	0.25779139995575	-0.134415164589882	25.4483013153076	0.00906006153672934	-0.0026282137259841	-0.00522560812532902	-0.00425158534198999
362	0.25779139995575	-0.134415164589882	25.318431854248	0.0022419011220336	0.00386527273803949	-0.00684897974133492	0.00191722682211548
363	0.25779139995575	-0.459089487791061	25.2534980773926	0.00451462110504508	0.00808603875339031	0.00191722682211548	0.00289124972186983
364	-1.04090583324432	0.190259143710136	25.5781726837158	0.000618529506027699	0.00289124972186983	-0.00490093370899558	-0.00522560812532902
365	-0.0668829083442688	0.190259143710136	25.6431064605713	0.00548864435404539	0.000943203864153475	0.000943203864153475	-0.00230353930965066
366	-0.716231524944305	1.16428208351135	24.7340183258057	-0.00197886489331722	0.00386527273803949	-0.00327756232582033	-0.00295288790948689
367	-0.716231524944305	0.839607775211334	24.9937572479248	-0.00425158534198999	-0.000680167751852423	-0.00522560812532902	-0.00100484199356288
368	-0.716231524944305	0.839607775211334	25.1885623931885	0.00808603875339031	0.00711201597005129	-0.00165419070981443	-0.00717365415766835
369	-0.716231524944305	0.514933466911316	25.1885623931885	0.00776136433705688	0.0022419011220336	-3.08191010844894e-05	0.00354059832170606
370	-0.0668829083442688	1.48895645141602	25.2534980773926	0.00516396993771195	0.00418994715437293	0.000618529506027699	-0.00295288790948689
371	0.25779139995575	-0.459089487791061	25.7080421447754	0.00321592413820326	0.0022419011220336	-0.00392691092565656	-0.0026282137259841
372	-0.716231524944305	1.48895645141602	25.1885623931885	-0.0143164889886975	0.00386527273803949	-0.00490093370899558	-0.00230353930965066
373	-1.04090583324432	0.839607775211334	25.123628616333	0.00451462110504508	0.00516396993771195	-0.00100484199356288	-0.00425158534198999
374	-0.716231524944305	0.190259143710136	25.0586929321289	-3.08191010844894e-05	-0.00295288790948689	-0.00684897974133492	-0.0026282137259841
375	-0.391557216644287	0.839607775211334	24.9937572479248	0.0116574559360743	0.00581331877037883	-0.00522560812532902	0.00256657530553639
376	-1.04090583324432	0.514933466911316	25.5781726837158	-0.00490093370899558	0.00159255252219737	0.000293855206109583	-0.00132951640989631
377	-0.391557216644287	-0.459089487791061	25.9677810668945	-0.00132951640989631	-0.00782300252467394	-0.00425158534198999	0.00159255252219737
378	-0.716231524944305	0.190259143710136	25.0586929321289	0.00256657530553639	0.00289124972186983	0.000293855206109583	0.00354059832170606
379	-0.391557216644287	-0.134415164589882	25.1885623931885	0.00386527273803949	0.00418994715437293	-0.00165419070981443	0.00191722682211548
380	-0.716231524944305	0.514933466911316	25.318431854248	0.00646266713738441	-0.00392691092565656	0.00159255252219737	-0.00295288790948689
381	-0.391557216644287	-0.783763766288757	25.3833675384521	-0.0100957229733467	-0.00165419070981443	-0.00100484199356288	0.00646266713738441
382	-1.69025444984436	0.190259143710136	25.318431854248	-0.00912170019000769	-0.0026282137259841	-0.00295288790948689	-0.00100484199356288
383	-0.716231524944305	-0.134415164589882	25.837911605835	-0.00100484199356288	-0.00327756232582033	-0.00360223650932312	0.00873538758605719
384	-2.01492881774902	1.48895645141602	25.0586929321289	0.00159255252219737	0.00126787810586393	-3.08191010844894e-05	-0.00197886489331722
385	-1.04090583324432	-0.459089487791061	25.318431854248	-0.00782300252467394	-0.00132951640989631	-0.00197886489331722	-0.00100484199356288
386	-1.04090583324432	0.514933466911316	24.9937572479248	-0.00782300252467394	-0.000355493422830477	-0.00392691092565656	0.00191722682211548
387	-1.69025444984436	1.16428208351135	24.9288234710693	-0.00522560812532902	0.000618529506027699	-0.00392691092565656	0.00613799272105098
388	-2.01492881774902	1.16428208351135	25.318431854248	-0.000680167751852423	0.0022419011220336	0.00354059832170606	-0.00132951640989631
389	-1.69025444984436	0.839607775211334	25.318431854248	-0.00425158534198999	0.00159255252219737	-0.00749832857400179	0.00126787810586393
390	-0.716231524944305	0.190259143710136	25.2534980773926	-0.00360223650932312	0.00191722682211548	0.00289124972186983	-0.00847235135734081
391	-0.716231524944305	-0.459089487791061	25.2534980773926	0.00159255252219737	-0.00782300252467394	0.00548864435404539	0.00451462110504508
392	-1.36558020114899	0.190259143710136	24.9937572479248	-0.00879702530801296	0.00483929552137852	-0.0026282137259841	0.00386527273803949
393	-1.04090583324432	-0.783763766288757	25.1885623931885	-0.00555028254166245	0.00418994715437293	-0.00684897974133492	0.00386527273803949
394	-1.36558020114899	0.190259143710136	25.7080421447754	-3.08191010844894e-05	0.00776136433705688	0.00321592413820326	-0.00230353930965066
395	-1.04090583324432	0.514933466911316	25.1885623931885	-0.00587495695799589	-0.00490093370899558	-0.00295288790948689	0.00386527273803949
396	-2.33960318565369	1.48895645141602	24.8638877868652	-0.0143164889886975	-0.0110697457566857	0.00483929552137852	0.00581331877037883
397	-0.716231524944305	-0.783763766288757	24.9288234710693	-0.00392691092565656	-0.00619963090866804	-0.00360223650932312	-0.000355493422830477
398	-1.36558020114899	0.190259143710136	25.318431854248	-0.00522560812532902	0.00613799272105098	-0.00230353930965066	-0.00360223650932312
399	-0.391557216644287	-0.134415164589882	25.1885623931885	0.0022419011220336	0.00483929552137852	-0.00230353930965066	-3.08191010844894e-05
400	-1.04090583324432	-0.459089487791061	25.3833675384521	-0.00295288790948689	0.00841071270406246	0.00354059832170606	-0.00132951640989631
401	-1.04090583324432	-0.134415164589882	25.7080421447754	-0.0117190945893526	-0.00360223650932312	-3.08191010844894e-05	0.00354059832170606
402	-1.69025444984436	0.190259143710136	25.3833675384521	-0.00619963090866804	0.00321592413820326	-0.00425158534198999	0.00938473641872406
403	-1.04090583324432	-0.134415164589882	25.2534980773926	-0.0152905117720366	0.0100340843200684	0.00159255252219737	-0.000680167751852423
404	-1.69025444984436	0.839607775211334	25.123628616333	-0.0026282137259841	0.00483929552137852	0.0571118593215942	-0.00230353930965066
405	-0.716231524944305	-0.134415164589882	25.5132369995117	0.00126787810586393	0.0022419011220336	0.0200989879667759	-0.00295288790948689
406	-0.716231524944305	-0.134415164589882	25.5132369995117	-0.0100957229733467	0.00418994715437293	0.0200989879667759	0.0022419011220336
407	-0.391557216644287	-0.134415164589882	25.6431064605713	0.00483929552137852	0.000293855206109583	0.00646266713738441	0.00548864435404539
408	-0.391557216644287	0.190259143710136	25.123628616333	0.000293855206109583	0.00776136433705688	0.00938473641872406	-0.00327756232582033
409	0.25779139995575	0.514933466911316	25.318431854248	0.00678734155371785	0.00873538758605719	-0.00132951640989631	0.0022419011220336
410	-0.716231524944305	-0.459089487791061	25.5132369995117	-3.08191010844894e-05	0.00321592413820326	0.0155535480007529	0.000943203864153475
411	-0.391557216644287	0.839607775211334	25.2534980773926	0.00548864435404539	0.00191722682211548	0.0243197549134493	0.00646266713738441
412	-0.391557216644287	-0.134415164589882	25.4483013153076	-0.00912170019000769	0.00321592413820326	0.0246444288641214	0.00451462110504508
413	0.25779139995575	-0.783763766288757	25.4483013153076	0.011982130818069	0.00678734155371785	0.012956153601408	0.00613799272105098
414	-1.04090583324432	1.16428208351135	24.8638877868652	-0.00197886489331722	0.00938473641872406	-0.00100484199356288	-0.00522560812532902
415	-0.391557216644287	-0.459089487791061	25.318431854248	0.00191722682211548	0.00418994715437293	-0.0143164889886975	-0.00165419070981443
416	-1.04090583324432	0.514933466911316	25.2534980773926	0.000618529506027699	0.00289124972186983	-0.00652430532500148	0.00743668992072344
417	0.25779139995575	-0.459089487791061	25.4483013153076	-0.0026282137259841	0.00776136433705688	-0.0221086721867323	0.00289124972186983
418	-0.0668829083442688	-0.134415164589882	25.1885623931885	0.00906006153672934	0.00808603875339031	-0.0315242260694504	-0.00100484199356288
419	-0.0668829083442688	-0.134415164589882	25.5132369995117	0.000943203864153475	0.00548864435404539	-0.0224333461374044	-0.000680167751852423
420	-0.391557216644287	-0.134415164589882	25.3833675384521	-0.00197886489331722	0.00289124972186983	-3.08191010844894e-05	-0.00425158534198999
421	0.25779139995575	-0.459089487791061	25.2534980773926	0.000943203864153475	-0.00457625929266214	0.0210730116814375	-0.00165419070981443
422	-1.04090583324432	0.839607775211334	25.0586929321289	-0.00425158534198999	0.00516396993771195	0.0162028968334198	0.00970941036939621
423	-1.04090583324432	0.190259143710136	25.1885623931885	0.00256657530553639	0.00191722682211548	0.00354059832170606	-0.00327756232582033
424	-0.0668829083442688	0.514933466911316	25.318431854248	0.00548864435404539	0.00646266713738441	-0.00100484199356288	-0.00197886489331722
425	-1.04090583324432	0.839607775211334	25.123628616333	0.00289124972186983	-0.00392691092565656	0.000943203864153475	-0.00490093370899558
426	-0.0668829083442688	-0.459089487791061	25.123628616333	0.00256657530553639	-0.00230353930965066	-3.08191010844894e-05	0.000943203864153475
427	-0.0668829083442688	-0.134415164589882	24.9937572479248	0.0022419011220336	-0.000680167751852423	0.000618529506027699	-3.08191010844894e-05
428	-0.0668829083442688	-0.134415164589882	25.123628616333	0.00613799272105098	0.00256657530553639	-3.08191010844894e-05	-0.00132951640989631
429	0.25779139995575	-0.783763766288757	25.1885623931885	0.00354059832170606	-0.00100484199356288	-0.0117190945893526	0.00126787810586393
430	-0.391557216644287	-0.459089487791061	25.7729759216309	0.00938473641872406	0.0022419011220336	-0.0240567177534103	-0.00165419070981443
431	-0.716231524944305	0.839607775211334	25.318431854248	-0.0100957229733467	-0.00327756232582033	-0.00490093370899558	0.00159255252219737
432	-0.391557216644287	-0.459089487791061	25.318431854248	-0.00425158534198999	-0.00425158534198999	-0.00587495695799589	0.00646266713738441
433	0.582465708255768	-0.783763766288757	25.5781726837158	0.00321592413820326	0.00126787810586393	0.00418994715437293	-0.00295288790948689
434	-0.716231524944305	0.839607775211334	25.2534980773926	0.0106834331527352	0.00776136433705688	-0.00360223650932312	0.00126787810586393
435	-0.391557216644287	-0.459089487791061	25.2534980773926	0.00581331877037883	-0.000680167751852423	0.00289124972186983	-0.00717365415766835
436	-1.04090583324432	0.514933466911316	24.9937572479248	-0.00230353930965066	0.00711201597005129	0.00970941036939621	-0.00132951640989631
437	-0.0668829083442688	-0.783763766288757	25.4483013153076	0.00451462110504508	0.00581331877037883	-0.00425158534198999	0.0022419011220336
438	-0.0668829083442688	-0.459089487791061	25.2534980773926	-0.0123684434220195	0.00841071270406246	0.00678734155371785	-0.00522560812532902
439	-0.0668829083442688	0.190259143710136	24.9937572479248	0.0136055024340749	0.000943203864153475	0.00548864435404539	0.000293855206109583
440	-0.716231524944305	0.190259143710136	25.123628616333	0.00321592413820326	0.00354059832170606	-0.00327756232582033	-0.00327756232582033
441	0.25779139995575	-0.783763766288757	25.7080421447754	0.00256657530553639	-0.00165419070981443	0.00711201597005129	-0.00782300252467394
442	-0.0668829083442688	-0.783763766288757	25.5781726837158	-0.00879702530801296	-0.00847235135734081	-3.08191010844894e-05	-0.00132951640989631
443	-1.36558020114899	-0.459089487791061	25.5781726837158	0.000618529506027699	-0.00132951640989631	0.00386527273803949	-0.00360223650932312
444	-0.0668829083442688	-0.783763766288757	25.3833675384521	0.00418994715437293	-0.00717365415766835	-0.00717365415766835	-0.00132951640989631
445	-0.716231524944305	0.190259143710136	25.0586929321289	0.000943203864153475	-0.0139918150380254	0.00386527273803949	-0.0130177913233638
446	-0.716231524944305	0.190259143710136	25.2534980773926	-3.08191010844894e-05	-0.00619963090866804	0.00386527273803949	0.00711201597005129
447	-0.716231524944305	0.514933466911316	25.123628616333	0.00126787810586393	-0.00847235135734081	-0.00230353930965066	0.000618529506027699
448	-1.04090583324432	-0.134415164589882	25.4483013153076	-0.0130177913233638	-0.00847235135734081	0.00256657530553639	0.00483929552137852
449	-0.716231524944305	0.514933466911316	25.2534980773926	0.0103587592020631	-0.00717365415766835	-0.00165419070981443	-0.00295288790948689
450	0.25779139995575	-0.459089487791061	24.9937572479248	0.00386527273803949	-0.00555028254166245	-0.00165419070981443	0.00159255252219737
451	-0.0668829083442688	-1.43311238288879	25.2534980773926	-0.00230353930965066	-0.0104203969240189	0.00581331877037883	0.000293855206109583
452	-0.0668829083442688	-1.43311238288879	25.3833675384521	0.000618529506027699	-0.00717365415766835	0.00191722682211548	0.00191722682211548
453	-0.0668829083442688	-1.43311238288879	25.0586929321289	-0.000680167751852423	-0.00814767740666866	0.00159255252219737	-0.00392691092565656
454	-0.391557216644287	-0.459089487791061	25.1885623931885	0.0022419011220336	-0.00847235135734081	0.00354059832170606	-0.00360223650932312
455	-0.0668829083442688	-1.10843813419342	25.3833675384521	-0.000355493422830477	-0.00749832857400179	-0.00295288790948689	-0.00522560812532902
456	-0.391557216644287	-0.783763766288757	25.123628616333	0.00386527273803949	-0.0130177913233638	0.00418994715437293	0.00516396993771195
457	-0.716231524944305	0.190259143710136	24.9288234710693	0.000293855206109583	-0.00587495695799589	0.000943203864153475	0.000293855206109583
458	-0.716231524944305	-0.134415164589882	25.318431854248	-0.00165419070981443	-0.0107450718060136	-0.00230353930965066	-3.08191010844894e-05
459	-1.04090583324432	0.514933466911316	25.1885623931885	-0.00684897974133492	-0.00652430532500148	0.000618529506027699	-0.00749832857400179
460	-0.716231524944305	-0.783763766288757	25.123628616333	0.00321592413820326	-0.00977104809135199	-0.00425158534198999	-0.00814767740666866
461	-0.391557216644287	0.514933466911316	25.2534980773926	-0.00165419070981443	-0.00944637414067984	0.00516396993771195	-0.00360223650932312
462	0.25779139995575	-1.43311238288879	25.3833675384521	-0.000355493422830477	-0.00425158534198999	-0.00295288790948689	0.00613799272105098
463	-0.716231524944305	-0.134415164589882	24.9937572479248	-0.00132951640989631	-0.0133424662053585	0.000293855206109583	0.00354059832170606
464	0.25779139995575	-0.783763766288757	25.0586929321289	0.00970941036939621	-0.00327756232582033	0.000293855206109583	-0.00392691092565656
465	-0.391557216644287	-0.134415164589882	24.9937572479248	0.0100340843200684	-0.0107450718060136	-0.00392691092565656	-0.00814767740666866
466	-0.0668829083442688	-1.75778675079346	25.2534980773926	-0.00490093370899558	-0.000680167751852423	0.00159255252219737	-0.000355493422830477
467	0.25779139995575	-1.10843813419342	25.2534980773926	-0.00457625929266214	-0.00879702530801296	0.00386527273803949	-0.00165419070981443
468	0.25779139995575	-1.10843813419342	25.1885623931885	0.000943203864153475	-0.00717365415766835	-3.08191010844894e-05	-0.00522560812532902
469	0.582465708255768	-0.459089487791061	25.0586929321289	0.00126787810586393	-0.00814767740666866	-0.00327756232582033	0.000618529506027699
470	0.582465708255768	-1.75778675079346	25.3833675384521	0.0022419011220336	-0.00457625929266214	0.00126787810586393	0.00321592413820326
471	-0.0668829083442688	-1.10843813419342	25.3833675384521	0.0022419011220336	-0.00814767740666866	0.00873538758605719	0.00354059832170606
472	-0.716231524944305	-1.43311238288879	25.4483013153076	0.000293855206109583	-0.00230353930965066	-0.00360223650932312	0.000618529506027699
473	-1.04090583324432	0.190259143710136	25.1885623931885	-0.00100484199356288	-0.00619963090866804	0.00354059832170606	0.000943203864153475
474	0.582465708255768	-0.783763766288757	25.1885623931885	0.00289124972186983	-0.00425158534198999	-0.00749832857400179	-0.00132951640989631
475	-0.391557216644287	0.190259143710136	24.9937572479248	-0.00717365415766835	-0.00295288790948689	-3.08191010844894e-05	-0.000680167751852423
476	0.25779139995575	-0.783763766288757	25.4483013153076	0.00516396993771195	-0.00132951640989631	0.00873538758605719	0.000943203864153475
477	-0.0668829083442688	0.514933466911316	25.1885623931885	-0.0026282137259841	-0.000680167751852423	-0.00165419070981443	0.00256657530553639
478	-0.391557216644287	0.190259143710136	24.8638877868652	0.00613799272105098	-0.0026282137259841	-0.00587495695799589	0.00386527273803949
479	-1.04090583324432	0.514933466911316	25.2534980773926	0.00776136433705688	0.0022419011220336	0.0022419011220336	-0.00327756232582033
480	-0.0668829083442688	0.190259143710136	24.9937572479248	0.00678734155371785	0.00191722682211548	-0.0146411629393697	0.000293855206109583
481	-0.0668829083442688	-0.459089487791061	25.1885623931885	-0.000680167751852423	0.00613799272105098	-0.00392691092565656	-3.08191010844894e-05
482	0.907140016555786	-1.10843813419342	25.4483013153076	-0.00457625929266214	-3.08191010844894e-05	-0.00814767740666866	0.00613799272105098
483	0.25779139995575	0.190259143710136	25.123628616333	0.000618529506027699	0.00581331877037883	-0.00652430532500148	0.00191722682211548
484	0.25779139995575	-0.783763766288757	25.5132369995117	0.00808603875339031	0.011982130818069	-0.00587495695799589	-0.00490093370899558
485	-0.716231524944305	0.839607775211334	25.4483013153076	-0.00490093370899558	0.00126787810586393	-0.00912170019000769	-0.00165419070981443
486	-0.391557216644287	0.190259143710136	25.2534980773926	0.00548864435404539	0.00159255252219737	-0.00295288790948689	0.000618529506027699
487	-0.0668829083442688	-0.783763766288757	25.1885623931885	-0.00165419070981443	-0.00425158534198999	-0.00295288790948689	0.00289124972186983
488	0.582465708255768	-0.783763766288757	25.2534980773926	0.00159255252219737	0.0113327819854021	-0.00652430532500148	-0.00165419070981443
489	-0.0668829083442688	-0.459089487791061	25.1885623931885	0.0100340843200684	0.00386527273803949	-0.00749832857400179	-0.00360223650932312
490	-0.0668829083442688	-0.459089487791061	25.5132369995117	0.0113327819854021	0.01100810803473	-0.00457625929266214	-0.00165419070981443
491	-0.391557216644287	0.514933466911316	25.3833675384521	0.00483929552137852	0.000618529506027699	0.000943203864153475	-0.000680167751852423
492	-0.391557216644287	0.839607775211334	25.0586929321289	0.00256657530553639	0.000293855206109583	0.00321592413820326	-0.000355493422830477
493	-0.716231524944305	0.514933466911316	25.0586929321289	0.00970941036939621	0.011982130818069	-0.00327756232582033	0.00581331877037883
494	0.582465708255768	-0.459089487791061	25.318431854248	0.00256657530553639	0.0123068047687411	-0.00425158534198999	0.000293855206109583
495	-0.391557216644287	0.839607775211334	24.9288234710693	0.000618529506027699	-0.000680167751852423	-0.00132951640989631	-0.00100484199356288
496	-0.716231524944305	0.190259143710136	25.4483013153076	-0.00392691092565656	-0.00295288790948689	0.00646266713738441	-0.00132951640989631
497	-0.0668829083442688	-0.783763766288757	25.7080421447754	0.00581331877037883	-0.000355493422830477	0.000293855206109583	0.00516396993771195
498	-0.0668829083442688	-0.459089487791061	25.4483013153076	-0.0126931173726916	-0.00100484199356288	-0.00522560812532902	-0.00652430532500148
499	-0.0668829083442688	-0.134415164589882	25.318431854248	0.0142548503354192	0.00743668992072344	-0.0136671401560307	-0.00295288790948689
500	-0.0668829083442688	-0.134415164589882	25.123628616333	0.00970941036939621	-0.000355493422830477	-0.0165892094373703	-0.000355493422830477
501	-0.0668829083442688	-0.134415164589882	25.3833675384521	-0.0100957229733467	-0.00230353930965066	-0.00295288790948689	0.00256657530553639
502	-0.0668829083442688	0.514933466911316	25.3833675384521	0.00354059832170606	0.000943203864153475	-0.00197886489331722	-0.00165419070981443
503	-0.0668829083442688	0.190259143710136	25.7080421447754	0.00743668992072344	-0.00100484199356288	-0.0149658378213644	-0.0026282137259841
504	-0.0668829083442688	0.190259143710136	25.318431854248	0.00321592413820326	0.00126787810586393	-0.0130177913233638	-0.00327756232582033
505	0.25779139995575	-0.134415164589882	25.318431854248	0.00808603875339031	0.00191722682211548	-0.00879702530801296	0.00451462110504508
506	-0.391557216644287	0.839607775211334	25.123628616333	-0.00197886489331722	0.00743668992072344	0.0239950809627771	0.00126787810586393
507	-0.716231524944305	0.190259143710136	25.3833675384521	0.0022419011220336	0.0022419011220336	0.0340599827468395	0.00613799272105098
508	-0.391557216644287	0.190259143710136	25.4483013153076	0.00678734155371785	0.00516396993771195	0.0100340843200684	-0.00392691092565656
509	-0.391557216644287	-0.134415164589882	25.7080421447754	0.0142548503354192	0.011982130818069	0.00906006153672934	-0.00360223650932312
510	-0.0668829083442688	0.839607775211334	24.7989540100098	0.0142548503354192	0.00256657530553639	0.00159255252219737	-0.00100484199356288
511	-0.716231524944305	0.514933466911316	24.6041488647461	0.00256657530553639	0.00386527273803949	0.0142548503354192	0.00126787810586393
512	-0.391557216644287	1.16428208351135	24.9288234710693	0.0022419011220336	0.0022419011220336	0.00646266713738441	-0.000680167751852423
513	0.582465708255768	-0.459089487791061	25.0586929321289	0.00256657530553639	0.0113327819854021	0.00711201597005129	0.00386527273803949
514	-1.04090583324432	0.190259143710136	25.123628616333	0.0106834331527352	-0.0026282137259841	-0.0165892094373703	-0.00879702530801296
515	0.25779139995575	-0.783763766288757	25.5781726837158	0.00613799272105098	-0.000680167751852423	-0.0113944197073579	0.00548864435404539
516	-0.391557216644287	0.514933466911316	24.7989540100098	-0.000355493422830477	-0.00522560812532902	-0.00879702530801296	-0.000355493422830477
517	-0.716231524944305	0.190259143710136	25.2534980773926	0.000293855206109583	0.0022419011220336	-0.00652430532500148	0.00581331877037883
518	0.25779139995575	-0.134415164589882	25.0586929321289	0.00418994715437293	0.00646266713738441	-0.0123684434220195	-0.00490093370899558
519	-0.0668829083442688	-0.134415164589882	25.1885623931885	0.01100810803473	0.0022419011220336	-0.0175632312893867	-0.00457625929266214
520	-0.0668829083442688	-0.134415164589882	25.3833675384521	-3.08191010844894e-05	0.0022419011220336	-0.00587495695799589	-0.00457625929266214
521	-0.391557216644287	0.839607775211334	25.5781726837158	0.00418994715437293	-0.0146411629393697	-0.00977104809135199	0.0100340843200684
522	-1.04090583324432	0.839607775211334	24.9937572479248	0.00159255252219737	0.00354059832170606	-0.00782300252467394	0.00126787810586393
523	0.25779139995575	-0.459089487791061	25.123628616333	0.00841071270406246	-0.00132951640989631	-0.0165892094373703	0.000618529506027699
524	-0.716231524944305	0.839607775211334	24.9937572479248	0.00776136433705688	-0.00100484199356288	-0.0445111989974976	-0.00977104809135199
525	-0.0668829083442688	-0.459089487791061	25.2534980773926	0.00906006153672934	0.00126787810586393	-0.0331475995481014	-0.00425158534198999
526	-0.391557216644287	1.48895645141602	24.9288234710693	-0.00100484199356288	-0.00814767740666866	0.00354059832170606	-0.00230353930965066
527	-1.04090583324432	0.514933466911316	25.3833675384521	0.00613799272105098	0.00808603875339031	0.01847561635077	0.0022419011220336
528	-0.716231524944305	1.48895645141602	24.9937572479248	0.00321592413820326	0.0103587592020631	0.0100340843200684	0.00289124972186983
529	-0.716231524944305	0.839607775211334	24.7989540100098	-0.0146411629393697	0.0103587592020631	-0.00197886489331722	-0.00197886489331722
530	-0.716231524944305	1.48895645141602	24.7340183258057	0.00386527273803949	0.00906006153672934	-0.00847235135734081	-0.00197886489331722
531	-0.0668829083442688	0.514933466911316	25.0586929321289	0.00516396993771195	0.00418994715437293	-0.0169138833880424	0.00483929552137852
532	-0.0668829083442688	0.839607775211334	25.1885623931885	-0.00230353930965066	-0.000680167751852423	-0.0120437685400248	0.00418994715437293
533	-0.0668829083442688	-0.459089487791061	25.6431064605713	0.000618529506027699	-0.00100484199356288	-0.0139918150380254	0.00841071270406246
534	-1.04090583324432	1.48895645141602	25.0586929321289	0.00548864435404539	0.00841071270406246	-0.0146411629393697	-0.00132951640989631
535	0.25779139995575	-0.134415164589882	25.123628616333	0.0113327819854021	0.00191722682211548	-0.00457625929266214	-0.00230353930965066
536	-0.391557216644287	1.16428208351135	24.8638877868652	-0.00684897974133492	0.00354059832170606	0.00386527273803949	0.00386527273803949
537	-0.391557216644287	0.514933466911316	24.9288234710693	0.00159255252219737	0.000618529506027699	0.0152288740500808	0.00321592413820326
538	-1.04090583324432	1.48895645141602	24.9937572479248	0.00289124972186983	0.00581331877037883	0.00451462110504508	-0.000355493422830477
539	-0.0668829083442688	0.839607775211334	25.1885623931885	0.00451462110504508	0.00581331877037883	-0.00619963090866804	-0.00555028254166245
540	-0.391557216644287	1.48895645141602	25.0586929321289	0.00191722682211548	0.00191722682211548	0.00289124972186983	-0.000680167751852423
541	-0.0668829083442688	0.839607775211334	24.4093437194824	-0.00555028254166245	0.00386527273803949	-0.00879702530801296	-0.00132951640989631
542	0.25779139995575	0.514933466911316	24.9288234710693	0.00159255252219737	0.000618529506027699	0.00613799272105098	0.0022419011220336
543	-0.391557216644287	0.839607775211334	24.9288234710693	-0.00100484199356288	0.0022419011220336	-0.00782300252467394	0.00483929552137852
544	-1.04090583324432	1.48895645141602	24.9288234710693	0.000618529506027699	0.00873538758605719	-3.08191010844894e-05	-0.00652430532500148
545	-0.0668829083442688	-0.134415164589882	25.4483013153076	0.00256657530553639	0.00418994715437293	-0.00230353930965066	0.00126787810586393
546	0.25779139995575	0.514933466911316	25.5132369995117	-0.00684897974133492	-0.00165419070981443	-0.00490093370899558	-3.08191010844894e-05
547	0.25779139995575	0.514933466911316	24.7340183258057	-0.00392691092565656	-0.00197886489331722	0.00451462110504508	0.0022419011220336
548	-0.716231524944305	1.16428208351135	24.7989540100098	0.00191722682211548	0.00841071270406246	-0.00360223650932312	-0.00360223650932312
549	-0.0668829083442688	0.839607775211334	24.8638877868652	0.00126787810586393	0.00418994715437293	-0.00587495695799589	-0.00360223650932312
550	0.25779139995575	0.514933466911316	24.9937572479248	0.00970941036939621	0.00613799272105098	0.00191722682211548	-0.00425158534198999
551	0.907140016555786	-0.134415164589882	25.1885623931885	-0.00457625929266214	0.00581331877037883	-0.00619963090866804	-0.00100484199356288
552	0.25779139995575	0.190259143710136	25.2534980773926	0.00938473641872406	0.00126787810586393	-0.000355493422830477	-0.00425158534198999
553	-0.0668829083442688	0.839607775211334	24.6690845489502	0.00126787810586393	0.0103587592020631	-0.00684897974133492	0.00386527273803949
554	-0.391557216644287	1.16428208351135	24.8638877868652	0.00776136433705688	0.00191722682211548	-0.00652430532500148	0.000293855206109583
555	-0.716231524944305	0.839607775211334	24.7989540100098	0.000943203864153475	0.00873538758605719	0.000293855206109583	-0.00684897974133492
556	-0.0668829083442688	0.190259143710136	24.8638877868652	-0.00360223650932312	-0.00295288790948689	-0.00555028254166245	0.00289124972186983
557	0.25779139995575	0.839607775211334	25.2534980773926	-3.08191010844894e-05	0.00451462110504508	-3.08191010844894e-05	-0.00230353930965066
558	-0.716231524944305	1.16428208351135	25.0586929321289	0.00354059832170606	0.00711201597005129	-0.0113944197073579	-0.0026282137259841
559	-0.716231524944305	0.839607775211334	24.7340183258057	0.00256657530553639	0.00483929552137852	-0.00392691092565656	-0.00132951640989631
560	-0.716231524944305	1.16428208351135	24.6690845489502	0.00418994715437293	0.00321592413820326	-0.00197886489331722	-0.00230353930965066
561	0.582465708255768	-0.459089487791061	24.9288234710693	-0.00425158534198999	0.00126787810586393	0.00321592413820326	0.00743668992072344
562	-0.391557216644287	-0.459089487791061	25.123628616333	0.00516396993771195	-0.000680167751852423	0.00418994715437293	0.00483929552137852
563	-0.0668829083442688	0.514933466911316	24.9288234710693	-0.00197886489331722	0.00646266713738441	0.00126787810586393	-0.000680167751852423
564	-0.0668829083442688	-0.459089487791061	25.4483013153076	0.00159255252219737	0.0103587592020631	-0.0156151866540313	-0.00295288790948689
565	0.25779139995575	0.839607775211334	24.539213180542	0.00873538758605719	0.000943203864153475	-0.0464592464268208	0.00289124972186983
566	-1.04090583324432	0.514933466911316	24.7989540100098	-3.08191010844894e-05	-0.00295288790948689	-0.0256800893694162	-3.08191010844894e-05
567	0.25779139995575	-0.134415164589882	24.7989540100098	0.0022419011220336	-0.00197886489331722	-0.0026282137259841	-0.00100484199356288
568	0.582465708255768	-0.134415164589882	24.9288234710693	-3.08191010844894e-05	0.0100340843200684	-0.0152905117720366	0.000618529506027699
569	0.582465708255768	0.190259143710136	25.2534980773926	0.0116574559360743	0.00159255252219737	-0.0159398596733809	-0.00717365415766835
570	0.25779139995575	-0.459089487791061	25.5132369995117	0.00418994715437293	0.00483929552137852	-0.00587495695799589	-0.00165419070981443
571	-0.716231524944305	0.514933466911316	25.0586929321289	0.00354059832170606	0.00126787810586393	-0.0100957229733467	0.00126787810586393
572	-0.391557216644287	0.839607775211334	24.9288234710693	0.00548864435404539	0.00516396993771195	-0.00912170019000769	0.00289124972186983
573	-0.391557216644287	0.514933466911316	24.9288234710693	0.000293855206109583	0.00711201597005129	-0.00490093370899558	0.00516396993771195
574	-0.0668829083442688	-0.459089487791061	24.9288234710693	0.00256657530553639	0.0106834331527352	-0.00295288790948689	-0.00132951640989631
575	-0.391557216644287	0.839607775211334	24.9937572479248	0.0022419011220336	0.00191722682211548	0.00256657530553639	0.000943203864153475
576	-0.391557216644287	-0.459089487791061	25.3833675384521	-0.000680167751852423	0.00256657530553639	-0.0104203969240189	0.00256657530553639
577	0.25779139995575	-0.134415164589882	24.7340183258057	-0.00132951640989631	0.00159255252219737	0.00354059832170606	-0.0026282137259841
578	-0.0668829083442688	-0.459089487791061	24.9937572479248	0.00646266713738441	0.00678734155371785	-0.00555028254166245	0.00354059832170606
579	-0.0668829083442688	0.514933466911316	25.0586929321289	0.0123068047687411	0.00873538758605719	-0.00327756232582033	-0.0117190945893526
580	-0.0668829083442688	-0.134415164589882	25.318431854248	0.00483929552137852	0.00548864435404539	-0.00230353930965066	0.00159255252219737
581	0.25779139995575	-0.459089487791061	25.4483013153076	0.0106834331527352	-0.00230353930965066	-0.00425158534198999	0.000293855206109583
582	-1.04090583324432	0.839607775211334	25.318431854248	0.00418994715437293	0.00711201597005129	-0.00295288790948689	0.00483929552137852
583	0.25779139995575	0.190259143710136	24.7340183258057	0.00159255252219737	0.00159255252219737	-0.00977104809135199	-0.00132951640989631
584	-0.0668829083442688	-0.134415164589882	25.318431854248	0.00516396993771195	0.00548864435404539	-0.0026282137259841	0.00256657530553639
585	-0.0668829083442688	-0.134415164589882	24.9937572479248	0.0132808275520802	0.00354059832170606	0.00256657530553639	-0.0113944197073579
586	-1.04090583324432	1.16428208351135	25.1885623931885	0.000618529506027699	-0.00912170019000769	0.000943203864153475	0.00386527273803949
587	-0.716231524944305	0.839607775211334	25.318431854248	0.00386527273803949	0.0149041991680861	-0.00230353930965066	-0.00425158534198999
588	-0.0668829083442688	-0.134415164589882	25.5781726837158	0.00354059832170606	0.00191722682211548	-0.00847235135734081	0.00321592413820326
589	-0.391557216644287	-0.134415164589882	25.2534980773926	0.00321592413820326	0.00386527273803949	-0.00132951640989631	-0.000355493422830477
590	-0.716231524944305	0.514933466911316	25.0586929321289	0.00646266713738441	-0.00295288790948689	-3.08191010844894e-05	-0.00165419070981443
591	-0.0668829083442688	1.16428208351135	24.9937572479248	0.0106834331527352	-0.00522560812532902	-0.00165419070981443	0.000293855206109583
592	-0.0668829083442688	0.839607775211334	25.0586929321289	0.0116574559360743	-0.00100484199356288	-0.00457625929266214	0.00516396993771195
593	0.582465708255768	0.190259143710136	25.5781726837158	-0.000680167751852423	0.00906006153672934	-0.00717365415766835	-0.00132951640989631
594	-0.391557216644287	-0.134415164589882	25.5781726837158	0.00613799272105098	0.00548864435404539	-0.00490093370899558	-0.000680167751852423
595	0.25779139995575	-0.459089487791061	25.0586929321289	0.00970941036939621	-0.00392691092565656	0.000293855206109583	0.00191722682211548
596	-0.391557216644287	0.514933466911316	25.123628616333	-0.00717365415766835	-0.00522560812532902	0.000618529506027699	0.00970941036939621
597	-0.391557216644287	-0.134415164589882	24.9937572479248	0.00256657530553639	0.000618529506027699	0.00386527273803949	-0.00132951640989631
598	0.25779139995575	-0.134415164589882	25.4483013153076	0.00191722682211548	0.000943203864153475	-0.00847235135734081	0.00613799272105098
599	0.582465708255768	0.190259143710136	25.123628616333	0.00841071270406246	0.000618529506027699	-0.00782300252467394	-0.00717365415766835
600	0.25779139995575	-0.459089487791061	25.5132369995117	-0.00912170019000769	0.00646266713738441	-0.00684897974133492	-3.08191010844894e-05
601	-0.391557216644287	0.514933466911316	25.3833675384521	-0.00295288790948689	-0.00295288790948689	-0.00392691092565656	-0.00392691092565656
602	-0.716231524944305	0.839607775211334	25.0586929321289	-0.0117190945893526	0.00354059832170606	0.00191722682211548	0.00321592413820326
603	-0.0668829083442688	0.190259143710136	25.0586929321289	0.0106834331527352	0.00711201597005129	-0.00327756232582033	-0.000680167751852423
604	-0.716231524944305	1.16428208351135	25.318431854248	-0.000355493422830477	-0.00132951640989631	-0.0100957229733467	0.00256657530553639
605	-0.0668829083442688	0.514933466911316	25.2534980773926	-0.00327756232582033	-0.00132951640989631	-0.00360223650932312	-0.00749832857400179
606	-0.391557216644287	0.514933466911316	25.123628616333	-0.00392691092565656	-0.00587495695799589	-0.0026282137259841	0.00646266713738441
607	-0.716231524944305	1.16428208351135	24.6041488647461	0.000943203864153475	-0.00132951640989631	0.00483929552137852	0.00191722682211548
608	-0.716231524944305	0.839607775211334	25.1885623931885	-0.0217839982360601	-3.08191010844894e-05	-0.00879702530801296	0.00451462110504508
609	-0.716231524944305	1.81363070011139	25.123628616333	0.00516396993771195	0.00548864435404539	-0.0188619289547205	0.000618529506027699
610	-0.391557216644287	0.839607775211334	25.123628616333	0.011982130818069	0.00386527273803949	-0.0113944197073579	-0.00100484199356288
611	0.25779139995575	-0.134415164589882	25.1885623931885	-0.0026282137259841	0.0022419011220336	0.00873538758605719	-3.08191010844894e-05
612	0.25779139995575	-0.134415164589882	25.5132369995117	-0.00392691092565656	-0.00100484199356288	0.0243197549134493	0.000943203864153475
613	-0.0668829083442688	0.514933466911316	24.9288234710693	-0.00522560812532902	0.00321592413820326	0.00711201597005129	0.00354059832170606
614	-0.716231524944305	0.190259143710136	24.8638877868652	0.00289124972186983	0.00418994715437293	-0.00392691092565656	-0.00490093370899558
615	0.25779139995575	0.190259143710136	25.0586929321289	0.00970941036939621	0.00516396993771195	0.00678734155371785	-0.0026282137259841
616	-1.04090583324432	0.514933466911316	24.9937572479248	-0.0120437685400248	-0.00490093370899558	0.000293855206109583	-0.000355493422830477
617	-0.716231524944305	1.16428208351135	25.2534980773926	-0.00782300252467394	-0.00132951640989631	0.0136055024340749	-0.000355493422830477
618	-0.391557216644287	0.514933466911316	25.837911605835	0.00418994715437293	0.00418994715437293	-0.00522560812532902	0.00418994715437293
619	-0.716231524944305	0.839607775211334	25.3833675384521	0.00451462110504508	0.00159255252219737	-0.00814767740666866	-0.00457625929266214
620	-0.391557216644287	0.839607775211334	25.3833675384521	-3.08191010844894e-05	-0.00100484199356288	-0.0120437685400248	-0.00100484199356288
621	-1.04090583324432	1.16428208351135	24.9937572479248	-0.00847235135734081	0.000943203864153475	-0.00392691092565656	0.000293855206109583
622	0.25779139995575	0.839607775211334	24.8638877868652	-0.00814767740666866	-0.00230353930965066	-0.0120437685400248	0.00581331877037883
623	-1.36558020114899	1.16428208351135	25.318431854248	-0.00132951640989631	0.00581331877037883	0.00386527273803949	-0.00197886489331722
624	-0.716231524944305	0.514933466911316	25.318431854248	0.000618529506027699	0.00256657530553639	-0.00360223650932312	0.00354059832170606
625	-1.04090583324432	1.16428208351135	25.1885623931885	0.00159255252219737	-0.00230353930965066	-0.00132951640989631	-0.00457625929266214
626	-0.0668829083442688	-0.134415164589882	25.1885623931885	-0.00360223650932312	-0.00295288790948689	-0.00717365415766835	0.00873538758605719
627	-0.716231524944305	0.190259143710136	25.0586929321289	0.000293855206109583	-0.00132951640989631	-0.00490093370899558	0.000618529506027699
628	-0.0668829083442688	0.190259143710136	24.7989540100098	0.00321592413820326	0.00548864435404539	-0.017887907102704	0.00548864435404539
629	-0.716231524944305	1.16428208351135	25.318431854248	-0.0237320438027382	0.000943203864153475	-0.0227580219507217	-0.00360223650932312
630	-0.716231524944305	-0.134415164589882	25.5132369995117	0.00386527273803949	-0.00230353930965066	-0.0146411629393697	-0.00132951640989631
631	-0.391557216644287	-0.134415164589882	25.318431854248	-0.00165419070981443	-0.00132951640989631	-0.0243813935667276	0.00548864435404539
632	-0.716231524944305	-0.459089487791061	25.2534980773926	-0.0126931173726916	-0.00132951640989631	-0.0195112787187099	-0.000355493422830477
633	-2.01492881774902	0.839607775211334	25.2534980773926	0.00646266713738441	0.00418994715437293	-0.0240567177534103	0.00743668992072344
634	-1.69025444984436	1.16428208351135	25.123628616333	-0.00587495695799589	0.00289124972186983	-0.0230826959013939	0.000618529506027699
635	-2.01492881774902	0.190259143710136	25.5781726837158	-0.00360223650932312	0.00646266713738441	-0.0133424662053585	0.0022419011220336
636	-0.716231524944305	-0.459089487791061	25.4483013153076	-0.00717365415766835	-0.00490093370899558	-0.0191866029053926	0.00776136433705688
637	-2.33960318565369	1.16428208351135	24.7989540100098	-0.0217839982360601	0.00841071270406246	-0.00522560812532902	-0.00197886489331722
638	-2.01492881774902	0.190259143710136	25.0586929321289	-0.00230353930965066	0.00743668992072344	-0.0159398596733809	0.00548864435404539
639	-2.01492881774902	0.514933466911316	25.123628616333	-0.0188619289547205	0.00808603875339031	0.0171769186854362	0.00126787810586393
640	-1.69025444984436	1.16428208351135	24.9288234710693	0.0022419011220336	0.00126787810586393	0.00646266713738441	-0.00295288790948689
641	-2.33960318565369	0.839607775211334	25.318431854248	0.00451462110504508	-0.00684897974133492	0.00873538758605719	0.0152288740500808
642	-1.04090583324432	-1.10843813419342	25.7729759216309	0.00289124972186983	-0.00619963090866804	0.0155535480007529	0.00386527273803949
643	-2.33960318565369	0.839607775211334	25.0586929321289	-0.00522560812532902	0.00548864435404539	0.000293855206109583	0.00354059832170606
644	-1.04090583324432	-0.459089487791061	25.2534980773926	-0.00100484199356288	-3.08191010844894e-05	-0.00132951640989631	-0.00197886489331722
645	-2.33960318565369	1.16428208351135	25.0586929321289	-0.00847235135734081	0.00354059832170606	-0.00197886489331722	0.00256657530553639
646	-1.69025444984436	0.514933466911316	25.4483013153076	-0.00490093370899558	-0.00197886489331722	0.00191722682211548	0.00354059832170606
647	-1.04090583324432	-0.459089487791061	25.7080421447754	-0.00944637414067984	-0.000680167751852423	0.00191722682211548	0.00711201597005129
648	-0.716231524944305	-0.459089487791061	25.2534980773926	-0.0123684434220195	0.00808603875339031	0.000943203864153475	0.00483929552137852
649	-1.04090583324432	-0.459089487791061	25.2534980773926	0.0230210572481155	0.000293855206109583	-0.00100484199356288	0.00191722682211548
650	-1.36558020114899	-0.459089487791061	25.3833675384521	-0.00944637414067984	-0.000355493422830477	-0.00295288790948689	-0.00619963090866804
651	-1.69025444984436	1.16428208351135	25.1885623931885	-0.0263294391334057	0.0022419011220336	0.00191722682211548	0.000943203864153475
652	-1.36558020114899	0.514933466911316	25.2534980773926	-0.00587495695799589	0.00126787810586393	0.0022419011220336	-0.00100484199356288
653	-1.36558020114899	0.839607775211334	25.6431064605713	-0.00132951640989631	0.00451462110504508	0.00386527273803949	0.00256657530553639
654	-0.716231524944305	-0.459089487791061	25.3833675384521	0.00159255252219737	0.00191722682211548	0.0123068047687411	-0.00490093370899558
655	-1.36558020114899	0.514933466911316	25.0586929321289	0.00126787810586393	0.00451462110504508	0.0116574559360743	-0.00197886489331722
656	-0.716231524944305	-0.459089487791061	25.1885623931885	-0.00392691092565656	0.000293855206109583	0.00808603875339031	0.00321592413820326
657	-0.391557216644287	-0.134415164589882	25.1885623931885	-3.08191010844894e-05	-0.00847235135734081	-0.00555028254166245	0.00646266713738441
658	-1.36558020114899	0.839607775211334	25.1885623931885	0.00386527273803949	0.00678734155371785	0.00321592413820326	-0.00684897974133492
659	-1.04090583324432	0.839607775211334	25.4483013153076	0.00126787810586393	0.000943203864153475	0.00613799272105098	-0.0026282137259841
660	-1.04090583324432	0.190259143710136	25.123628616333	-0.00944637414067984	0.000293855206109583	-0.000355493422830477	-0.00165419070981443
661	-0.391557216644287	-0.134415164589882	25.1885623931885	-0.0221086721867323	-0.00425158534198999	0.00678734155371785	0.00516396993771195
662	-0.716231524944305	-0.459089487791061	25.318431854248	0.00451462110504508	0.00581331877037883	0.00451462110504508	-0.00165419070981443
663	-0.391557216644287	-0.134415164589882	25.3833675384521	0.0155535480007529	0.00159255252219737	0.00126787810586393	-0.00327756232582033
664	-0.391557216644287	0.190259143710136	25.2534980773926	0.0171769186854362	0.00256657530553639	0.00581331877037883	-0.00814767740666866
665	-0.391557216644287	-0.134415164589882	25.5781726837158	-0.00847235135734081	-0.00197886489331722	0.00289124972186983	-0.00100484199356288
666	-1.36558020114899	1.16428208351135	24.9288234710693	-0.0120437685400248	0.0022419011220336	0.00126787810586393	0.00516396993771195
667	-0.716231524944305	0.514933466911316	25.123628616333	-0.0230826959013939	0.00289124972186983	0.00159255252219737	0.00451462110504508
668	-0.716231524944305	0.514933466911316	25.318431854248	0.00386527273803949	0.000293855206109583	0.00613799272105098	0.00159255252219737
669	-0.716231524944305	1.16428208351135	25.1885623931885	-0.000680167751852423	0.00159255252219737	-0.00230353930965066	-0.00392691092565656
670	-1.04090583324432	1.81363070011139	25.123628616333	-0.0136671401560307	0.00516396993771195	0.00548864435404539	-0.00230353930965066
671	-1.04090583324432	0.839607775211334	25.5132369995117	0.00126787810586393	-0.0026282137259841	-0.00425158534198999	0.00613799272105098
672	-1.04090583324432	1.16428208351135	25.1885623931885	-0.00197886489331722	-0.000355493422830477	0.00548864435404539	0.00418994715437293
673	-0.0668829083442688	0.839607775211334	25.0586929321289	0.00938473641872406	0.000293855206109583	-0.00197886489331722	0.00418994715437293
674	-0.0668829083442688	0.190259143710136	24.9937572479248	0.00613799272105098	0.00418994715437293	0.000943203864153475	-0.00295288790948689
675	-1.04090583324432	1.16428208351135	24.6690845489502	0.00873538758605719	0.00191722682211548	0.00289124972186983	-0.00392691092565656
676	-1.04090583324432	0.839607775211334	25.4483013153076	0.00126787810586393	0.00808603875339031	-0.000355493422830477	0.0022419011220336
677	-0.0668829083442688	-0.783763766288757	25.6431064605713	0.00808603875339031	0.00321592413820326	0.00548864435404539	-0.000355493422830477
678	0.25779139995575	0.514933466911316	25.123628616333	0.00418994715437293	0.00808603875339031	0.000293855206109583	-0.00165419070981443
679	-0.0668829083442688	-0.134415164589882	25.0586929321289	-0.00847235135734081	0.00613799272105098	0.0126314787194133	-0.00749832857400179
680	-0.0668829083442688	0.514933466911316	25.318431854248	0.00678734155371785	0.00191722682211548	0.0106834331527352	-0.00847235135734081
681	-0.391557216644287	-0.134415164589882	25.1885623931885	-0.00197886489331722	0.0022419011220336	-0.00457625929266214	-0.000355493422830477
682	-1.04090583324432	1.16428208351135	25.5132369995117	-0.0185372550040483	0.00256657530553639	-0.00814767740666866	0.000943203864153475
683	0.25779139995575	-0.459089487791061	25.6431064605713	0.0155535480007529	0.00938473641872406	-0.0367190167307854	-0.000680167751852423
684	-1.04090583324432	1.48895645141602	24.8638877868652	-0.00587495695799589	0.00646266713738441	-0.0438618510961533	-0.00619963090866804
685	-0.0668829083442688	-0.134415164589882	25.0586929321289	0.00841071270406246	-0.00197886489331722	-0.0357449948787689	-0.00425158534198999
686	-0.391557216644287	1.16428208351135	24.6690845489502	-0.017887907102704	-0.00360223650932312	-0.0308748781681061	-3.08191010844894e-05
687	-0.716231524944305	0.514933466911316	25.318431854248	-0.00782300252467394	0.000293855206109583	-0.0360696688294411	0.01100810803473
688	-0.716231524944305	1.16428208351135	25.2534980773926	-0.0133424662053585	-0.00165419070981443	-0.0389917381107807	-0.00360223650932312
689	-0.391557216644287	1.16428208351135	25.4483013153076	0.00808603875339031	0.00711201597005129	-0.0373683646321297	-0.00100484199356288
690	-0.716231524944305	1.48895645141602	24.9288234710693	0.0103587592020631	0.000293855206109583	-0.0305502042174339	-0.000680167751852423
691	0.25779139995575	-0.459089487791061	25.0586929321289	-0.00782300252467394	-0.00652430532500148	-0.028926832601428	0.00451462110504508
692	0.25779139995575	0.190259143710136	25.0586929321289	-0.0123684434220195	-0.00295288790948689	-0.0273034609854221	-0.0026282137259841
693	0.25779139995575	-0.459089487791061	25.3833675384521	0.0152288740500808	0.00418994715437293	-0.0308748781681061	-0.00230353930965066
694	-0.391557216644287	0.190259143710136	25.4483013153076	0.00906006153672934	0.00289124972186983	0.0103587592020631	-3.08191010844894e-05
695	0.25779139995575	-0.459089487791061	25.1885623931885	0.00483929552137852	-0.00360223650932312	0.00970941036939621	-0.000355493422830477
696	-0.716231524944305	0.839607775211334	24.7340183258057	0.00256657530553639	0.00289124972186983	0.012956153601408	0.000618529506027699
697	0.25779139995575	-0.459089487791061	24.1496047973633	-0.00814767740666866	0.00451462110504508	0.00743668992072344	0.000618529506027699
698	-0.0668829083442688	-0.134415164589882	25.123628616333	0.00418994715437293	0.00548864435404539	0.0152288740500808	0.00321592413820326
699	0.25779139995575	-0.134415164589882	25.1885623931885	0.01100810803473	-0.00555028254166245	0.00970941036939621	0.000943203864153475
700	0.25779139995575	-0.459089487791061	25.3833675384521	-0.00490093370899558	0.00256657530553639	0.0142548503354192	-0.00165419070981443
701	0.582465708255768	-0.783763766288757	25.7080421447754	0.00646266713738441	-0.00587495695799589	0.0168522447347641	0.0022419011220336
702	-1.04090583324432	0.839607775211334	24.7989540100098	0.0022419011220336	-3.08191010844894e-05	0.00808603875339031	0.00418994715437293
703	-0.391557216644287	0.190259143710136	25.0586929321289	0.00970941036939621	-0.00879702530801296	0.00938473641872406	-0.000355493422830477
704	-1.04090583324432	0.514933466911316	24.9288234710693	0.0233457311987877	-0.00100484199356288	0.0136055024340749	-0.000680167751852423
705	-0.0668829083442688	-0.783763766288757	25.2534980773926	-0.00230353930965066	-0.00490093370899558	0.00711201597005129	-0.00197886489331722
706	-0.0668829083442688	-0.459089487791061	25.5781726837158	0.00678734155371785	-0.00522560812532902	0.0142548503354192	0.00191722682211548
707	0.582465708255768	-1.10843813419342	25.5132369995117	-0.0143164889886975	-0.00457625929266214	0.000943203864153475	0.00776136433705688
708	0.25779139995575	-0.134415164589882	25.1885623931885	0.0116574559360743	0.00451462110504508	0.00906006153672934	-0.00327756232582033
709	0.582465708255768	-1.10843813419342	25.1885623931885	0.00906006153672934	-0.00197886489331722	0.00970941036939621	0.00516396993771195
710	0.25779139995575	-0.459089487791061	25.123628616333	-0.00295288790948689	-0.00165419070981443	0.00776136433705688	-0.00879702530801296
711	-0.391557216644287	-0.783763766288757	25.318431854248	0.00451462110504508	-0.00684897974133492	0.0162028968334198	0.00256657530553639
712	-0.0668829083442688	-0.783763766288757	25.5781726837158	-0.00132951640989631	-0.0113944197073579	0.00386527273803949	-0.000680167751852423
713	0.582465708255768	-1.43311238288879	25.5781726837158	0.012956153601408	-0.00197886489331722	0.01100810803473	0.00354059832170606
714	-0.716231524944305	-0.134415164589882	24.6690845489502	0.0106834331527352	0.00516396993771195	0.00808603875339031	0.00386527273803949
715	0.582465708255768	-1.75778675079346	25.2534980773926	0.00613799272105098	0.000293855206109583	0.00776136433705688	-0.00749832857400179
716	-0.391557216644287	-0.459089487791061	25.123628616333	0.00776136433705688	-0.0130177913233638	0.0100340843200684	0.00289124972186983
717	-0.391557216644287	-1.43311238288879	25.4483013153076	-0.0172385573387146	-0.00814767740666866	0.00418994715437293	-0.000355493422830477
718	-0.0668829083442688	-1.75778675079346	25.5781726837158	0.01100810803473	0.000293855206109583	0.00678734155371785	-0.00132951640989631
719	0.582465708255768	-1.75778675079346	25.6431064605713	-0.000680167751852423	0.00548864435404539	0.00970941036939621	0.00321592413820326
720	-0.391557216644287	-1.75778675079346	25.1885623931885	0.00548864435404539	-0.0136671401560307	0.00808603875339031	0.00256657530553639
721	0.582465708255768	-1.75778675079346	25.3833675384521	-0.0117190945893526	-0.00522560812532902	0.00386527273803949	-0.000680167751852423
722	-0.716231524944305	-0.783763766288757	25.1885623931885	-0.00749832857400179	-0.0113944197073579	-0.0026282137259841	0.00256657530553639
723	-0.0668829083442688	-0.783763766288757	25.0586929321289	-0.00814767740666866	0.00191722682211548	0.00581331877037883	0.00159255252219737
724	-0.0668829083442688	-1.10843813419342	25.123628616333	0.0103587592020631	-0.00490093370899558	0.00386527273803949	-0.00165419070981443
725	-0.391557216644287	-0.134415164589882	25.4483013153076	-0.00912170019000769	-0.00295288790948689	0.00581331877037883	0.00126787810586393
726	-0.0668829083442688	-1.10843813419342	25.2534980773926	0.0113327819854021	-0.00847235135734081	0.0165275707840919	0.00581331877037883
727	0.25779139995575	-1.43311238288879	25.318431854248	-0.00847235135734081	-0.0120437685400248	0.00321592413820326	0.00548864435404539
728	-0.0668829083442688	-1.10843813419342	25.123628616333	0.00613799272105098	0.00418994715437293	0.00841071270406246	-0.00230353930965066
729	0.25779139995575	-1.10843813419342	25.5132369995117	0.00581331877037883	-0.000680167751852423	-3.08191010844894e-05	-0.0026282137259841
730	-0.391557216644287	-1.10843813419342	25.5781726837158	-0.00684897974133492	0.00126787810586393	0.00678734155371785	-3.08191010844894e-05
731	-0.391557216644287	-0.134415164589882	25.2534980773926	0.00938473641872406	-0.00879702530801296	0.0142548503354192	-0.00165419070981443
732	0.25779139995575	-0.459089487791061	25.1885623931885	0.00873538758605719	-0.00230353930965066	0.00451462110504508	0.00256657530553639
733	0.582465708255768	-0.783763766288757	25.2534980773926	-0.00392691092565656	0.000618529506027699	0.00646266713738441	0.0022419011220336
734	-0.716231524944305	0.190259143710136	25.123628616333	0.00191722682211548	-0.00132951640989631	0.013930176384747	-0.000680167751852423
735	0.25779139995575	-1.10843813419342	25.4483013153076	0.00483929552137852	-0.00392691092565656	0.00256657530553639	0.00256657530553639
736	-1.04090583324432	0.190259143710136	25.4483013153076	0.00711201597005129	-0.00522560812532902	0.0103587592020631	-0.00295288790948689
737	-1.04090583324432	-0.134415164589882	25.4483013153076	-0.00944637414067984	0.00354059832170606	0.00906006153672934	0.00386527273803949
738	0.25779139995575	-1.10843813419342	25.1885623931885	-0.0026282137259841	-0.00132951640989631	0.0113327819854021	-0.00782300252467394
739	0.25779139995575	-0.783763766288757	25.123628616333	0.000293855206109583	0.00289124972186983	0.00938473641872406	0.000293855206109583
740	-0.0668829083442688	-1.10843813419342	25.1885623931885	-0.0126931173726916	-0.0100957229733467	0.00613799272105098	-0.00879702530801296
741	-0.391557216644287	-1.43311238288879	25.123628616333	0.00289124972186983	-0.000680167751852423	0.0116574559360743	-3.08191010844894e-05
742	-0.391557216644287	0.190259143710136	25.318431854248	-0.00717365415766835	-0.00717365415766835	0.0100340843200684	-0.000355493422830477
743	-1.04090583324432	0.190259143710136	25.318431854248	0.00483929552137852	0.0022419011220336	0.00808603875339031	-0.00425158534198999
744	-0.0668829083442688	-0.459089487791061	25.2534980773926	-0.000680167751852423	0.00321592413820326	-0.0201606266200542	-0.00132951640989631
745	-0.391557216644287	0.190259143710136	25.0586929321289	0.0142548503354192	-0.00132951640989631	-0.0113944197073579	-0.00814767740666866
746	-0.391557216644287	-0.459089487791061	25.5132369995117	0.0022419011220336	0.000293855206109583	-0.00717365415766835	-0.00100484199356288
747	0.25779139995575	-1.10843813419342	25.5132369995117	-0.00295288790948689	-0.00392691092565656	-0.0139918150380254	0.00548864435404539
748	0.25779139995575	-0.134415164589882	25.6431064605713	0.00256657530553639	0.00516396993771195	-0.0172385573387146	-0.0026282137259841
749	0.25779139995575	-0.459089487791061	25.9028453826904	0.0113327819854021	0.00386527273803949	-0.0133424662053585	-0.000680167751852423
750	-0.716231524944305	-0.134415164589882	25.3833675384521	-0.00132951640989631	-0.000680167751852423	-0.0162645354866982	-0.00197886489331722
751	-0.391557216644287	0.514933466911316	25.123628616333	0.00386527273803949	0.00516396993771195	-0.0104203969240189	-0.00230353930965066
752	-0.0668829083442688	-0.134415164589882	25.4483013153076	0.00516396993771195	-0.00100484199356288	-0.0156151866540313	-0.00327756232582033
753	-0.0668829083442688	-0.459089487791061	25.318431854248	0.00191722682211548	-0.00100484199356288	-0.0113944197073579	-0.00814767740666866
754	-0.716231524944305	0.839607775211334	25.4483013153076	0.00516396993771195	-0.00425158534198999	-0.0165892094373703	0.00321592413820326
755	0.25779139995575	-0.459089487791061	25.7080421447754	0.0249691028147936	0.000618529506027699	-0.0139918150380254	-0.00619963090866804
756	-0.391557216644287	0.514933466911316	25.1885623931885	0.00646266713738441	-0.00619963090866804	-0.00749832857400179	-0.00165419070981443
757	-0.716231524944305	0.514933466911316	25.0586929321289	-0.0156151866540313	-0.00327756232582033	-0.0143164889886975	-0.00522560812532902
758	-0.391557216644287	-0.134415164589882	25.4483013153076	-0.00522560812532902	-0.00327756232582033	-0.0136671401560307	-0.000680167751852423
759	-0.0668829083442688	-0.459089487791061	25.5132369995117	0.0022419011220336	0.00841071270406246	-0.0104203969240189	-0.0120437685400248
760	-0.0668829083442688	-0.459089487791061	25.837911605835	-0.0217839982360601	0.00159255252219737	-0.0188619289547205	-0.000355493422830477
761	-0.391557216644287	0.839607775211334	25.3833675384521	0.00711201597005129	0.00354059832170606	-3.08191010844894e-05	-0.000680167751852423
762	-0.716231524944305	0.839607775211334	25.123628616333	-0.00587495695799589	0.00451462110504508	-0.0149658378213644	0.00776136433705688
763	-1.04090583324432	1.16428208351135	25.0586929321289	0.000618529506027699	0.00873538758605719	-0.00782300252467394	-0.000355493422830477
764	0.582465708255768	-0.459089487791061	25.3833675384521	0.0145795252174139	0.00516396993771195	0.0223717093467712	-0.00197886489331722
765	-1.36558020114899	1.16428208351135	25.1885623931885	0.0200989879667759	0.00776136433705688	0.0181509424000978	-0.00230353930965066
766	-0.391557216644287	0.839607775211334	25.9677810668945	0.00613799272105098	-0.00425158534198999	0.0142548503354192	0.00256657530553639
767	-0.0668829083442688	0.190259143710136	25.318431854248	0.00516396993771195	0.00256657530553639	0.00548864435404539	0.00354059832170606
768	-0.0668829083442688	-0.459089487791061	25.318431854248	0.00548864435404539	0.00191722682211548	0.000943203864153475	0.00516396993771195
769	0.25779139995575	-0.134415164589882	25.318431854248	0.00354059832170606	-0.00197886489331722	-0.00847235135734081	-0.00425158534198999
770	-1.04090583324432	0.839607775211334	25.1885623931885	0.0100340843200684	0.000618529506027699	-0.00847235135734081	-0.00425158534198999
771	-0.716231524944305	1.16428208351135	25.123628616333	0.000618529506027699	-0.00879702530801296	-0.00360223650932312	0.00159255252219737
772	-0.716231524944305	-0.134415164589882	25.7729759216309	0.00354059832170606	-0.00165419070981443	-0.00684897974133492	0.00289124972186983
773	-0.716231524944305	0.514933466911316	25.2534980773926	-0.00165419070981443	0.00321592413820326	-0.00165419070981443	-0.00100484199356288
774	-0.391557216644287	0.514933466911316	24.9288234710693	-0.00327756232582033	0.0022419011220336	-0.00684897974133492	-0.00360223650932312
775	-0.391557216644287	0.514933466911316	25.2534980773926	0.00159255252219737	0.0022419011220336	-0.00749832857400179	-0.00782300252467394
776	-0.0668829083442688	-0.134415164589882	25.0586929321289	0.00191722682211548	-0.00392691092565656	-0.00230353930965066	0.00418994715437293
777	-1.04090583324432	1.16428208351135	24.9937572479248	0.00418994715437293	-0.00132951640989631	0.0022419011220336	0.00841071270406246
778	-0.0668829083442688	1.16428208351135	25.5132369995117	0.0155535480007529	0.0113327819854021	-0.00717365415766835	0.00516396993771195
779	-0.391557216644287	0.190259143710136	25.1885623931885	0.00841071270406246	0.01100810803473	0.00451462110504508	-0.00100484199356288
780	-0.391557216644287	0.190259143710136	25.2534980773926	0.00906006153672934	-0.00132951640989631	-0.00814767740666866	0.00191722682211548
781	-1.04090583324432	1.16428208351135	24.7989540100098	0.00159255252219737	-0.00197886489331722	-0.0156151866540313	-0.000355493422830477
782	-0.0668829083442688	0.839607775211334	24.9937572479248	-3.08191010844894e-05	-0.00295288790948689	-0.0279528107494116	0.00906006153672934
783	-0.391557216644287	0.839607775211334	25.123628616333	0.00289124972186983	0.0022419011220336	-0.0156151866540313	-0.00912170019000769
784	0.25779139995575	-0.459089487791061	25.4483013153076	0.01100810803473	0.00906006153672934	-0.0162645354866982	-0.000355493422830477
785	-0.716231524944305	1.16428208351135	24.7340183258057	0.00678734155371785	-0.00100484199356288	-0.0169138833880424	0.000293855206109583
786	-0.0668829083442688	0.839607775211334	24.9288234710693	0.00418994715437293	-0.00392691092565656	-0.0123684434220195	0.00516396993771195
787	-0.391557216644287	0.839607775211334	25.1885623931885	0.000943203864153475	-0.00197886489331722	-0.00490093370899558	0.00386527273803949
788	-0.0668829083442688	-0.134415164589882	25.123628616333	0.00516396993771195	0.00808603875339031	-0.00814767740666866	-0.00100484199356288
789	-0.716231524944305	1.81363070011139	25.1885623931885	0.0116574559360743	0.00159255252219737	-0.0198359526693821	-0.00230353930965066
790	-0.391557216644287	0.839607775211334	25.2534980773926	0.00808603875339031	0.00386527273803949	-0.0152905117720366	-0.00197886489331722
791	-0.391557216644287	0.839607775211334	24.7989540100098	-0.00197886489331722	-3.08191010844894e-05	-0.00684897974133492	-0.00522560812532902
792	-0.391557216644287	1.16428208351135	24.6041488647461	0.00938473641872406	-0.00230353930965066	-0.0201606266200542	0.00354059832170606
793	-1.04090583324432	0.839607775211334	24.6690845489502	-0.0110697457566857	0.00906006153672934	-0.0143164889886975	0.000618529506027699
794	0.25779139995575	-0.459089487791061	24.8638877868652	0.00418994715437293	0.00776136433705688	-0.0146411629393697	-0.000680167751852423
795	-0.391557216644287	0.839607775211334	24.8638877868652	0.0022419011220336	0.00711201597005129	-0.0100957229733467	-0.0026282137259841
796	0.582465708255768	-0.783763766288757	25.4483013153076	0.00191722682211548	0.00483929552137852	-0.00684897974133492	-0.00814767740666866
797	-0.391557216644287	1.16428208351135	24.6690845489502	0.00711201597005129	0.00289124972186983	-0.00847235135734081	0.00418994715437293
798	-0.391557216644287	0.514933466911316	24.7989540100098	0.0171769186854362	0.00613799272105098	-0.017887907102704	0.00126787810586393
799	-0.716231524944305	1.16428208351135	24.7340183258057	0.0223717093467712	0.0103587592020631	-0.00360223650932312	0.000293855206109583
800	-0.0668829083442688	0.514933466911316	24.9937572479248	0.0126314787194133	-0.0026282137259841	-0.0113944197073579	-3.08191010844894e-05
801	-0.391557216644287	1.16428208351135	25.0586929321289	-0.0230826959013939	0.00418994715437293	-0.00230353930965066	-0.000355493422830477
802	0.25779139995575	-0.134415164589882	25.1885623931885	-0.0026282137259841	-0.00100484199356288	-0.00457625929266214	0.000618529506027699
803	-0.0668829083442688	0.190259143710136	24.539213180542	0.00938473641872406	0.00126787810586393	-0.0130177913233638	0.00386527273803949
804	0.582465708255768	-0.459089487791061	25.1885623931885	-0.0130177913233638	0.0123068047687411	0.00678734155371785	-0.0026282137259841
805	-0.0668829083442688	1.16428208351135	24.9288234710693	0.00873538758605719	-0.00360223650932312	0.01100810803473	0.00841071270406246
806	-0.391557216644287	1.16428208351135	25.0586929321289	-0.00619963090866804	-0.00522560812532902	0.00646266713738441	-0.00197886489331722
807	-1.04090583324432	0.514933466911316	25.318431854248	-0.0026282137259841	-0.00522560812532902	-0.00977104809135199	0.00354059832170606
808	-0.0668829083442688	0.190259143710136	25.3833675384521	0.011982130818069	-3.08191010844894e-05	-0.00490093370899558	-0.00165419070981443
809	-1.04090583324432	0.839607775211334	25.1885623931885	0.0126314787194133	-0.00295288790948689	0.00126787810586393	-0.00295288790948689
810	-0.391557216644287	0.514933466911316	24.6690845489502	-0.00230353930965066	0.00483929552137852	0.00321592413820326	0.000293855206109583
811	-0.716231524944305	0.839607775211334	24.6690845489502	0.00256657530553639	-0.00197886489331722	0.0132808275520802	0.00256657530553639
812	-0.391557216644287	0.839607775211334	25.0586929321289	-0.0104203969240189	0.00483929552137852	0.00906006153672934	0.00451462110504508
813	-0.391557216644287	1.16428208351135	25.3833675384521	0.00548864435404539	0.00256657530553639	0.0022419011220336	0.0022419011220336
814	-0.0668829083442688	-0.134415164589882	25.5132369995117	0.0113327819854021	0.00581331877037883	0.00256657530553639	-0.00425158534198999
815	-0.716231524944305	0.839607775211334	25.0586929321289	0.00483929552137852	0.00386527273803949	-0.000355493422830477	-3.08191010844894e-05
816	0.25779139995575	-0.134415164589882	25.5132369995117	0.00776136433705688	0.000618529506027699	0.00711201597005129	0.00581331877037883
817	-0.0668829083442688	0.190259143710136	25.2534980773926	-0.0100957229733467	-0.000355493422830477	0.00808603875339031	0.00776136433705688
818	-0.391557216644287	0.514933466911316	25.1885623931885	-0.00197886489331722	-0.000355493422830477	-0.0123684434220195	0.00159255252219737
819	-1.04090583324432	1.16428208351135	25.123628616333	0.0194496400654316	0.00743668992072344	-0.0159398596733809	0.00289124972186983
820	-1.04090583324432	0.839607775211334	25.123628616333	-0.00197886489331722	-0.0026282137259841	-0.0159398596733809	0.00321592413820326
821	-0.0668829083442688	0.190259143710136	25.0586929321289	0.00159255252219737	-0.00717365415766835	-0.00490093370899558	0.00191722682211548
822	0.25779139995575	-0.134415164589882	25.1885623931885	-0.00100484199356288	0.00289124972186983	0.00418994715437293	-0.000355493422830477
823	-0.0668829083442688	-0.459089487791061	25.5132369995117	0.00321592413820326	0.00970941036939621	0.0249691028147936	0.0022419011220336
824	-0.391557216644287	0.839607775211334	25.3833675384521	0.00451462110504508	0.00516396993771195	0.029189869761467	-0.00977104809135199
825	0.25779139995575	-0.134415164589882	25.7080421447754	-0.00132951640989631	-0.00100484199356288	0.0317872650921345	0.00354059832170606
826	-0.716231524944305	0.514933466911316	25.123628616333	0.0106834331527352	-0.00197886489331722	0.0334106348454952	0.00321592413820326
827	-0.716231524944305	0.839607775211334	25.1885623931885	-0.00165419070981443	-0.00197886489331722	0.0269171483814716	0.00516396993771195
828	-0.716231524944305	1.48895645141602	24.9937572479248	0.00483929552137852	0.00483929552137852	0.0207483377307653	0.00159255252219737
829	-0.716231524944305	0.839607775211334	25.123628616333	-0.00912170019000769	0.00678734155371785	-0.000355493422830477	-0.00197886489331722
830	-0.716231524944305	0.514933466911316	25.123628616333	0.00418994715437293	0.000618529506027699	0.00159255252219737	-0.00749832857400179
831	0.25779139995575	0.514933466911316	25.5132369995117	-0.00100484199356288	0.00256657530553639	0.00613799272105098	0.00938473641872406
832	0.25779139995575	0.839607775211334	24.7340183258057	-0.0133424662053585	-0.00230353930965066	-0.00847235135734081	0.00159255252219737
833	-0.0668829083442688	0.190259143710136	24.7989540100098	0.0175015944987535	-0.00165419070981443	-0.00555028254166245	-0.00392691092565656
834	-0.391557216644287	-0.134415164589882	25.0586929321289	0.00938473641872406	0.00808603875339031	-0.00230353930965066	-0.00782300252467394
835	-0.0668829083442688	0.514933466911316	25.2534980773926	0.011982130818069	0.00321592413820326	-0.00717365415766835	-0.00555028254166245
836	-1.04090583324432	1.16428208351135	25.318431854248	0.000618529506027699	-0.00132951640989631	0.00873538758605719	0.000943203864153475
837	-0.0668829083442688	-0.783763766288757	25.7080421447754	0.00321592413820326	-3.08191010844894e-05	0.00808603875339031	-0.00230353930965066
838	-0.0668829083442688	0.190259143710136	25.3833675384521	-0.00132951640989631	0.00841071270406246	0.00646266713738441	-0.00425158534198999
839	-0.391557216644287	-0.134415164589882	25.318431854248	0.0155535480007529	0.00906006153672934	0.00548864435404539	-0.0026282137259841
840	0.25779139995575	0.190259143710136	25.2534980773926	0.00548864435404539	-3.08191010844894e-05	0.00711201597005129	-0.00100484199356288
841	0.582465708255768	-0.459089487791061	25.318431854248	-0.0123684434220195	-0.00197886489331722	-0.000680167751852423	0.00581331877037883
842	-0.0668829083442688	1.16428208351135	25.3833675384521	0.0136055024340749	0.00289124972186983	0.0100340843200684	-0.00230353930965066
843	-0.0668829083442688	-0.459089487791061	25.7729759216309	0.00354059832170606	0.00289124972186983	0.00256657530553639	0.0022419011220336
844	-0.391557216644287	1.48895645141602	24.9288234710693	-0.00457625929266214	0.00516396993771195	0.00970941036939621	-0.00490093370899558
845	-0.0668829083442688	-0.459089487791061	25.2534980773926	-0.00132951640989631	-0.00100484199356288	0.00289124972186983	-0.00360223650932312
846	-0.0668829083442688	0.514933466911316	25.2534980773926	-0.0143164889886975	-0.00814767740666866	0.00516396993771195	-0.00165419070981443
847	-0.391557216644287	0.514933466911316	24.9288234710693	-0.000680167751852423	0.00483929552137852	0.00289124972186983	0.00386527273803949
848	-0.391557216644287	1.48895645141602	24.9288234710693	0.00516396993771195	0.00418994715437293	0.00321592413820326	-0.000355493422830477
849	-0.716231524944305	0.839607775211334	25.5132369995117	0.000618529506027699	0.00516396993771195	0.00126787810586393	-0.000680167751852423
850	-0.391557216644287	0.514933466911316	25.123628616333	0.0142548503354192	0.000943203864153475	0.00483929552137852	-0.00132951640989631
851	-0.391557216644287	-0.459089487791061	25.2534980773926	-0.0149658378213644	0.000618529506027699	-0.00392691092565656	0.000293855206109583
852	-0.716231524944305	0.190259143710136	25.318431854248	-0.00360223650932312	0.00451462110504508	0.00483929552137852	0.000293855206109583
853	-0.0668829083442688	-0.459089487791061	25.4483013153076	0.00354059832170606	0.00289124972186983	-0.00684897974133492	-0.000355493422830477
854	-1.04090583324432	1.16428208351135	25.3833675384521	0.0142548503354192	0.00678734155371785	-0.00100484199356288	-0.00749832857400179
855	-0.0668829083442688	-0.459089487791061	25.5132369995117	-0.00425158534198999	-0.0026282137259841	-0.000355493422830477	0.00451462110504508
856	-1.36558020114899	0.839607775211334	24.9937572479248	-0.00100484199356288	-0.000355493422830477	0.00191722682211548	0.00646266713738441
857	-0.0668829083442688	-0.459089487791061	25.318431854248	-0.00587495695799589	0.00938473641872406	0.00126787810586393	0.00126787810586393
858	-0.391557216644287	0.190259143710136	25.1885623931885	0.00743668992072344	0.00873538758605719	-0.00165419070981443	0.0022419011220336
859	-0.0668829083442688	-0.134415164589882	25.3833675384521	-0.00912170019000769	0.00354059832170606	-0.00295288790948689	0.00159255252219737
860	-0.716231524944305	0.514933466911316	25.4483013153076	-0.00587495695799589	-0.00457625929266214	0.0123068047687411	0.00354059832170606
861	-0.0668829083442688	-0.134415164589882	25.5781726837158	-0.0107450718060136	-0.00977104809135199	-0.00490093370899558	-0.00327756232582033
862	-1.04090583324432	1.16428208351135	25.123628616333	-0.0133424662053585	0.00776136433705688	0.00191722682211548	0.00191722682211548
863	-0.391557216644287	0.839607775211334	25.123628616333	-0.00100484199356288	0.000618529506027699	0.0022419011220336	-0.000355493422830477
864	-0.391557216644287	1.16428208351135	25.318431854248	0.0155535480007529	0.00289124972186983	-0.00295288790948689	-0.00295288790948689
865	-0.391557216644287	0.514933466911316	25.2534980773926	0.00581331877037883	-0.00814767740666866	-0.00197886489331722	0.00256657530553639
866	-0.0668829083442688	0.190259143710136	25.4483013153076	-0.0107450718060136	-0.00230353930965066	-0.00165419070981443	0.00581331877037883
867	-0.0668829083442688	-0.459089487791061	25.9028453826904	-0.00717365415766835	-0.00100484199356288	0.00159255252219737	0.00256657530553639
868	-0.391557216644287	-0.134415164589882	25.4483013153076	0.00354059832170606	0.00321592413820326	0.00159255252219737	-0.00132951640989631
869	-0.391557216644287	-0.134415164589882	25.0586929321289	0.00970941036939621	0.0136055024340749	-0.00392691092565656	-0.00522560812532902
870	-0.391557216644287	-0.134415164589882	25.318431854248	0.00354059832170606	0.00483929552137852	0.00451462110504508	0.00386527273803949
871	-1.04090583324432	0.839607775211334	25.2534980773926	0.0103587592020631	0.000618529506027699	-0.00392691092565656	0.00159255252219737
872	-0.0668829083442688	0.190259143710136	25.4483013153076	0.0022419011220336	0.00191722682211548	0.00354059832170606	0.00418994715437293
873	-0.0668829083442688	-0.459089487791061	25.7080421447754	0.00126787810586393	0.00321592413820326	0.00321592413820326	-0.00230353930965066
874	-0.716231524944305	1.16428208351135	25.0586929321289	0.00191722682211548	0.00743668992072344	-0.00522560812532902	0.00126787810586393
875	0.25779139995575	-0.459089487791061	25.2534980773926	-0.00100484199356288	-0.00100484199356288	-0.00555028254166245	0.00191722682211548
876	-1.69025444984436	0.839607775211334	25.123628616333	-0.000355493422830477	-3.08191010844894e-05	0.00191722682211548	0.000293855206109583
877	-0.391557216644287	0.514933466911316	25.318431854248	-0.00587495695799589	-0.000355493422830477	0.00483929552137852	0.00548864435404539
878	-1.36558020114899	-0.134415164589882	25.2534980773926	-0.00652430532500148	0.0022419011220336	-0.00132951640989631	0.00386527273803949
879	-0.0668829083442688	-0.134415164589882	25.6431064605713	-0.00295288790948689	0.00354059832170606	0.00191722682211548	-0.00879702530801296
880	-1.04090583324432	0.190259143710136	25.5132369995117	-0.00522560812532902	0.00386527273803949	0.00126787810586393	0.00289124972186983
881	-1.36558020114899	0.839607775211334	25.123628616333	-0.0133424662053585	-0.00522560812532902	0.00613799272105098	0.00386527273803949
882	-1.36558020114899	0.839607775211334	25.123628616333	-0.00522560812532902	-0.00360223650932312	0.00386527273803949	0.00418994715437293
883	-1.36558020114899	0.839607775211334	25.0586929321289	0.00159255252219737	0.00191722682211548	-0.00522560812532902	0.00354059832170606
884	-1.36558020114899	-0.134415164589882	25.4483013153076	0.000618529506027699	0.00711201597005129	-0.0182125810533762	-0.00392691092565656
885	-1.36558020114899	1.16428208351135	25.3833675384521	0.00321592413820326	-0.00100484199356288	-0.000355493422830477	-0.00425158534198999
886	-2.01492881774902	0.190259143710136	25.318431854248	0.00126787810586393	0.00418994715437293	-0.0113944197073579	0.00191722682211548
887	-0.391557216644287	-0.134415164589882	25.3833675384521	-0.00717365415766835	-0.00197886489331722	-0.000680167751852423	-0.00100484199356288
888	-1.36558020114899	-0.134415164589882	25.4483013153076	-0.00749832857400179	0.00841071270406246	-0.00100484199356288	0.00711201597005129
889	-0.716231524944305	-0.134415164589882	25.5132369995117	-0.00814767740666866	0.00906006153672934	-0.00230353930965066	0.00126787810586393
890	-1.69025444984436	0.514933466911316	25.5132369995117	-0.00230353930965066	0.00483929552137852	0.00516396993771195	0.00354059832170606
891	-1.36558020114899	0.839607775211334	25.7080421447754	-0.0159398596733809	0.0022419011220336	0.00516396993771195	0.000293855206109583
892	-2.33960318565369	0.514933466911316	25.318431854248	0.00354059832170606	0.00711201597005129	-0.000680167751852423	0.00678734155371785
893	-1.69025444984436	0.514933466911316	25.2534980773926	-0.0169138833880424	0.00776136433705688	0.000943203864153475	0.00548864435404539
894	-2.01492881774902	1.16428208351135	24.9937572479248	-0.00814767740666866	0.00354059832170606	-0.00327756232582033	0.00321592413820326
895	-1.69025444984436	-0.459089487791061	25.4483013153076	0.00418994715437293	-0.00392691092565656	0.000618529506027699	0.00451462110504508
896	-1.36558020114899	-0.134415164589882	25.3833675384521	-0.0273034609854221	-0.00360223650932312	0.00548864435404539	0.00646266713738441
897	-1.69025444984436	0.839607775211334	25.4483013153076	-0.0139918150380254	0.00711201597005129	0.00386527273803949	0.00808603875339031
898	-2.66427731513977	0.514933466911316	25.123628616333	-0.0026282137259841	0.00386527273803949	0.00289124972186983	0.00808603875339031
899	-2.01492881774902	0.514933466911316	25.4483013153076	-0.0263294391334057	-0.000680167751852423	-0.00100484199356288	-0.00132951640989631
900	-2.01492881774902	0.839607775211334	25.3833675384521	0.00581331877037883	0.00289124972186983	0.00711201597005129	0.000618529506027699
901	-1.69025444984436	0.839607775211334	25.1885623931885	-0.00457625929266214	-0.00555028254166245	0.00711201597005129	0.000293855206109583
902	-1.36558020114899	0.839607775211334	25.7729759216309	-0.00295288790948689	0.00873538758605719	-0.00295288790948689	0.000943203864153475
903	-1.04090583324432	1.16428208351135	25.3833675384521	-0.0247060675173998	0.00873538758605719	0.000293855206109583	0.00289124972186983
904	-0.716231524944305	-0.459089487791061	25.4483013153076	-0.00457625929266214	0.00581331877037883	-0.00360223650932312	-0.00295288790948689
905	-1.36558020114899	0.839607775211334	24.7989540100098	-0.00619963090866804	0.000293855206109583	0.00321592413820326	-0.0026282137259841
906	-1.69025444984436	0.839607775211334	24.9288234710693	-0.000355493422830477	-0.000355493422830477	0.00548864435404539	0.00581331877037883
907	-1.36558020114899	0.514933466911316	25.123628616333	-0.0182125810533762	-0.00457625929266214	0.0100340843200684	-0.0026282137259841
908	-1.04090583324432	-0.134415164589882	25.4483013153076	-0.0130177913233638	0.00646266713738441	-0.00100484199356288	0.000943203864153475
909	-0.716231524944305	0.514933466911316	25.7729759216309	0.00873538758605719	0.00126787810586393	-0.0143164889886975	-0.00587495695799589
910	-1.04090583324432	0.514933466911316	24.9288234710693	0.000293855206109583	0.000293855206109583	-0.0162645354866982	0.00386527273803949
911	-1.04090583324432	1.16428208351135	24.7340183258057	-0.0120437685400248	-0.000680167751852423	-0.0110697457566857	-3.08191010844894e-05
912	-1.69025444984436	0.514933466911316	24.9288234710693	0.00548864435404539	-0.00165419070981443	-0.00295288790948689	0.00451462110504508
913	-1.36558020114899	1.16428208351135	25.318431854248	0.00678734155371785	0.00613799272105098	-0.0169138833880424	0.00321592413820326
914	-1.04090583324432	-0.459089487791061	25.0586929321289	0.000293855206109583	0.00548864435404539	-0.00652430532500148	0.00418994715437293
915	-1.04090583324432	1.16428208351135	25.2534980773926	0.0136055024340749	-0.00230353930965066	0.00938473641872406	-0.0026282137259841
916	-0.391557216644287	-0.459089487791061	25.2534980773926	0.000943203864153475	-0.00132951640989631	-0.00490093370899558	0.0022419011220336
917	-1.04090583324432	1.48895645141602	25.0586929321289	-0.00165419070981443	-0.00587495695799589	0.00354059832170606	-0.000355493422830477
918	-1.04090583324432	0.839607775211334	25.1885623931885	0.000293855206109583	0.00256657530553639	-0.00295288790948689	-0.0026282137259841
919	-0.716231524944305	1.48895645141602	24.9937572479248	0.0168522447347641	0.00711201597005129	0.00711201597005129	0.000943203864153475
920	-1.36558020114899	0.839607775211334	25.2534980773926	-0.00360223650932312	0.00581331877037883	0.00289124972186983	0.00289124972186983
921	-0.716231524944305	0.514933466911316	24.4093437194824	0.00386527273803949	-0.00230353930965066	0.0100340843200684	0.00483929552137852
922	-0.0668829083442688	-0.459089487791061	25.1885623931885	0.00581331877037883	0.00516396993771195	0.0262678004801273	0.00581331877037883
923	0.25779139995575	-0.134415164589882	24.7989540100098	0.00516396993771195	0.00581331877037883	0.0188002903014421	-0.00230353930965066
924	-0.716231524944305	-0.134415164589882	25.318431854248	-0.0188619289547205	0.00516396993771195	0.00906006153672934	-0.00425158534198999
925	-0.391557216644287	0.190259143710136	24.7989540100098	0.00841071270406246	0.00386527273803949	-0.00425158534198999	-0.00425158534198999
926	-0.391557216644287	0.190259143710136	25.0586929321289	-0.00814767740666866	-0.00392691092565656	-0.0373683646321297	0.0022419011220336
927	-0.716231524944305	0.839607775211334	25.123628616333	0.00516396993771195	-0.00392691092565656	-0.0441865250468254	-0.00587495695799589
928	-1.04090583324432	0.839607775211334	25.1885623931885	0.00289124972186983	0.00841071270406246	-0.0555501282215118	0.0022419011220336
929	-0.716231524944305	1.16428208351135	25.123628616333	0.0113327819854021	0.000943203864153475	-0.0464592464268208	-0.00587495695799589
930	-1.04090583324432	0.839607775211334	24.7340183258057	-3.08191010844894e-05	0.000618529506027699	-0.0337969474494457	-0.00165419070981443
931	-0.391557216644287	0.190259143710136	24.8638877868652	-0.00879702530801296	-0.00749832857400179	-0.0100957229733467	-0.00230353930965066
932	-0.716231524944305	0.839607775211334	25.123628616333	-0.00230353930965066	0.00126787810586393	0.0158782228827477	-0.000355493422830477
933	-0.716231524944305	1.16428208351135	25.1885623931885	-0.00782300252467394	0.00776136433705688	0.00418994715437293	0.0022419011220336
934	0.25779139995575	-0.134415164589882	25.2534980773926	0.011982130818069	0.00776136433705688	0.0136055024340749	-0.00619963090866804
935	-0.716231524944305	1.48895645141602	24.9288234710693	0.00126787810586393	0.00289124972186983	0.00581331877037883	-0.00522560812532902
936	-0.0668829083442688	-0.459089487791061	25.1885623931885	-0.0165892094373703	-0.00165419070981443	-0.00327756232582033	0.000293855206109583
937	-0.0668829083442688	1.16428208351135	24.8638877868652	-0.0126931173726916	-0.000680167751852423	0.00354059832170606	0.00321592413820326
938	-0.716231524944305	0.514933466911316	25.1885623931885	0.011982130818069	0.00321592413820326	0.00321592413820326	-0.000355493422830477
939	-1.36558020114899	1.16428208351135	25.318431854248	-0.0104203969240189	-0.000355493422830477	-0.00295288790948689	-0.00490093370899558
940	-0.716231524944305	0.514933466911316	25.2534980773926	0.00126787810586393	-0.00814767740666866	-0.0201606266200542	-0.00100484199356288
941	-0.716231524944305	1.16428208351135	24.8638877868652	0.00743668992072344	-0.00132951640989631	-0.00977104809135199	0.000943203864153475
942	-0.0668829083442688	-0.134415164589882	25.3833675384521	0.00743668992072344	0.00386527273803949	-0.00912170019000769	-0.000355493422830477
943	-0.391557216644287	-0.134415164589882	25.318431854248	0.00483929552137852	-0.00197886489331722	-0.0126931173726916	-0.00100484199356288
944	-0.716231524944305	0.839607775211334	24.9937572479248	0.00483929552137852	0.000943203864153475	-0.0195112787187099	-0.00100484199356288
945	0.25779139995575	-0.459089487791061	25.3833675384521	-0.00392691092565656	0.00159255252219737	-0.00392691092565656	0.000618529506027699
946	-0.391557216644287	0.839607775211334	24.9937572479248	-0.00165419070981443	-0.00522560812532902	-0.0172385573387146	-0.00814767740666866
947	-0.716231524944305	0.839607775211334	24.7340183258057	-0.00165419070981443	-0.00295288790948689	-0.00847235135734081	-0.00522560812532902
948	-0.0668829083442688	0.839607775211334	24.8638877868652	0.00548864435404539	0.00906006153672934	-0.00717365415766835	-0.00197886489331722
949	-0.716231524944305	1.81363070011139	25.1885623931885	0.0106834331527352	0.00321592413820326	-0.0143164889886975	-0.00197886489331722
950	0.25779139995575	0.839607775211334	25.2534980773926	-0.00327756232582033	-0.00295288790948689	-0.00619963090866804	-0.00457625929266214
951	-0.0668829083442688	-0.459089487791061	25.5132369995117	-3.08191010844894e-05	-0.00100484199356288	-0.00782300252467394	0.00970941036939621
952	0.25779139995575	0.514933466911316	25.3833675384521	-0.000680167751852423	0.00354059832170606	-0.0123684434220195	0.000293855206109583
953	-0.716231524944305	0.839607775211334	24.9937572479248	0.00711201597005129	0.00516396993771195	-0.00392691092565656	0.00613799272105098
954	0.25779139995575	0.190259143710136	25.0586929321289	0.01100810803473	0.00711201597005129	-0.0169138833880424	-0.0026282137259841
955	-1.04090583324432	0.839607775211334	24.7340183258057	0.00354059832170606	0.00451462110504508	0.0022419011220336	0.000293855206109583
956	-0.0668829083442688	-0.459089487791061	25.5132369995117	-0.0162645354866982	-0.00814767740666866	0.00808603875339031	-3.08191010844894e-05
957	-1.04090583324432	0.514933466911316	25.318431854248	-0.00457625929266214	0.000943203864153475	0.00289124972186983	0.00159255252219737
958	-0.716231524944305	0.514933466911316	25.0586929321289	0.0106834331527352	0.00711201597005129	0.00581331877037883	0.00451462110504508
959	-1.04090583324432	0.839607775211334	24.9937572479248	0.00483929552137852	-0.00295288790948689	-0.00230353930965066	-0.0026282137259841
960	-0.391557216644287	0.514933466911316	25.2534980773926	-0.00392691092565656	0.00191722682211548	0.00159255252219737	-0.00490093370899558
961	-0.716231524944305	0.839607775211334	24.9288234710693	-0.00392691092565656	-0.00327756232582033	0.000943203864153475	-0.00295288790948689
962	-0.391557216644287	0.514933466911316	25.2534980773926	-3.08191010844894e-05	0.000293855206109583	-0.00457625929266214	0.000293855206109583
963	0.25779139995575	-0.459089487791061	25.5132369995117	0.0132808275520802	0.00516396993771195	0.000618529506027699	0.00938473641872406
964	-0.391557216644287	0.514933466911316	25.2534980773926	0.01847561635077	0.00613799272105098	-0.00652430532500148	-0.00392691092565656
965	0.582465708255768	-0.459089487791061	25.2534980773926	-0.00197886489331722	-0.00132951640989631	0.000943203864153475	-0.00555028254166245
966	0.25779139995575	-0.783763766288757	25.1885623931885	0.011982130818069	-0.00490093370899558	0.00354059832170606	-0.000355493422830477
967	-0.0668829083442688	-1.10843813419342	25.318431854248	-0.00327756232582033	-0.00490093370899558	0.00386527273803949	0.00418994715437293
968	0.582465708255768	-0.459089487791061	25.1885623931885	0.00418994715437293	0.00191722682211548	0.00386527273803949	-0.0026282137259841
969	-0.0668829083442688	-0.783763766288757	25.3833675384521	0.0200989879667759	-0.00230353930965066	-0.0247060675173998	-0.0026282137259841
970	-0.0668829083442688	-0.134415164589882	25.318431854248	0.00321592413820326	-0.00977104809135199	-0.0139918150380254	0.000943203864153475
971	-1.04090583324432	0.190259143710136	25.2534980773926	0.0106834331527352	-0.00132951640989631	0.0022419011220336	0.00159255252219737
972	-0.391557216644287	0.190259143710136	25.123628616333	0.0116574559360743	-0.00100484199356288	-0.00360223650932312	0.00808603875339031
973	-0.716231524944305	0.190259143710136	25.1885623931885	0.00646266713738441	0.00516396993771195	0.0217223595827818	-0.00132951640989631
974	0.582465708255768	-0.783763766288757	25.3833675384521	0.00321592413820326	0.00386527273803949	0.047696303576231	-0.00230353930965066
975	-0.716231524944305	0.190259143710136	25.5132369995117	-0.00132951640989631	0.00289124972186983	0.00646266713738441	-0.00392691092565656
976	-0.716231524944305	-0.134415164589882	25.2534980773926	0.00483929552137852	0.00289124972186983	0.00581331877037883	-0.00490093370899558
977	0.25779139995575	-1.43311238288879	25.318431854248	0.00451462110504508	-0.00132951640989631	0.00678734155371785	0.000943203864153475
978	-0.0668829083442688	-1.10843813419342	25.318431854248	0.0213976856321096	-3.08191010844894e-05	0.00256657530553639	0.00289124972186983
979	-0.0668829083442688	-0.783763766288757	25.4483013153076	0.00678734155371785	0.0022419011220336	0.00256657530553639	0.00159255252219737
980	0.582465708255768	-0.459089487791061	25.3833675384521	0.00386527273803949	-0.00587495695799589	0.00970941036939621	-0.00587495695799589
981	-0.0668829083442688	-1.10843813419342	25.7729759216309	-0.0117190945893526	-0.00684897974133492	0.00776136433705688	0.00451462110504508
982	-0.0668829083442688	0.190259143710136	25.2534980773926	0.0022419011220336	-0.00912170019000769	0.0126314787194133	-0.000680167751852423
983	-0.391557216644287	-0.783763766288757	25.3833675384521	0.00386527273803949	-0.00425158534198999	0.00256657530553639	0.00418994715437293
984	0.25779139995575	-1.10843813419342	25.0586929321289	0.0155535480007529	-0.00360223650932312	-0.0224333461374044	-0.00295288790948689
985	-0.391557216644287	-0.783763766288757	25.123628616333	0.0220470335334539	-0.00652430532500148	-0.0104203969240189	-0.00555028254166245
986	-1.04090583324432	-0.134415164589882	24.9288234710693	0.00906006153672934	-0.00782300252467394	0.00483929552137852	0.00418994715437293
987	0.25779139995575	-1.10843813419342	25.7729759216309	-0.00847235135734081	-0.00652430532500148	0.00354059832170606	0.0022419011220336
988	0.25779139995575	-0.783763766288757	25.2534980773926	0.0100340843200684	-3.08191010844894e-05	-0.0026282137259841	-0.00165419070981443
989	-0.0668829083442688	-1.43311238288879	25.318431854248	-0.00392691092565656	-0.00555028254166245	-0.00327756232582033	-0.00132951640989631
990	0.25779139995575	-1.10843813419342	25.2534980773926	0.00678734155371785	-0.00587495695799589	-0.00619963090866804	-0.00717365415766835
991	-0.716231524944305	-0.134415164589882	25.123628616333	-0.00814767740666866	-0.00197886489331722	0.00354059832170606	-0.000680167751852423
992	-1.04090583324432	0.190259143710136	25.123628616333	0.01100810803473	-0.00587495695799589	-0.0156151866540313	0.000618529506027699
993	-0.0668829083442688	-1.10843813419342	25.5781726837158	-0.00652430532500148	-3.08191010844894e-05	-0.0172385573387146	0.0022419011220336
994	-1.04090583324432	0.190259143710136	25.3833675384521	0.00970941036939621	-0.00555028254166245	-0.0130177913233638	-0.00100484199356288
995	-0.0668829083442688	-1.75778675079346	25.3833675384521	0.00743668992072344	-0.0113944197073579	-0.0175632312893867	0.00418994715437293
996	-1.04090583324432	-0.134415164589882	25.1885623931885	0.00516396993771195	-0.0110697457566857	-0.0113944197073579	-0.00457625929266214
997	-0.716231524944305	-0.134415164589882	25.2534980773926	-0.00912170019000769	-0.0026282137259841	-0.0188619289547205	0.00613799272105098
998	-0.0668829083442688	-1.10843813419342	25.4483013153076	-0.0256800893694162	-0.00652430532500148	-0.0169138833880424	-0.00490093370899558
999	-0.391557216644287	-1.75778675079346	25.7729759216309	-0.00490093370899558	-0.00100484199356288	-0.0152905117720366	0.000293855206109583
1000	-1.04090583324432	-0.134415164589882	24.9288234710693	0.00841071270406246	-0.0110697457566857	-0.0149658378213644	-0.0110697457566857
1001	-0.716231524944305	-0.459089487791061	24.7989540100098	0.000618529506027699	-0.00977104809135199	-0.0139918150380254	-0.00100484199356288
1002	-0.391557216644287	0.190259143710136	24.7989540100098	-0.0100957229733467	-0.00619963090866804	-0.0126931173726916	-0.00100484199356288
1003	-0.0668829083442688	-1.43311238288879	25.4483013153076	0.00711201597005129	-0.00197886489331722	-0.00749832857400179	0.00191722682211548
1004	-0.716231524944305	0.190259143710136	25.1885623931885	-0.00490093370899558	-0.00457625929266214	-0.0136671401560307	0.000943203864153475
1005	0.25779139995575	-1.43311238288879	25.7729759216309	0.000618529506027699	-0.00879702530801296	-0.0221086721867323	0.000943203864153475
1006	-0.716231524944305	-0.134415164589882	25.4483013153076	-0.0162645354866982	-0.0146411629393697	-0.00717365415766835	0.00613799272105098
1007	-0.391557216644287	-0.459089487791061	25.318431854248	0.00646266713738441	-0.00684897974133492	-0.0188619289547205	-3.08191010844894e-05
1008	-0.716231524944305	-1.10843813419342	25.6431064605713	0.00354059832170606	-0.00619963090866804	-0.00749832857400179	0.00451462110504508
1009	-0.0668829083442688	-1.43311238288879	25.7080421447754	0.00711201597005129	-0.00327756232582033	-0.0139918150380254	-0.00684897974133492
1010	-0.391557216644287	-0.134415164589882	25.9028453826904	0.00776136433705688	-0.00197886489331722	-0.00814767740666866	-0.000355493422830477
1011	-0.391557216644287	-1.10843813419342	25.7080421447754	0.00289124972186983	-0.0110697457566857	-0.00814767740666866	0.00646266713738441
1012	-0.716231524944305	-0.459089487791061	25.123628616333	0.00126787810586393	-0.0136671401560307	-0.0146411629393697	0.00581331877037883
1013	-0.391557216644287	-1.10843813419342	25.318431854248	-0.000355493422830477	-0.0026282137259841	-0.00587495695799589	0.00581331877037883
1014	-1.04090583324432	0.190259143710136	25.0586929321289	0.00126787810586393	-0.00100484199356288	-0.00879702530801296	-0.000680167751852423
1015	0.582465708255768	-1.75778675079346	25.3833675384521	0.00873538758605719	-0.00879702530801296	-0.017887907102704	0.00418994715437293
1016	-0.0668829083442688	-0.783763766288757	25.318431854248	-0.00457625929266214	-0.00619963090866804	-0.000680167751852423	0.00906006153672934
1017	-0.0668829083442688	-0.459089487791061	25.7080421447754	0.00354059832170606	-0.0110697457566857	-0.0185372550040483	0.0116574559360743
1018	-1.04090583324432	-0.134415164589882	25.0586929321289	0.00678734155371785	-0.00295288790948689	-0.00652430532500148	0.00256657530553639
1019	-0.391557216644287	-0.783763766288757	25.2534980773926	0.00354059832170606	-0.00230353930965066	-0.0120437685400248	0.00191722682211548
1020	-0.716231524944305	-0.783763766288757	25.123628616333	0.0116574559360743	-0.00652430532500148	-0.00652430532500148	-0.00457625929266214
1021	0.25779139995575	-0.459089487791061	25.318431854248	0.0233457311987877	-0.0143164889886975	-0.0100957229733467	0.000293855206109583
1022	-0.0668829083442688	-1.10843813419342	25.7080421447754	-0.00327756232582033	-0.00944637414067984	-0.00847235135734081	0.00743668992072344
1023	-0.0668829083442688	-0.459089487791061	25.7729759216309	0.00289124972186983	-0.00165419070981443	-0.00749832857400179	0.00613799272105098
1024	-0.391557216644287	-0.134415164589882	25.5132369995117	0.011982130818069	-0.0026282137259841	-0.0110697457566857	0.00613799272105098
1025	-0.0668829083442688	-1.10843813419342	25.4483013153076	-0.000355493422830477	-0.0110697457566857	-0.00587495695799589	-0.000680167751852423
1026	-0.0668829083442688	-1.43311238288879	25.2534980773926	0.00126787810586393	-0.00490093370899558	-3.08191010844894e-05	0.0022419011220336
1027	-0.391557216644287	-0.134415164589882	25.0586929321289	-0.00457625929266214	-0.00587495695799589	-0.00425158534198999	-0.00360223650932312
1028	-1.04090583324432	-0.459089487791061	25.5132369995117	0.00418994715437293	-0.00230353930965066	0.0022419011220336	-0.00847235135734081
1029	-0.716231524944305	-0.134415164589882	25.4483013153076	0.00906006153672934	-0.00165419070981443	-0.0107450718060136	-0.00684897974133492
1030	-1.04090583324432	-0.134415164589882	24.9937572479248	-0.00912170019000769	-0.00522560812532902	-0.00360223650932312	-0.00327756232582033
1031	-0.0668829083442688	-0.134415164589882	25.0586929321289	0.00126787810586393	-0.00717365415766835	0.000293855206109583	0.00483929552137852
1032	-0.0668829083442688	-1.43311238288879	25.1885623931885	-0.0026282137259841	-0.00587495695799589	-0.00295288790948689	0.00289124972186983
1033	0.582465708255768	-1.43311238288879	25.4483013153076	-0.000355493422830477	0.00256657530553639	-0.00197886489331722	-0.00522560812532902
1034	0.25779139995575	-1.43311238288879	25.7729759216309	0.00678734155371785	0.000943203864153475	0.00386527273803949	-0.00230353930965066
1035	-0.391557216644287	-0.459089487791061	25.5132369995117	0.00678734155371785	-0.00652430532500148	0.0197743140161037	-0.00132951640989631
1036	-0.716231524944305	0.190259143710136	24.9937572479248	0.0022419011220336	-0.000355493422830477	0.0330859608948231	-0.00522560812532902
1037	-0.0668829083442688	-1.43311238288879	25.318431854248	0.00451462110504508	-0.00360223650932312	0.0220470335334539	-0.00165419070981443
1038	0.25779139995575	-1.10843813419342	25.2534980773926	0.00970941036939621	0.00191722682211548	0.0136055024340749	-0.00490093370899558
1039	-0.0668829083442688	-1.10843813419342	25.3833675384521	0.00711201597005129	0.00354059832170606	0.0175015944987535	-0.00749832857400179
1040	-0.716231524944305	-0.134415164589882	25.6431064605713	0.00678734155371785	-0.00360223650932312	0.0317872650921345	-0.00457625929266214
1041	-0.391557216644287	0.190259143710136	25.5781726837158	0.000293855206109583	-3.08191010844894e-05	0.0226963832974434	0.000943203864153475
1042	-0.716231524944305	0.514933466911316	25.123628616333	-0.00165419070981443	0.000293855206109583	-0.00490093370899558	-0.000355493422830477
1043	-0.391557216644287	0.190259143710136	24.9937572479248	-0.0156151866540313	-0.00197886489331722	-0.00295288790948689	-0.00717365415766835
1044	-0.0668829083442688	-1.43311238288879	25.3833675384521	0.00841071270406246	0.000943203864153475	-0.00425158534198999	-0.00165419070981443
1045	-0.391557216644287	0.190259143710136	25.1885623931885	0.0269171483814716	-0.00490093370899558	-0.00717365415766835	-0.0117190945893526
1046	0.25779139995575	-1.10843813419342	25.7080421447754	0.00970941036939621	-0.00490093370899558	-0.000680167751852423	0.0022419011220336
1047	-0.0668829083442688	-0.783763766288757	25.6431064605713	-0.0139918150380254	-0.00425158534198999	-0.00360223650932312	-0.00555028254166245
1048	-0.716231524944305	-0.134415164589882	25.123628616333	0.0152288740500808	0.00354059832170606	0.00289124972186983	0.000618529506027699
1049	-0.716231524944305	0.190259143710136	24.9937572479248	0.0126314787194133	-0.00230353930965066	-0.0195112787187099	-0.00230353930965066
1050	-0.716231524944305	0.514933466911316	25.123628616333	0.00126787810586393	-0.00619963090866804	-0.0224333461374044	-0.00587495695799589
1051	0.582465708255768	-1.10843813419342	25.318431854248	-0.00360223650932312	-0.00457625929266214	-0.00587495695799589	0.00289124972186983
1052	-0.0668829083442688	-1.10843813419342	25.5781726837158	-0.00230353930965066	-0.00490093370899558	0.00191722682211548	0.00256657530553639
1053	0.25779139995575	-1.10843813419342	25.7080421447754	-0.0100957229733467	0.00256657530553639	0.0188002903014421	-0.00490093370899558
1054	-0.716231524944305	-0.459089487791061	25.318431854248	0.0103587592020631	0.00418994715437293	0.00938473641872406	-0.00327756232582033
1055	0.25779139995575	-0.134415164589882	25.318431854248	0.00418994715437293	0.00321592413820326	0.0171769186854362	-3.08191010844894e-05
1056	-0.716231524944305	0.190259143710136	25.123628616333	-0.000680167751852423	-0.00425158534198999	0.0168522447347641	-0.00132951640989631
1057	-1.04090583324432	0.190259143710136	25.2534980773926	-0.00879702530801296	-0.00295288790948689	0.0142548503354192	-0.00100484199356288
1058	-1.04090583324432	0.190259143710136	25.6431064605713	0.00938473641872406	-0.000355493422830477	0.0181509424000978	-0.00944637414067984
1059	-0.716231524944305	0.190259143710136	25.3833675384521	-0.0113944197073579	-3.08191010844894e-05	0.0123068047687411	-0.00684897974133492
1060	-0.716231524944305	0.514933466911316	25.2534980773926	0.00354059832170606	-0.000680167751852423	0.0132808275520802	-0.00457625929266214
1061	-0.391557216644287	0.514933466911316	25.0586929321289	-0.00360223650932312	-0.00392691092565656	0.0106834331527352	0.0022419011220336
1062	-0.391557216644287	0.190259143710136	25.123628616333	-0.0152905117720366	-0.00197886489331722	0.00841071270406246	0.00613799272105098
1063	-0.0668829083442688	0.514933466911316	24.7340183258057	0.00386527273803949	-0.000680167751852423	0.0162028968334198	-0.00100484199356288
1064	0.25779139995575	-0.459089487791061	25.5132369995117	0.0106834331527352	-3.08191010844894e-05	0.00808603875339031	-0.00100484199356288
1065	-0.716231524944305	0.839607775211334	25.123628616333	0.00938473641872406	-0.00555028254166245	0.0142548503354192	-0.00717365415766835
1066	-0.716231524944305	-0.134415164589882	25.3833675384521	0.000293855206109583	-0.00587495695799589	0.013930176384747	-0.000355493422830477
1067	0.25779139995575	-0.134415164589882	25.2534980773926	0.00354059832170606	-0.00522560812532902	0.0181509424000978	-0.00230353930965066
1068	-0.0668829083442688	-0.134415164589882	25.5132369995117	0.0116574559360743	-3.08191010844894e-05	0.00776136433705688	0.00256657530553639
1069	0.25779139995575	0.190259143710136	25.123628616333	0.0155535480007529	0.00159255252219737	0.0123068047687411	0.000618529506027699
1070	0.25779139995575	-0.459089487791061	25.4483013153076	0.00873538758605719	-0.00165419070981443	0.00191722682211548	-0.00132951640989631
1071	0.25779139995575	0.514933466911316	25.4483013153076	-0.00749832857400179	0.00256657530553639	0.011982130818069	0.00418994715437293
1072	-0.391557216644287	-0.783763766288757	24.9937572479248	0.00191722682211548	-3.08191010844894e-05	0.000618529506027699	-0.00327756232582033
1073	-0.0668829083442688	-0.134415164589882	25.2534980773926	-0.0026282137259841	0.00418994715437293	0.0142548503354192	-0.00749832857400179
1074	-0.716231524944305	1.16428208351135	25.0586929321289	0.00159255252219737	0.00418994715437293	0.0181509424000978	-0.0026282137259841
1075	0.25779139995575	0.190259143710136	25.5132369995117	0.00548864435404539	0.00743668992072344	0.00418994715437293	-0.00100484199356288
1076	0.25779139995575	0.514933466911316	25.2534980773926	0.000943203864153475	0.000293855206109583	0.00386527273803949	-0.00100484199356288
1077	-1.04090583324432	1.16428208351135	25.123628616333	-0.00165419070981443	0.00321592413820326	-0.00684897974133492	0.00418994715437293
1078	-0.716231524944305	0.514933466911316	24.9288234710693	-0.0026282137259841	-0.00684897974133492	-0.00912170019000769	-0.000680167751852423
1079	-0.716231524944305	1.16428208351135	24.8638877868652	-0.00165419070981443	0.0022419011220336	-0.00522560812532902	-0.00392691092565656
1080	-0.0668829083442688	1.16428208351135	24.9937572479248	0.0022419011220336	-0.00879702530801296	0.000293855206109583	-0.000680167751852423
1081	-0.0668829083442688	0.190259143710136	25.7080421447754	0.00613799272105098	-0.00490093370899558	0.00418994715437293	-0.00132951640989631
1082	0.907140016555786	-0.783763766288757	25.3833675384521	-0.0113944197073579	-0.00977104809135199	-0.00652430532500148	0.000943203864153475
1083	-0.0668829083442688	0.514933466911316	25.6431064605713	-0.00197886489331722	-0.00132951640989631	-3.08191010844894e-05	-0.00132951640989631
1084	-0.0668829083442688	-0.134415164589882	25.2534980773926	0.0123068047687411	-0.0026282137259841	-0.0146411629393697	0.00483929552137852
1085	-0.391557216644287	-0.134415164589882	25.1885623931885	0.00646266713738441	-0.00522560812532902	-0.0195112787187099	-0.00652430532500148
1086	-0.391557216644287	0.514933466911316	25.0586929321289	0.00289124972186983	-0.000355493422830477	-0.0117190945893526	-0.00295288790948689
1087	-0.0668829083442688	0.514933466911316	25.4483013153076	-3.08191010844894e-05	-0.00392691092565656	-0.00165419070981443	0.0103587592020631
1088	0.582465708255768	-0.459089487791061	25.3833675384521	-0.00490093370899558	0.00321592413820326	-0.00684897974133492	-0.00197886489331722
1089	0.25779139995575	-0.134415164589882	25.5781726837158	0.0103587592020631	0.0103587592020631	-0.00749832857400179	0.000293855206109583
1090	0.907140016555786	-0.783763766288757	25.4483013153076	-0.0221086721867323	-0.00165419070981443	-0.0152905117720366	-0.00327756232582033
1091	-0.0668829083442688	-0.134415164589882	25.3833675384521	0.00386527273803949	0.00159255252219737	0.00516396993771195	0.00418994715437293
1092	0.25779139995575	0.514933466911316	25.1885623931885	-0.00944637414067984	0.00418994715437293	-0.0120437685400248	0.00678734155371785
1093	-0.716231524944305	0.514933466911316	25.2534980773926	0.00970941036939621	0.00256657530553639	-0.00684897974133492	-0.00100484199356288
1094	-1.04090583324432	0.514933466911316	25.3833675384521	0.00743668992072344	0.01847561635077	-0.000355493422830477	-3.08191010844894e-05
1095	-0.0668829083442688	-0.134415164589882	25.7080421447754	0.0142548503354192	0.000618529506027699	-0.00652430532500148	-0.00165419070981443
1096	0.25779139995575	-0.134415164589882	25.123628616333	0.00483929552137852	0.00386527273803949	-0.000680167751852423	0.00873538758605719
1097	-1.04090583324432	0.839607775211334	25.0586929321289	-0.00132951640989631	-0.00197886489331722	-0.00749832857400179	0.00289124972186983
1098	-0.391557216644287	0.514933466911316	25.318431854248	0.00354059832170606	0.00289124972186983	-0.00847235135734081	0.00354059832170606
1099	-1.04090583324432	1.16428208351135	24.9288234710693	0.0194496400654316	0.00354059832170606	-0.00327756232582033	-0.00132951640989631
1100	-0.391557216644287	0.839607775211334	25.2534980773926	0.0188002903014421	-0.00100484199356288	-0.00912170019000769	0.00289124972186983
1101	-0.0668829083442688	-0.134415164589882	25.318431854248	0.00613799272105098	-0.000355493422830477	0.000293855206109583	-0.00197886489331722
1102	-0.0668829083442688	-0.783763766288757	25.123628616333	-0.00392691092565656	-0.00360223650932312	-0.00457625929266214	0.00386527273803949
1103	-0.391557216644287	-0.459089487791061	25.123628616333	0.00613799272105098	0.00289124972186983	-0.0107450718060136	0.00418994715437293
1104	-0.716231524944305	0.839607775211334	24.7989540100098	-0.00587495695799589	0.00776136433705688	-0.00132951640989631	-0.00749832857400179
1105	-0.0668829083442688	-0.134415164589882	25.1885623931885	0.000943203864153475	-0.00132951640989631	-0.0026282137259841	0.00516396993771195
1106	-0.391557216644287	0.514933466911316	25.123628616333	0.00613799272105098	0.00321592413820326	-0.00425158534198999	-0.00230353930965066
1107	-0.716231524944305	0.514933466911316	25.4483013153076	-0.0240567177534103	-0.000355493422830477	-0.00327756232582033	-0.00165419070981443
1108	-0.716231524944305	0.514933466911316	24.9937572479248	-0.00749832857400179	0.00126787810586393	-0.0100957229733467	-0.0026282137259841
1109	-0.391557216644287	-0.459089487791061	25.123628616333	-0.00814767740666866	0.000943203864153475	0.0022419011220336	-0.00197886489331722
1110	-0.716231524944305	-0.134415164589882	25.0586929321289	-0.000355493422830477	-0.00100484199356288	-0.00749832857400179	-0.00457625929266214
1111	-1.04090583324432	1.16428208351135	25.2534980773926	0.00289124972186983	-0.00360223650932312	-3.08191010844894e-05	0.00191722682211548
1112	-0.391557216644287	0.514933466911316	25.2534980773926	0.00321592413820326	0.00451462110504508	-0.00522560812532902	0.00548864435404539
1113	-1.04090583324432	0.839607775211334	25.7080421447754	0.00711201597005129	0.00548864435404539	-0.00879702530801296	0.000618529506027699
1114	0.582465708255768	-0.459089487791061	24.9288234710693	0.013930176384747	0.01100810803473	-0.0026282137259841	-0.00977104809135199
1115	-0.716231524944305	0.514933466911316	25.2534980773926	0.00483929552137852	0.00483929552137852	-0.00490093370899558	-3.08191010844894e-05
1116	-0.0668829083442688	-0.783763766288757	25.3833675384521	-0.00425158534198999	0.00483929552137852	-0.000355493422830477	-0.000680167751852423
1117	0.25779139995575	-0.134415164589882	25.5132369995117	-0.00879702530801296	0.00483929552137852	0.000618529506027699	0.00646266713738441
1118	0.25779139995575	-0.134415164589882	25.2534980773926	0.0116574559360743	0.00873538758605719	-0.0120437685400248	-0.00392691092565656
1119	0.25779139995575	-0.459089487791061	25.837911605835	0.00970941036939621	0.0116574559360743	0.0123068047687411	-0.00295288790948689
1120	0.25779139995575	-0.134415164589882	25.3833675384521	0.0022419011220336	-0.0026282137259841	-0.00717365415766835	-0.00295288790948689
1121	-0.391557216644287	-0.134415164589882	25.5132369995117	0.00256657530553639	0.00354059832170606	-0.000355493422830477	-3.08191010844894e-05
1122	-0.716231524944305	-0.459089487791061	25.318431854248	0.00354059832170606	0.00256657530553639	-0.0126931173726916	0.00126787810586393
1123	-1.04090583324432	1.16428208351135	24.8638877868652	-0.00425158534198999	-0.0026282137259841	-0.0162645354866982	0.00646266713738441
1124	-0.0668829083442688	0.514933466911316	25.123628616333	0.00873538758605719	0.00711201597005129	-0.0260047651827335	-0.00230353930965066
1125	-0.391557216644287	0.514933466911316	25.6431064605713	-0.00522560812532902	0.000618529506027699	-0.00847235135734081	0.00126787810586393
1126	0.25779139995575	-0.134415164589882	25.318431854248	-0.0104203969240189	-0.00165419070981443	-0.00944637414067984	-0.0026282137259841
1127	-0.716231524944305	1.16428208351135	24.9937572479248	0.00159255252219737	0.00159255252219737	-0.0100957229733467	0.00581331877037883
1128	-0.716231524944305	1.16428208351135	25.0586929321289	0.00321592413820326	0.00321592413820326	-0.0104203969240189	-0.00230353930965066
1129	-0.716231524944305	0.839607775211334	25.2534980773926	0.00970941036939621	-0.00197886489331722	-0.0276281367987394	-0.00490093370899558
1130	-0.391557216644287	1.16428208351135	25.123628616333	0.01100810803473	-0.00360223650932312	-0.0165892094373703	-0.00132951640989631
1131	-0.716231524944305	1.16428208351135	25.2534980773926	0.00289124972186983	-0.00522560812532902	-0.0165892094373703	0.00678734155371785
1132	-0.0668829083442688	0.514933466911316	25.123628616333	0.011982130818069	-0.00165419070981443	-0.00652430532500148	-0.00295288790948689
1133	-0.716231524944305	0.514933466911316	24.9288234710693	-0.000680167751852423	0.000293855206109583	-0.0172385573387146	-0.00360223650932312
1134	0.25779139995575	-0.134415164589882	25.123628616333	0.00906006153672934	0.00289124972186983	-0.0221086721867323	-0.00522560812532902
1135	-0.391557216644287	0.514933466911316	25.0586929321289	-0.00360223650932312	-0.0026282137259841	-0.0120437685400248	-0.000355493422830477
1136	-0.391557216644287	0.839607775211334	25.5132369995117	0.00581331877037883	0.00386527273803949	-0.0143164889886975	-0.00425158534198999
1137	-0.0668829083442688	-0.134415164589882	25.5781726837158	0.0149041991680861	-0.000680167751852423	-0.0152905117720366	0.00256657530553639
1138	0.25779139995575	-0.134415164589882	25.1885623931885	0.00873538758605719	-0.000355493422830477	-0.00944637414067984	-0.000680167751852423
1139	-0.0668829083442688	-0.459089487791061	25.1885623931885	0.00386527273803949	0.00126787810586393	-0.0195112787187099	-3.08191010844894e-05
1140	0.582465708255768	0.190259143710136	25.2534980773926	0.0155535480007529	-3.08191010844894e-05	-0.0159398596733809	0.00321592413820326
1141	-0.391557216644287	0.190259143710136	25.0586929321289	0.012956153601408	0.00743668992072344	-0.0146411629393697	0.00613799272105098
1142	-0.391557216644287	1.16428208351135	24.9937572479248	0.00743668992072344	0.00126787810586393	-0.0139918150380254	-0.00165419070981443
1143	-1.04090583324432	0.514933466911316	25.2534980773926	0.00808603875339031	0.00613799272105098	-0.0156151866540313	0.000618529506027699
1144	-0.0668829083442688	0.190259143710136	25.1885623931885	0.012956153601408	0.00548864435404539	-0.0152905117720366	-0.00684897974133492
1145	-0.716231524944305	0.839607775211334	24.7340183258057	0.0123068047687411	-0.00230353930965066	-0.0139918150380254	-0.00327756232582033
1146	0.25779139995575	0.514933466911316	25.123628616333	-0.0130177913233638	-0.000355493422830477	-0.00977104809135199	-0.00425158534198999
1147	0.582465708255768	-0.459089487791061	25.4483013153076	0.000293855206109583	0.00483929552137852	-0.0152905117720366	0.00321592413820326
1148	-0.716231524944305	0.839607775211334	24.9288234710693	-0.00522560812532902	0.00678734155371785	-0.00749832857400179	-0.00749832857400179
1149	-0.716231524944305	0.514933466911316	25.318431854248	0.0178262684494257	0.0100340843200684	-0.0169138833880424	0.00646266713738441
1150	-0.391557216644287	0.839607775211334	24.7340183258057	-0.00717365415766835	0.000618529506027699	-0.00879702530801296	0.000293855206109583
1151	0.25779139995575	-0.459089487791061	24.9937572479248	0.0197743140161037	-0.00230353930965066	-0.0133424662053585	-0.00295288790948689
1152	-0.0668829083442688	-0.134415164589882	25.0586929321289	-0.00100484199356288	-0.00587495695799589	-0.0100957229733467	0.00418994715437293
1153	0.25779139995575	-0.134415164589882	25.123628616333	-0.0188619289547205	0.000618529506027699	-0.0149658378213644	-0.00230353930965066
1154	-0.0668829083442688	0.190259143710136	25.1885623931885	0.00613799272105098	0.0116574559360743	-0.0201606266200542	-0.0026282137259841
1155	0.582465708255768	0.839607775211334	25.123628616333	0.00548864435404539	0.000293855206109583	-0.00717365415766835	-0.0026282137259841
1156	-1.04090583324432	1.48895645141602	24.8638877868652	0.00126787810586393	-0.0104203969240189	-0.00490093370899558	0.00678734155371785
1157	-0.0668829083442688	-0.134415164589882	24.9937572479248	-0.0026282137259841	0.00289124972186983	-0.0026282137259841	0.00321592413820326
1158	0.25779139995575	0.190259143710136	24.9937572479248	-0.00944637414067984	-0.0026282137259841	-0.00619963090866804	-0.00555028254166245
1159	0.25779139995575	-0.459089487791061	25.123628616333	0.0249691028147936	0.00289124972186983	-0.0195112787187099	-0.00717365415766835
1160	-0.0668829083442688	0.514933466911316	25.123628616333	0.00483929552137852	0.00159255252219737	-0.0156151866540313	-0.00132951640989631
1161	0.582465708255768	0.514933466911316	25.1885623931885	0.00289124972186983	0.000618529506027699	-0.00522560812532902	0.000943203864153475
1162	-0.716231524944305	1.48895645141602	24.7989540100098	-0.00100484199356288	0.0022419011220336	0.0123068047687411	0.00289124972186983
1163	0.907140016555786	-0.459089487791061	24.9937572479248	0.00581331877037883	0.0123068047687411	0.0181509424000978	0.00256657530553639
1164	0.582465708255768	-0.134415164589882	24.9937572479248	-3.08191010844894e-05	0.00970941036939621	0.0168522447347641	-0.00132951640989631
1165	0.582465708255768	0.514933466911316	24.9288234710693	-0.00392691092565656	0.00386527273803949	0.0162028968334198	-0.00197886489331722
1166	-0.391557216644287	0.839607775211334	24.9288234710693	-0.000680167751852423	0.00191722682211548	0.0243197549134493	0.00613799272105098
1167	0.582465708255768	-0.134415164589882	25.4483013153076	0.00354059832170606	-3.08191010844894e-05	0.0142548503354192	0.00581331877037883
1168	0.25779139995575	-0.134415164589882	25.2534980773926	0.00743668992072344	0.00451462110504508	0.0136055024340749	0.00938473641872406
1169	0.582465708255768	-0.134415164589882	25.2534980773926	0.000943203864153475	-3.08191010844894e-05	0.00613799272105098	-3.08191010844894e-05
1170	-0.0668829083442688	-0.134415164589882	25.0586929321289	-0.0175632312893867	-0.00197886489331722	0.00126787810586393	-0.00425158534198999
1171	0.582465708255768	-0.134415164589882	25.1885623931885	0.00386527273803949	0.00354059832170606	-0.00555028254166245	0.000943203864153475
1172	-0.716231524944305	0.514933466911316	24.9937572479248	0.0132808275520802	0.00321592413820326	-0.00977104809135199	-0.00425158534198999
1173	0.582465708255768	-0.134415164589882	25.3833675384521	0.00906006153672934	0.00970941036939621	-0.0328229255974293	0.00418994715437293
1174	-1.04090583324432	0.839607775211334	24.7989540100098	0.011982130818069	0.0022419011220336	-0.0279528107494116	-0.00782300252467394
1175	0.582465708255768	-0.134415164589882	25.0586929321289	0.00613799272105098	-0.00165419070981443	-0.0324982516467571	-0.00230353930965066
1176	-0.716231524944305	0.514933466911316	24.7989540100098	0.00386527273803949	0.00256657530553639	-0.0217839982360601	0.00256657530553639
1177	-0.391557216644287	0.514933466911316	24.8638877868652	-0.0123684434220195	0.00483929552137852	-0.0286021586507559	0.00581331877037883
1178	-1.04090583324432	0.839607775211334	24.9288234710693	0.00321592413820326	0.00548864435404539	-0.0256800893694162	0.00711201597005129
1179	-0.0668829083442688	0.839607775211334	25.123628616333	0.013930176384747	0.00808603875339031	-0.0253554154187441	-0.00717365415766835
1180	-0.391557216644287	1.16428208351135	24.6041488647461	0.00483929552137852	0.00321592413820326	-0.0250307414680719	-0.000680167751852423
1181	-0.391557216644287	0.839607775211334	24.6041488647461	0.00483929552137852	0.00483929552137852	-0.0198359526693821	-3.08191010844894e-05
1182	-0.0668829083442688	-0.459089487791061	25.1885623931885	-0.0100957229733467	0.00451462110504508	-0.0227580219507217	0.00289124972186983
1183	0.25779139995575	-0.134415164589882	25.0586929321289	0.00126787810586393	0.00451462110504508	-0.0195112787187099	-0.000680167751852423
1184	-1.04090583324432	1.16428208351135	24.9288234710693	0.00938473641872406	0.00354059832170606	-0.0240567177534103	0.000943203864153475
1185	0.582465708255768	-0.134415164589882	25.1885623931885	0.0103587592020631	-0.00132951640989631	-0.0188619289547205	-0.0026282137259841
1186	-0.391557216644287	0.839607775211334	24.7340183258057	0.0022419011220336	-0.0100957229733467	-0.0156151866540313	-3.08191010844894e-05
1187	-1.04090583324432	1.16428208351135	24.539213180542	0.0285405199974775	-0.00100484199356288	-0.0175632312893867	-3.08191010844894e-05
1188	-1.04090583324432	0.190259143710136	25.123628616333	0.0155535480007529	-3.08191010844894e-05	-0.0159398596733809	0.00321592413820326
1189	-0.391557216644287	-0.134415164589882	25.2534980773926	0.0265924744307995	0.00808603875339031	-0.0204853005707264	0.00191722682211548
1190	-0.716231524944305	1.16428208351135	25.3833675384521	-0.00197886489331722	-3.08191010844894e-05	-0.0165892094373703	0.00516396993771195
1191	-0.391557216644287	0.839607775211334	25.1885623931885	0.00256657530553639	-3.08191010844894e-05	-0.00944637414067984	0.00159255252219737
1192	-0.391557216644287	0.839607775211334	24.539213180542	-0.000680167751852423	-0.0026282137259841	-0.0130177913233638	-0.00295288790948689
1193	-0.716231524944305	1.48895645141602	24.9288234710693	0.00613799272105098	0.00581331877037883	-0.0221086721867323	-0.00327756232582033
1194	-0.391557216644287	0.839607775211334	24.9288234710693	0.00516396993771195	0.00776136433705688	0.00808603875339031	-0.00100484199356288
1195	-0.391557216644287	-0.134415164589882	25.1885623931885	0.0100340843200684	0.00613799272105098	0.0145795252174139	-0.00327756232582033
1196	-0.391557216644287	0.190259143710136	25.318431854248	-0.00652430532500148	-0.00490093370899558	0.00873538758605719	0.00451462110504508
1197	-0.0668829083442688	0.514933466911316	25.318431854248	-0.000680167751852423	-0.00522560812532902	0.011982130818069	-0.00132951640989631
1198	-1.36558020114899	1.16428208351135	25.0586929321289	0.00808603875339031	0.0022419011220336	0.00256657530553639	-0.000355493422830477
1199	-0.0668829083442688	0.514933466911316	24.8638877868652	0.0220470335334539	0.00873538758605719	0.00808603875339031	-0.00749832857400179
1200	-0.391557216644287	0.839607775211334	25.123628616333	0.00386527273803949	-0.00295288790948689	0.00321592413820326	0.00548864435404539
1201	0.25779139995575	-0.134415164589882	25.1885623931885	-3.08191010844894e-05	-0.00457625929266214	0.00938473641872406	-0.00392691092565656
1202	0.25779139995575	-0.134415164589882	25.837911605835	0.00256657530553639	-0.000355493422830477	0.00970941036939621	0.00678734155371785
1203	-0.716231524944305	0.839607775211334	25.6431064605713	-0.0139918150380254	-0.000355493422830477	0.00581331877037883	0.000618529506027699
1204	-0.716231524944305	0.514933466911316	24.9288234710693	0.000618529506027699	0.00581331877037883	0.0239950809627771	-0.00230353930965066
1205	-0.391557216644287	0.190259143710136	25.4483013153076	0.00938473641872406	-0.000355493422830477	0.0116574559360743	-0.00749832857400179
1206	-0.0668829083442688	-0.134415164589882	25.5781726837158	-0.00295288790948689	0.000293855206109583	0.0142548503354192	0.00321592413820326
1207	-1.04090583324432	0.839607775211334	24.9937572479248	-0.00684897974133492	-0.00230353930965066	-0.00132951640989631	-0.00457625929266214
1208	-0.391557216644287	0.839607775211334	25.318431854248	0.0142548503354192	0.00938473641872406	-0.0026282137259841	0.00516396993771195
1209	-0.0668829083442688	0.514933466911316	25.318431854248	0.00938473641872406	0.0022419011220336	-3.08191010844894e-05	-0.00782300252467394
1210	-1.04090583324432	1.16428208351135	25.1885623931885	0.000943203864153475	0.00483929552137852	0.00321592413820326	-0.00132951640989631
1211	-0.0668829083442688	0.514933466911316	25.123628616333	0.00516396993771195	-0.0130177913233638	0.00321592413820326	-0.0117190945893526
1212	0.25779139995575	-0.459089487791061	25.6431064605713	0.00613799272105098	-0.00619963090866804	-3.08191010844894e-05	0.00776136433705688
1213	-0.716231524944305	0.839607775211334	25.318431854248	0.00743668992072344	0.000293855206109583	-0.00490093370899558	-0.00230353930965066
1214	0.25779139995575	-0.134415164589882	25.837911605835	0.00646266713738441	0.00126787810586393	-0.00360223650932312	0.000293855206109583
1215	-0.716231524944305	1.16428208351135	25.5781726837158	0.00256657530553639	-0.000355493422830477	0.00581331877037883	-0.00717365415766835
1216	0.25779139995575	-0.459089487791061	25.3833675384521	-0.0185372550040483	-3.08191010844894e-05	0.00483929552137852	0.00451462110504508
1217	0.582465708255768	-0.134415164589882	25.318431854248	-0.0117190945893526	0.00581331877037883	0.00289124972186983	0.00581331877037883
1218	-0.716231524944305	0.839607775211334	25.123628616333	0.00743668992072344	-3.08191010844894e-05	-0.00327756232582033	0.00646266713738441
1219	-0.716231524944305	0.514933466911316	25.123628616333	0.0116574559360743	-0.00100484199356288	0.0123068047687411	-0.00360223650932312
1220	-0.0668829083442688	-0.134415164589882	25.7729759216309	-0.000680167751852423	-0.00295288790948689	0.011982130818069	-0.00555028254166245
1221	-0.0668829083442688	-0.134415164589882	25.9677810668945	-0.0117190945893526	-0.00392691092565656	0.0145795252174139	-0.00295288790948689
1222	-0.716231524944305	-0.134415164589882	25.318431854248	0.000293855206109583	0.00451462110504508	0.0149041991680861	0.00451462110504508
1223	-0.716231524944305	1.48895645141602	24.8638877868652	0.00581331877037883	0.00613799272105098	0.000943203864153475	-0.00165419070981443
1224	-0.0668829083442688	-0.134415164589882	25.4483013153076	-0.00717365415766835	0.00613799272105098	-0.00457625929266214	0.0022419011220336
1225	-0.391557216644287	1.16428208351135	25.123628616333	0.0210730116814375	0.00613799272105098	0.00808603875339031	-0.00392691092565656
1226	-0.0668829083442688	-0.134415164589882	25.6431064605713	-0.00392691092565656	-0.00197886489331722	0.01100810803473	0.00516396993771195
1227	-0.0668829083442688	0.514933466911316	25.9028453826904	0.0480209775269032	-0.00230353930965066	0.0145795252174139	0.00483929552137852
1228	0.25779139995575	0.190259143710136	25.4483013153076	-0.00587495695799589	0.00613799272105098	0.00970941036939621	0.00516396993771195
1229	-0.0668829083442688	0.839607775211334	24.8638877868652	0.0103587592020631	-0.00165419070981443	0.0149041991680861	-0.00912170019000769
1230	0.582465708255768	0.190259143710136	25.3833675384521	-3.08191010844894e-05	0.00548864435404539	0.0304885655641556	0.000293855206109583
1231	-0.0668829083442688	-0.134415164589882	25.7080421447754	-0.00522560812532902	0.00289124972186983	0.0200989879667759	-0.000355493422830477
1232	-1.04090583324432	0.190259143710136	25.7729759216309	0.0022419011220336	0.00321592413820326	0.0200989879667759	0.00873538758605719
1233	-0.391557216644287	-0.134415164589882	25.837911605835	-0.00230353930965066	0.000293855206109583	0.00483929552137852	-3.08191010844894e-05
1234	0.25779139995575	-0.459089487791061	25.5132369995117	0.00646266713738441	0.00289124972186983	0.00841071270406246	-3.08191010844894e-05
1235	-1.04090583324432	1.48895645141602	24.9937572479248	-0.00327756232582033	0.00126787810586393	0.0178262684494257	-0.00555028254166245
1236	-0.716231524944305	0.514933466911316	25.123628616333	0.00126787810586393	-0.0026282137259841	0.0100340843200684	-0.00360223650932312
1237	-0.0668829083442688	0.190259143710136	25.318431854248	-0.0026282137259841	-0.00230353930965066	0.00711201597005129	0.00289124972186983
1238	0.25779139995575	-0.783763766288757	25.4483013153076	-0.00879702530801296	0.0116574559360743	0.00159255252219737	0.00516396993771195
1239	-0.391557216644287	-0.134415164589882	25.9677810668945	-0.00392691092565656	0.00743668992072344	0.00873538758605719	-0.00392691092565656
1240	-0.0668829083442688	-0.134415164589882	25.5781726837158	-0.0104203969240189	0.000618529506027699	0.01100810803473	-0.00100484199356288
1241	-0.716231524944305	0.514933466911316	25.2534980773926	0.0165275707840919	-0.00522560812532902	0.0116574559360743	-0.00100484199356288
1242	-1.04090583324432	0.190259143710136	25.4483013153076	-0.00684897974133492	0.00354059832170606	0.00743668992072344	0.0103587592020631
1243	-0.391557216644287	0.190259143710136	25.5781726837158	0.00354059832170606	0.00386527273803949	0.0126314787194133	0.000293855206109583
1244	0.25779139995575	-0.459089487791061	25.837911605835	-0.00977104809135199	0.000618529506027699	0.000618529506027699	-0.00295288790948689
1245	-1.04090583324432	1.16428208351135	25.4483013153076	-0.00847235135734081	0.00776136433705688	0.00743668992072344	0.00126787810586393
1246	-1.04090583324432	0.514933466911316	25.123628616333	-0.00749832857400179	-0.00360223650932312	0.00906006153672934	0.00841071270406246
1247	-1.04090583324432	0.190259143710136	25.2534980773926	-0.00132951640989631	0.000943203864153475	0.00776136433705688	-3.08191010844894e-05
1248	-0.0668829083442688	-0.134415164589882	25.1885623931885	-0.00490093370899558	0.00548864435404539	0.0022419011220336	0.00386527273803949
1249	-1.04090583324432	0.190259143710136	25.3833675384521	-0.00360223650932312	0.00678734155371785	-0.00230353930965066	-0.00847235135734081
1250	-0.391557216644287	-0.459089487791061	25.3833675384521	0.00613799272105098	0.00548864435404539	-0.00912170019000769	0.00354059832170606
1251	-1.04090583324432	-0.459089487791061	25.6431064605713	-0.00847235135734081	-0.00132951640989631	-0.0146411629393697	-0.00132951640989631
1252	-1.36558020114899	0.839607775211334	25.123628616333	-0.00912170019000769	0.00191722682211548	-0.0172385573387146	0.00646266713738441
1253	-0.716231524944305	0.190259143710136	25.318431854248	-0.00327756232582033	0.00516396993771195	-0.0117190945893526	0.00841071270406246
1254	-1.36558020114899	0.839607775211334	25.318431854248	0.012956153601408	0.00321592413820326	-0.00360223650932312	-0.00619963090866804
1255	-1.04090583324432	-0.134415164589882	25.3833675384521	0.000943203864153475	-0.00165419070981443	0.00159255252219737	0.00548864435404539
1256	-1.36558020114899	0.514933466911316	25.318431854248	-0.000680167751852423	0.00548864435404539	-0.00132951640989631	-0.000355493422830477
1257	-1.69025444984436	1.16428208351135	25.2534980773926	-0.00814767740666866	0.00321592413820326	-0.00457625929266214	0.00483929552137852
1258	-1.36558020114899	-0.459089487791061	25.2534980773926	-0.00165419070981443	0.000293855206109583	0.000293855206109583	0.00646266713738441
1259	-1.69025444984436	0.190259143710136	25.1885623931885	-0.00652430532500148	0.00548864435404539	-0.00100484199356288	-0.000680167751852423
1260	-1.04090583324432	0.839607775211334	24.9937572479248	0.00354059832170606	0.000618529506027699	-0.00327756232582033	-0.000680167751852423
1261	-1.36558020114899	0.839607775211334	25.0586929321289	-0.00425158534198999	0.00451462110504508	0.00451462110504508	0.00743668992072344
1262	-0.716231524944305	1.16428208351135	24.9288234710693	0.00581331877037883	0.00678734155371785	0.00483929552137852	0.00581331877037883
1263	-1.36558020114899	-0.134415164589882	25.5781726837158	-0.00749832857400179	0.00418994715437293	-0.000680167751852423	0.00483929552137852
1264	-1.69025444984436	0.514933466911316	25.2534980773926	-0.00425158534198999	0.000943203864153475	0.00386527273803949	-0.000680167751852423
1265	-1.36558020114899	-0.134415164589882	25.5132369995117	-0.0026282137259841	0.00711201597005129	0.0308132413774729	-0.000355493422830477
1266	-2.01492881774902	0.514933466911316	25.0586929321289	-0.0250307414680719	0.00516396993771195	0.0168522447347641	0.00191722682211548
1267	-1.69025444984436	0.514933466911316	25.3833675384521	-0.0276281367987394	-0.00100484199356288	0.0022419011220336	-0.00327756232582033
1268	-0.716231524944305	-0.459089487791061	25.5132369995117	-0.00847235135734081	0.00873538758605719	-0.0188619289547205	0.00451462110504508
1269	-1.04090583324432	-0.134415164589882	25.7729759216309	0.000943203864153475	0.00386527273803949	-0.0211346503347158	0.00126787810586393
1270	-1.36558020114899	-0.134415164589882	25.5132369995117	-0.0026282137259841	0.00678734155371785	-0.00977104809135199	-0.00165419070981443
1271	-2.01492881774902	0.514933466911316	24.9937572479248	-0.00392691092565656	0.00776136433705688	-0.0175632312893867	0.00289124972186983
1272	-2.01492881774902	0.839607775211334	24.9937572479248	-0.00652430532500148	0.00418994715437293	-0.0162645354866982	0.00483929552137852
1273	-2.01492881774902	-0.459089487791061	25.4483013153076	-0.00717365415766835	0.00191722682211548	-0.0156151866540313	0.000943203864153475
1274	-2.01492881774902	0.839607775211334	25.2534980773926	-0.00912170019000769	0.00418994715437293	-0.0276281367987394	-0.00132951640989631
1275	-1.04090583324432	-0.459089487791061	25.6431064605713	-0.00619963090866804	0.00354059832170606	-0.00555028254166245	-3.08191010844894e-05
1276	-1.04090583324432	0.514933466911316	24.8638877868652	-0.0107450718060136	-0.00425158534198999	-0.0143164889886975	0.00516396993771195
1277	-1.69025444984436	0.839607775211334	25.1885623931885	-0.0123684434220195	-0.00392691092565656	-0.00684897974133492	0.00678734155371785
1278	-1.69025444984436	0.514933466911316	25.123628616333	0.00126787810586393	0.00776136433705688	-0.0133424662053585	0.00451462110504508
1279	-2.01492881774902	1.16428208351135	25.3833675384521	0.00970941036939621	0.00159255252219737	-0.0159398596733809	-0.00555028254166245
1280	-1.69025444984436	0.514933466911316	25.1885623931885	-0.00230353930965066	0.00126787810586393	-0.00457625929266214	-0.00392691092565656
1281	-2.01492881774902	0.839607775211334	25.6431064605713	-0.0100957229733467	0.000293855206109583	-0.0136671401560307	0.000943203864153475
1282	-0.716231524944305	-0.459089487791061	25.318431854248	-0.0026282137259841	-0.00295288790948689	-0.0120437685400248	-0.00457625929266214
1283	-1.36558020114899	-0.134415164589882	25.4483013153076	0.0103587592020631	0.000293855206109583	-0.00587495695799589	0.000943203864153475
1284	-1.69025444984436	0.839607775211334	25.1885623931885	-0.0143164889886975	-0.00457625929266214	-0.0188619289547205	-0.00522560812532902
1285	-1.36558020114899	-0.134415164589882	25.4483013153076	-0.0299008563160896	-0.00684897974133492	-0.00587495695799589	0.00451462110504508
1286	-1.04090583324432	0.839607775211334	25.1885623931885	-0.0204853005707264	-0.000355493422830477	-0.0107450718060136	-0.00327756232582033
1287	-1.36558020114899	0.839607775211334	25.5132369995117	-0.0247060675173998	-0.00100484199356288	-0.00912170019000769	-0.000680167751852423
1288	-1.69025444984436	1.16428208351135	25.3833675384521	-0.0198359526693821	0.00451462110504508	-0.00814767740666866	0.00483929552137852
1289	-1.04090583324432	0.839607775211334	25.5132369995117	-0.0169138833880424	0.0022419011220336	-0.0217839982360601	0.00418994715437293
1290	-1.04090583324432	1.16428208351135	25.318431854248	-0.0208099745213985	0.00126787810586393	-0.00295288790948689	-0.00457625929266214
1291	-1.36558020114899	0.839607775211334	25.5132369995117	-0.0159398596733809	0.000618529506027699	-0.00327756232582033	0.00548864435404539
1292	-0.716231524944305	-0.134415164589882	25.5132369995117	-0.00165419070981443	0.00451462110504508	-0.00977104809135199	0.000943203864153475
1293	-1.04090583324432	0.839607775211334	25.5132369995117	0.00646266713738441	0.00970941036939621	-0.00132951640989631	-0.000355493422830477
1294	-1.04090583324432	1.16428208351135	25.0586929321289	0.0162028968334198	0.0100340843200684	0.0106834331527352	-0.00295288790948689
1295	-1.04090583324432	0.190259143710136	25.5132369995117	-3.08191010844894e-05	-0.00132951640989631	0.0194496400654316	-0.00295288790948689
1296	-0.0668829083442688	0.190259143710136	25.3833675384521	-3.08191010844894e-05	0.00289124972186983	0.0308132413774729	0.00256657530553639
1297	-0.716231524944305	0.514933466911316	25.2534980773926	-0.0026282137259841	0.00126787810586393	0.0188002903014421	0.00451462110504508
1298	-1.36558020114899	1.48895645141602	25.4483013153076	0.00418994715437293	-0.00100484199356288	0.0145795252174139	-0.00555028254166245
1299	-0.716231524944305	0.839607775211334	25.7729759216309	0.0168522447347641	0.00613799272105098	0.00581331877037883	0.00191722682211548
1300	-1.36558020114899	1.16428208351135	25.0586929321289	-0.00392691092565656	0.00646266713738441	0.0106834331527352	0.00418994715437293
1301	-0.391557216644287	-0.459089487791061	25.2534980773926	-0.00100484199356288	0.00548864435404539	0.0100340843200684	-0.00197886489331722
1302	-0.0668829083442688	-0.134415164589882	25.318431854248	-0.00490093370899558	0.00354059832170606	0.0155535480007529	-0.00587495695799589
1303	-1.04090583324432	1.16428208351135	25.5132369995117	0.00483929552137852	0.000618529506027699	0.0123068047687411	0.00418994715437293
1304	-1.04090583324432	1.48895645141602	25.2534980773926	-0.0113944197073579	0.00321592413820326	0.00516396993771195	-0.00717365415766835
1305	-0.716231524944305	0.839607775211334	25.7080421447754	0.00808603875339031	0.00289124972186983	0.00581331877037883	-0.0107450718060136
1306	-0.716231524944305	0.514933466911316	25.3833675384521	-0.00814767740666866	-0.000355493422830477	0.00938473641872406	0.00354059832170606
1307	-0.391557216644287	1.16428208351135	25.0586929321289	-0.0104203969240189	0.000618529506027699	0.00711201597005129	-0.00619963090866804
1308	-1.36558020114899	1.48895645141602	25.0586929321289	0.0152288740500808	0.00841071270406246	0.00711201597005129	-0.00490093370899558
1309	-0.716231524944305	1.48895645141602	24.9288234710693	-0.00165419070981443	0.00418994715437293	0.00776136433705688	-0.00555028254166245
1310	-1.04090583324432	1.16428208351135	25.318431854248	-0.00684897974133492	-0.00425158534198999	0.00711201597005129	-0.00587495695799589
1311	-0.0668829083442688	-0.783763766288757	25.318431854248	-0.0026282137259841	0.0022419011220336	0.00613799272105098	-0.00847235135734081
1312	-0.391557216644287	-0.134415164589882	25.2534980773926	-0.00392691092565656	-0.0026282137259841	0.0022419011220336	0.00906006153672934
1313	-0.716231524944305	0.839607775211334	24.9937572479248	0.00321592413820326	0.00873538758605719	0.00613799272105098	0.00159255252219737
1314	-0.0668829083442688	0.190259143710136	25.2534980773926	0.0155535480007529	0.00938473641872406	0.00743668992072344	-0.00587495695799589
1315	-1.04090583324432	0.839607775211334	25.1885623931885	-0.00197886489331722	0.00418994715437293	0.00418994715437293	-0.00100484199356288
1316	-1.04090583324432	-0.134415164589882	25.7729759216309	0.00159255252219737	-0.00619963090866804	0.00938473641872406	-3.08191010844894e-05
1317	0.25779139995575	-0.134415164589882	25.7080421447754	0.00159255252219737	0.000293855206109583	0.00451462110504508	0.00970941036939621
1318	-0.391557216644287	0.514933466911316	25.5132369995117	0.00289124972186983	0.00159255252219737	0.00646266713738441	0.00126787810586393
1319	-0.0668829083442688	-0.459089487791061	25.4483013153076	-0.00490093370899558	0.00613799272105098	-0.00230353930965066	-0.000680167751852423
1320	-0.391557216644287	-0.134415164589882	25.6431064605713	0.00451462110504508	-0.00100484199356288	0.00743668992072344	-0.00425158534198999
1321	0.25779139995575	-0.459089487791061	25.7729759216309	-0.00555028254166245	0.00418994715437293	0.00743668992072344	-3.08191010844894e-05
1322	-1.36558020114899	1.16428208351135	25.1885623931885	-0.0136671401560307	-0.00100484199356288	0.00126787810586393	0.000943203864153475
1323	-0.716231524944305	0.839607775211334	25.4483013153076	0.000943203864153475	0.00321592413820326	0.00418994715437293	0.00386527273803949
1324	-0.391557216644287	0.190259143710136	25.6431064605713	0.0175015944987535	0.00906006153672934	0.00418994715437293	0.00256657530553639
1325	-0.716231524944305	0.839607775211334	24.9937572479248	0.00581331877037883	0.00321592413820326	-3.08191010844894e-05	-3.08191010844894e-05
1326	-0.716231524944305	0.190259143710136	25.2534980773926	-0.00165419070981443	-0.00230353930965066	0.0145795252174139	-3.08191010844894e-05
1327	0.25779139995575	-0.134415164589882	25.3833675384521	-0.00230353930965066	-0.00230353930965066	0.000618529506027699	0.00451462110504508
1328	-0.0668829083442688	-0.134415164589882	25.3833675384521	0.00386527273803949	0.0022419011220336	-0.00132951640989631	0.00873538758605719
1329	0.25779139995575	0.190259143710136	25.3833675384521	-0.0026282137259841	0.00451462110504508	0.00354059832170606	-0.00360223650932312
1330	0.25779139995575	0.190259143710136	25.318431854248	0.00808603875339031	0.00743668992072344	0.000618529506027699	0.00191722682211548
1331	0.582465708255768	-0.134415164589882	25.1885623931885	0.00191722682211548	-0.00522560812532902	0.00743668992072344	0.00159255252219737
1332	-1.04090583324432	0.514933466911316	25.3833675384521	-0.00814767740666866	-0.00619963090866804	-0.00132951640989631	-3.08191010844894e-05
1333	0.25779139995575	-0.134415164589882	25.3833675384521	-0.00522560812532902	0.00776136433705688	0.00159255252219737	-0.00619963090866804
1334	-0.0668829083442688	0.190259143710136	25.5781726837158	0.00159255252219737	-0.000355493422830477	0.00516396993771195	0.00159255252219737
1335	-0.391557216644287	0.514933466911316	25.7080421447754	0.00418994715437293	0.00418994715437293	-0.00165419070981443	0.00451462110504508
1336	-0.716231524944305	0.839607775211334	25.123628616333	0.00418994715437293	-0.00555028254166245	0.00289124972186983	0.00191722682211548
1337	0.582465708255768	-0.459089487791061	25.318431854248	0.00256657530553639	0.00289124972186983	0.000293855206109583	0.00159255252219737
1338	-0.391557216644287	-0.459089487791061	25.3833675384521	-0.00197886489331722	0.0100340843200684	0.0022419011220336	-0.00197886489331722
1339	-0.0668829083442688	-0.134415164589882	25.4483013153076	0.0022419011220336	0.00841071270406246	0.00354059832170606	-0.00392691092565656
1340	-0.716231524944305	-0.459089487791061	25.7729759216309	0.00159255252219737	0.00548864435404539	-0.00327756232582033	-0.000355493422830477
1341	-0.716231524944305	0.839607775211334	25.9028453826904	-0.00230353930965066	-0.00360223650932312	0.011982130818069	0.00581331877037883
1342	-1.04090583324432	1.16428208351135	25.3833675384521	0.0022419011220336	-0.000355493422830477	0.00678734155371785	0.00256657530553639
1343	0.25779139995575	-0.459089487791061	25.2534980773926	-0.0152905117720366	0.000943203864153475	0.00386527273803949	0.00191722682211548
1344	-0.391557216644287	-0.783763766288757	25.318431854248	0.00646266713738441	0.00289124972186983	-0.00360223650932312	-0.00652430532500148
1345	-0.0668829083442688	-0.459089487791061	25.4483013153076	0.00581331877037883	-0.00392691092565656	-0.00295288790948689	0.000293855206109583
1346	-1.04090583324432	0.839607775211334	25.5132369995117	-0.00425158534198999	0.00386527273803949	0.00711201597005129	-0.000355493422830477
1347	-0.0668829083442688	-0.459089487791061	25.7729759216309	0.00613799272105098	0.000943203864153475	0.000943203864153475	0.00483929552137852
1348	-0.0668829083442688	-0.134415164589882	25.5781726837158	0.0162028968334198	0.00776136433705688	-0.00100484199356288	-0.00230353930965066
1349	0.25779139995575	-0.783763766288757	25.4483013153076	-0.0107450718060136	0.012956153601408	0.00808603875339031	-0.00652430532500148
1350	0.25779139995575	-0.459089487791061	25.6431064605713	0.00548864435404539	0.00581331877037883	-0.00522560812532902	-0.00360223650932312
1351	-1.04090583324432	0.839607775211334	25.6431064605713	0.00191722682211548	-0.00100484199356288	-0.00360223650932312	-0.00230353930965066
1352	-1.04090583324432	0.514933466911316	25.6431064605713	-0.0026282137259841	-0.00360223650932312	-0.0172385573387146	-3.08191010844894e-05
1353	-0.0668829083442688	-0.459089487791061	25.7729759216309	0.000943203864153475	0.0022419011220336	-0.00619963090866804	-0.00457625929266214
1354	-0.716231524944305	0.839607775211334	25.5781726837158	0.0178262684494257	0.00678734155371785	-0.0149658378213644	-3.08191010844894e-05
1355	-0.0668829083442688	-0.459089487791061	25.318431854248	-0.00555028254166245	-3.08191010844894e-05	-0.00392691092565656	-0.00165419070981443
1356	-0.716231524944305	0.514933466911316	25.4483013153076	0.0132808275520802	-0.00814767740666866	0.00516396993771195	0.0022419011220336
1357	-0.716231524944305	0.839607775211334	25.2534980773926	-0.00814767740666866	0.000618529506027699	-0.00782300252467394	0.00354059832170606
1358	-0.391557216644287	-1.10843813419342	25.7080421447754	0.00678734155371785	0.00711201597005129	-0.0026282137259841	0.00126787810586393
1359	-0.391557216644287	-1.10843813419342	25.6431064605713	0.00386527273803949	-0.00522560812532902	-0.0113944197073579	-0.00652430532500148
1360	-0.716231524944305	-0.459089487791061	25.6431064605713	0.00289124972186983	-0.00490093370899558	-0.00132951640989631	-0.00684897974133492
1361	-0.716231524944305	-0.134415164589882	25.318431854248	0.00354059832170606	-0.00814767740666866	-0.00295288790948689	-0.00230353930965066
1362	-0.716231524944305	0.190259143710136	25.3833675384521	0.00386527273803949	-0.00230353930965066	-0.00977104809135199	0.00418994715437293
1363	-0.0668829083442688	-1.10843813419342	25.6431064605713	0.00386527273803949	0.00126787810586393	0.00191722682211548	-0.0107450718060136
1364	-1.04090583324432	-0.134415164589882	25.5132369995117	0.011982130818069	-0.00392691092565656	-0.00619963090866804	0.00159255252219737
1365	0.582465708255768	-1.75778675079346	25.7729759216309	-0.00132951640989631	-0.00197886489331722	-0.00490093370899558	-0.00684897974133492
1366	-0.716231524944305	0.190259143710136	25.123628616333	-0.0165892094373703	-0.00295288790948689	0.00418994715437293	0.000943203864153475
1367	-0.716231524944305	0.190259143710136	24.9937572479248	0.000943203864153475	-0.0113944197073579	0.00354059832170606	0.00289124972186983
1368	-0.716231524944305	-1.10843813419342	25.7080421447754	-0.00165419070981443	-0.00100484199356288	0.0022419011220336	0.00354059832170606
1369	-1.04090583324432	-0.783763766288757	25.4483013153076	0.00808603875339031	-0.00555028254166245	0.00354059832170606	-0.00457625929266214
1370	-0.716231524944305	-1.10843813419342	25.5132369995117	0.00451462110504508	-0.00327756232582033	0.00516396993771195	-0.00327756232582033
1371	-0.391557216644287	-0.783763766288757	25.5132369995117	0.00386527273803949	-0.0130177913233638	0.020423661917448	-0.00425158534198999
1372	-0.0668829083442688	-0.783763766288757	25.0586929321289	0.00548864435404539	-0.0104203969240189	0.0191249661147594	0.000618529506027699
1373	-1.04090583324432	-0.783763766288757	25.2534980773926	0.0116574559360743	0.000943203864153475	0.0194496400654316	-0.00684897974133492
1374	-0.391557216644287	-0.783763766288757	25.123628616333	0.00743668992072344	0.0022419011220336	0.00970941036939621	-0.000680167751852423
1375	-0.391557216644287	-1.10843813419342	25.318431854248	0.00711201597005129	-0.00782300252467394	0.00354059832170606	-0.00879702530801296
1376	-0.0668829083442688	-1.75778675079346	25.3833675384521	-0.00132951640989631	-0.0113944197073579	0.00906006153672934	-0.00100484199356288
1377	-0.716231524944305	0.190259143710136	25.3833675384521	-0.0162645354866982	-0.00522560812532902	0.00321592413820326	0.00126787810586393
1378	-1.04090583324432	0.190259143710136	25.1885623931885	0.00548864435404539	0.000943203864153475	0.00581331877037883	-3.08191010844894e-05
1379	-0.391557216644287	0.190259143710136	24.9288234710693	0.00646266713738441	-0.00230353930965066	0.00743668992072344	-0.00360223650932312
1380	-0.716231524944305	0.190259143710136	25.2534980773926	0.011982130818069	-0.00555028254166245	0.00711201597005129	-0.00587495695799589
1381	-0.716231524944305	-0.134415164589882	25.1885623931885	0.00354059832170606	-0.0026282137259841	0.0100340843200684	0.00159255252219737
1382	0.25779139995575	-1.75778675079346	25.5132369995117	-3.08191010844894e-05	-0.00977104809135199	0.00451462110504508	0.00808603875339031
1383	-0.716231524944305	0.839607775211334	25.318431854248	-0.00392691092565656	0.00289124972186983	0.00483929552137852	0.00548864435404539
1384	-0.391557216644287	0.190259143710136	25.0586929321289	0.00289124972186983	-0.00100484199356288	0.00289124972186983	0.000618529506027699
1385	-1.04090583324432	-0.134415164589882	25.0586929321289	-0.00490093370899558	-3.08191010844894e-05	0.00483929552137852	-0.00197886489331722
1386	0.582465708255768	-0.459089487791061	25.3833675384521	-0.00717365415766835	0.00354059832170606	0.00256657530553639	-0.00295288790948689
1387	-0.716231524944305	0.839607775211334	25.3833675384521	0.0022419011220336	-0.00197886489331722	0.00386527273803949	-3.08191010844894e-05
1388	-0.391557216644287	0.514933466911316	25.7080421447754	0.00159255252219737	0.00841071270406246	0.00483929552137852	0.00191722682211548
1389	-1.04090583324432	0.839607775211334	25.318431854248	0.00873538758605719	-0.000355493422830477	0.00743668992072344	0.00321592413820326
1390	-0.391557216644287	0.514933466911316	25.1885623931885	0.00841071270406246	0.000618529506027699	-0.00490093370899558	0.00386527273803949
1391	-0.391557216644287	-0.134415164589882	25.123628616333	0.00386527273803949	-0.00425158534198999	0.0152288740500808	0.00678734155371785
1392	0.25779139995575	-0.459089487791061	25.3833675384521	0.00418994715437293	-0.0107450718060136	-3.08191010844894e-05	0.00321592413820326
1393	-0.0668829083442688	0.839607775211334	25.4483013153076	-0.0256800893694162	-0.00392691092565656	0.00289124972186983	-0.00230353930965066
1394	0.582465708255768	-0.459089487791061	25.7080421447754	0.0113327819854021	0.00418994715437293	-0.0188619289547205	-0.00197886489331722
1395	-1.04090583324432	1.48895645141602	25.3833675384521	0.00678734155371785	-0.00555028254166245	-0.0133424662053585	-0.00100484199356288
1396	0.25779139995575	-0.459089487791061	25.2534980773926	0.0022419011220336	-0.00652430532500148	-0.0107450718060136	-0.00197886489331722
1397	0.582465708255768	-0.134415164589882	25.123628616333	-0.00132951640989631	0.000293855206109583	-0.00944637414067984	0.00191722682211548
1398	-0.391557216644287	0.839607775211334	25.3833675384521	0.011982130818069	-0.00490093370899558	-0.00749832857400179	-0.00912170019000769
1399	-0.716231524944305	0.839607775211334	25.5132369995117	-0.00360223650932312	0.0100340843200684	-0.00490093370899558	-0.00165419070981443
1400	-0.0668829083442688	0.514933466911316	25.318431854248	0.000293855206109583	0.000618529506027699	-0.0126931173726916	-0.00230353930965066
1401	-0.0668829083442688	-0.134415164589882	25.5132369995117	0.00613799272105098	-0.00230353930965066	-0.00132951640989631	-0.00230353930965066
1402	0.25779139995575	-0.134415164589882	24.9937572479248	-0.00490093370899558	-0.00392691092565656	-0.0120437685400248	0.00938473641872406
1403	-0.0668829083442688	0.190259143710136	25.318431854248	0.00418994715437293	0.00613799272105098	-0.00912170019000769	-0.00100484199356288
1404	-0.0668829083442688	-0.134415164589882	25.3833675384521	0.00678734155371785	0.00711201597005129	-0.0253554154187441	0.00126787810586393
1405	-0.0668829083442688	-0.134415164589882	25.123628616333	0.00516396993771195	0.000618529506027699	-0.0117190945893526	-0.00392691092565656
1406	-0.391557216644287	0.839607775211334	25.6431064605713	0.00516396993771195	0.00678734155371785	-0.00555028254166245	0.00386527273803949
1407	-0.716231524944305	1.16428208351135	25.5781726837158	-0.00132951640989631	-0.00197886489331722	-0.0191866029053926	0.00289124972186983
1408	-0.0668829083442688	-0.134415164589882	25.2534980773926	0.00386527273803949	0.00938473641872406	-0.00782300252467394	0.00256657530553639
1409	-0.716231524944305	1.16428208351135	25.3833675384521	0.00938473641872406	0.0100340843200684	0.00191722682211548	0.00808603875339031
1410	-0.391557216644287	0.839607775211334	25.3833675384521	0.00906006153672934	0.00711201597005129	-0.00944637414067984	-0.00295288790948689
1411	-0.716231524944305	0.839607775211334	25.123628616333	-0.00392691092565656	-0.00100484199356288	0.00548864435404539	-0.000680167751852423
1412	0.25779139995575	1.16428208351135	25.2534980773926	-0.000680167751852423	0.00289124972186983	-0.00132951640989631	0.000618529506027699
1413	-0.0668829083442688	0.190259143710136	25.123628616333	-0.00230353930965066	0.000618529506027699	-0.00327756232582033	-0.00327756232582033
1414	0.25779139995575	-0.783763766288757	25.4483013153076	0.00483929552137852	-0.000355493422830477	0.00451462110504508	0.00126787810586393
1415	-0.391557216644287	1.16428208351135	24.7989540100098	0.00743668992072344	0.00256657530553639	-0.00490093370899558	-0.00132951640989631
1416	0.25779139995575	0.514933466911316	25.0586929321289	0.00354059832170606	-0.00165419070981443	-0.000680167751852423	0.000293855206109583
1417	-0.0668829083442688	-0.134415164589882	25.5132369995117	0.00451462110504508	0.00159255252219737	0.00126787810586393	0.00938473641872406
1418	0.582465708255768	-0.134415164589882	25.7080421447754	0.00938473641872406	0.00548864435404539	-0.00782300252467394	0.00126787810586393
1419	-0.0668829083442688	0.514933466911316	25.1885623931885	0.0197743140161037	0.0152288740500808	-0.00587495695799589	-0.00652430532500148
1420	0.25779139995575	-0.459089487791061	25.318431854248	0.0168522447347641	-0.00132951640989631	-0.0136671401560307	-0.00230353930965066
1421	0.25779139995575	-0.134415164589882	25.4483013153076	-0.00392691092565656	0.00191722682211548	-0.00717365415766835	0.0132808275520802
1422	-0.0668829083442688	-0.134415164589882	25.1885623931885	-0.00327756232582033	0.00581331877037883	-0.00717365415766835	0.0022419011220336
1423	-0.391557216644287	-0.783763766288757	25.318431854248	0.0100340843200684	0.00711201597005129	-0.0162645354866982	0.0022419011220336
1424	-0.716231524944305	0.514933466911316	25.0586929321289	-0.00619963090866804	0.00191722682211548	-0.0126931173726916	0.00321592413820326
1425	0.25779139995575	-0.134415164589882	25.1885623931885	0.00386527273803949	0.00646266713738441	-0.0188619289547205	0.000943203864153475
1426	0.582465708255768	-0.459089487791061	24.8638877868652	0.00613799272105098	-0.00165419070981443	-0.0188619289547205	-0.00165419070981443
1427	-0.0668829083442688	0.839607775211334	24.7989540100098	0.00289124972186983	-3.08191010844894e-05	-0.0120437685400248	0.0106834331527352
1428	-0.716231524944305	0.514933466911316	25.2534980773926	-0.00295288790948689	0.0022419011220336	0.000293855206109583	-0.00490093370899558
1429	-0.716231524944305	0.190259143710136	25.3833675384521	-0.00425158534198999	0.00906006153672934	-3.08191010844894e-05	0.00159255252219737
1430	-0.0668829083442688	0.514933466911316	25.5132369995117	0.00548864435404539	0.00159255252219737	-0.00100484199356288	-0.00165419070981443
1431	0.25779139995575	-0.134415164589882	25.5132369995117	-0.00522560812532902	0.00743668992072344	0.00516396993771195	0.000943203864153475
1432	0.25779139995575	-0.459089487791061	25.3833675384521	-0.00327756232582033	-0.00652430532500148	-0.00100484199356288	0.00354059832170606
1433	-0.0668829083442688	-0.134415164589882	25.5132369995117	-0.00165419070981443	0.00743668992072344	-0.00230353930965066	0.00516396993771195
1434	-0.716231524944305	0.514933466911316	25.2534980773926	0.0100340843200684	0.00126787810586393	0.00451462110504508	-0.00522560812532902
1435	-0.391557216644287	-0.134415164589882	25.4483013153076	-0.00490093370899558	0.00191722682211548	-0.00132951640989631	0.00126787810586393
1436	-0.716231524944305	0.839607775211334	25.3833675384521	0.00418994715437293	0.0106834331527352	0.00386527273803949	-0.000355493422830477
1437	0.25779139995575	-0.783763766288757	25.318431854248	-0.00782300252467394	-0.00132951640989631	-0.00100484199356288	0.000943203864153475
1438	0.25779139995575	0.190259143710136	25.3833675384521	-0.00327756232582033	0.00256657530553639	0.000293855206109583	0.00289124972186983
1439	-0.0668829083442688	-0.134415164589882	25.5781726837158	0.012956153601408	0.00776136433705688	-0.00100484199356288	-0.00360223650932312
1440	-0.0668829083442688	-0.134415164589882	25.5132369995117	0.00516396993771195	0.00418994715437293	-0.000355493422830477	-0.00392691092565656
1441	-0.0668829083442688	-0.134415164589882	25.4483013153076	0.00386527273803949	-0.00197886489331722	0.00451462110504508	0.00354059832170606
1442	-0.391557216644287	-0.459089487791061	25.9028453826904	0.012956153601408	-0.00522560812532902	0.00906006153672934	-0.0026282137259841
1443	-0.716231524944305	0.514933466911316	25.5781726837158	0.00711201597005129	0.000618529506027699	-0.00392691092565656	0.00159255252219737
1444	-0.391557216644287	0.839607775211334	25.2534980773926	0.0100340843200684	-3.08191010844894e-05	-0.0113944197073579	-0.00425158534198999
1445	-0.716231524944305	-0.134415164589882	25.6431064605713	-3.08191010844894e-05	0.0022419011220336	-0.0117190945893526	-0.00490093370899558
1446	-0.0668829083442688	0.190259143710136	25.6431064605713	0.00256657530553639	-0.00360223650932312	0.0022419011220336	0.0022419011220336
1447	0.25779139995575	-0.134415164589882	25.7729759216309	0.00516396993771195	0.00321592413820326	0.0223717093467712	0.00743668992072344
1448	-0.0668829083442688	0.514933466911316	25.3833675384521	0.00451462110504508	0.000293855206109583	0.0350340083241463	-0.00912170019000769
1449	-0.0668829083442688	-0.134415164589882	25.3833675384521	0.0103587592020631	0.0103587592020631	0.0304885655641556	-0.00879702530801296
1450	-0.391557216644287	0.190259143710136	25.2534980773926	0.0022419011220336	-0.00230353930965066	0.0288651939481497	-3.08191010844894e-05
1451	-0.391557216644287	-0.134415164589882	25.6431064605713	-0.00295288790948689	0.00126787810586393	0.00354059832170606	0.00289124972186983
1452	-0.716231524944305	-0.134415164589882	25.3833675384521	-0.0133424662053585	-0.00360223650932312	-0.00490093370899558	0.00418994715437293
1453	-1.04090583324432	0.514933466911316	25.6431064605713	-0.00132951640989631	0.00483929552137852	-0.0165892094373703	0.00289124972186983
1454	-1.04090583324432	1.16428208351135	25.3833675384521	0.00548864435404539	0.0106834331527352	-0.0221086721867323	-0.00619963090866804
1455	-0.716231524944305	-0.459089487791061	25.5781726837158	-0.00425158534198999	0.000293855206109583	-0.023407369852066	0.00289124972186983
1456	-1.69025444984436	0.839607775211334	25.318431854248	-0.0136671401560307	-0.00197886489331722	-0.0107450718060136	-0.00165419070981443
1457	-0.391557216644287	-0.134415164589882	25.4483013153076	0.0178262684494257	0.00321592413820326	-0.00684897974133492	0.00483929552137852
1458	-1.04090583324432	-0.134415164589882	25.0586929321289	-0.00749832857400179	0.0106834331527352	-0.0120437685400248	-0.00132951640989631
1459	-1.69025444984436	0.839607775211334	25.7080421447754	-0.00295288790948689	0.00289124972186983	-0.00717365415766835	-0.00457625929266214
1460	-1.36558020114899	1.16428208351135	25.6431064605713	-0.00295288790948689	0.00289124972186983	-0.0143164889886975	-0.000680167751852423
1461	-2.01492881774902	0.514933466911316	25.3833675384521	0.00126787810586393	-0.00749832857400179	-0.0146411629393697	0.00289124972186983
1462	-1.36558020114899	-0.134415164589882	25.5781726837158	0.00873538758605719	0.00418994715437293	-0.00652430532500148	-0.000680167751852423
1463	-0.716231524944305	-0.783763766288757	25.7080421447754	-0.0130177913233638	0.00354059832170606	-0.0113944197073579	0.00483929552137852
1464	-1.04090583324432	-0.134415164589882	25.318431854248	-0.00814767740666866	0.00451462110504508	-0.00847235135734081	-0.00652430532500148
1465	-1.69025444984436	0.839607775211334	25.3833675384521	-0.0123684434220195	0.00289124972186983	-0.0126931173726916	0.000618529506027699
1466	-2.01492881774902	1.16428208351135	25.9028453826904	-0.021459324285388	-0.00327756232582033	-0.0026282137259841	0.0022419011220336
1467	-1.69025444984436	0.190259143710136	25.5781726837158	-0.00522560812532902	-0.00197886489331722	-0.00814767740666866	0.00386527273803949
1468	-2.01492881774902	0.190259143710136	25.3833675384521	-0.00197886489331722	0.00418994715437293	-0.0146411629393697	0.000618529506027699
1469	-1.69025444984436	0.514933466911316	25.0586929321289	-0.00457625929266214	0.00613799272105098	-0.00522560812532902	0.00159255252219737
1470	-2.33960318565369	1.48895645141602	25.1885623931885	0.00646266713738441	-3.08191010844894e-05	-0.0123684434220195	-0.00619963090866804
1471	-1.04090583324432	0.514933466911316	25.3833675384521	-0.021459324285388	-0.00522560812532902	-0.00879702530801296	-0.00555028254166245
1472	-1.36558020114899	0.514933466911316	25.6431064605713	0.00126787810586393	-0.000355493422830477	0.00159255252219737	0.00354059832170606
1473	-0.716231524944305	-0.459089487791061	25.5132369995117	-0.00295288790948689	0.00354059832170606	-0.0130177913233638	0.00516396993771195
1474	-2.01492881774902	1.48895645141602	25.0586929321289	-0.00360223650932312	0.00613799272105098	-0.0120437685400248	-0.0026282137259841
1475	-1.04090583324432	-0.134415164589882	25.3833675384521	-0.00912170019000769	0.00483929552137852	-0.0146411629393697	0.00483929552137852
1476	-1.69025444984436	1.48895645141602	25.123628616333	-0.00327756232582033	-0.00587495695799589	-0.00717365415766835	0.00743668992072344
1477	-0.716231524944305	0.514933466911316	25.5781726837158	-0.0139918150380254	0.00159255252219737	-0.0120437685400248	0.00159255252219737
1478	-1.36558020114899	0.190259143710136	25.9028453826904	-0.00717365415766835	0.00289124972186983	-0.0126931173726916	0.00711201597005129
1479	-0.0668829083442688	-0.783763766288757	25.2534980773926	0.00906006153672934	0.00678734155371785	-0.00847235135734081	-0.00490093370899558
1480	-1.04090583324432	-0.134415164589882	25.6431064605713	-0.00295288790948689	0.00418994715437293	-0.00944637414067984	-0.00490093370899558
1481	-1.36558020114899	0.839607775211334	25.123628616333	-0.00230353930965066	-0.00879702530801296	-0.00814767740666866	0.00289124972186983
1482	-1.04090583324432	1.16428208351135	25.0586929321289	-0.000680167751852423	-0.00619963090866804	-0.00165419070981443	0.00841071270406246
1483	-0.716231524944305	1.16428208351135	25.5132369995117	0.00808603875339031	-0.00197886489331722	-0.0120437685400248	-0.000355493422830477
1484	-1.04090583324432	0.514933466911316	25.318431854248	-0.0120437685400248	0.00451462110504508	0.00159255252219737	0.000293855206109583
1485	0.25779139995575	-0.459089487791061	25.318431854248	-0.00100484199356288	0.00256657530553639	0.0162028968334198	-0.00490093370899558
1486	-0.0668829083442688	-0.134415164589882	24.9937572479248	0.0181509424000978	0.0022419011220336	0.0149041991680861	0.00581331877037883
1487	-0.716231524944305	0.839607775211334	25.123628616333	-0.000680167751852423	0.00581331877037883	0.000943203864153475	0.00906006153672934
1488	-1.04090583324432	0.839607775211334	25.2534980773926	0.000618529506027699	0.00354059832170606	0.00581331877037883	0.00289124972186983
1489	-0.391557216644287	0.839607775211334	25.318431854248	-0.0169138833880424	-3.08191010844894e-05	-0.00457625929266214	-0.00230353930965066
1490	-1.04090583324432	0.839607775211334	25.1885623931885	-0.0107450718060136	0.00841071270406246	-0.00132951640989631	0.00548864435404539
1491	0.25779139995575	0.514933466911316	25.1885623931885	-0.0133424662053585	-0.00360223650932312	-0.00100484199356288	0.00548864435404539
1492	-0.391557216644287	-0.459089487791061	25.2534980773926	0.00256657530553639	-0.000355493422830477	0.000618529506027699	0.00289124972186983
1493	-0.391557216644287	-0.134415164589882	25.4483013153076	0.000943203864153475	0.00548864435404539	-0.00132951640989631	0.0022419011220336
1494	-0.716231524944305	1.16428208351135	25.2534980773926	0.00970941036939621	0.00776136433705688	-0.0130177913233638	-0.00944637414067984
1495	-0.0668829083442688	-0.459089487791061	25.7080421447754	0.0100340843200684	-0.00100484199356288	0.0132808275520802	-0.00425158534198999
1496	0.25779139995575	0.514933466911316	25.4483013153076	-0.00132951640989631	0.00289124972186983	0.0178262684494257	0.00126787810586393
1497	-0.716231524944305	0.839607775211334	24.9288234710693	-0.00944637414067984	-0.00100484199356288	0.00970941036939621	-0.00197886489331722
1498	-0.716231524944305	0.514933466911316	25.318431854248	-0.00912170019000769	-0.00100484199356288	-0.00684897974133492	0.000618529506027699
1499	-0.716231524944305	-0.459089487791061	25.4483013153076	0.01100810803473	0.00451462110504508	-0.00977104809135199	-0.00295288790948689
1500	-0.716231524944305	0.839607775211334	25.4483013153076	0.000943203864153475	0.00386527273803949	-0.00717365415766835	-0.000680167751852423
1501	-0.716231524944305	0.514933466911316	25.4483013153076	-0.00522560812532902	-0.0026282137259841	-0.00100484199356288	-0.000355493422830477
1502	-0.0668829083442688	-0.459089487791061	25.3833675384521	-0.00717365415766835	0.000293855206109583	-0.00132951640989631	0.000618529506027699
1503	-0.716231524944305	0.514933466911316	24.9937572479248	0.00776136433705688	0.0100340843200684	-0.0117190945893526	-0.00847235135734081
1504	0.25779139995575	0.190259143710136	25.123628616333	-0.0026282137259841	0.00386527273803949	0.00516396993771195	-3.08191010844894e-05
1505	-0.716231524944305	0.839607775211334	25.1885623931885	0.00970941036939621	0.00581331877037883	0.00743668992072344	-0.0113944197073579
1506	-0.0668829083442688	-1.10843813419342	25.5781726837158	-0.0120437685400248	-0.00132951640989631	-0.00165419070981443	-0.00132951640989631
1507	0.25779139995575	-0.783763766288757	25.4483013153076	-0.0113944197073579	-0.00327756232582033	-3.08191010844894e-05	-0.00392691092565656
1508	-0.716231524944305	0.190259143710136	25.1885623931885	0.00808603875339031	0.00386527273803949	-0.0139918150380254	-0.0026282137259841
1509	-0.391557216644287	0.190259143710136	24.9937572479248	-0.0169138833880424	0.000943203864153475	-0.00944637414067984	-0.00522560812532902
1510	0.582465708255768	-0.783763766288757	25.1885623931885	0.00938473641872406	0.000293855206109583	-0.00522560812532902	0.00126787810586393
1511	-0.0668829083442688	-0.783763766288757	25.3833675384521	0.0022419011220336	-0.00490093370899558	-0.00684897974133492	-0.000680167751852423
1512	-0.391557216644287	-0.459089487791061	25.7080421447754	-0.00230353930965066	-0.00587495695799589	0.00159255252219737	0.00873538758605719
1513	-1.04090583324432	-0.134415164589882	25.3833675384521	0.00678734155371785	0.00191722682211548	-0.00814767740666866	-0.000355493422830477
1514	-0.0668829083442688	-0.459089487791061	25.318431854248	0.00354059832170606	-0.000680167751852423	-0.00879702530801296	-0.00327756232582033
1515	-0.716231524944305	0.514933466911316	25.123628616333	0.000293855206109583	-0.00457625929266214	-0.0201606266200542	-0.00457625929266214
1516	-0.0668829083442688	-1.43311238288879	25.318431854248	0.0022419011220336	-0.00619963090866804	-0.0169138833880424	-0.00197886489331722
1517	-0.716231524944305	0.190259143710136	25.1885623931885	0.00451462110504508	-0.0126931173726916	-0.0195112787187099	-0.00197886489331722
1518	-1.04090583324432	-0.134415164589882	25.2534980773926	0.00159255252219737	-0.00230353930965066	-0.0445111989974976	0.00581331877037883
1519	-0.716231524944305	0.190259143710136	25.318431854248	0.00776136433705688	-0.0026282137259841	-0.0389917381107807	-0.00327756232582033
1520	-0.391557216644287	-0.459089487791061	25.2534980773926	0.00841071270406246	-0.00522560812532902	-0.0354203209280968	-0.00522560812532902
1521	-0.391557216644287	0.190259143710136	25.123628616333	0.00386527273803949	-0.00879702530801296	-0.0302255302667618	-0.000680167751852423
1522	-0.0668829083442688	-1.75778675079346	25.6431064605713	0.0132808275520802	-0.0113944197073579	-0.0299008563160896	0.00159255252219737
1523	-0.391557216644287	-0.459089487791061	25.123628616333	0.00386527273803949	-0.0110697457566857	-0.03444629535079	0.00256657530553639
1524	-0.0668829083442688	-1.75778675079346	25.7729759216309	-0.00717365415766835	-0.00912170019000769	0.0103587592020631	0.00159255252219737
1525	-0.716231524944305	-0.134415164589882	25.2534980773926	0.0123068047687411	-0.00814767740666866	0.00970941036939621	-0.00717365415766835
1526	-0.391557216644287	-2.08246111869812	25.4483013153076	0.00970941036939621	-0.0195112787187099	0.00938473641872406	0.00256657530553639
1527	0.25779139995575	-0.783763766288757	25.1885623931885	-0.00295288790948689	-0.0172385573387146	0.0155535480007529	-0.00425158534198999
1528	-0.391557216644287	-1.43311238288879	25.4483013153076	-0.00132951640989631	-0.00425158534198999	-0.00619963090866804	-0.00100484199356288
1529	-0.0668829083442688	-1.10843813419342	25.5781726837158	0.0217223595827818	-3.08191010844894e-05	-0.0143164889886975	-0.0026282137259841
1530	0.25779139995575	-1.10843813419342	25.3833675384521	-0.00165419070981443	-0.00879702530801296	-0.00879702530801296	-0.00814767740666866
1531	-0.716231524944305	-0.459089487791061	25.6431064605713	0.000293855206109583	-0.0107450718060136	-0.0123684434220195	-0.00327756232582033
1532	-0.716231524944305	-0.134415164589882	25.1885623931885	-0.0133424662053585	-0.0130177913233638	-0.0120437685400248	-0.00327756232582033
1533	-0.716231524944305	-0.134415164589882	25.0586929321289	-0.000355493422830477	-0.00490093370899558	-0.0162645354866982	-0.00197886489331722
1534	0.582465708255768	-1.43311238288879	25.3833675384521	0.00451462110504508	-0.00100484199356288	-0.0123684434220195	0.00159255252219737
1535	-0.716231524944305	-0.134415164589882	25.3833675384521	0.00808603875339031	0.00191722682211548	-0.00782300252467394	-0.00392691092565656
1536	0.582465708255768	-0.783763766288757	25.6431064605713	-0.00230353930965066	-0.00165419070981443	-0.00555028254166245	0.00938473641872406
1537	-0.391557216644287	-0.459089487791061	25.5781726837158	-0.00132951640989631	0.00159255252219737	-0.00457625929266214	0.000293855206109583
1538	-0.0668829083442688	0.190259143710136	25.0586929321289	0.00289124972186983	-0.00165419070981443	-0.0104203969240189	0.00321592413820326
1539	-0.716231524944305	0.839607775211334	24.9937572479248	0.0155535480007529	0.00289124972186983	0.00548864435404539	0.000293855206109583
1540	0.25779139995575	0.514933466911316	24.9937572479248	0.0188002903014421	-0.00230353930965066	0.00354059832170606	0.000618529506027699
1541	-0.391557216644287	-0.459089487791061	25.5781726837158	0.0113327819854021	-0.00132951640989631	-0.00100484199356288	0.00126787810586393
1542	0.582465708255768	-1.10843813419342	25.7080421447754	0.00386527273803949	-0.00912170019000769	-0.00814767740666866	0.00581331877037883
1543	0.582465708255768	-0.134415164589882	25.7729759216309	0.0126314787194133	-0.00100484199356288	-0.0104203969240189	-0.000680167751852423
1544	-0.391557216644287	-0.783763766288757	25.318431854248	-0.00230353930965066	0.000943203864153475	-0.0247060675173998	-0.00230353930965066
1545	0.25779139995575	0.839607775211334	24.9937572479248	0.00256657530553639	-0.0113944197073579	-0.0198359526693821	-0.00360223650932312
1546	-0.0668829083442688	0.514933466911316	25.0586929321289	0.00289124972186983	0.000293855206109583	-0.0208099745213985	0.00483929552137852
1547	-1.04090583324432	-0.134415164589882	25.5781726837158	-0.00490093370899558	0.000618529506027699	-0.0175632312893867	0.000618529506027699
1548	0.582465708255768	-0.459089487791061	25.7080421447754	0.0022419011220336	0.00321592413820326	-0.0143164889886975	0.00354059832170606
1549	-0.0668829083442688	-0.459089487791061	25.5132369995117	0.00386527273803949	-0.00425158534198999	-0.0204853005707264	0.00191722682211548
1550	-0.0668829083442688	-0.459089487791061	25.318431854248	0.00321592413820326	-0.00360223650932312	-0.0152905117720366	-0.00360223650932312
1551	-0.716231524944305	0.514933466911316	24.9937572479248	0.00321592413820326	-3.08191010844894e-05	-0.0159398596733809	-0.00684897974133492
1552	-0.0668829083442688	0.839607775211334	25.123628616333	0.000293855206109583	0.00581331877037883	-0.0182125810533762	0.00321592413820326
1553	-0.0668829083442688	0.190259143710136	25.123628616333	0.00970941036939621	0.00191722682211548	-0.0126931173726916	0.00548864435404539
1554	0.582465708255768	-0.783763766288757	25.9677810668945	0.00516396993771195	0.00159255252219737	-0.0188619289547205	-0.00327756232582033
1555	-0.716231524944305	0.839607775211334	25.4483013153076	0.0178262684494257	-0.00132951640989631	-0.00749832857400179	-0.00360223650932312
1556	-0.391557216644287	-0.459089487791061	25.3833675384521	0.000293855206109583	0.0022419011220336	-0.0113944197073579	0.00289124972186983
1557	-0.0668829083442688	-0.134415164589882	25.2534980773926	-0.00555028254166245	-3.08191010844894e-05	-0.0130177913233638	-0.0026282137259841
1558	0.582465708255768	0.514933466911316	25.318431854248	0.000943203864153475	0.00581331877037883	-0.00749832857400179	-0.00230353930965066
1559	-0.716231524944305	0.839607775211334	25.318431854248	0.000618529506027699	0.00191722682211548	-0.0133424662053585	0.00159255252219737
1560	-0.391557216644287	0.514933466911316	25.4483013153076	-0.00327756232582033	-3.08191010844894e-05	-0.0126931173726916	-0.00425158534198999
1561	-0.0668829083442688	-0.134415164589882	25.9028453826904	0.00418994715437293	0.000618529506027699	-0.00879702530801296	0.00451462110504508
1562	0.25779139995575	-0.134415164589882	25.3833675384521	0.00646266713738441	0.00451462110504508	-0.00944637414067984	-0.00230353930965066
1563	-0.0668829083442688	-0.459089487791061	25.1885623931885	0.00516396993771195	-0.00197886489331722	-0.00782300252467394	-0.000355493422830477
1564	-0.0668829083442688	0.839607775211334	25.3833675384521	0.0126314787194133	0.0022419011220336	-0.0169138833880424	-0.00327756232582033
1565	0.25779139995575	-0.459089487791061	25.7080421447754	0.00126787810586393	0.000618529506027699	-0.00749832857400179	-0.00132951640989631
1566	-0.716231524944305	0.839607775211334	25.123628616333	-0.000355493422830477	0.00613799272105098	-0.00749832857400179	-0.000680167751852423
1567	-0.716231524944305	0.839607775211334	25.4483013153076	0.00126787810586393	0.000618529506027699	-0.00522560812532902	-0.00165419070981443
1568	-0.716231524944305	0.839607775211334	25.318431854248	-0.00100484199356288	0.00289124972186983	-0.00522560812532902	0.000943203864153475
1569	-0.716231524944305	0.839607775211334	25.6431064605713	-0.0026282137259841	0.00678734155371785	-0.00879702530801296	-0.00522560812532902
1570	-0.391557216644287	0.839607775211334	25.4483013153076	0.00776136433705688	0.00548864435404539	-0.0130177913233638	0.00483929552137852
1571	-0.716231524944305	0.839607775211334	25.3833675384521	-0.0139918150380254	0.00126787810586393	-0.00587495695799589	0.000293855206109583
1572	0.25779139995575	-0.134415164589882	25.2534980773926	-0.0230826959013939	0.00418994715437293	-0.00555028254166245	-0.00457625929266214
1573	0.582465708255768	-0.459089487791061	25.7729759216309	0.0022419011220336	0.000293855206109583	-0.00490093370899558	0.0022419011220336
1574	-0.0668829083442688	-0.783763766288757	25.4483013153076	0.00321592413820326	0.000943203864153475	-0.0107450718060136	-0.00425158534198999
1575	-0.0668829083442688	0.839607775211334	25.3833675384521	0.00548864435404539	0.00191722682211548	-0.0123684434220195	-0.00490093370899558
1576	-0.391557216644287	0.839607775211334	25.5132369995117	-0.00814767740666866	0.00386527273803949	-0.0026282137259841	-0.00165419070981443
1577	-0.391557216644287	-0.134415164589882	25.3833675384521	-0.00749832857400179	0.00483929552137852	-0.00425158534198999	0.000943203864153475
1578	0.582465708255768	-0.459089487791061	25.3833675384521	0.00938473641872406	0.00159255252219737	-0.00555028254166245	-3.08191010844894e-05
1579	0.25779139995575	-0.459089487791061	25.5132369995117	-0.00165419070981443	0.0022419011220336	-0.00652430532500148	-0.00100484199356288
1580	0.582465708255768	-0.459089487791061	25.3833675384521	0.00678734155371785	0.00256657530553639	-0.0136671401560307	-0.00392691092565656
1581	-0.0668829083442688	-0.134415164589882	25.2534980773926	-0.000680167751852423	0.00126787810586393	-0.00555028254166245	0.00191722682211548
1582	0.25779139995575	-0.134415164589882	25.5781726837158	0.00646266713738441	-3.08191010844894e-05	-0.00522560812532902	0.00126787810586393
1583	0.582465708255768	-0.134415164589882	25.6431064605713	-0.0165892094373703	0.00776136433705688	-0.00944637414067984	0.00451462110504508
1584	-0.716231524944305	0.839607775211334	25.5132369995117	-0.0143164889886975	-0.00100484199356288	-0.00392691092565656	-0.00457625929266214
1585	0.25779139995575	-0.134415164589882	25.6431064605713	0.00808603875339031	0.00386527273803949	-0.00392691092565656	0.000618529506027699
1586	0.25779139995575	0.514933466911316	24.9288234710693	-0.000680167751852423	0.000943203864153475	-0.00684897974133492	-0.000680167751852423
1587	-1.04090583324432	1.16428208351135	24.7989540100098	-0.0026282137259841	0.00191722682211548	-0.00587495695799589	-0.00197886489331722
1588	-0.716231524944305	0.839607775211334	24.9937572479248	0.0136055024340749	0.00386527273803949	-0.00684897974133492	0.000943203864153475
1589	-0.716231524944305	0.514933466911316	24.9937572479248	0.00451462110504508	0.00451462110504508	-0.00392691092565656	0.000943203864153475
1590	-0.716231524944305	1.16428208351135	24.9937572479248	0.00354059832170606	0.00418994715437293	-0.0110697457566857	-0.00912170019000769
1591	-0.391557216644287	-0.459089487791061	25.5132369995117	-3.08191010844894e-05	0.00516396993771195	-0.00230353930965066	0.000293855206109583
1592	0.25779139995575	0.190259143710136	25.4483013153076	0.00386527273803949	0.00418994715437293	0.00159255252219737	-0.00100484199356288
1593	0.25779139995575	-0.459089487791061	25.123628616333	0.000943203864153475	0.00516396993771195	-0.00490093370899558	-0.00165419070981443
1594	-0.716231524944305	1.16428208351135	24.9937572479248	0.00711201597005129	0.000293855206109583	-0.00555028254166245	-0.000355493422830477
1595	-0.391557216644287	-0.134415164589882	25.1885623931885	0.00418994715437293	-0.000355493422830477	-0.00684897974133492	0.000293855206109583
1596	-1.04090583324432	0.514933466911316	25.2534980773926	0.00841071270406246	0.000293855206109583	-0.00327756232582033	-0.00587495695799589
1597	-0.0668829083442688	-0.783763766288757	25.4483013153076	-0.0217839982360601	-0.000355493422830477	-0.000680167751852423	-0.000355493422830477
1598	-0.0668829083442688	-0.134415164589882	25.3833675384521	-0.00912170019000769	0.000293855206109583	0.00191722682211548	0.00451462110504508
1599	-0.0668829083442688	-0.459089487791061	25.3833675384521	0.00321592413820326	0.000618529506027699	-0.0026282137259841	-0.00360223650932312
1600	-0.0668829083442688	0.190259143710136	25.318431854248	0.0145795252174139	0.00386527273803949	-0.00749832857400179	0.000293855206109583
1601	-0.391557216644287	-0.134415164589882	25.2534980773926	0.00418994715437293	-0.000680167751852423	-0.00522560812532902	0.00646266713738441
1602	-0.716231524944305	1.16428208351135	24.9288234710693	-0.00977104809135199	0.00126787810586393	0.00646266713738441	0.00126787810586393
1603	-0.391557216644287	0.839607775211334	25.318431854248	0.00126787810586393	0.000618529506027699	-0.00587495695799589	-0.00230353930965066
1604	-0.716231524944305	0.839607775211334	24.7989540100098	0.000293855206109583	0.00678734155371785	0.000293855206109583	-0.00490093370899558
1605	-0.0668829083442688	0.190259143710136	25.2534980773926	0.00126787810586393	0.00451462110504508	-0.00522560812532902	0.00289124972186983
1606	-0.0668829083442688	0.190259143710136	25.2534980773926	-0.000680167751852423	0.00321592413820326	-0.00425158534198999	-0.00132951640989631
1607	-0.0668829083442688	0.514933466911316	25.318431854248	0.00483929552137852	0.000943203864153475	-0.00360223650932312	0.00418994715437293
1608	-0.716231524944305	1.48895645141602	25.123628616333	0.000293855206109583	0.00776136433705688	0.000943203864153475	-0.00684897974133492
1609	-0.0668829083442688	0.514933466911316	25.5132369995117	0.00483929552137852	0.00808603875339031	-0.00555028254166245	0.00191722682211548
1610	-0.391557216644287	-0.134415164589882	25.3833675384521	0.00581331877037883	0.00516396993771195	-0.00522560812532902	-0.00132951640989631
1611	0.25779139995575	-0.783763766288757	25.2534980773926	0.0106834331527352	0.00159255252219737	-0.00522560812532902	0.00451462110504508
1612	0.25779139995575	0.190259143710136	25.123628616333	0.00386527273803949	0.00191722682211548	-3.08191010844894e-05	-0.00230353930965066
1613	0.582465708255768	-0.459089487791061	25.318431854248	0.000618529506027699	0.00808603875339031	-0.00522560812532902	0.00678734155371785
1614	-0.716231524944305	1.48895645141602	24.9937572479248	0.00711201597005129	0.00191722682211548	-0.00165419070981443	0.000618529506027699
1615	0.25779139995575	-0.134415164589882	25.9028453826904	0.000618529506027699	0.00646266713738441	-0.00717365415766835	0.00191722682211548
1616	-0.716231524944305	1.16428208351135	24.8638877868652	-0.0191866029053926	-0.0026282137259841	-0.00230353930965066	0.00418994715437293
1617	-0.0668829083442688	0.190259143710136	25.1885623931885	0.00646266713738441	0.00321592413820326	-0.00327756232582033	-3.08191010844894e-05
1618	-0.0668829083442688	-0.459089487791061	25.1885623931885	0.012956153601408	0.00841071270406246	-0.00490093370899558	0.00126787810586393
1619	0.25779139995575	-0.134415164589882	25.318431854248	0.00776136433705688	0.00516396993771195	-0.00295288790948689	-0.0026282137259841
1620	0.25779139995575	0.190259143710136	25.6431064605713	0.00126787810586393	-0.00132951640989631	-0.00490093370899558	-0.00230353930965066
1621	0.582465708255768	-0.459089487791061	25.837911605835	0.000618529506027699	-0.000355493422830477	0.000618529506027699	0.00711201597005129
1622	-1.04090583324432	1.16428208351135	24.9937572479248	0.0116574559360743	0.00191722682211548	0.00159255252219737	0.0100340843200684
1623	-0.716231524944305	0.839607775211334	24.9937572479248	0.012956153601408	0.00711201597005129	-0.00425158534198999	-0.00392691092565656
1624	-0.0668829083442688	0.190259143710136	24.9937572479248	0.00516396993771195	0.00646266713738441	0.0226963832974434	0.000943203864153475
1625	-0.0668829083442688	0.839607775211334	25.1885623931885	-0.00360223650932312	0.00581331877037883	0.01847561635077	-0.00327756232582033
1626	0.25779139995575	-0.134415164589882	25.4483013153076	0.00743668992072344	0.00126787810586393	0.0467222817242146	0.00386527273803949
1627	0.25779139995575	-0.134415164589882	25.5132369995117	0.0152288740500808	0.0022419011220336	0.0671767666935921	0.00159255252219737
1628	0.25779139995575	-0.459089487791061	24.9288234710693	0.00970941036939621	0.00386527273803949	0.0412028171122074	0.00808603875339031
1629	0.582465708255768	-0.459089487791061	25.1885623931885	0.00873538758605719	0.00646266713738441	0.0275664981454611	-0.00197886489331722
1630	0.582465708255768	0.514933466911316	25.1885623931885	-0.000355493422830477	0.00938473641872406	0.0145795252174139	-0.00490093370899558
1631	-0.0668829083442688	-0.134415164589882	25.3833675384521	0.0106834331527352	-0.000680167751852423	0.0100340843200684	0.00126787810586393
1632	-0.0668829083442688	-0.459089487791061	25.3833675384521	-0.00457625929266214	-0.00197886489331722	-0.00425158534198999	-3.08191010844894e-05
1633	-0.0668829083442688	-0.134415164589882	25.7080421447754	-0.00912170019000769	0.00321592413820326	-0.00977104809135199	-0.00457625929266214
1634	-0.391557216644287	0.839607775211334	25.2534980773926	0.0149041991680861	-0.000355493422830477	-0.0169138833880424	-0.000680167751852423
1635	0.582465708255768	-0.459089487791061	25.5132369995117	-0.00197886489331722	-0.00132951640989631	-0.0120437685400248	-0.0026282137259841
1636	-1.04090583324432	1.16428208351135	24.9937572479248	-3.08191010844894e-05	-0.00230353930965066	-0.000355493422830477	-0.00490093370899558
1637	-0.0668829083442688	0.514933466911316	25.123628616333	-0.000680167751852423	-0.00327756232582033	-0.00717365415766835	0.011982130818069
1638	-0.0668829083442688	-0.783763766288757	25.4483013153076	-0.00814767740666866	0.00354059832170606	-3.08191010844894e-05	-0.00619963090866804
1639	0.25779139995575	-0.459089487791061	25.5132369995117	0.00354059832170606	0.00743668992072344	0.0252937767654657	0.00581331877037883
1640	-0.0668829083442688	0.190259143710136	25.5132369995117	0.00548864435404539	0.00159255252219737	0.0314625911414623	-0.00392691092565656
1641	-0.0668829083442688	-0.134415164589882	25.4483013153076	-0.000680167751852423	0.000293855206109583	0.029189869761467	0.00451462110504508
1642	-1.04090583324432	1.16428208351135	25.0586929321289	-0.00619963090866804	-0.00717365415766835	0.01847561635077	0.00776136433705688
1643	0.25779139995575	0.839607775211334	25.1885623931885	0.00483929552137852	0.00516396993771195	0.00613799272105098	-0.00425158534198999
1644	-0.0668829083442688	-0.134415164589882	25.5132369995117	0.0116574559360743	0.00841071270406246	-0.00165419070981443	-0.00490093370899558
1645	-0.391557216644287	0.514933466911316	25.318431854248	-3.08191010844894e-05	-0.00327756232582033	-0.0113944197073579	-0.00197886489331722
1646	-0.391557216644287	-0.134415164589882	25.5132369995117	-0.0162645354866982	-0.00652430532500148	-0.0211346503347158	0.00354059832170606
1647	0.582465708255768	-0.134415164589882	25.5781726837158	0.00451462110504508	-0.00132951640989631	-0.0123684434220195	-0.0026282137259841
1648	-0.391557216644287	-0.134415164589882	25.3833675384521	0.00451462110504508	0.00548864435404539	-0.0165892094373703	0.00126787810586393
1649	0.907140016555786	-0.459089487791061	25.3833675384521	0.0145795252174139	0.0022419011220336	-0.021459324285388	0.00256657530553639
1650	0.582465708255768	-0.134415164589882	25.3833675384521	0.00613799272105098	0.00159255252219737	-0.0208099745213985	0.00256657530553639
1651	-0.716231524944305	0.839607775211334	25.3833675384521	0.00483929552137852	-0.000355493422830477	-0.0152905117720366	0.00126787810586393
1652	-0.716231524944305	0.514933466911316	25.318431854248	-0.0026282137259841	-3.08191010844894e-05	-0.0188619289547205	-0.000680167751852423
1653	-1.04090583324432	0.839607775211334	25.4483013153076	0.00711201597005129	0.00354059832170606	-0.0149658378213644	0.00386527273803949
1654	-1.36558020114899	0.514933466911316	25.5132369995117	0.00678734155371785	0.00581331877037883	-0.0204853005707264	0.000943203864153475
1655	-0.716231524944305	-0.459089487791061	25.5132369995117	-0.00230353930965066	0.00451462110504508	-0.0185372550040483	-0.00327756232582033
1656	-0.716231524944305	0.514933466911316	25.3833675384521	0.00126787810586393	-0.00425158534198999	-0.0146411629393697	0.00483929552137852
1657	-1.04090583324432	0.839607775211334	25.3833675384521	-0.00230353930965066	-0.00749832857400179	-0.0110697457566857	-0.00327756232582033
1658	-1.36558020114899	0.514933466911316	25.1885623931885	-0.000680167751852423	0.00743668992072344	-0.0126931173726916	0.00256657530553639
1659	-0.391557216644287	-0.459089487791061	25.2534980773926	-0.0100957229733467	0.00743668992072344	-0.021459324285388	-3.08191010844894e-05
1660	-1.04090583324432	-0.459089487791061	25.3833675384521	0.00354059832170606	-0.00684897974133492	-0.0117190945893526	0.01100810803473
1661	-1.04090583324432	0.839607775211334	25.0586929321289	0.00159255252219737	-0.00230353930965066	-0.00847235135734081	-0.00295288790948689
1662	-1.04090583324432	0.839607775211334	25.318431854248	-0.000680167751852423	-0.00100484199356288	-0.0117190945893526	0.00808603875339031
1663	-1.36558020114899	0.839607775211334	25.5132369995117	0.00256657530553639	0.00581331877037883	-0.00814767740666866	0.00841071270406246
1664	-0.716231524944305	-0.459089487791061	25.5132369995117	0.00418994715437293	0.00418994715437293	0.0197743140161037	0.00613799272105098
1665	-1.69025444984436	0.839607775211334	25.0586929321289	0.00646266713738441	0.00126787810586393	0.0233457311987877	-0.00619963090866804
1666	-1.36558020114899	0.190259143710136	25.3833675384521	-0.00425158534198999	-0.000355493422830477	0.0175015944987535	0.00256657530553639
1667	-1.04090583324432	-0.134415164589882	25.4483013153076	-0.00522560812532902	-3.08191010844894e-05	0.0100340843200684	0.000618529506027699
1668	-1.04090583324432	-0.134415164589882	25.5781726837158	-0.00425158534198999	0.00613799272105098	0.0194496400654316	0.00418994715437293
1669	-1.04090583324432	-0.134415164589882	25.7080421447754	0.00289124972186983	0.0113327819854021	0.0162028968334198	-0.00457625929266214
1670	-1.36558020114899	-0.134415164589882	25.6431064605713	-0.00360223650932312	-0.00230353930965066	0.00970941036939621	-0.00100484199356288
1671	-1.69025444984436	0.514933466911316	25.123628616333	-0.00425158534198999	0.000293855206109583	0.0165275707840919	-0.00100484199356288
1672	-2.01492881774902	0.839607775211334	25.2534980773926	-0.0230826959013939	-0.00652430532500148	0.0132808275520802	0.00548864435404539
1673	-2.01492881774902	1.16428208351135	25.1885623931885	-0.0191866029053926	0.00418994715437293	0.0223717093467712	-0.00555028254166245
1674	-2.01492881774902	0.514933466911316	25.5781726837158	0.00970941036939621	0.00873538758605719	0.013930176384747	0.000943203864153475
1675	-2.33960318565369	0.190259143710136	25.5132369995117	-0.0104203969240189	0.00126787810586393	0.013930176384747	-0.00684897974133492
1676	-1.04090583324432	-0.134415164589882	25.318431854248	-0.00619963090866804	-0.00132951640989631	0.0168522447347641	0.00289124972186983
1677	-2.33960318565369	1.16428208351135	24.9288234710693	-0.0107450718060136	-0.00392691092565656	0.0200989879667759	-0.00197886489331722
1678	-2.33960318565369	1.16428208351135	25.7729759216309	0.00483929552137852	0.00191722682211548	0.00548864435404539	0.00418994715437293
1679	-1.36558020114899	-0.134415164589882	25.7729759216309	0.00256657530553639	0.00483929552137852	0.00906006153672934	-0.00392691092565656
1680	-1.69025444984436	-0.134415164589882	26.0327167510986	-0.000680167751852423	-0.0026282137259841	0.00289124972186983	0.000618529506027699
1681	-1.36558020114899	1.16428208351135	25.4483013153076	-0.021459324285388	-0.00327756232582033	0.0103587592020631	-0.00132951640989631
1682	-1.69025444984436	0.514933466911316	25.2534980773926	-0.00392691092565656	-0.00327756232582033	0.00159255252219737	0.00516396993771195
1683	-1.36558020114899	1.16428208351135	24.9937572479248	-0.00879702530801296	0.00516396993771195	0.0116574559360743	-0.00165419070981443
1684	-0.0668829083442688	-0.134415164589882	25.3833675384521	0.00191722682211548	-0.00490093370899558	0.00581331877037883	-0.00100484199356288
1685	-1.69025444984436	1.48895645141602	25.3833675384521	0.000943203864153475	0.00483929552137852	0.00970941036939621	-0.00619963090866804
1686	-1.04090583324432	0.514933466911316	25.5132369995117	-0.00100484199356288	-0.000355493422830477	0.012956153601408	-0.00197886489331722
1687	-0.716231524944305	0.514933466911316	25.6431064605713	-0.0240567177534103	0.00321592413820326	0.00841071270406246	0.00711201597005129
1688	-0.0668829083442688	-0.134415164589882	25.318431854248	-0.0247060675173998	0.00126787810586393	0.00321592413820326	0.00386527273803949
1689	-1.04090583324432	0.514933466911316	25.2534980773926	0.0113327819854021	0.00906006153672934	0.0162028968334198	-0.00360223650932312
1690	-0.716231524944305	0.839607775211334	25.123628616333	0.0136055024340749	0.00711201597005129	0.0155535480007529	-0.00230353930965066
1691	-0.716231524944305	1.48895645141602	25.2534980773926	-0.00522560812532902	0.00289124972186983	0.0239950809627771	0.00126787810586393
1692	-0.391557216644287	0.839607775211334	25.7729759216309	-0.00132951640989631	0.00159255252219737	0.00873538758605719	0.00126787810586393
1693	-1.04090583324432	1.48895645141602	25.4483013153076	-0.00457625929266214	0.000293855206109583	0.0113327819854021	0.00289124972186983
1694	0.582465708255768	-0.783763766288757	25.318431854248	0.0022419011220336	-0.00360223650932312	0.00646266713738441	-0.00295288790948689
1695	-0.716231524944305	1.16428208351135	25.0586929321289	-0.00619963090866804	0.00256657530553639	0.00548864435404539	-0.00197886489331722
1696	0.582465708255768	-0.459089487791061	25.318431854248	0.0103587592020631	-3.08191010844894e-05	0.0113327819854021	0.00451462110504508
1697	-1.04090583324432	1.16428208351135	25.123628616333	-0.00457625929266214	0.000618529506027699	0.00841071270406246	0.00289124972186983
1698	-0.0668829083442688	0.839607775211334	25.6431064605713	-0.00944637414067984	0.00386527273803949	0.00711201597005129	-0.00100484199356288
1699	-0.716231524944305	0.839607775211334	25.318431854248	0.00808603875339031	0.00418994715437293	0.00418994715437293	-0.00457625929266214
1700	-0.391557216644287	0.839607775211334	24.9937572479248	0.00776136433705688	0.000943203864153475	0.00873538758605719	0.0022419011220336
1701	-0.716231524944305	0.514933466911316	25.123628616333	-0.00165419070981443	0.00191722682211548	0.00289124972186983	0.000293855206109583
1702	0.582465708255768	0.190259143710136	25.2534980773926	-0.00132951640989631	0.00256657530553639	-0.0104203969240189	0.00938473641872406
1703	-0.0668829083442688	-0.459089487791061	25.2534980773926	0.00678734155371785	0.00354059832170606	-0.00944637414067984	-0.000680167751852423
1704	0.25779139995575	-0.783763766288757	25.9677810668945	-0.00360223650932312	0.00776136433705688	-0.0117190945893526	-3.08191010844894e-05
1705	-1.04090583324432	0.839607775211334	25.2534980773926	-0.00295288790948689	0.0022419011220336	-0.00749832857400179	-0.000680167751852423
1706	-0.0668829083442688	0.839607775211334	25.0586929321289	0.00548864435404539	0.00256657530553639	-0.0117190945893526	0.00126787810586393
1707	-1.04090583324432	-0.459089487791061	25.123628616333	-0.00619963090866804	-0.000355493422830477	-0.0026282137259841	0.00451462110504508
1708	0.25779139995575	-0.134415164589882	25.318431854248	-0.00457625929266214	0.0022419011220336	-0.00490093370899558	0.00873538758605719
1709	-0.716231524944305	-0.783763766288757	25.318431854248	0.000293855206109583	-0.0026282137259841	-0.00197886489331722	0.000293855206109583
1710	-0.0668829083442688	-0.134415164589882	25.3833675384521	0.011982130818069	-0.00165419070981443	0.0191249661147594	0.00386527273803949
1711	-0.716231524944305	0.190259143710136	25.0586929321289	0.00191722682211548	0.000618529506027699	0.0200989879667759	0.00516396993771195
1712	-0.0668829083442688	0.190259143710136	25.123628616333	-0.00327756232582033	-0.00230353930965066	0.0197743140161037	0.00808603875339031
1713	-1.04090583324432	0.190259143710136	25.318431854248	0.0106834331527352	0.00321592413820326	0.01847561635077	0.000618529506027699
1714	0.25779139995575	-1.10843813419342	25.5781726837158	0.00970941036939621	-0.00360223650932312	0.00970941036939621	0.00386527273803949
1715	-1.04090583324432	-0.134415164589882	25.3833675384521	0.00743668992072344	-0.0113944197073579	0.00970941036939621	-0.00327756232582033
1716	0.582465708255768	-0.783763766288757	25.6431064605713	-0.00230353930965066	0.00191722682211548	0.00938473641872406	-0.00132951640989631
1717	-0.716231524944305	-0.134415164589882	25.1885623931885	0.00191722682211548	-0.00392691092565656	0.00678734155371785	0.00354059832170606
1718	-0.716231524944305	-0.134415164589882	25.123628616333	0.00743668992072344	-0.000680167751852423	0.00159255252219737	0.00256657530553639
1719	-0.391557216644287	-0.134415164589882	25.1885623931885	0.01100810803473	0.00386527273803949	0.00483929552137852	-0.00522560812532902
1720	-0.391557216644287	-0.459089487791061	25.123628616333	0.0113327819854021	-0.00977104809135199	0.0103587592020631	-0.0120437685400248
1721	-0.716231524944305	-0.459089487791061	25.2534980773926	0.00191722682211548	-0.00944637414067984	0.011982130818069	0.00191722682211548
1722	-0.0668829083442688	-1.10843813419342	25.3833675384521	0.00191722682211548	-0.00717365415766835	0.0149041991680861	0.00581331877037883
1723	0.25779139995575	-1.43311238288879	25.7729759216309	0.00289124972186983	-0.00425158534198999	0.00386527273803949	-0.00132951640989631
1724	-0.716231524944305	-0.783763766288757	25.5132369995117	0.00873538758605719	0.00256657530553639	0.00159255252219737	-0.00814767740666866
1725	-0.0668829083442688	-1.43311238288879	25.4483013153076	-0.00132951640989631	-0.00327756232582033	-0.0026282137259841	-0.00652430532500148
1726	-0.716231524944305	-0.134415164589882	25.123628616333	-0.00132951640989631	-0.00749832857400179	-0.00360223650932312	0.00126787810586393
1727	-1.04090583324432	0.190259143710136	25.318431854248	-0.021459324285388	-0.00912170019000769	-0.00782300252467394	0.00191722682211548
1728	-0.0668829083442688	-0.783763766288757	25.3833675384521	-0.00782300252467394	-0.00425158534198999	-0.0104203969240189	-0.000355493422830477
1729	-1.04090583324432	-0.459089487791061	25.1885623931885	0.0285405199974775	0.00418994715437293	-0.0133424662053585	0.000618529506027699
1730	-1.04090583324432	-0.783763766288757	25.318431854248	-0.00360223650932312	-0.00619963090866804	-0.00912170019000769	-0.00619963090866804
1731	-0.0668829083442688	-1.75778675079346	25.4483013153076	-0.00100484199356288	-0.00425158534198999	-0.00360223650932312	0.00126787810586393
1732	-0.716231524944305	-0.459089487791061	25.3833675384521	0.00516396993771195	-0.00522560812532902	-0.00717365415766835	0.000293855206109583
1733	-1.36558020114899	-0.459089487791061	25.5781726837158	-0.00457625929266214	-0.0100957229733467	-0.00749832857400179	-0.000355493422830477
1734	0.25779139995575	-1.43311238288879	26.0327167510986	0.00711201597005129	-0.00749832857400179	-0.00977104809135199	-0.00392691092565656
1735	-0.391557216644287	-0.134415164589882	25.3833675384521	0.00548864435404539	-0.00717365415766835	-0.00879702530801296	0.00354059832170606
1736	-0.0668829083442688	-1.10843813419342	25.5132369995117	0.000618529506027699	-0.00392691092565656	0.000293855206109583	0.00126787810586393
1737	-0.0668829083442688	-0.459089487791061	25.3833675384521	-0.00425158534198999	-0.0120437685400248	-0.00327756232582033	-0.00132951640989631
1738	-0.716231524944305	0.190259143710136	25.123628616333	-3.08191010844894e-05	0.00386527273803949	-0.00165419070981443	-0.00360223650932312
1739	-0.391557216644287	-0.134415164589882	25.2534980773926	0.00191722682211548	0.00354059832170606	0.0171769186854362	0.00256657530553639
1740	-0.716231524944305	0.190259143710136	25.2534980773926	-0.00165419070981443	-0.00392691092565656	0.00126787810586393	-0.00327756232582033
1741	-1.04090583324432	-0.459089487791061	25.6431064605713	-0.0123684434220195	-0.00230353930965066	0.0136055024340749	0.00386527273803949
1742	-0.0668829083442688	-0.459089487791061	25.5132369995117	-0.00197886489331722	-0.00717365415766835	0.00678734155371785	0.00516396993771195
1743	-0.391557216644287	-1.10843813419342	25.5781726837158	0.00613799272105098	0.000618529506027699	0.00483929552137852	0.00256657530553639
1744	-0.716231524944305	0.514933466911316	25.4483013153076	0.0116574559360743	0.0123068047687411	0.000293855206109583	-0.00555028254166245
1745	0.25779139995575	-0.783763766288757	25.837911605835	0.00743668992072344	-0.00847235135734081	-0.00749832857400179	-0.000680167751852423
1746	-0.716231524944305	1.16428208351135	25.6431064605713	0.00418994715437293	-0.00587495695799589	0.00386527273803949	0.00289124972186983
1747	-0.716231524944305	0.514933466911316	25.5781726837158	-3.08191010844894e-05	-0.00814767740666866	-0.00425158534198999	0.00451462110504508
1748	-0.391557216644287	1.16428208351135	24.9288234710693	0.00581331877037883	0.00808603875339031	-0.00652430532500148	-3.08191010844894e-05
1749	-0.391557216644287	0.839607775211334	25.1885623931885	0.00808603875339031	0.00483929552137852	-0.00490093370899558	-0.00782300252467394
1750	-0.716231524944305	1.16428208351135	25.1885623931885	0.00418994715437293	0.00354059832170606	-0.0104203969240189	-0.00295288790948689
1751	0.25779139995575	-0.134415164589882	25.4483013153076	0.000943203864153475	-0.00457625929266214	-0.000355493422830477	0.00516396993771195
1752	-0.0668829083442688	-0.134415164589882	25.5781726837158	-0.0130177913233638	-0.00100484199356288	0.000293855206109583	0.00808603875339031
1753	0.582465708255768	-0.134415164589882	25.4483013153076	-0.00132951640989631	0.00289124972186983	-0.00847235135734081	-0.00165419070981443
1754	-0.0668829083442688	0.190259143710136	25.2534980773926	0.00906006153672934	0.011982130818069	-0.00327756232582033	-0.00457625929266214
1755	-0.391557216644287	1.16428208351135	25.3833675384521	-0.0149658378213644	-0.00457625929266214	-0.00522560812532902	0.00613799272105098
1756	0.25779139995575	-0.134415164589882	25.7729759216309	-0.0208099745213985	0.00808603875339031	0.00321592413820326	-0.00295288790948689
1757	-0.391557216644287	0.514933466911316	25.5132369995117	0.00289124972186983	-0.00490093370899558	-0.00197886489331722	0.00354059832170606
1758	-1.04090583324432	0.839607775211334	25.6431064605713	0.0217223595827818	0.00808603875339031	-0.0133424662053585	0.00289124972186983
1759	-0.391557216644287	-0.459089487791061	25.318431854248	0.00191722682211548	-0.00100484199356288	-3.08191010844894e-05	-0.00457625929266214
1760	0.25779139995575	0.190259143710136	25.5781726837158	-0.00717365415766835	0.00191722682211548	-0.000355493422830477	-0.00360223650932312
1761	-0.0668829083442688	0.190259143710136	25.4483013153076	0.00354059832170606	-0.00295288790948689	-3.08191010844894e-05	-0.00132951640989631
1762	-0.391557216644287	1.16428208351135	25.3833675384521	0.00126787810586393	0.00126787810586393	0.00808603875339031	0.00516396993771195
1763	-0.391557216644287	1.16428208351135	25.318431854248	-0.00360223650932312	0.0113327819854021	-0.00197886489331722	0.00191722682211548
1764	-0.716231524944305	1.16428208351135	25.5781726837158	0.00841071270406246	0.00743668992072344	-0.00360223650932312	-0.00587495695799589
1765	0.25779139995575	-0.134415164589882	25.5781726837158	0.00743668992072344	0.000293855206109583	-0.00619963090866804	0.00289124972186983
1766	-0.0668829083442688	-0.459089487791061	25.0586929321289	-0.0026282137259841	-0.00165419070981443	-0.00555028254166245	0.00289124972186983
1767	0.25779139995575	-0.134415164589882	24.9288234710693	-0.0107450718060136	-0.00327756232582033	0.000943203864153475	0.00354059832170606
1768	0.25779139995575	0.190259143710136	25.5132369995117	0.00808603875339031	0.0106834331527352	-0.00782300252467394	-3.08191010844894e-05
1769	0.582465708255768	-0.783763766288757	25.5132369995117	0.00841071270406246	0.00516396993771195	-0.00295288790948689	-0.00295288790948689
1770	-0.716231524944305	-0.134415164589882	25.6431064605713	0.0175015944987535	0.00808603875339031	-3.08191010844894e-05	-0.00457625929266214
1771	-0.716231524944305	0.839607775211334	25.2534980773926	0.0132808275520802	0.00516396993771195	-0.00165419070981443	0.00386527273803949
1772	-1.04090583324432	0.514933466911316	24.9288234710693	0.00418994715437293	-0.00425158534198999	0.0123068047687411	0.00516396993771195
1773	-1.36558020114899	0.514933466911316	24.8638877868652	-0.00977104809135199	0.00483929552137852	0.0213976856321096	0.00191722682211548
1774	-0.0668829083442688	-0.134415164589882	25.3833675384521	0.000293855206109583	0.00678734155371785	-0.00977104809135199	0.000943203864153475
1775	-0.716231524944305	0.839607775211334	25.318431854248	-0.00132951640989631	-0.00197886489331722	-0.00555028254166245	-0.00425158534198999
1776	-0.0668829083442688	-0.459089487791061	25.6431064605713	0.00256657530553639	0.000943203864153475	0.00906006153672934	-0.00360223650932312
1777	-0.391557216644287	0.839607775211334	25.1885623931885	-0.00132951640989631	-0.00684897974133492	0.00451462110504508	0.000293855206109583
1778	-0.391557216644287	1.16428208351135	24.9288234710693	0.00386527273803949	0.00256657530553639	0.0230210572481155	-0.00392691092565656
1779	-0.716231524944305	-0.134415164589882	25.2534980773926	0.000618529506027699	0.00581331877037883	0.0353586822748184	-0.00327756232582033
1780	-0.0668829083442688	-0.459089487791061	25.3833675384521	0.00126787810586393	0.00743668992072344	0.0304885655641556	-0.00100484199356288
1781	-0.391557216644287	0.514933466911316	25.5132369995117	0.00126787810586393	-0.00360223650932312	0.0278911720961332	0.00451462110504508
1782	-1.04090583324432	0.839607775211334	25.5781726837158	-0.00230353930965066	-0.000355493422830477	0.0301638916134834	0.00808603875339031
1783	-0.716231524944305	0.190259143710136	25.318431854248	0.00321592413820326	0.00159255252219737	0.0265924744307995	0.00581331877037883
1784	-0.716231524944305	0.839607775211334	25.1885623931885	0.00126787810586393	0.00646266713738441	0.025618452578783	-0.00522560812532902
1785	0.25779139995575	-0.134415164589882	25.2534980773926	0.0103587592020631	0.00159255252219737	0.0259431265294552	-0.00457625929266214
1786	0.25779139995575	0.190259143710136	25.318431854248	-0.00684897974133492	-0.00165419070981443	0.0249691028147936	-0.000355493422830477
1787	-0.391557216644287	0.839607775211334	24.9288234710693	0.00613799272105098	-0.00555028254166245	0.0327612869441509	-0.00782300252467394
1788	-0.716231524944305	0.190259143710136	25.3833675384521	0.00873538758605719	0.00743668992072344	0.0210730116814375	0.00776136433705688
1789	-0.0668829083442688	0.190259143710136	24.8638877868652	0.0123068047687411	0.000618529506027699	-0.03444629535079	-0.00490093370899558
1790	-0.0668829083442688	-0.134415164589882	25.4483013153076	0.00159255252219737	0.00256657530553639	-0.0347709693014622	0.000943203864153475
1791	-0.391557216644287	0.514933466911316	25.2534980773926	-0.00197886489331722	-0.00490093370899558	-0.0188619289547205	-0.00230353930965066
1792	-0.716231524944305	0.839607775211334	25.2534980773926	-0.0201606266200542	0.00386527273803949	-0.0172385573387146	0.0100340843200684
1793	-0.716231524944305	1.16428208351135	25.123628616333	0.00418994715437293	0.00516396993771195	-0.0217839982360601	0.00256657530553639
1794	0.25779139995575	-0.459089487791061	25.7080421447754	0.00418994715437293	0.00808603875339031	-0.0292515084147453	-0.00360223650932312
1795	-0.716231524944305	1.16428208351135	25.318431854248	0.00808603875339031	-3.08191010844894e-05	-0.0139918150380254	-0.00619963090866804
1796	0.25779139995575	-0.459089487791061	25.123628616333	-0.0126931173726916	0.000943203864153475	-0.0159398596733809	-0.00490093370899558
1797	0.25779139995575	0.190259143710136	25.123628616333	-0.0156151866540313	0.00386527273803949	-0.0107450718060136	-0.00230353930965066
1798	-0.391557216644287	0.839607775211334	25.318431854248	0.00483929552137852	0.00418994715437293	-0.0318489037454128	0.00808603875339031
1799	-1.04090583324432	1.16428208351135	25.1885623931885	0.00743668992072344	0.00970941036939621	-0.0240567177534103	-0.00295288790948689
1800	-0.391557216644287	0.839607775211334	25.4483013153076	0.00581331877037883	0.00289124972186983	-0.0299008563160896	0.0022419011220336
1801	-0.0668829083442688	0.190259143710136	25.4483013153076	0.0158782228827477	0.000618529506027699	-0.0230826959013939	-0.00782300252467394
1802	0.25779139995575	-0.783763766288757	25.3833675384521	0.00126787810586393	0.00548864435404539	-0.03444629535079	0.00613799272105098
1803	-0.0668829083442688	0.839607775211334	25.2534980773926	0.0246444288641214	0.00613799272105098	-0.0292515084147453	-0.00392691092565656
1804	-0.0668829083442688	-0.459089487791061	25.5132369995117	0.0126314787194133	0.00516396993771195	-0.0227580219507217	-0.00327756232582033
1805	-0.0668829083442688	0.190259143710136	25.318431854248	0.00581331877037883	0.00451462110504508	-0.0263294391334057	-0.00100484199356288
1806	-0.0668829083442688	0.839607775211334	25.5781726837158	-0.0211346503347158	-0.00717365415766835	-0.0230826959013939	0.01100810803473
1807	-0.716231524944305	1.16428208351135	25.3833675384521	0.00906006153672934	0.00516396993771195	-0.0107450718060136	0.000943203864153475
1808	0.25779139995575	-0.134415164589882	25.6431064605713	0.00126787810586393	0.00808603875339031	-0.0191866029053926	0.000618529506027699
1809	-0.716231524944305	0.190259143710136	25.2534980773926	0.0132808275520802	0.00743668992072344	-0.00327756232582033	-0.00230353930965066
1810	-0.0668829083442688	1.16428208351135	25.3833675384521	-0.0156151866540313	-0.00684897974133492	-0.00814767740666866	-0.00457625929266214
1811	-0.716231524944305	1.16428208351135	25.3833675384521	-0.00327756232582033	0.000943203864153475	-3.08191010844894e-05	-0.00165419070981443
1812	0.582465708255768	0.839607775211334	25.3833675384521	0.00548864435404539	0.00191722682211548	-0.00230353930965066	-0.00522560812532902
1813	0.25779139995575	-0.134415164589882	25.4483013153076	-0.00977104809135199	-0.00230353930965066	-0.00684897974133492	-0.00132951640989631
1814	-0.0668829083442688	-0.459089487791061	25.3833675384521	0.00581331877037883	0.00159255252219737	-0.0208099745213985	0.00321592413820326
1815	-0.716231524944305	1.16428208351135	25.123628616333	0.0136055024340749	0.000943203864153475	-0.00457625929266214	-3.08191010844894e-05
1816	-0.391557216644287	-0.459089487791061	25.318431854248	-0.000355493422830477	-0.00197886489331722	0.00873538758605719	-0.00230353930965066
1817	-0.0668829083442688	-0.134415164589882	25.2534980773926	0.000618529506027699	0.00159255252219737	0.00191722682211548	0.0106834331527352
1818	-0.391557216644287	0.514933466911316	25.5132369995117	0.00646266713738441	-0.00100484199356288	0.00516396993771195	0.00516396993771195
1819	-0.716231524944305	1.16428208351135	25.1885623931885	0.00938473641872406	0.00191722682211548	-0.00132951640989631	-0.00490093370899558
1820	-0.716231524944305	1.16428208351135	25.1885623931885	0.011982130818069	0.00613799272105098	0.00386527273803949	-0.00392691092565656
1821	-0.716231524944305	0.839607775211334	25.123628616333	0.0022419011220336	-0.00100484199356288	-0.00555028254166245	0.00256657530553639
1822	0.25779139995575	-0.459089487791061	25.3833675384521	0.000293855206109583	0.000618529506027699	0.00776136433705688	-0.00197886489331722
1823	-0.0668829083442688	0.190259143710136	25.5132369995117	0.00451462110504508	0.00516396993771195	-0.000355493422830477	0.0022419011220336
1824	-0.391557216644287	0.839607775211334	25.318431854248	0.00841071270406246	0.01100810803473	-0.00100484199356288	-0.00100484199356288
1825	-0.716231524944305	-0.134415164589882	25.5132369995117	0.00808603875339031	0.00289124972186983	0.000943203864153475	0.000618529506027699
1826	-0.0668829083442688	-0.134415164589882	25.318431854248	0.000293855206109583	-0.00100484199356288	-0.000355493422830477	0.00256657530553639
1827	-0.0668829083442688	-0.134415164589882	25.6431064605713	-0.00230353930965066	-0.000355493422830477	0.00126787810586393	0.000293855206109583
1828	-0.0668829083442688	0.190259143710136	25.123628616333	0.00548864435404539	-0.00652430532500148	0.00613799272105098	0.00321592413820326
1829	-0.391557216644287	-0.134415164589882	25.3833675384521	0.00159255252219737	0.0100340843200684	-0.00782300252467394	-0.00522560812532902
1830	0.25779139995575	-0.134415164589882	25.837911605835	-0.00814767740666866	0.00126787810586393	-0.0104203969240189	0.0022419011220336
1831	-1.04090583324432	1.48895645141602	25.5132369995117	0.0022419011220336	-0.00490093370899558	0.013930176384747	0.00289124972186983
1832	-0.0668829083442688	-0.134415164589882	25.5781726837158	-0.00197886489331722	0.00386527273803949	0.0132808275520802	-0.00749832857400179
1833	-0.716231524944305	-0.459089487791061	25.3833675384521	-0.000680167751852423	0.00516396993771195	0.0155535480007529	0.00711201597005129
1834	-1.36558020114899	-0.134415164589882	25.318431854248	0.00613799272105098	-0.0026282137259841	0.00938473641872406	-0.00879702530801296
1835	-1.36558020114899	1.16428208351135	25.3833675384521	-0.00425158534198999	0.00126787810586393	0.00483929552137852	-0.00100484199356288
1836	-1.04090583324432	0.190259143710136	25.7729759216309	-0.00197886489331722	-0.00457625929266214	-0.000680167751852423	0.000618529506027699
1837	-1.36558020114899	-0.134415164589882	25.5781726837158	-0.00684897974133492	0.00126787810586393	-0.00847235135734081	0.00743668992072344
1838	-1.69025444984436	0.514933466911316	25.318431854248	0.000618529506027699	-0.00490093370899558	-0.0198359526693821	0.00516396993771195
1839	-1.69025444984436	0.514933466911316	25.4483013153076	-0.00490093370899558	0.00354059832170606	-0.0165892094373703	-3.08191010844894e-05
1840	-2.01492881774902	0.514933466911316	25.318431854248	-0.00360223650932312	0.00451462110504508	-0.0117190945893526	0.000293855206109583
1841	-2.01492881774902	1.16428208351135	25.318431854248	-0.0295761823654175	-0.00490093370899558	-0.021459324285388	0.00418994715437293
1842	-1.69025444984436	0.839607775211334	25.1885623931885	0.00776136433705688	0.000618529506027699	-0.0110697457566857	0.000618529506027699
1843	-2.01492881774902	0.839607775211334	25.3833675384521	-0.00879702530801296	-0.00197886489331722	-0.0100957229733467	-0.000680167751852423
1844	-1.69025444984436	0.839607775211334	24.9937572479248	0.00678734155371785	0.0158782228827477	-0.00295288790948689	-0.00327756232582033
1845	-2.33960318565369	0.839607775211334	25.2534980773926	-0.00619963090866804	0.00516396993771195	-0.0117190945893526	-0.00165419070981443
1846	-0.716231524944305	-0.134415164589882	25.6431064605713	-0.0211346503347158	-0.00230353930965066	0.00159255252219737	0.00256657530553639
1847	-1.04090583324432	-0.459089487791061	25.6431064605713	-0.0133424662053585	0.00191722682211548	-0.00847235135734081	0.00451462110504508
1848	-1.36558020114899	-0.134415164589882	25.6431064605713	-0.0188619289547205	0.00613799272105098	-0.00490093370899558	-0.00392691092565656
1849	-1.69025444984436	-0.459089487791061	25.6431064605713	-0.00392691092565656	0.012956153601408	-0.00555028254166245	0.00451462110504508
1850	-2.33960318565369	1.16428208351135	25.1885623931885	-0.0126931173726916	0.00191722682211548	-0.00652430532500148	-0.00717365415766835
1851	-2.33960318565369	0.514933466911316	25.3833675384521	-0.0126931173726916	-0.00425158534198999	-0.00165419070981443	0.00678734155371785
1852	-2.33960318565369	1.16428208351135	25.123628616333	-0.00490093370899558	0.00483929552137852	-0.00197886489331722	0.00321592413820326
1853	-1.04090583324432	-0.459089487791061	25.123628616333	0.00451462110504508	0.00581331877037883	-0.00392691092565656	0.00418994715437293
1854	-2.01492881774902	1.16428208351135	25.5132369995117	0.00451462110504508	0.00743668992072344	0.00678734155371785	-0.00619963090866804
1855	-1.04090583324432	-0.459089487791061	25.7080421447754	-0.00100484199356288	0.00743668992072344	0.0022419011220336	0.00159255252219737
1856	-2.33960318565369	1.16428208351135	24.9937572479248	-0.0256800893694162	0.000293855206109583	0.00159255252219737	-0.00295288790948689
1857	-1.69025444984436	0.514933466911316	25.5781726837158	-0.0204853005707264	0.00289124972186983	0.00873538758605719	0.011982130818069
1858	-1.04090583324432	0.190259143710136	25.7080421447754	0.00256657530553639	0.00873538758605719	0.00678734155371785	0.00516396993771195
1859	-1.04090583324432	-0.134415164589882	25.4483013153076	-0.000680167751852423	0.00743668992072344	-0.0107450718060136	-0.00100484199356288
1860	-2.01492881774902	0.514933466911316	25.5132369995117	0.00548864435404539	0.00191722682211548	-0.00197886489331722	-0.00684897974133492
1861	-1.04090583324432	0.514933466911316	25.318431854248	-0.0117190945893526	-0.00295288790948689	0.00256657530553639	0.00613799272105098
1862	-2.01492881774902	1.16428208351135	24.9937572479248	-0.00749832857400179	-0.00684897974133492	0.00581331877037883	0.000943203864153475
1863	0.25779139995575	-0.134415164589882	25.5132369995117	-3.08191010844894e-05	0.00516396993771195	-0.00132951640989631	0.00354059832170606
1864	-0.716231524944305	-0.134415164589882	25.5781726837158	-0.000680167751852423	0.000293855206109583	-0.000355493422830477	-0.000680167751852423
1865	-0.0668829083442688	0.839607775211334	25.123628616333	0.0022419011220336	0.00191722682211548	-0.00555028254166245	-0.00457625929266214
1866	-0.716231524944305	1.48895645141602	25.3833675384521	-0.000355493422830477	-0.00814767740666866	-0.00684897974133492	0.00483929552137852
1867	-0.0668829083442688	-0.459089487791061	25.6431064605713	-0.00197886489331722	-0.00100484199356288	-0.0152905117720366	0.000943203864153475
1868	-0.391557216644287	-0.134415164589882	25.2534980773926	0.0142548503354192	0.000618529506027699	-0.0243813935667276	0.0123068047687411
1869	0.582465708255768	-0.459089487791061	25.2534980773926	0.0217223595827818	0.00159255252219737	-0.0461345724761486	-0.00360223650932312
1870	-0.0668829083442688	0.514933466911316	25.2534980773926	0.00581331877037883	0.00191722682211548	-0.0402904339134693	0.00256657530553639
1871	0.582465708255768	-0.459089487791061	25.3833675384521	0.00354059832170606	-3.08191010844894e-05	-0.0305502042174339	0.00483929552137852
1872	-1.04090583324432	1.16428208351135	25.1885623931885	0.0022419011220336	0.00938473641872406	0.0246444288641214	-0.00392691092565656
1873	0.25779139995575	0.190259143710136	25.7080421447754	0.000618529506027699	0.00483929552137852	0.0619819760322571	0.00678734155371785
1874	-0.716231524944305	1.16428208351135	25.123628616333	0.00289124972186983	0.0113327819854021	0.0480209775269032	-0.00327756232582033
1875	0.582465708255768	-0.134415164589882	25.5781726837158	0.00743668992072344	0.00289124972186983	0.052891094237566	-0.00132951640989631
1876	-1.04090583324432	0.514933466911316	25.4483013153076	0.00386527273803949	0.00483929552137852	0.0441248863935471	-0.00165419070981443
1877	-0.391557216644287	0.839607775211334	25.318431854248	-0.0133424662053585	-0.00327756232582033	0.0512677207589149	-0.00197886489331722
1878	-0.716231524944305	1.16428208351135	25.2534980773926	0.00808603875339031	0.000618529506027699	0.0408781431615353	0.00613799272105098
1879	-0.391557216644287	0.514933466911316	25.3833675384521	0.00613799272105098	0.00256657530553639	0.0376313999295235	-0.00327756232582033
1880	-0.716231524944305	0.839607775211334	24.9937572479248	-0.00652430532500148	0.00418994715437293	0.0408781431615353	-0.00360223650932312
1881	-0.391557216644287	0.514933466911316	25.318431854248	-0.00132951640989631	0.00386527273803949	0.0412028171122074	0.00289124972186983
1882	-0.391557216644287	-0.134415164589882	25.1885623931885	-0.0224333461374044	-0.00165419070981443	0.0473716296255589	0.00126787810586393
1883	-0.716231524944305	0.514933466911316	25.1885623931885	0.00613799272105098	0.00841071270406246	0.036657378077507	0.00678734155371785
1884	-1.04090583324432	0.514933466911316	25.2534980773926	0.0334106348454952	0.00613799272105098	0.0317872650921345	0.0022419011220336
1885	-0.0668829083442688	-0.134415164589882	25.7729759216309	0.00581331877037883	0.00581331877037883	0.0356833562254906	-0.000355493422830477
1886	-1.36558020114899	0.839607775211334	25.0586929321289	-0.00165419070981443	-0.00132951640989631	0.0321119390428066	0.00159255252219737
1887	-1.04090583324432	0.514933466911316	25.2534980773926	0.00548864435404539	-0.00587495695799589	0.0356833562254906	0.00938473641872406
1888	-0.0668829083442688	-0.459089487791061	25.318431854248	0.0132808275520802	0.00613799272105098	0.0314625911414623	0.00418994715437293
1889	-0.0668829083442688	-0.459089487791061	25.5132369995117	-0.00457625929266214	0.00743668992072344	0.0239950809627771	0.000618529506027699
1890	-0.0668829083442688	-0.783763766288757	25.5132369995117	0.00970941036939621	0.00191722682211548	0.0308132413774729	-0.00197886489331722
1891	0.25779139995575	-0.783763766288757	25.5132369995117	0.00321592413820326	-0.00360223650932312	0.0304885655641556	-0.00360223650932312
1892	-0.716231524944305	0.190259143710136	25.1885623931885	0.00451462110504508	-0.000680167751852423	0.0353586822748184	0.0113327819854021
1893	-0.716231524944305	1.16428208351135	25.2534980773926	-0.000355493422830477	0.00418994715437293	0.0282158460468054	-0.00490093370899558
1894	-0.391557216644287	-0.459089487791061	25.7080421447754	0.00841071270406246	0.00386527273803949	-0.0273034609854221	0.00289124972186983
1895	-1.04090583324432	0.514933466911316	25.2534980773926	0.0165275707840919	-0.00230353930965066	-0.0250307414680719	-0.00587495695799589
1896	-0.716231524944305	0.514933466911316	25.4483013153076	-0.000355493422830477	-0.00587495695799589	-0.0198359526693821	-0.000355493422830477
1897	-0.0668829083442688	-0.783763766288757	25.6431064605713	-3.08191010844894e-05	-0.00132951640989631	-0.0273034609854221	-0.00457625929266214
1898	0.25779139995575	-0.783763766288757	25.5781726837158	0.0123068047687411	-0.00652430532500148	-0.0185372550040483	-0.00490093370899558
1899	0.582465708255768	-0.783763766288757	24.9288234710693	0.00743668992072344	-0.0026282137259841	-0.0191866029053926	-0.0100957229733467
1900	-1.04090583324432	0.190259143710136	25.1885623931885	-0.00327756232582033	-0.00814767740666866	-0.0195112787187099	-0.00392691092565656
1901	-0.391557216644287	0.190259143710136	24.9937572479248	-3.08191010844894e-05	-0.00360223650932312	-0.0191866029053926	0.00159255252219737
1902	-1.04090583324432	-0.459089487791061	25.4483013153076	0.00159255252219737	-0.00749832857400179	-0.0263294391334057	-0.00165419070981443
1903	-0.716231524944305	-0.134415164589882	25.837911605835	0.00808603875339031	-0.00457625929266214	-0.0195112787187099	-0.00977104809135199
1904	-0.716231524944305	-0.134415164589882	25.6431064605713	0.00321592413820326	-0.00522560812532902	-0.0188619289547205	-0.00619963090866804
1905	-0.716231524944305	-0.783763766288757	25.5132369995117	-0.00230353930965066	-0.00879702530801296	-0.0172385573387146	-0.0123684434220195
1906	0.25779139995575	-1.75778675079346	25.4483013153076	0.00159255252219737	-0.0126931173726916	-0.0146411629393697	-0.00165419070981443
1907	-0.391557216644287	0.190259143710136	25.123628616333	-0.0110697457566857	-0.00847235135734081	-0.0195112787187099	-0.0126931173726916
1908	-0.716231524944305	-0.459089487791061	25.318431854248	-0.00230353930965066	-0.00619963090866804	-0.0247060675173998	-0.00327756232582033
1909	-0.716231524944305	-1.10843813419342	25.5781726837158	0.00841071270406246	-0.00977104809135199	-0.0133424662053585	-0.00457625929266214
1910	-0.0668829083442688	-0.134415164589882	25.9677810668945	0.00354059832170606	-0.00912170019000769	-0.0133424662053585	-0.0143164889886975
1911	-0.716231524944305	0.190259143710136	25.318431854248	-0.000355493422830477	-0.00782300252467394	-0.0126931173726916	0.0022419011220336
1912	-0.391557216644287	-0.783763766288757	25.123628616333	-3.08191010844894e-05	-0.0123684434220195	-0.0185372550040483	0.00126787810586393
1913	-0.716231524944305	0.839607775211334	24.9937572479248	0.00711201597005129	-0.00684897974133492	-0.0169138833880424	-0.00327756232582033
1914	0.582465708255768	-0.783763766288757	25.1885623931885	0.01100810803473	-0.00295288790948689	-0.0302255302667618	-0.0100957229733467
1915	-1.04090583324432	0.514933466911316	25.3833675384521	-3.08191010844894e-05	0.000618529506027699	-0.0149658378213644	-0.0026282137259841
1916	-0.391557216644287	-1.10843813419342	25.318431854248	-0.000680167751852423	-0.00782300252467394	-0.0120437685400248	0.00256657530553639
1917	0.25779139995575	-0.783763766288757	25.5132369995117	-0.00684897974133492	-0.00327756232582033	-0.0149658378213644	0.0022419011220336
1918	0.582465708255768	-0.783763766288757	25.1885623931885	-0.00912170019000769	-0.00327756232582033	-0.0175632312893867	-0.000355493422830477
1919	-0.0668829083442688	-0.783763766288757	25.318431854248	-0.00912170019000769	-0.0026282137259841	-0.0237320438027382	-0.000355493422830477
1920	0.582465708255768	-1.10843813419342	25.0586929321289	0.000618529506027699	-0.00392691092565656	-0.0110697457566857	-0.00749832857400179
1921	-0.716231524944305	0.514933466911316	25.5132369995117	-0.00457625929266214	-0.00165419070981443	-0.0126931173726916	0.00418994715437293
1922	-0.0668829083442688	0.514933466911316	25.5132369995117	0.00386527273803949	-3.08191010844894e-05	-0.0146411629393697	-0.000355493422830477
1923	-1.04090583324432	0.514933466911316	25.318431854248	0.00516396993771195	0.00256657530553639	-0.0149658378213644	0.000618529506027699
1924	0.907140016555786	-0.459089487791061	25.4483013153076	0.00938473641872406	0.00938473641872406	-0.0110697457566857	-0.00555028254166245
1925	-0.716231524944305	0.514933466911316	25.1885623931885	0.0142548503354192	0.000293855206109583	-0.0123684434220195	-0.00230353930965066
1926	0.25779139995575	-0.459089487791061	25.5132369995117	0.00743668992072344	-0.00652430532500148	-0.00749832857400179	-0.00132951640989631
1927	-0.716231524944305	0.839607775211334	25.318431854248	-0.0143164889886975	0.000618529506027699	-0.00197886489331722	0.0100340843200684
1928	-0.391557216644287	0.190259143710136	25.1885623931885	0.000293855206109583	-0.000680167751852423	-0.0110697457566857	-0.00522560812532902
1929	-0.716231524944305	0.514933466911316	24.9288234710693	0.0142548503354192	0.0022419011220336	-0.0149658378213644	0.000943203864153475
1930	-1.04090583324432	0.514933466911316	25.0586929321289	0.00354059832170606	0.00906006153672934	-0.0136671401560307	0.00386527273803949
1931	-1.04090583324432	0.839607775211334	25.123628616333	0.00418994715437293	0.00289124972186983	-0.00522560812532902	0.00159255252219737
1932	0.25779139995575	-0.459089487791061	25.837911605835	-0.00165419070981443	-0.00100484199356288	0.0100340843200684	0.00808603875339031
1933	0.25779139995575	-0.134415164589882	25.837911605835	0.0113327819854021	0.00711201597005129	0.0152288740500808	-0.00100484199356288
1934	-0.0668829083442688	-0.459089487791061	25.318431854248	0.00873538758605719	0.00581331877037883	-0.0143164889886975	0.000618529506027699
1935	-0.0668829083442688	0.514933466911316	25.318431854248	0.00418994715437293	0.00386527273803949	-0.00230353930965066	-3.08191010844894e-05
1936	-0.0668829083442688	0.190259143710136	25.318431854248	0.00646266713738441	-0.00165419070981443	0.0239950809627771	0.00483929552137852
1937	-0.391557216644287	-0.783763766288757	25.7729759216309	0.00191722682211548	0.00354059832170606	0.00776136433705688	0.00483929552137852
1938	-0.0668829083442688	-0.783763766288757	25.6431064605713	-0.00684897974133492	0.00873538758605719	0.00970941036939621	0.00483929552137852
1939	-0.0668829083442688	-0.134415164589882	25.7729759216309	0.0116574559360743	0.0113327819854021	-0.00944637414067984	0.00191722682211548
1940	-0.391557216644287	0.514933466911316	25.4483013153076	-0.0123684434220195	-0.00165419070981443	0.0022419011220336	-0.00555028254166245
1941	-0.716231524944305	1.16428208351135	24.8638877868652	0.0142548503354192	0.0022419011220336	-0.0113944197073579	-0.00425158534198999
1942	-1.04090583324432	1.16428208351135	25.3833675384521	-0.00295288790948689	-0.00619963090866804	-0.0201606266200542	0.00191722682211548
1943	-0.716231524944305	0.839607775211334	25.3833675384521	0.00711201597005129	-0.00132951640989631	-0.0243813935667276	-0.00100484199356288
1944	-0.0668829083442688	-0.134415164589882	25.6431064605713	-0.000355493422830477	0.0022419011220336	-0.0224333461374044	-0.00814767740666866
1945	-0.716231524944305	0.839607775211334	25.7080421447754	-0.0110697457566857	-3.08191010844894e-05	-0.0100957229733467	0.00354059832170606
1946	0.25779139995575	-0.134415164589882	25.3833675384521	-0.00295288790948689	0.00321592413820326	-0.0156151866540313	0.00938473641872406
1947	0.25779139995575	-0.134415164589882	25.3833675384521	0.00776136433705688	0.00191722682211548	-0.0165892094373703	0.000618529506027699
1948	-0.716231524944305	0.839607775211334	25.318431854248	-0.00912170019000769	-0.00165419070981443	-0.00684897974133492	0.000293855206109583
1949	-1.36558020114899	0.514933466911316	25.5132369995117	-0.00230353930965066	0.00386527273803949	-0.0165892094373703	-0.00392691092565656
1950	-1.04090583324432	1.16428208351135	25.5132369995117	0.00743668992072344	0.00354059832170606	-0.00230353930965066	-0.0113944197073579
1951	-0.716231524944305	0.190259143710136	25.6431064605713	0.00873538758605719	0.000618529506027699	-0.00847235135734081	0.00581331877037883
1952	-0.0668829083442688	0.514933466911316	25.3833675384521	-0.00457625929266214	0.00256657530553639	-0.00944637414067984	-0.00100484199356288
1953	-0.0668829083442688	-0.134415164589882	25.4483013153076	0.00841071270406246	0.00938473641872406	-0.00132951640989631	0.00191722682211548
1954	-0.716231524944305	0.514933466911316	25.318431854248	0.00483929552137852	0.0100340843200684	-0.00165419070981443	-0.00652430532500148
1955	-0.0668829083442688	-0.459089487791061	25.318431854248	-0.0139918150380254	-0.00652430532500148	0.00159255252219737	-0.00652430532500148
1956	-1.04090583324432	1.48895645141602	25.3833675384521	0.00418994715437293	0.000293855206109583	-0.000355493422830477	-0.00132951640989631
1957	-0.391557216644287	0.514933466911316	25.5132369995117	-0.00457625929266214	-0.00782300252467394	0.025618452578783	0.0022419011220336
1958	-0.716231524944305	0.514933466911316	25.6431064605713	0.00548864435404539	0.00159255252219737	0.0327612869441509	0.00321592413820326
1959	-0.716231524944305	0.190259143710136	25.2534980773926	0.00483929552137852	0.00386527273803949	-0.00555028254166245	0.00646266713738441
1960	-1.04090583324432	1.48895645141602	25.123628616333	0.0103587592020631	0.0022419011220336	-0.00619963090866804	-0.00684897974133492
1961	-0.391557216644287	0.839607775211334	25.123628616333	0.000618529506027699	-0.00360223650932312	-0.0100957229733467	-3.08191010844894e-05
1962	-0.716231524944305	1.48895645141602	25.123628616333	0.0022419011220336	-0.00619963090866804	-0.0311995539814234	-0.00230353930965066
1963	-0.0668829083442688	0.190259143710136	25.318431854248	0.00418994715437293	0.00483929552137852	-0.0337969474494457	-0.00295288790948689
1964	0.907140016555786	0.514933466911316	25.318431854248	0.00451462110504508	0.00159255252219737	-0.0260047651827335	-0.00295288790948689
1965	-1.04090583324432	0.839607775211334	25.0586929321289	0.0100340843200684	-0.00749832857400179	-0.0334722734987736	-0.00944637414067984
1966	-0.391557216644287	0.190259143710136	25.123628616333	0.00711201597005129	-0.00230353930965066	-0.0175632312893867	0.00516396993771195
1967	-0.0668829083442688	0.190259143710136	25.0586929321289	0.0022419011220336	-0.00555028254166245	-0.0315242260694504	-0.00230353930965066
1968	-0.391557216644287	1.16428208351135	25.1885623931885	0.0106834331527352	0.00386527273803949	-0.0175632312893867	0.00126787810586393
1969	-0.716231524944305	0.839607775211334	25.123628616333	0.00776136433705688	0.00451462110504508	-0.0136671401560307	0.00354059832170606
1970	-0.391557216644287	1.48895645141602	25.4483013153076	-0.00555028254166245	-0.00197886489331722	-0.0107450718060136	-0.0107450718060136
1971	0.25779139995575	-0.134415164589882	24.9288234710693	-0.00132951640989631	-0.00197886489331722	-0.0208099745213985	0.00289124972186983
1972	0.582465708255768	0.514933466911316	24.9288234710693	0.00354059832170606	-0.00457625929266214	-0.0224333461374044	-3.08191010844894e-05
1973	0.25779139995575	-0.459089487791061	25.0586929321289	0.01100810803473	0.00938473641872406	-0.0263294391334057	0.00289124972186983
1974	-0.391557216644287	0.839607775211334	25.1885623931885	0.00483929552137852	0.00808603875339031	-0.0221086721867323	-0.00392691092565656
1975	0.582465708255768	-0.134415164589882	25.318431854248	0.013930176384747	0.00386527273803949	-0.0250307414680719	-0.00165419070981443
1976	-0.391557216644287	1.16428208351135	25.5132369995117	-0.00100484199356288	0.000943203864153475	-0.0182125810533762	0.0116574559360743
1977	-0.716231524944305	0.839607775211334	25.0586929321289	0.00289124972186983	-0.00587495695799589	-0.0188619289547205	-0.000355493422830477
1978	-0.716231524944305	1.16428208351135	25.0586929321289	0.013930176384747	0.00386527273803949	-0.021459324285388	0.00613799272105098
1979	-0.0668829083442688	0.839607775211334	25.1885623931885	0.00451462110504508	0.00548864435404539	0.0022419011220336	0.0022419011220336
1980	-0.716231524944305	0.839607775211334	25.318431854248	0.0155535480007529	0.00418994715437293	0.00256657530553639	0.00418994715437293
1981	0.25779139995575	-0.134415164589882	25.318431854248	-0.0126931173726916	0.00418994715437293	0.00808603875339031	-0.00295288790948689
1982	-0.0668829083442688	0.190259143710136	25.6431064605713	0.000618529506027699	0.00126787810586393	-0.00230353930965066	-0.000355493422830477
1983	0.582465708255768	-0.459089487791061	25.3833675384521	-0.00165419070981443	0.00906006153672934	0.00418994715437293	-0.00132951640989631
1984	-0.391557216644287	0.190259143710136	25.1885623931885	0.013930176384747	0.00548864435404539	-0.00295288790948689	0.00126787810586393
1985	0.25779139995575	0.514933466911316	24.9937572479248	-0.000355493422830477	0.00126787810586393	-0.00814767740666866	-3.08191010844894e-05
1986	-0.716231524944305	0.514933466911316	25.3833675384521	-3.08191010844894e-05	0.000293855206109583	0.00873538758605719	0.0022419011220336
1987	-0.0668829083442688	-0.134415164589882	25.5781726837158	-0.00295288790948689	0.00159255252219737	0.00678734155371785	0.00354059832170606
1988	-0.0668829083442688	-0.134415164589882	25.5132369995117	-0.0123684434220195	0.000943203864153475	0.00256657530553639	-3.08191010844894e-05
1989	-0.0668829083442688	0.839607775211334	25.318431854248	0.0106834331527352	0.0100340843200684	-0.0159398596733809	0.000618529506027699
1990	-0.0668829083442688	0.514933466911316	24.9288234710693	0.00451462110504508	0.000618529506027699	0.00354059832170606	-0.00100484199356288
1991	0.25779139995575	0.190259143710136	25.318431854248	0.00289124972186983	0.00191722682211548	0.0155535480007529	-0.00457625929266214
1992	-0.0668829083442688	0.190259143710136	25.318431854248	0.00256657530553639	0.00386527273803949	0.0236704051494598	-0.00165419070981443
1993	0.582465708255768	-0.134415164589882	25.5132369995117	0.00483929552137852	0.00418994715437293	0.0217223595827818	0.00191722682211548
1994	-1.04090583324432	0.839607775211334	25.3833675384521	0.00873538758605719	-3.08191010844894e-05	0.0175015944987535	0.000943203864153475
1995	-0.0668829083442688	-0.134415164589882	25.837911605835	0.011982130818069	0.00191722682211548	0.0123068047687411	0.00516396993771195
1996	0.25779139995575	-0.459089487791061	25.3833675384521	0.00678734155371785	0.00483929552137852	0.013930176384747	-0.00165419070981443
1997	-0.716231524944305	0.839607775211334	25.123628616333	0.00191722682211548	0.00386527273803949	0.0103587592020631	0.00970941036939621
1998	-1.04090583324432	0.839607775211334	25.3833675384521	-0.0217839982360601	0.00743668992072344	0.0100340843200684	0.00451462110504508
1999	-0.716231524944305	0.514933466911316	25.318431854248	-0.00132951640989631	0.00548864435404539	0.00711201597005129	-0.00749832857400179
2000	-0.391557216644287	0.514933466911316	25.5132369995117	0.0106834331527352	0.00711201597005129	0.00841071270406246	-0.00100484199356288
[truncated: 5,260 more rows]
