# Supplementary material for: Precise instruction and consideration of the vertical and horizontal force component increases validity and reliability of the 90:20 Isometric Posterior Chain Test
Source: PLoS One. 2024 Oct 28;19(10):e0312843. doi: 10.1371/journal.pone.0312843 (PMC11515970; doi:10.1371/journal.pone.0312843)
Supplement: S1 File — (ZIP) [file pone.0312843.s001.zip › S1_Raw_Data/M1_P05_iso_3.csv]

1	-1.04090583324432	0.839607775211334	23.6950607299805	-0.00847235135734081	-0.00327756232582033	-0.00652430532500148	-0.000680167751852423
2	0.582465708255768	-0.459089487791061	23.5651912689209	0.00191722682211548	0.000943203864153475	0.00386527273803949	0.00483929552137852
3	-0.716231524944305	0.514933466911316	23.5002555847168	0.00354059832170606	-0.0026282137259841	0.0022419011220336	-0.000680167751852423
4	-0.391557216644287	0.514933466911316	23.630126953125	0.00873538758605719	0.00191722682211548	-0.00619963090866804	-0.00165419070981443
5	-0.716231524944305	0.190259143710136	23.82493019104	0.00321592413820326	-0.00165419070981443	-0.00977104809135199	0.00191722682211548
6	-1.04090583324432	-0.134415164589882	23.7599964141846	0.00159255252219737	0.00321592413820326	0.00548864435404539	-0.00295288790948689
7	-0.716231524944305	0.839607775211334	23.6950607299805	-0.00230353930965066	-0.0026282137259841	-0.00814767740666866	0.00483929552137852
8	-0.716231524944305	1.16428208351135	23.3703861236572	0.00451462110504508	0.00159255252219737	0.00126787810586393	0.00418994715437293
9	-0.0668829083442688	0.514933466911316	23.630126953125	0.00678734155371785	-0.000355493422830477	-0.0172385573387146	-0.00360223650932312
10	-0.716231524944305	0.839607775211334	23.3703861236572	0.00256657530553639	0.00613799272105098	-0.000680167751852423	-0.0026282137259841
11	-1.04090583324432	0.514933466911316	23.6950607299805	-0.00717365415766835	-0.00230353930965066	-0.00749832857400179	0.000293855206109583
12	0.25779139995575	-0.134415164589882	24.0197353363037	0.0022419011220336	0.00191722682211548	-0.00230353930965066	-0.00327756232582033
13	0.582465708255768	-0.134415164589882	23.6950607299805	0.000618529506027699	0.000943203864153475	0.00289124972186983	0.00289124972186983
14	-1.04090583324432	0.839607775211334	23.3703861236572	0.00581331877037883	0.00289124972186983	-0.00457625929266214	-0.00457625929266214
15	-0.716231524944305	0.839607775211334	23.82493019104	0.00418994715437293	0.00548864435404539	-0.00652430532500148	0.00321592413820326
16	-0.716231524944305	1.16428208351135	23.630126953125	-0.00684897974133492	-0.00132951640989631	-0.00555028254166245	-0.0113944197073579
17	-0.716231524944305	0.839607775211334	23.82493019104	-0.00652430532500148	-0.00132951640989631	0.00548864435404539	0.00418994715437293
18	-0.716231524944305	1.48895645141602	23.8898658752441	0.0123068047687411	0.00191722682211548	-0.00165419070981443	0.000618529506027699
19	0.582465708255768	-0.134415164589882	23.9547996520996	0.00808603875339031	0.00548864435404539	-0.00782300252467394	-0.00132951640989631
20	-0.391557216644287	1.16428208351135	23.6950607299805	0.00256657530553639	0.00159255252219737	-0.00360223650932312	-0.00230353930965066
21	-0.391557216644287	1.48895645141602	23.5002555847168	0.00191722682211548	0.000618529506027699	-0.00132951640989631	-0.00230353930965066
22	0.25779139995575	-0.134415164589882	23.630126953125	0.00321592413820326	0.00483929552137852	-0.00165419070981443	-0.00230353930965066
23	-0.391557216644287	0.839607775211334	23.5002555847168	0.00581331877037883	-0.00327756232582033	0.000943203864153475	-0.0026282137259841
24	-1.04090583324432	1.16428208351135	23.8898658752441	0.00483929552137852	-0.00425158534198999	-0.00392691092565656	-0.00425158534198999
25	-0.0668829083442688	0.190259143710136	24.0846710205078	0.00289124972186983	0.00418994715437293	-0.00425158534198999	-0.00327756232582033
26	-0.0668829083442688	1.16428208351135	23.8898658752441	0.0103587592020631	-0.00197886489331722	0.00159255252219737	-0.000355493422830477
27	-0.391557216644287	0.839607775211334	23.6950607299805	0.00548864435404539	-0.000355493422830477	-0.00782300252467394	0.000293855206109583
28	-0.391557216644287	1.48895645141602	24.1496047973633	-3.08191010844894e-05	-0.00522560812532902	-0.00814767740666866	0.00646266713738441
29	0.25779139995575	0.839607775211334	23.7599964141846	-0.00490093370899558	0.00548864435404539	-0.00912170019000769	-0.00295288790948689
30	-1.04090583324432	0.514933466911316	24.1496047973633	0.000293855206109583	0.00938473641872406	-0.0026282137259841	-0.00555028254166245
31	-0.391557216644287	0.839607775211334	23.5651912689209	0.000943203864153475	0.011982130818069	-0.00717365415766835	-0.000355493422830477
32	-0.0668829083442688	0.514933466911316	23.82493019104	0.00613799272105098	0.000943203864153475	0.00483929552137852	-0.00197886489331722
33	0.582465708255768	-0.134415164589882	23.5651912689209	0.00743668992072344	0.00516396993771195	-0.00165419070981443	0.00613799272105098
34	-1.04090583324432	1.48895645141602	23.3703861236572	0.00483929552137852	0.00289124972186983	-0.00490093370899558	-0.00684897974133492
35	0.582465708255768	1.16428208351135	23.7599964141846	-0.00197886489331722	0.00613799272105098	-0.00749832857400179	-0.00197886489331722
36	-1.04090583324432	1.16428208351135	23.6950607299805	-0.00295288790948689	0.00613799272105098	-0.00392691092565656	-0.000680167751852423
37	-1.04090583324432	1.16428208351135	23.6950607299805	0.00159255252219737	-0.00165419070981443	-0.00295288790948689	0.00613799272105098
38	-0.716231524944305	0.514933466911316	23.8898658752441	0.000293855206109583	0.00906006153672934	0.00678734155371785	0.00906006153672934
39	-0.0668829083442688	-0.134415164589882	23.8898658752441	0.00418994715437293	0.00678734155371785	-0.0130177913233638	-0.000680167751852423
40	-1.69025444984436	0.514933466911316	23.8898658752441	-0.00652430532500148	0.00418994715437293	-0.00100484199356288	-0.00197886489331722
41	-1.69025444984436	1.16428208351135	24.0846710205078	-0.00392691092565656	-0.00555028254166245	-0.00457625929266214	0.00873538758605719
42	-1.04090583324432	-0.134415164589882	24.344409942627	-0.00327756232582033	0.00516396993771195	0.00191722682211548	0.00321592413820326
43	-1.04090583324432	0.839607775211334	23.7599964141846	-0.000680167751852423	0.00646266713738441	0.00938473641872406	0.00191722682211548
44	-1.69025444984436	0.839607775211334	23.5651912689209	-0.00619963090866804	-3.08191010844894e-05	0.00289124972186983	-0.0026282137259841
45	-1.69025444984436	0.839607775211334	24.0197353363037	-0.00165419070981443	0.00354059832170606	0.00191722682211548	0.00581331877037883
46	-2.01492881774902	0.190259143710136	23.8898658752441	-0.0117190945893526	-0.000680167751852423	0.00548864435404539	-0.000680167751852423
47	-1.04090583324432	0.839607775211334	24.344409942627	-0.0107450718060136	0.00386527273803949	-0.00295288790948689	0.00418994715437293
48	-2.01492881774902	0.514933466911316	23.82493019104	0.00516396993771195	0.00386527273803949	-0.0026282137259841	0.00321592413820326
49	-1.04090583324432	0.514933466911316	23.4353218078613	0.00126787810586393	0.00256657530553639	-0.00847235135734081	-0.00457625929266214
50	-1.04090583324432	0.514933466911316	23.5651912689209	-0.00490093370899558	-0.000680167751852423	-0.00360223650932312	-0.00100484199356288
51	-1.04090583324432	0.514933466911316	23.4353218078613	-0.00295288790948689	-0.00230353930965066	-0.00165419070981443	-0.00425158534198999
52	-0.716231524944305	-0.134415164589882	23.9547996520996	-0.00457625929266214	-0.000355493422830477	-0.00165419070981443	0.00159255252219737
53	-0.0668829083442688	-0.134415164589882	23.7599964141846	0.00548864435404539	0.00613799272105098	0.00483929552137852	0.00516396993771195
54	-1.69025444984436	0.839607775211334	23.630126953125	0.00256657530553639	0.00159255252219737	-0.0026282137259841	-3.08191010844894e-05
55	-1.04090583324432	0.839607775211334	23.4353218078613	-0.00165419070981443	0.0103587592020631	-0.00782300252467394	-0.0104203969240189
56	-1.36558020114899	0.839607775211334	23.6950607299805	0.00386527273803949	0.00354059832170606	0.00808603875339031	0.000293855206109583
57	-1.04090583324432	0.839607775211334	23.7599964141846	0.00159255252219737	-0.000355493422830477	-0.00230353930965066	-0.00295288790948689
58	-0.716231524944305	0.839607775211334	24.0197353363037	0.00841071270406246	0.00418994715437293	-3.08191010844894e-05	-0.00100484199356288
59	-0.0668829083442688	0.190259143710136	24.2794742584229	0.00483929552137852	0.00581331877037883	0.0022419011220336	-0.000680167751852423
60	-0.716231524944305	0.839607775211334	24.1496047973633	-0.00100484199356288	-0.000680167751852423	0.000293855206109583	-0.00100484199356288
61	-1.04090583324432	1.48895645141602	23.7599964141846	0.000943203864153475	-3.08191010844894e-05	0.000618529506027699	-0.00684897974133492
62	-0.0668829083442688	-0.459089487791061	24.2794742584229	-0.000355493422830477	-0.00522560812532902	0.00354059832170606	-0.0026282137259841
63	-0.0668829083442688	0.514933466911316	23.5651912689209	0.00711201597005129	0.00386527273803949	0.000618529506027699	0.00678734155371785
64	-1.04090583324432	0.514933466911316	24.1496047973633	0.012956153601408	0.00906006153672934	-0.0026282137259841	-0.000680167751852423
65	-0.716231524944305	1.16428208351135	23.9547996520996	-0.00165419070981443	0.00808603875339031	-0.0110697457566857	-0.00684897974133492
66	-1.04090583324432	0.514933466911316	23.8898658752441	-0.00295288790948689	-0.00587495695799589	0.00126787810586393	0.00678734155371785
67	-1.04090583324432	1.16428208351135	23.3703861236572	0.000293855206109583	0.000618529506027699	-0.00847235135734081	0.00386527273803949
68	-0.391557216644287	0.839607775211334	23.5651912689209	0.000943203864153475	-0.00165419070981443	-3.08191010844894e-05	-0.00327756232582033
69	0.25779139995575	0.190259143710136	23.6950607299805	0.00321592413820326	0.00191722682211548	-0.00490093370899558	-0.000355493422830477
70	-0.716231524944305	0.514933466911316	23.7599964141846	-0.00717365415766835	0.000618529506027699	-0.00327756232582033	-0.0026282137259841
71	-0.716231524944305	0.839607775211334	23.7599964141846	-0.0026282137259841	-0.00652430532500148	-0.0117190945893526	-0.00295288790948689
72	0.582465708255768	-1.10843813419342	23.8898658752441	-3.08191010844894e-05	-0.00457625929266214	-0.0026282137259841	0.00678734155371785
73	0.25779139995575	-0.134415164589882	23.5002555847168	0.00386527273803949	-0.00165419070981443	-0.00197886489331722	-0.00457625929266214
74	-0.716231524944305	0.190259143710136	23.5651912689209	0.00646266713738441	0.00354059832170606	-0.0139918150380254	-0.0113944197073579
75	-0.716231524944305	0.190259143710136	23.5651912689209	-0.00749832857400179	0.00191722682211548	-0.00555028254166245	-0.00912170019000769
76	-0.391557216644287	-0.783763766288757	23.7599964141846	-0.00425158534198999	-0.00457625929266214	-0.0026282137259841	-0.00360223650932312
77	-1.04090583324432	0.190259143710136	23.6950607299805	-0.00392691092565656	-0.00977104809135199	-0.00457625929266214	-0.00197886489331722
78	-0.391557216644287	-0.134415164589882	23.5651912689209	-0.00295288790948689	-0.0104203969240189	0.00126787810586393	0.00808603875339031
79	-0.0668829083442688	-1.10843813419342	23.6950607299805	0.00256657530553639	-0.00230353930965066	-0.00782300252467394	-0.00522560812532902
80	-0.0668829083442688	-0.459089487791061	23.6950607299805	-0.00457625929266214	0.00191722682211548	-0.0126931173726916	0.00646266713738441
81	-0.716231524944305	0.190259143710136	23.630126953125	0.00256657530553639	-0.0110697457566857	-0.000355493422830477	-0.000680167751852423
82	0.582465708255768	-1.75778675079346	24.2794742584229	-0.00360223650932312	-0.0123684434220195	0.00256657530553639	0.00906006153672934
83	-0.391557216644287	-0.134415164589882	23.9547996520996	0.0106834331527352	-3.08191010844894e-05	0.00548864435404539	0.00451462110504508
84	-0.0668829083442688	-0.459089487791061	23.6950607299805	0.00126787810586393	-0.00392691092565656	-0.00782300252467394	0.00256657530553639
85	-0.391557216644287	0.190259143710136	24.0197353363037	0.000618529506027699	-3.08191010844894e-05	-0.00684897974133492	-0.00197886489331722
86	-0.0668829083442688	-1.10843813419342	24.0197353363037	-0.00295288790948689	-0.00295288790948689	-0.00360223650932312	-0.00587495695799589
87	-0.716231524944305	0.190259143710136	23.7599964141846	0.000618529506027699	-0.00977104809135199	-0.00197886489331722	0.00613799272105098
88	-0.0668829083442688	-0.134415164589882	23.7599964141846	0.00386527273803949	0.000943203864153475	0.00159255252219737	-0.00360223650932312
89	-0.391557216644287	-0.134415164589882	23.6950607299805	0.00386527273803949	-0.00165419070981443	0.00289124972186983	0.00516396993771195
90	-0.0668829083442688	-0.134415164589882	23.6950607299805	0.000618529506027699	-0.00327756232582033	-0.0110697457566857	-3.08191010844894e-05
91	-1.04090583324432	0.190259143710136	23.7599964141846	-0.00392691092565656	-0.00165419070981443	0.0103587592020631	0.00289124972186983
92	0.582465708255768	-0.783763766288757	24.0846710205078	-0.00652430532500148	-0.00684897974133492	-0.00295288790948689	0.00516396993771195
93	0.25779139995575	-0.783763766288757	23.8898658752441	0.00808603875339031	0.000943203864153475	0.00159255252219737	0.00256657530553639
94	-0.391557216644287	0.839607775211334	23.9547996520996	0.00906006153672934	-0.000355493422830477	-0.0113944197073579	-0.00392691092565656
95	-1.36558020114899	0.514933466911316	23.82493019104	0.00289124972186983	0.0022419011220336	-0.00652430532500148	-0.00587495695799589
96	-0.391557216644287	0.839607775211334	23.82493019104	0.00321592413820326	-0.00457625929266214	0.0106834331527352	0.00321592413820326
97	-0.716231524944305	0.839607775211334	23.630126953125	-0.00165419070981443	0.00191722682211548	0.00711201597005129	0.00841071270406246
98	-0.716231524944305	0.514933466911316	23.630126953125	0.00776136433705688	-0.00230353930965066	0.000943203864153475	0.00159255252219737
99	-0.391557216644287	-0.459089487791061	24.2145404815674	0.00776136433705688	0.00483929552137852	-0.00977104809135199	0.000618529506027699
100	-0.716231524944305	0.839607775211334	24.2145404815674	0.00289124972186983	0.00906006153672934	-0.00100484199356288	-0.00392691092565656
101	-0.391557216644287	0.514933466911316	23.82493019104	-0.00295288790948689	-0.00230353930965066	0.00354059832170606	-0.0026282137259841
102	0.25779139995575	-0.459089487791061	23.7599964141846	-0.000680167751852423	-0.00879702530801296	0.0022419011220336	0.0022419011220336
103	0.25779139995575	0.190259143710136	23.630126953125	-0.00684897974133492	0.00191722682211548	-0.00522560812532902	0.000293855206109583
104	-0.716231524944305	0.514933466911316	23.5651912689209	0.00483929552137852	0.0022419011220336	-0.00425158534198999	0.000943203864153475
105	-1.04090583324432	0.514933466911316	23.8898658752441	0.00126787810586393	-0.00587495695799589	-0.00100484199356288	-0.00522560812532902
106	-0.716231524944305	0.190259143710136	24.0197353363037	-3.08191010844894e-05	0.00289124972186983	0.00289124972186983	-0.00197886489331722
107	-1.04090583324432	1.16428208351135	23.5651912689209	0.00548864435404539	-0.00522560812532902	-3.08191010844894e-05	0.00321592413820326
108	-0.391557216644287	0.839607775211334	23.6950607299805	0.000618529506027699	0.00126787810586393	0.00159255252219737	0.00451462110504508
109	-0.0668829083442688	0.190259143710136	23.82493019104	0.00776136433705688	0.00970941036939621	-0.00295288790948689	-0.000680167751852423
110	-0.716231524944305	0.839607775211334	23.6950607299805	-0.00132951640989631	-0.00717365415766835	-0.0100957229733467	-0.0107450718060136
111	-0.716231524944305	1.16428208351135	23.7599964141846	0.00418994715437293	0.00191722682211548	0.00548864435404539	0.00289124972186983
112	-0.391557216644287	-0.459089487791061	24.0197353363037	-3.08191010844894e-05	-0.00165419070981443	-0.0026282137259841	0.00191722682211548
113	-0.0668829083442688	-0.459089487791061	23.630126953125	0.00289124972186983	-3.08191010844894e-05	0.00386527273803949	0.000943203864153475
114	-0.716231524944305	1.16428208351135	23.5002555847168	0.01100810803473	0.00321592413820326	-0.00782300252467394	-0.00555028254166245
115	-1.04090583324432	0.839607775211334	23.5651912689209	-0.00165419070981443	-0.00230353930965066	-0.00132951640989631	-3.08191010844894e-05
116	-0.391557216644287	0.839607775211334	23.5651912689209	0.000943203864153475	0.00418994715437293	0.00808603875339031	-0.00360223650932312
117	-1.04090583324432	0.514933466911316	24.0197353363037	-0.00490093370899558	0.000943203864153475	0.00483929552137852	0.00873538758605719
118	-0.0668829083442688	0.839607775211334	23.82493019104	0.0158782228827477	0.00191722682211548	-0.0026282137259841	-0.00230353930965066
119	0.25779139995575	0.190259143710136	23.630126953125	0.00873538758605719	0.00483929552137852	-0.0117190945893526	0.00289124972186983
120	-0.716231524944305	0.839607775211334	23.3054523468018	0.00321592413820326	0.00126787810586393	-0.00490093370899558	-0.00977104809135199
121	-0.391557216644287	0.839607775211334	23.6950607299805	-3.08191010844894e-05	0.00256657530553639	-0.00132951640989631	0.000943203864153475
122	0.582465708255768	0.190259143710136	23.630126953125	-0.00100484199356288	0.000943203864153475	0.00548864435404539	0.000943203864153475
123	-0.0668829083442688	0.190259143710136	23.9547996520996	0.0171769186854362	0.00548864435404539	-0.00977104809135199	0.00191722682211548
124	-0.716231524944305	1.16428208351135	24.0197353363037	-3.08191010844894e-05	0.00613799272105098	0.00191722682211548	0.00191722682211548
125	-0.391557216644287	-0.134415164589882	23.6950607299805	-0.00392691092565656	0.00159255252219737	-0.017887907102704	-0.00100484199356288
126	-0.0668829083442688	0.190259143710136	23.7599964141846	0.00483929552137852	0.00581331877037883	-0.00100484199356288	0.00386527273803949
127	-0.0668829083442688	-0.783763766288757	24.0197353363037	0.00354059832170606	0.00191722682211548	-0.00879702530801296	0.0022419011220336
128	-0.716231524944305	0.839607775211334	23.6950607299805	0.0022419011220336	0.000618529506027699	-0.00522560812532902	0.000618529506027699
129	-0.391557216644287	0.839607775211334	23.6950607299805	0.000618529506027699	0.00776136433705688	-0.00619963090866804	-0.00652430532500148
130	-0.391557216644287	1.16428208351135	23.6950607299805	0.000618529506027699	0.00743668992072344	-0.0136671401560307	-0.00457625929266214
131	-0.391557216644287	0.190259143710136	23.5651912689209	-0.0026282137259841	0.0022419011220336	-0.0026282137259841	0.00646266713738441
132	-0.391557216644287	1.16428208351135	23.2405166625977	0.00678734155371785	-0.00295288790948689	0.00191722682211548	0.00354059832170606
133	-0.391557216644287	0.190259143710136	23.3703861236572	0.00256657530553639	-0.00100484199356288	-0.00555028254166245	0.00289124972186983
134	0.25779139995575	0.190259143710136	23.7599964141846	0.00418994715437293	0.00743668992072344	-0.00912170019000769	-0.00327756232582033
135	0.582465708255768	-0.134415164589882	23.9547996520996	0.00354059832170606	-0.00165419070981443	-0.0146411629393697	-0.00457625929266214
136	-0.0668829083442688	0.190259143710136	23.5002555847168	0.000943203864153475	0.00418994715437293	-0.000680167751852423	0.00126787810586393
137	-0.0668829083442688	0.190259143710136	23.7599964141846	0.00613799272105098	-0.00327756232582033	-0.00912170019000769	0.00483929552137852
138	-0.391557216644287	1.16428208351135	23.4353218078613	0.00159255252219737	0.0100340843200684	0.00354059832170606	-0.00295288790948689
139	-0.391557216644287	0.190259143710136	23.7599964141846	-0.000680167751852423	0.00256657530553639	0.000943203864153475	-0.00165419070981443
140	-0.391557216644287	0.190259143710136	23.9547996520996	-0.00165419070981443	0.00386527273803949	-0.0026282137259841	-0.00327756232582033
141	-0.0668829083442688	0.839607775211334	24.0846710205078	-0.00165419070981443	0.00191722682211548	-0.00360223650932312	-0.00100484199356288
142	0.25779139995575	-0.134415164589882	24.0197353363037	0.00548864435404539	-0.00132951640989631	-0.00100484199356288	-0.00360223650932312
143	-0.0668829083442688	0.514933466911316	23.630126953125	0.00451462110504508	0.00386527273803949	0.00191722682211548	0.000618529506027699
144	-0.716231524944305	-0.134415164589882	23.7599964141846	0.00678734155371785	-0.00457625929266214	-0.00457625929266214	-0.00132951640989631
145	0.907140016555786	-0.459089487791061	23.7599964141846	0.0113327819854021	0.00256657530553639	-0.00684897974133492	-3.08191010844894e-05
146	0.25779139995575	0.190259143710136	23.9547996520996	-0.00944637414067984	-0.000680167751852423	-0.00295288790948689	-0.000355493422830477
147	0.582465708255768	-0.134415164589882	24.2794742584229	-0.00197886489331722	-0.0026282137259841	-0.000680167751852423	0.00159255252219737
148	0.25779139995575	-0.134415164589882	24.0197353363037	0.0022419011220336	0.00548864435404539	-0.00132951640989631	0.00126787810586393
149	-0.0668829083442688	-0.134415164589882	23.9547996520996	0.00191722682211548	0.0145795252174139	-0.00197886489331722	0.0022419011220336
150	-0.716231524944305	0.839607775211334	23.5002555847168	-0.00132951640989631	0.00159255252219737	-0.00197886489331722	-0.00457625929266214
151	0.582465708255768	-0.134415164589882	23.6950607299805	-0.00717365415766835	-0.000680167751852423	-0.00782300252467394	-0.00100484199356288
152	-0.716231524944305	0.839607775211334	23.630126953125	-0.000355493422830477	0.00159255252219737	0.01100810803473	-0.00392691092565656
153	-0.391557216644287	-0.134415164589882	24.0197353363037	0.00418994715437293	0.00646266713738441	-0.0104203969240189	0.00873538758605719
154	-0.0668829083442688	-0.134415164589882	23.630126953125	0.00159255252219737	0.00678734155371785	0.00159255252219737	0.00516396993771195
155	0.582465708255768	-0.134415164589882	23.630126953125	0.00256657530553639	-3.08191010844894e-05	-0.00197886489331722	-0.0026282137259841
156	-0.0668829083442688	-0.134415164589882	24.0197353363037	-0.00132951640989631	0.00678734155371785	-0.00100484199356288	0.00159255252219737
157	-0.0668829083442688	-0.134415164589882	24.0846710205078	0.0113327819854021	-0.00197886489331722	0.00483929552137852	0.00483929552137852
158	-1.04090583324432	1.16428208351135	23.8898658752441	-0.000680167751852423	0.0022419011220336	0.00581331877037883	0.00841071270406246
159	-0.391557216644287	-0.459089487791061	24.0846710205078	0.00159255252219737	0.0022419011220336	-0.00327756232582033	-0.00327756232582033
160	-0.716231524944305	-0.134415164589882	23.82493019104	-0.00749832857400179	0.0022419011220336	-0.00392691092565656	0.00159255252219737
161	-1.36558020114899	0.839607775211334	23.7599964141846	-0.00847235135734081	-0.00165419070981443	0.00386527273803949	0.000943203864153475
162	-1.04090583324432	-0.134415164589882	23.82493019104	-0.0139918150380254	0.00191722682211548	0.00418994715437293	0.00451462110504508
163	-2.01492881774902	1.16428208351135	23.6950607299805	-0.00295288790948689	0.00289124972186983	0.00418994715437293	0.00808603875339031
164	-1.36558020114899	-0.134415164589882	24.0846710205078	-0.00327756232582033	0.000943203864153475	0.00191722682211548	-0.00165419070981443
165	-1.04090583324432	0.190259143710136	24.344409942627	-0.00490093370899558	-0.0026282137259841	0.000943203864153475	0.00159255252219737
166	-1.04090583324432	0.190259143710136	23.82493019104	-0.00847235135734081	0.00289124972186983	-0.00814767740666866	-0.00132951640989631
167	-1.36558020114899	0.190259143710136	23.3054523468018	-0.00100484199356288	-0.0026282137259841	0.00581331877037883	-0.00165419070981443
168	-1.36558020114899	0.514933466911316	23.82493019104	-0.00652430532500148	0.0022419011220336	-0.00360223650932312	0.0123068047687411
169	-0.716231524944305	-0.459089487791061	23.7599964141846	-0.00360223650932312	0.00808603875339031	0.000943203864153475	-0.00392691092565656
170	-2.33960318565369	-0.459089487791061	23.8898658752441	-0.00847235135734081	0.00159255252219737	0.0022419011220336	-0.00132951640989631
171	-2.01492881774902	0.839607775211334	23.82493019104	-0.00847235135734081	0.00483929552137852	-0.00132951640989631	-0.00165419070981443
172	-1.69025444984436	-0.459089487791061	23.82493019104	-0.00587495695799589	0.000943203864153475	-0.00490093370899558	0.00743668992072344
173	-1.36558020114899	0.514933466911316	23.6950607299805	-0.00295288790948689	-3.08191010844894e-05	0.000618529506027699	0.000293855206109583
174	-1.04090583324432	-0.459089487791061	23.7599964141846	0.00191722682211548	0.00581331877037883	0.00191722682211548	0.000943203864153475
175	-0.716231524944305	0.839607775211334	23.5651912689209	-0.00295288790948689	0.00516396993771195	-0.00425158534198999	-0.00684897974133492
176	-1.04090583324432	0.190259143710136	24.0197353363037	-0.00814767740666866	0.0022419011220336	0.000618529506027699	0.00256657530553639
177	-0.0668829083442688	0.190259143710136	23.8898658752441	0.00548864435404539	-0.00425158534198999	0.00646266713738441	-0.00197886489331722
178	-0.391557216644287	-0.134415164589882	24.0197353363037	-0.00392691092565656	0.00321592413820326	-0.00327756232582033	0.00191722682211548
179	-0.391557216644287	0.190259143710136	23.7599964141846	-0.000680167751852423	0.00516396993771195	-0.00490093370899558	-0.00425158534198999
180	-0.0668829083442688	-0.134415164589882	23.8898658752441	0.00126787810586393	-0.000680167751852423	-0.00392691092565656	-0.00555028254166245
181	-0.716231524944305	0.514933466911316	24.1496047973633	-0.0026282137259841	0.00126787810586393	0.0152288740500808	-0.00165419070981443
182	-0.0668829083442688	0.514933466911316	23.9547996520996	0.00743668992072344	-0.00230353930965066	-0.00749832857400179	0.00613799272105098
183	-0.716231524944305	0.839607775211334	23.82493019104	0.000293855206109583	0.000618529506027699	-0.00165419070981443	0.00256657530553639
184	-0.0668829083442688	-0.134415164589882	23.8898658752441	0.00159255252219737	0.00646266713738441	-0.00360223650932312	-0.0026282137259841
185	-0.0668829083442688	0.190259143710136	23.8898658752441	-0.000680167751852423	0.00451462110504508	-0.00912170019000769	0.000943203864153475
186	0.25779139995575	0.839607775211334	23.5651912689209	-0.0026282137259841	0.000293855206109583	-0.00912170019000769	-0.0026282137259841
187	-0.716231524944305	1.48895645141602	23.8898658752441	0.0100340843200684	-0.00132951640989631	0.00483929552137852	-0.00132951640989631
188	-0.0668829083442688	-0.459089487791061	23.8898658752441	0.0022419011220336	0.00548864435404539	-0.00295288790948689	0.00516396993771195
189	0.25779139995575	-0.134415164589882	23.7599964141846	-0.00490093370899558	0.00743668992072344	-0.00327756232582033	-0.00749832857400179
190	0.582465708255768	-0.459089487791061	24.0846710205078	-0.00457625929266214	-0.00295288790948689	-0.0146411629393697	0.00386527273803949
191	-0.716231524944305	0.839607775211334	23.8898658752441	-0.00587495695799589	0.0022419011220336	-0.00165419070981443	-0.000355493422830477
192	0.582465708255768	-0.783763766288757	24.2145404815674	0.00613799272105098	-0.00912170019000769	0.00159255252219737	0.00483929552137852
193	-0.0668829083442688	-0.783763766288757	23.82493019104	-3.08191010844894e-05	-0.00392691092565656	-0.00684897974133492	0.00289124972186983
194	-0.391557216644287	-0.134415164589882	23.82493019104	-0.00230353930965066	-0.00360223650932312	0.000618529506027699	0.00354059832170606
195	-0.716231524944305	0.190259143710136	23.5651912689209	0.00743668992072344	-0.00619963090866804	-0.00165419070981443	-0.00230353930965066
196	-0.716231524944305	-0.134415164589882	23.8898658752441	0.00776136433705688	-0.00749832857400179	-0.00912170019000769	0.00516396993771195
197	0.25779139995575	-0.134415164589882	23.8898658752441	0.00354059832170606	-0.00684897974133492	0.00516396993771195	-0.00197886489331722
198	0.907140016555786	-1.43311238288879	24.0197353363037	0.00451462110504508	-0.00132951640989631	-0.0113944197073579	-0.00132951640989631
199	-0.391557216644287	-0.783763766288757	23.7599964141846	0.00321592413820326	-0.00100484199356288	-0.000680167751852423	-0.00100484199356288
200	0.582465708255768	-1.10843813419342	23.6950607299805	-0.00490093370899558	-3.08191010844894e-05	-0.00847235135734081	-0.00230353930965066
201	-0.391557216644287	-1.10843813419342	23.6950607299805	0.00126787810586393	-0.00522560812532902	-0.00652430532500148	-0.00132951640989631
202	-0.391557216644287	0.190259143710136	23.7599964141846	0.00808603875339031	-0.00652430532500148	0.00386527273803949	0.000618529506027699
203	-0.0668829083442688	-0.783763766288757	24.0197353363037	0.0022419011220336	-0.00100484199356288	0.00548864435404539	0.00159255252219737
204	0.582465708255768	-0.783763766288757	23.8898658752441	-0.0120437685400248	0.00289124972186983	-0.00360223650932312	-0.000680167751852423
205	-1.04090583324432	0.190259143710136	23.8898658752441	-0.00360223650932312	0.000618529506027699	-0.00100484199356288	-0.00457625929266214
206	-0.0668829083442688	0.514933466911316	23.7599964141846	-0.0026282137259841	-0.00555028254166245	-0.00587495695799589	0.00159255252219737
207	-0.716231524944305	0.514933466911316	23.5002555847168	0.00191722682211548	-3.08191010844894e-05	0.00516396993771195	-0.00425158534198999
208	-0.391557216644287	0.514933466911316	23.5002555847168	0.00126787810586393	0.00321592413820326	-0.00684897974133492	-0.00327756232582033
209	0.25779139995575	-0.459089487791061	24.0846710205078	0.0126314787194133	0.00613799272105098	-0.00847235135734081	-0.00490093370899558
210	0.25779139995575	-0.783763766288757	24.0197353363037	0.00938473641872406	0.00256657530553639	0.00483929552137852	0.00386527273803949
211	-1.04090583324432	0.514933466911316	24.2145404815674	-0.000355493422830477	0.000943203864153475	-0.00944637414067984	-0.00652430532500148
212	0.907140016555786	-0.459089487791061	23.6950607299805	0.00613799272105098	0.000943203864153475	0.00191722682211548	0.00776136433705688
213	-0.716231524944305	0.839607775211334	23.3703861236572	0.00483929552137852	0.00451462110504508	0.00613799272105098	-0.0026282137259841
214	-0.391557216644287	0.839607775211334	23.6950607299805	0.00418994715437293	0.00678734155371785	0.000293855206109583	0.0022419011220336
215	-0.391557216644287	0.514933466911316	23.8898658752441	0.00711201597005129	-0.00360223650932312	0.000943203864153475	-0.00425158534198999
216	-0.716231524944305	1.48895645141602	24.0197353363037	-0.00425158534198999	0.000293855206109583	-0.00619963090866804	0.00451462110504508
217	-0.716231524944305	0.190259143710136	24.1496047973633	-0.00555028254166245	0.00289124972186983	0.0132808275520802	0.00289124972186983
218	0.582465708255768	-0.459089487791061	23.7599964141846	0.00841071270406246	-0.000355493422830477	-0.00684897974133492	0.0022419011220336
219	-0.716231524944305	0.839607775211334	23.4353218078613	0.00418994715437293	0.00289124972186983	-0.000355493422830477	0.00126787810586393
220	-0.0668829083442688	0.839607775211334	23.5002555847168	-0.00360223650932312	0.00321592413820326	-0.00684897974133492	-0.00425158534198999
221	0.25779139995575	-0.134415164589882	24.1496047973633	0.00126787810586393	-0.000680167751852423	-0.00360223650932312	-0.000355493422830477
222	-1.04090583324432	0.839607775211334	23.6950607299805	0.0136055024340749	0.000943203864153475	0.00289124972186983	0.00646266713738441
223	0.25779139995575	-0.459089487791061	23.9547996520996	0.000618529506027699	0.00548864435404539	-0.00165419070981443	0.000293855206109583
224	0.25779139995575	-0.459089487791061	23.5651912689209	0.0126314787194133	0.00451462110504508	-0.00100484199356288	0.00581331877037883
225	-1.04090583324432	0.839607775211334	23.6950607299805	-0.00100484199356288	0.00548864435404539	-0.00619963090866804	-0.00295288790948689
226	-0.391557216644287	0.514933466911316	23.630126953125	-0.00197886489331722	-0.000680167751852423	-0.0126931173726916	-0.00457625929266214
227	-1.04090583324432	0.514933466911316	23.6950607299805	0.00354059832170606	0.000618529506027699	-0.00555028254166245	0.000943203864153475
228	-0.391557216644287	0.839607775211334	23.630126953125	0.00970941036939621	0.00451462110504508	-0.00295288790948689	-0.0026282137259841
229	0.25779139995575	-0.459089487791061	23.9547996520996	0.00321592413820326	0.0126314787194133	-0.00619963090866804	0.00483929552137852
230	-0.0668829083442688	-0.134415164589882	23.5651912689209	0.000293855206109583	0.00256657530553639	-0.00490093370899558	-3.08191010844894e-05
231	-0.716231524944305	0.514933466911316	23.6950607299805	-0.00197886489331722	0.00776136433705688	0.00548864435404539	-0.00327756232582033
232	0.582465708255768	-0.134415164589882	23.3054523468018	-0.00814767740666866	-0.00425158534198999	0.00451462110504508	0.0022419011220336
233	-1.04090583324432	1.16428208351135	23.4353218078613	0.000943203864153475	-0.0100957229733467	-0.00457625929266214	-0.000680167751852423
234	-0.391557216644287	0.839607775211334	23.7599964141846	0.00321592413820326	-0.00100484199356288	-0.00587495695799589	-0.00619963090866804
235	-0.716231524944305	-0.459089487791061	23.9547996520996	0.000943203864153475	-0.00457625929266214	-0.0026282137259841	-0.00230353930965066
236	-0.0668829083442688	0.190259143710136	23.6950607299805	-0.00230353930965066	-0.00230353930965066	0.000943203864153475	-0.00197886489331722
237	-0.716231524944305	0.839607775211334	23.5002555847168	0.00548864435404539	0.00516396993771195	0.00776136433705688	0.00678734155371785
238	-0.391557216644287	0.839607775211334	23.4353218078613	0.00613799272105098	0.00516396993771195	0.00516396993771195	0.00126787810586393
239	-0.716231524944305	0.514933466911316	23.5002555847168	0.00289124972186983	0.00743668992072344	-0.00197886489331722	-0.0026282137259841
240	-0.716231524944305	1.16428208351135	23.9547996520996	-0.00327756232582033	0.00581331877037883	-0.00457625929266214	-0.00490093370899558
241	-0.0668829083442688	-0.134415164589882	24.0846710205078	-0.000680167751852423	0.00256657530553639	-0.00425158534198999	-0.000355493422830477
242	-1.04090583324432	1.16428208351135	23.5651912689209	0.00483929552137852	0.00159255252219737	-0.00717365415766835	-3.08191010844894e-05
243	-0.0668829083442688	-0.134415164589882	23.8898658752441	0.00970941036939621	-0.00619963090866804	-0.00619963090866804	0.00678734155371785
244	-0.391557216644287	1.16428208351135	23.82493019104	-3.08191010844894e-05	0.00743668992072344	-0.00749832857400179	-0.00619963090866804
245	-1.04090583324432	0.514933466911316	23.9547996520996	0.00321592413820326	0.00581331877037883	-0.00814767740666866	0.000293855206109583
246	-1.04090583324432	1.16428208351135	24.0846710205078	0.00289124972186983	-0.00327756232582033	-0.00749832857400179	-0.00684897974133492
247	-0.716231524944305	1.16428208351135	23.6950607299805	0.00483929552137852	-0.00327756232582033	-0.00944637414067984	-0.000680167751852423
248	-1.04090583324432	1.48895645141602	23.6950607299805	0.00678734155371785	0.00126787810586393	-0.00912170019000769	-0.0104203969240189
249	-0.391557216644287	0.514933466911316	23.82493019104	-3.08191010844894e-05	0.00808603875339031	-0.00944637414067984	-0.00522560812532902
250	0.25779139995575	0.839607775211334	23.6950607299805	0.00581331877037883	0.00191722682211548	-0.00684897974133492	-0.00847235135734081
251	0.582465708255768	-0.134415164589882	24.2794742584229	0.00159255252219737	-0.000680167751852423	-0.00944637414067984	-0.00360223650932312
252	-0.0668829083442688	1.16428208351135	24.0846710205078	-0.00425158534198999	0.00386527273803949	0.00289124972186983	-0.00555028254166245
253	-0.391557216644287	1.16428208351135	23.6950607299805	0.00873538758605719	-0.00197886489331722	-0.00717365415766835	0.00289124972186983
254	-0.391557216644287	0.190259143710136	24.0846710205078	-0.0149658378213644	0.00873538758605719	0.000293855206109583	-0.00555028254166245
255	0.582465708255768	-0.134415164589882	23.82493019104	-0.0130177913233638	-0.00165419070981443	-0.00230353930965066	0.000293855206109583
256	-0.391557216644287	0.190259143710136	23.630126953125	0.0194496400654316	0.00516396993771195	-0.0130177913233638	-0.00327756232582033
257	-0.391557216644287	0.839607775211334	23.8898658752441	-0.000355493422830477	0.00451462110504508	0.000943203864153475	0.000943203864153475
258	-1.04090583324432	1.48895645141602	24.1496047973633	-0.00132951640989631	0.00289124972186983	-0.00100484199356288	0.00841071270406246
259	-0.391557216644287	1.16428208351135	23.6950607299805	-0.0100957229733467	0.0126314787194133	-0.0130177913233638	0.00321592413820326
260	-1.36558020114899	0.839607775211334	23.5651912689209	0.000293855206109583	0.00581331877037883	-0.00165419070981443	0.011982130818069
261	-0.0668829083442688	0.839607775211334	23.6950607299805	-0.00782300252467394	-0.00100484199356288	0.00386527273803949	0.00191722682211548
262	-1.69025444984436	-0.134415164589882	24.1496047973633	-0.00425158534198999	-0.00132951640989631	0.000618529506027699	0.00711201597005129
263	-0.716231524944305	0.514933466911316	24.0846710205078	0.00581331877037883	-3.08191010844894e-05	-3.08191010844894e-05	0.00256657530553639
264	-1.69025444984436	0.839607775211334	24.0197353363037	-0.00457625929266214	0.012956153601408	-0.00522560812532902	0.00354059832170606
265	-0.716231524944305	-0.134415164589882	23.630126953125	-0.00230353930965066	-0.00132951640989631	0.000618529506027699	-0.00327756232582033
266	-1.04090583324432	-0.459089487791061	23.6950607299805	-0.0107450718060136	-0.000680167751852423	-0.00555028254166245	0.0022419011220336
267	-0.716231524944305	-0.134415164589882	23.8898658752441	-0.00749832857400179	-3.08191010844894e-05	0.00678734155371785	0.00646266713738441
268	-1.36558020114899	-0.134415164589882	23.82493019104	-0.00944637414067984	0.00321592413820326	-0.00197886489331722	0.00548864435404539
269	-1.04090583324432	-0.459089487791061	24.2794742584229	-0.00944637414067984	0.00516396993771195	-0.00490093370899558	0.00256657530553639
270	-1.36558020114899	1.16428208351135	23.82493019104	-0.00587495695799589	0.00256657530553639	-0.00295288790948689	0.000618529506027699
271	-1.36558020114899	0.514933466911316	24.0846710205078	-3.08191010844894e-05	-0.00392691092565656	0.00646266713738441	0.0022419011220336
272	-1.36558020114899	0.514933466911316	23.6950607299805	0.000943203864153475	0.00548864435404539	0.00191722682211548	0.00776136433705688
273	-1.69025444984436	0.839607775211334	23.6950607299805	-0.000355493422830477	-0.000680167751852423	0.00970941036939621	0.00159255252219737
274	-2.33960318565369	0.839607775211334	24.0197353363037	-0.00684897974133492	0.00711201597005129	0.000618529506027699	0.00159255252219737
275	-1.36558020114899	0.839607775211334	24.2145404815674	-0.00425158534198999	0.00776136433705688	-3.08191010844894e-05	0.000293855206109583
276	-2.01492881774902	0.839607775211334	23.5651912689209	-0.00717365415766835	0.0022419011220336	-0.00717365415766835	0.00256657530553639
277	-0.391557216644287	0.839607775211334	23.5651912689209	0.00191722682211548	0.00483929552137852	0.00776136433705688	0.00548864435404539
278	-0.391557216644287	-0.459089487791061	23.7599964141846	0.000618529506027699	0.00581331877037883	-0.00165419070981443	0.00483929552137852
279	-0.391557216644287	0.190259143710136	23.82493019104	0.00354059832170606	-0.00197886489331722	-0.00425158534198999	-0.00230353930965066
280	-0.716231524944305	-0.134415164589882	24.0846710205078	0.00159255252219737	0.000293855206109583	-0.000680167751852423	-0.000680167751852423
281	-1.69025444984436	0.839607775211334	23.9547996520996	-0.00295288790948689	0.000293855206109583	-0.00132951640989631	-0.00652430532500148
282	-0.716231524944305	0.190259143710136	23.82493019104	-0.00490093370899558	0.0022419011220336	0.00354059832170606	0.00321592413820326
283	-0.716231524944305	-0.459089487791061	23.5651912689209	0.00808603875339031	-0.000680167751852423	0.00354059832170606	-0.00392691092565656
284	-1.04090583324432	1.16428208351135	23.8898658752441	0.00386527273803949	0.0100340843200684	-0.0026282137259841	-0.00392691092565656
285	-1.04090583324432	1.16428208351135	23.8898658752441	-0.00619963090866804	-0.00587495695799589	-0.00717365415766835	0.000293855206109583
286	-1.04090583324432	0.839607775211334	24.0197353363037	-0.00360223650932312	0.000943203864153475	-0.00165419070981443	-0.00100484199356288
287	-0.716231524944305	1.48895645141602	23.82493019104	0.00483929552137852	0.00159255252219737	0.00321592413820326	0.00418994715437293
288	-1.04090583324432	0.839607775211334	23.5002555847168	0.00256657530553639	0.00191722682211548	-0.00360223650932312	-0.000355493422830477
289	-0.0668829083442688	0.514933466911316	23.6950607299805	-3.08191010844894e-05	0.0100340843200684	0.00548864435404539	-0.00587495695799589
290	-1.04090583324432	1.16428208351135	23.82493019104	0.0022419011220336	0.00418994715437293	-0.00165419070981443	-3.08191010844894e-05
291	-1.36558020114899	1.16428208351135	23.6950607299805	-0.00522560812532902	-0.00360223650932312	-0.00197886489331722	-0.00360223650932312
292	0.25779139995575	-0.783763766288757	24.2145404815674	0.00711201597005129	-0.00619963090866804	0.000618529506027699	0.00386527273803949
293	-0.0668829083442688	1.16428208351135	23.7599964141846	0.0100340843200684	0.00548864435404539	0.000618529506027699	-0.00327756232582033
294	-1.04090583324432	0.514933466911316	23.7599964141846	0.00289124972186983	0.00678734155371785	-0.00392691092565656	-0.00197886489331722
295	-0.716231524944305	0.839607775211334	23.7599964141846	0.00548864435404539	0.00354059832170606	-0.00327756232582033	-0.00587495695799589
296	-0.391557216644287	0.839607775211334	23.5651912689209	0.00191722682211548	-0.00360223650932312	-0.00457625929266214	0.00483929552137852
297	-1.04090583324432	1.16428208351135	23.6950607299805	-0.00100484199356288	-0.000680167751852423	-3.08191010844894e-05	0.00613799272105098
298	-0.391557216644287	1.16428208351135	24.2794742584229	0.00354059832170606	-0.00587495695799589	-0.00912170019000769	0.00548864435404539
299	0.25779139995575	0.190259143710136	23.7599964141846	-0.0198359526693821	-0.00132951640989631	0.000943203864153475	-3.08191010844894e-05
300	-0.391557216644287	0.190259143710136	23.630126953125	-0.00619963090866804	-0.00327756232582033	-0.00327756232582033	0.0022419011220336
301	-0.716231524944305	0.514933466911316	23.4353218078613	0.000943203864153475	-0.0100957229733467	0.00289124972186983	-0.00392691092565656
302	0.25779139995575	-1.43311238288879	23.82493019104	0.0022419011220336	-0.00782300252467394	0.000943203864153475	0.00321592413820326
303	-0.0668829083442688	-0.783763766288757	24.0846710205078	0.0136055024340749	-0.00392691092565656	0.00159255252219737	0.00678734155371785
304	-0.391557216644287	-0.459089487791061	24.0846710205078	0.00581331877037883	0.00191722682211548	-0.00619963090866804	-3.08191010844894e-05
305	-0.716231524944305	0.190259143710136	23.5002555847168	0.00646266713738441	0.000293855206109583	-0.0120437685400248	-0.00360223650932312
306	-0.0668829083442688	-0.783763766288757	23.4353218078613	-0.0026282137259841	-0.0130177913233638	-3.08191010844894e-05	-0.00197886489331722
307	-0.716231524944305	-0.134415164589882	23.630126953125	0.00841071270406246	-0.000680167751852423	0.00321592413820326	0.0022419011220336
308	-0.391557216644287	-0.459089487791061	23.6950607299805	0.00289124972186983	-0.00684897974133492	-0.00684897974133492	0.00646266713738441
309	0.25779139995575	-0.459089487791061	23.8898658752441	0.00256657530553639	-0.000355493422830477	0.000293855206109583	-0.00230353930965066
310	-0.391557216644287	-0.783763766288757	23.82493019104	-0.000355493422830477	-0.00944637414067984	-0.00132951640989631	-0.00392691092565656
311	-0.716231524944305	-0.134415164589882	23.5002555847168	-0.00749832857400179	-0.00782300252467394	-0.000355493422830477	0.00159255252219737
312	0.907140016555786	-1.75778675079346	23.82493019104	0.00548864435404539	0.00354059832170606	-0.00360223650932312	-0.00197886489331722
313	0.25779139995575	-0.783763766288757	23.7599964141846	0.00191722682211548	-0.0120437685400248	0.00418994715437293	0.00711201597005129
314	-0.0668829083442688	-0.134415164589882	23.6950607299805	0.00451462110504508	0.00418994715437293	-0.00230353930965066	-0.00457625929266214
315	-0.391557216644287	0.190259143710136	23.8898658752441	0.00159255252219737	-0.00457625929266214	-3.08191010844894e-05	-0.00360223650932312
316	-0.716231524944305	-0.134415164589882	23.630126953125	-0.00132951640989631	-0.000355493422830477	0.0022419011220336	0.00191722682211548
317	-1.04090583324432	0.190259143710136	23.5002555847168	0.000293855206109583	-0.0026282137259841	0.00126787810586393	0.00516396993771195
318	-0.391557216644287	0.190259143710136	23.5002555847168	0.00808603875339031	0.00516396993771195	0.0113327819854021	-0.00230353930965066
319	0.582465708255768	0.190259143710136	23.630126953125	-0.00587495695799589	0.000618529506027699	-0.00295288790948689	0.000293855206109583
320	-0.391557216644287	0.514933466911316	23.8898658752441	0.000293855206109583	-0.000355493422830477	-0.00230353930965066	-0.00327756232582033
321	-1.04090583324432	0.514933466911316	23.8898658752441	0.00321592413820326	-0.00295288790948689	0.011982130818069	0.00256657530553639
322	-0.0668829083442688	-0.134415164589882	23.7599964141846	-0.00392691092565656	-0.00879702530801296	0.000943203864153475	-0.00165419070981443
323	-0.0668829083442688	0.190259143710136	23.7599964141846	0.00613799272105098	0.00289124972186983	-0.00327756232582033	-0.0026282137259841
324	-1.04090583324432	0.514933466911316	23.6950607299805	-0.0026282137259841	0.00386527273803949	0.00126787810586393	-0.00230353930965066
325	-1.04090583324432	1.16428208351135	23.6950607299805	0.00516396993771195	0.00581331877037883	-0.00360223650932312	-0.00100484199356288
326	-1.04090583324432	0.839607775211334	23.6950607299805	0.00321592413820326	-0.00717365415766835	-0.00652430532500148	-0.00684897974133492
327	-0.716231524944305	0.839607775211334	24.0197353363037	0.000293855206109583	-0.00132951640989631	0.000618529506027699	0.000293855206109583
328	-1.04090583324432	1.16428208351135	23.5002555847168	0.00483929552137852	0.00159255252219737	0.00159255252219737	-0.00327756232582033
329	-0.0668829083442688	-0.459089487791061	23.6950607299805	0.011982130818069	0.00159255252219737	-0.00879702530801296	0.00159255252219737
330	-0.391557216644287	0.839607775211334	23.6950607299805	0.00483929552137852	0.00743668992072344	-3.08191010844894e-05	-0.00100484199356288
331	-0.716231524944305	0.514933466911316	23.6950607299805	0.00483929552137852	0.00613799272105098	-3.08191010844894e-05	-0.000355493422830477
332	-0.0668829083442688	-0.134415164589882	24.0846710205078	-0.00295288790948689	0.0022419011220336	0.00483929552137852	0.00386527273803949
333	0.25779139995575	-0.134415164589882	24.1496047973633	-0.00814767740666866	0.00354059832170606	-0.000680167751852423	0.00743668992072344
334	-0.716231524944305	1.16428208351135	23.4353218078613	0.00418994715437293	0.00191722682211548	-0.00425158534198999	-0.00457625929266214
335	-0.716231524944305	0.514933466911316	23.3054523468018	0.000943203864153475	-0.00132951640989631	-0.0117190945893526	-0.00652430532500148
336	-0.716231524944305	1.48895645141602	23.4353218078613	-0.00749832857400179	-0.00100484199356288	-0.00652430532500148	-0.00652430532500148
337	-1.04090583324432	0.839607775211334	23.630126953125	0.00321592413820326	-3.08191010844894e-05	-0.00100484199356288	0.0113327819854021
338	-0.716231524944305	1.16428208351135	23.630126953125	0.00418994715437293	-3.08191010844894e-05	-0.00230353930965066	-0.00197886489331722
339	-0.0668829083442688	-0.459089487791061	23.8898658752441	0.00516396993771195	0.00386527273803949	-0.00847235135734081	-0.00100484199356288
340	-0.716231524944305	1.16428208351135	23.2405166625977	0.00451462110504508	0.00159255252219737	-0.00295288790948689	-0.00847235135734081
341	-0.391557216644287	0.514933466911316	23.4353218078613	-0.00197886489331722	0.00126787810586393	-0.00652430532500148	0.00451462110504508
342	-1.36558020114899	0.514933466911316	23.630126953125	0.00321592413820326	-0.00425158534198999	-0.00814767740666866	-0.00132951640989631
343	0.582465708255768	-0.134415164589882	23.630126953125	0.00354059832170606	0.00483929552137852	-0.0026282137259841	0.00548864435404539
344	-0.716231524944305	1.48895645141602	23.630126953125	-0.0123684434220195	0.000943203864153475	-0.0107450718060136	-0.0133424662053585
345	-0.716231524944305	0.514933466911316	23.5651912689209	0.000943203864153475	0.00483929552137852	-0.0107450718060136	0.000943203864153475
346	-0.716231524944305	0.839607775211334	23.2405166625977	-0.00392691092565656	0.00159255252219737	-3.08191010844894e-05	-0.00425158534198999
347	-0.0668829083442688	0.839607775211334	23.1106472015381	-0.0026282137259841	0.00451462110504508	-0.00587495695799589	0.0022419011220336
348	-0.391557216644287	0.839607775211334	23.3054523468018	0.00646266713738441	0.00581331877037883	0.00646266713738441	0.000293855206109583
349	0.582465708255768	-0.134415164589882	23.5651912689209	0.00581331877037883	0.00873538758605719	-0.00684897974133492	-0.00230353930965066
350	-0.391557216644287	1.16428208351135	23.5002555847168	-0.00360223650932312	0.00548864435404539	-0.0026282137259841	0.000943203864153475
351	-0.0668829083442688	0.839607775211334	23.5651912689209	0.00808603875339031	0.00126787810586393	-0.00132951640989631	0.00289124972186983
352	0.25779139995575	-0.134415164589882	23.630126953125	0.00451462110504508	0.00678734155371785	-0.00782300252467394	0.00581331877037883
353	0.25779139995575	-0.134415164589882	23.4353218078613	0.0100340843200684	-0.00100484199356288	-0.00652430532500148	-0.000680167751852423
354	-1.04090583324432	1.16428208351135	23.5002555847168	-0.000680167751852423	0.00646266713738441	-0.00425158534198999	-0.0026282137259841
355	-0.716231524944305	0.839607775211334	23.9547996520996	-0.0130177913233638	0.00906006153672934	-0.00490093370899558	-3.08191010844894e-05
356	-1.04090583324432	0.839607775211334	23.8898658752441	-0.00457625929266214	-0.00197886489331722	-0.00100484199356288	-0.00100484199356288
357	-0.391557216644287	0.839607775211334	23.8898658752441	0.00548864435404539	-0.00425158534198999	0.00581331877037883	0.00386527273803949
358	-1.04090583324432	0.839607775211334	23.8898658752441	0.00159255252219737	0.00321592413820326	-0.00230353930965066	-0.00295288790948689
359	-0.0668829083442688	-0.134415164589882	23.630126953125	0.0103587592020631	0.0022419011220336	-0.00197886489331722	0.00808603875339031
360	-0.716231524944305	0.839607775211334	23.5002555847168	-0.00944637414067984	0.00776136433705688	0.00126787810586393	-3.08191010844894e-05
361	-0.391557216644287	0.839607775211334	23.5651912689209	0.00581331877037883	-0.00619963090866804	0.00159255252219737	0.00289124972186983
362	-0.716231524944305	0.190259143710136	24.1496047973633	0.000293855206109583	0.00451462110504508	0.00776136433705688	0.000618529506027699
363	-0.0668829083442688	-0.134415164589882	24.1496047973633	0.0106834331527352	0.00321592413820326	-0.00327756232582033	-0.000680167751852423
364	-0.716231524944305	0.839607775211334	23.630126953125	0.00191722682211548	0.00776136433705688	0.000943203864153475	-3.08191010844894e-05
365	-1.04090583324432	0.514933466911316	23.5002555847168	0.00159255252219737	0.00711201597005129	-0.00879702530801296	-0.0100957229733467
366	-0.716231524944305	0.839607775211334	23.5651912689209	-0.0026282137259841	-0.00360223650932312	-0.00100484199356288	-0.00360223650932312
367	-1.04090583324432	0.514933466911316	23.5651912689209	0.00776136433705688	0.000943203864153475	0.00646266713738441	-0.00100484199356288
368	-0.0668829083442688	0.514933466911316	24.2794742584229	-0.0104203969240189	0.00646266713738441	0.00256657530553639	0.00321592413820326
369	-0.391557216644287	0.190259143710136	24.0197353363037	0.00548864435404539	0.000618529506027699	-0.00587495695799589	-0.00912170019000769
370	-1.04090583324432	0.839607775211334	23.8898658752441	0.000293855206109583	0.00191722682211548	-0.00619963090866804	0.00126787810586393
371	-0.391557216644287	1.16428208351135	23.7599964141846	-0.00522560812532902	-0.00197886489331722	-0.00814767740666866	-0.00912170019000769
372	-0.716231524944305	0.514933466911316	24.2794742584229	-0.00360223650932312	-0.00132951640989631	0.0123068047687411	0.00516396993771195
373	-0.0668829083442688	-0.134415164589882	24.1496047973633	0.00159255252219737	0.012956153601408	0.00321592413820326	0.000943203864153475
374	-1.04090583324432	0.514933466911316	24.2145404815674	-0.000680167751852423	0.00581331877037883	-0.00360223650932312	-0.00490093370899558
375	-1.36558020114899	1.16428208351135	23.6950607299805	0.000293855206109583	0.00906006153672934	-0.00230353930965066	-0.00165419070981443
376	-1.69025444984436	0.839607775211334	23.82493019104	0.00159255252219737	-0.00100484199356288	-0.00619963090866804	-3.08191010844894e-05
377	-1.04090583324432	1.48895645141602	23.630126953125	-0.00652430532500148	-0.00490093370899558	0.0126314787194133	-3.08191010844894e-05
378	-1.36558020114899	0.190259143710136	23.82493019104	0.00613799272105098	0.00354059832170606	-0.00327756232582033	-0.00100484199356288
379	-1.04090583324432	0.514933466911316	23.8898658752441	0.00321592413820326	0.00711201597005129	-0.00522560812532902	-0.00230353930965066
380	-1.69025444984436	0.839607775211334	24.0197353363037	-0.000355493422830477	0.00191722682211548	-0.00684897974133492	-0.000680167751852423
381	-1.04090583324432	0.839607775211334	23.7599964141846	0.00126787810586393	-0.00782300252467394	-0.00879702530801296	0.00386527273803949
382	-1.69025444984436	0.839607775211334	23.9547996520996	-0.0107450718060136	-0.00587495695799589	-0.00847235135734081	0.00743668992072344
383	-0.391557216644287	0.190259143710136	24.1496047973633	0.00256657530553639	0.00451462110504508	-0.00230353930965066	0.00711201597005129
384	-1.69025444984436	0.839607775211334	23.8898658752441	-0.0113944197073579	0.00386527273803949	-0.0123684434220195	0.00386527273803949
385	-1.36558020114899	1.16428208351135	24.2794742584229	0.00126787810586393	-0.00360223650932312	-0.00457625929266214	-0.00197886489331722
386	-1.69025444984436	0.839607775211334	24.1496047973633	-0.00230353930965066	-0.00587495695799589	-0.00327756232582033	0.00289124972186983
387	-2.33960318565369	1.16428208351135	23.82493019104	-0.00749832857400179	0.000293855206109583	0.00289124972186983	-0.000355493422830477
388	-1.69025444984436	0.839607775211334	23.7599964141846	-0.0133424662053585	0.00256657530553639	-0.00619963090866804	-0.00425158534198999
389	-1.69025444984436	0.514933466911316	23.8898658752441	-0.00555028254166245	0.00548864435404539	-0.0130177913233638	-0.00197886489331722
390	-1.69025444984436	0.514933466911316	23.8898658752441	-3.08191010844894e-05	0.00678734155371785	-0.0110697457566857	0.00256657530553639
391	-1.04090583324432	0.514933466911316	23.9547996520996	-0.0104203969240189	0.000943203864153475	-0.00360223650932312	-0.00100484199356288
392	-1.69025444984436	0.839607775211334	24.2145404815674	0.000293855206109583	0.000293855206109583	0.00126787810586393	0.00841071270406246
393	-0.391557216644287	0.514933466911316	24.0197353363037	0.000618529506027699	0.00256657530553639	-3.08191010844894e-05	0.00256657530553639
394	-0.391557216644287	0.514933466911316	23.82493019104	-0.00717365415766835	0.00516396993771195	0.00256657530553639	0.0022419011220336
395	-2.01492881774902	1.16428208351135	23.8898658752441	0.00354059832170606	-0.00100484199356288	-0.00652430532500148	-0.00327756232582033
396	-0.716231524944305	0.514933466911316	23.82493019104	-0.0136671401560307	-0.00360223650932312	-0.00717365415766835	0.000618529506027699
397	-1.36558020114899	0.839607775211334	23.82493019104	-0.00457625929266214	-0.0026282137259841	-0.00360223650932312	-0.000680167751852423
398	-0.0668829083442688	-0.134415164589882	23.82493019104	0.0022419011220336	0.00581331877037883	-0.00197886489331722	0.00321592413820326
399	-0.0668829083442688	-0.783763766288757	24.0846710205078	-0.00522560812532902	0.00581331877037883	-0.00392691092565656	0.00418994715437293
400	-0.716231524944305	0.839607775211334	23.5651912689209	-0.00100484199356288	0.00451462110504508	-0.00782300252467394	-0.00392691092565656
401	-0.716231524944305	1.16428208351135	23.5651912689209	-0.00684897974133492	0.00743668992072344	-0.0026282137259841	0.00646266713738441
402	-0.391557216644287	0.190259143710136	24.0846710205078	0.00743668992072344	-0.0026282137259841	0.000943203864153475	0.00548864435404539
403	0.25779139995575	-0.134415164589882	24.344409942627	0.00808603875339031	0.00808603875339031	-0.0026282137259841	0.00256657530553639
404	-0.716231524944305	0.839607775211334	24.0197353363037	0.00159255252219737	0.00678734155371785	-0.0026282137259841	-0.00490093370899558
405	-0.716231524944305	0.514933466911316	23.82493019104	0.00159255252219737	0.00841071270406246	-0.0130177913233638	-0.0026282137259841
406	-1.04090583324432	0.839607775211334	23.4353218078613	0.00321592413820326	0.00289124972186983	0.00418994715437293	-0.000680167751852423
407	-0.716231524944305	0.839607775211334	23.630126953125	0.00451462110504508	-0.00360223650932312	-0.00717365415766835	-0.00100484199356288
408	-0.716231524944305	0.514933466911316	23.7599964141846	0.00483929552137852	0.00386527273803949	0.0022419011220336	0.00743668992072344
409	-0.391557216644287	-0.134415164589882	24.2145404815674	0.000943203864153475	0.00483929552137852	-0.00555028254166245	0.000293855206109583
410	-0.391557216644287	0.514933466911316	23.630126953125	0.000293855206109583	0.000618529506027699	-0.0126931173726916	-0.00360223650932312
411	-0.0668829083442688	-0.459089487791061	23.630126953125	-0.00360223650932312	-0.00360223650932312	0.000943203864153475	0.00386527273803949
412	-0.391557216644287	0.190259143710136	23.630126953125	0.00873538758605719	-0.00197886489331722	0.00613799272105098	0.00711201597005129
413	0.25779139995575	-1.43311238288879	24.2794742584229	-0.00100484199356288	-0.000680167751852423	-0.00392691092565656	-0.00165419070981443
414	-0.391557216644287	-0.783763766288757	23.6950607299805	0.00516396993771195	0.00191722682211548	-0.00522560812532902	0.000618529506027699
415	-0.716231524944305	0.190259143710136	23.9547996520996	0.000618529506027699	-0.00132951640989631	-0.00782300252467394	-0.00555028254166245
416	-0.716231524944305	0.514933466911316	23.7599964141846	-0.00425158534198999	-0.00132951640989631	0.00289124972186983	-0.00652430532500148
417	0.25779139995575	-0.459089487791061	23.5651912689209	0.00354059832170606	-0.00555028254166245	0.00451462110504508	0.00873538758605719
418	-0.0668829083442688	-0.783763766288757	23.7599964141846	0.0022419011220336	-0.00100484199356288	0.000293855206109583	-0.00587495695799589
419	-0.391557216644287	-1.75778675079346	23.9547996520996	0.0142548503354192	-0.000355493422830477	-0.00490093370899558	-0.000355493422830477
420	-1.36558020114899	-0.459089487791061	23.7599964141846	-0.00360223650932312	-0.00522560812532902	-0.00782300252467394	-0.00295288790948689
421	-0.391557216644287	-0.783763766288757	24.0197353363037	0.00159255252219737	-0.00587495695799589	-0.00132951640989631	-0.00132951640989631
422	-0.716231524944305	-1.10843813419342	23.9547996520996	0.000943203864153475	-0.00490093370899558	0.00451462110504508	0.00418994715437293
423	-0.391557216644287	-1.10843813419342	23.5651912689209	0.00386527273803949	0.00386527273803949	-0.00295288790948689	-0.00230353930965066
424	-0.716231524944305	-0.134415164589882	23.6950607299805	0.00321592413820326	-0.00619963090866804	0.000618529506027699	-0.00619963090866804
425	-0.716231524944305	-0.459089487791061	23.6950607299805	-0.00327756232582033	-0.00944637414067984	-0.00912170019000769	-0.00230353930965066
426	-0.716231524944305	-0.134415164589882	24.0197353363037	-0.00425158534198999	-0.00587495695799589	-0.00522560812532902	0.00581331877037883
427	-0.716231524944305	-0.783763766288757	23.9547996520996	0.00678734155371785	-0.0175632312893867	-0.000680167751852423	0.00289124972186983
428	-0.716231524944305	-0.134415164589882	23.4353218078613	0.00841071270406246	-0.00814767740666866	0.000293855206109583	-0.00425158534198999
429	-0.391557216644287	-0.134415164589882	23.5002555847168	-0.000680167751852423	-0.00165419070981443	-0.00100484199356288	0.00126787810586393
430	-1.04090583324432	0.190259143710136	23.5651912689209	-0.00295288790948689	-0.00749832857400179	-0.00132951640989631	-0.00847235135734081
431	0.25779139995575	-1.43311238288879	23.7599964141846	0.00516396993771195	-0.00425158534198999	0.00191722682211548	-3.08191010844894e-05
432	-0.716231524944305	0.190259143710136	23.7599964141846	0.00483929552137852	-0.00295288790948689	0.00451462110504508	0.00451462110504508
433	0.582465708255768	-1.10843813419342	24.4093437194824	-0.0100957229733467	-0.00522560812532902	0.00354059832170606	0.00841071270406246
434	0.25779139995575	-0.783763766288757	23.6950607299805	0.00483929552137852	-0.00100484199356288	0.00159255252219737	-0.00327756232582033
435	-0.0668829083442688	0.190259143710136	23.5651912689209	-0.00100484199356288	0.00483929552137852	-0.00652430532500148	-0.00425158534198999
436	-0.391557216644287	1.16428208351135	23.6950607299805	-0.00165419070981443	-0.00327756232582033	-0.00327756232582033	-0.000355493422830477
437	0.582465708255768	-0.134415164589882	23.9547996520996	0.00873538758605719	-0.00392691092565656	-0.00360223650932312	0.000293855206109583
438	-0.0668829083442688	0.190259143710136	24.0197353363037	0.00548864435404539	0.00321592413820326	-0.00522560812532902	-0.00100484199356288
439	0.25779139995575	-0.134415164589882	24.0197353363037	0.00808603875339031	0.00126787810586393	-0.00684897974133492	-0.000355493422830477
440	-1.04090583324432	0.839607775211334	23.5651912689209	-0.00132951640989631	-0.0136671401560307	-0.00814767740666866	-0.00327756232582033
441	0.25779139995575	0.514933466911316	23.5651912689209	0.00126787810586393	0.00126787810586393	-0.00100484199356288	0.00386527273803949
442	-1.04090583324432	0.514933466911316	23.82493019104	0.00548864435404539	0.00418994715437293	-0.000680167751852423	0.00418994715437293
443	0.582465708255768	-0.459089487791061	23.8898658752441	0.0142548503354192	0.00743668992072344	-0.00392691092565656	0.00776136433705688
444	-0.716231524944305	1.16428208351135	23.9547996520996	0.00776136433705688	0.0113327819854021	-0.00100484199356288	-0.00425158534198999
445	-0.0668829083442688	0.190259143710136	23.6950607299805	0.00126787810586393	0.00386527273803949	-0.00619963090866804	-0.00490093370899558
446	-0.716231524944305	0.839607775211334	23.6950607299805	-0.00360223650932312	0.00418994715437293	-3.08191010844894e-05	0.00289124972186983
447	-0.0668829083442688	0.839607775211334	23.3703861236572	-0.000355493422830477	-0.00132951640989631	-0.00522560812532902	0.00354059832170606
448	-0.716231524944305	0.839607775211334	23.5651912689209	-0.00100484199356288	0.00808603875339031	-0.000680167751852423	0.00256657530553639
449	-0.0668829083442688	0.839607775211334	23.3054523468018	0.00418994715437293	0.00289124972186983	0.00678734155371785	-0.00197886489331722
450	-0.391557216644287	0.839607775211334	23.7599964141846	0.00711201597005129	0.00418994715437293	-0.0100957229733467	-0.000355493422830477
451	0.582465708255768	-0.134415164589882	23.6950607299805	-0.0130177913233638	0.00386527273803949	0.00938473641872406	0.000618529506027699
452	-0.716231524944305	1.16428208351135	23.2405166625977	0.000293855206109583	0.000293855206109583	0.00191722682211548	0.00646266713738441
453	0.25779139995575	-0.134415164589882	23.5651912689209	-3.08191010844894e-05	0.0022419011220336	-0.00619963090866804	0.000293855206109583
454	-0.0668829083442688	-0.134415164589882	23.3703861236572	0.00776136433705688	0.00256657530553639	-0.0026282137259841	-0.00392691092565656
455	0.582465708255768	0.190259143710136	23.3703861236572	-0.0026282137259841	0.00516396993771195	0.00321592413820326	0.00126787810586393
456	-0.0668829083442688	0.190259143710136	23.6950607299805	0.00354059832170606	0.00711201597005129	0.00354059832170606	0.000293855206109583
457	0.25779139995575	-0.459089487791061	23.5651912689209	0.00418994715437293	-3.08191010844894e-05	0.00159255252219737	0.00191722682211548
458	-0.0668829083442688	-0.134415164589882	23.5651912689209	0.00126787810586393	-3.08191010844894e-05	0.00191722682211548	0.00483929552137852
459	-0.716231524944305	0.190259143710136	23.5002555847168	0.00451462110504508	0.00613799272105098	0.00354059832170606	-0.00295288790948689
460	-0.716231524944305	0.839607775211334	23.4353218078613	-0.000355493422830477	0.00516396993771195	-0.0110697457566857	-0.00165419070981443
461	-0.716231524944305	1.16428208351135	23.2405166625977	0.00970941036939621	-0.000355493422830477	-0.00230353930965066	-0.0026282137259841
462	-0.716231524944305	-0.134415164589882	24.0197353363037	0.00159255252219737	-0.00327756232582033	0.00126787810586393	0.00354059832170606
463	-0.0668829083442688	-0.134415164589882	23.2405166625977	-0.000680167751852423	0.000293855206109583	0.0178262684494257	-0.0026282137259841
464	-0.391557216644287	0.839607775211334	23.3703861236572	0.0100340843200684	0.011982130818069	-0.00717365415766835	0.000293855206109583
465	-0.716231524944305	0.514933466911316	23.4353218078613	0.00321592413820326	0.00678734155371785	-0.00652430532500148	-0.00490093370899558
466	-0.0668829083442688	-0.459089487791061	23.82493019104	0.00548864435404539	-0.00327756232582033	-0.00360223650932312	-0.00230353930965066
467	-0.0668829083442688	0.190259143710136	23.6950607299805	-0.00360223650932312	-0.0107450718060136	-0.00717365415766835	0.0022419011220336
468	-0.391557216644287	1.16428208351135	24.0846710205078	-0.0113944197073579	0.00386527273803949	0.000618529506027699	0.00191722682211548
469	-0.716231524944305	0.839607775211334	23.3703861236572	0.00678734155371785	0.00386527273803949	-0.00165419070981443	-0.00619963090866804
470	-0.391557216644287	0.839607775211334	23.4353218078613	-0.00392691092565656	0.000293855206109583	-0.00847235135734081	-0.00197886489331722
471	0.25779139995575	0.190259143710136	23.6950607299805	0.00906006153672934	-0.00587495695799589	-0.00360223650932312	-0.00100484199356288
472	-1.04090583324432	0.839607775211334	23.630126953125	0.00159255252219737	-0.00165419070981443	0.00711201597005129	0.00711201597005129
473	-0.0668829083442688	-0.134415164589882	24.0197353363037	0.00808603875339031	0.00613799272105098	0.00126787810586393	0.000293855206109583
474	0.25779139995575	-0.134415164589882	24.0197353363037	0.00938473641872406	-3.08191010844894e-05	0.00126787810586393	-0.00230353930965066
475	0.25779139995575	-0.134415164589882	23.3054523468018	-0.0143164889886975	-0.00100484199356288	-0.000355493422830477	-0.0100957229733467
476	-0.0668829083442688	-0.134415164589882	23.7599964141846	0.00451462110504508	0.00483929552137852	-0.00197886489331722	0.00256657530553639
477	0.25779139995575	0.514933466911316	23.82493019104	0.00321592413820326	-0.00100484199356288	0.00354059832170606	0.00548864435404539
478	0.25779139995575	-0.459089487791061	23.9547996520996	0.00289124972186983	-0.00295288790948689	-0.00587495695799589	0.00516396993771195
479	-0.716231524944305	0.514933466911316	24.0846710205078	0.00646266713738441	0.00548864435404539	-0.00425158534198999	-0.00490093370899558
480	-0.391557216644287	0.839607775211334	23.82493019104	0.00159255252219737	0.000943203864153475	-0.00814767740666866	-0.00684897974133492
481	-0.391557216644287	1.16428208351135	23.7599964141846	0.000943203864153475	-0.00327756232582033	0.00321592413820326	-3.08191010844894e-05
482	0.25779139995575	-0.783763766288757	23.7599964141846	0.00386527273803949	0.00191722682211548	0.00159255252219737	0.00191722682211548
483	0.25779139995575	0.514933466911316	23.8898658752441	-0.000680167751852423	0.00159255252219737	-3.08191010844894e-05	-0.00392691092565656
484	-0.716231524944305	0.839607775211334	23.8898658752441	0.00386527273803949	0.00743668992072344	-0.00912170019000769	-0.000680167751852423
485	-0.716231524944305	1.16428208351135	24.2794742584229	-0.00814767740666866	0.00256657530553639	-0.00165419070981443	0.00159255252219737
486	-0.0668829083442688	0.190259143710136	23.82493019104	0.0194496400654316	0.00289124972186983	-0.00619963090866804	0.00191722682211548
487	-0.391557216644287	0.190259143710136	23.9547996520996	0.0175015944987535	-0.00684897974133492	0.0113327819854021	0.00711201597005129
488	-0.716231524944305	1.16428208351135	23.82493019104	0.00321592413820326	0.00808603875339031	-0.00749832857400179	-0.00522560812532902
489	-1.04090583324432	1.48895645141602	23.82493019104	0.00516396993771195	0.00970941036939621	-0.00132951640989631	0.00418994715437293
490	-1.04090583324432	0.839607775211334	23.9547996520996	-0.00327756232582033	0.000943203864153475	-0.00392691092565656	-3.08191010844894e-05
491	-0.716231524944305	0.190259143710136	24.4742794036865	-0.00392691092565656	-0.00132951640989631	0.000293855206109583	-0.00360223650932312
492	-0.716231524944305	1.16428208351135	23.5651912689209	-0.0139918150380254	0.00256657530553639	0.00256657530553639	0.00613799272105098
493	-1.04090583324432	0.190259143710136	23.7599964141846	-0.0126931173726916	0.00289124972186983	-0.00100484199356288	-0.00197886489331722
494	-0.391557216644287	-0.134415164589882	24.2794742584229	0.00841071270406246	0.00289124972186983	-0.00165419070981443	0.00678734155371785
495	-1.04090583324432	0.190259143710136	23.5651912689209	-0.00587495695799589	0.00418994715437293	-0.0149658378213644	-0.0026282137259841
496	-0.391557216644287	-0.459089487791061	23.7599964141846	-0.0204853005707264	0.00418994715437293	0.00483929552137852	0.00321592413820326
497	-1.04090583324432	0.514933466911316	24.0846710205078	-0.00457625929266214	0.00289124972186983	0.00418994715437293	0.00743668992072344
498	-0.716231524944305	0.190259143710136	23.7599964141846	-0.00132951640989631	0.0132808275520802	-0.00652430532500148	0.000293855206109583
499	-2.33960318565369	0.190259143710136	23.6950607299805	-0.0188619289547205	-3.08191010844894e-05	0.0022419011220336	0.00451462110504508
500	-1.69025444984436	1.16428208351135	23.4353218078613	-0.000680167751852423	0.00418994715437293	-0.0113944197073579	-0.000355493422830477
501	-2.01492881774902	1.48895645141602	23.630126953125	-0.00100484199356288	-0.0100957229733467	-0.00100484199356288	-0.00360223650932312
502	-0.716231524944305	-0.783763766288757	24.2794742584229	-0.00684897974133492	-0.000680167751852423	-0.00555028254166245	0.0145795252174139
503	-1.36558020114899	0.190259143710136	23.9547996520996	-0.00327756232582033	0.00289124972186983	0.000293855206109583	-0.00295288790948689
504	-1.36558020114899	0.514933466911316	23.7599964141846	-0.00100484199356288	0.00386527273803949	-0.00684897974133492	0.00581331877037883
505	-2.01492881774902	0.839607775211334	23.82493019104	-0.00360223650932312	0.00126787810586393	-0.00392691092565656	-0.00230353930965066
506	-0.716231524944305	-0.134415164589882	23.82493019104	-0.00912170019000769	-0.000355493422830477	0.00256657530553639	0.00126787810586393
507	-1.04090583324432	-0.134415164589882	23.9547996520996	-0.00132951640989631	0.00516396993771195	0.0145795252174139	0.00483929552137852
508	-1.69025444984436	0.839607775211334	24.2794742584229	-0.00490093370899558	0.00256657530553639	-0.00327756232582033	0.00483929552137852
509	-1.36558020114899	0.839607775211334	23.8898658752441	-3.08191010844894e-05	0.0123068047687411	-0.00392691092565656	0.00159255252219737
510	-1.04090583324432	0.514933466911316	23.5002555847168	0.00776136433705688	0.00191722682211548	-0.0026282137259841	-0.000680167751852423
511	-0.716231524944305	-0.134415164589882	23.6950607299805	0.0022419011220336	0.000943203864153475	0.00126787810586393	-0.00100484199356288
512	-1.04090583324432	0.839607775211334	23.630126953125	0.00711201597005129	0.00418994715437293	0.0103587592020631	0.00354059832170606
513	-0.716231524944305	0.190259143710136	24.1496047973633	-0.00392691092565656	0.00191722682211548	-0.00879702530801296	-0.00197886489331722
514	-0.0668829083442688	0.190259143710136	24.2145404815674	0.00289124972186983	0.00873538758605719	0.00354059832170606	0.00354059832170606
515	-0.391557216644287	-0.134415164589882	24.2145404815674	0.00613799272105098	-0.00295288790948689	-0.00165419070981443	-0.00912170019000769
516	-0.391557216644287	-0.134415164589882	23.82493019104	-0.0133424662053585	0.00581331877037883	-0.00457625929266214	0.000618529506027699
517	-0.0668829083442688	0.514933466911316	24.1496047973633	0.00711201597005129	-0.00327756232582033	0.00418994715437293	0.00483929552137852
518	-0.0668829083442688	-0.783763766288757	23.82493019104	-0.00295288790948689	-0.00197886489331722	0.00256657530553639	-0.000355493422830477
519	-1.04090583324432	0.514933466911316	24.0846710205078	-0.017887907102704	0.00386527273803949	-0.00879702530801296	0.000618529506027699
520	-0.716231524944305	0.839607775211334	23.8898658752441	0.000943203864153475	-0.00197886489331722	0.00126787810586393	-0.00327756232582033
521	-1.04090583324432	0.514933466911316	23.6950607299805	0.00386527273803949	0.00646266713738441	0.00321592413820326	-0.00100484199356288
522	0.25779139995575	-0.783763766288757	23.8898658752441	0.0132808275520802	-0.00165419070981443	0.0106834331527352	0.00906006153672934
523	-0.0668829083442688	0.839607775211334	23.5651912689209	-0.00197886489331722	-0.0026282137259841	-0.000355493422830477	-0.00132951640989631
524	-0.716231524944305	1.16428208351135	23.6950607299805	0.00906006153672934	0.00321592413820326	0.00483929552137852	0.00743668992072344
525	-0.0668829083442688	-0.134415164589882	24.0846710205078	-0.00457625929266214	0.00354059832170606	-0.0026282137259841	-0.00392691092565656
526	-0.0668829083442688	-0.134415164589882	24.344409942627	-0.017887907102704	0.00418994715437293	-0.00100484199356288	-0.000680167751852423
527	-0.0668829083442688	-0.459089487791061	24.0197353363037	0.00483929552137852	-0.00100484199356288	-0.000680167751852423	0.000293855206109583
528	-0.716231524944305	0.190259143710136	23.7599964141846	-0.00100484199356288	-0.00230353930965066	-3.08191010844894e-05	0.00451462110504508
529	-0.716231524944305	0.839607775211334	23.7599964141846	0.00386527273803949	0.0132808275520802	-0.000355493422830477	0.000293855206109583
530	-0.391557216644287	0.839607775211334	23.6950607299805	0.00906006153672934	0.000943203864153475	-0.00425158534198999	-0.00132951640989631
531	-0.0668829083442688	-0.459089487791061	24.0846710205078	-0.00360223650932312	-0.000680167751852423	0.00646266713738441	0.000293855206109583
532	-0.716231524944305	0.839607775211334	23.8898658752441	-0.00457625929266214	-0.000355493422830477	0.00159255252219737	-3.08191010844894e-05
533	-0.0668829083442688	-0.783763766288757	23.8898658752441	0.0100340843200684	0.00289124972186983	0.00581331877037883	-0.0026282137259841
534	0.25779139995575	-0.783763766288757	23.82493019104	0.00516396993771195	0.00548864435404539	-0.000355493422830477	-0.00392691092565656
535	0.25779139995575	-0.783763766288757	23.82493019104	-0.000680167751852423	-0.00977104809135199	-0.0026282137259841	-0.00165419070981443
536	-0.0668829083442688	-0.783763766288757	23.6950607299805	-0.00684897974133492	-0.00749832857400179	-0.00619963090866804	0.00159255252219737
537	0.25779139995575	-1.10843813419342	24.0197353363037	0.0155535480007529	-0.00457625929266214	0.00451462110504508	0.00289124972186983
538	-0.0668829083442688	-0.783763766288757	24.0197353363037	0.00548864435404539	-0.00652430532500148	0.00451462110504508	-0.00392691092565656
539	-0.716231524944305	-1.10843813419342	23.6950607299805	0.00938473641872406	-0.00165419070981443	-0.00684897974133492	-0.00392691092565656
540	-1.04090583324432	-0.783763766288757	23.7599964141846	0.00289124972186983	-0.00944637414067984	-0.00684897974133492	0.00159255252219737
541	-0.391557216644287	-0.459089487791061	23.7599964141846	0.00354059832170606	-0.00814767740666866	-0.00327756232582033	0.0022419011220336
542	0.25779139995575	-0.783763766288757	23.9547996520996	-0.00392691092565656	-0.00392691092565656	0.0116574559360743	0.00191722682211548
543	-0.391557216644287	0.190259143710136	24.2145404815674	0.00516396993771195	-0.0107450718060136	0.000943203864153475	0.00191722682211548
544	-0.716231524944305	-1.10843813419342	24.344409942627	0.00743668992072344	-0.00814767740666866	0.00354059832170606	0.00548864435404539
545	0.582465708255768	-1.10843813419342	23.82493019104	-0.00782300252467394	-0.00847235135734081	-0.0136671401560307	0.000618529506027699
546	0.25779139995575	-1.10843813419342	23.6950607299805	0.00191722682211548	-0.00944637414067984	-0.000680167751852423	-0.000680167751852423
547	0.582465708255768	-1.10843813419342	23.6950607299805	0.00256657530553639	-0.0100957229733467	0.00321592413820326	0.00126787810586393
548	0.25779139995575	-1.10843813419342	23.8898658752441	0.0181509424000978	-0.00782300252467394	0.00321592413820326	-0.00132951640989631
549	0.907140016555786	-1.75778675079346	24.0846710205078	0.00159255252219737	-0.00522560812532902	-0.00392691092565656	-0.00100484199356288
550	-1.04090583324432	0.190259143710136	23.5651912689209	-0.00425158534198999	-0.00587495695799589	-0.0107450718060136	-0.0026282137259841
551	0.582465708255768	-1.10843813419342	23.630126953125	-0.0240567177534103	-0.0026282137259841	-0.000355493422830477	0.000293855206109583
552	-0.391557216644287	-0.134415164589882	23.6950607299805	-0.00360223650932312	-0.00197886489331722	0.00483929552137852	0.00418994715437293
553	0.25779139995575	-1.10843813419342	23.8898658752441	0.00516396993771195	-0.00847235135734081	-0.000355493422830477	0.0022419011220336
554	0.25779139995575	-0.783763766288757	23.8898658752441	0.00938473641872406	0.00808603875339031	-0.00197886489331722	0.000293855206109583
555	0.25779139995575	-0.783763766288757	24.2145404815674	0.000293855206109583	0.0022419011220336	-0.00100484199356288	-0.00132951640989631
556	-0.0668829083442688	-0.459089487791061	23.8898658752441	-0.00879702530801296	0.00256657530553639	-0.00295288790948689	-0.000680167751852423
557	0.582465708255768	-0.459089487791061	23.630126953125	0.00321592413820326	-0.00230353930965066	0.00418994715437293	0.00906006153672934
558	-0.716231524944305	0.190259143710136	23.630126953125	-0.0113944197073579	0.00548864435404539	0.00289124972186983	0.00191722682211548
559	0.582465708255768	-0.459089487791061	23.7599964141846	0.00354059832170606	0.00613799272105098	-0.00684897974133492	-0.00100484199356288
560	0.25779139995575	-0.459089487791061	23.8898658752441	0.0106834331527352	0.00646266713738441	-0.00327756232582033	-3.08191010844894e-05
561	-0.391557216644287	0.839607775211334	23.7599964141846	-0.00100484199356288	-0.00295288790948689	-0.00717365415766835	-3.08191010844894e-05
562	-0.391557216644287	-0.459089487791061	23.630126953125	0.00873538758605719	-0.00327756232582033	0.00743668992072344	0.00808603875339031
563	-0.716231524944305	0.514933466911316	23.7599964141846	0.0142548503354192	-0.00522560812532902	0.00483929552137852	-0.00100484199356288
564	-0.0668829083442688	0.190259143710136	23.82493019104	0.00646266713738441	0.00906006153672934	0.00354059832170606	0.00516396993771195
565	-0.0668829083442688	-0.134415164589882	24.0846710205078	-0.00879702530801296	0.000618529506027699	-0.000680167751852423	0.0022419011220336
566	-0.0668829083442688	-0.134415164589882	24.2145404815674	-0.000680167751852423	-0.00230353930965066	-0.00555028254166245	-0.00132951640989631
567	-0.0668829083442688	-0.134415164589882	24.4093437194824	-0.00879702530801296	-0.00522560812532902	0.000293855206109583	0.00873538758605719
568	-0.391557216644287	-0.134415164589882	24.0846710205078	0.012956153601408	0.00321592413820326	0.00191722682211548	0.00581331877037883
569	0.25779139995575	-0.459089487791061	23.5651912689209	-0.0123684434220195	0.00548864435404539	-0.00652430532500148	-0.00295288790948689
570	-0.716231524944305	0.839607775211334	23.9547996520996	0.00938473641872406	-0.0026282137259841	-0.000355493422830477	-0.00684897974133492
571	-0.0668829083442688	0.839607775211334	23.5651912689209	-0.00749832857400179	-0.00717365415766835	0.000293855206109583	-0.00749832857400179
572	-0.0668829083442688	0.190259143710136	24.0197353363037	0.000943203864153475	-0.00230353930965066	-0.0107450718060136	0.00516396993771195
573	-0.0668829083442688	-0.459089487791061	24.0846710205078	0.00646266713738441	0.00256657530553639	-0.000355493422830477	-0.00619963090866804
574	-0.391557216644287	0.514933466911316	23.630126953125	0.00256657530553639	0.00321592413820326	-0.0100957229733467	0.00678734155371785
575	-0.716231524944305	0.839607775211334	23.6950607299805	0.0100340843200684	0.0142548503354192	-0.00717365415766835	-0.00847235135734081
576	-0.716231524944305	0.839607775211334	23.82493019104	0.00386527273803949	-0.00230353930965066	-0.00327756232582033	-0.00165419070981443
577	-0.0668829083442688	0.514933466911316	23.5651912689209	0.0100340843200684	0.00289124972186983	-0.00295288790948689	0.00126787810586393
578	0.25779139995575	-0.134415164589882	24.0197353363037	0.00581331877037883	-0.00392691092565656	0.00159255252219737	-3.08191010844894e-05
579	0.25779139995575	0.190259143710136	24.1496047973633	0.00483929552137852	0.00386527273803949	-0.00847235135734081	-0.00879702530801296
580	-0.0668829083442688	-0.134415164589882	23.7599964141846	0.00841071270406246	0.00548864435404539	-0.00230353930965066	-0.000680167751852423
581	-0.716231524944305	0.190259143710136	23.4353218078613	-0.000355493422830477	-0.00425158534198999	-0.0117190945893526	-0.00392691092565656
582	0.25779139995575	0.514933466911316	23.3703861236572	-0.00587495695799589	0.00159255252219737	0.000943203864153475	0.00516396993771195
583	-0.391557216644287	1.16428208351135	23.4353218078613	0.00354059832170606	-0.000355493422830477	-0.000355493422830477	0.000293855206109583
584	-0.0668829083442688	-0.134415164589882	23.9547996520996	0.020423661917448	0.00451462110504508	-0.0159398596733809	0.000293855206109583
585	0.25779139995575	1.16428208351135	23.82493019104	0.116202585399151	0.00646266713738441	-0.0104203969240189	-0.00425158534198999
586	-1.04090583324432	0.839607775211334	23.4353218078613	-0.0250307414680719	-0.00230353930965066	-3.08191010844894e-05	-0.00392691092565656
587	-1.04090583324432	1.48895645141602	23.1755828857422	-0.00132951640989631	0.00386527273803949	-0.00425158534198999	-0.00132951640989631
588	-0.391557216644287	1.16428208351135	23.630126953125	0.00613799272105098	0.0106834331527352	-0.0104203969240189	0.00646266713738441
589	-0.391557216644287	0.514933466911316	23.7599964141846	0.0126314787194133	0.00743668992072344	-0.00425158534198999	-0.00165419070981443
590	0.25779139995575	-0.459089487791061	24.0197353363037	-0.00749832857400179	0.00613799272105098	-0.00392691092565656	-0.00197886489331722
591	-0.716231524944305	1.16428208351135	23.82493019104	-0.0026282137259841	-0.000680167751852423	-0.000680167751852423	-0.000355493422830477
592	0.582465708255768	-0.134415164589882	23.5002555847168	0.0123068047687411	0.00451462110504508	-0.00587495695799589	0.00548864435404539
593	0.582465708255768	-0.134415164589882	23.630126953125	0.00354059832170606	0.00808603875339031	0.00906006153672934	0.00289124972186983
594	-0.0668829083442688	1.16428208351135	23.6950607299805	0.0103587592020631	0.00289124972186983	-0.00652430532500148	0.00126787810586393
595	-0.716231524944305	1.48895645141602	23.7599964141846	0.00256657530553639	0.00354059832170606	-0.00522560812532902	0.00191722682211548
596	-0.0668829083442688	0.839607775211334	23.6950607299805	-0.00555028254166245	-0.000680167751852423	-0.0120437685400248	-0.00360223650932312
597	-0.0668829083442688	1.48895645141602	23.5002555847168	-0.0169138833880424	0.00159255252219737	0.00678734155371785	0.00678734155371785
598	0.25779139995575	-0.134415164589882	23.9547996520996	0.0113327819854021	-0.00132951640989631	-0.00587495695799589	0.00516396993771195
599	0.25779139995575	0.190259143710136	23.6950607299805	0.01847561635077	0.0132808275520802	-0.00392691092565656	-0.000355493422830477
600	-0.0668829083442688	-0.134415164589882	23.630126953125	-0.00197886489331722	-0.00132951640989631	-0.0100957229733467	-0.00327756232582033
601	-0.391557216644287	0.190259143710136	23.9547996520996	0.00418994715437293	0.00159255252219737	0.00159255252219737	0.0022419011220336
602	0.25779139995575	0.839607775211334	23.9547996520996	-3.08191010844894e-05	-0.000355493422830477	0.000293855206109583	0.00191722682211548
603	-0.716231524944305	0.190259143710136	24.2145404815674	0.0126314787194133	0.00418994715437293	0.00613799272105098	0.00418994715437293
604	0.582465708255768	-0.459089487791061	23.8898658752441	-0.0126931173726916	0.00776136433705688	-0.00360223650932312	-0.00717365415766835
605	-0.716231524944305	1.16428208351135	23.5651912689209	0.00613799272105098	-0.00230353930965066	-0.0104203969240189	-0.00100484199356288
606	-0.391557216644287	1.16428208351135	23.5651912689209	-0.00295288790948689	-0.00132951640989631	-0.00555028254166245	0.00483929552137852
607	-1.04090583324432	1.16428208351135	23.5651912689209	0.00191722682211548	0.00289124972186983	0.00548864435404539	-0.00197886489331722
608	-0.0668829083442688	0.839607775211334	24.0197353363037	0.00548864435404539	-0.00327756232582033	0.00516396993771195	0.00548864435404539
609	-0.391557216644287	-0.134415164589882	24.1496047973633	0.00483929552137852	0.0103587592020631	-0.0117190945893526	-0.0026282137259841
610	0.25779139995575	-0.459089487791061	23.5002555847168	-0.00977104809135199	0.0100340843200684	-0.0026282137259841	0.00159255252219737
611	-1.36558020114899	1.16428208351135	23.5002555847168	0.000293855206109583	-0.00490093370899558	-0.00912170019000769	-3.08191010844894e-05
612	0.25779139995575	-0.459089487791061	24.0846710205078	-0.000680167751852423	0.000618529506027699	0.000618529506027699	0.00841071270406246
613	-1.36558020114899	0.514933466911316	24.0846710205078	0.000943203864153475	-3.08191010844894e-05	0.000618529506027699	0.000618529506027699
614	-1.36558020114899	1.16428208351135	24.2794742584229	-0.00879702530801296	0.00581331877037883	-0.00717365415766835	0.00289124972186983
615	-1.36558020114899	0.839607775211334	23.7599964141846	-0.0026282137259841	0.00126787810586393	-0.00132951640989631	-0.0026282137259841
616	-1.04090583324432	1.16428208351135	23.5002555847168	-0.0191866029053926	-0.00717365415766835	-0.00619963090866804	0.00808603875339031
617	-1.69025444984436	0.839607775211334	23.82493019104	-0.000680167751852423	0.00483929552137852	0.00386527273803949	0.0103587592020631
618	-1.69025444984436	0.839607775211334	23.7599964141846	0.0106834331527352	0.00548864435404539	-0.0026282137259841	0.00646266713738441
619	-1.04090583324432	1.48895645141602	23.7599964141846	0.00873538758605719	0.0152288740500808	-0.00100484199356288	-0.00522560812532902
620	-1.36558020114899	0.839607775211334	23.8898658752441	-0.00100484199356288	0.0113327819854021	0.000943203864153475	-0.00327756232582033
621	-1.04090583324432	-0.134415164589882	23.82493019104	-0.0104203969240189	0.00191722682211548	-0.00230353930965066	0.00159255252219737
622	-2.01492881774902	1.16428208351135	23.82493019104	-0.00749832857400179	-0.000355493422830477	0.00970941036939621	0.00613799272105098
623	-1.04090583324432	-0.783763766288757	24.2145404815674	0.00256657530553639	0.00451462110504508	0.00906006153672934	0.00354059832170606
624	-1.04090583324432	0.190259143710136	23.8898658752441	0.00776136433705688	0.00516396993771195	-0.00230353930965066	-0.00100484199356288
625	-2.01492881774902	1.16428208351135	24.1496047973633	-0.00847235135734081	0.00289124972186983	-0.0100957229733467	0.0022419011220336
626	-2.01492881774902	1.16428208351135	24.0197353363037	-0.00197886489331722	-0.00555028254166245	0.00548864435404539	-0.00619963090866804
627	-1.69025444984436	0.839607775211334	23.6950607299805	-0.00814767740666866	0.00289124972186983	-0.00490093370899558	0.00646266713738441
628	-1.36558020114899	1.16428208351135	23.4353218078613	0.00841071270406246	0.00289124972186983	0.00516396993771195	0.000293855206109583
629	-0.716231524944305	-0.134415164589882	23.5651912689209	0.011982130818069	-0.00392691092565656	-0.00587495695799589	-0.000355493422830477
630	-0.716231524944305	0.514933466911316	23.82493019104	-0.0243813935667276	0.00548864435404539	0.00321592413820326	-0.0133424662053585
631	-1.36558020114899	0.514933466911316	23.9547996520996	0.00256657530553639	-0.00197886489331722	-0.00392691092565656	0.00613799272105098
632	-0.716231524944305	0.190259143710136	24.2145404815674	-0.0126931173726916	0.00126787810586393	0.00613799272105098	0.00451462110504508
633	-1.36558020114899	1.16428208351135	23.5002555847168	0.00743668992072344	0.00321592413820326	-0.00132951640989631	0.00776136433705688
634	-1.36558020114899	1.16428208351135	23.5002555847168	-0.0126931173726916	0.011982130818069	-0.00522560812532902	-0.00457625929266214
635	-0.716231524944305	0.514933466911316	23.5002555847168	-0.0136671401560307	0.00289124972186983	-0.00749832857400179	-0.00490093370899558
636	-0.716231524944305	1.16428208351135	23.4353218078613	0.00256657530553639	0.00256657530553639	0.00613799272105098	-0.00619963090866804
637	-1.04090583324432	0.514933466911316	24.0197353363037	0.00743668992072344	0.000618529506027699	-0.00522560812532902	-0.000680167751852423
638	-0.0668829083442688	0.839607775211334	24.0197353363037	0.00581331877037883	0.00256657530553639	-0.000355493422830477	-0.000355493422830477
639	0.25779139995575	-0.459089487791061	23.82493019104	-0.00230353930965066	0.012956153601408	-0.00457625929266214	0.000943203864153475
640	0.25779139995575	0.839607775211334	23.5651912689209	0.00516396993771195	0.00451462110504508	-0.00619963090866804	-0.0026282137259841
641	0.25779139995575	-0.134415164589882	23.82493019104	0.00191722682211548	0.00191722682211548	-0.00977104809135199	0.00743668992072344
642	-1.04090583324432	1.16428208351135	23.630126953125	-0.0172385573387146	-0.00295288790948689	0.00289124972186983	0.00548864435404539
643	0.25779139995575	-0.134415164589882	24.2145404815674	0.00516396993771195	0.00516396993771195	-0.00847235135734081	0.00159255252219737
644	-0.716231524944305	0.839607775211334	23.6950607299805	-0.00977104809135199	-0.00522560812532902	0.000943203864153475	-0.00100484199356288
645	-0.0668829083442688	-0.459089487791061	23.6950607299805	0.00354059832170606	0.00256657530553639	0.00256657530553639	-0.00360223650932312
646	-0.0668829083442688	0.190259143710136	23.630126953125	-0.0110697457566857	-0.00522560812532902	-0.00295288790948689	0.000943203864153475
647	0.582465708255768	-0.459089487791061	24.1496047973633	0.00354059832170606	0.00548864435404539	0.00743668992072344	0.00191722682211548
648	-0.0668829083442688	0.190259143710136	23.8898658752441	0.0142548503354192	0.00418994715437293	0.00776136433705688	0.000618529506027699
649	0.25779139995575	-0.134415164589882	24.0846710205078	0.00581331877037883	0.00743668992072344	-0.00165419070981443	-0.00522560812532902
650	-0.716231524944305	0.514933466911316	23.630126953125	-0.00814767740666866	0.00516396993771195	-0.00619963090866804	-0.00165419070981443
651	-0.391557216644287	0.190259143710136	23.6950607299805	-0.000680167751852423	-0.00165419070981443	-0.000355493422830477	-0.0100957229733467
652	-0.0668829083442688	-0.134415164589882	23.630126953125	0.01847561635077	0.00126787810586393	0.00321592413820326	0.00743668992072344
653	-0.391557216644287	0.190259143710136	23.5651912689209	0.00386527273803949	-0.00100484199356288	0.000293855206109583	0.000943203864153475
654	-0.716231524944305	-0.134415164589882	23.5651912689209	0.00938473641872406	-0.00619963090866804	-0.00684897974133492	-0.00684897974133492
655	-0.0668829083442688	-0.134415164589882	23.9547996520996	-0.00717365415766835	-0.00425158534198999	-0.00814767740666866	0.000293855206109583
656	-0.716231524944305	-0.134415164589882	23.7599964141846	0.0132808275520802	-0.00944637414067984	-0.00717365415766835	-0.00327756232582033
657	0.25779139995575	-1.10843813419342	23.5002555847168	-0.0165892094373703	-0.00782300252467394	-0.00230353930965066	0.00321592413820326
658	-0.0668829083442688	-1.43311238288879	23.7599964141846	0.0236704051494598	-0.0110697457566857	0.00613799272105098	0.00289124972186983
659	0.25779139995575	-1.43311238288879	24.0197353363037	0.00581331877037883	-0.0026282137259841	-0.00814767740666866	-0.0104203969240189
660	-0.391557216644287	0.190259143710136	24.2145404815674	-0.00197886489331722	-0.00619963090866804	0.00191722682211548	-0.00392691092565656
661	-0.0668829083442688	-1.75778675079346	24.0197353363037	0.011982130818069	-0.00749832857400179	-0.00295288790948689	-3.08191010844894e-05
662	-0.391557216644287	-0.134415164589882	23.4353218078613	-0.0120437685400248	-0.00912170019000769	0.00256657530553639	-0.000355493422830477
663	0.25779139995575	-1.75778675079346	23.7599964141846	0.0100340843200684	-0.00457625929266214	0.00970941036939621	0.000618529506027699
664	-0.716231524944305	-0.134415164589882	23.5651912689209	0.00873538758605719	-0.00490093370899558	-0.00587495695799589	-0.00230353930965066
665	-0.716231524944305	-0.134415164589882	24.0197353363037	0.000293855206109583	-0.00100484199356288	-0.00425158534198999	-0.00230353930965066
666	-0.716231524944305	-0.134415164589882	24.0846710205078	0.00483929552137852	-0.00132951640989631	0.00613799272105098	0.00581331877037883
667	-0.391557216644287	-0.134415164589882	23.82493019104	-0.00490093370899558	0.000293855206109583	-0.00587495695799589	0.000618529506027699
668	-1.04090583324432	0.190259143710136	23.5002555847168	0.00289124972186983	-3.08191010844894e-05	0.000618529506027699	0.00581331877037883
669	0.582465708255768	-0.783763766288757	24.0197353363037	0.0126314787194133	0.00354059832170606	-0.00295288790948689	-0.00360223650932312
670	-0.716231524944305	0.839607775211334	23.82493019104	-0.00782300252467394	-0.00230353930965066	-0.00230353930965066	-3.08191010844894e-05
671	-0.391557216644287	0.839607775211334	23.6950607299805	-0.00652430532500148	-0.00327756232582033	-0.00522560812532902	-0.00295288790948689
672	-0.391557216644287	-0.459089487791061	24.344409942627	0.000618529506027699	-0.00165419070981443	-0.00197886489331722	-0.00132951640989631
673	-0.0668829083442688	-0.783763766288757	23.8898658752441	0.00126787810586393	-0.000680167751852423	-0.00782300252467394	0.00321592413820326
674	-1.04090583324432	0.514933466911316	23.5651912689209	-0.00197886489331722	-0.00425158534198999	-0.00717365415766835	-0.00197886489331722
675	-0.716231524944305	0.514933466911316	24.0197353363037	-0.0026282137259841	0.0106834331527352	-0.0100957229733467	-0.00522560812532902
676	-0.716231524944305	0.514933466911316	23.6950607299805	0.00386527273803949	-0.00295288790948689	0.000293855206109583	0.00516396993771195
677	-0.391557216644287	1.16428208351135	23.82493019104	-0.00425158534198999	-0.00392691092565656	-3.08191010844894e-05	0.00126787810586393
678	-0.716231524944305	0.839607775211334	24.0197353363037	0.00743668992072344	0.000293855206109583	-0.00165419070981443	0.00873538758605719
679	0.25779139995575	0.190259143710136	23.6950607299805	-0.00132951640989631	0.00906006153672934	-0.00132951640989631	-0.00392691092565656
680	-1.04090583324432	0.839607775211334	23.5002555847168	0.00581331877037883	0.0022419011220336	-0.0110697457566857	-0.00555028254166245
681	0.25779139995575	1.16428208351135	23.3703861236572	0.00256657530553639	-0.00230353930965066	-0.00327756232582033	-0.00100484199356288
682	-0.716231524944305	0.190259143710136	23.8898658752441	-0.000355493422830477	-0.00652430532500148	-0.00392691092565656	0.00386527273803949
683	0.582465708255768	-0.134415164589882	23.8898658752441	0.00906006153672934	0.00711201597005129	0.00938473641872406	0.00581331877037883
684	-1.04090583324432	0.839607775211334	23.8898658752441	0.00646266713738441	0.00418994715437293	-0.00132951640989631	-0.000680167751852423
685	-1.04090583324432	1.16428208351135	23.3703861236572	0.00483929552137852	0.000618529506027699	-0.00717365415766835	0.00289124972186983
686	-0.391557216644287	1.16428208351135	23.5651912689209	-0.00295288790948689	-0.00295288790948689	0.00321592413820326	0.0022419011220336
687	-1.04090583324432	1.48895645141602	23.4353218078613	0.000618529506027699	-0.00100484199356288	0.00483929552137852	0.00126787810586393
688	-0.716231524944305	0.839607775211334	23.630126953125	0.00711201597005129	0.000618529506027699	-0.00132951640989631	0.00354059832170606
689	0.25779139995575	0.514933466911316	24.0846710205078	0.00354059832170606	0.0123068047687411	-0.00165419070981443	-0.000680167751852423
690	-0.0668829083442688	0.514933466911316	23.6950607299805	0.0022419011220336	0.00126787810586393	-0.00912170019000769	0.000943203864153475
691	0.25779139995575	0.190259143710136	23.7599964141846	-0.00587495695799589	-0.00327756232582033	0.00483929552137852	0.00613799272105098
692	-0.391557216644287	0.514933466911316	23.630126953125	0.00191722682211548	-0.00360223650932312	-0.00425158534198999	0.00646266713738441
693	-0.0668829083442688	0.514933466911316	23.9547996520996	0.00906006153672934	0.00776136433705688	0.00776136433705688	0.00354059832170606
694	-0.0668829083442688	1.16428208351135	23.630126953125	-0.00327756232582033	0.00418994715437293	-0.00749832857400179	0.00581331877037883
695	-0.391557216644287	1.48895645141602	23.7599964141846	-0.00327756232582033	0.00678734155371785	-0.00392691092565656	-0.00425158534198999
696	-0.391557216644287	0.514933466911316	23.82493019104	-0.0133424662053585	-0.00392691092565656	-0.00425158534198999	0.0022419011220336
697	-0.0668829083442688	1.16428208351135	23.630126953125	0.00938473641872406	-0.000355493422830477	-0.00392691092565656	0.00548864435404539
698	-0.391557216644287	0.839607775211334	23.5002555847168	0.0181509424000978	0.00159255252219737	0.00256657530553639	0.00418994715437293
699	-0.716231524944305	1.48895645141602	23.630126953125	0.00159255252219737	0.00354059832170606	-0.00684897974133492	0.00386527273803949
700	0.582465708255768	-0.134415164589882	23.6950607299805	0.0152288740500808	0.00386527273803949	-0.0100957229733467	-0.00100484199356288
701	-0.0668829083442688	-0.134415164589882	24.1496047973633	-0.00457625929266214	0.0022419011220336	0.00191722682211548	0.00126787810586393
702	-0.0668829083442688	0.839607775211334	23.6950607299805	-3.08191010844894e-05	0.000293855206109583	0.00126787810586393	-0.000355493422830477
703	-0.716231524944305	0.839607775211334	23.4353218078613	0.00808603875339031	0.00126787810586393	-0.00652430532500148	0.00646266713738441
704	0.582465708255768	-0.134415164589882	23.9547996520996	0.00289124972186983	-3.08191010844894e-05	0.000293855206109583	-0.00782300252467394
705	0.25779139995575	-0.459089487791061	23.7599964141846	-0.00684897974133492	0.00581331877037883	-0.0107450718060136	0.00159255252219737
706	0.582465708255768	-0.134415164589882	23.9547996520996	-0.0149658378213644	0.00126787810586393	-0.00360223650932312	-0.00847235135734081
707	0.25779139995575	-0.459089487791061	24.2794742584229	-0.00327756232582033	-0.0026282137259841	0.000293855206109583	0.00808603875339031
708	-0.0668829083442688	0.190259143710136	23.5002555847168	0.00646266713738441	0.00386527273803949	0.00386527273803949	-0.00100484199356288
709	-1.04090583324432	0.839607775211334	23.3054523468018	0.00906006153672934	0.0100340843200684	0.000618529506027699	-0.00132951640989631
710	-0.716231524944305	0.839607775211334	23.3703861236572	0.00646266713738441	0.00483929552137852	-0.00327756232582033	-0.00782300252467394
711	0.25779139995575	-0.459089487791061	23.4353218078613	-0.0110697457566857	-0.00490093370899558	-0.00912170019000769	-0.00327756232582033
712	-0.716231524944305	0.514933466911316	23.7599964141846	-0.00814767740666866	-0.00360223650932312	0.00646266713738441	-0.00555028254166245
713	-0.0668829083442688	-0.134415164589882	24.0846710205078	0.0197743140161037	0.000293855206109583	-0.000355493422830477	0.00581331877037883
714	-1.04090583324432	1.16428208351135	23.5002555847168	0.00289124972186983	0.00451462110504508	-0.00587495695799589	-0.00912170019000769
715	-1.04090583324432	0.839607775211334	23.5002555847168	-0.000355493422830477	-0.00360223650932312	0.00451462110504508	-0.0120437685400248
716	-0.391557216644287	0.514933466911316	23.7599964141846	-0.00522560812532902	-0.00197886489331722	-0.000355493422830477	-0.00425158534198999
717	-0.716231524944305	0.514933466911316	23.8898658752441	0.00451462110504508	-0.000355493422830477	0.0022419011220336	0.00256657530553639
718	-1.04090583324432	0.839607775211334	24.1496047973633	-0.00879702530801296	0.00873538758605719	0.00386527273803949	0.000618529506027699
719	-0.716231524944305	0.514933466911316	23.8898658752441	-0.0162645354866982	-3.08191010844894e-05	-0.00327756232582033	0.00386527273803949
720	-0.0668829083442688	0.839607775211334	23.3703861236572	0.00354059832170606	0.00159255252219737	-0.00619963090866804	-0.00717365415766835
721	0.25779139995575	-0.459089487791061	24.0197353363037	-0.00295288790948689	-0.00132951640989631	0.00418994715437293	-0.00295288790948689
722	-0.716231524944305	1.16428208351135	23.9547996520996	-0.023407369852066	0.00841071270406246	0.0022419011220336	0.000943203864153475
723	-0.716231524944305	1.16428208351135	24.0846710205078	0.00548864435404539	-0.000680167751852423	0.00516396993771195	-0.000355493422830477
724	0.25779139995575	-0.134415164589882	24.0197353363037	0.00548864435404539	0.00126787810586393	0.00581331877037883	-0.00619963090866804
725	-0.0668829083442688	-0.134415164589882	23.82493019104	0.00191722682211548	0.000618529506027699	-0.00197886489331722	-0.00457625929266214
726	0.25779139995575	0.514933466911316	23.7599964141846	0.000943203864153475	0.00386527273803949	-0.00619963090866804	-0.000680167751852423
727	0.25779139995575	-0.783763766288757	23.8898658752441	0.00970941036939621	0.00159255252219737	-0.00392691092565656	0.00321592413820326
728	-0.391557216644287	1.16428208351135	23.7599964141846	0.00646266713738441	0.00646266713738441	0.00159255252219737	-0.00132951640989631
729	-0.716231524944305	0.514933466911316	24.0197353363037	0.000943203864153475	-0.000355493422830477	-0.00490093370899558	-0.000355493422830477
730	-1.04090583324432	1.16428208351135	23.8898658752441	0.020423661917448	0.00646266713738441	0.00386527273803949	-0.0104203969240189
731	-0.0668829083442688	0.190259143710136	23.8898658752441	0.0155535480007529	-0.00132951640989631	-0.00490093370899558	-0.00230353930965066
732	-1.04090583324432	1.16428208351135	23.9547996520996	0.00970941036939621	0.00256657530553639	0.00321592413820326	-0.00197886489331722
733	-0.716231524944305	-0.134415164589882	24.2145404815674	-0.00100484199356288	0.00354059832170606	-0.00100484199356288	0.000943203864153475
734	-1.69025444984436	1.48895645141602	23.82493019104	-0.00295288790948689	0.00841071270406246	0.00678734155371785	-0.000355493422830477
735	-1.36558020114899	0.839607775211334	24.0197353363037	-0.00684897974133492	0.0022419011220336	-0.0113944197073579	0.000618529506027699
736	-1.36558020114899	1.16428208351135	23.9547996520996	-0.00100484199356288	0.000618529506027699	-0.00230353930965066	-0.00522560812532902
737	-1.69025444984436	0.190259143710136	23.82493019104	-0.00425158534198999	-3.08191010844894e-05	0.00321592413820326	0.00581331877037883
738	-2.01492881774902	1.16428208351135	23.5002555847168	-0.00652430532500148	0.00808603875339031	0.00516396993771195	0.00776136433705688
739	-1.69025444984436	0.839607775211334	23.5002555847168	0.00159255252219737	-0.00132951640989631	-0.0110697457566857	0.00516396993771195
740	-1.69025444984436	0.839607775211334	23.630126953125	-0.00360223650932312	0.00646266713738441	-0.00425158534198999	-3.08191010844894e-05
741	-1.04090583324432	-0.459089487791061	24.0197353363037	-0.0143164889886975	0.00354059832170606	-0.00100484199356288	0.00191722682211548
742	-2.33960318565369	1.16428208351135	24.1496047973633	0.0022419011220336	-0.00132951640989631	-0.00230353930965066	0.00191722682211548
743	-1.69025444984436	0.514933466911316	24.0846710205078	-0.00425158534198999	0.00418994715437293	-0.00944637414067984	0.00906006153672934
744	-1.36558020114899	0.514933466911316	23.7599964141846	-3.08191010844894e-05	0.0116574559360743	0.00256657530553639	0.000293855206109583
745	-0.716231524944305	-0.459089487791061	24.0197353363037	-0.00944637414067984	-0.00522560812532902	-0.00100484199356288	-0.00522560812532902
746	-1.04090583324432	-0.134415164589882	24.0197353363037	-0.00944637414067984	0.00581331877037883	0.00938473641872406	-0.00295288790948689
747	-0.391557216644287	-0.134415164589882	24.0846710205078	-0.000680167751852423	-0.00814767740666866	-0.00490093370899558	0.00678734155371785
748	-1.69025444984436	0.839607775211334	24.344409942627	-0.0162645354866982	0.00646266713738441	0.00191722682211548	0.00256657530553639
749	-1.36558020114899	0.839607775211334	23.4353218078613	-0.0221086721867323	-0.00132951640989631	-0.00749832857400179	-0.00587495695799589
750	-1.69025444984436	1.48895645141602	23.4353218078613	-0.0133424662053585	0.00321592413820326	-0.00717365415766835	-0.00587495695799589
751	-0.0668829083442688	0.514933466911316	23.5002555847168	-0.0100957229733467	0.00191722682211548	0.00581331877037883	-0.00132951640989631
752	-0.716231524944305	-0.134415164589882	24.344409942627	-0.00457625929266214	0.000943203864153475	0.00354059832170606	0.00159255252219737
753	-0.0668829083442688	0.839607775211334	24.0197353363037	0.0152288740500808	0.00289124972186983	-0.00555028254166245	0.00841071270406246
754	-1.04090583324432	1.48895645141602	24.2145404815674	-0.00684897974133492	0.00841071270406246	-0.00847235135734081	0.000618529506027699
755	0.25779139995575	-0.459089487791061	23.630126953125	-0.0159398596733809	0.00581331877037883	-0.0026282137259841	-0.00295288790948689
756	-0.0668829083442688	-0.134415164589882	24.0846710205078	0.000618529506027699	-0.00197886489331722	-0.0026282137259841	-0.00457625929266214
757	-0.0668829083442688	-0.459089487791061	23.9547996520996	0.00516396993771195	-0.00392691092565656	0.00743668992072344	0.00191722682211548
758	0.25779139995575	-0.134415164589882	24.0846710205078	0.00970941036939621	0.00321592413820326	-0.00425158534198999	-0.00230353930965066
759	-0.0668829083442688	-0.459089487791061	23.9547996520996	0.00418994715437293	0.00159255252219737	-0.00555028254166245	0.0022419011220336
760	-0.391557216644287	1.16428208351135	24.1496047973633	-0.0260047651827335	0.0022419011220336	-0.00684897974133492	-0.00197886489331722
761	-0.0668829083442688	-0.459089487791061	23.9547996520996	0.00418994715437293	-0.00490093370899558	-0.00425158534198999	0.00613799272105098
762	-0.716231524944305	1.16428208351135	23.6950607299805	0.00418994715437293	-0.00749832857400179	0.00256657530553639	-0.00100484199356288
763	-1.04090583324432	0.514933466911316	23.7599964141846	0.0113327819854021	-0.00230353930965066	-0.0026282137259841	0.00289124972186983
764	-1.04090583324432	0.839607775211334	23.8898658752441	0.00678734155371785	0.000293855206109583	0.00613799272105098	-0.000680167751852423
765	-0.716231524944305	-0.459089487791061	24.4093437194824	-0.00360223650932312	0.000618529506027699	-0.00717365415766835	-0.00912170019000769
766	-0.391557216644287	0.839607775211334	24.0846710205078	-0.0026282137259841	-0.00165419070981443	0.00126787810586393	-0.00295288790948689
767	-0.716231524944305	0.839607775211334	23.7599964141846	0.0022419011220336	-0.000355493422830477	0.000943203864153475	0.00126787810586393
768	0.25779139995575	-0.459089487791061	23.5002555847168	0.000618529506027699	-0.00360223650932312	0.00354059832170606	-0.000355493422830477
769	-0.716231524944305	-0.459089487791061	23.630126953125	0.0136055024340749	0.00418994715437293	0.00191722682211548	-0.00132951640989631
770	-1.04090583324432	-1.10843813419342	24.2145404815674	0.0022419011220336	-0.00457625929266214	-0.00782300252467394	-0.00100484199356288
771	-1.04090583324432	0.514933466911316	24.0197353363037	0.00808603875339031	-0.00555028254166245	0.00548864435404539	0.000293855206109583
772	0.25779139995575	-1.10843813419342	23.9547996520996	0.00678734155371785	-0.00977104809135199	0.00289124972186983	0.00808603875339031
773	-0.716231524944305	-0.134415164589882	23.4353218078613	-0.0175632312893867	-0.00457625929266214	-3.08191010844894e-05	-0.00100484199356288
774	-1.04090583324432	-0.783763766288757	23.82493019104	-0.00944637414067984	-0.00814767740666866	-0.00197886489331722	0.00321592413820326
775	-0.0668829083442688	-1.10843813419342	23.82493019104	0.011982130818069	-0.00490093370899558	-0.00425158534198999	-0.00879702530801296
776	0.25779139995575	-1.43311238288879	24.0197353363037	-0.00717365415766835	-0.00684897974133492	0.00191722682211548	-0.00425158534198999
777	-0.0668829083442688	-1.10843813419342	24.1496047973633	0.0116574559360743	-0.00652430532500148	0.0100340843200684	0.00418994715437293
778	-0.0668829083442688	-1.10843813419342	23.8898658752441	0.00126787810586393	-0.00425158534198999	-0.0104203969240189	0.00451462110504508
779	-0.716231524944305	-0.459089487791061	23.7599964141846	0.0142548503354192	-0.00522560812532902	-0.00360223650932312	-3.08191010844894e-05
780	-0.716231524944305	-0.134415164589882	23.7599964141846	-0.00457625929266214	-0.00392691092565656	-0.0146411629393697	-0.00360223650932312
781	0.25779139995575	-1.10843813419342	23.630126953125	0.00321592413820326	-0.00132951640989631	-0.00814767740666866	-0.000680167751852423
782	-0.0668829083442688	-0.134415164589882	24.1496047973633	0.0113327819854021	-0.00944637414067984	0.00451462110504508	0.00711201597005129
783	-0.0668829083442688	-0.783763766288757	24.4093437194824	-0.00132951640989631	-0.00425158534198999	-0.00522560812532902	-0.00197886489331722
784	0.582465708255768	-1.43311238288879	23.82493019104	0.0113327819854021	-0.00587495695799589	-0.00360223650932312	-0.00814767740666866
785	-1.04090583324432	0.514933466911316	23.8898658752441	-0.0182125810533762	-0.00490093370899558	-0.00555028254166245	0.0022419011220336
786	-0.391557216644287	-0.134415164589882	23.82493019104	-0.00327756232582033	-0.00457625929266214	-0.00652430532500148	0.00451462110504508
787	-0.0668829083442688	-1.10843813419342	23.9547996520996	0.00678734155371785	-0.00457625929266214	-0.000355493422830477	0.00289124972186983
788	0.582465708255768	-1.10843813419342	23.9547996520996	-0.00522560812532902	0.00126787810586393	-0.0026282137259841	0.00581331877037883
789	-0.0668829083442688	-0.459089487791061	24.0846710205078	0.00289124972186983	0.00646266713738441	-3.08191010844894e-05	-0.00490093370899558
790	0.25779139995575	-0.459089487791061	23.7599964141846	-0.00490093370899558	-0.00100484199356288	-0.0126931173726916	-0.00652430532500148
791	-1.04090583324432	0.839607775211334	23.4353218078613	-0.00619963090866804	-0.00684897974133492	0.00126787810586393	0.00354059832170606
792	0.25779139995575	-0.459089487791061	24.0846710205078	-0.00717365415766835	-0.00555028254166245	-0.000355493422830477	0.00581331877037883
793	-1.04090583324432	1.16428208351135	24.0197353363037	-0.0107450718060136	0.000293855206109583	0.00646266713738441	0.00256657530553639
794	-0.391557216644287	0.190259143710136	24.2145404815674	0.00743668992072344	0.00906006153672934	-0.00327756232582033	-0.00327756232582033
795	-0.0668829083442688	-0.459089487791061	24.344409942627	0.000943203864153475	0.00354059832170606	-0.00749832857400179	-0.00652430532500148
796	0.582465708255768	0.190259143710136	23.5002555847168	0.00873538758605719	0.00711201597005129	0.000618529506027699	-0.0026282137259841
797	-0.0668829083442688	0.190259143710136	23.82493019104	0.00613799272105098	0.000293855206109583	0.000293855206109583	0.00451462110504508
798	0.582465708255768	-0.459089487791061	23.6950607299805	0.0239950809627771	-0.000355493422830477	-0.00847235135734081	0.00483929552137852
799	-0.391557216644287	0.190259143710136	23.7599964141846	-0.00912170019000769	0.0022419011220336	-0.00132951640989631	-0.00392691092565656
800	-0.391557216644287	0.514933466911316	23.82493019104	-0.00749832857400179	0.0022419011220336	-0.00522560812532902	-0.00717365415766835
801	0.25779139995575	-0.134415164589882	23.9547996520996	0.00483929552137852	0.00354059832170606	0.00191722682211548	-0.00230353930965066
802	-0.391557216644287	0.190259143710136	23.630126953125	0.00906006153672934	0.00191722682211548	-0.000355493422830477	0.00906006153672934
803	-0.391557216644287	-0.459089487791061	23.6950607299805	0.00581331877037883	0.00191722682211548	0.000618529506027699	0.00256657530553639
804	-0.0668829083442688	0.190259143710136	23.5002555847168	0.00743668992072344	0.000293855206109583	-0.00100484199356288	0.000618529506027699
805	-1.04090583324432	1.16428208351135	23.630126953125	-0.0133424662053585	-0.00392691092565656	-0.00717365415766835	0.000618529506027699
806	-0.391557216644287	0.514933466911316	23.6950607299805	-0.00165419070981443	0.00126787810586393	0.00386527273803949	0.00256657530553639
807	-0.0668829083442688	0.839607775211334	23.9547996520996	0.00126787810586393	-0.00944637414067984	-0.00295288790948689	0.00678734155371785
808	0.582465708255768	-0.134415164589882	23.630126953125	-3.08191010844894e-05	0.0022419011220336	-0.00490093370899558	0.00256657530553639
809	-0.0668829083442688	-0.134415164589882	23.7599964141846	-0.00782300252467394	0.00776136433705688	0.000943203864153475	0.0022419011220336
810	-1.04090583324432	0.839607775211334	23.5002555847168	-0.00132951640989631	-0.00197886489331722	-0.00619963090866804	0.0022419011220336
811	-0.716231524944305	0.839607775211334	23.5002555847168	-0.0149658378213644	0.00483929552137852	-0.00555028254166245	0.00159255252219737
812	-0.0668829083442688	0.190259143710136	23.7599964141846	0.0230210572481155	-0.00652430532500148	0.000293855206109583	0.00191722682211548
813	-0.391557216644287	0.839607775211334	23.630126953125	0.000943203864153475	-0.00132951640989631	-0.00490093370899558	0.00418994715437293
814	-0.0668829083442688	-0.134415164589882	23.3703861236572	0.0175015944987535	0.00418994715437293	-0.0104203969240189	-0.00132951640989631
815	-0.0668829083442688	-0.134415164589882	23.3703861236572	-0.000355493422830477	0.0022419011220336	-0.00327756232582033	-0.0133424662053585
816	-0.716231524944305	0.839607775211334	23.3054523468018	0.00581331877037883	0.00646266713738441	0.000618529506027699	-0.00587495695799589
817	-0.391557216644287	0.839607775211334	23.6950607299805	0.0136055024340749	-0.00197886489331722	-0.00165419070981443	0.00678734155371785
818	-0.716231524944305	1.16428208351135	23.6950607299805	0.00906006153672934	-0.00230353930965066	-0.00425158534198999	-0.00555028254166245
819	0.25779139995575	-0.459089487791061	23.8898658752441	-0.0182125810533762	0.00613799272105098	-0.00587495695799589	0.00938473641872406
820	-0.0668829083442688	0.190259143710136	23.5651912689209	0.00321592413820326	0.00159255252219737	-0.00749832857400179	-0.00782300252467394
821	-0.0668829083442688	-0.459089487791061	23.82493019104	-0.0165892094373703	-0.000355493422830477	-0.00360223650932312	-0.00717365415766835
822	-0.391557216644287	1.48895645141602	23.630126953125	0.01100810803473	-0.000355493422830477	-0.00100484199356288	0.0022419011220336
823	-0.0668829083442688	-0.459089487791061	23.7599964141846	-0.00392691092565656	0.0022419011220336	-0.00555028254166245	0.000618529506027699
824	0.25779139995575	0.514933466911316	23.82493019104	0.0106834331527352	0.0103587592020631	-0.00457625929266214	-0.00360223650932312
825	-0.0668829083442688	-0.134415164589882	23.9547996520996	0.00646266713738441	0.00191722682211548	-0.00555028254166245	-0.00100484199356288
826	0.25779139995575	0.190259143710136	23.82493019104	0.00483929552137852	-0.00230353930965066	-0.00100484199356288	-0.00684897974133492
827	-0.391557216644287	0.190259143710136	23.9547996520996	0.00548864435404539	-0.00392691092565656	0.00256657530553639	0.00743668992072344
828	-0.716231524944305	1.48895645141602	23.7599964141846	0.00841071270406246	-0.00165419070981443	-0.000680167751852423	-0.00392691092565656
829	0.907140016555786	-0.134415164589882	23.8898658752441	0.0103587592020631	0.00711201597005129	0.00386527273803949	0.0022419011220336
830	0.25779139995575	0.190259143710136	24.0197353363037	0.00613799272105098	-0.000355493422830477	-0.00814767740666866	0.00159255252219737
831	-0.391557216644287	1.16428208351135	24.0197353363037	-0.00912170019000769	0.00548864435404539	-0.0026282137259841	0.00483929552137852
832	0.25779139995575	0.190259143710136	23.8898658752441	-0.00717365415766835	-0.00587495695799589	0.00743668992072344	0.00418994715437293
833	-0.391557216644287	0.514933466911316	23.5002555847168	-0.000355493422830477	-0.00100484199356288	-0.0104203969240189	0.00191722682211548
834	-0.0668829083442688	0.514933466911316	23.82493019104	-0.000355493422830477	0.0116574559360743	-0.00749832857400179	-0.00944637414067984
835	0.582465708255768	-0.459089487791061	24.1496047973633	0.01100810803473	-0.000355493422830477	-0.00814767740666866	-0.00327756232582033
836	-0.0668829083442688	0.190259143710136	24.344409942627	0.00548864435404539	0.0022419011220336	-0.00490093370899558	0.00354059832170606
837	0.25779139995575	0.839607775211334	24.0197353363037	0.0155535480007529	0.000293855206109583	0.000943203864153475	-0.00490093370899558
838	-0.0668829083442688	0.190259143710136	23.6950607299805	0.01847561635077	0.00808603875339031	0.000618529506027699	0.00321592413820326
839	-0.0668829083442688	-0.134415164589882	23.7599964141846	-0.00749832857400179	0.00841071270406246	-0.00749832857400179	-0.00327756232582033
840	-1.04090583324432	0.190259143710136	24.0846710205078	-0.00782300252467394	0.00646266713738441	-0.00522560812532902	0.00451462110504508
841	-0.716231524944305	0.839607775211334	23.5651912689209	-0.00295288790948689	-0.00522560812532902	-0.000355493422830477	-0.00457625929266214
842	-0.716231524944305	0.514933466911316	24.0197353363037	-3.08191010844894e-05	0.00516396993771195	0.00321592413820326	0.0103587592020631
843	-0.391557216644287	0.514933466911316	23.8898658752441	-0.00717365415766835	0.00418994715437293	0.00191722682211548	0.0113327819854021
844	-1.36558020114899	1.16428208351135	23.5651912689209	-0.0117190945893526	0.0136055024340749	-0.00977104809135199	0.00451462110504508
845	-1.36558020114899	0.839607775211334	23.6950607299805	-0.000680167751852423	0.00256657530553639	-0.00619963090866804	-0.00327756232582033
846	-2.01492881774902	0.839607775211334	23.82493019104	-0.0247060675173998	0.000943203864153475	0.0022419011220336	-0.00327756232582033
847	-1.36558020114899	0.839607775211334	23.5002555847168	-0.0250307414680719	-0.00457625929266214	-0.0107450718060136	0.00646266713738441
848	-2.01492881774902	0.839607775211334	23.82493019104	-0.0152905117720366	-0.0026282137259841	0.00289124972186983	0.00873538758605719
849	-0.391557216644287	-0.459089487791061	23.82493019104	-0.00360223650932312	0.0022419011220336	-0.00327756232582033	-0.00132951640989631
850	-2.01492881774902	0.839607775211334	23.630126953125	-0.00197886489331722	-3.08191010844894e-05	-0.00100484199356288	-0.000680167751852423
851	-1.69025444984436	0.514933466911316	23.5651912689209	-0.00847235135734081	-0.00977104809135199	-0.00425158534198999	-0.00814767740666866
852	-1.04090583324432	-0.134415164589882	23.9547996520996	0.00159255252219737	-0.000355493422830477	0.00776136433705688	0.00418994715437293
853	-2.01492881774902	1.16428208351135	23.6950607299805	-0.00295288790948689	-0.00457625929266214	-0.00295288790948689	0.00938473641872406
854	-1.36558020114899	-0.134415164589882	24.0846710205078	-0.00327756232582033	0.00256657530553639	-0.00457625929266214	0.00678734155371785
855	-0.716231524944305	-0.134415164589882	23.7599964141846	-0.00490093370899558	-0.000680167751852423	-0.0026282137259841	0.000293855206109583
856	-1.69025444984436	0.839607775211334	23.7599964141846	-0.0136671401560307	0.0022419011220336	0.000293855206109583	-0.00100484199356288
857	-1.36558020114899	0.839607775211334	23.4353218078613	0.00581331877037883	0.00354059832170606	0.011982130818069	0.00289124972186983
858	-1.36558020114899	0.190259143710136	23.5651912689209	0.00126787810586393	-0.00457625929266214	0.00451462110504508	0.000943203864153475
859	-0.716231524944305	-0.783763766288757	24.0197353363037	0.0022419011220336	0.011982130818069	-0.00749832857400179	-0.00327756232582033
860	-1.36558020114899	0.190259143710136	24.2145404815674	-0.00555028254166245	0.00159255252219737	-0.00490093370899558	0.000293855206109583
861	-0.391557216644287	-0.134415164589882	23.82493019104	-0.0201606266200542	0.00159255252219737	-0.00490093370899558	-0.00165419070981443
862	-1.04090583324432	0.839607775211334	24.0846710205078	-0.0204853005707264	0.000618529506027699	0.00743668992072344	0.00646266713738441
863	-0.716231524944305	-0.459089487791061	23.9547996520996	0.0126314787194133	-0.000355493422830477	0.00126787810586393	-0.00490093370899558
864	-0.391557216644287	-0.459089487791061	23.82493019104	0.00159255252219737	0.00126787810586393	-0.00684897974133492	-0.00327756232582033
865	-0.0668829083442688	0.514933466911316	23.630126953125	0.00613799272105098	0.00256657530553639	-0.00619963090866804	-0.00230353930965066
866	-0.391557216644287	0.514933466911316	24.2145404815674	-0.00100484199356288	0.0100340843200684	0.000618529506027699	-0.00360223650932312
867	0.25779139995575	-0.134415164589882	23.8898658752441	0.0145795252174139	-0.00100484199356288	0.00776136433705688	0.00808603875339031
868	-0.0668829083442688	0.190259143710136	23.8898658752441	0.0145795252174139	0.00126787810586393	0.00483929552137852	-0.000680167751852423
869	-0.391557216644287	-0.459089487791061	23.7599964141846	0.00613799272105098	0.000943203864153475	-0.00490093370899558	-0.00555028254166245
870	-0.391557216644287	-0.134415164589882	24.1496047973633	0.00548864435404539	-0.000355493422830477	-0.0113944197073579	0.00354059832170606
871	-0.716231524944305	0.514933466911316	23.82493019104	0.00126787810586393	0.00256657530553639	-0.00457625929266214	-0.00100484199356288
872	-0.391557216644287	-0.134415164589882	24.2145404815674	0.00256657530553639	0.00451462110504508	0.00581331877037883	0.000618529506027699
873	-0.716231524944305	0.839607775211334	23.5002555847168	0.00483929552137852	-0.000355493422830477	-0.000355493422830477	-0.00295288790948689
874	0.25779139995575	0.190259143710136	23.7599964141846	0.0207483377307653	0.012956153601408	-0.00360223650932312	0.00321592413820326
875	0.25779139995575	0.190259143710136	23.5651912689209	0.000293855206109583	-0.00197886489331722	-0.00197886489331722	-0.00814767740666866
876	-0.716231524944305	0.839607775211334	24.0846710205078	-0.00879702530801296	-0.00652430532500148	-0.00327756232582033	-0.00327756232582033
877	-0.716231524944305	0.839607775211334	24.0846710205078	0.0022419011220336	-0.000680167751852423	0.00873538758605719	0.00516396993771195
878	0.582465708255768	0.190259143710136	24.2145404815674	-0.0100957229733467	-0.00847235135734081	-0.00327756232582033	0.0022419011220336
879	-0.0668829083442688	-0.783763766288757	23.9547996520996	0.00776136433705688	-0.00555028254166245	0.00126787810586393	-0.00847235135734081
880	0.25779139995575	-0.783763766288757	23.8898658752441	0.000618529506027699	0.00451462110504508	-0.00555028254166245	-0.00295288790948689
881	-0.716231524944305	0.839607775211334	23.630126953125	0.00678734155371785	-0.0120437685400248	-0.000680167751852423	-3.08191010844894e-05
882	0.25779139995575	-1.10843813419342	23.9547996520996	0.00841071270406246	-0.00522560812532902	0.000943203864153475	0.00386527273803949
883	-0.0668829083442688	-0.134415164589882	23.82493019104	-0.0143164889886975	-0.000355493422830477	0.0022419011220336	0.000618529506027699
884	-0.716231524944305	-0.134415164589882	24.0846710205078	0.00613799272105098	0.00126787810586393	-0.00360223650932312	-0.00165419070981443
885	-0.716231524944305	0.190259143710136	23.4353218078613	0.00776136433705688	-3.08191010844894e-05	-0.00230353930965066	-0.00619963090866804
886	-0.391557216644287	-0.459089487791061	23.5651912689209	0.011982130818069	-0.0104203969240189	-0.00944637414067984	-0.00425158534198999
887	-0.391557216644287	-0.134415164589882	23.4353218078613	-0.00425158534198999	-0.00944637414067984	-0.00230353930965066	-3.08191010844894e-05
888	-0.0668829083442688	-1.43311238288879	23.7599964141846	-0.00587495695799589	-0.00360223650932312	-0.00749832857400179	0.00386527273803949
889	-0.0668829083442688	-0.783763766288757	24.0197353363037	0.0165275707840919	0.00321592413820326	-0.00847235135734081	-0.00132951640989631
890	0.25779139995575	-1.43311238288879	24.2145404815674	0.00321592413820326	-0.00944637414067984	-0.00457625929266214	-0.00587495695799589
891	-0.0668829083442688	-1.10843813419342	24.0197353363037	0.00418994715437293	-0.0026282137259841	-0.0107450718060136	-0.00327756232582033
892	-0.716231524944305	-0.459089487791061	23.630126953125	0.00159255252219737	-0.00652430532500148	0.000293855206109583	-0.000680167751852423
893	-0.716231524944305	-0.783763766288757	23.82493019104	0.0142548503354192	-0.00814767740666866	0.0022419011220336	-0.0026282137259841
894	0.582465708255768	-1.10843813419342	23.9547996520996	-0.0152905117720366	0.00354059832170606	-0.00847235135734081	0.00418994715437293
895	-0.716231524944305	0.514933466911316	23.9547996520996	0.00873538758605719	-0.00684897974133492	0.00256657530553639	0.000618529506027699
896	-0.391557216644287	-0.134415164589882	24.0197353363037	0.000943203864153475	-0.00749832857400179	-0.00555028254166245	-0.00587495695799589
897	-0.716231524944305	0.514933466911316	23.7599964141846	0.000293855206109583	-0.00392691092565656	-0.00295288790948689	0.00451462110504508
898	-0.391557216644287	0.190259143710136	23.8898658752441	0.00938473641872406	0.0022419011220336	-0.00425158534198999	-0.00327756232582033
899	0.25779139995575	-0.459089487791061	24.0846710205078	0.00386527273803949	0.01100810803473	0.000293855206109583	0.00126787810586393
900	0.907140016555786	-0.459089487791061	24.0846710205078	-0.00360223650932312	-0.00360223650932312	-0.00360223650932312	-0.0026282137259841
901	-0.716231524944305	0.839607775211334	23.8898658752441	-0.0143164889886975	0.00483929552137852	0.000618529506027699	0.00159255252219737
902	0.582465708255768	-0.134415164589882	23.7599964141846	0.00548864435404539	0.00126787810586393	0.00548864435404539	0.00483929552137852
903	-0.716231524944305	0.839607775211334	23.5002555847168	0.00354059832170606	-3.08191010844894e-05	0.00126787810586393	0.00646266713738441
904	-0.391557216644287	1.16428208351135	23.5651912689209	0.0100340843200684	0.00646266713738441	-0.00490093370899558	0.00256657530553639
905	-0.391557216644287	0.839607775211334	23.7599964141846	-3.08191010844894e-05	0.00743668992072344	-0.00197886489331722	-0.00165419070981443
906	-0.0668829083442688	0.839607775211334	23.82493019104	-0.0240567177534103	-0.00295288790948689	-0.00490093370899558	-0.00197886489331722
907	-0.716231524944305	0.514933466911316	23.7599964141846	0.00191722682211548	-0.0026282137259841	0.00646266713738441	0.00321592413820326
908	-0.391557216644287	0.514933466911316	23.4353218078613	-0.00132951640989631	0.00321592413820326	-0.00619963090866804	0.00906006153672934
909	-0.0668829083442688	0.514933466911316	23.4353218078613	0.00321592413820326	0.000943203864153475	-0.00522560812532902	-0.00100484199356288
910	0.907140016555786	-0.459089487791061	23.6950607299805	-0.0191866029053926	-0.00100484199356288	-0.00749832857400179	-0.00392691092565656
911	-0.0668829083442688	-0.134415164589882	23.8898658752441	0.000293855206109583	0.00126787810586393	-0.00652430532500148	0.0113327819854021
912	-0.0668829083442688	0.514933466911316	23.82493019104	0.00418994715437293	0.00321592413820326	0.00613799272105098	0.00743668992072344
913	-0.0668829083442688	-0.134415164589882	23.82493019104	0.00743668992072344	0.000943203864153475	0.00354059832170606	-0.00360223650932312
914	0.582465708255768	-0.134415164589882	23.3703861236572	0.0197743140161037	0.00289124972186983	-0.00490093370899558	-0.00360223650932312
915	-0.716231524944305	0.839607775211334	23.2405166625977	-0.00165419070981443	0.00451462110504508	-0.00814767740666866	0.00646266713738441
916	-0.391557216644287	1.16428208351135	23.4353218078613	-0.00100484199356288	-0.00165419070981443	0.000293855206109583	-0.00327756232582033
917	-1.04090583324432	0.839607775211334	23.5002555847168	0.00613799272105098	0.000618529506027699	-0.00490093370899558	0.00483929552137852
918	-0.391557216644287	1.16428208351135	23.7599964141846	0.00548864435404539	0.00126787810586393	-0.00555028254166245	-0.00165419070981443
919	-0.391557216644287	0.839607775211334	23.5651912689209	0.000293855206109583	0.00678734155371785	-0.00814767740666866	-3.08191010844894e-05
920	-0.0668829083442688	0.190259143710136	23.5651912689209	0.00906006153672934	0.00418994715437293	-0.00425158534198999	-0.00555028254166245
921	-0.716231524944305	1.16428208351135	23.5002555847168	-0.0117190945893526	0.00451462110504508	0.00191722682211548	0.00678734155371785
922	0.25779139995575	0.190259143710136	23.8898658752441	0.0106834331527352	-0.00749832857400179	-0.000680167751852423	0.000943203864153475
923	-0.391557216644287	0.839607775211334	23.3054523468018	0.0100340843200684	-0.000680167751852423	-0.00717365415766835	0.00159255252219737
924	-0.391557216644287	1.16428208351135	23.5002555847168	0.00516396993771195	0.0103587592020631	-0.0126931173726916	-0.00847235135734081
925	-0.391557216644287	-0.459089487791061	23.8898658752441	-0.00879702530801296	0.00548864435404539	-0.00295288790948689	-0.00490093370899558
926	-0.716231524944305	-0.134415164589882	23.82493019104	0.00321592413820326	-0.00295288790948689	-0.00555028254166245	-0.00327756232582033
927	-1.04090583324432	0.839607775211334	23.630126953125	0.00613799272105098	0.000943203864153475	0.00548864435404539	0.00321592413820326
928	-0.716231524944305	1.16428208351135	23.5651912689209	0.00159255252219737	0.00873538758605719	0.00386527273803949	-0.00749832857400179
929	-0.716231524944305	0.839607775211334	23.7599964141846	0.00938473641872406	0.00386527273803949	-0.00295288790948689	0.00256657530553639
930	0.25779139995575	0.514933466911316	23.9547996520996	-0.00847235135734081	0.00841071270406246	-0.0026282137259841	-0.00457625929266214
931	0.25779139995575	-0.459089487791061	23.6950607299805	-0.0152905117720366	-0.00555028254166245	0.00159255252219737	-0.00100484199356288
932	-0.391557216644287	1.16428208351135	23.5651912689209	-0.00360223650932312	-0.00457625929266214	0.00126787810586393	0.00191722682211548
933	0.25779139995575	-0.134415164589882	23.8898658752441	0.00776136433705688	0.000618529506027699	-0.00555028254166245	0.00256657530553639
934	-0.0668829083442688	1.48895645141602	23.82493019104	-0.00717365415766835	-0.00197886489331722	-0.00425158534198999	-0.00717365415766835
935	-1.04090583324432	1.16428208351135	23.9547996520996	0.00321592413820326	0.00126787810586393	-0.00717365415766835	0.00483929552137852
936	-0.391557216644287	1.16428208351135	24.0197353363037	0.00289124972186983	-0.00392691092565656	-0.00522560812532902	-0.0026282137259841
937	-1.04090583324432	0.839607775211334	23.5651912689209	0.00743668992072344	-3.08191010844894e-05	-0.00197886489331722	0.00646266713738441
938	-1.04090583324432	0.514933466911316	23.3703861236572	-0.00814767740666866	-0.000355493422830477	0.00289124972186983	-0.000680167751852423
939	-0.716231524944305	0.514933466911316	24.0197353363037	0.0116574559360743	0.00581331877037883	-0.00425158534198999	0.00386527273803949
940	-0.0668829083442688	0.514933466911316	24.0197353363037	0.00613799272105098	0.00808603875339031	-0.00490093370899558	-0.0130177913233638
941	-0.391557216644287	0.514933466911316	23.9547996520996	0.00256657530553639	-0.00684897974133492	-0.00100484199356288	0.00386527273803949
942	0.25779139995575	1.16428208351135	23.8898658752441	0.00516396993771195	-0.00230353930965066	-0.00360223650932312	0.00126787810586393
943	-0.391557216644287	0.839607775211334	23.82493019104	0.01847561635077	-0.00392691092565656	0.00613799272105098	0.00451462110504508
944	-0.716231524944305	0.514933466911316	23.8898658752441	0.00191722682211548	0.00613799272105098	0.00289124972186983	-0.00425158534198999
945	0.25779139995575	-0.459089487791061	23.7599964141846	0.0103587592020631	0.0100340843200684	-0.00619963090866804	-0.00132951640989631
946	-0.0668829083442688	0.514933466911316	23.82493019104	-0.00327756232582033	0.00126787810586393	-3.08191010844894e-05	-0.00197886489331722
947	-0.391557216644287	-0.459089487791061	24.2145404815674	0.00256657530553639	0.00159255252219737	-0.00132951640989631	0.00646266713738441
948	-0.716231524944305	1.48895645141602	24.0197353363037	0.00808603875339031	0.00191722682211548	0.00646266713738441	-0.000355493422830477
949	-0.391557216644287	0.514933466911316	23.7599964141846	0.0168522447347641	-0.0026282137259841	0.00256657530553639	0.000293855206109583
950	-0.716231524944305	1.48895645141602	23.3703861236572	-0.0195112787187099	0.00613799272105098	-0.00749832857400179	-0.00230353930965066
951	0.25779139995575	-0.459089487791061	23.7599964141846	-0.0175632312893867	-0.00230353930965066	-0.0100957229733467	-0.00392691092565656
952	-1.36558020114899	1.16428208351135	23.8898658752441	0.00743668992072344	0.00354059832170606	-0.00619963090866804	0.00289124972186983
953	-0.0668829083442688	-0.459089487791061	24.2794742584229	0.000618529506027699	0.000293855206109583	-0.00230353930965066	0.00159255252219737
954	-1.69025444984436	1.48895645141602	24.2145404815674	0.0178262684494257	0.00678734155371785	-0.00295288790948689	0.00126787810586393
955	-1.04090583324432	0.839607775211334	23.82493019104	-0.00425158534198999	0.0022419011220336	-0.0026282137259841	-0.00165419070981443
956	-1.69025444984436	0.190259143710136	23.9547996520996	0.00906006153672934	0.00841071270406246	0.00354059832170606	0.000293855206109583
957	-1.04090583324432	-0.134415164589882	24.0197353363037	-0.00555028254166245	-0.00230353930965066	-0.00425158534198999	0.00126787810586393
958	-1.69025444984436	1.16428208351135	23.82493019104	0.000293855206109583	0.000943203864153475	0.00159255252219737	0.00548864435404539
959	-1.36558020114899	0.839607775211334	23.82493019104	-0.0143164889886975	0.00159255252219737	-0.00295288790948689	-0.000680167751852423
960	-1.69025444984436	0.839607775211334	23.7599964141846	0.00191722682211548	0.00581331877037883	0.000943203864153475	-0.000355493422830477
961	-1.04090583324432	-0.134415164589882	23.8898658752441	-0.00587495695799589	0.00191722682211548	-0.0026282137259841	-0.00360223650932312
962	-2.33960318565369	0.839607775211334	23.82493019104	-0.00490093370899558	0.00581331877037883	0.00386527273803949	0.00613799272105098
963	-1.69025444984436	1.16428208351135	23.7599964141846	0.00938473641872406	-0.00197886489331722	-0.00425158534198999	0.00321592413820326
964	-1.36558020114899	-0.134415164589882	23.9547996520996	-0.00652430532500148	0.00289124972186983	-0.00490093370899558	-0.00782300252467394
965	-0.716231524944305	-0.134415164589882	24.4093437194824	-0.00392691092565656	0.00354059832170606	0.000618529506027699	0.000943203864153475
966	-1.04090583324432	0.190259143710136	24.4093437194824	-0.0107450718060136	-0.00392691092565656	-3.08191010844894e-05	0.00613799272105098
967	-0.391557216644287	-0.459089487791061	24.0846710205078	0.00126787810586393	0.00418994715437293	-0.00295288790948689	0.00289124972186983
968	-1.69025444984436	0.839607775211334	23.4353218078613	-0.00749832857400179	0.00289124972186983	-0.00490093370899558	0.00581331877037883
969	-1.69025444984436	1.16428208351135	23.6950607299805	0.00354059832170606	0.00256657530553639	0.00126787810586393	0.000618529506027699
970	-1.36558020114899	0.839607775211334	23.6950607299805	0.00451462110504508	0.00256657530553639	-0.00425158534198999	-0.00392691092565656
971	-0.391557216644287	0.190259143710136	23.82493019104	0.000618529506027699	0.000293855206109583	-0.00230353930965066	0.00418994715437293
972	-1.36558020114899	0.514933466911316	23.9547996520996	-0.0195112787187099	0.00354059832170606	0.00126787810586393	0.000618529506027699
973	-0.391557216644287	-0.134415164589882	23.6950607299805	0.0191249661147594	0.00289124972186983	0.00386527273803949	0.00678734155371785
974	-1.04090583324432	1.16428208351135	23.7599964141846	-0.00392691092565656	0.00516396993771195	-0.00749832857400179	-0.00522560812532902
975	-0.391557216644287	0.839607775211334	24.0197353363037	-0.0110697457566857	-0.000680167751852423	-0.00684897974133492	-0.00847235135734081
976	-0.391557216644287	-0.134415164589882	24.0197353363037	-0.00555028254166245	0.000618529506027699	0.000618529506027699	-0.00327756232582033
977	-0.391557216644287	-0.134415164589882	24.1496047973633	-0.00360223650932312	0.00289124972186983	-0.00197886489331722	0.00938473641872406
978	-0.716231524944305	0.190259143710136	23.82493019104	0.00418994715437293	-3.08191010844894e-05	0.000618529506027699	0.00191722682211548
979	-1.04090583324432	0.514933466911316	23.4353218078613	0.0194496400654316	0.0100340843200684	-0.000355493422830477	0.000293855206109583
980	-0.716231524944305	0.514933466911316	23.6950607299805	0.00678734155371785	0.000293855206109583	-0.00165419070981443	-0.00392691092565656
981	0.25779139995575	-0.134415164589882	23.82493019104	0.0022419011220336	-0.00490093370899558	-0.00295288790948689	-0.00457625929266214
982	-0.716231524944305	0.514933466911316	23.7599964141846	-0.00847235135734081	-3.08191010844894e-05	0.00938473641872406	0.00678734155371785
983	-1.04090583324432	0.190259143710136	24.0846710205078	0.00321592413820326	-0.00392691092565656	-0.000680167751852423	0.00516396993771195
984	-0.0668829083442688	-0.783763766288757	23.8898658752441	0.0113327819854021	0.00581331877037883	-0.00522560812532902	-0.00295288790948689
985	-0.0668829083442688	-0.459089487791061	23.82493019104	-0.00295288790948689	0.00386527273803949	-0.00197886489331722	-0.00425158534198999
986	-0.0668829083442688	-0.783763766288757	23.8898658752441	-0.0139918150380254	-0.00230353930965066	-0.00619963090866804	-0.00490093370899558
987	0.25779139995575	-1.10843813419342	23.82493019104	-0.00360223650932312	-0.00684897974133492	-0.00165419070981443	0.00191722682211548
988	-1.04090583324432	-0.134415164589882	24.2145404815674	0.00906006153672934	0.00126787810586393	0.00191722682211548	0.00321592413820326
989	-0.391557216644287	-0.134415164589882	23.82493019104	-0.00749832857400179	-0.00230353930965066	-0.00879702530801296	-0.00100484199356288
990	-1.04090583324432	-0.134415164589882	23.6950607299805	-0.00100484199356288	0.000943203864153475	-0.0026282137259841	-0.0026282137259841
991	-0.391557216644287	-0.134415164589882	23.5002555847168	0.00483929552137852	-0.0104203969240189	0.00646266713738441	-0.00912170019000769
992	-0.0668829083442688	-1.43311238288879	24.1496047973633	-0.00100484199356288	-0.00360223650932312	-0.00327756232582033	-3.08191010844894e-05
993	-0.391557216644287	-0.134415164589882	23.7599964141846	0.0142548503354192	-0.00197886489331722	-3.08191010844894e-05	0.00126787810586393
994	-0.391557216644287	-0.783763766288757	24.0197353363037	-0.000680167751852423	-0.00327756232582033	-0.00230353930965066	-0.000355493422830477
995	-0.0668829083442688	-0.783763766288757	24.344409942627	-0.0100957229733467	-0.00197886489331722	-0.00100484199356288	0.000293855206109583
996	0.25779139995575	-1.75778675079346	23.82493019104	0.00289124972186983	-0.00912170019000769	-0.00392691092565656	0.00354059832170606
997	0.25779139995575	-0.459089487791061	23.7599964141846	-0.00652430532500148	-0.0110697457566857	0.000618529506027699	0.00256657530553639
998	0.25779139995575	-1.75778675079346	23.9547996520996	0.00418994715437293	-0.0026282137259841	0.00126787810586393	0.00159255252219737
999	-0.391557216644287	0.514933466911316	23.7599964141846	0.00938473641872406	0.00159255252219737	-0.00425158534198999	-3.08191010844894e-05
1000	-0.716231524944305	0.190259143710136	23.82493019104	0.00646266713738441	-0.00197886489331722	-0.00522560812532902	0.000943203864153475
1001	-0.0668829083442688	-0.783763766288757	24.0197353363037	-0.0224333461374044	0.00191722682211548	-3.08191010844894e-05	-0.00197886489331722
1002	-0.716231524944305	0.190259143710136	23.5002555847168	-0.00197886489331722	-0.00587495695799589	0.00126787810586393	-0.00100484199356288
1003	-0.0668829083442688	0.190259143710136	23.6950607299805	-0.000355493422830477	0.00613799272105098	0.00354059832170606	0.00321592413820326
1004	0.582465708255768	-1.10843813419342	23.5651912689209	0.00548864435404539	0.000293855206109583	-0.0026282137259841	-0.00555028254166245
1005	0.25779139995575	0.839607775211334	23.3703861236572	0.0022419011220336	0.00418994715437293	-0.00360223650932312	-0.00587495695799589
1006	-0.391557216644287	0.190259143710136	23.82493019104	-0.0026282137259841	-3.08191010844894e-05	-0.00197886489331722	-0.000355493422830477
1007	0.25779139995575	0.190259143710136	23.82493019104	-0.00490093370899558	0.000618529506027699	-0.00165419070981443	0.000943203864153475
1008	0.582465708255768	-0.134415164589882	23.82493019104	0.00126787810586393	0.00516396993771195	-0.00425158534198999	0.00191722682211548
1009	-0.391557216644287	-0.134415164589882	23.7599964141846	-0.00587495695799589	0.00386527273803949	-0.00749832857400179	-0.00100484199356288
1010	-0.391557216644287	0.190259143710136	23.6950607299805	0.00743668992072344	0.00418994715437293	-0.0130177913233638	-0.00457625929266214
1011	-0.716231524944305	0.839607775211334	23.7599964141846	0.00256657530553639	-0.000355493422830477	-0.00392691092565656	-0.00814767740666866
1012	0.582465708255768	-1.10843813419342	24.0846710205078	-0.00100484199356288	-0.00327756232582033	0.00678734155371785	0.00711201597005129
1013	-0.0668829083442688	0.839607775211334	23.5651912689209	-0.00132951640989631	-0.00100484199356288	-0.00165419070981443	0.00938473641872406
1014	-0.716231524944305	0.839607775211334	23.7599964141846	-0.00197886489331722	0.00321592413820326	-0.00132951640989631	0.000293855206109583
1015	0.582465708255768	-0.134415164589882	23.7599964141846	0.000618529506027699	-0.00132951640989631	0.000943203864153475	-0.00684897974133492
1016	0.907140016555786	-0.134415164589882	23.8898658752441	0.0145795252174139	0.00191722682211548	0.00386527273803949	-0.00100484199356288
1017	-0.0668829083442688	-0.459089487791061	23.9547996520996	-0.0139918150380254	-0.00684897974133492	0.00678734155371785	0.00646266713738441
1018	0.582465708255768	-0.459089487791061	24.2794742584229	0.01100810803473	0.00386527273803949	0.00418994715437293	0.00386527273803949
1019	-0.716231524944305	1.16428208351135	23.6950607299805	-0.00652430532500148	0.00483929552137852	0.000293855206109583	-0.000680167751852423
1020	-0.0668829083442688	0.514933466911316	23.3703861236572	0.00646266713738441	0.00451462110504508	-0.00425158534198999	-0.00327756232582033
1021	-0.0668829083442688	-0.134415164589882	23.4353218078613	-0.00619963090866804	-0.000355493422830477	0.000293855206109583	-0.0026282137259841
1022	-0.391557216644287	0.839607775211334	23.9547996520996	0.00678734155371785	0.00321592413820326	0.00191722682211548	0.00678734155371785
1023	0.25779139995575	-0.134415164589882	24.0846710205078	-0.00814767740666866	0.00191722682211548	0.00516396993771195	0.00126787810586393
1024	0.907140016555786	0.839607775211334	23.6950607299805	0.0103587592020631	0.00678734155371785	-0.0120437685400248	0.00581331877037883
1025	-0.716231524944305	0.514933466911316	23.630126953125	-0.0156151866540313	0.00354059832170606	-0.0139918150380254	-0.00360223650932312
1026	-0.391557216644287	0.514933466911316	23.3054523468018	-0.0107450718060136	-0.000355493422830477	0.0022419011220336	0.000618529506027699
1027	-0.391557216644287	1.16428208351135	23.3054523468018	-0.0104203969240189	-3.08191010844894e-05	0.00451462110504508	0.00776136433705688
1028	0.582465708255768	-0.134415164589882	23.6950607299805	0.0022419011220336	0.00548864435404539	0.000293855206109583	0.00483929552137852
1029	0.25779139995575	-0.134415164589882	23.82493019104	0.0152288740500808	0.00418994715437293	-0.0110697457566857	-0.00327756232582033
1030	-0.716231524944305	0.839607775211334	23.7599964141846	-0.0172385573387146	-0.000680167751852423	-0.0182125810533762	-0.00814767740666866
1031	-0.716231524944305	0.839607775211334	23.5002555847168	0.00581331877037883	-3.08191010844894e-05	0.000293855206109583	0.00613799272105098
1032	0.25779139995575	-0.134415164589882	23.3054523468018	0.00354059832170606	-0.00295288790948689	-0.00327756232582033	-0.00425158534198999
1033	-0.716231524944305	1.16428208351135	23.3703861236572	-0.00197886489331722	0.00776136433705688	-0.000355493422830477	0.000618529506027699
1034	-0.0668829083442688	0.839607775211334	22.9807777404785	0.00548864435404539	-0.00100484199356288	-0.00490093370899558	-0.00457625929266214
1035	-0.0668829083442688	-0.134415164589882	23.6950607299805	0.00678734155371785	-0.00132951640989631	-0.00555028254166245	0.00418994715437293
1036	0.25779139995575	0.190259143710136	23.7599964141846	-0.00522560812532902	0.00386527273803949	-0.000355493422830477	-0.00425158534198999
1037	-0.0668829083442688	-0.134415164589882	23.7599964141846	0.00289124972186983	-0.0026282137259841	0.0022419011220336	0.00646266713738441
1038	-0.0668829083442688	-0.459089487791061	23.5651912689209	0.000293855206109583	0.00646266713738441	0.00256657530553639	0.000618529506027699
1039	-0.716231524944305	0.839607775211334	23.5002555847168	0.00126787810586393	0.00743668992072344	-0.00522560812532902	0.00483929552137852
1040	-0.716231524944305	1.16428208351135	23.5002555847168	0.0103587592020631	-3.08191010844894e-05	-0.0113944197073579	-0.00717365415766835
1041	-0.0668829083442688	0.839607775211334	23.8898658752441	-0.0165892094373703	-0.00555028254166245	-0.00230353930965066	0.00548864435404539
1042	-0.391557216644287	-0.134415164589882	23.9547996520996	0.00418994715437293	-0.00360223650932312	-0.00327756232582033	0.00159255252219737
1043	0.25779139995575	-0.459089487791061	23.6950607299805	-0.00847235135734081	-3.08191010844894e-05	-0.00100484199356288	0.011982130818069
1044	-0.716231524944305	0.839607775211334	23.1755828857422	0.0236704051494598	0.01100810803473	-0.00555028254166245	-0.00132951640989631
1045	-1.04090583324432	0.839607775211334	23.6950607299805	-0.00392691092565656	0.00159255252219737	-0.00230353930965066	-0.0104203969240189
1046	-1.04090583324432	0.514933466911316	23.6950607299805	-0.00749832857400179	0.00451462110504508	-0.00327756232582033	-0.00197886489331722
1047	-0.716231524944305	0.839607775211334	23.7599964141846	0.000943203864153475	-0.00360223650932312	0.00613799272105098	-0.000355493422830477
1048	0.25779139995575	0.839607775211334	23.8898658752441	-0.00327756232582033	0.00191722682211548	-3.08191010844894e-05	-0.00490093370899558
1049	0.582465708255768	-0.134415164589882	23.8898658752441	0.0152288740500808	0.00386527273803949	0.00256657530553639	-0.000680167751852423
1050	-0.391557216644287	1.16428208351135	23.3703861236572	0.00159255252219737	0.00808603875339031	-0.00717365415766835	-0.00814767740666866
1051	-1.04090583324432	0.839607775211334	24.0197353363037	0.00581331877037883	-0.000680167751852423	-0.00197886489331722	0.000943203864153475
1052	-0.0668829083442688	0.190259143710136	23.82493019104	-0.00360223650932312	-0.00230353930965066	-0.00684897974133492	-0.00522560812532902
1053	-0.716231524944305	0.839607775211334	23.9547996520996	0.00418994715437293	0.00321592413820326	-0.00587495695799589	0.00451462110504508
1054	-0.391557216644287	1.16428208351135	24.0197353363037	0.00548864435404539	0.00516396993771195	-0.00879702530801296	-0.00684897974133492
1055	-0.0668829083442688	-0.134415164589882	24.0197353363037	-0.00132951640989631	0.00256657530553639	-0.00782300252467394	-0.00652430532500148
1056	-0.0668829083442688	0.514933466911316	23.6950607299805	-0.00197886489331722	0.000618529506027699	-0.00230353930965066	0.00159255252219737
1057	-0.0668829083442688	-0.134415164589882	23.7599964141846	0.0022419011220336	-0.00360223650932312	0.00159255252219737	0.0022419011220336
1058	-0.0668829083442688	0.514933466911316	23.9547996520996	0.000618529506027699	-0.00165419070981443	0.00386527273803949	-0.000355493422830477
1059	-1.04090583324432	0.514933466911316	23.82493019104	0.00613799272105098	0.0022419011220336	-0.00944637414067984	-0.000680167751852423
1060	-0.716231524944305	1.16428208351135	23.6950607299805	-0.00587495695799589	0.000293855206109583	-0.00782300252467394	-0.00944637414067984
1061	-0.391557216644287	0.514933466911316	23.5651912689209	-0.00165419070981443	0.00483929552137852	-0.00425158534198999	0.00386527273803949
1062	-0.391557216644287	-0.134415164589882	23.82493019104	0.0142548503354192	-0.00132951640989631	0.00256657530553639	-3.08191010844894e-05
1063	-0.391557216644287	0.190259143710136	23.82493019104	0.00289124972186983	-0.00230353930965066	-0.0026282137259841	0.000943203864153475
1064	-1.36558020114899	1.16428208351135	23.82493019104	-0.0026282137259841	0.00678734155371785	-0.00684897974133492	-3.08191010844894e-05
1065	-1.36558020114899	0.839607775211334	23.7599964141846	-0.00912170019000769	0.0022419011220336	-0.00522560812532902	-0.00684897974133492
1066	-1.36558020114899	1.16428208351135	24.2145404815674	-0.0104203969240189	0.00581331877037883	0.000293855206109583	0.000293855206109583
1067	-1.36558020114899	0.839607775211334	23.5002555847168	0.00159255252219737	-0.00230353930965066	-0.00782300252467394	0.00321592413820326
1068	-1.36558020114899	1.16428208351135	23.630126953125	-0.00555028254166245	0.00386527273803949	-0.00425158534198999	0.00483929552137852
1069	-1.04090583324432	-0.459089487791061	24.0846710205078	-0.0146411629393697	0.00613799272105098	-0.00327756232582033	0.00126787810586393
1070	-1.36558020114899	1.81363070011139	23.630126953125	-0.0136671401560307	0.00159255252219737	-0.0113944197073579	-0.00165419070981443
1071	-2.01492881774902	0.839607775211334	23.82493019104	-0.00879702530801296	0.00159255252219737	-0.00230353930965066	0.000943203864153475
1072	-1.36558020114899	0.190259143710136	24.0846710205078	-0.0107450718060136	-0.00457625929266214	0.0100340843200684	0.00743668992072344
1073	-1.69025444984436	0.514933466911316	23.82493019104	-0.00425158534198999	0.00386527273803949	-0.00977104809135199	0.000618529506027699
1074	-2.01492881774902	1.16428208351135	23.7599964141846	-0.00360223650932312	0.00646266713738441	-3.08191010844894e-05	-3.08191010844894e-05
1075	-1.04090583324432	-0.134415164589882	23.7599964141846	-0.0130177913233638	0.00126787810586393	-0.00392691092565656	0.000943203864153475
1076	-1.36558020114899	0.514933466911316	23.7599964141846	-0.00814767740666866	0.00483929552137852	-0.00132951640989631	-0.00165419070981443
1077	-1.36558020114899	-0.459089487791061	24.0846710205078	-0.00587495695799589	0.000618529506027699	0.00418994715437293	0.00159255252219737
1078	-2.01492881774902	0.839607775211334	23.9547996520996	-0.00814767740666866	-3.08191010844894e-05	-3.08191010844894e-05	0.00906006153672934
1079	-1.69025444984436	0.839607775211334	23.4353218078613	0.0022419011220336	0.00386527273803949	0.0022419011220336	-0.00132951640989631
1080	-1.69025444984436	0.839607775211334	23.4353218078613	-0.0152905117720366	-0.00555028254166245	-0.00977104809135199	-0.0104203969240189
1081	-1.69025444984436	0.514933466911316	23.6950607299805	-0.0120437685400248	-0.00100484199356288	-0.00457625929266214	0.00873538758605719
1082	-1.36558020114899	0.190259143710136	23.8898658752441	-0.000680167751852423	-0.000355493422830477	0.00743668992072344	0.000293855206109583
1083	-0.391557216644287	-0.134415164589882	23.9547996520996	-0.00652430532500148	0.00386527273803949	-0.000680167751852423	0.00776136433705688
1084	-1.36558020114899	0.839607775211334	23.5651912689209	-0.000680167751852423	0.011982130818069	0.000618529506027699	0.00126787810586393
1085	-1.04090583324432	1.16428208351135	23.5002555847168	-0.00132951640989631	0.000618529506027699	-0.00230353930965066	0.00256657530553639
1086	-1.36558020114899	0.839607775211334	23.6950607299805	-0.0146411629393697	0.000293855206109583	-0.000355493422830477	-0.00490093370899558
1087	-1.04090583324432	0.839607775211334	23.5651912689209	0.00483929552137852	0.00126787810586393	0.00418994715437293	0.00451462110504508
1088	-1.04090583324432	0.839607775211334	23.9547996520996	0.00321592413820326	0.00191722682211548	-0.00132951640989631	0.00581331877037883
1089	-0.0668829083442688	-0.783763766288757	24.0846710205078	0.00516396993771195	0.00451462110504508	-0.00327756232582033	-0.00132951640989631
1090	-1.04090583324432	0.839607775211334	23.630126953125	-0.00327756232582033	0.00938473641872406	-0.00360223650932312	-0.000355493422830477
1091	-0.391557216644287	0.514933466911316	23.3703861236572	-0.00944637414067984	-0.00425158534198999	0.000618529506027699	-0.00197886489331722
1092	-0.0668829083442688	-0.134415164589882	24.0846710205078	-0.00197886489331722	0.00354059832170606	0.00354059832170606	0.00646266713738441
1093	0.25779139995575	0.514933466911316	23.5651912689209	0.00711201597005129	0.00483929552137852	-0.00295288790948689	0.00970941036939621
1094	-0.391557216644287	0.839607775211334	23.630126953125	0.00613799272105098	0.012956153601408	-0.00879702530801296	-0.000680167751852423
1095	-0.716231524944305	-0.134415164589882	23.8898658752441	0.000618529506027699	0.00451462110504508	-0.00425158534198999	-0.00555028254166245
1096	-0.0668829083442688	-0.134415164589882	23.8898658752441	0.00418994715437293	0.00451462110504508	-0.00847235135734081	-0.000680167751852423
1097	-0.0668829083442688	-0.459089487791061	23.9547996520996	0.0022419011220336	0.00159255252219737	0.00613799272105098	0.00711201597005129
1098	-0.391557216644287	1.16428208351135	23.630126953125	-0.00100484199356288	0.00548864435404539	-0.00814767740666866	0.00126787810586393
1099	-0.716231524944305	1.16428208351135	23.6950607299805	0.00906006153672934	0.0155535480007529	-3.08191010844894e-05	-0.00392691092565656
1100	-0.716231524944305	0.839607775211334	23.82493019104	0.00516396993771195	0.00451462110504508	-0.00847235135734081	0.00159255252219737
1101	-0.391557216644287	1.16428208351135	23.8898658752441	0.00321592413820326	0.00354059832170606	0.00418994715437293	0.00126787810586393
1102	-0.0668829083442688	-0.459089487791061	23.8898658752441	0.00613799272105098	0.00191722682211548	0.00516396993771195	0.00678734155371785
1103	0.25779139995575	-0.459089487791061	23.630126953125	0.00386527273803949	0.000293855206109583	0.00126787810586393	-0.00295288790948689
1104	-1.04090583324432	0.514933466911316	23.5651912689209	-0.00132951640989631	0.00743668992072344	-0.000680167751852423	-0.00165419070981443
1105	-0.391557216644287	0.190259143710136	23.630126953125	0.00646266713738441	0.000943203864153475	-0.00490093370899558	-0.00522560812532902
1106	-0.716231524944305	0.514933466911316	23.9547996520996	-0.00847235135734081	0.00191722682211548	-0.00457625929266214	-0.00392691092565656
1107	-0.716231524944305	0.514933466911316	23.9547996520996	-0.00197886489331722	-3.08191010844894e-05	0.00418994715437293	0.0022419011220336
1108	-1.04090583324432	0.514933466911316	23.5002555847168	-0.00132951640989631	-0.00652430532500148	0.00451462110504508	0.00126787810586393
1109	0.25779139995575	-0.783763766288757	23.5651912689209	0.000943203864153475	0.00646266713738441	-0.00782300252467394	-3.08191010844894e-05
1110	-0.716231524944305	0.190259143710136	23.6950607299805	0.000943203864153475	-0.00619963090866804	0.00159255252219737	-0.00197886489331722
1111	-1.04090583324432	0.839607775211334	23.9547996520996	-0.00327756232582033	-0.00457625929266214	-0.00132951640989631	-0.00555028254166245
1112	-0.0668829083442688	-0.783763766288757	24.0197353363037	0.00256657530553639	-0.000355493422830477	0.00354059832170606	0.00548864435404539
1113	0.582465708255768	-0.134415164589882	24.1496047973633	0.000618529506027699	-0.00425158534198999	-0.00100484199356288	-3.08191010844894e-05
1114	-1.04090583324432	-0.134415164589882	23.630126953125	-0.00230353930965066	-0.00555028254166245	-0.000355493422830477	0.00289124972186983
1115	-1.04090583324432	-0.459089487791061	24.0846710205078	0.00256657530553639	-0.00619963090866804	-0.00425158534198999	-0.00457625929266214
1116	-0.716231524944305	-1.75778675079346	24.1496047973633	0.00191722682211548	-0.00555028254166245	-0.00522560812532902	0.00386527273803949
1117	-0.716231524944305	-0.783763766288757	24.0197353363037	0.00776136433705688	-0.00490093370899558	0.00321592413820326	0.00354059832170606
1118	-1.04090583324432	-0.459089487791061	23.8898658752441	-0.00100484199356288	-3.08191010844894e-05	-3.08191010844894e-05	0.00613799272105098
1119	-1.04090583324432	-0.134415164589882	23.7599964141846	0.00873538758605719	-0.00100484199356288	-3.08191010844894e-05	-0.00782300252467394
1120	-0.716231524944305	-0.783763766288757	23.82493019104	0.0178262684494257	-0.00912170019000769	-0.0100957229733467	-0.00230353930965066
1121	-1.04090583324432	0.190259143710136	23.6950607299805	-0.0162645354866982	-0.00912170019000769	-0.00230353930965066	-0.00295288790948689
1122	-0.0668829083442688	-1.10843813419342	24.2794742584229	0.00418994715437293	-0.0117190945893526	-0.00100484199356288	0.000943203864153475
1123	-0.391557216644287	-0.459089487791061	23.7599964141846	0.00386527273803949	-0.0152905117720366	-0.000680167751852423	-0.00619963090866804
1124	-0.391557216644287	-0.459089487791061	23.8898658752441	0.0103587592020631	0.00418994715437293	-0.00490093370899558	-0.00197886489331722
1125	-0.716231524944305	0.514933466911316	23.8898658752441	0.00289124972186983	0.00159255252219737	-0.0143164889886975	-0.00619963090866804
1126	-0.0668829083442688	0.190259143710136	23.7599964141846	0.00159255252219737	-0.00295288790948689	-0.0110697457566857	-0.00392691092565656
1127	-0.391557216644287	0.514933466911316	23.5002555847168	0.00256657530553639	-0.00100484199356288	0.00581331877037883	0.00126787810586393
1128	-0.0668829083442688	0.514933466911316	23.5002555847168	-3.08191010844894e-05	0.000943203864153475	-0.0113944197073579	-0.00100484199356288
1129	-0.0668829083442688	0.190259143710136	23.7599964141846	0.00906006153672934	0.00613799272105098	0.00126787810586393	-0.000680167751852423
1130	-0.391557216644287	0.514933466911316	23.7599964141846	-0.00457625929266214	0.000293855206109583	-0.00587495695799589	-0.00457625929266214
1131	-0.716231524944305	1.48895645141602	23.9547996520996	-0.00749832857400179	0.000618529506027699	-0.00230353930965066	-0.000355493422830477
1132	0.25779139995575	-0.459089487791061	24.0197353363037	-0.000355493422830477	-0.00230353930965066	0.00516396993771195	0.00873538758605719
1133	0.25779139995575	0.514933466911316	23.82493019104	0.0022419011220336	-0.00197886489331722	-0.00392691092565656	-0.00197886489331722
1134	-0.391557216644287	0.839607775211334	23.7599964141846	0.00613799272105098	0.00451462110504508	-0.00425158534198999	-0.00392691092565656
1135	-0.391557216644287	1.16428208351135	24.2145404815674	0.00289124972186983	0.00354059832170606	-0.00782300252467394	-0.000680167751852423
1136	-0.0668829083442688	-0.134415164589882	23.9547996520996	-0.00457625929266214	0.000618529506027699	-0.00782300252467394	-0.00360223650932312
1137	-0.716231524944305	0.190259143710136	23.9547996520996	0.00451462110504508	-0.00392691092565656	0.00678734155371785	0.00191722682211548
1138	-0.391557216644287	0.514933466911316	23.4353218078613	0.00256657530553639	0.00581331877037883	-0.00230353930965066	0.000293855206109583
1139	-0.391557216644287	1.81363070011139	23.5002555847168	-0.00197886489331722	0.00581331877037883	-0.00717365415766835	-0.00619963090866804
1140	-0.0668829083442688	0.514933466911316	23.630126953125	-0.00165419070981443	0.00418994715437293	-0.00717365415766835	-0.00555028254166245
1141	-0.716231524944305	0.839607775211334	23.6950607299805	-3.08191010844894e-05	-0.00295288790948689	-0.00587495695799589	-0.00100484199356288
1142	0.25779139995575	-0.134415164589882	24.1496047973633	0.0126314787194133	0.00126787810586393	0.00516396993771195	-0.00100484199356288
1143	-0.0668829083442688	-0.134415164589882	23.6950607299805	-0.00749832857400179	0.0022419011220336	-0.00165419070981443	0.00743668992072344
1144	-0.391557216644287	0.514933466911316	23.5651912689209	-0.00619963090866804	0.0123068047687411	-0.00360223650932312	0.000293855206109583
1145	-0.716231524944305	1.16428208351135	23.5002555847168	0.0265924744307995	0.00841071270406246	-0.0156151866540313	-0.00197886489331722
1146	-0.0668829083442688	0.514933466911316	24.0846710205078	0.00354059832170606	-3.08191010844894e-05	0.00613799272105098	-0.00100484199356288
1147	-0.716231524944305	0.839607775211334	23.7599964141846	0.00418994715437293	-0.00555028254166245	-0.00457625929266214	0.00289124972186983
1148	-0.716231524944305	1.16428208351135	24.1496047973633	0.00938473641872406	0.00289124972186983	-0.00912170019000769	0.00581331877037883
1149	0.25779139995575	0.190259143710136	23.9547996520996	0.00483929552137852	0.00970941036939621	0.0022419011220336	0.00191722682211548
1150	-0.391557216644287	0.839607775211334	23.630126953125	-0.0026282137259841	0.0022419011220336	-0.00652430532500148	0.000943203864153475
1151	-0.0668829083442688	1.16428208351135	23.630126953125	0.000293855206109583	-0.00425158534198999	0.000618529506027699	-0.00197886489331722
1152	0.25779139995575	-0.459089487791061	24.0197353363037	-0.00295288790948689	0.00581331877037883	0.00548864435404539	0.0106834331527352
1153	-0.0668829083442688	0.190259143710136	23.5651912689209	-0.000355493422830477	0.00256657530553639	-0.00749832857400179	0.00354059832170606
1154	-0.716231524944305	0.839607775211334	23.630126953125	0.00678734155371785	-0.00100484199356288	-0.00327756232582033	0.00581331877037883
1155	-0.716231524944305	0.839607775211334	23.3054523468018	-0.00555028254166245	0.000293855206109583	-0.00230353930965066	0.00289124972186983
1156	-0.391557216644287	0.514933466911316	23.5002555847168	0.00581331877037883	0.000293855206109583	-0.0143164889886975	0.00191722682211548
1157	-0.716231524944305	0.514933466911316	23.4353218078613	0.0136055024340749	0.000293855206109583	0.00191722682211548	0.00256657530553639
1158	-0.0668829083442688	0.514933466911316	23.3054523468018	0.00678734155371785	-0.00165419070981443	0.000943203864153475	0.00321592413820326
1159	-0.391557216644287	1.16428208351135	23.6950607299805	-0.00457625929266214	0.00418994715437293	-0.00814767740666866	-0.00522560812532902
1160	-0.716231524944305	0.839607775211334	23.7599964141846	0.00613799272105098	0.000943203864153475	-3.08191010844894e-05	-0.00425158534198999
1161	-0.391557216644287	0.839607775211334	23.5651912689209	-0.00197886489331722	0.000943203864153475	-0.00587495695799589	-0.00295288790948689
1162	-0.0668829083442688	-0.459089487791061	23.5651912689209	0.00256657530553639	-0.00522560812532902	0.00386527273803949	-3.08191010844894e-05
1163	0.25779139995575	0.190259143710136	23.5651912689209	0.00483929552137852	0.00418994715437293	-0.0026282137259841	0.00159255252219737
1164	-1.04090583324432	0.839607775211334	23.3703861236572	-0.00197886489331722	0.00938473641872406	-0.00879702530801296	0.00321592413820326
1165	-0.716231524944305	0.514933466911316	23.8898658752441	0.00451462110504508	-0.00425158534198999	-0.00944637414067984	-3.08191010844894e-05
1166	-0.716231524944305	1.16428208351135	24.1496047973633	-0.00425158534198999	-0.000355493422830477	-0.00619963090866804	-0.00782300252467394
1167	-1.36558020114899	0.839607775211334	23.630126953125	0.00711201597005129	0.00256657530553639	0.00289124972186983	0.00289124972186983
1168	-0.716231524944305	1.16428208351135	23.5651912689209	-0.00100484199356288	0.00191722682211548	0.0022419011220336	0.0022419011220336
1169	-0.0668829083442688	0.839607775211334	23.82493019104	0.00938473641872406	0.00841071270406246	-0.00230353930965066	-0.00132951640989631
1170	-0.716231524944305	1.16428208351135	23.5002555847168	0.000618529506027699	0.00873538758605719	-0.00360223650932312	-0.00522560812532902
1171	-0.716231524944305	0.514933466911316	23.9547996520996	-0.00132951640989631	-0.000680167751852423	-0.00230353930965066	0.00743668992072344
1172	-0.716231524944305	0.190259143710136	24.0197353363037	-0.00587495695799589	-0.00392691092565656	0.00613799272105098	0.00191722682211548
1173	0.25779139995575	-0.459089487791061	23.5651912689209	0.00483929552137852	0.000293855206109583	-0.00295288790948689	0.00256657530553639
1174	-1.04090583324432	1.81363070011139	23.3703861236572	0.0149041991680861	0.00321592413820326	-0.00165419070981443	-0.00457625929266214
1175	-0.391557216644287	0.514933466911316	23.6950607299805	-0.00295288790948689	0.00354059832170606	-0.0117190945893526	-0.00425158534198999
1176	-0.716231524944305	1.48895645141602	23.7599964141846	-0.00100484199356288	0.00321592413820326	-0.00555028254166245	-0.00360223650932312
1177	-0.716231524944305	0.514933466911316	24.0846710205078	0.00289124972186983	-0.00295288790948689	0.000618529506027699	0.0022419011220336
1178	-0.716231524944305	1.16428208351135	24.0846710205078	-0.00327756232582033	0.00451462110504508	-0.0113944197073579	-0.00522560812532902
1179	0.25779139995575	0.514933466911316	23.7599964141846	0.00191722682211548	0.00418994715437293	-0.00717365415766835	-0.0026282137259841
1180	-0.716231524944305	1.48895645141602	23.4353218078613	0.00321592413820326	0.00418994715437293	-0.00619963090866804	-0.000355493422830477
1181	0.25779139995575	0.839607775211334	23.5651912689209	-0.00165419070981443	-0.00165419070981443	0.00321592413820326	-0.00360223650932312
1182	-0.391557216644287	0.190259143710136	23.9547996520996	-0.00684897974133492	0.00256657530553639	0.00516396993771195	0.00776136433705688
1183	0.582465708255768	-0.134415164589882	24.344409942627	0.00581331877037883	0.00386527273803949	-0.00360223650932312	0.00483929552137852
1184	-1.04090583324432	0.514933466911316	23.8898658752441	-0.00197886489331722	0.00743668992072344	-0.00425158534198999	-0.00749832857400179
1185	-0.716231524944305	0.839607775211334	23.3703861236572	-0.000355493422830477	-0.00295288790948689	-0.0113944197073579	-0.0110697457566857
1186	-1.36558020114899	1.16428208351135	23.7599964141846	-0.0130177913233638	0.00159255252219737	-0.00425158534198999	-3.08191010844894e-05
1187	-1.04090583324432	0.839607775211334	23.5651912689209	-0.00327756232582033	0.00418994715437293	-0.00197886489331722	0.00159255252219737
1188	-1.69025444984436	1.16428208351135	23.8898658752441	-0.00490093370899558	0.00743668992072344	-0.00230353930965066	0.00159255252219737
1189	-1.04090583324432	0.190259143710136	23.7599964141846	-0.0130177913233638	0.00776136433705688	-0.00425158534198999	0.00256657530553639
1190	-2.01492881774902	0.839607775211334	23.9547996520996	-0.00652430532500148	0.00126787810586393	-0.00230353930965066	-0.000680167751852423
1191	-1.04090583324432	0.514933466911316	23.7599964141846	-0.00782300252467394	-0.00555028254166245	-0.0104203969240189	0.00126787810586393
1192	-2.33960318565369	0.190259143710136	23.7599964141846	-0.00619963090866804	-0.00230353930965066	0.00808603875339031	0.0165275707840919
1193	-0.716231524944305	0.514933466911316	23.8898658752441	-0.00684897974133492	0.00256657530553639	0.00386527273803949	0.00386527273803949
1194	-1.69025444984436	0.839607775211334	23.630126953125	-0.00165419070981443	0.00743668992072344	-0.0100957229733467	0.00646266713738441
1195	-1.36558020114899	0.839607775211334	23.8898658752441	-0.00749832857400179	-3.08191010844894e-05	-0.00360223650932312	0.000293855206109583
1196	-2.01492881774902	1.48895645141602	23.6950607299805	-0.00749832857400179	-0.00165419070981443	0.00451462110504508	0.00354059832170606
1197	-1.36558020114899	0.839607775211334	23.4353218078613	-0.00132951640989631	-3.08191010844894e-05	0.000618529506027699	0.00678734155371785
1198	-1.04090583324432	0.839607775211334	23.6950607299805	-0.00197886489331722	0.00548864435404539	-0.00392691092565656	0.00321592413820326
1199	0.25779139995575	-0.459089487791061	23.7599964141846	0.0103587592020631	0.00354059832170606	-0.00684897974133492	-0.00782300252467394
1200	-1.36558020114899	0.839607775211334	23.6950607299805	-0.00165419070981443	-0.00165419070981443	-0.00327756232582033	-0.00392691092565656
1201	-0.0668829083442688	0.190259143710136	23.82493019104	0.00321592413820326	-0.0113944197073579	-0.00814767740666866	0.000293855206109583
1202	-0.716231524944305	-0.459089487791061	23.8898658752441	-0.00197886489331722	-0.0026282137259841	0.00743668992072344	0.00483929552137852
1203	-0.0668829083442688	-0.459089487791061	23.5002555847168	0.00126787810586393	0.00191722682211548	-0.00100484199356288	0.00678734155371785
1204	-1.04090583324432	0.514933466911316	23.8898658752441	0.00418994715437293	-3.08191010844894e-05	-0.00360223650932312	0.00191722682211548
1205	-0.0668829083442688	-0.134415164589882	23.8898658752441	-3.08191010844894e-05	0.00386527273803949	-0.00619963090866804	-0.000355493422830477
1206	0.25779139995575	-0.459089487791061	24.1496047973633	-0.000355493422830477	0.00256657530553639	-0.00132951640989631	0.000943203864153475
1207	0.25779139995575	0.190259143710136	24.2794742584229	0.00418994715437293	0.00256657530553639	0.0022419011220336	0.00126787810586393
1208	-0.0668829083442688	-0.134415164589882	24.0846710205078	0.000943203864153475	0.000618529506027699	0.00451462110504508	0.0022419011220336
1209	-0.391557216644287	0.514933466911316	23.5651912689209	0.00516396993771195	0.00970941036939621	-0.00425158534198999	-0.00230353930965066
1210	-0.716231524944305	1.16428208351135	23.6950607299805	-3.08191010844894e-05	0.00321592413820326	-0.00230353930965066	0.00321592413820326
1211	0.25779139995575	-0.459089487791061	23.8898658752441	-3.08191010844894e-05	-3.08191010844894e-05	-0.00100484199356288	-0.00425158534198999
1212	-1.04090583324432	0.839607775211334	23.9547996520996	0.00483929552137852	0.00906006153672934	0.00906006153672934	0.00289124972186983
1213	-0.716231524944305	0.514933466911316	23.8898658752441	0.0022419011220336	0.00321592413820326	0.00126787810586393	-0.000680167751852423
1214	0.25779139995575	-0.134415164589882	23.82493019104	-0.00360223650932312	0.0116574559360743	0.00289124972186983	0.0022419011220336
1215	-0.0668829083442688	-0.459089487791061	23.6950607299805	0.00646266713738441	0.00126787810586393	-0.00425158534198999	-0.00230353930965066
1216	0.25779139995575	-0.459089487791061	23.82493019104	-0.00360223650932312	0.000618529506027699	-0.00327756232582033	-0.000355493422830477
1217	-0.391557216644287	-0.459089487791061	24.2794742584229	0.00191722682211548	-0.00782300252467394	-0.00132951640989631	-0.000355493422830477
1218	-0.391557216644287	0.514933466911316	24.1496047973633	0.00808603875339031	-0.00327756232582033	0.00354059832170606	-0.00360223650932312
1219	-1.04090583324432	-0.134415164589882	24.1496047973633	0.00386527273803949	-0.00782300252467394	0.00418994715437293	-0.00912170019000769
1220	-0.716231524944305	-0.459089487791061	23.630126953125	0.00256657530553639	-0.00295288790948689	-0.000355493422830477	-0.00555028254166245
1221	-0.716231524944305	-0.459089487791061	23.82493019104	-0.00100484199356288	-0.0107450718060136	-0.00457625929266214	-0.00912170019000769
1222	0.25779139995575	-2.08246111869812	24.1496047973633	-3.08191010844894e-05	-0.00652430532500148	0.0100340843200684	0.00159255252219737
1223	-0.716231524944305	-0.134415164589882	23.82493019104	0.00678734155371785	-0.0026282137259841	0.00483929552137852	-0.00100484199356288
1224	-1.04090583324432	-0.459089487791061	24.0846710205078	0.00548864435404539	0.00483929552137852	-0.00132951640989631	-3.08191010844894e-05
1225	0.25779139995575	-0.783763766288757	24.0197353363037	0.00289124972186983	-0.00717365415766835	0.000293855206109583	-0.00197886489331722
1226	-0.391557216644287	-1.10843813419342	23.82493019104	-0.00327756232582033	-0.00717365415766835	-0.00684897974133492	-0.00782300252467394
1227	-0.391557216644287	-1.10843813419342	23.7599964141846	0.00873538758605719	-0.0117190945893526	0.00126787810586393	-0.000680167751852423
1228	-0.0668829083442688	-1.10843813419342	23.8898658752441	-0.00132951640989631	-0.00977104809135199	0.00386527273803949	-0.00392691092565656
1229	-0.391557216644287	-0.459089487791061	24.1496047973633	0.00613799272105098	0.00191722682211548	-0.00197886489331722	-0.00587495695799589
1230	-0.391557216644287	-0.134415164589882	24.1496047973633	0.00581331877037883	-0.00165419070981443	-0.00360223650932312	-0.00392691092565656
1231	0.25779139995575	-0.459089487791061	24.0846710205078	-0.00652430532500148	-0.00717365415766835	-0.000680167751852423	-0.00619963090866804
1232	-0.716231524944305	0.190259143710136	23.82493019104	-0.00132951640989631	0.00451462110504508	-0.00165419070981443	0.000293855206109583
1233	-0.0668829083442688	-0.459089487791061	23.7599964141846	-0.00132951640989631	-0.00619963090866804	0.00743668992072344	-0.00360223650932312
1234	0.25779139995575	-0.783763766288757	23.82493019104	0.00321592413820326	0.00808603875339031	-0.00749832857400179	0.000943203864153475
1235	0.25779139995575	-0.134415164589882	23.8898658752441	0.000293855206109583	-0.00360223650932312	-0.00490093370899558	0.000293855206109583
1236	0.582465708255768	-0.783763766288757	24.2794742584229	-0.00100484199356288	-0.000680167751852423	-0.00100484199356288	-0.00132951640989631
1237	-0.0668829083442688	0.190259143710136	23.8898658752441	-0.00457625929266214	0.00126787810586393	-0.00197886489331722	0.00808603875339031
1238	0.25779139995575	-0.459089487791061	23.6950607299805	0.00743668992072344	-0.00457625929266214	0.00516396993771195	-0.00327756232582033
1239	-1.04090583324432	0.514933466911316	23.5651912689209	-0.00327756232582033	0.00938473641872406	-0.00522560812532902	0.00289124972186983
1240	-0.0668829083442688	-0.134415164589882	23.82493019104	-0.00425158534198999	-0.00132951640989631	-0.00425158534198999	-0.000680167751852423
1241	-0.716231524944305	1.16428208351135	23.7599964141846	0.00386527273803949	-0.00100484199356288	0.00418994715437293	-0.00392691092565656
1242	0.582465708255768	-0.134415164589882	24.1496047973633	-0.00977104809135199	-0.00230353930965066	-0.00230353930965066	0.0103587592020631
1243	-1.04090583324432	1.48895645141602	23.5002555847168	0.00516396993771195	0.00451462110504508	0.000943203864153475	-0.00100484199356288
1244	-0.391557216644287	0.190259143710136	24.0846710205078	0.00678734155371785	0.00776136433705688	-0.00165419070981443	-3.08191010844894e-05
1245	-0.0668829083442688	-0.134415164589882	23.9547996520996	-0.000680167751852423	0.00321592413820326	-0.000680167751852423	0.000618529506027699
1246	0.25779139995575	-0.134415164589882	23.6950607299805	-0.00360223650932312	-0.00132951640989631	-0.00912170019000769	-0.00457625929266214
1247	-0.0668829083442688	0.514933466911316	23.5651912689209	0.00289124972186983	0.00386527273803949	-0.000680167751852423	0.00613799272105098
1248	0.907140016555786	-0.459089487791061	24.0197353363037	0.000618529506027699	0.00386527273803949	-0.00392691092565656	0.00191722682211548
1249	-0.0668829083442688	-0.134415164589882	23.82493019104	0.00126787810586393	0.00743668992072344	-0.00749832857400179	-0.000355493422830477
1250	-0.0668829083442688	1.16428208351135	23.5651912689209	-0.00360223650932312	0.00321592413820326	-0.00327756232582033	0.00126787810586393
1251	0.25779139995575	-0.134415164589882	23.3054523468018	-0.00555028254166245	-0.00230353930965066	-0.0120437685400248	-0.000355493422830477
1252	-0.0668829083442688	0.190259143710136	23.5651912689209	0.00646266713738441	0.0022419011220336	0.000618529506027699	0.01100810803473
1253	-0.0668829083442688	-0.134415164589882	23.7599964141846	0.00970941036939621	0.00451462110504508	0.00613799272105098	0.000293855206109583
1254	0.907140016555786	0.514933466911316	23.630126953125	-0.0026282137259841	0.00354059832170606	-0.0156151866540313	-0.00230353930965066
1255	-0.716231524944305	1.48895645141602	23.3703861236572	0.0022419011220336	-3.08191010844894e-05	-3.08191010844894e-05	0.00451462110504508
1256	-0.391557216644287	0.839607775211334	23.630126953125	0.00581331877037883	-0.00327756232582033	-0.00425158534198999	-0.00587495695799589
1257	0.25779139995575	0.839607775211334	23.82493019104	-0.00132951640989631	0.00354059832170606	-0.00814767740666866	0.00289124972186983
1258	0.25779139995575	0.190259143710136	23.9547996520996	-0.00327756232582033	0.00516396993771195	0.000293855206109583	-0.00197886489331722
1259	0.25779139995575	-0.459089487791061	24.2794742584229	-0.0113944197073579	0.00613799272105098	-0.00132951640989631	0.00159255252219737
1260	-0.0668829083442688	-0.134415164589882	24.4742794036865	0.00418994715437293	0.00711201597005129	-0.00360223650932312	-0.00100484199356288
1261	-0.716231524944305	1.16428208351135	23.7599964141846	-0.00457625929266214	-0.0026282137259841	0.0022419011220336	-0.00684897974133492
1262	0.25779139995575	-0.134415164589882	23.8898658752441	-0.00360223650932312	0.00386527273803949	-0.00132951640989631	0.00743668992072344
1263	-1.04090583324432	0.839607775211334	24.0846710205078	-0.00425158534198999	0.00581331877037883	0.00678734155371785	0.00451462110504508
1264	0.582465708255768	-0.134415164589882	24.1496047973633	0.00126787810586393	0.00711201597005129	0.000943203864153475	-0.00587495695799589
1265	0.25779139995575	-0.459089487791061	24.344409942627	-0.00392691092565656	0.0022419011220336	-0.00944637414067984	-0.00295288790948689
1266	-0.391557216644287	0.839607775211334	24.0846710205078	-0.000680167751852423	-0.00295288790948689	0.00256657530553639	-0.00522560812532902
1267	-0.0668829083442688	0.514933466911316	23.7599964141846	-0.000680167751852423	0.00516396993771195	-3.08191010844894e-05	0.00321592413820326
1268	-0.0668829083442688	-0.134415164589882	23.8898658752441	0.00386527273803949	0.00191722682211548	-0.00295288790948689	0.000293855206109583
1269	-0.716231524944305	-0.134415164589882	23.82493019104	0.00354059832170606	0.00548864435404539	-0.0110697457566857	0.00159255252219737
1270	-0.391557216644287	-0.459089487791061	23.8898658752441	-0.00327756232582033	-3.08191010844894e-05	0.00159255252219737	-0.00295288790948689
1271	-0.391557216644287	0.839607775211334	23.9547996520996	-0.00587495695799589	-0.00425158534198999	0.00646266713738441	0.00354059832170606
1272	-1.04090583324432	-0.459089487791061	23.9547996520996	-0.0113944197073579	0.00354059832170606	-0.00197886489331722	0.00256657530553639
1273	-0.716231524944305	-0.459089487791061	23.7599964141846	-0.00425158534198999	0.00451462110504508	-0.00360223650932312	0.0100340843200684
1274	-1.69025444984436	1.16428208351135	23.3703861236572	-0.00782300252467394	0.00451462110504508	0.00256657530553639	-0.00879702530801296
1275	-2.01492881774902	0.839607775211334	23.6950607299805	-0.00555028254166245	-0.000680167751852423	-0.0100957229733467	0.00418994715437293
1276	-2.33960318565369	0.839607775211334	23.5002555847168	-0.00782300252467394	0.0022419011220336	0.00711201597005129	-0.00360223650932312
1277	-1.69025444984436	0.839607775211334	23.8898658752441	-0.00717365415766835	0.000293855206109583	0.00321592413820326	0.00613799272105098
1278	-1.04090583324432	-0.134415164589882	23.9547996520996	-0.00295288790948689	0.00289124972186983	-0.00619963090866804	0.00159255252219737
1279	-1.36558020114899	-0.134415164589882	23.82493019104	-0.00619963090866804	0.00256657530553639	-0.0100957229733467	0.00191722682211548
1280	-1.04090583324432	-0.134415164589882	23.630126953125	-0.00555028254166245	0.00613799272105098	-0.000355493422830477	0.00191722682211548
1281	-1.69025444984436	0.514933466911316	23.8898658752441	-0.0026282137259841	-0.000355493422830477	-0.0113944197073579	0.000293855206109583
1282	-0.716231524944305	0.190259143710136	23.6950607299805	-0.00490093370899558	-0.000680167751852423	0.000293855206109583	0.00483929552137852
1283	-2.01492881774902	0.839607775211334	23.9547996520996	-0.00165419070981443	-0.000355493422830477	0.00548864435404539	0.00126787810586393
1284	-0.716231524944305	0.190259143710136	23.8898658752441	0.00418994715437293	0.00776136433705688	-0.00360223650932312	-0.000680167751852423
1285	-0.391557216644287	0.514933466911316	23.5651912689209	0.00191722682211548	0.00743668992072344	-0.0026282137259841	0.00191722682211548
1286	-1.04090583324432	0.839607775211334	23.5002555847168	-0.00490093370899558	-0.00132951640989631	-0.00619963090866804	-0.00100484199356288
1287	-0.716231524944305	0.839607775211334	23.6950607299805	-3.08191010844894e-05	-0.00392691092565656	-0.0026282137259841	0.00743668992072344
1288	-0.716231524944305	1.48895645141602	23.82493019104	0.0022419011220336	-0.000355493422830477	0.000618529506027699	0.000293855206109583
1289	-0.0668829083442688	-0.134415164589882	24.7340183258057	0.00418994715437293	0.00159255252219737	-0.0100957229733467	-0.00425158534198999
1290	-0.0668829083442688	0.190259143710136	24.0197353363037	-0.0026282137259841	0.00613799272105098	-0.00360223650932312	-0.00230353930965066
1291	-1.04090583324432	0.839607775211334	23.6950607299805	-0.00197886489331722	-3.08191010844894e-05	-0.00684897974133492	0.00646266713738441
1292	0.25779139995575	0.190259143710136	23.9547996520996	-0.00197886489331722	-0.00684897974133492	0.000293855206109583	0.00321592413820326
1293	-0.0668829083442688	0.190259143710136	24.0197353363037	0.00483929552137852	0.00548864435404539	-0.00197886489331722	0.00289124972186983
1294	-1.04090583324432	1.48895645141602	23.9547996520996	-0.00197886489331722	0.00159255252219737	-0.00360223650932312	-0.00587495695799589
1295	-0.0668829083442688	0.839607775211334	23.8898658752441	-0.00749832857400179	-3.08191010844894e-05	-0.0107450718060136	0.00451462110504508
1296	-1.04090583324432	0.839607775211334	23.4353218078613	-0.00100484199356288	-0.0110697457566857	0.000943203864153475	-0.00652430532500148
1297	-0.391557216644287	-0.134415164589882	23.7599964141846	-0.00165419070981443	0.00159255252219737	0.00256657530553639	0.00711201597005129
1298	0.25779139995575	-0.459089487791061	23.7599964141846	0.00613799272105098	-0.00392691092565656	0.00906006153672934	-0.0026282137259841
1299	0.582465708255768	-1.10843813419342	23.82493019104	0.00321592413820326	0.00483929552137852	-0.00555028254166245	-0.00327756232582033
1300	0.582465708255768	-1.10843813419342	23.9547996520996	-0.00132951640989631	-0.00490093370899558	-0.00587495695799589	-0.00360223650932312
1301	0.25779139995575	-1.43311238288879	24.2145404815674	0.00159255252219737	-0.0126931173726916	0.00451462110504508	-0.00230353930965066
1302	-0.391557216644287	-0.134415164589882	23.4353218078613	0.000293855206109583	-0.0139918150380254	-0.00165419070981443	0.00548864435404539
1303	-0.0668829083442688	-1.43311238288879	23.7599964141846	0.00743668992072344	-0.00619963090866804	0.00126787810586393	0.000293855206109583
1304	-0.0668829083442688	-1.10843813419342	23.8898658752441	-0.00197886489331722	0.00191722682211548	-0.00230353930965066	-0.00522560812532902
1305	-0.391557216644287	-0.459089487791061	23.6950607299805	0.00289124972186983	-0.00165419070981443	-0.00749832857400179	-0.00392691092565656
1306	-0.716231524944305	0.190259143710136	24.0846710205078	-0.00327756232582033	-0.0133424662053585	0.00126787810586393	-0.00230353930965066
1307	-0.391557216644287	-0.134415164589882	23.630126953125	0.000618529506027699	-0.00717365415766835	0.00354059832170606	0.00418994715437293
1308	-1.04090583324432	0.190259143710136	23.5002555847168	0.00483929552137852	0.00256657530553639	0.00483929552137852	0.00159255252219737
1309	0.582465708255768	-0.459089487791061	23.5651912689209	0.00289124972186983	-0.00100484199356288	-0.000680167751852423	0.0022419011220336
1310	0.25779139995575	-0.783763766288757	23.6950607299805	-0.00360223650932312	-0.000355493422830477	-0.00717365415766835	0.00159255252219737
1311	-0.0668829083442688	0.514933466911316	23.9547996520996	-0.00230353930965066	0.00191722682211548	-0.00230353930965066	-0.00100484199356288
1312	0.25779139995575	-0.459089487791061	24.4093437194824	-0.0026282137259841	-0.000680167751852423	0.000293855206109583	-0.00295288790948689
1313	-0.0668829083442688	1.16428208351135	23.9547996520996	0.00289124972186983	-0.00587495695799589	-0.000680167751852423	0.00386527273803949
1314	-1.04090583324432	0.514933466911316	23.82493019104	0.00451462110504508	0.00646266713738441	0.00256657530553639	0.00256657530553639
1315	-0.391557216644287	0.839607775211334	23.7599964141846	0.000293855206109583	0.00354059832170606	-0.00327756232582033	-0.0026282137259841
1316	-0.716231524944305	0.839607775211334	23.7599964141846	0.00711201597005129	0.00191722682211548	-0.00619963090866804	0.00711201597005129
1317	-0.391557216644287	0.839607775211334	23.8898658752441	0.00451462110504508	0.00354059832170606	0.00451462110504508	0.000293855206109583
1318	-1.04090583324432	0.839607775211334	24.1496047973633	0.00386527273803949	0.00321592413820326	-3.08191010844894e-05	0.00581331877037883
1319	-0.0668829083442688	0.190259143710136	23.7599964141846	0.0168522447347641	0.00256657530553639	-0.00230353930965066	-3.08191010844894e-05
1320	-0.0668829083442688	0.190259143710136	23.8898658752441	-0.0100957229733467	0.00256657530553639	-0.00782300252467394	-0.000355493422830477
1321	-0.0668829083442688	-0.134415164589882	23.630126953125	0.00776136433705688	-0.00132951640989631	-0.00100484199356288	-0.00165419070981443
1322	-1.04090583324432	0.514933466911316	23.5002555847168	-0.00555028254166245	-0.00295288790948689	0.00126787810586393	0.00613799272105098
1323	-0.0668829083442688	-0.134415164589882	23.7599964141846	0.00743668992072344	0.0022419011220336	0.00354059832170606	-0.00230353930965066
1324	-1.04090583324432	0.839607775211334	23.6950607299805	0.00841071270406246	0.00613799272105098	-0.00457625929266214	0.00386527273803949
1325	-0.716231524944305	1.16428208351135	23.3703861236572	0.000943203864153475	-0.000680167751852423	-0.00749832857400179	-0.00652430532500148
1326	-0.716231524944305	0.839607775211334	23.3703861236572	-0.0026282137259841	0.00354059832170606	-0.00847235135734081	-0.00100484199356288
1327	-0.716231524944305	0.190259143710136	23.82493019104	-0.0026282137259841	0.00289124972186983	-0.00425158534198999	-0.00327756232582033
1328	-0.716231524944305	0.839607775211334	23.4353218078613	0.00191722682211548	0.00516396993771195	-0.00165419070981443	0.00354059832170606
1329	-1.04090583324432	0.839607775211334	23.4353218078613	0.00581331877037883	0.00321592413820326	0.000618529506027699	-0.00197886489331722
1330	0.25779139995575	0.514933466911316	23.6950607299805	0.000943203864153475	0.000943203864153475	-0.00457625929266214	-0.00782300252467394
1331	-0.716231524944305	0.839607775211334	23.3054523468018	0.000618529506027699	0.00191722682211548	-0.00165419070981443	0.00711201597005129
1332	-0.0668829083442688	0.190259143710136	23.3054523468018	-0.00490093370899558	-0.00132951640989631	-0.00100484199356288	0.00613799272105098
1333	-0.716231524944305	0.839607775211334	23.1755828857422	0.00678734155371785	0.00548864435404539	0.00483929552137852	-0.000355493422830477
1334	-0.716231524944305	0.839607775211334	23.5002555847168	-3.08191010844894e-05	0.00289124972186983	-0.00425158534198999	-0.00360223650932312
1335	-0.0668829083442688	0.190259143710136	23.7599964141846	-0.00295288790948689	0.00354059832170606	-0.00977104809135199	0.000293855206109583
1336	-0.0668829083442688	-0.134415164589882	24.0197353363037	0.0100340843200684	-0.00555028254166245	0.00354059832170606	-3.08191010844894e-05
1337	-0.716231524944305	0.839607775211334	23.3703861236572	0.00776136433705688	-0.00392691092565656	0.00516396993771195	-0.000680167751852423
1338	-0.391557216644287	0.839607775211334	23.4353218078613	0.00256657530553639	0.00159255252219737	0.00386527273803949	0.00191722682211548
1339	-0.716231524944305	0.839607775211334	23.5651912689209	0.00873538758605719	0.0022419011220336	-0.0026282137259841	-0.000680167751852423
1340	-1.04090583324432	1.16428208351135	23.630126953125	0.00743668992072344	0.00808603875339031	-0.00879702530801296	-0.00327756232582033
1341	-0.0668829083442688	-0.134415164589882	23.9547996520996	0.00386527273803949	0.00451462110504508	-0.00652430532500148	-3.08191010844894e-05
1342	-1.04090583324432	1.16428208351135	23.8898658752441	-0.00100484199356288	-0.00327756232582033	-0.00295288790948689	-0.00197886489331722
1343	-0.0668829083442688	-0.134415164589882	24.0197353363037	0.00516396993771195	-0.000355493422830477	-0.00522560812532902	-0.00230353930965066
1344	-0.716231524944305	0.839607775211334	23.82493019104	0.000943203864153475	0.00159255252219737	0.0022419011220336	-0.00100484199356288
1345	-0.716231524944305	0.839607775211334	23.8898658752441	0.00516396993771195	0.000943203864153475	-0.00555028254166245	-0.00652430532500148
1346	0.582465708255768	-0.134415164589882	24.0846710205078	-3.08191010844894e-05	-0.00814767740666866	-0.00619963090866804	0.0022419011220336
1347	-0.0668829083442688	0.514933466911316	24.2794742584229	-0.00360223650932312	-0.00100484199356288	0.0126314787194133	-0.00490093370899558
1348	-0.391557216644287	0.190259143710136	23.9547996520996	0.0022419011220336	0.00581331877037883	-0.0026282137259841	0.00321592413820326
1349	-0.716231524944305	1.16428208351135	23.4353218078613	0.00808603875339031	0.00418994715437293	-0.0100957229733467	-0.00977104809135199
1350	-0.716231524944305	0.839607775211334	23.5002555847168	-0.00782300252467394	0.00354059832170606	-0.00944637414067984	-0.00457625929266214
1351	-0.716231524944305	0.190259143710136	23.8898658752441	-0.00197886489331722	0.00516396993771195	-0.00132951640989631	-0.00165419070981443
1352	-1.36558020114899	1.16428208351135	23.6950607299805	-3.08191010844894e-05	0.00191722682211548	-0.00490093370899558	0.00451462110504508
1353	-1.36558020114899	1.16428208351135	23.7599964141846	-0.00165419070981443	0.00970941036939621	0.0022419011220336	0.000618529506027699
1354	-1.04090583324432	-0.459089487791061	23.8898658752441	-0.000355493422830477	0.00256657530553639	0.00126787810586393	0.00548864435404539
1355	-1.04090583324432	-0.134415164589882	23.7599964141846	-0.0149658378213644	0.00386527273803949	-0.0026282137259841	-0.00782300252467394
1356	-0.716231524944305	-0.134415164589882	24.1496047973633	0.000618529506027699	-0.00619963090866804	-0.00684897974133492	0.000293855206109583
1357	-1.36558020114899	0.190259143710136	23.6950607299805	-0.00425158534198999	-0.00100484199356288	0.00841071270406246	-3.08191010844894e-05
1358	-1.69025444984436	1.16428208351135	24.0197353363037	0.000293855206109583	0.00256657530553639	-0.00197886489331722	0.00646266713738441
1359	-2.01492881774902	1.48895645141602	24.2145404815674	-0.0100957229733467	0.00581331877037883	-0.00522560812532902	-0.00100484199356288
1360	-1.04090583324432	0.839607775211334	23.9547996520996	-0.00295288790948689	-0.000680167751852423	-0.0113944197073579	-0.00587495695799589
1361	-1.04090583324432	0.190259143710136	23.5002555847168	-0.00587495695799589	0.00581331877037883	0.00386527273803949	-0.00360223650932312
1362	-1.69025444984436	-0.134415164589882	23.8898658752441	-0.00490093370899558	0.000943203864153475	-0.00165419070981443	0.00354059832170606
1363	-1.36558020114899	0.839607775211334	23.5651912689209	-0.00814767740666866	-0.00327756232582033	-0.00230353930965066	0.00581331877037883
1364	-1.36558020114899	0.839607775211334	23.8898658752441	0.00126787810586393	0.00354059832170606	-0.00197886489331722	0.00289124972186983
1365	-0.0668829083442688	0.190259143710136	24.0846710205078	0.00418994715437293	0.00354059832170606	-0.00912170019000769	-0.00392691092565656
1366	0.25779139995575	-0.134415164589882	23.6950607299805	-0.00197886489331722	-0.00457625929266214	-0.00457625929266214	0.000293855206109583
1367	-0.0668829083442688	0.190259143710136	23.4353218078613	-0.000680167751852423	0.000943203864153475	-0.00100484199356288	0.00776136433705688
1368	0.25779139995575	-0.134415164589882	23.8898658752441	0.01100810803473	0.00613799272105098	-0.00425158534198999	-0.00295288790948689
1369	-0.0668829083442688	0.190259143710136	23.82493019104	0.00191722682211548	0.00483929552137852	0.000293855206109583	0.00159255252219737
1370	0.25779139995575	-0.459089487791061	24.0197353363037	-3.08191010844894e-05	0.000943203864153475	-0.00684897974133492	-0.00295288790948689
1371	-0.716231524944305	0.190259143710136	24.344409942627	0.00646266713738441	0.0103587592020631	-0.00717365415766835	0.000293855206109583
1372	0.582465708255768	0.839607775211334	23.82493019104	-0.00100484199356288	-0.000680167751852423	0.000293855206109583	0.0022419011220336
1373	-0.716231524944305	1.16428208351135	23.5002555847168	0.000618529506027699	0.00289124972186983	-0.00100484199356288	0.00451462110504508
1374	-0.391557216644287	0.839607775211334	23.7599964141846	0.00646266713738441	0.012956153601408	-0.00457625929266214	0.00970941036939621
1375	-1.04090583324432	0.514933466911316	23.8898658752441	0.00289124972186983	0.0022419011220336	-0.00944637414067984	-0.00100484199356288
1376	0.25779139995575	0.839607775211334	24.4093437194824	0.00581331877037883	-0.00197886489331722	0.000293855206109583	0.0022419011220336
1377	-1.36558020114899	0.839607775211334	23.9547996520996	-3.08191010844894e-05	-0.00165419070981443	0.000618529506027699	0.00386527273803949
1378	0.25779139995575	0.514933466911316	23.4353218078613	0.00451462110504508	0.00776136433705688	0.00354059832170606	0.00776136433705688
1379	-1.04090583324432	0.839607775211334	23.5002555847168	0.00354059832170606	0.00743668992072344	-0.000680167751852423	0.00386527273803949
1380	-0.391557216644287	0.514933466911316	24.0846710205078	-0.00100484199356288	0.00646266713738441	0.0022419011220336	-0.00360223650932312
1381	-0.391557216644287	0.514933466911316	23.5651912689209	-0.00490093370899558	-0.00814767740666866	-3.08191010844894e-05	0.00159255252219737
1382	0.25779139995575	-1.43311238288879	24.4093437194824	0.00776136433705688	-0.0026282137259841	0.0103587592020631	0.00613799272105098
1383	0.25779139995575	-0.783763766288757	23.8898658752441	0.00581331877037883	-0.00425158534198999	-0.00392691092565656	0.00386527273803949
1384	0.25779139995575	-0.134415164589882	23.7599964141846	0.00906006153672934	-0.00327756232582033	-0.00230353930965066	-0.00327756232582033
1385	-0.391557216644287	-1.10843813419342	23.82493019104	-0.000680167751852423	-0.00814767740666866	0.00126787810586393	-0.00555028254166245
1386	0.907140016555786	-1.75778675079346	24.0846710205078	0.0022419011220336	-0.00490093370899558	-0.000680167751852423	0.00289124972186983
1387	0.25779139995575	-1.10843813419342	23.9547996520996	0.00289124972186983	-0.00684897974133492	-0.00197886489331722	0.00646266713738441
1388	-0.391557216644287	-1.10843813419342	24.4093437194824	0.00873538758605719	0.000943203864153475	0.00418994715437293	0.00191722682211548
1389	-1.04090583324432	-0.459089487791061	24.0197353363037	0.00256657530553639	-0.00360223650932312	-0.00132951640989631	-0.00782300252467394
1390	-0.716231524944305	-0.459089487791061	23.630126953125	-3.08191010844894e-05	-0.00360223650932312	-0.0143164889886975	-0.00165419070981443
1391	0.582465708255768	-1.10843813419342	23.8898658752441	-0.00490093370899558	-0.00652430532500148	0.00159255252219737	-0.00360223650932312
1392	-0.391557216644287	-1.10843813419342	24.0197353363037	-0.00555028254166245	-0.00847235135734081	0.0136055024340749	0.00256657530553639
1393	-0.0668829083442688	-0.783763766288757	23.9547996520996	0.00646266713738441	0.00321592413820326	-0.000680167751852423	0.00386527273803949
1394	-0.391557216644287	-0.134415164589882	24.0846710205078	0.00678734155371785	-0.0026282137259841	-0.00652430532500148	-0.00457625929266214
1395	-1.04090583324432	0.190259143710136	23.82493019104	-0.00295288790948689	0.00191722682211548	-0.00749832857400179	-0.00100484199356288
1396	-0.391557216644287	0.190259143710136	23.7599964141846	0.00321592413820326	0.000943203864153475	-0.00522560812532902	-0.00619963090866804
1397	-0.716231524944305	0.190259143710136	23.82493019104	0.00354059832170606	-0.00295288790948689	0.000293855206109583	0.00483929552137852
1398	-0.716231524944305	0.514933466911316	23.82493019104	0.00289124972186983	-0.00132951640989631	-0.000355493422830477	0.000618529506027699
1399	-0.0668829083442688	-0.459089487791061	24.2145404815674	0.0100340843200684	0.000293855206109583	-0.000680167751852423	0.00321592413820326
1400	-0.716231524944305	0.839607775211334	24.2794742584229	0.000293855206109583	0.00126787810586393	-0.00912170019000769	-0.00490093370899558
1401	-0.716231524944305	0.839607775211334	23.82493019104	0.00256657530553639	0.000943203864153475	0.00516396993771195	0.00418994715437293
1402	0.25779139995575	0.190259143710136	23.9547996520996	0.00743668992072344	-0.00555028254166245	0.00678734155371785	-0.00652430532500148
1403	0.25779139995575	0.839607775211334	23.5651912689209	-0.00165419070981443	0.00191722682211548	0.00581331877037883	0.000943203864153475
1404	-0.716231524944305	0.839607775211334	23.5651912689209	0.00776136433705688	0.00289124972186983	0.0022419011220336	-0.00977104809135199
1405	-0.0668829083442688	-0.134415164589882	24.2794742584229	0.0106834331527352	0.00613799272105098	-0.0113944197073579	-0.00230353930965066
1406	0.25779139995575	-0.134415164589882	23.9547996520996	-0.00100484199356288	-0.00652430532500148	0.0022419011220336	-3.08191010844894e-05
1407	-0.0668829083442688	-0.459089487791061	24.0197353363037	0.00159255252219737	-3.08191010844894e-05	0.00159255252219737	0.00841071270406246
1408	-0.391557216644287	-0.134415164589882	23.6950607299805	-0.000355493422830477	-3.08191010844894e-05	0.00386527273803949	0.000943203864153475
1409	-0.716231524944305	1.16428208351135	23.630126953125	0.00386527273803949	0.00516396993771195	0.00451462110504508	-0.00100484199356288
1410	-0.0668829083442688	0.839607775211334	23.5002555847168	-0.00392691092565656	-0.00327756232582033	-0.0100957229733467	-0.00425158534198999
1411	0.582465708255768	0.514933466911316	24.2145404815674	-0.00230353930965066	0.000943203864153475	-0.00782300252467394	0.00159255252219737
1412	-0.391557216644287	0.190259143710136	23.82493019104	-0.00197886489331722	-0.00457625929266214	0.00613799272105098	-0.000680167751852423
1413	-0.0668829083442688	-0.134415164589882	23.8898658752441	-0.000680167751852423	-3.08191010844894e-05	-0.0126931173726916	0.00418994715437293
1414	-0.391557216644287	1.16428208351135	23.3703861236572	0.0113327819854021	0.00516396993771195	0.00126787810586393	-0.00587495695799589
1415	-1.04090583324432	0.839607775211334	23.3703861236572	0.000618529506027699	0.00678734155371785	-0.00977104809135199	-0.00457625929266214
1416	-0.716231524944305	1.16428208351135	23.3054523468018	-0.00360223650932312	-0.00100484199356288	-0.00912170019000769	-0.00814767740666866
1417	-0.716231524944305	0.839607775211334	23.630126953125	-0.00132951640989631	-0.00717365415766835	0.000293855206109583	-0.000680167751852423
1418	-0.716231524944305	1.48895645141602	23.6950607299805	0.00646266713738441	0.00451462110504508	-0.00490093370899558	0.00451462110504508
1419	0.582465708255768	-0.459089487791061	23.630126953125	0.0113327819854021	0.00906006153672934	-0.0113944197073579	0.000293855206109583
1420	-1.04090583324432	1.48895645141602	23.3054523468018	0.000943203864153475	0.00678734155371785	-0.00977104809135199	-0.00327756232582033
1421	-0.391557216644287	0.839607775211334	23.3703861236572	0.000293855206109583	-0.00652430532500148	-0.00490093370899558	-0.000355493422830477
1422	0.25779139995575	0.514933466911316	23.7599964141846	0.0022419011220336	0.00321592413820326	0.00548864435404539	0.00418994715437293
1423	-0.391557216644287	0.839607775211334	23.5651912689209	0.00321592413820326	-0.00132951640989631	0.00386527273803949	0.00711201597005129
1424	-1.04090583324432	1.16428208351135	23.5651912689209	-0.00132951640989631	0.00289124972186983	-0.00100484199356288	-0.000355493422830477
1425	0.25779139995575	-0.134415164589882	23.5002555847168	-0.00132951640989631	0.00646266713738441	-0.000680167751852423	0.000943203864153475
1426	0.25779139995575	-0.459089487791061	23.630126953125	-0.00425158534198999	-0.000680167751852423	-0.00847235135734081	-0.0026282137259841
1427	0.25779139995575	-0.134415164589882	23.82493019104	0.00548864435404539	-0.00132951640989631	-0.00717365415766835	0.00159255252219737
1428	-0.0668829083442688	-0.134415164589882	23.8898658752441	0.00581331877037883	0.00678734155371785	0.00776136433705688	0.00418994715437293
1429	-0.391557216644287	0.839607775211334	23.8898658752441	0.00451462110504508	0.01100810803473	-0.00814767740666866	-0.00360223650932312
1430	-0.716231524944305	1.48895645141602	23.7599964141846	0.000943203864153475	0.00581331877037883	-0.00392691092565656	-0.00392691092565656
1431	0.25779139995575	0.190259143710136	23.4353218078613	-0.00522560812532902	0.00483929552137852	-0.00684897974133492	-0.00230353930965066
1432	-0.391557216644287	0.190259143710136	23.630126953125	0.00321592413820326	0.00678734155371785	0.000293855206109583	0.00418994715437293
1433	0.582465708255768	-0.459089487791061	23.8898658752441	0.00516396993771195	-0.00197886489331722	-0.00749832857400179	0.0022419011220336
1434	-1.04090583324432	1.16428208351135	24.0197353363037	0.00776136433705688	0.012956153601408	-0.00490093370899558	-0.00847235135734081
1435	-0.391557216644287	1.16428208351135	24.0197353363037	0.00483929552137852	-0.00197886489331722	0.00516396993771195	-0.0026282137259841
1436	-0.716231524944305	1.16428208351135	23.7599964141846	-0.000680167751852423	0.00581331877037883	0.00191722682211548	-0.00230353930965066
1437	-0.716231524944305	0.839607775211334	23.4353218078613	0.00970941036939621	0.00451462110504508	0.00354059832170606	0.00256657530553639
1438	-0.716231524944305	0.839607775211334	23.6950607299805	0.00386527273803949	-0.00230353930965066	-0.00490093370899558	0.00256657530553639
1439	0.582465708255768	-0.134415164589882	23.9547996520996	0.00386527273803949	0.00418994715437293	-0.00555028254166245	-0.00230353930965066
1440	-0.716231524944305	1.16428208351135	23.6950607299805	-0.00132951640989631	0.00256657530553639	-3.08191010844894e-05	-0.00230353930965066
1441	-0.716231524944305	1.16428208351135	24.0197353363037	-0.00197886489331722	0.00321592413820326	-0.00360223650932312	-0.00230353930965066
1442	-0.716231524944305	-0.459089487791061	23.6950607299805	-0.000355493422830477	0.000618529506027699	0.00191722682211548	0.00256657530553639
1443	-1.04090583324432	0.514933466911316	23.3703861236572	0.00613799272105098	-0.00587495695799589	-0.00490093370899558	0.00548864435404539
1444	-1.69025444984436	1.48895645141602	23.630126953125	0.0126314787194133	0.01100810803473	0.00451462110504508	-0.0026282137259841
1445	-0.0668829083442688	-0.459089487791061	23.82493019104	-0.00132951640989631	-0.00749832857400179	-0.00587495695799589	0.000943203864153475
1446	-1.04090583324432	-0.134415164589882	24.0197353363037	-0.00165419070981443	0.0022419011220336	-0.0026282137259841	0.00483929552137852
1447	-1.04090583324432	-0.134415164589882	24.0846710205078	-0.00327756232582033	0.00451462110504508	0.00743668992072344	0.00386527273803949
1448	-1.04090583324432	-0.459089487791061	23.6950607299805	-0.00327756232582033	0.00548864435404539	0.00321592413820326	0.00451462110504508
1449	-1.36558020114899	1.16428208351135	23.6950607299805	0.00418994715437293	0.0106834331527352	0.000293855206109583	0.00711201597005129
1450	-2.66427731513977	0.839607775211334	23.6950607299805	-0.0123684434220195	0.00418994715437293	-0.0026282137259841	-0.0026282137259841
1451	-1.04090583324432	-0.134415164589882	23.7599964141846	-0.0159398596733809	-0.000355493422830477	-0.00652430532500148	-0.000680167751852423
1452	-1.69025444984436	0.514933466911316	23.9547996520996	-3.08191010844894e-05	0.000943203864153475	0.00516396993771195	0.00970941036939621
1453	-0.716231524944305	-0.134415164589882	23.9547996520996	-0.000680167751852423	0.00159255252219737	-0.000680167751852423	0.000293855206109583
1454	-1.04090583324432	0.839607775211334	23.5651912689209	0.00159255252219737	0.0022419011220336	-0.00457625929266214	0.00776136433705688
1455	-1.69025444984436	1.16428208351135	23.5002555847168	0.00289124972186983	0.00451462110504508	-0.00295288790948689	-0.00652430532500148
1456	-1.04090583324432	0.839607775211334	23.82493019104	-0.00879702530801296	0.000943203864153475	0.00743668992072344	-0.00132951640989631
1457	-0.716231524944305	0.839607775211334	24.1496047973633	0.00386527273803949	0.00159255252219737	0.00418994715437293	0.00256657530553639
1458	-0.716231524944305	-0.134415164589882	24.1496047973633	0.00678734155371785	0.00191722682211548	0.00841071270406246	-0.00197886489331722
1459	0.582465708255768	-0.134415164589882	23.82493019104	-0.000355493422830477	0.0155535480007529	0.00289124972186983	0.00418994715437293
1460	-0.716231524944305	0.839607775211334	23.5002555847168	-0.00100484199356288	0.00289124972186983	0.00159255252219737	-0.00879702530801296
1461	-0.716231524944305	1.16428208351135	23.5002555847168	0.00159255252219737	-0.000355493422830477	-0.00977104809135199	0.00126787810586393
1462	-0.0668829083442688	-0.134415164589882	23.8898658752441	0.000943203864153475	-0.00425158534198999	-0.00132951640989631	0.000943203864153475
1463	-1.04090583324432	1.16428208351135	23.630126953125	0.00711201597005129	0.00126787810586393	-0.0026282137259841	-0.00425158534198999
1464	-1.04090583324432	0.514933466911316	24.1496047973633	-0.00165419070981443	0.00873538758605719	0.000293855206109583	0.000618529506027699
1465	-0.0668829083442688	-0.134415164589882	23.8898658752441	0.00256657530553639	0.00386527273803949	-0.00132951640989631	-0.00295288790948689
1466	0.25779139995575	-0.459089487791061	23.82493019104	-0.00100484199356288	-0.000680167751852423	-0.00165419070981443	-0.00295288790948689
1467	-0.0668829083442688	-0.134415164589882	23.82493019104	0.00678734155371785	-0.00619963090866804	-0.000680167751852423	0.00483929552137852
1468	0.25779139995575	-1.10843813419342	24.4093437194824	-0.00327756232582033	-0.0104203969240189	-0.00425158534198999	-0.0026282137259841
1469	-0.716231524944305	0.839607775211334	24.0846710205078	0.00841071270406246	0.000618529506027699	-0.00100484199356288	0.00126787810586393
1470	-1.04090583324432	0.190259143710136	24.1496047973633	0.00711201597005129	-0.00490093370899558	-0.0117190945893526	-0.0026282137259841
1471	-0.0668829083442688	-0.459089487791061	23.6950607299805	-0.000355493422830477	0.00256657530553639	0.00126787810586393	-0.00425158534198999
1472	-0.716231524944305	0.190259143710136	23.82493019104	0.000943203864153475	-0.0107450718060136	0.00613799272105098	0.00711201597005129
1473	0.25779139995575	-1.10843813419342	23.6950607299805	-0.00132951640989631	-0.00782300252467394	0.00321592413820326	-0.000355493422830477
1474	-0.0668829083442688	-1.10843813419342	23.5651912689209	0.00808603875339031	-0.00522560812532902	-0.00230353930965066	-0.00165419070981443
1475	-0.716231524944305	0.190259143710136	23.6950607299805	-0.00165419070981443	-0.00652430532500148	-0.00847235135734081	-0.00230353930965066
1476	-0.391557216644287	-0.459089487791061	23.9547996520996	-0.00197886489331722	-0.00847235135734081	-0.0120437685400248	-0.00100484199356288
1477	-0.716231524944305	0.190259143710136	23.4353218078613	0.00354059832170606	-0.0133424662053585	0.0113327819854021	0.00191722682211548
1478	0.25779139995575	-2.08246111869812	23.6950607299805	-0.000355493422830477	-0.00749832857400179	-0.0026282137259841	0.000618529506027699
1479	0.25779139995575	-0.459089487791061	23.82493019104	0.00613799272105098	-3.08191010844894e-05	0.00646266713738441	-0.00944637414067984
1480	-0.391557216644287	-0.459089487791061	23.6950607299805	-0.00555028254166245	-0.00457625929266214	-0.0156151866540313	-0.00132951640989631
1481	-0.716231524944305	0.514933466911316	23.7599964141846	0.0022419011220336	-0.00392691092565656	-0.00619963090866804	-0.00197886489331722
1482	0.25779139995575	-1.10843813419342	24.0846710205078	0.00159255252219737	-0.00132951640989631	0.000618529506027699	0.00711201597005129
1483	-1.04090583324432	1.16428208351135	23.5002555847168	0.0126314787194133	0.000293855206109583	0.00581331877037883	-0.00100484199356288
1484	-0.391557216644287	-0.459089487791061	23.7599964141846	0.00289124972186983	0.000293855206109583	-0.00717365415766835	-0.00327756232582033
1485	-0.0668829083442688	-0.459089487791061	23.6950607299805	0.000943203864153475	-0.00360223650932312	0.0103587592020631	0.00516396993771195
1486	0.25779139995575	-0.459089487791061	23.82493019104	0.00678734155371785	0.0022419011220336	-0.0107450718060136	-0.00327756232582033
1487	0.25779139995575	0.190259143710136	24.0197353363037	-0.00100484199356288	0.00126787810586393	0.0022419011220336	0.00418994715437293
1488	0.25779139995575	-0.783763766288757	23.9547996520996	0.00516396993771195	0.00126787810586393	-0.00132951640989631	-0.00977104809135199
1489	-0.0668829083442688	-0.134415164589882	23.82493019104	0.00873538758605719	0.00646266713738441	-0.00392691092565656	0.000943203864153475
1490	-0.0668829083442688	0.514933466911316	23.630126953125	-0.00165419070981443	-0.00132951640989631	-0.00847235135734081	-0.00619963090866804
1491	0.25779139995575	0.190259143710136	24.0197353363037	-0.00360223650932312	0.000618529506027699	-0.00684897974133492	0.0022419011220336
1492	-0.391557216644287	0.839607775211334	24.2145404815674	0.0113327819854021	0.00548864435404539	-0.00165419070981443	0.00678734155371785
1493	0.25779139995575	0.514933466911316	24.4093437194824	0.00646266713738441	0.00776136433705688	-0.0026282137259841	0.00386527273803949
1494	0.25779139995575	-0.459089487791061	23.82493019104	0.0022419011220336	0.00418994715437293	-0.0107450718060136	0.00159255252219737
1495	-0.391557216644287	0.514933466911316	23.82493019104	-0.00165419070981443	0.00418994715437293	-0.00295288790948689	0.00256657530553639
1496	-0.0668829083442688	1.16428208351135	23.4353218078613	-0.000680167751852423	0.000943203864153475	0.00354059832170606	-0.000355493422830477
1497	-0.0668829083442688	-0.134415164589882	23.630126953125	0.00126787810586393	-0.0026282137259841	-0.000680167751852423	0.00938473641872406
1498	0.25779139995575	-0.134415164589882	23.9547996520996	0.00581331877037883	-0.00295288790948689	0.00743668992072344	-0.00392691092565656
1499	-0.716231524944305	-0.459089487791061	24.2145404815674	0.00906006153672934	0.00938473641872406	0.00159255252219737	0.00289124972186983
1500	-0.0668829083442688	0.839607775211334	23.82493019104	-0.00360223650932312	-3.08191010844894e-05	-0.0026282137259841	0.000943203864153475
1501	-0.716231524944305	0.839607775211334	23.5002555847168	-3.08191010844894e-05	-3.08191010844894e-05	0.00289124972186983	-0.00522560812532902
1502	0.582465708255768	-0.459089487791061	23.6950607299805	0.00289124972186983	0.00711201597005129	0.00613799272105098	0.00646266713738441
1503	-0.716231524944305	0.839607775211334	23.5002555847168	0.00321592413820326	-0.00392691092565656	-0.00100484199356288	0.00743668992072344
1504	0.25779139995575	-0.134415164589882	24.0846710205078	0.00808603875339031	0.00776136433705688	-0.00490093370899558	-0.00132951640989631
1505	-0.391557216644287	0.839607775211334	23.630126953125	0.00678734155371785	0.00386527273803949	-0.00555028254166245	-0.00295288790948689
1506	-0.716231524944305	0.839607775211334	23.3054523468018	-0.00392691092565656	0.000618529506027699	-0.00587495695799589	-0.00165419070981443
1507	-0.716231524944305	1.16428208351135	23.3703861236572	0.00159255252219737	0.00354059832170606	-0.00392691092565656	0.00516396993771195
1508	-0.716231524944305	0.839607775211334	23.3703861236572	0.0103587592020631	0.000293855206109583	-0.00717365415766835	-0.000355493422830477
1509	-0.391557216644287	0.514933466911316	23.4353218078613	0.00711201597005129	0.00743668992072344	-0.00457625929266214	0.00516396993771195
1510	0.582465708255768	-0.134415164589882	23.6950607299805	-0.00392691092565656	0.00743668992072344	-0.00132951640989631	0.0022419011220336
1511	0.25779139995575	-0.459089487791061	23.7599964141846	-0.00392691092565656	0.0022419011220336	-0.00295288790948689	-0.00425158534198999
1512	-0.716231524944305	0.839607775211334	23.3054523468018	0.000293855206109583	-0.00457625929266214	0.00516396993771195	0.00938473641872406
1513	-0.0668829083442688	-0.134415164589882	23.8898658752441	-0.0026282137259841	0.00548864435404539	-0.00490093370899558	0.00386527273803949
1514	-0.0668829083442688	-0.134415164589882	23.630126953125	0.0126314787194133	0.00548864435404539	-0.00879702530801296	0.00516396993771195
1515	0.25779139995575	-0.459089487791061	24.1496047973633	0.00483929552137852	0.00678734155371785	-0.00132951640989631	-0.00392691092565656
1516	0.25779139995575	0.190259143710136	24.2145404815674	0.000618529506027699	-0.00555028254166245	-0.00197886489331722	-0.00327756232582033
1517	0.25779139995575	-0.134415164589882	23.7599964141846	0.00613799272105098	0.00159255252219737	-0.00230353930965066	-0.0026282137259841
1518	-0.716231524944305	1.81363070011139	23.5002555847168	-0.00360223650932312	0.000943203864153475	-0.000355493422830477	-0.00100484199356288
1519	-0.391557216644287	-0.783763766288757	23.6950607299805	0.00613799272105098	0.00970941036939621	-0.00782300252467394	-0.00100484199356288
1520	0.25779139995575	0.190259143710136	24.0197353363037	-3.08191010844894e-05	0.000293855206109583	-0.0117190945893526	-0.00197886489331722
1521	-0.391557216644287	0.839607775211334	23.8898658752441	0.000943203864153475	-0.00392691092565656	-0.00165419070981443	-0.0026282137259841
1522	-0.0668829083442688	0.514933466911316	24.2145404815674	0.00451462110504508	-0.0026282137259841	0.00808603875339031	0.00321592413820326
1523	-0.391557216644287	0.839607775211334	23.5651912689209	0.00873538758605719	0.00743668992072344	-0.00230353930965066	-0.000680167751852423
1524	0.25779139995575	-0.134415164589882	23.8898658752441	-0.00522560812532902	0.00354059832170606	-0.00912170019000769	0.00289124972186983
1525	0.25779139995575	-0.134415164589882	24.0846710205078	0.00841071270406246	0.00321592413820326	-0.00782300252467394	-0.00522560812532902
1526	0.25779139995575	1.16428208351135	23.630126953125	0.00354059832170606	-0.00197886489331722	-0.00587495695799589	-0.000680167751852423
1527	-0.0668829083442688	0.839607775211334	23.7599964141846	0.00613799272105098	-0.00165419070981443	0.00418994715437293	0.00386527273803949
1528	-0.0668829083442688	0.514933466911316	24.2145404815674	0.00613799272105098	-0.00197886489331722	-0.00360223650932312	-3.08191010844894e-05
1529	0.25779139995575	-0.134415164589882	23.82493019104	0.00289124972186983	-3.08191010844894e-05	-0.00555028254166245	0.00256657530553639
1530	-0.0668829083442688	0.514933466911316	23.7599964141846	0.0106834331527352	0.00711201597005129	-0.00457625929266214	-0.00165419070981443
1531	-0.716231524944305	0.514933466911316	23.630126953125	-0.00490093370899558	-3.08191010844894e-05	-0.000680167751852423	-0.00132951640989631
1532	-0.0668829083442688	0.190259143710136	23.6950607299805	-0.00197886489331722	0.00451462110504508	-0.00327756232582033	0.0136055024340749
1533	-1.04090583324432	0.839607775211334	23.82493019104	-0.00132951640989631	0.00516396993771195	0.00126787810586393	-0.000680167751852423
1534	-2.01492881774902	1.16428208351135	23.6950607299805	-0.00912170019000769	0.0103587592020631	-0.0026282137259841	0.00451462110504508
1535	-1.04090583324432	0.190259143710136	23.5651912689209	-0.0107450718060136	0.00256657530553639	-0.00879702530801296	0.00386527273803949
1536	-1.36558020114899	0.514933466911316	23.82493019104	-0.00490093370899558	-0.00587495695799589	-0.000355493422830477	0.00678734155371785
1537	-1.69025444984436	0.514933466911316	23.9547996520996	-0.00912170019000769	-0.00847235135734081	-0.000680167751852423	0.0149041991680861
1538	-1.69025444984436	1.16428208351135	23.630126953125	0.00678734155371785	-0.00165419070981443	0.00548864435404539	0.01100810803473
1539	-1.36558020114899	0.190259143710136	23.9547996520996	-0.00977104809135199	0.00776136433705688	-0.00457625929266214	0.00548864435404539
1540	-1.36558020114899	0.190259143710136	23.7599964141846	-0.00392691092565656	-0.000355493422830477	-0.00782300252467394	-0.00197886489331722
1541	-1.69025444984436	1.16428208351135	23.5002555847168	-0.00749832857400179	0.00191722682211548	-0.00555028254166245	-0.00100484199356288
1542	-1.04090583324432	-0.134415164589882	23.630126953125	-0.00652430532500148	0.00256657530553639	0.000293855206109583	0.00418994715437293
1543	-1.36558020114899	0.839607775211334	23.5651912689209	-3.08191010844894e-05	0.00354059832170606	-0.00652430532500148	-0.000680167751852423
1544	-1.04090583324432	0.190259143710136	24.0197353363037	0.00289124972186983	0.0022419011220336	-0.00425158534198999	0.00646266713738441
1545	-0.391557216644287	-0.459089487791061	24.1496047973633	-0.00327756232582033	0.00938473641872406	0.00191722682211548	-0.000680167751852423
1546	-0.716231524944305	-0.134415164589882	23.4353218078613	-0.00132951640989631	-0.00100484199356288	-0.00522560812532902	-0.00392691092565656
1547	0.25779139995575	-0.134415164589882	23.4353218078613	0.000943203864153475	0.000943203864153475	-0.00132951640989631	0.00776136433705688
1548	-0.391557216644287	-0.134415164589882	23.6950607299805	0.00678734155371785	-0.00295288790948689	0.00126787810586393	0.000618529506027699
1549	-0.0668829083442688	-0.783763766288757	24.1496047973633	0.0152288740500808	0.00711201597005129	0.000943203864153475	-0.00392691092565656
1550	-0.716231524944305	-0.134415164589882	24.2794742584229	0.00613799272105098	0.000618529506027699	0.000943203864153475	-0.00782300252467394
1551	-0.391557216644287	1.16428208351135	23.7599964141846	-3.08191010844894e-05	0.000943203864153475	-0.00457625929266214	-0.00360223650932312
1552	-0.391557216644287	-0.134415164589882	23.7599964141846	-0.00132951640989631	-0.000680167751852423	0.00191722682211548	-0.00360223650932312
1553	-0.391557216644287	1.16428208351135	23.5651912689209	0.00386527273803949	-3.08191010844894e-05	0.013930176384747	0.00321592413820326
1554	-1.04090583324432	0.839607775211334	23.5651912689209	0.00418994715437293	0.00873538758605719	-0.00425158534198999	-0.00360223650932312
1555	-0.716231524944305	0.190259143710136	23.8898658752441	0.0022419011220336	0.000618529506027699	-0.00392691092565656	-0.0107450718060136
1556	-0.391557216644287	0.190259143710136	24.4093437194824	-0.00457625929266214	-0.00132951640989631	-0.00100484199356288	-0.00132951640989631
1557	-0.716231524944305	0.190259143710136	23.8898658752441	0.00483929552137852	-0.00457625929266214	0.00289124972186983	0.000618529506027699
1558	-1.04090583324432	0.839607775211334	23.5002555847168	0.00581331877037883	0.00386527273803949	-0.00360223650932312	-0.00425158534198999
1559	-0.716231524944305	0.190259143710136	23.4353218078613	0.01100810803473	0.00970941036939621	0.000293855206109583	-0.00392691092565656
1560	-0.391557216644287	0.514933466911316	23.8898658752441	0.00451462110504508	0.0022419011220336	-0.00587495695799589	-0.00425158534198999
1561	-0.391557216644287	-0.134415164589882	23.5002555847168	-0.00295288790948689	-0.00587495695799589	-0.00327756232582033	-0.00912170019000769
1562	-0.0668829083442688	-0.783763766288757	24.2145404815674	0.000293855206109583	-0.000680167751852423	-0.00100484199356288	-3.08191010844894e-05
1563	-0.716231524944305	-0.134415164589882	23.630126953125	0.00354059832170606	-0.00100484199356288	0.00289124972186983	0.00256657530553639
1564	-0.0668829083442688	-1.10843813419342	24.1496047973633	0.000293855206109583	-0.00360223650932312	-0.00327756232582033	-0.00652430532500148
1565	-0.391557216644287	-0.783763766288757	23.9547996520996	0.00159255252219737	-0.00132951640989631	-0.00457625929266214	-0.00879702530801296
1566	0.25779139995575	-1.10843813419342	23.9547996520996	-0.00100484199356288	-0.00944637414067984	-0.00457625929266214	0.00289124972186983
1567	-0.0668829083442688	-0.783763766288757	23.82493019104	-3.08191010844894e-05	-0.00327756232582033	0.00126787810586393	-0.00360223650932312
1568	-0.0668829083442688	-0.783763766288757	24.2794742584229	0.00873538758605719	-0.00132951640989631	-0.00360223650932312	0.00516396993771195
1569	0.25779139995575	-1.10843813419342	23.6950607299805	0.00386527273803949	-0.00782300252467394	-0.00749832857400179	-0.00230353930965066
1570	-0.716231524944305	-1.43311238288879	24.0197353363037	0.00159255252219737	-0.00457625929266214	0.000943203864153475	0.00386527273803949
1571	-0.716231524944305	-0.134415164589882	23.7599964141846	0.00678734155371785	-0.00782300252467394	-0.0026282137259841	-0.00522560812532902
1572	0.25779139995575	-1.75778675079346	24.0197353363037	0.00613799272105098	-0.00814767740666866	0.00808603875339031	0.00256657530553639
1573	-0.0668829083442688	-0.459089487791061	23.7599964141846	0.00451462110504508	-0.00587495695799589	-0.00132951640989631	-0.000680167751852423
1574	-1.04090583324432	-0.459089487791061	24.2145404815674	0.00386527273803949	-0.00879702530801296	-0.00490093370899558	0.00418994715437293
1575	-0.716231524944305	-0.134415164589882	23.630126953125	0.00386527273803949	-0.00912170019000769	0.00159255252219737	-0.00619963090866804
1576	-0.716231524944305	-1.10843813419342	23.8898658752441	-0.00327756232582033	-0.00717365415766835	-0.00749832857400179	-0.00230353930965066
1577	-1.04090583324432	-0.134415164589882	23.6950607299805	0.00256657530553639	-0.00587495695799589	0.00191722682211548	0.00386527273803949
1578	-0.391557216644287	0.190259143710136	23.6950607299805	0.00321592413820326	-0.00619963090866804	0.00289124972186983	-0.00782300252467394
1579	-0.391557216644287	-0.783763766288757	23.9547996520996	0.00451462110504508	-0.00490093370899558	-0.0143164889886975	-0.0026282137259841
1580	-0.391557216644287	-0.783763766288757	24.1496047973633	-0.00165419070981443	-0.0026282137259841	-0.00944637414067984	0.000943203864153475
1581	-1.04090583324432	0.839607775211334	23.4353218078613	0.00743668992072344	-0.00230353930965066	0.000943203864153475	-0.0026282137259841
1582	0.25779139995575	-0.459089487791061	23.9547996520996	-0.00457625929266214	-0.00295288790948689	-0.00100484199356288	0.00289124972186983
1583	-1.04090583324432	0.839607775211334	23.82493019104	0.00678734155371785	-0.00360223650932312	0.0103587592020631	-0.00392691092565656
1584	0.582465708255768	-0.134415164589882	24.2794742584229	-0.00392691092565656	-0.00360223650932312	-0.0026282137259841	0.00191722682211548
1585	-0.0668829083442688	0.190259143710136	23.9547996520996	-0.00132951640989631	0.00548864435404539	-0.00100484199356288	-0.00197886489331722
1586	-0.0668829083442688	0.839607775211334	23.8898658752441	0.00159255252219737	0.000293855206109583	0.00418994715437293	-0.00295288790948689
1587	-0.716231524944305	1.48895645141602	23.4353218078613	0.00354059832170606	0.00418994715437293	-0.00425158534198999	0.00386527273803949
1588	0.582465708255768	-0.134415164589882	23.5651912689209	0.00906006153672934	0.00581331877037883	0.00321592413820326	0.000943203864153475
1589	0.25779139995575	-0.134415164589882	23.6950607299805	0.0162028968334198	0.00451462110504508	-0.00457625929266214	-0.00425158534198999
1590	0.582465708255768	-0.783763766288757	24.2794742584229	-0.00457625929266214	-0.00132951640989631	-0.00457625929266214	-0.00132951640989631
1591	-0.716231524944305	0.839607775211334	24.1496047973633	0.000943203864153475	0.00386527273803949	-0.00684897974133492	-0.00717365415766835
1592	1.23181438446045	0.190259143710136	23.82493019104	0.000293855206109583	-0.0026282137259841	0.00711201597005129	0.00743668992072344
1593	0.25779139995575	0.514933466911316	23.4353218078613	0.00289124972186983	0.00873538758605719	-0.00100484199356288	0.00451462110504508
1594	-0.0668829083442688	0.839607775211334	23.630126953125	0.00354059832170606	0.00743668992072344	0.00126787810586393	-0.00132951640989631
1595	-1.04090583324432	0.839607775211334	23.6950607299805	-0.00619963090866804	-0.00197886489331722	-0.00457625929266214	-0.0026282137259841
1596	-0.0668829083442688	0.514933466911316	23.7599964141846	0.000618529506027699	0.000293855206109583	0.00256657530553639	0.00386527273803949
1597	-1.04090583324432	0.839607775211334	23.82493019104	-0.000355493422830477	-0.0026282137259841	0.000943203864153475	0.00516396993771195
1598	-0.0668829083442688	0.839607775211334	23.5651912689209	0.00906006153672934	0.00386527273803949	-0.00392691092565656	0.00159255252219737
1599	0.25779139995575	-0.134415164589882	23.82493019104	0.00808603875339031	0.00776136433705688	-0.00360223650932312	-0.00100484199356288
1600	0.25779139995575	-0.134415164589882	23.7599964141846	0.00289124972186983	0.00386527273803949	-0.00555028254166245	0.00386527273803949
1601	-0.716231524944305	0.839607775211334	23.9547996520996	-0.00197886489331722	-0.00327756232582033	0.000618529506027699	0.00256657530553639
1602	0.25779139995575	-0.134415164589882	23.8898658752441	-0.000680167751852423	-0.00197886489331722	-0.00360223650932312	-0.000680167751852423
1603	-0.716231524944305	0.839607775211334	23.8898658752441	0.00354059832170606	-3.08191010844894e-05	-0.00100484199356288	-0.000355493422830477
1604	0.582465708255768	-0.459089487791061	23.630126953125	0.00906006153672934	0.00483929552137852	-0.0113944197073579	0.0022419011220336
1605	-0.0668829083442688	1.16428208351135	23.6950607299805	0.000943203864153475	0.00548864435404539	-0.00684897974133492	-0.00392691092565656
1606	-0.716231524944305	0.514933466911316	23.5651912689209	0.00451462110504508	-0.000355493422830477	-3.08191010844894e-05	-3.08191010844894e-05
1607	-0.391557216644287	0.514933466911316	23.5002555847168	0.00126787810586393	0.00159255252219737	-0.00197886489331722	0.00321592413820326
1608	-0.716231524944305	0.514933466911316	23.9547996520996	-0.00100484199356288	0.00418994715437293	0.00386527273803949	0.00581331877037883
1609	-0.0668829083442688	-0.134415164589882	23.7599964141846	0.00548864435404539	0.00743668992072344	-0.00132951640989631	-0.000680167751852423
1610	0.25779139995575	-0.134415164589882	23.7599964141846	0.00548864435404539	0.00321592413820326	-0.0117190945893526	-0.00490093370899558
1611	-1.04090583324432	0.839607775211334	23.7599964141846	0.00516396993771195	0.000618529506027699	-0.00165419070981443	0.00483929552137852
1612	-0.0668829083442688	-0.134415164589882	23.7599964141846	-0.00392691092565656	-0.00132951640989631	0.00126787810586393	-0.00197886489331722
1613	-0.716231524944305	0.514933466911316	23.630126953125	0.00159255252219737	0.00126787810586393	0.00354059832170606	0.00159255252219737
1614	-1.04090583324432	0.839607775211334	23.6950607299805	0.00191722682211548	-0.00165419070981443	-0.0026282137259841	-0.00230353930965066
1615	-1.04090583324432	0.839607775211334	23.7599964141846	-0.00327756232582033	0.00321592413820326	-0.0126931173726916	-0.00230353930965066
1616	-0.716231524944305	0.839607775211334	23.3703861236572	0.00711201597005129	0.00516396993771195	-0.00977104809135199	-0.0026282137259841
1617	-1.04090583324432	0.839607775211334	23.82493019104	0.00256657530553639	-0.00522560812532902	-0.00327756232582033	0.00743668992072344
1618	-0.716231524944305	1.16428208351135	23.6950607299805	0.00548864435404539	-3.08191010844894e-05	0.000618529506027699	0.00873538758605719
1619	0.25779139995575	-0.134415164589882	24.2794742584229	0.00743668992072344	0.00191722682211548	0.00548864435404539	-0.000680167751852423
1620	-0.716231524944305	0.514933466911316	24.4093437194824	0.00289124972186983	-0.00327756232582033	-0.00782300252467394	-0.00457625929266214
1621	-0.391557216644287	-0.459089487791061	24.2145404815674	0.00126787810586393	-3.08191010844894e-05	-0.00295288790948689	0.00451462110504508
1622	-0.391557216644287	1.16428208351135	23.5651912689209	0.00711201597005129	-0.00360223650932312	0.00451462110504508	-0.000680167751852423
1623	-0.391557216644287	-0.134415164589882	24.0197353363037	0.0145795252174139	-0.00100484199356288	-0.00197886489331722	0.00873538758605719
1624	-0.0668829083442688	0.514933466911316	23.630126953125	0.00289124972186983	0.00354059832170606	-0.0107450718060136	-0.00912170019000769
1625	-1.36558020114899	0.839607775211334	23.6950607299805	-0.00457625929266214	0.00938473641872406	-0.0139918150380254	-0.00230353930965066
1626	-0.391557216644287	0.514933466911316	24.1496047973633	-0.000680167751852423	0.00516396993771195	0.000618529506027699	-0.00230353930965066
1627	-0.0668829083442688	-0.459089487791061	23.8898658752441	-0.00879702530801296	0.0022419011220336	-0.00327756232582033	0.00743668992072344
1628	-0.391557216644287	0.190259143710136	23.7599964141846	0.00191722682211548	0.00613799272105098	0.00646266713738441	0.00386527273803949
1629	-1.36558020114899	0.839607775211334	23.6950607299805	-0.00522560812532902	0.00191722682211548	-0.0136671401560307	-0.00457625929266214
1630	-1.36558020114899	1.81363070011139	23.630126953125	-0.00230353930965066	-0.000355493422830477	0.000618529506027699	-0.0107450718060136
1631	-1.69025444984436	0.839607775211334	23.6950607299805	-0.00425158534198999	0.00191722682211548	-0.00392691092565656	0.00256657530553639
1632	-1.04090583324432	0.190259143710136	24.344409942627	-0.0026282137259841	0.00126787810586393	-0.000680167751852423	0.00581331877037883
1633	-1.36558020114899	-0.459089487791061	23.82493019104	0.00126787810586393	0.00386527273803949	0.000618529506027699	0.00321592413820326
1634	-1.69025444984436	1.81363070011139	23.6950607299805	0.000943203864153475	0.00516396993771195	-0.00977104809135199	0.00483929552137852
1635	-1.36558020114899	0.839607775211334	23.7599964141846	-0.00717365415766835	0.00451462110504508	-0.00425158534198999	-0.00100484199356288
1636	-2.01492881774902	1.48895645141602	23.6950607299805	-0.00555028254166245	0.00256657530553639	-0.000680167751852423	-0.00717365415766835
1637	-0.716231524944305	-0.459089487791061	23.9547996520996	-0.0107450718060136	-0.0026282137259841	0.00808603875339031	0.0100340843200684
1638	-0.391557216644287	0.514933466911316	24.0197353363037	-0.000680167751852423	0.00581331877037883	0.000293855206109583	0.000618529506027699
1639	-1.04090583324432	-0.459089487791061	23.4353218078613	0.00289124972186983	0.00289124972186983	-0.00782300252467394	-0.00782300252467394
1640	-0.716231524944305	0.839607775211334	23.5651912689209	-0.00782300252467394	0.00970941036939621	0.00126787810586393	0.00386527273803949
1641	-0.0668829083442688	-0.459089487791061	24.2145404815674	0.0022419011220336	0.00613799272105098	-0.00327756232582033	-3.08191010844894e-05
1642	-1.36558020114899	1.16428208351135	23.9547996520996	-0.000680167751852423	-0.000680167751852423	-0.0026282137259841	0.00289124972186983
1643	-0.0668829083442688	-0.783763766288757	23.9547996520996	0.00386527273803949	0.00808603875339031	-0.00132951640989631	0.00711201597005129
1644	-0.0668829083442688	0.190259143710136	24.344409942627	0.00743668992072344	0.00483929552137852	0.00126787810586393	0.000618529506027699
1645	-0.716231524944305	0.839607775211334	23.7599964141846	0.000618529506027699	0.01100810803473	-0.0100957229733467	-0.00392691092565656
1646	-1.36558020114899	0.514933466911316	23.5002555847168	-0.000680167751852423	0.00256657530553639	0.00191722682211548	-0.00587495695799589
1647	-0.391557216644287	1.16428208351135	23.5002555847168	-0.00360223650932312	-0.00425158534198999	0.00256657530553639	-0.00165419070981443
1648	-1.04090583324432	1.16428208351135	23.8898658752441	0.01100810803473	0.00841071270406246	0.00646266713738441	0.00613799272105098
1649	-0.0668829083442688	-0.134415164589882	24.2145404815674	-0.00165419070981443	0.00191722682211548	-0.00457625929266214	-0.00360223650932312
1650	0.25779139995575	-0.134415164589882	23.82493019104	-0.0026282137259841	-0.00197886489331722	0.00354059832170606	-0.00457625929266214
1651	-0.391557216644287	0.190259143710136	23.82493019104	0.00126787810586393	0.000293855206109583	-0.00197886489331722	-0.000680167751852423
1652	-0.391557216644287	0.514933466911316	23.5651912689209	-0.00490093370899558	0.00321592413820326	0.00191722682211548	0.00581331877037883
1653	-0.716231524944305	0.514933466911316	23.630126953125	0.013930176384747	0.00256657530553639	0.00548864435404539	0.00516396993771195
1654	-0.391557216644287	-0.459089487791061	23.8898658752441	0.00970941036939621	0.00776136433705688	-0.000680167751852423	-0.00814767740666866
1655	0.582465708255768	-1.10843813419342	24.2145404815674	0.000618529506027699	0.00354059832170606	-0.00717365415766835	-0.00587495695799589
1656	-0.0668829083442688	-1.10843813419342	24.344409942627	0.00159255252219737	-0.00360223650932312	0.00159255252219737	0.000943203864153475
1657	0.25779139995575	-1.43311238288879	23.9547996520996	-0.00100484199356288	-0.00912170019000769	-0.000355493422830477	-0.00717365415766835
1658	-0.0668829083442688	-1.43311238288879	23.7599964141846	0.00841071270406246	-0.0113944197073579	-0.00425158534198999	0.00451462110504508
1659	-0.716231524944305	-0.459089487791061	23.82493019104	0.00256657530553639	-0.00425158534198999	0.00126787810586393	-0.000355493422830477
1660	0.25779139995575	-1.75778675079346	24.344409942627	0.000943203864153475	-0.00587495695799589	-0.0130177913233638	0.00548864435404539
1661	0.25779139995575	-1.75778675079346	24.4093437194824	0.00289124972186983	-0.00912170019000769	0.000943203864153475	-0.00327756232582033
1662	-1.04090583324432	-0.459089487791061	23.9547996520996	-0.00295288790948689	-0.0107450718060136	0.00743668992072344	0.00906006153672934
1663	0.25779139995575	-1.75778675079346	23.6950607299805	0.00516396993771195	0.00613799272105098	0.00386527273803949	-0.00652430532500148
1664	-0.0668829083442688	-1.10843813419342	23.8898658752441	-0.00555028254166245	0.000943203864153475	-0.000680167751852423	0.00321592413820326
1665	-0.716231524944305	-0.459089487791061	23.82493019104	-0.00619963090866804	-0.00132951640989631	-0.00619963090866804	-0.00912170019000769
1666	-0.716231524944305	0.190259143710136	24.1496047973633	-0.000680167751852423	0.00191722682211548	-0.00457625929266214	-0.00197886489331722
1667	-1.04090583324432	0.514933466911316	24.1496047973633	-0.000680167751852423	-0.00782300252467394	-0.000680167751852423	-0.00327756232582033
1668	-0.716231524944305	0.190259143710136	23.8898658752441	-0.00230353930965066	0.00289124972186983	0.00354059832170606	0.00354059832170606
1669	0.25779139995575	0.514933466911316	23.82493019104	0.00613799272105098	-0.00392691092565656	0.00256657530553639	0.00289124972186983
1670	-0.0668829083442688	-0.783763766288757	23.8898658752441	-0.000355493422830477	-0.0100957229733467	-0.0117190945893526	-0.00100484199356288
1671	-0.716231524944305	0.190259143710136	23.8898658752441	0.00516396993771195	-0.0026282137259841	-0.000680167751852423	-0.0026282137259841
1672	-1.04090583324432	1.16428208351135	23.6950607299805	-0.000680167751852423	-0.00425158534198999	0.000618529506027699	0.00678734155371785
1673	-0.391557216644287	1.16428208351135	23.9547996520996	0.00483929552137852	0.00159255252219737	0.00451462110504508	-0.00165419070981443
1674	0.582465708255768	-0.134415164589882	23.7599964141846	0.00646266713738441	0.00256657530553639	-0.00197886489331722	-0.00197886489331722
1675	-0.0668829083442688	0.514933466911316	23.82493019104	0.00354059832170606	0.00711201597005129	0.000943203864153475	-0.00587495695799589
1676	0.582465708255768	-0.459089487791061	23.7599964141846	-3.08191010844894e-05	0.00354059832170606	-0.00132951640989631	-0.00100484199356288
1677	-0.0668829083442688	0.190259143710136	23.8898658752441	-0.00100484199356288	-0.00522560812532902	-3.08191010844894e-05	0.00873538758605719
1678	0.25779139995575	0.190259143710136	24.0197353363037	0.00386527273803949	-0.000355493422830477	0.00191722682211548	-0.0026282137259841
1679	-1.36558020114899	0.839607775211334	23.8898658752441	0.01100810803473	0.000943203864153475	-0.0113944197073579	0.0022419011220336
1680	0.582465708255768	-0.134415164589882	23.7599964141846	-0.00360223650932312	0.0100340843200684	-0.00879702530801296	-0.00197886489331722
1681	-0.0668829083442688	0.190259143710136	24.0197353363037	0.00321592413820326	-0.00132951640989631	-0.00944637414067984	-0.00360223650932312
1682	-0.391557216644287	0.514933466911316	23.6950607299805	-3.08191010844894e-05	0.000293855206109583	-0.000680167751852423	0.00808603875339031
1683	0.25779139995575	-0.134415164589882	23.82493019104	0.00938473641872406	0.00906006153672934	0.00418994715437293	0.00483929552137852
1684	0.25779139995575	0.190259143710136	23.5651912689209	0.00581331877037883	0.00548864435404539	-0.00814767740666866	0.00386527273803949
1685	-0.391557216644287	1.16428208351135	23.6950607299805	0.00159255252219737	0.000618529506027699	-0.00619963090866804	-0.00490093370899558
1686	-0.391557216644287	1.16428208351135	23.4353218078613	0.00354059832170606	-3.08191010844894e-05	-0.00425158534198999	0.000943203864153475
1687	-0.716231524944305	0.514933466911316	23.3703861236572	0.00483929552137852	-0.000355493422830477	0.00289124972186983	0.00970941036939621
1688	-0.0668829083442688	1.16428208351135	23.630126953125	0.00516396993771195	0.000618529506027699	-0.00165419070981443	-0.00425158534198999
1689	-1.04090583324432	0.839607775211334	23.4353218078613	0.0123068047687411	0.00678734155371785	-3.08191010844894e-05	0.00159255252219737
1690	0.582465708255768	-0.134415164589882	23.82493019104	0.00548864435404539	-0.0026282137259841	-0.0117190945893526	-0.00912170019000769
1691	-0.716231524944305	0.514933466911316	23.6950607299805	-0.000680167751852423	-3.08191010844894e-05	-0.00295288790948689	-0.00587495695799589
1692	-0.0668829083442688	1.48895645141602	23.3054523468018	0.00191722682211548	-0.00684897974133492	-0.00425158534198999	0.00483929552137852
1693	-0.391557216644287	0.839607775211334	23.1755828857422	-0.0026282137259841	0.00483929552137852	-0.00392691092565656	0.00126787810586393
1694	0.25779139995575	-0.459089487791061	23.5002555847168	0.00386527273803949	0.00808603875339031	-0.000355493422830477	0.00126787810586393
1695	-0.0668829083442688	-0.134415164589882	23.630126953125	0.0022419011220336	-0.00327756232582033	0.00418994715437293	-0.00652430532500148
1696	0.25779139995575	-0.459089487791061	23.8898658752441	0.00191722682211548	0.00516396993771195	-0.00555028254166245	0.00321592413820326
1697	-0.0668829083442688	0.190259143710136	23.630126953125	-0.00132951640989631	-0.00100484199356288	0.00451462110504508	-0.00132951640989631
1698	0.582465708255768	-0.134415164589882	23.5651912689209	0.0022419011220336	0.00321592413820326	-3.08191010844894e-05	0.00126787810586393
1699	-1.04090583324432	0.514933466911316	23.4353218078613	0.00776136433705688	0.00711201597005129	-0.00619963090866804	0.00483929552137852
1700	-0.0668829083442688	-0.134415164589882	23.630126953125	0.00354059832170606	0.00451462110504508	-0.0100957229733467	-0.00425158534198999
1701	0.25779139995575	-0.134415164589882	23.82493019104	0.00613799272105098	-0.00295288790948689	-0.00490093370899558	0.00483929552137852
1702	-0.391557216644287	1.16428208351135	23.9547996520996	-3.08191010844894e-05	-0.00295288790948689	0.00126787810586393	0.000943203864153475
1703	-0.0668829083442688	0.190259143710136	23.7599964141846	0.00418994715437293	0.00191722682211548	-0.00457625929266214	0.00776136433705688
1704	-0.0668829083442688	0.514933466911316	23.4353218078613	0.00743668992072344	0.00256657530553639	0.000618529506027699	0.00743668992072344
1705	-0.391557216644287	1.16428208351135	23.5651912689209	-0.000680167751852423	0.00743668992072344	-0.000355493422830477	-0.00165419070981443
1706	-1.04090583324432	1.16428208351135	23.630126953125	-0.0026282137259841	-0.00132951640989631	-0.00782300252467394	0.00289124972186983
1707	-1.04090583324432	0.839607775211334	23.5002555847168	0.000943203864153475	0.00354059832170606	-0.00100484199356288	-0.000680167751852423
1708	-0.716231524944305	0.839607775211334	23.6950607299805	0.00483929552137852	0.00516396993771195	-0.00165419070981443	-0.00197886489331722
1709	-1.04090583324432	0.839607775211334	23.5651912689209	0.00678734155371785	0.00516396993771195	-0.00652430532500148	-0.00197886489331722
1710	-0.0668829083442688	-0.459089487791061	23.6950607299805	0.000618529506027699	0.000618529506027699	-0.00879702530801296	-0.0100957229733467
1711	-1.04090583324432	0.839607775211334	23.630126953125	-0.00522560812532902	0.00289124972186983	-0.000355493422830477	0.00289124972186983
1712	0.25779139995575	0.514933466911316	23.6950607299805	-0.00295288790948689	-0.00717365415766835	-0.00132951640989631	-3.08191010844894e-05
1713	-0.716231524944305	0.514933466911316	23.7599964141846	0.00386527273803949	-0.000680167751852423	-0.00879702530801296	0.00808603875339031
1714	-0.0668829083442688	0.514933466911316	24.0197353363037	-3.08191010844894e-05	0.00126787810586393	-0.00425158534198999	-0.0123684434220195
1715	-0.0668829083442688	-0.459089487791061	23.8898658752441	0.00321592413820326	-0.000680167751852423	-0.00425158534198999	-0.00230353930965066
1716	0.25779139995575	0.190259143710136	23.82493019104	0.00354059832170606	-0.00165419070981443	-0.00847235135734081	-0.00912170019000769
1717	-0.0668829083442688	-0.134415164589882	23.8898658752441	-0.00360223650932312	-0.00295288790948689	-0.000355493422830477	0.0155535480007529
1718	-1.04090583324432	1.48895645141602	23.5651912689209	-0.00327756232582033	-0.00587495695799589	-0.00782300252467394	-0.000680167751852423
1719	-1.04090583324432	1.16428208351135	23.82493019104	0.00743668992072344	0.00126787810586393	0.00126787810586393	-0.00132951640989631
1720	-0.0668829083442688	0.514933466911316	24.1496047973633	-0.000680167751852423	0.00126787810586393	-0.0104203969240189	-0.00295288790948689
1721	-0.391557216644287	-0.459089487791061	23.7599964141846	0.000943203864153475	0.00451462110504508	-0.00295288790948689	0.000618529506027699
1722	-1.36558020114899	1.48895645141602	23.3054523468018	-0.00100484199356288	0.00159255252219737	-0.00425158534198999	-0.00230353930965066
1723	-0.716231524944305	-0.134415164589882	23.9547996520996	-0.000680167751852423	-0.000680167751852423	-0.00457625929266214	0.00808603875339031
1724	-1.36558020114899	1.48895645141602	23.6950607299805	0.00159255252219737	0.00516396993771195	-0.00977104809135199	-0.00327756232582033
1725	-1.36558020114899	0.190259143710136	23.9547996520996	-0.0113944197073579	0.00711201597005129	-0.00490093370899558	-0.00814767740666866
1726	-1.36558020114899	0.514933466911316	24.2794742584229	-0.00847235135734081	0.00354059832170606	-0.00879702530801296	-0.000355493422830477
1727	-0.391557216644287	-0.459089487791061	24.1496047973633	-0.00132951640989631	-3.08191010844894e-05	0.00321592413820326	0.00808603875339031
1728	-1.36558020114899	-0.134415164589882	24.0197353363037	-0.0110697457566857	0.00516396993771195	-0.00100484199356288	-0.00197886489331722
1729	-1.04090583324432	-0.459089487791061	24.0846710205078	-0.00197886489331722	0.00321592413820326	-0.00327756232582033	0.00256657530553639
1730	-1.69025444984436	1.16428208351135	23.4353218078613	-0.00619963090866804	0.00516396993771195	-0.00522560812532902	0.000618529506027699
1731	-1.36558020114899	0.839607775211334	23.6950607299805	-0.0120437685400248	-3.08191010844894e-05	-0.00717365415766835	-0.00230353930965066
1732	-0.391557216644287	0.190259143710136	23.9547996520996	-0.0126931173726916	-0.00912170019000769	0.00743668992072344	0.00516396993771195
1733	-1.04090583324432	1.16428208351135	23.4353218078613	-0.00425158534198999	0.00483929552137852	-0.00457625929266214	0.00321592413820326
1734	-1.69025444984436	1.48895645141602	23.5651912689209	0.000618529506027699	0.00776136433705688	0.00126787810586393	0.000943203864153475
1735	-1.04090583324432	0.514933466911316	23.630126953125	-0.00132951640989631	0.0022419011220336	-0.0100957229733467	0.00159255252219737
1736	-1.36558020114899	1.16428208351135	23.6950607299805	0.000293855206109583	0.00613799272105098	-0.00912170019000769	-0.00295288790948689
1737	-0.391557216644287	0.839607775211334	23.82493019104	-3.08191010844894e-05	0.00321592413820326	0.00743668992072344	0.0100340843200684
1738	-0.0668829083442688	-0.134415164589882	24.2794742584229	0.00289124972186983	0.00483929552137852	0.00418994715437293	0.00191722682211548
1739	-0.391557216644287	0.839607775211334	23.5002555847168	0.00743668992072344	0.00711201597005129	-0.00490093370899558	0.00386527273803949
1740	-1.04090583324432	0.839607775211334	23.7599964141846	-0.00230353930965066	-0.00100484199356288	-0.00197886489331722	-0.00782300252467394
1741	-0.0668829083442688	-0.134415164589882	23.7599964141846	-0.000680167751852423	0.00126787810586393	-0.00132951640989631	-0.00165419070981443
1742	-1.36558020114899	1.16428208351135	23.630126953125	-0.00100484199356288	0.00321592413820326	0.00159255252219737	0.000943203864153475
1743	0.582465708255768	-0.134415164589882	24.0846710205078	0.00191722682211548	0.00191722682211548	-0.00327756232582033	0.00776136433705688
1744	-0.716231524944305	1.16428208351135	23.6950607299805	0.00743668992072344	0.00418994715437293	-0.00197886489331722	-3.08191010844894e-05
1745	-0.391557216644287	0.514933466911316	23.82493019104	0.00613799272105098	-0.00360223650932312	-0.00230353930965066	-0.00522560812532902
1746	-0.391557216644287	-0.134415164589882	24.0197353363037	-0.00360223650932312	-0.00425158534198999	-0.00847235135734081	-0.00295288790948689
1747	-0.0668829083442688	0.190259143710136	24.1496047973633	0.000293855206109583	-0.00392691092565656	0.00581331877037883	0.000293855206109583
1748	-1.04090583324432	0.514933466911316	23.8898658752441	0.000293855206109583	0.000943203864153475	0.00548864435404539	-0.00360223650932312
1749	-0.716231524944305	0.514933466911316	24.2794742584229	0.00938473641872406	0.00483929552137852	-0.000355493422830477	-0.00295288790948689
1750	-0.391557216644287	0.514933466911316	23.7599964141846	0.0022419011220336	0.00548864435404539	-0.00197886489331722	-0.00230353930965066
1751	0.25779139995575	-0.783763766288757	23.5651912689209	-0.00230353930965066	-0.00197886489331722	-0.00230353930965066	-0.00522560812532902
1752	-1.04090583324432	0.190259143710136	23.5651912689209	0.00191722682211548	0.000943203864153475	0.0103587592020631	0.00711201597005129
1753	-0.0668829083442688	-0.783763766288757	23.8898658752441	0.00743668992072344	0.000293855206109583	-0.00295288790948689	0.00126787810586393
1754	0.25779139995575	-0.783763766288757	24.1496047973633	0.00581331877037883	0.00159255252219737	0.00451462110504508	0.00906006153672934
1755	-0.0668829083442688	-1.10843813419342	24.0846710205078	-0.000680167751852423	-0.00425158534198999	-0.00879702530801296	-0.00100484199356288
1756	0.25779139995575	-1.10843813419342	23.7599964141846	-0.00392691092565656	-0.00425158534198999	0.00126787810586393	-0.000355493422830477
1757	0.582465708255768	-0.459089487791061	23.6950607299805	0.0022419011220336	-0.00944637414067984	0.00321592413820326	0.00418994715437293
1758	-0.0668829083442688	-1.10843813419342	23.8898658752441	0.00581331877037883	-0.00717365415766835	-0.00717365415766835	0.00159255252219737
1759	-0.716231524944305	-1.10843813419342	23.82493019104	0.0103587592020631	-0.000680167751852423	0.00191722682211548	-0.00327756232582033
1760	-0.0668829083442688	-1.10843813419342	23.9547996520996	-3.08191010844894e-05	-0.00555028254166245	-0.00490093370899558	-0.00327756232582033
1761	-0.0668829083442688	-1.75778675079346	24.2145404815674	0.00354059832170606	-0.00165419070981443	-0.00360223650932312	-0.00814767740666866
1762	-0.716231524944305	-0.459089487791061	23.9547996520996	0.00386527273803949	-0.00912170019000769	-0.00425158534198999	0.00581331877037883
1763	0.25779139995575	-1.10843813419342	23.82493019104	0.00159255252219737	-0.00944637414067984	0.00159255252219737	-0.00652430532500148
1764	-0.391557216644287	-0.459089487791061	23.6950607299805	0.00711201597005129	-0.00522560812532902	0.00126787810586393	0.00483929552137852
1765	-0.716231524944305	0.190259143710136	23.630126953125	0.00581331877037883	-0.00522560812532902	0.000293855206109583	-0.00425158534198999
1766	-0.391557216644287	-1.10843813419342	23.9547996520996	-0.00360223650932312	-0.00327756232582033	-0.00197886489331722	-0.00295288790948689
1767	-0.391557216644287	-0.783763766288757	24.0846710205078	0.00354059832170606	-0.0107450718060136	0.0116574559360743	0.00159255252219737
1768	-0.716231524944305	-0.783763766288757	23.6950607299805	0.00711201597005129	-0.000355493422830477	-0.000355493422830477	0.00321592413820326
1769	-1.04090583324432	0.839607775211334	23.4353218078613	0.00581331877037883	0.000618529506027699	0.00321592413820326	-0.00230353930965066
1770	-0.0668829083442688	-0.134415164589882	23.6950607299805	0.00386527273803949	-0.00490093370899558	-0.0117190945893526	-0.00814767740666866
1771	-0.0668829083442688	-0.459089487791061	24.2145404815674	-0.00360223650932312	-0.00814767740666866	-0.00230353930965066	-0.00490093370899558
1772	-0.391557216644287	0.514933466911316	24.0197353363037	0.00289124972186983	-0.00814767740666866	-3.08191010844894e-05	0.00808603875339031
1773	-0.716231524944305	-0.134415164589882	24.344409942627	0.000618529506027699	0.00354059832170606	-0.00652430532500148	0.00159255252219737
1774	0.907140016555786	-0.459089487791061	23.8898658752441	0.00581331877037883	0.00321592413820326	-0.00782300252467394	0.00418994715437293
1775	-0.391557216644287	0.190259143710136	24.0846710205078	0.00386527273803949	0.0162028968334198	0.00354059832170606	-0.00944637414067984
1776	-0.0668829083442688	-0.459089487791061	24.0197353363037	-0.00457625929266214	0.000293855206109583	-0.00425158534198999	-0.00132951640989631
1777	-0.0668829083442688	0.514933466911316	24.0846710205078	0.00548864435404539	0.00289124972186983	0.00159255252219737	0.00743668992072344
1778	0.582465708255768	-0.459089487791061	24.344409942627	0.00581331877037883	0.00678734155371785	-0.00425158534198999	0.00646266713738441
1779	-0.391557216644287	1.16428208351135	24.0197353363037	0.00451462110504508	0.00711201597005129	-3.08191010844894e-05	0.00548864435404539
1780	0.582465708255768	0.190259143710136	23.4353218078613	0.00126787810586393	0.00354059832170606	-0.00619963090866804	0.00289124972186983
1781	-0.0668829083442688	-0.134415164589882	23.7599964141846	-3.08191010844894e-05	0.00354059832170606	-0.00879702530801296	-0.00717365415766835
1782	-0.391557216644287	0.839607775211334	23.82493019104	0.00711201597005129	0.000618529506027699	-0.000355493422830477	0.00678734155371785
1783	-0.0668829083442688	0.514933466911316	23.8898658752441	0.0136055024340749	0.00126787810586393	-0.000355493422830477	-3.08191010844894e-05
1784	-0.716231524944305	0.839607775211334	24.1496047973633	0.00711201597005129	0.00418994715437293	-0.0107450718060136	0.00418994715437293
1785	-0.716231524944305	0.839607775211334	23.8898658752441	-0.000355493422830477	0.00548864435404539	0.000943203864153475	-0.00555028254166245
1786	0.582465708255768	-0.134415164589882	23.6950607299805	0.00321592413820326	-0.00230353930965066	-0.00944637414067984	-3.08191010844894e-05
1787	0.582465708255768	-0.134415164589882	23.630126953125	0.00354059832170606	0.00159255252219737	0.00776136433705688	0.00548864435404539
1788	-0.0668829083442688	0.190259143710136	23.5651912689209	0.00548864435404539	-0.00717365415766835	-0.00360223650932312	0.00191722682211548
1789	-0.716231524944305	1.16428208351135	23.7599964141846	0.00516396993771195	0.00711201597005129	-0.0100957229733467	-0.000355493422830477
1790	0.25779139995575	0.839607775211334	24.0846710205078	-0.00782300252467394	0.00483929552137852	-0.00814767740666866	0.00289124972186983
1791	-0.0668829083442688	0.190259143710136	23.6950607299805	-0.00782300252467394	0.000293855206109583	-0.00197886489331722	0.000618529506027699
1792	-0.0668829083442688	0.839607775211334	23.5651912689209	0.00613799272105098	-0.00522560812532902	-0.00230353930965066	0.000943203864153475
1793	-0.716231524944305	0.839607775211334	23.82493019104	-0.00100484199356288	0.000943203864153475	0.00289124972186983	-0.00100484199356288
1794	0.907140016555786	-0.134415164589882	23.82493019104	0.00711201597005129	0.0126314787194133	-0.00814767740666866	-0.000355493422830477
1795	0.25779139995575	0.190259143710136	23.630126953125	0.00159255252219737	-0.00100484199356288	-0.00879702530801296	-0.00490093370899558
1796	0.582465708255768	-0.134415164589882	23.6950607299805	0.00613799272105098	-0.00100484199356288	-0.0126931173726916	0.00289124972186983
1797	-0.0668829083442688	0.190259143710136	23.6950607299805	-0.00555028254166245	0.00418994715437293	0.0106834331527352	0.00126787810586393
1798	0.907140016555786	-0.134415164589882	23.5651912689209	-0.000680167751852423	0.00126787810586393	-0.00425158534198999	0.00159255252219737
1799	-0.716231524944305	1.48895645141602	23.3703861236572	0.00256657530553639	0.00289124972186983	-0.00782300252467394	0.000293855206109583
1800	0.582465708255768	-0.134415164589882	23.5002555847168	0.00548864435404539	0.00581331877037883	-0.00295288790948689	-0.000355493422830477
1801	-0.0668829083442688	-0.134415164589882	23.82493019104	0.00483929552137852	0.000943203864153475	-0.00392691092565656	-0.0113944197073579
1802	-0.391557216644287	0.190259143710136	23.9547996520996	0.00548864435404539	-0.00490093370899558	0.00256657530553639	0.0100340843200684
1803	0.25779139995575	-0.134415164589882	23.3703861236572	0.00126787810586393	0.00126787810586393	-0.000355493422830477	-0.00295288790948689
1804	-0.391557216644287	0.514933466911316	23.4353218078613	0.00906006153672934	-0.00555028254166245	-0.00912170019000769	-0.0026282137259841
1805	0.25779139995575	0.190259143710136	23.9547996520996	0.00613799272105098	0.00711201597005129	-0.00230353930965066	0.00289124972186983
1806	0.907140016555786	-0.134415164589882	23.9547996520996	-0.00100484199356288	0.00354059832170606	-0.00132951640989631	-0.00360223650932312
1807	-0.0668829083442688	-0.134415164589882	23.6950607299805	0.00970941036939621	-0.000680167751852423	-0.000680167751852423	0.0149041991680861
1808	0.582465708255768	-0.134415164589882	24.1496047973633	0.012956153601408	-0.000680167751852423	-0.00132951640989631	0.00191722682211548
1809	0.25779139995575	-0.459089487791061	23.7599964141846	0.00613799272105098	0.0142548503354192	-0.0026282137259841	0.00678734155371785
1810	0.582465708255768	-0.134415164589882	23.630126953125	0.00451462110504508	-0.00197886489331722	-0.00847235135734081	0.00386527273803949
1811	-0.716231524944305	0.190259143710136	23.9547996520996	0.00256657530553639	-0.00749832857400179	0.00418994715437293	-0.00392691092565656
1812	0.25779139995575	0.514933466911316	23.630126953125	0.00776136433705688	0.0022419011220336	0.00418994715437293	0.00581331877037883
1813	-1.04090583324432	0.839607775211334	24.1496047973633	0.00970941036939621	0.000293855206109583	-0.0026282137259841	0.00678734155371785
1814	-0.391557216644287	0.514933466911316	24.4093437194824	-0.00197886489331722	0.00906006153672934	-0.00457625929266214	-0.00197886489331722
1815	-0.716231524944305	-0.134415164589882	24.2145404815674	0.00548864435404539	0.01100810803473	-0.00295288790948689	-0.00749832857400179
1816	-0.716231524944305	0.514933466911316	23.7599964141846	0.000943203864153475	-0.00912170019000769	-0.00360223650932312	-0.0104203969240189
1817	-1.04090583324432	0.190259143710136	23.5651912689209	-0.00457625929266214	0.00126787810586393	0.0106834331527352	0.00126787810586393
1818	-1.04090583324432	1.16428208351135	23.6950607299805	0.000618529506027699	0.000618529506027699	0.0022419011220336	0.000293855206109583
1819	-1.69025444984436	0.839607775211334	24.0846710205078	0.00126787810586393	0.00516396993771195	-0.00652430532500148	0.00386527273803949
1820	-1.36558020114899	0.839607775211334	24.0846710205078	0.00191722682211548	0.00191722682211548	-0.00230353930965066	-0.00619963090866804
1821	-0.716231524944305	0.839607775211334	23.4353218078613	-0.00165419070981443	0.000293855206109583	0.000943203864153475	0.00548864435404539
1822	-1.69025444984436	0.190259143710136	23.7599964141846	-0.00165419070981443	0.00191722682211548	0.00289124972186983	-0.00490093370899558
1823	-1.04090583324432	-0.459089487791061	23.82493019104	0.00386527273803949	-0.00522560812532902	-0.00197886489331722	0.00256657530553639
1824	-1.69025444984436	0.839607775211334	23.630126953125	0.000943203864153475	0.00386527273803949	-0.0100957229733467	-0.00230353930965066
1825	-1.69025444984436	0.190259143710136	24.0197353363037	-0.00490093370899558	0.00711201597005129	0.000293855206109583	0.00548864435404539
1826	-1.04090583324432	-0.134415164589882	23.9547996520996	-0.00457625929266214	-0.00392691092565656	-3.08191010844894e-05	-0.0100957229733467
1827	-1.36558020114899	-0.459089487791061	23.8898658752441	-0.0026282137259841	0.00418994715437293	-0.00165419070981443	0.00581331877037883
1828	-1.69025444984436	0.190259143710136	23.630126953125	-0.00295288790948689	0.000618529506027699	-0.00165419070981443	-0.00100484199356288
1829	-2.33960318565369	0.839607775211334	23.9547996520996	-0.0026282137259841	0.00581331877037883	-0.00749832857400179	-0.00100484199356288
1830	-1.69025444984436	1.48895645141602	23.630126953125	-0.00360223650932312	-0.00197886489331722	-0.00619963090866804	-0.00295288790948689
1831	-1.36558020114899	-0.459089487791061	24.2145404815674	-0.00912170019000769	0.0022419011220336	-0.00619963090866804	-0.00197886489331722
1832	-1.69025444984436	0.839607775211334	24.0197353363037	-0.00912170019000769	0.000293855206109583	-0.00944637414067984	0.00776136433705688
1833	-1.04090583324432	-0.459089487791061	23.6950607299805	-0.0026282137259841	0.00159255252219737	0.00321592413820326	-0.00295288790948689
1834	-2.01492881774902	1.48895645141602	23.3703861236572	0.00126787810586393	0.00516396993771195	-0.00425158534198999	0.0022419011220336
1835	-1.69025444984436	0.839607775211334	23.5651912689209	-0.00490093370899558	-0.00132951640989631	-0.00814767740666866	-0.00197886489331722
1836	-1.36558020114899	1.16428208351135	23.5651912689209	-0.00814767740666866	-0.00327756232582033	-0.00327756232582033	-3.08191010844894e-05
1837	-1.04090583324432	1.16428208351135	23.630126953125	0.000943203864153475	0.00321592413820326	0.00548864435404539	0.00321592413820326
1838	-1.69025444984436	1.48895645141602	23.7599964141846	-0.000355493422830477	0.0022419011220336	0.000618529506027699	0.00289124972186983
1839	-0.391557216644287	-0.134415164589882	23.630126953125	0.00808603875339031	0.00970941036939621	-0.00555028254166245	-0.00197886489331722
1840	-1.36558020114899	1.48895645141602	23.5002555847168	0.00289124972186983	0.00289124972186983	0.00159255252219737	-0.00197886489331722
1841	0.582465708255768	0.514933466911316	23.630126953125	-0.00490093370899558	0.00321592413820326	0.000293855206109583	-0.00327756232582033
1842	-0.391557216644287	0.514933466911316	24.1496047973633	0.000618529506027699	-0.00392691092565656	-0.00132951640989631	0.00483929552137852
1843	0.25779139995575	0.514933466911316	23.82493019104	0.00548864435404539	-0.0026282137259841	0.00743668992072344	0.00808603875339031
1844	-0.716231524944305	1.16428208351135	23.7599964141846	0.00159255252219737	0.00386527273803949	-0.00782300252467394	-0.00490093370899558
1845	0.25779139995575	-0.459089487791061	23.630126953125	-0.00490093370899558	0.00646266713738441	-0.0149658378213644	-0.00977104809135199
1846	-0.0668829083442688	-0.134415164589882	23.8898658752441	-0.00295288790948689	-0.00165419070981443	-0.00749832857400179	-0.00782300252467394
1847	-0.0668829083442688	-0.134415164589882	23.82493019104	-0.00132951640989631	-0.000680167751852423	0.00256657530553639	0.00646266713738441
1848	-0.0668829083442688	0.190259143710136	23.7599964141846	0.00321592413820326	0.000618529506027699	0.00841071270406246	0.00256657530553639
1849	-0.716231524944305	0.514933466911316	23.8898658752441	0.000943203864153475	0.00191722682211548	-0.00165419070981443	0.00159255252219737
1850	-1.04090583324432	1.48895645141602	23.7599964141846	-0.0026282137259841	0.00451462110504508	-0.0130177913233638	0.000943203864153475
1851	0.25779139995575	-0.459089487791061	23.6950607299805	0.00256657530553639	-0.00327756232582033	-0.0113944197073579	-0.00230353930965066
1852	-1.04090583324432	0.190259143710136	23.9547996520996	0.00516396993771195	0.000618529506027699	-0.00392691092565656	0.00581331877037883
1853	0.582465708255768	-0.783763766288757	24.0197353363037	0.00873538758605719	-0.0026282137259841	-0.000680167751852423	-0.00392691092565656
1854	-0.716231524944305	0.190259143710136	23.6950607299805	0.00289124972186983	-0.00457625929266214	0.00743668992072344	-0.00912170019000769
1855	-0.391557216644287	-0.134415164589882	23.8898658752441	0.00256657530553639	-0.00100484199356288	-0.00652430532500148	-0.00295288790948689
1856	-0.716231524944305	0.190259143710136	23.8898658752441	-0.00912170019000769	-0.00912170019000769	0.00159255252219737	0.000293855206109583
1857	-0.391557216644287	-0.459089487791061	23.5002555847168	0.00354059832170606	-0.00944637414067984	-0.0026282137259841	0.00678734155371785
1858	-0.391557216644287	-0.459089487791061	23.4353218078613	0.00776136433705688	-0.00977104809135199	0.00191722682211548	0.00613799272105098
1859	0.25779139995575	-1.43311238288879	23.82493019104	0.00191722682211548	-0.00327756232582033	0.000943203864153475	-0.00295288790948689
1860	-0.391557216644287	-0.459089487791061	23.7599964141846	0.00191722682211548	-0.00814767740666866	0.00386527273803949	0.000943203864153475
1861	0.582465708255768	-1.43311238288879	24.0846710205078	0.00841071270406246	-0.00652430532500148	-0.0110697457566857	0.000943203864153475
1862	-1.04090583324432	-0.783763766288757	23.7599964141846	-0.0026282137259841	-0.00425158534198999	0.00483929552137852	0.00938473641872406
1863	0.907140016555786	-1.10843813419342	23.630126953125	0.00938473641872406	-0.0100957229733467	-3.08191010844894e-05	-0.00327756232582033
1864	-0.716231524944305	-0.134415164589882	23.6950607299805	-0.00165419070981443	0.000943203864153475	-0.00100484199356288	0.00386527273803949
1865	-0.391557216644287	0.190259143710136	23.7599964141846	-0.00490093370899558	0.000618529506027699	-0.00847235135734081	-0.00555028254166245
1866	-0.716231524944305	-1.10843813419342	24.0197353363037	0.00289124972186983	-0.00327756232582033	-0.00165419070981443	-3.08191010844894e-05
1867	-0.0668829083442688	-0.783763766288757	24.0846710205078	0.00548864435404539	-0.00555028254166245	-0.00132951640989631	0.00289124972186983
1868	-0.391557216644287	0.514933466911316	23.630126953125	0.00386527273803949	0.00159255252219737	0.00321592413820326	0.00191722682211548
1869	-0.391557216644287	0.839607775211334	23.4353218078613	0.00354059832170606	0.00808603875339031	-0.00360223650932312	-0.00360223650932312
1870	-0.391557216644287	0.839607775211334	23.5002555847168	0.00321592413820326	-3.08191010844894e-05	-0.00295288790948689	-0.00425158534198999
1871	0.25779139995575	-0.783763766288757	23.8898658752441	0.000943203864153475	-0.00619963090866804	-0.00360223650932312	-0.00100484199356288
1872	-0.716231524944305	0.839607775211334	23.9547996520996	-0.00425158534198999	0.00581331877037883	-0.00522560812532902	-3.08191010844894e-05
1873	-0.0668829083442688	-0.459089487791061	24.0197353363037	0.00678734155371785	0.00289124972186983	-0.00327756232582033	0.00256657530553639
1874	-0.391557216644287	-0.134415164589882	23.5002555847168	0.00256657530553639	0.00711201597005129	-0.00684897974133492	0.00256657530553639
1875	-0.391557216644287	0.839607775211334	23.4353218078613	0.00613799272105098	0.00354059832170606	0.00548864435404539	-0.00879702530801296
1876	-0.391557216644287	1.16428208351135	23.630126953125	-0.00555028254166245	0.0022419011220336	0.00159255252219737	0.000293855206109583
1877	-0.391557216644287	0.839607775211334	23.5002555847168	-0.00684897974133492	0.000293855206109583	0.00776136433705688	-0.00457625929266214
1878	0.25779139995575	0.190259143710136	23.6950607299805	0.00646266713738441	0.00938473641872406	0.00678734155371785	0.00191722682211548
1879	-0.0668829083442688	-0.134415164589882	23.8898658752441	-0.0026282137259841	-0.00197886489331722	-0.000680167751852423	0.00191722682211548
1880	-0.0668829083442688	0.190259143710136	23.4353218078613	0.000618529506027699	0.0106834331527352	-0.00295288790948689	0.00256657530553639
1881	-0.0668829083442688	-0.134415164589882	23.5651912689209	0.00289124972186983	0.000293855206109583	0.00159255252219737	-0.00425158534198999
1882	-0.391557216644287	0.514933466911316	23.82493019104	-0.00360223650932312	0.00159255252219737	-0.00230353930965066	0.00289124972186983
1883	0.25779139995575	-0.134415164589882	23.9547996520996	0.00678734155371785	0.00516396993771195	-0.00197886489331722	-0.0026282137259841
1884	-1.04090583324432	0.839607775211334	23.630126953125	0.00581331877037883	0.00418994715437293	-0.0130177913233638	-0.00327756232582033
1885	-0.391557216644287	1.16428208351135	23.4353218078613	0.00256657530553639	0.00386527273803949	-0.00132951640989631	-0.00684897974133492
1886	-0.716231524944305	-0.459089487791061	23.7599964141846	-0.00165419070981443	-0.00327756232582033	-0.00749832857400179	-0.00619963090866804
1887	-0.391557216644287	0.190259143710136	23.5651912689209	0.000293855206109583	0.000618529506027699	-0.00295288790948689	0.00191722682211548
1888	-0.391557216644287	0.514933466911316	23.5002555847168	-0.00425158534198999	0.000293855206109583	-0.00749832857400179	0.00289124972186983
1889	-1.04090583324432	1.48895645141602	23.3703861236572	-0.000355493422830477	0.00743668992072344	-0.0100957229733467	-0.00782300252467394
1890	-0.716231524944305	0.514933466911316	23.6950607299805	-0.00165419070981443	0.00516396993771195	-0.00295288790948689	-0.00360223650932312
1891	-0.0668829083442688	0.514933466911316	23.630126953125	0.000293855206109583	-0.00132951640989631	-0.00912170019000769	-0.00717365415766835
1892	-0.0668829083442688	1.16428208351135	23.3054523468018	0.000943203864153475	-0.000680167751852423	-0.00555028254166245	0.00483929552137852
1893	-0.0668829083442688	0.514933466911316	23.630126953125	0.00613799272105098	-3.08191010844894e-05	0.00418994715437293	0.00191722682211548
1894	0.25779139995575	0.190259143710136	23.7599964141846	0.00841071270406246	0.000943203864153475	-0.00555028254166245	0.000943203864153475
1895	-0.716231524944305	1.48895645141602	23.8898658752441	0.00159255252219737	0.00451462110504508	-0.00782300252467394	-0.000680167751852423
1896	-0.716231524944305	0.839607775211334	23.9547996520996	-0.000355493422830477	0.00548864435404539	-0.00717365415766835	0.000293855206109583
1897	-0.716231524944305	1.48895645141602	23.2405166625977	0.00256657530553639	-3.08191010844894e-05	-0.00847235135734081	0.00516396993771195
1898	-0.0668829083442688	0.190259143710136	23.5002555847168	0.0116574559360743	0.00483929552137852	-0.00132951640989631	0.00776136433705688
1899	-0.0668829083442688	0.190259143710136	23.7599964141846	0.00873538758605719	0.00191722682211548	-0.0026282137259841	-0.00197886489331722
1900	0.582465708255768	0.514933466911316	23.5002555847168	0.00711201597005129	0.00159255252219737	-0.00425158534198999	-0.0026282137259841
1901	-0.0668829083442688	0.190259143710136	24.2145404815674	-0.00587495695799589	-0.00360223650932312	0.00289124972186983	-0.00327756232582033
1902	-0.391557216644287	0.839607775211334	24.0846710205078	0.00418994715437293	-0.00490093370899558	0.000943203864153475	0.00256657530553639
1903	-0.0668829083442688	0.514933466911316	23.6950607299805	0.00613799272105098	0.00191722682211548	0.00289124972186983	0.0100340843200684
1904	-0.391557216644287	0.839607775211334	23.82493019104	0.00321592413820326	0.00516396993771195	-0.00652430532500148	-0.000355493422830477
1905	-1.04090583324432	0.839607775211334	23.6950607299805	-0.00619963090866804	0.00126787810586393	-0.00522560812532902	-0.000355493422830477
1906	-0.391557216644287	0.514933466911316	23.8898658752441	0.0022419011220336	0.00418994715437293	-0.00749832857400179	-0.00360223650932312
1907	-0.716231524944305	0.190259143710136	24.1496047973633	0.00354059832170606	-0.00197886489331722	0.000943203864153475	-0.00619963090866804
1908	-0.0668829083442688	0.839607775211334	23.3703861236572	0.00516396993771195	0.00126787810586393	0.00581331877037883	0.00646266713738441
1909	-1.04090583324432	1.16428208351135	23.4353218078613	0.00548864435404539	0.00516396993771195	-0.00165419070981443	-0.00132951640989631
1910	0.25779139995575	0.514933466911316	23.6950607299805	0.00841071270406246	0.000618529506027699	-0.0026282137259841	-0.00425158534198999
1911	-0.716231524944305	0.190259143710136	24.0197353363037	0.00191722682211548	0.00159255252219737	-0.00360223650932312	-0.00327756232582033
1912	-0.391557216644287	0.839607775211334	23.6950607299805	0.00613799272105098	-0.00457625929266214	0.00386527273803949	0.00841071270406246
1913	-0.391557216644287	-0.134415164589882	24.2794742584229	-0.00100484199356288	0.000618529506027699	0.00354059832170606	0.00289124972186983
1914	0.25779139995575	-0.134415164589882	23.82493019104	-0.00132951640989631	0.00386527273803949	-0.0139918150380254	0.00646266713738441
1915	-1.36558020114899	1.16428208351135	23.82493019104	0.00321592413820326	0.00808603875339031	-0.000680167751852423	0.00483929552137852
1916	-1.04090583324432	0.839607775211334	23.82493019104	-0.00522560812532902	0.000293855206109583	-0.00360223650932312	-0.000355493422830477
1917	-1.69025444984436	1.16428208351135	23.9547996520996	-0.00230353930965066	-0.00587495695799589	0.00159255252219737	0.00906006153672934
1918	-1.36558020114899	-0.134415164589882	23.6950607299805	-0.00814767740666866	0.00613799272105098	-0.0026282137259841	0.0136055024340749
1919	-1.04090583324432	-0.134415164589882	24.0197353363037	-0.00555028254166245	0.00321592413820326	-0.000680167751852423	0.00516396993771195
1920	-1.04090583324432	-0.134415164589882	23.5002555847168	-0.0139918150380254	0.00289124972186983	0.00126787810586393	-0.00327756232582033
1921	-1.36558020114899	0.190259143710136	24.0197353363037	-0.00392691092565656	0.00321592413820326	-0.00425158534198999	0.00418994715437293
1922	-2.66427731513977	1.16428208351135	23.82493019104	-0.0175632312893867	-0.00652430532500148	0.00808603875339031	-0.00165419070981443
1923	-1.04090583324432	0.190259143710136	23.8898658752441	-0.00165419070981443	0.00483929552137852	-0.00295288790948689	0.000618529506027699
1924	-2.01492881774902	0.839607775211334	24.0846710205078	-0.000680167751852423	0.0022419011220336	-0.00392691092565656	-0.00587495695799589
1925	-1.69025444984436	0.839607775211334	24.1496047973633	-0.0117190945893526	0.00516396993771195	-0.00457625929266214	-0.00165419070981443
1926	-2.01492881774902	0.514933466911316	23.9547996520996	-0.000355493422830477	-0.00360223650932312	-0.00619963090866804	-0.00490093370899558
1927	-1.69025444984436	0.190259143710136	23.8898658752441	-0.00555028254166245	0.00126787810586393	-0.00295288790948689	0.00191722682211548
1928	-1.69025444984436	1.16428208351135	23.82493019104	0.000943203864153475	0.00354059832170606	0.00289124972186983	-0.00327756232582033
1929	-2.01492881774902	1.16428208351135	23.6950607299805	0.00191722682211548	0.000618529506027699	-0.0113944197073579	0.00548864435404539
1930	-1.36558020114899	1.16428208351135	24.0846710205078	-0.0107450718060136	0.00873538758605719	-0.00749832857400179	-0.0123684434220195
1931	-0.391557216644287	-0.459089487791061	24.0197353363037	-0.00652430532500148	-0.000355493422830477	-0.00165419070981443	-0.000355493422830477
1932	-1.36558020114899	1.48895645141602	23.630126953125	-0.00717365415766835	-0.00652430532500148	0.00808603875339031	-0.00100484199356288
1933	-1.04090583324432	0.190259143710136	24.0846710205078	0.00483929552137852	0.00289124972186983	-0.0117190945893526	0.000943203864153475
1934	-0.0668829083442688	0.514933466911316	23.7599964141846	0.00256657530553639	0.00711201597005129	-0.00360223650932312	-0.00425158534198999
1935	-0.0668829083442688	0.839607775211334	23.7599964141846	0.00483929552137852	0.00289124972186983	-0.00684897974133492	0.00256657530553639
1936	-0.716231524944305	1.16428208351135	23.7599964141846	-0.0110697457566857	-0.00360223650932312	-0.00197886489331722	0.000618529506027699
1937	-0.391557216644287	1.16428208351135	23.630126953125	-0.00100484199356288	-0.00912170019000769	0.00354059832170606	0.000943203864153475
1938	0.25779139995575	0.190259143710136	23.6950607299805	0.00321592413820326	0.00126787810586393	0.00418994715437293	-0.000355493422830477
1939	0.25779139995575	-0.134415164589882	24.0197353363037	0.00743668992072344	0.00483929552137852	-0.0107450718060136	-0.00230353930965066
1940	0.25779139995575	0.190259143710136	23.9547996520996	-0.00230353930965066	0.0103587592020631	0.00126787810586393	-0.00230353930965066
1941	0.25779139995575	-0.459089487791061	24.2794742584229	-0.00100484199356288	0.000943203864153475	-0.00100484199356288	-0.00197886489331722
1942	-0.716231524944305	1.16428208351135	24.0197353363037	0.00159255252219737	-0.000355493422830477	0.00873538758605719	0.00516396993771195
1943	0.582465708255768	-0.459089487791061	23.8898658752441	0.00516396993771195	0.00678734155371785	-0.00847235135734081	0.00646266713738441
1944	-1.04090583324432	0.514933466911316	23.630126953125	0.00354059832170606	-3.08191010844894e-05	-0.0113944197073579	0.00808603875339031
1945	0.25779139995575	-0.134415164589882	24.0846710205078	-3.08191010844894e-05	-0.0026282137259841	-0.00912170019000769	-0.00782300252467394
1946	-0.716231524944305	0.190259143710136	23.9547996520996	0.00743668992072344	-0.00360223650932312	-0.00165419070981443	-0.00490093370899558
1947	-0.0668829083442688	-0.459089487791061	24.1496047973633	0.00126787810586393	-0.0133424662053585	-0.00327756232582033	0.00354059832170606
1948	-1.04090583324432	0.190259143710136	23.9547996520996	0.00743668992072344	-0.00425158534198999	-0.000680167751852423	0.00126787810586393
1949	-0.716231524944305	-0.134415164589882	23.6950607299805	0.00970941036939621	0.000618529506027699	-0.00749832857400179	-3.08191010844894e-05
1950	-0.0668829083442688	-0.134415164589882	23.7599964141846	0.00581331877037883	0.00289124972186983	0.00354059832170606	-0.00457625929266214
1951	0.582465708255768	-2.08246111869812	24.0197353363037	0.00451462110504508	-0.00587495695799589	-0.00327756232582033	-0.000680167751852423
1952	-0.716231524944305	-0.134415164589882	23.8898658752441	0.00386527273803949	-0.00684897974133492	-0.00555028254166245	0.000293855206109583
1953	0.582465708255768	-1.43311238288879	24.4742794036865	0.0116574559360743	-3.08191010844894e-05	-0.00132951640989631	0.00516396993771195
1954	-0.391557216644287	-1.10843813419342	24.1496047973633	0.00938473641872406	-0.00295288790948689	-0.00165419070981443	0.00289124972186983
1955	0.25779139995575	-0.459089487791061	23.5002555847168	0.00451462110504508	0.00159255252219737	-0.0104203969240189	-0.000355493422830477
1956	-0.391557216644287	-0.783763766288757	23.5651912689209	0.00354059832170606	-0.00555028254166245	-0.00652430532500148	-0.00165419070981443
1957	-0.391557216644287	-0.134415164589882	23.5651912689209	0.00159255252219737	-0.0104203969240189	0.00451462110504508	0.00516396993771195
1958	-0.0668829083442688	-1.43311238288879	24.2145404815674	0.00808603875339031	-0.000355493422830477	-3.08191010844894e-05	0.00516396993771195
1959	0.907140016555786	-1.43311238288879	24.2794742584229	0.00938473641872406	0.00289124972186983	-0.00230353930965066	-0.000355493422830477
1960	-0.0668829083442688	-1.10843813419342	23.630126953125	-0.0026282137259841	0.00354059832170606	0.000293855206109583	0.00321592413820326
1961	0.582465708255768	-1.10843813419342	23.7599964141846	0.00418994715437293	-0.00652430532500148	-0.0110697457566857	-0.00100484199356288
1962	-0.391557216644287	0.190259143710136	23.5002555847168	0.000293855206109583	-0.00457625929266214	-3.08191010844894e-05	0.000293855206109583
1963	0.907140016555786	-0.459089487791061	23.7599964141846	0.00418994715437293	-0.0100957229733467	0.00321592413820326	0.00581331877037883
1964	-0.716231524944305	0.190259143710136	23.6950607299805	0.011982130818069	0.00256657530553639	-0.00490093370899558	-0.000355493422830477
1965	-0.716231524944305	0.514933466911316	24.2145404815674	0.000618529506027699	-0.000355493422830477	-0.00392691092565656	-0.00230353930965066
1966	-0.716231524944305	0.190259143710136	24.0197353363037	0.00159255252219737	0.000618529506027699	0.00321592413820326	-0.00230353930965066
1967	-0.0668829083442688	-0.134415164589882	23.8898658752441	-3.08191010844894e-05	-0.0026282137259841	0.00483929552137852	-3.08191010844894e-05
1968	-1.04090583324432	0.514933466911316	23.9547996520996	0.00289124972186983	0.00321592413820326	-0.000355493422830477	0.000293855206109583
1969	-0.0668829083442688	0.514933466911316	23.630126953125	0.00516396993771195	0.00321592413820326	0.0022419011220336	0.00159255252219737
1970	-0.0668829083442688	0.514933466911316	23.82493019104	0.00711201597005129	-0.00165419070981443	-0.00327756232582033	-0.000355493422830477
1971	0.25779139995575	-0.459089487791061	24.0846710205078	0.00126787810586393	0.00646266713738441	-3.08191010844894e-05	-0.000355493422830477
1972	-0.716231524944305	1.16428208351135	23.7599964141846	-0.00619963090866804	-0.00717365415766835	0.00159255252219737	0.000943203864153475
1973	0.25779139995575	-0.134415164589882	23.6950607299805	0.00321592413820326	-0.00100484199356288	0.00516396993771195	-0.00457625929266214
1974	0.25779139995575	-0.459089487791061	23.6950607299805	0.0100340843200684	0.00548864435404539	0.0022419011220336	-0.00814767740666866
1975	-0.0668829083442688	0.839607775211334	23.4353218078613	0.00126787810586393	0.00191722682211548	-0.00749832857400179	-0.00749832857400179
1976	-1.04090583324432	0.839607775211334	23.9547996520996	0.00159255252219737	-3.08191010844894e-05	-3.08191010844894e-05	0.000293855206109583
1977	-0.716231524944305	0.514933466911316	23.630126953125	-0.00522560812532902	-0.000355493422830477	0.00191722682211548	-0.00327756232582033
1978	-0.0668829083442688	0.190259143710136	23.5651912689209	0.00289124972186983	-0.00100484199356288	0.000293855206109583	0.00289124972186983
1979	0.25779139995575	0.190259143710136	23.5651912689209	0.000293855206109583	0.00646266713738441	0.00126787810586393	0.00483929552137852
1980	0.25779139995575	-0.134415164589882	23.7599964141846	0.000618529506027699	-0.00165419070981443	-0.00814767740666866	-0.00197886489331722
1981	-0.0668829083442688	0.190259143710136	24.0846710205078	-0.00132951640989631	-0.00197886489331722	0.00126787810586393	-0.00457625929266214
1982	-0.716231524944305	0.839607775211334	23.82493019104	0.00126787810586393	-0.00522560812532902	-0.00555028254166245	0.00191722682211548
1983	0.25779139995575	0.190259143710136	23.5651912689209	0.00386527273803949	-0.000680167751852423	0.00126787810586393	0.00256657530553639
1984	-0.716231524944305	0.514933466911316	23.5651912689209	0.0106834331527352	0.00483929552137852	0.0022419011220336	-0.00782300252467394
1985	-0.716231524944305	1.16428208351135	23.5651912689209	0.00451462110504508	0.00451462110504508	-0.0143164889886975	-0.00847235135734081
1986	-1.04090583324432	0.839607775211334	23.7599964141846	0.00289124972186983	0.00354059832170606	0.00191722682211548	0.00516396993771195
1987	-0.391557216644287	1.16428208351135	23.6950607299805	0.00483929552137852	-0.00555028254166245	0.0126314787194133	0.00646266713738441
1988	-0.716231524944305	0.839607775211334	23.8898658752441	0.011982130818069	0.00256657530553639	-0.00619963090866804	0.00386527273803949
1989	-0.716231524944305	1.16428208351135	23.2405166625977	0.00776136433705688	-0.00360223650932312	0.00256657530553639	-0.00360223650932312
1990	-0.391557216644287	-0.134415164589882	23.3703861236572	0.00126787810586393	0.00776136433705688	-0.0126931173726916	-0.00327756232582033
1991	-0.0668829083442688	0.514933466911316	23.2405166625977	-0.00132951640989631	0.00159255252219737	-0.000355493422830477	-0.00327756232582033
1992	-0.716231524944305	1.16428208351135	23.1755828857422	-0.00457625929266214	-0.00132951640989631	-0.00749832857400179	0.000293855206109583
1993	-0.0668829083442688	-0.459089487791061	23.6950607299805	0.00321592413820326	0.00386527273803949	0.00354059832170606	-0.00165419070981443
1994	0.25779139995575	-0.134415164589882	23.82493019104	0.00548864435404539	0.00418994715437293	-0.00782300252467394	0.00483929552137852
1995	-0.0668829083442688	1.16428208351135	23.5002555847168	-3.08191010844894e-05	0.00646266713738441	-0.00717365415766835	-0.00100484199356288
1996	0.25779139995575	0.839607775211334	23.3703861236572	0.000618529506027699	0.00289124972186983	-0.0100957229733467	0.00191722682211548
1997	-0.0668829083442688	1.16428208351135	23.3703861236572	0.00548864435404539	-0.00165419070981443	-0.00132951640989631	0.00126787810586393
1998	0.25779139995575	-0.134415164589882	23.6950607299805	0.00678734155371785	-0.00165419070981443	-0.00425158534198999	-0.00100484199356288
1999	0.25779139995575	0.514933466911316	24.0197353363037	0.00516396993771195	0.00483929552137852	-0.00100484199356288	0.000293855206109583
2000	0.582465708255768	-0.134415164589882	24.0846710205078	-0.00652430532500148	-0.00457625929266214	-0.00782300252467394	-0.00457625929266214
[truncated: 6,120 more rows]
