# Supplementary material for: Precise instruction and consideration of the vertical and horizontal force component increases validity and reliability of the 90:20 Isometric Posterior Chain Test
Source: PLoS One. 2024 Oct 28;19(10):e0312843. doi: 10.1371/journal.pone.0312843 (PMC11515970; doi:10.1371/journal.pone.0312843)
Supplement: S1 File — (ZIP) [file pone.0312843.s001.zip › S1_Raw_Data/M1_P05_vh_1.csv]

1	123.242469787598	-26.1083602905273	6.48732233047485	0.00516396993771195	0.00516396993771195	0.00711201597005129	0.00256657530553639	NaN	61.6212348937988
2	123.242469787598	-26.1083602905273	6.61719226837158	-0.0143164889886975	0.00938473641872406	-0.00327756232582033	-0.00425158534198999	NaN	61.6212348937988
3	125.190521240234	-26.7577095031738	6.68212699890137	0.00678734155371785	0.01100810803473	-0.00295288790948689	-0.00132951640989631	NaN	62.5952606201172
4	125.839866638184	-27.4070568084717	6.68212699890137	-0.00555028254166245	-0.0182125810533762	-0.0230826959013939	0.000293855206109583	NaN	62.9199333190918
5	123.242469787598	-25.4590110778809	6.74706172943115	-0.0136671401560307	-0.0165892094373703	-0.0162645354866982	0.00289124972186983	NaN	61.6212348937988
6	126.489219665527	-27.4070568084717	6.61719226837158	-0.0120437685400248	-0.0243813935667276	-0.0172385573387146	0.00418994715437293	NaN	63.2446098327637
7	123.891822814941	-25.4590110778809	6.35745286941528	-0.0159398596733809	-0.0204853005707264	-0.0185372550040483	0.00516396993771195	NaN	61.9459114074707
8	123.891822814941	-26.4330348968506	6.48732233047485	-0.00100484199356288	0.00548864435404539	-0.0139918150380254	-0.000680167751852423	NaN	61.9459114074707
9	124.541168212891	-26.4330348968506	6.87693166732788	-0.00684897974133492	0.00386527273803949	-0.0146411629393697	0.00418994715437293	NaN	62.2705841064453
10	125.190521240234	-27.0823841094971	6.94186639785767	0.00418994715437293	-0.00847235135734081	-0.0026282137259841	-0.000680167751852423	NaN	62.5952606201172
11	124.541168212891	-26.7577095031738	7.00680112838745	0.000618529506027699	0.00581331877037883	-0.00587495695799589	0.00451462110504508	NaN	62.2705841064453
12	124.541168212891	-26.4330348968506	6.5522575378418	0.0022419011220336	-0.00717365415766835	0.00256657530553639	0.00711201597005129	NaN	62.2705841064453
13	122.593124389648	-26.4330348968506	5.70810413360596	0.00483929552137852	0.00191722682211548	0.00191722682211548	0.00191722682211548	NaN	61.2965621948242
14	123.891822814941	-26.4330348968506	5.70810413360596	0.00516396993771195	0.0126314787194133	0.0100340843200684	-0.00425158534198999	NaN	61.9459114074707
15	125.190521240234	-27.4070568084717	5.70810413360596	0.0191249661147594	0.0243197549134493	0.0252937767654657	-0.00327756232582033	NaN	62.5952606201172
16	125.190521240234	-26.7577095031738	5.90290880203247	0.020423661917448	0.0162028968334198	0.0152288740500808	0.00321592413820326	NaN	62.5952606201172
17	123.242469787598	-26.4330348968506	5.96784353256226	0.0162028968334198	0.0171769186854362	0.01847561635077	-0.00522560812532902	NaN	61.6212348937988
18	124.541168212891	-27.4070568084717	6.42238759994507	0.013930176384747	0.0100340843200684	0.00841071270406246	-0.00425158534198999	NaN	62.2705841064453
19	123.242469787598	-27.0823841094971	6.48732233047485	-0.00587495695799589	0.00483929552137852	0.00126787810586393	-0.00749832857400179	NaN	61.6212348937988
20	124.541168212891	-27.0823841094971	6.48732233047485	-0.00684897974133492	0.00418994715437293	0.0103587592020631	-0.00425158534198999	NaN	62.2705841064453
21	123.242469787598	-26.7577095031738	5.64316940307617	0.0106834331527352	-0.00587495695799589	0.00321592413820326	0.00451462110504508	NaN	61.6212348937988
22	126.489219665527	-28.3810806274414	6.22758293151855	-0.0100957229733467	-0.00619963090866804	0.00678734155371785	0.00646266713738441	NaN	63.2446098327637
23	125.839866638184	-28.3810806274414	6.8119969367981	-3.08191010844894e-05	-0.00230353930965066	-0.00425158534198999	0.000293855206109583	NaN	62.9199333190918
24	125.839866638184	-27.7317314147949	5.96784353256226	-0.0107450718060136	-0.0273034609854221	-0.0208099745213985	-0.0026282137259841	NaN	62.9199333190918
25	123.891822814941	-27.0823841094971	5.64316940307617	-0.0123684434220195	-0.028926832601428	-0.0266541130840778	-0.00717365415766835	NaN	61.9459114074707
26	125.190521240234	-28.3810806274414	6.16264820098877	-0.0123684434220195	-0.0266541130840778	-0.0201606266200542	0.00646266713738441	NaN	62.5952606201172
27	125.190521240234	-27.7317314147949	6.8119969367981	-0.0201606266200542	-0.0282774847000837	-0.00977104809135199	-0.00165419070981443	NaN	62.5952606201172
28	124.541168212891	-27.0823841094971	6.87693166732788	-0.00879702530801296	-0.0100957229733467	-0.00912170019000769	-0.00457625929266214	NaN	62.2705841064453
29	123.891822814941	-26.7577095031738	6.5522575378418	-0.0113944197073579	-0.0227580219507217	-0.00587495695799589	0.00483929552137852	NaN	61.9459114074707
30	123.891822814941	-26.7577095031738	6.35745286941528	-0.000680167751852423	-0.00490093370899558	-0.0120437685400248	-0.00847235135734081	NaN	61.9459114074707
31	123.242469787598	-26.4330348968506	6.42238759994507	0.0022419011220336	-0.00717365415766835	-3.08191010844894e-05	0.000293855206109583	NaN	61.6212348937988
32	123.891822814941	-26.1083602905273	6.35745286941528	-0.00327756232582033	-0.0026282137259841	-0.00327756232582033	0.00548864435404539	NaN	61.9459114074707
33	124.541168212891	-27.4070568084717	7.00680112838745	0.000293855206109583	0.00743668992072344	0.00548864435404539	0.000618529506027699	NaN	62.2705841064453
34	125.190521240234	-26.4330348968506	6.68212699890137	0.012956153601408	0.0165275707840919	0.0123068047687411	-0.00522560812532902	NaN	62.5952606201172
35	124.541168212891	-26.7577095031738	6.5522575378418	0.0233457311987877	0.0275664981454611	0.0246444288641214	-0.00100484199356288	NaN	62.2705841064453
36	124.541168212891	-26.4330348968506	6.48732233047485	0.0213976856321096	0.020423661917448	0.0178262684494257	-3.08191010844894e-05	NaN	62.2705841064453
37	123.891822814941	-25.7836856842041	6.61719226837158	0.00646266713738441	0.0194496400654316	0.0126314787194133	0.00581331877037883	NaN	61.9459114074707
38	124.541168212891	-26.4330348968506	6.68212699890137	0.0123068047687411	0.011982130818069	0.0126314787194133	0.00516396993771195	NaN	62.2705841064453
39	123.891822814941	-26.1083602905273	6.87693166732788	0.01100810803473	0.00808603875339031	0.00743668992072344	-0.0110697457566857	NaN	61.9459114074707
40	123.891822814941	-26.4330348968506	6.74706172943115	0.0162028968334198	0.0116574559360743	0.00483929552137852	0.00451462110504508	NaN	61.9459114074707
41	122.593124389648	-25.7836856842041	6.42238759994507	0.012956153601408	0.00970941036939621	0.0113327819854021	0.0022419011220336	NaN	61.2965621948242
42	125.839866638184	-26.7577095031738	6.61719226837158	0.00159255252219737	0.00451462110504508	0.00548864435404539	-3.08191010844894e-05	NaN	62.9199333190918
43	122.593124389648	-25.7836856842041	6.48732233047485	-0.00555028254166245	-0.000355493422830477	-0.00782300252467394	0.0022419011220336	NaN	61.2965621948242
44	123.891822814941	-25.7836856842041	6.61719226837158	-0.0162645354866982	-0.0188619289547205	-0.0286021586507559	0.00776136433705688	NaN	61.9459114074707
45	124.541168212891	-26.7577095031738	7.07173633575439	-0.0162645354866982	-0.0256800893694162	-0.0165892094373703	-0.00392691092565656	NaN	62.2705841064453
46	123.891822814941	-25.7836856842041	6.68212699890137	-0.0100957229733467	-0.0195112787187099	-0.0117190945893526	0.00873538758605719	NaN	61.9459114074707
47	125.839866638184	-26.4330348968506	6.5522575378418	-0.00977104809135199	-0.0273034609854221	-0.0130177913233638	0.00711201597005129	NaN	62.9199333190918
48	123.891822814941	-25.7836856842041	6.5522575378418	-0.0104203969240189	-0.00977104809135199	-0.0110697457566857	0.00289124972186983	NaN	61.9459114074707
49	123.242469787598	-25.7836856842041	6.5522575378418	-0.00425158534198999	-0.00295288790948689	-0.0149658378213644	-0.00295288790948689	NaN	61.6212348937988
50	123.891822814941	-27.0823841094971	6.03277826309204	-0.00944637414067984	0.000293855206109583	-0.00977104809135199	-0.00295288790948689	NaN	61.9459114074707
51	122.593124389648	-26.1083602905273	6.42238759994507	-0.0026282137259841	-0.00197886489331722	0.00159255252219737	-0.000680167751852423	NaN	61.2965621948242
52	123.891822814941	-26.1083602905273	5.64316940307617	-0.00100484199356288	-0.000680167751852423	-0.00555028254166245	-0.00165419070981443	NaN	61.9459114074707
53	123.891822814941	-25.7836856842041	5.64316940307617	-0.00197886489331722	0.00678734155371785	0.00191722682211548	-0.00490093370899558	NaN	61.9459114074707
54	124.541168212891	-27.0823841094971	5.38343000411987	-0.00327756232582033	0.0217223595827818	0.011982130818069	0.00386527273803949	NaN	62.2705841064453
55	122.593124389648	-25.7836856842041	5.83797359466553	0.0197743140161037	0.0197743140161037	0.01847561635077	-0.00360223650932312	NaN	61.2965621948242
56	125.190521240234	-27.0823841094971	6.03277826309204	0.00808603875339031	0.0181509424000978	0.0171769186854362	0.0022419011220336	NaN	62.5952606201172
57	124.541168212891	-27.0823841094971	6.16264820098877	0.0158782228827477	0.0213976856321096	0.0197743140161037	0.00613799272105098	NaN	62.2705841064453
58	125.839866638184	-26.7577095031738	5.77303886413574	0.00873538758605719	0.0188002903014421	-0.00197886489331722	-0.00360223650932312	NaN	62.9199333190918
59	125.190521240234	-26.7577095031738	5.90290880203247	0.00483929552137852	0.0100340843200684	-0.000355493422830477	-0.000355493422830477	NaN	62.5952606201172
60	125.839866638184	-26.7577095031738	5.90290880203247	0.00581331877037883	0.00548864435404539	0.00354059832170606	0.00159255252219737	NaN	62.9199333190918
61	123.242469787598	-26.1083602905273	6.68212699890137	-3.08191010844894e-05	0.00678734155371785	0.00906006153672934	0.00418994715437293	NaN	61.6212348937988
62	124.541168212891	-26.7577095031738	6.29251766204834	0.00418994715437293	0.00256657530553639	-0.00457625929266214	-0.00847235135734081	NaN	62.2705841064453
63	123.891822814941	-26.7577095031738	5.90290880203247	-0.00684897974133492	0.00354059832170606	-0.00132951640989631	0.00451462110504508	NaN	61.9459114074707
64	122.593124389648	-25.7836856842041	6.16264820098877	-0.00360223650932312	-0.0211346503347158	-0.0263294391334057	0.00548864435404539	NaN	61.2965621948242
65	124.541168212891	-26.7577095031738	6.35745286941528	-0.0136671401560307	-0.023407369852066	-0.0260047651827335	-0.00295288790948689	NaN	62.2705841064453
66	122.593124389648	-25.7836856842041	6.22758293151855	-0.0104203969240189	-0.0217839982360601	-0.0152905117720366	0.00256657530553639	NaN	61.2965621948242
67	124.541168212891	-26.4330348968506	6.5522575378418	-0.0133424662053585	-0.0211346503347158	-0.0139918150380254	0.00776136433705688	NaN	62.2705841064453
68	124.541168212891	-26.7577095031738	6.68212699890137	-0.0110697457566857	-0.00717365415766835	-0.0123684434220195	-0.00944637414067984	NaN	62.2705841064453
69	124.541168212891	-26.7577095031738	6.61719226837158	0.000618529506027699	0.00613799272105098	-0.0123684434220195	0.00126787810586393	NaN	62.2705841064453
70	123.891822814941	-26.7577095031738	6.5522575378418	-0.00230353930965066	-0.00360223650932312	-0.0165892094373703	-0.00879702530801296	NaN	61.9459114074707
71	123.891822814941	-27.0823841094971	6.8119969367981	-0.00619963090866804	-0.00652430532500148	-0.00814767740666866	-0.00749832857400179	NaN	61.9459114074707
72	124.541168212891	-26.7577095031738	6.74706172943115	-0.00684897974133492	0.000943203864153475	0.000293855206109583	0.00159255252219737	NaN	62.2705841064453
73	123.891822814941	-26.1083602905273	6.87693166732788	0.00548864435404539	0.00386527273803949	-0.0026282137259841	0.000618529506027699	NaN	61.9459114074707
74	124.541168212891	-26.7577095031738	6.5522575378418	0.00321592413820326	0.020423661917448	0.0226963832974434	-0.0104203969240189	NaN	62.2705841064453
75	125.190521240234	-27.0823841094971	6.5522575378418	0.011982130818069	0.0262678004801273	0.0168522447347641	-0.00619963090866804	NaN	62.5952606201172
76	124.541168212891	-26.7577095031738	6.29251766204834	0.0126314787194133	0.025618452578783	0.0236704051494598	-0.00587495695799589	NaN	62.2705841064453
77	123.242469787598	-25.4590110778809	5.57823419570923	0.00841071270406246	0.0243197549134493	0.0116574559360743	0.011982130818069	NaN	61.6212348937988
78	123.242469787598	-25.7836856842041	5.57823419570923	0.0236704051494598	0.0149041991680861	0.00548864435404539	-0.00652430532500148	NaN	61.6212348937988
79	123.242469787598	-26.7577095031738	5.90290880203247	0.0113327819854021	0.01847561635077	-0.00132951640989631	-3.08191010844894e-05	NaN	61.6212348937988
80	122.593124389648	-25.4590110778809	6.03277826309204	0.0126314787194133	0.00386527273803949	0.000293855206109583	-0.0117190945893526	NaN	61.2965621948242
81	123.242469787598	-25.4590110778809	5.57823419570923	0.00159255252219737	0.00970941036939621	0.0100340843200684	0.00159255252219737	NaN	61.6212348937988
82	123.242469787598	-25.7836856842041	5.31849479675293	-0.000355493422830477	0.000943203864153475	0.0123068047687411	0.00289124972186983	NaN	61.6212348937988
83	123.242469787598	-25.7836856842041	5.64316940307617	-0.00425158534198999	0.00159255252219737	-0.00912170019000769	0.00354059832170606	NaN	61.6212348937988
84	125.190521240234	-25.7836856842041	6.35745286941528	-0.0172385573387146	-0.0201606266200542	-0.0263294391334057	-0.00782300252467394	NaN	62.5952606201172
85	124.541168212891	-26.7577095031738	6.16264820098877	-0.0133424662053585	-0.0185372550040483	-0.0204853005707264	-0.00197886489331722	NaN	62.2705841064453
86	125.190521240234	-26.1083602905273	5.77303886413574	-0.0143164889886975	-0.0243813935667276	-0.0227580219507217	0.000293855206109583	NaN	62.5952606201172
87	123.891822814941	-25.4590110778809	5.64316940307617	-0.00522560812532902	-0.0169138833880424	-0.017887907102704	0.00776136433705688	NaN	61.9459114074707
88	124.541168212891	-26.4330348968506	6.5522575378418	-0.0117190945893526	-0.0123684434220195	-0.0120437685400248	-0.00652430532500148	NaN	62.2705841064453
89	124.541168212891	-27.0823841094971	6.74706172943115	-0.00717365415766835	-0.000355493422830477	-0.0139918150380254	0.00613799272105098	NaN	62.2705841064453
90	124.541168212891	-26.4330348968506	6.74706172943115	-0.0026282137259841	-0.0100957229733467	-0.0123684434220195	-0.0120437685400248	NaN	62.2705841064453
91	123.891822814941	-27.0823841094971	6.35745286941528	-0.00165419070981443	-0.000680167751852423	-0.00360223650932312	0.00873538758605719	NaN	61.9459114074707
92	123.891822814941	-25.7836856842041	6.5522575378418	-0.000680167751852423	-0.00425158534198999	-0.00652430532500148	-0.00132951640989631	NaN	61.9459114074707
93	122.593124389648	-25.4590110778809	6.35745286941528	-0.00327756232582033	0.00516396993771195	-0.000680167751852423	0.00126787810586393	NaN	61.2965621948242
94	124.541168212891	-26.7577095031738	6.61719226837158	0.00613799272105098	0.0165275707840919	0.0152288740500808	0.00354059832170606	NaN	62.2705841064453
95	123.891822814941	-25.7836856842041	6.5522575378418	0.0210730116814375	0.0217223595827818	0.0194496400654316	-0.00165419070981443	NaN	61.9459114074707
96	123.891822814941	-26.1083602905273	6.5522575378418	0.0142548503354192	0.0236704051494598	0.0285405199974775	-0.0120437685400248	NaN	61.9459114074707
97	125.190521240234	-26.7577095031738	7.20160579681396	0.0142548503354192	0.0259431265294552	0.0103587592020631	0.00678734155371785	NaN	62.5952606201172
98	124.541168212891	-26.1083602905273	6.35745286941528	0.0123068047687411	0.0213976856321096	0.0152288740500808	-0.00197886489331722	NaN	62.2705841064453
99	122.593124389648	-25.7836856842041	6.35745286941528	-0.00749832857400179	0.00678734155371785	0.00483929552137852	0.000618529506027699	NaN	61.2965621948242
100	123.891822814941	-25.4590110778809	6.48732233047485	0.0210730116814375	0.011982130818069	0.00613799272105098	-0.000355493422830477	NaN	61.9459114074707
101	125.190521240234	-26.4330348968506	6.09771347045898	0.00386527273803949	0.00354059832170606	0.00548864435404539	0.000293855206109583	NaN	62.5952606201172
102	125.190521240234	-26.4330348968506	6.74706172943115	0.00483929552137852	0.00613799272105098	0.000293855206109583	0.00289124972186983	NaN	62.5952606201172
103	125.190521240234	-27.4070568084717	7.13667106628418	-0.000355493422830477	0.00711201597005129	-0.0123684434220195	-0.00132951640989631	NaN	62.5952606201172
104	125.190521240234	-26.4330348968506	6.74706172943115	-0.00587495695799589	-0.00619963090866804	-0.0172385573387146	-0.0026282137259841	NaN	62.5952606201172
105	123.242469787598	-25.7836856842041	6.5522575378418	-0.0120437685400248	-0.0260047651827335	-0.0221086721867323	0.00418994715437293	NaN	61.6212348937988
106	124.541168212891	-26.4330348968506	6.68212699890137	-0.0204853005707264	-0.0149658378213644	-0.0240567177534103	0.00289124972186983	NaN	62.2705841064453
107	123.242469787598	-25.7836856842041	6.68212699890137	-0.0227580219507217	-0.0201606266200542	-0.0256800893694162	-0.000355493422830477	NaN	61.6212348937988
108	123.242469787598	-25.4590110778809	6.68212699890137	-0.0107450718060136	-0.00490093370899558	-0.0136671401560307	-0.00944637414067984	NaN	61.6212348937988
109	123.242469787598	-27.0823841094971	7.13667106628418	0.00418994715437293	-0.000680167751852423	-0.0139918150380254	0.00126787810586393	NaN	61.6212348937988
110	123.242469787598	-26.7577095031738	6.61719226837158	-0.00100484199356288	-0.00749832857400179	-0.00490093370899558	-0.00132951640989631	NaN	61.6212348937988
111	121.943778991699	-26.1083602905273	6.48732233047485	-0.00197886489331722	-0.00230353930965066	-0.00749832857400179	0.00581331877037883	NaN	60.9718894958496
112	121.943778991699	-25.1343383789063	6.42238759994507	-0.00652430532500148	-0.00847235135734081	-0.00165419070981443	0.00906006153672934	NaN	60.9718894958496
113	123.891822814941	-26.7577095031738	6.61719226837158	-0.00392691092565656	0.00289124972186983	0.000943203864153475	0.00289124972186983	NaN	61.9459114074707
114	122.593124389648	-25.1343383789063	6.8119969367981	0.013930176384747	0.01847561635077	0.00808603875339031	-0.0107450718060136	NaN	61.2965621948242
115	121.943778991699	-26.1083602905273	6.8119969367981	0.00776136433705688	0.0178262684494257	0.0123068047687411	-0.00749832857400179	NaN	60.9718894958496
116	121.943778991699	-25.4590110778809	6.29251766204834	0.00808603875339031	0.0259431265294552	0.0217223595827818	-0.00165419070981443	NaN	60.9718894958496
117	123.242469787598	-26.7577095031738	6.87693166732788	0.0223717093467712	0.0178262684494257	0.0191249661147594	0.00678734155371785	NaN	61.6212348937988
118	123.891822814941	-26.7577095031738	5.70810413360596	-0.0026282137259841	0.0223717093467712	0.00873538758605719	-0.00490093370899558	NaN	61.9459114074707
119	123.242469787598	-26.4330348968506	6.16264820098877	0.00516396993771195	0.00841071270406246	-0.00425158534198999	0.0022419011220336	NaN	61.6212348937988
120	121.943778991699	-26.7577095031738	6.22758293151855	-0.00132951640989631	0.00906006153672934	-0.000680167751852423	0.00321592413820326	NaN	60.9718894958496
121	123.891822814941	-26.7577095031738	6.94186639785767	-0.000680167751852423	0.00483929552137852	0.00386527273803949	0.00613799272105098	NaN	61.9459114074707
122	119.995727539063	-25.7836856842041	6.35745286941528	-0.00814767740666866	0.00613799272105098	0.00191722682211548	0.00646266713738441	NaN	59.9978637695313
123	122.593124389648	-26.1083602905273	6.8119969367981	-0.0136671401560307	0.00386527273803949	-0.0110697457566857	-0.00814767740666866	NaN	61.2965621948242
124	121.943778991699	-26.7577095031738	6.87693166732788	-0.0172385573387146	-0.0104203969240189	-0.0201606266200542	-0.00295288790948689	NaN	60.9718894958496
125	120.645080566406	-25.4590110778809	5.90290880203247	-0.0175632312893867	-0.0159398596733809	-0.0331475995481014	-0.000680167751852423	NaN	60.3225402832031
126	121.294425964355	-26.1083602905273	6.29251766204834	-0.0188619289547205	-0.0208099745213985	-0.0152905117720366	-0.000355493422830477	NaN	60.6472129821777
127	122.593124389648	-26.7577095031738	7.00680112838745	-0.017887907102704	-0.0139918150380254	-0.0152905117720366	0.00646266713738441	NaN	61.2965621948242
128	120.645080566406	-25.1343383789063	6.42238759994507	-0.0221086721867323	-0.00587495695799589	-0.0152905117720366	0.000943203864153475	NaN	60.3225402832031
129	120.645080566406	-25.4590110778809	6.48732233047485	-0.0182125810533762	-0.00522560812532902	-0.0100957229733467	0.0022419011220336	NaN	60.3225402832031
130	121.294425964355	-25.1343383789063	6.74706172943115	-0.0107450718060136	-0.00197886489331722	-0.0104203969240189	-0.00717365415766835	NaN	60.6472129821777
131	121.294425964355	-25.7836856842041	6.68212699890137	-0.00912170019000769	-0.00360223650932312	-0.00327756232582033	0.00841071270406246	NaN	60.6472129821777
132	121.294425964355	-25.7836856842041	6.87693166732788	-0.00295288790948689	0.00159255252219737	0.00159255252219737	0.00386527273803949	NaN	60.6472129821777
133	122.593124389648	-26.7577095031738	6.68212699890137	-0.0123684434220195	0.000293855206109583	-0.00295288790948689	-0.00197886489331722	NaN	61.2965621948242
134	120.645080566406	-25.4590110778809	5.64316940307617	-0.00717365415766835	0.0243197549134493	0.0123068047687411	-0.00457625929266214	NaN	60.3225402832031
135	123.242469787598	-27.4070568084717	5.90290880203247	0.0181509424000978	0.0239950809627771	0.0106834331527352	0.00386527273803949	NaN	61.6212348937988
136	120.645080566406	-24.809663772583	6.48732233047485	0.00906006153672934	0.0210730116814375	0.0191249661147594	-0.00100484199356288	NaN	60.3225402832031
137	121.943778991699	-26.1083602905273	6.68212699890137	0.00743668992072344	0.0252937767654657	0.0145795252174139	-3.08191010844894e-05	NaN	60.9718894958496
138	121.294425964355	-26.1083602905273	7.20160579681396	-0.00295288790948689	0.011982130818069	0.00678734155371785	0.00483929552137852	NaN	60.6472129821777
139	122.593124389648	-26.7577095031738	6.74706172943115	-0.00360223650932312	0.0116574559360743	-0.00360223650932312	0.00289124972186983	NaN	61.2965621948242
140	121.294425964355	-26.7577095031738	6.61719226837158	0.000943203864153475	0.00191722682211548	0.0100340843200684	-0.00100484199356288	NaN	60.6472129821777
141	121.943778991699	-26.4330348968506	5.77303886413574	0.00581331877037883	0.00289124972186983	0.00451462110504508	-0.000355493422830477	NaN	60.9718894958496
142	121.943778991699	-25.4590110778809	5.70810413360596	-0.00522560812532902	-0.00100484199356288	0.0022419011220336	0.00711201597005129	NaN	60.9718894958496
143	121.943778991699	-26.4330348968506	6.94186639785767	-0.00944637414067984	0.00289124972186983	-0.0104203969240189	0.00808603875339031	NaN	60.9718894958496
144	121.294425964355	-25.4590110778809	6.5522575378418	-0.0156151866540313	-0.0120437685400248	-0.0185372550040483	0.00386527273803949	NaN	60.6472129821777
145	123.242469787598	-27.0823841094971	5.77303886413574	-0.0146411629393697	-0.0211346503347158	-0.0286021586507559	0.0022419011220336	NaN	61.6212348937988
146	120.645080566406	-25.7836856842041	5.70810413360596	-0.023407369852066	-0.0162645354866982	-0.0126931173726916	-0.000355493422830477	NaN	60.3225402832031
147	124.541168212891	-27.4070568084717	5.83797359466553	-0.0169138833880424	-0.0169138833880424	-0.0250307414680719	0.00743668992072344	NaN	62.2705841064453
148	123.891822814941	-25.7836856842041	5.70810413360596	-0.0172385573387146	-0.00457625929266214	-0.0159398596733809	-3.08191010844894e-05	NaN	61.9459114074707
149	123.242469787598	-26.1083602905273	6.68212699890137	-0.00457625929266214	-0.0165892094373703	-0.0198359526693821	-0.00165419070981443	NaN	61.6212348937988
150	122.593124389648	-25.4590110778809	6.61719226837158	-0.00327756232582033	0.00191722682211548	0.00678734155371785	0.00581331877037883	NaN	61.2965621948242
151	123.891822814941	-26.1083602905273	6.42238759994507	-0.00879702530801296	-0.00327756232582033	0.000293855206109583	-0.00327756232582033	NaN	61.9459114074707
152	123.242469787598	-26.4330348968506	6.61719226837158	0.00256657530553639	-3.08191010844894e-05	-0.00782300252467394	0.01100810803473	NaN	61.6212348937988
153	125.190521240234	-27.0823841094971	6.74706172943115	-0.00230353930965066	0.00386527273803949	-0.00555028254166245	0.00321592413820326	NaN	62.5952606201172
154	124.541168212891	-26.7577095031738	6.61719226837158	0.00678734155371785	0.0252937767654657	0.0113327819854021	-0.0123684434220195	NaN	62.2705841064453
155	124.541168212891	-27.0823841094971	7.20160579681396	0.00646266713738441	0.0233457311987877	0.0136055024340749	-0.00944637414067984	NaN	62.2705841064453
156	125.190521240234	-27.0823841094971	5.83797359466553	0.0123068047687411	0.0236704051494598	0.0197743140161037	0.00516396993771195	NaN	62.5952606201172
157	123.891822814941	-26.4330348968506	5.70810413360596	-0.00295288790948689	0.0123068047687411	0.0142548503354192	0.000943203864153475	NaN	61.9459114074707
158	123.242469787598	-25.4590110778809	6.48732233047485	-0.00425158534198999	0.0113327819854021	0.0103587592020631	-0.00230353930965066	NaN	61.6212348937988
159	123.242469787598	-26.1083602905273	6.61719226837158	0.00970941036939621	0.0181509424000978	-0.00165419070981443	-0.00197886489331722	NaN	61.6212348937988
160	122.593124389648	-25.7836856842041	6.61719226837158	0.00808603875339031	0.00516396993771195	0.00743668992072344	0.00159255252219737	NaN	61.2965621948242
161	123.891822814941	-26.1083602905273	5.96784353256226	0.00418994715437293	0.00678734155371785	0.00418994715437293	0.00191722682211548	NaN	61.9459114074707
162	123.891822814941	-26.7577095031738	5.90290880203247	-0.00295288790948689	0.00548864435404539	0.00191722682211548	0.00256657530553639	NaN	61.9459114074707
163	124.541168212891	-26.4330348968506	5.57823419570923	-0.00522560812532902	0.00191722682211548	-0.00977104809135199	-0.00360223650932312	NaN	62.2705841064453
164	122.593124389648	-25.7836856842041	5.70810413360596	-0.0123684434220195	-0.0152905117720366	-0.0201606266200542	0.00191722682211548	NaN	61.2965621948242
165	125.839866638184	-27.0823841094971	6.09771347045898	-0.0123684434220195	-0.0191866029053926	-0.0182125810533762	-0.0026282137259841	NaN	62.9199333190918
166	122.593124389648	-26.1083602905273	6.8119969367981	-0.0165892094373703	-0.0175632312893867	-0.0143164889886975	0.0022419011220336	NaN	61.2965621948242
167	125.839866638184	-27.4070568084717	7.00680112838745	-0.0146411629393697	-0.0195112787187099	-0.0191866029053926	0.0126314787194133	NaN	62.9199333190918
168	123.242469787598	-26.1083602905273	6.35745286941528	-0.00782300252467394	-0.0175632312893867	-0.00522560812532902	-0.00165419070981443	NaN	61.6212348937988
169	123.891822814941	-26.1083602905273	6.5522575378418	-0.00619963090866804	-0.00425158534198999	-0.00977104809135199	-0.00230353930965066	NaN	61.9459114074707
170	122.593124389648	-25.7836856842041	6.68212699890137	0.00126787810586393	0.000943203864153475	-0.00717365415766835	-0.00295288790948689	NaN	61.2965621948242
171	124.541168212891	-26.1083602905273	6.61719226837158	0.00126787810586393	-0.00425158534198999	-0.000355493422830477	-3.08191010844894e-05	NaN	62.2705841064453
172	123.891822814941	-26.1083602905273	6.68212699890137	-0.00684897974133492	-0.00327756232582033	0.00451462110504508	0.00841071270406246	NaN	61.9459114074707
173	124.541168212891	-26.1083602905273	6.74706172943115	-0.00230353930965066	-0.00295288790948689	-0.00132951640989631	-0.00717365415766835	NaN	62.2705841064453
174	125.190521240234	-27.4070568084717	6.5522575378418	0.0217223595827818	-3.08191010844894e-05	0.0162028968334198	-0.0113944197073579	NaN	62.5952606201172
175	123.891822814941	-26.1083602905273	6.22758293151855	0.00646266713738441	-0.00490093370899558	0.0145795252174139	-0.00132951640989631	NaN	61.9459114074707
176	124.541168212891	-27.7317314147949	6.8119969367981	0.0207483377307653	0.0213976856321096	0.0249691028147936	0.00483929552137852	NaN	62.2705841064453
177	125.839866638184	-27.7317314147949	6.68212699890137	0.0213976856321096	0.0236704051494598	0.00970941036939621	-3.08191010844894e-05	NaN	62.9199333190918
178	125.839866638184	-27.7317314147949	7.00680112838745	0.00159255252219737	0.012956153601408	0.00841071270406246	0.00451462110504508	NaN	62.9199333190918
179	126.489219665527	-27.4070568084717	6.16264820098877	0.00646266713738441	0.0126314787194133	0.0022419011220336	0.00159255252219737	NaN	63.2446098327637
180	125.190521240234	-27.4070568084717	6.03277826309204	0.00354059832170606	0.00483929552137852	-3.08191010844894e-05	-0.000680167751852423	NaN	62.5952606201172
181	123.891822814941	-27.0823841094971	6.42238759994507	0.00256657530553639	0.00548864435404539	0.00743668992072344	-0.00197886489331722	NaN	61.9459114074707
182	123.891822814941	-27.0823841094971	6.74706172943115	-0.00197886489331722	-0.00230353930965066	0.00841071270406246	-0.00197886489331722	NaN	61.9459114074707
183	124.541168212891	-27.4070568084717	6.94186639785767	0.0022419011220336	0.00126787810586393	-0.0156151866540313	-0.00100484199356288	NaN	62.2705841064453
184	122.593124389648	-27.0823841094971	6.87693166732788	-0.0182125810533762	-0.0110697457566857	-0.0175632312893867	-0.00360223650932312	NaN	61.2965621948242
185	125.190521240234	-28.3810806274414	6.8119969367981	-0.0113944197073579	-0.0279528107494116	-0.021459324285388	0.00613799272105098	NaN	62.5952606201172
186	124.541168212891	-27.0823841094971	6.29251766204834	-0.00912170019000769	-0.0227580219507217	-0.0136671401560307	0.000943203864153475	NaN	62.2705841064453
187	124.541168212891	-27.4070568084717	6.68212699890137	-0.0185372550040483	-0.0191866029053926	-0.00814767740666866	0.00711201597005129	NaN	62.2705841064453
188	125.839866638184	-28.3810806274414	6.68212699890137	-0.017887907102704	0.00873538758605719	-0.00684897974133492	0.000618529506027699	NaN	62.9199333190918
189	125.190521240234	-28.7057552337646	6.8119969367981	-0.00555028254166245	-0.0159398596733809	-0.0126931173726916	-0.00295288790948689	NaN	62.5952606201172
190	124.541168212891	-28.3810806274414	7.13667106628418	0.00483929552137852	-0.00717365415766835	-0.00619963090866804	-0.000680167751852423	NaN	62.2705841064453
191	126.489219665527	-28.7057552337646	6.74706172943115	-0.00457625929266214	-0.00457625929266214	-0.000355493422830477	-0.00392691092565656	NaN	63.2446098327637
192	123.242469787598	-28.0564060211182	6.68212699890137	0.000943203864153475	-0.00749832857400179	-0.00652430532500148	-0.00100484199356288	NaN	61.6212348937988
193	123.891822814941	-28.0564060211182	6.48732233047485	0.0100340843200684	-0.000355493422830477	-0.00392691092565656	0.00256657530553639	NaN	61.9459114074707
194	125.190521240234	-28.3810806274414	6.68212699890137	0.0272418223321438	0.0145795252174139	0.0243197549134493	-0.00327756232582033	NaN	62.5952606201172
195	125.190521240234	-28.3810806274414	6.87693166732788	0.029189869761467	0.0226963832974434	0.0123068047687411	0.000943203864153475	NaN	62.5952606201172
196	124.541168212891	-28.0564060211182	6.8119969367981	0.0022419011220336	0.0136055024340749	0.0200989879667759	0.00354059832170606	NaN	62.2705841064453
197	123.242469787598	-27.0823841094971	6.48732233047485	0.0194496400654316	0.0149041991680861	0.0132808275520802	0.00581331877037883	NaN	61.6212348937988
198	122.593124389648	-27.0823841094971	6.61719226837158	0.0243197549134493	0.0103587592020631	0.00906006153672934	-0.00522560812532902	NaN	61.2965621948242
199	124.541168212891	-28.3810806274414	6.68212699890137	0.00159255252219737	0.011982130818069	0.00548864435404539	-0.000680167751852423	NaN	62.2705841064453
200	122.593124389648	-27.4070568084717	5.90290880203247	0.0126314787194133	0.00321592413820326	-3.08191010844894e-05	0.00159255252219737	NaN	61.2965621948242
201	122.593124389648	-27.4070568084717	5.96784353256226	0.00516396993771195	0.0022419011220336	0.00451462110504508	-0.00327756232582033	NaN	61.2965621948242
202	123.242469787598	-26.7577095031738	5.90290880203247	0.00678734155371785	0.0022419011220336	0.00678734155371785	0.00418994715437293	NaN	61.6212348937988
203	123.891822814941	-26.7577095031738	5.51329946517944	0.00159255252219737	-0.00490093370899558	-0.0113944197073579	-0.00360223650932312	NaN	61.9459114074707
204	125.190521240234	-28.0564060211182	6.03277826309204	-0.0126931173726916	-0.0182125810533762	-0.0224333461374044	-0.00360223650932312	NaN	62.5952606201172
205	123.891822814941	-27.7317314147949	6.03277826309204	-0.0139918150380254	-0.0224333461374044	-0.0250307414680719	0.00354059832170606	NaN	61.9459114074707
206	124.541168212891	-27.4070568084717	6.94186639785767	-0.00749832857400179	-0.0149658378213644	-0.0185372550040483	-0.0026282137259841	NaN	62.2705841064453
207	123.242469787598	-26.4330348968506	6.74706172943115	-0.0126931173726916	-0.0204853005707264	-0.0126931173726916	-0.00165419070981443	NaN	61.6212348937988
208	123.891822814941	-27.0823841094971	6.22758293151855	-0.0130177913233638	0.00191722682211548	-0.0107450718060136	0.00191722682211548	NaN	61.9459114074707
209	125.190521240234	-27.0823841094971	5.96784353256226	-0.00619963090866804	-0.00684897974133492	-0.00879702530801296	-0.00230353930965066	NaN	62.5952606201172
210	125.190521240234	-27.0823841094971	6.09771347045898	-0.00425158534198999	-0.00392691092565656	-0.00684897974133492	-0.00652430532500148	NaN	62.5952606201172
211	123.891822814941	-26.7577095031738	6.8119969367981	0.00711201597005129	-0.00814767740666866	0.00418994715437293	0.00776136433705688	NaN	61.9459114074707
212	121.943778991699	-26.4330348968506	6.74706172943115	0.00256657530553639	-0.00197886489331722	-0.00619963090866804	0.00776136433705688	NaN	60.9718894958496
213	123.891822814941	-27.0823841094971	6.8119969367981	0.00159255252219737	0.00906006153672934	0.000943203864153475	0.000293855206109583	NaN	61.9459114074707
214	125.190521240234	-27.0823841094971	6.68212699890137	0.011982130818069	0.0171769186854362	0.00873538758605719	-0.00684897974133492	NaN	62.5952606201172
215	122.593124389648	-26.4330348968506	6.35745286941528	0.0360080301761627	0.0249691028147936	0.0145795252174139	-0.00327756232582033	NaN	61.2965621948242
216	125.190521240234	-27.0823841094971	6.68212699890137	0.0149041991680861	0.020423661917448	0.0246444288641214	0.00938473641872406	NaN	62.5952606201172
217	124.541168212891	-27.0823841094971	6.42238759994507	0.00289124972186983	0.0178262684494257	0.0145795252174139	0.000943203864153475	NaN	62.2705841064453
218	122.593124389648	-26.1083602905273	6.68212699890137	0.0022419011220336	0.0191249661147594	-3.08191010844894e-05	-0.0026282137259841	NaN	61.2965621948242
219	123.891822814941	-26.1083602905273	6.61719226837158	0.00191722682211548	0.00776136433705688	0.00516396993771195	-0.00295288790948689	NaN	61.9459114074707
220	123.242469787598	-25.7836856842041	6.48732233047485	0.0106834331527352	0.00776136433705688	-0.00132951640989631	-0.00425158534198999	NaN	61.6212348937988
221	123.242469787598	-26.4330348968506	6.48732233047485	0.0152288740500808	0.00548864435404539	0.00906006153672934	-0.00100484199356288	NaN	61.6212348937988
222	125.190521240234	-27.4070568084717	6.87693166732788	0.000293855206109583	0.00938473641872406	-3.08191010844894e-05	0.0106834331527352	NaN	62.5952606201172
223	125.190521240234	-27.4070568084717	6.8119969367981	-0.00587495695799589	0.00321592413820326	-0.00360223650932312	0.00256657530553639	NaN	62.5952606201172
224	125.190521240234	-27.4070568084717	6.29251766204834	-0.00749832857400179	-0.0175632312893867	-0.0201606266200542	0.000293855206109583	NaN	62.5952606201172
225	123.242469787598	-26.1083602905273	5.83797359466553	-0.0107450718060136	-0.0230826959013939	-0.0165892094373703	-0.000680167751852423	NaN	61.6212348937988
226	125.190521240234	-26.7577095031738	5.83797359466553	-0.0146411629393697	-0.00587495695799589	-0.0117190945893526	0.0022419011220336	NaN	62.5952606201172
227	125.190521240234	-26.7577095031738	5.44836473464966	-0.00717365415766835	-0.021459324285388	-0.0130177913233638	0.00289124972186983	NaN	62.5952606201172
228	123.242469787598	-25.4590110778809	6.29251766204834	-0.00197886489331722	-0.00912170019000769	-0.017887907102704	-0.00100484199356288	NaN	61.6212348937988
229	123.891822814941	-25.7836856842041	6.48732233047485	-0.00619963090866804	-0.0208099745213985	-0.0130177913233638	-0.00782300252467394	NaN	61.9459114074707
230	124.541168212891	-25.7836856842041	6.74706172943115	0.00159255252219737	-0.00360223650932312	-0.00684897974133492	0.00191722682211548	NaN	62.2705841064453
231	122.593124389648	-25.7836856842041	5.51329946517944	-0.00100484199356288	-0.000680167751852423	-0.00132951640989631	-0.00197886489331722	NaN	61.2965621948242
232	125.190521240234	-27.0823841094971	5.57823419570923	-0.00490093370899558	-0.000680167751852423	-0.00684897974133492	0.00191722682211548	NaN	62.5952606201172
233	125.190521240234	-26.7577095031738	5.70810413360596	0.000943203864153475	0.00646266713738441	-0.00360223650932312	-0.000680167751852423	NaN	62.5952606201172
234	122.593124389648	-25.4590110778809	6.35745286941528	0.00873538758605719	0.0200989879667759	0.0178262684494257	-0.00652430532500148	NaN	61.2965621948242
235	123.242469787598	-25.4590110778809	6.48732233047485	0.0275664981454611	0.0288651939481497	0.0123068047687411	-0.00457625929266214	NaN	61.6212348937988
236	123.242469787598	-26.1083602905273	5.83797359466553	0.0230210572481155	0.0243197549134493	0.0113327819854021	-0.00360223650932312	NaN	61.6212348937988
237	125.190521240234	-26.7577095031738	5.70810413360596	0.0275664981454611	0.0246444288641214	0.01847561635077	0.00256657530553639	NaN	62.5952606201172
238	125.190521240234	-26.4330348968506	5.77303886413574	0.00646266713738441	0.0149041991680861	0.00191722682211548	0.000943203864153475	NaN	62.5952606201172
239	125.839866638184	-26.7577095031738	6.35745286941528	0.00808603875339031	0.0132808275520802	0.000943203864153475	0.00321592413820326	NaN	62.9199333190918
240	125.190521240234	-26.7577095031738	6.48732233047485	0.0126314787194133	0.00483929552137852	-0.00619963090866804	0.000293855206109583	NaN	62.5952606201172
241	125.190521240234	-27.0823841094971	6.61719226837158	0.00581331877037883	0.00191722682211548	0.00386527273803949	-0.00100484199356288	NaN	62.5952606201172
242	125.839866638184	-26.7577095031738	6.94186639785767	-0.00230353930965066	0.00743668992072344	0.00321592413820326	-3.08191010844894e-05	NaN	62.9199333190918
243	123.891822814941	-26.7577095031738	5.64316940307617	0.000618529506027699	-0.0026282137259841	-0.00912170019000769	0.0022419011220336	NaN	61.9459114074707
244	122.593124389648	-25.7836856842041	6.22758293151855	-0.0188619289547205	-0.00912170019000769	-0.0266541130840778	0.000293855206109583	NaN	61.2965621948242
245	125.190521240234	-26.1083602905273	6.29251766204834	-0.0126931173726916	-0.0224333461374044	-0.028926832601428	0.00418994715437293	NaN	62.5952606201172
246	123.242469787598	-26.1083602905273	6.35745286941528	-0.0149658378213644	-0.0143164889886975	-0.0211346503347158	0.00483929552137852	NaN	61.6212348937988
247	125.190521240234	-26.7577095031738	6.68212699890137	-0.0146411629393697	-0.0221086721867323	-0.0188619289547205	-0.000680167751852423	NaN	62.5952606201172
248	125.190521240234	-27.0823841094971	6.8119969367981	-0.0104203969240189	-0.0104203969240189	-0.0208099745213985	-0.0026282137259841	NaN	62.5952606201172
249	124.541168212891	-25.7836856842041	6.29251766204834	-0.0104203969240189	-0.00457625929266214	-0.00619963090866804	-0.0130177913233638	NaN	62.2705841064453
250	124.541168212891	-26.1083602905273	5.70810413360596	-0.00132951640989631	0.00776136433705688	-0.0113944197073579	-0.00132951640989631	NaN	62.2705841064453
251	124.541168212891	-26.4330348968506	6.35745286941528	-0.00197886489331722	-0.00425158534198999	-0.00490093370899558	0.000293855206109583	NaN	62.2705841064453
252	124.541168212891	-26.7577095031738	6.8119969367981	0.000293855206109583	-0.00490093370899558	-0.00652430532500148	0.0022419011220336	NaN	62.2705841064453
253	123.242469787598	-26.4330348968506	6.74706172943115	0.00646266713738441	0.00191722682211548	-0.00197886489331722	0.0022419011220336	NaN	61.6212348937988
254	122.593124389648	-25.7836856842041	6.5522575378418	0.0145795252174139	0.0226963832974434	0.0100340843200684	-0.00490093370899558	NaN	61.2965621948242
255	125.190521240234	-26.1083602905273	6.5522575378418	0.0149041991680861	0.0262678004801273	0.0136055024340749	-0.00652430532500148	NaN	62.5952606201172
256	123.242469787598	-25.4590110778809	6.42238759994507	0.0175015944987535	0.01847561635077	0.00938473641872406	-0.00425158534198999	NaN	61.6212348937988
257	123.242469787598	-26.4330348968506	6.5522575378418	0.0142548503354192	0.0217223595827818	0.0175015944987535	0.000943203864153475	NaN	61.6212348937988
258	124.541168212891	-26.7577095031738	6.03277826309204	0.0116574559360743	0.0168522447347641	0.00418994715437293	0.00386527273803949	NaN	62.2705841064453
259	124.541168212891	-26.4330348968506	7.00680112838745	0.00613799272105098	0.00483929552137852	0.00548864435404539	-0.00717365415766835	NaN	62.2705841064453
260	125.190521240234	-26.7577095031738	6.16264820098877	0.00808603875339031	0.00159255252219737	-0.00490093370899558	-0.00457625929266214	NaN	62.5952606201172
261	125.839866638184	-26.4330348968506	5.90290880203247	0.00678734155371785	0.00354059832170606	0.011982130818069	0.00321592413820326	NaN	62.9199333190918
262	124.541168212891	-26.1083602905273	5.70810413360596	-0.00100484199356288	0.00776136433705688	0.000293855206109583	0.00418994715437293	NaN	62.2705841064453
263	123.891822814941	-25.4590110778809	5.77303886413574	-0.00295288790948689	0.00451462110504508	0.00126787810586393	-0.00490093370899558	NaN	61.9459114074707
264	124.541168212891	-26.4330348968506	5.83797359466553	-0.0133424662053585	-0.0146411629393697	-0.0243813935667276	-0.00327756232582033	NaN	62.2705841064453
265	124.541168212891	-26.4330348968506	6.09771347045898	-0.0146411629393697	-0.0185372550040483	-0.0204853005707264	-0.00619963090866804	NaN	62.2705841064453
266	123.891822814941	-25.7836856842041	5.83797359466553	-0.00814767740666866	-0.0266541130840778	-0.0227580219507217	0.00256657530553639	NaN	61.9459114074707
267	123.891822814941	-25.7836856842041	5.57823419570923	-0.00749832857400179	-0.0143164889886975	-0.0149658378213644	0.00354059832170606	NaN	61.9459114074707
268	125.190521240234	-27.0823841094971	5.90290880203247	-0.00717365415766835	0.000943203864153475	-0.0175632312893867	-0.000355493422830477	NaN	62.5952606201172
269	124.541168212891	-26.4330348968506	6.68212699890137	-0.00327756232582033	-0.0110697457566857	-0.0185372550040483	-0.00360223650932312	NaN	62.2705841064453
270	125.190521240234	-27.0823841094971	6.03277826309204	0.00841071270406246	-0.00522560812532902	-0.00944637414067984	0.00256657530553639	NaN	62.5952606201172
271	125.190521240234	-25.7836856842041	6.22758293151855	-0.00360223650932312	-0.00327756232582033	-0.00587495695799589	0.00873538758605719	NaN	62.5952606201172
272	123.891822814941	-26.1083602905273	5.77303886413574	0.0022419011220336	-0.00684897974133492	-0.00100484199356288	0.00938473641872406	NaN	61.9459114074707
273	123.242469787598	-25.1343383789063	5.77303886413574	0.00386527273803949	0.00354059832170606	0.00126787810586393	-0.00327756232582033	NaN	61.6212348937988
274	124.541168212891	-27.4070568084717	5.77303886413574	0.00808603875339031	0.0136055024340749	0.0123068047687411	-0.00327756232582033	NaN	62.2705841064453
275	125.190521240234	-26.7577095031738	5.90290880203247	0.0162028968334198	0.0181509424000978	0.0149041991680861	-0.00717365415766835	NaN	62.5952606201172
276	125.190521240234	-26.7577095031738	6.16264820098877	0.0116574559360743	0.0162028968334198	0.012956153601408	0.0113327819854021	NaN	62.5952606201172
277	122.593124389648	-25.1343383789063	6.74706172943115	0.00386527273803949	0.020423661917448	0.0162028968334198	0.0022419011220336	NaN	61.2965621948242
278	123.242469787598	-26.1083602905273	6.42238759994507	0.0136055024340749	0.0207483377307653	0.000618529506027699	-0.00230353930965066	NaN	61.6212348937988
279	122.593124389648	-25.4590110778809	6.5522575378418	0.00548864435404539	0.00613799272105098	0.00191722682211548	-0.00132951640989631	NaN	61.2965621948242
280	123.242469787598	-26.1083602905273	6.68212699890137	0.00678734155371785	0.0116574559360743	-0.00230353930965066	0.00970941036939621	NaN	61.6212348937988
281	122.593124389648	-25.4590110778809	5.70810413360596	0.0022419011220336	0.00678734155371785	0.00841071270406246	-3.08191010844894e-05	NaN	61.2965621948242
282	123.891822814941	-26.1083602905273	6.61719226837158	0.000293855206109583	0.00191722682211548	-0.000680167751852423	0.0113327819854021	NaN	61.9459114074707
283	122.593124389648	-25.1343383789063	6.68212699890137	-0.00165419070981443	0.00906006153672934	-0.0107450718060136	0.000618529506027699	NaN	61.2965621948242
284	124.541168212891	-26.7577095031738	6.5522575378418	-0.017887907102704	-0.00587495695799589	-0.028926832601428	0.00418994715437293	NaN	62.2705841064453
285	121.294425964355	-25.1343383789063	6.5522575378418	-0.0123684434220195	-0.0182125810533762	-0.0185372550040483	-0.00132951640989631	NaN	60.6472129821777
286	124.541168212891	-26.7577095031738	6.68212699890137	-0.0201606266200542	-0.017887907102704	-0.0263294391334057	0.00873538758605719	NaN	62.2705841064453
287	121.294425964355	-25.4590110778809	6.61719226837158	-0.0191866029053926	-0.0159398596733809	-0.0201606266200542	0.00289124972186983	NaN	60.6472129821777
288	122.593124389648	-25.7836856842041	6.87693166732788	-0.0139918150380254	-0.0286021586507559	-0.0159398596733809	0.00841071270406246	NaN	61.2965621948242
289	121.294425964355	-26.7577095031738	6.94186639785767	-0.00587495695799589	-0.00230353930965066	-0.00977104809135199	0.0022419011220336	NaN	60.6472129821777
290	122.593124389648	-26.7577095031738	6.09771347045898	-0.00717365415766835	-0.00619963090866804	-0.0120437685400248	0.00451462110504508	NaN	61.2965621948242
291	120.645080566406	-25.4590110778809	5.77303886413574	-0.00782300252467394	-0.00457625929266214	-0.00392691092565656	0.00711201597005129	NaN	60.3225402832031
292	121.294425964355	-25.7836856842041	6.48732233047485	-0.0130177913233638	0.00256657530553639	-0.00977104809135199	0.00970941036939621	NaN	60.6472129821777
293	121.943778991699	-25.7836856842041	6.68212699890137	-0.00717365415766835	0.00354059832170606	0.00321592413820326	0.00581331877037883	NaN	60.9718894958496
294	121.943778991699	-27.0823841094971	7.07173633575439	0.00581331877037883	0.01847561635077	0.012956153601408	0.00386527273803949	NaN	60.9718894958496
295	120.645080566406	-25.7836856842041	6.48732233047485	0.00678734155371785	0.0223717093467712	0.0210730116814375	0.00483929552137852	NaN	60.3225402832031
296	123.242469787598	-27.0823841094971	6.5522575378418	0.00548864435404539	0.0191249661147594	0.0165275707840919	0.000293855206109583	NaN	61.6212348937988
297	121.943778991699	-26.7577095031738	6.74706172943115	0.00548864435404539	0.0155535480007529	0.0171769186854362	0.0022419011220336	NaN	60.9718894958496
298	121.943778991699	-26.4330348968506	6.5522575378418	0.00126787810586393	0.011982130818069	0.00354059832170606	-0.000680167751852423	NaN	60.9718894958496
299	121.294425964355	-25.7836856842041	6.5522575378418	-0.00490093370899558	0.0145795252174139	0.0171769186854362	-0.00360223650932312	NaN	60.6472129821777
300	121.294425964355	-26.4330348968506	6.74706172943115	-0.00977104809135199	0.00776136433705688	-0.00392691092565656	-0.00230353930965066	NaN	60.6472129821777
301	121.943778991699	-25.7836856842041	6.42238759994507	0.00289124972186983	0.00516396993771195	0.00483929552137852	-0.00295288790948689	NaN	60.9718894958496
302	123.242469787598	-27.0823841094971	6.5522575378418	-0.00522560812532902	0.0113327819854021	0.0168522447347641	0.00159255252219737	NaN	61.6212348937988
303	122.593124389648	-27.4070568084717	6.68212699890137	-0.00230353930965066	0.00191722682211548	-0.00879702530801296	-0.00132951640989631	NaN	61.2965621948242
304	122.593124389648	-27.4070568084717	6.68212699890137	-0.0250307414680719	-0.00814767740666866	-0.0263294391334057	-0.00392691092565656	NaN	61.2965621948242
305	119.995727539063	-25.7836856842041	6.61719226837158	-0.0133424662053585	-0.0237320438027382	-0.0162645354866982	-0.00457625929266214	NaN	59.9978637695313
306	122.593124389648	-27.4070568084717	6.22758293151855	-0.0263294391334057	-0.0175632312893867	-0.0208099745213985	-0.00619963090866804	NaN	61.2965621948242
307	122.593124389648	-27.0823841094971	6.5522575378418	-0.0204853005707264	-0.0188619289547205	-0.0126931173726916	0.00386527273803949	NaN	61.2965621948242
308	121.943778991699	-25.7836856842041	6.48732233047485	-0.0120437685400248	-0.0198359526693821	-0.0126931173726916	-0.00230353930965066	NaN	60.9718894958496
309	121.294425964355	-26.1083602905273	6.5522575378418	-0.0152905117720366	-0.00230353930965066	-0.0198359526693821	0.00386527273803949	NaN	60.6472129821777
310	121.943778991699	-26.1083602905273	6.68212699890137	-0.00717365415766835	-0.00197886489331722	-0.000355493422830477	-0.00684897974133492	NaN	60.9718894958496
311	120.645080566406	-26.1083602905273	6.68212699890137	-0.00132951640989631	0.000618529506027699	-0.00619963090866804	0.000943203864153475	NaN	60.3225402832031
312	122.593124389648	-26.4330348968506	6.8119969367981	-0.00522560812532902	0.00256657530553639	0.000618529506027699	0.00191722682211548	NaN	61.2965621948242
313	122.593124389648	-26.7577095031738	6.68212699890137	0.000293855206109583	0.00808603875339031	-0.00457625929266214	0.000293855206109583	NaN	61.2965621948242
314	121.943778991699	-26.4330348968506	6.42238759994507	0.0116574559360743	0.025618452578783	0.00776136433705688	-0.00684897974133492	NaN	60.9718894958496
315	123.242469787598	-27.7317314147949	6.42238759994507	0.0132808275520802	0.029189869761467	0.0165275707840919	-0.000355493422830477	NaN	61.6212348937988
316	123.242469787598	-26.1083602905273	6.5522575378418	0.011982130818069	0.025618452578783	0.0246444288641214	-0.000680167751852423	NaN	61.6212348937988
317	122.593124389648	-27.0823841094971	6.94186639785767	0.00743668992072344	0.0236704051494598	0.0158782228827477	-0.00587495695799589	NaN	61.2965621948242
318	124.541168212891	-27.4070568084717	6.94186639785767	0.00711201597005129	0.0162028968334198	0.00873538758605719	0.00159255252219737	NaN	62.2705841064453
319	124.541168212891	-27.0823841094971	6.61719226837158	0.00613799272105098	0.0103587592020631	0.0136055024340749	-0.00652430532500148	NaN	62.2705841064453
320	123.891822814941	-27.4070568084717	6.68212699890137	0.00191722682211548	0.0103587592020631	0.0103587592020631	-0.00652430532500148	NaN	61.9459114074707
321	125.190521240234	-27.4070568084717	6.74706172943115	0.00289124972186983	0.00451462110504508	0.00678734155371785	0.00613799272105098	NaN	62.5952606201172
322	123.891822814941	-26.7577095031738	6.29251766204834	0.00256657530553639	0.00418994715437293	0.00289124972186983	0.000293855206109583	NaN	61.9459114074707
323	122.593124389648	-27.0823841094971	6.94186639785767	-0.0026282137259841	-0.00100484199356288	-0.00392691092565656	0.00613799272105098	NaN	61.2965621948242
324	123.891822814941	-26.7577095031738	6.74706172943115	-0.00847235135734081	-0.0113944197073579	-0.0211346503347158	-0.00230353930965066	NaN	61.9459114074707
325	124.541168212891	-26.7577095031738	6.29251766204834	-0.00814767740666866	-0.0221086721867323	-0.0139918150380254	-0.0026282137259841	NaN	62.2705841064453
326	123.242469787598	-26.7577095031738	6.5522575378418	-0.0113944197073579	-0.023407369852066	-0.0165892094373703	-0.00392691092565656	NaN	61.6212348937988
327	125.190521240234	-27.4070568084717	6.74706172943115	-0.0156151866540313	-0.00392691092565656	-0.0117190945893526	0.0100340843200684	NaN	62.5952606201172
328	123.891822814941	-26.1083602905273	5.77303886413574	-0.00782300252467394	-0.0172385573387146	-0.0117190945893526	0.00711201597005129	NaN	61.9459114074707
329	123.242469787598	-26.4330348968506	5.96784353256226	-0.00587495695799589	-0.000355493422830477	-0.0100957229733467	0.000943203864153475	NaN	61.6212348937988
330	123.242469787598	-26.7577095031738	5.77303886413574	0.00126787810586393	-0.00360223650932312	-0.00879702530801296	-0.00684897974133492	NaN	61.6212348937988
331	122.593124389648	-26.4330348968506	5.57823419570923	-0.0100957229733467	-0.00684897974133492	0.00159255252219737	0.00321592413820326	NaN	61.2965621948242
332	125.190521240234	-28.0564060211182	5.83797359466553	-0.00100484199356288	-0.00782300252467394	0.000618529506027699	0.00159255252219737	NaN	62.5952606201172
333	124.541168212891	-27.4070568084717	5.96784353256226	0.000293855206109583	0.00581331877037883	-0.00490093370899558	-0.00230353930965066	NaN	62.2705841064453
334	125.839866638184	-27.0823841094971	5.77303886413574	0.00613799272105098	0.0145795252174139	0.0171769186854362	-0.00717365415766835	NaN	62.9199333190918
335	123.891822814941	-27.7317314147949	6.35745286941528	0.0265924744307995	0.0252937767654657	0.0197743140161037	-0.000680167751852423	NaN	61.9459114074707
336	124.541168212891	-27.0823841094971	5.57823419570923	0.0155535480007529	0.0197743140161037	0.0213976856321096	-0.000680167751852423	NaN	62.2705841064453
337	122.593124389648	-26.7577095031738	6.35745286941528	0.0136055024340749	0.0171769186854362	0.0249691028147936	0.00776136433705688	NaN	61.2965621948242
338	123.891822814941	-27.0823841094971	6.61719226837158	0.0171769186854362	0.012956153601408	0.0165275707840919	-0.00230353930965066	NaN	61.9459114074707
339	123.242469787598	-27.4070568084717	6.8119969367981	0.0126314787194133	0.00581331877037883	0.00386527273803949	-0.00327756232582033	NaN	61.6212348937988
340	124.541168212891	-27.0823841094971	6.61719226837158	0.0132808275520802	0.00321592413820326	0.00289124972186983	0.00191722682211548	NaN	62.2705841064453
341	123.242469787598	-27.4070568084717	7.00680112838745	0.00386527273803949	0.000618529506027699	0.00711201597005129	0.00938473641872406	NaN	61.6212348937988
342	125.190521240234	-27.7317314147949	6.42238759994507	0.00613799272105098	0.00646266713738441	-0.000680167751852423	0.00191722682211548	NaN	62.5952606201172
343	122.593124389648	-27.4070568084717	6.5522575378418	-0.00392691092565656	0.00159255252219737	-0.00165419070981443	-3.08191010844894e-05	NaN	61.2965621948242
344	123.242469787598	-27.0823841094971	6.42238759994507	-0.00977104809135199	-0.0243813935667276	-0.0286021586507559	-0.00197886489331722	NaN	61.6212348937988
345	125.190521240234	-28.7057552337646	6.94186639785767	-0.0152905117720366	-0.021459324285388	-0.0250307414680719	-0.00132951640989631	NaN	62.5952606201172
346	123.242469787598	-27.4070568084717	6.61719226837158	-0.00879702530801296	-0.0305502042174339	-0.0247060675173998	-0.00230353930965066	NaN	61.6212348937988
347	123.242469787598	-28.3810806274414	7.00680112838745	-0.0165892094373703	-0.0311995539814234	-0.0156151866540313	0.00548864435404539	NaN	61.6212348937988
348	124.541168212891	-28.3810806274414	6.74706172943115	-0.0100957229733467	-0.021459324285388	-0.00652430532500148	-0.0026282137259841	NaN	62.2705841064453
349	123.891822814941	-28.7057552337646	6.48732233047485	0.00289124972186983	-0.00782300252467394	-0.0110697457566857	0.00386527273803949	NaN	61.9459114074707
350	125.839866638184	-28.3810806274414	6.5522575378418	0.00873538758605719	-0.00587495695799589	-0.00490093370899558	-0.00425158534198999	NaN	62.9199333190918
351	125.190521240234	-28.3810806274414	6.8119969367981	0.00776136433705688	-0.0162645354866982	-0.00619963090866804	0.00548864435404539	NaN	62.5952606201172
352	125.190521240234	-28.7057552337646	6.94186639785767	-0.00360223650932312	-0.00814767740666866	-0.00230353930965066	-0.00100484199356288	NaN	62.5952606201172
353	123.891822814941	-27.7317314147949	6.94186639785767	0.01100810803473	-0.00587495695799589	0.00159255252219737	0.000293855206109583	NaN	61.9459114074707
354	124.541168212891	-28.3810806274414	6.8119969367981	0.00970941036939621	0.00548864435404539	0.013930176384747	-0.00749832857400179	NaN	62.2705841064453
355	122.593124389648	-27.7317314147949	6.74706172943115	0.0116574559360743	0.020423661917448	0.0142548503354192	-0.00360223650932312	NaN	61.2965621948242
356	125.839866638184	-28.3810806274414	5.90290880203247	0.0155535480007529	0.0191249661147594	0.0126314787194133	-0.00490093370899558	NaN	62.9199333190918
357	123.891822814941	-27.0823841094971	6.5522575378418	0.0155535480007529	0.0142548503354192	0.0116574559360743	0.00548864435404539	NaN	61.9459114074707
358	123.242469787598	-26.7577095031738	6.68212699890137	0.00841071270406246	0.00743668992072344	0.0168522447347641	0.00354059832170606	NaN	61.6212348937988
359	123.242469787598	-27.0823841094971	6.5522575378418	0.00841071270406246	0.00581331877037883	0.0132808275520802	-0.00684897974133492	NaN	61.6212348937988
360	123.242469787598	-27.0823841094971	6.29251766204834	0.00873538758605719	-0.00360223650932312	0.00646266713738441	-0.00522560812532902	NaN	61.6212348937988
361	124.541168212891	-27.4070568084717	6.48732233047485	0.00646266713738441	-3.08191010844894e-05	0.00159255252219737	0.00743668992072344	NaN	62.2705841064453
362	125.190521240234	-28.3810806274414	6.68212699890137	-0.00749832857400179	-0.000680167751852423	0.00126787810586393	0.00873538758605719	NaN	62.5952606201172
363	123.891822814941	-27.4070568084717	5.77303886413574	-0.00360223650932312	0.00418994715437293	-0.0026282137259841	-0.00425158534198999	NaN	61.9459114074707
364	125.190521240234	-27.4070568084717	6.8119969367981	-0.0133424662053585	-0.00847235135734081	-0.0256800893694162	-0.00100484199356288	NaN	62.5952606201172
365	124.541168212891	-28.0564060211182	6.8119969367981	-0.0120437685400248	-0.0250307414680719	-0.0266541130840778	-0.00490093370899558	NaN	62.2705841064453
366	124.541168212891	-27.7317314147949	6.42238759994507	-0.0130177913233638	-0.0282774847000837	-0.0165892094373703	-0.000355493422830477	NaN	62.2705841064453
367	123.242469787598	-26.7577095031738	6.61719226837158	-0.0139918150380254	-0.0227580219507217	-0.0195112787187099	-3.08191010844894e-05	NaN	61.6212348937988
368	125.190521240234	-27.7317314147949	6.74706172943115	-0.00165419070981443	-0.00457625929266214	-0.00782300252467394	-0.00490093370899558	NaN	62.5952606201172
369	124.541168212891	-27.4070568084717	6.94186639785767	-0.00879702530801296	-0.00295288790948689	-0.0107450718060136	-0.00197886489331722	NaN	62.2705841064453
370	125.190521240234	-27.0823841094971	7.00680112838745	-0.0104203969240189	-0.00360223650932312	-0.00522560812532902	-0.00165419070981443	NaN	62.5952606201172
371	125.190521240234	-27.4070568084717	6.09771347045898	0.01100810803473	-0.000355493422830477	-0.00944637414067984	0.00711201597005129	NaN	62.5952606201172
372	122.593124389648	-27.4070568084717	6.68212699890137	-0.00587495695799589	0.00191722682211548	-0.00425158534198999	0.00581331877037883	NaN	61.2965621948242
373	122.593124389648	-26.1083602905273	6.5522575378418	0.0022419011220336	-0.00782300252467394	-0.00327756232582033	0.00451462110504508	NaN	61.2965621948242
374	124.541168212891	-27.4070568084717	6.94186639785767	0.01847561635077	0.0158782228827477	0.0213976856321096	-0.00814767740666866	NaN	62.2705841064453
375	122.593124389648	-26.1083602905273	6.8119969367981	0.0158782228827477	0.0210730116814375	0.0168522447347641	-0.00360223650932312	NaN	61.2965621948242
376	125.190521240234	-26.7577095031738	6.87693166732788	0.0175015944987535	0.0200989879667759	0.01847561635077	-0.00652430532500148	NaN	62.5952606201172
377	125.190521240234	-27.0823841094971	6.74706172943115	0.0217223595827818	0.0226963832974434	0.0022419011220336	0.00743668992072344	NaN	62.5952606201172
378	124.541168212891	-26.7577095031738	6.61719226837158	0.0132808275520802	0.0233457311987877	0.00873538758605719	-0.00132951640989631	NaN	62.2705841064453
379	124.541168212891	-26.7577095031738	5.90290880203247	0.00483929552137852	0.0243197549134493	-0.00165419070981443	0.00159255252219737	NaN	62.2705841064453
380	124.541168212891	-27.0823841094971	6.68212699890137	0.00418994715437293	0.020423661917448	-0.00230353930965066	-0.00230353930965066	NaN	62.2705841064453
381	124.541168212891	-27.4070568084717	7.13667106628418	0.00711201597005129	0.00516396993771195	0.0126314787194133	0.000618529506027699	NaN	62.2705841064453
382	123.891822814941	-26.1083602905273	5.90290880203247	0.0100340843200684	0.00159255252219737	0.00256657530553639	-0.00490093370899558	NaN	61.9459114074707
383	125.190521240234	-27.0823841094971	6.68212699890137	0.00613799272105098	0.0022419011220336	-0.0104203969240189	0.00159255252219737	NaN	62.5952606201172
384	123.891822814941	-27.0823841094971	6.68212699890137	-0.0136671401560307	-0.0224333461374044	-0.0295761823654175	-3.08191010844894e-05	NaN	61.9459114074707
385	123.242469787598	-26.1083602905273	6.74706172943115	-0.0136671401560307	-0.0191866029053926	-0.0324982516467571	0.000293855206109583	NaN	61.6212348937988
386	124.541168212891	-26.1083602905273	6.16264820098877	-0.0136671401560307	-0.0230826959013939	-0.0136671401560307	-0.00717365415766835	NaN	62.2705841064453
387	122.593124389648	-25.7836856842041	6.87693166732788	-0.0123684434220195	-0.023407369852066	-0.0175632312893867	0.000943203864153475	NaN	61.2965621948242
388	122.593124389648	-25.7836856842041	5.96784353256226	-0.0117190945893526	-0.00555028254166245	-0.00782300252467394	0.000618529506027699	NaN	61.2965621948242
389	123.891822814941	-26.7577095031738	5.96784353256226	-0.0152905117720366	-0.00847235135734081	-0.00879702530801296	-0.00392691092565656	NaN	61.9459114074707
390	124.541168212891	-26.4330348968506	5.83797359466553	-0.00197886489331722	-0.00425158534198999	-0.00425158534198999	-0.00652430532500148	NaN	62.2705841064453
391	124.541168212891	-26.7577095031738	6.94186639785767	0.00581331877037883	-0.00360223650932312	-0.00490093370899558	0.00354059832170606	NaN	62.2705841064453
392	123.242469787598	-25.1343383789063	6.61719226837158	-0.00457625929266214	-0.0026282137259841	0.00126787810586393	-0.00327756232582033	NaN	61.6212348937988
393	123.242469787598	-26.1083602905273	6.87693166732788	0.00159255252219737	0.00159255252219737	-0.00327756232582033	0.00289124972186983	NaN	61.6212348937988
394	121.943778991699	-25.4590110778809	5.70810413360596	0.0207483377307653	0.0162028968334198	0.0100340843200684	-0.00197886489331722	NaN	60.9718894958496
395	123.891822814941	-26.7577095031738	5.57823419570923	0.0178262684494257	0.0223717093467712	0.0265924744307995	0.000618529506027699	NaN	61.9459114074707
396	122.593124389648	-25.7836856842041	5.64316940307617	0.01847561635077	0.0262678004801273	0.0136055024340749	0.00548864435404539	NaN	61.2965621948242
397	123.891822814941	-26.7577095031738	5.83797359466553	0.0165275707840919	0.0230210572481155	0.013930176384747	-0.0026282137259841	NaN	61.9459114074707
398	124.541168212891	-26.4330348968506	5.96784353256226	0.00873538758605719	0.0145795252174139	0.00678734155371785	-0.00392691092565656	NaN	62.2705841064453
399	125.839866638184	-26.7577095031738	6.68212699890137	0.00321592413820326	0.00906006153672934	0.000943203864153475	0.00126787810586393	NaN	62.9199333190918
400	123.891822814941	-26.4330348968506	5.57823419570923	0.00678734155371785	0.00841071270406246	0.00678734155371785	-0.00522560812532902	NaN	61.9459114074707
401	122.593124389648	-26.1083602905273	6.35745286941528	0.0149041991680861	0.00516396993771195	0.00126787810586393	0.00256657530553639	NaN	61.2965621948242
402	123.242469787598	-25.4590110778809	6.22758293151855	0.00386527273803949	0.000293855206109583	0.000293855206109583	0.00126787810586393	NaN	61.6212348937988
403	125.190521240234	-27.0823841094971	6.42238759994507	-0.00587495695799589	0.00841071270406246	-0.00360223650932312	-0.00165419070981443	NaN	62.5952606201172
404	123.891822814941	-26.1083602905273	6.03277826309204	-0.00749832857400179	-0.0165892094373703	-0.0175632312893867	-0.00100484199356288	NaN	61.9459114074707
405	123.242469787598	-25.7836856842041	6.29251766204834	-0.021459324285388	-0.0217839982360601	-0.0324982516467571	-0.000355493422830477	NaN	61.6212348937988
406	124.541168212891	-26.4330348968506	6.16264820098877	-0.0159398596733809	-0.0224333461374044	-0.0165892094373703	0.00191722682211548	NaN	62.2705841064453
407	125.190521240234	-26.1083602905273	6.29251766204834	-0.0159398596733809	-0.0204853005707264	-0.0188619289547205	0.00678734155371785	NaN	62.5952606201172
408	123.242469787598	-25.1343383789063	6.29251766204834	-0.00522560812532902	-0.00587495695799589	-0.0117190945893526	0.00256657530553639	NaN	61.6212348937988
409	123.242469787598	-25.7836856842041	6.42238759994507	-0.00197886489331722	-0.00490093370899558	-0.0162645354866982	-0.0026282137259841	NaN	61.6212348937988
410	123.242469787598	-26.7577095031738	6.87693166732788	-0.00360223650932312	-0.00977104809135199	-0.0133424662053585	-0.00879702530801296	NaN	61.6212348937988
411	123.891822814941	-25.7836856842041	6.48732233047485	0.00483929552137852	-0.00457625929266214	-0.00587495695799589	0.00418994715437293	NaN	61.9459114074707
412	122.593124389648	-25.4590110778809	6.16264820098877	0.0022419011220336	-0.0143164889886975	-0.00555028254166245	0.000618529506027699	NaN	61.2965621948242
413	124.541168212891	-26.4330348968506	6.29251766204834	-0.00782300252467394	0.00776136433705688	-0.00165419070981443	0.0022419011220336	NaN	62.2705841064453
414	123.242469787598	-25.1343383789063	6.35745286941528	0.0106834331527352	0.01847561635077	0.0145795252174139	-0.0026282137259841	NaN	61.6212348937988
415	125.190521240234	-26.7577095031738	6.61719226837158	0.0149041991680861	0.0259431265294552	0.012956153601408	-0.00197886489331722	NaN	62.5952606201172
416	122.593124389648	-25.4590110778809	6.48732233047485	0.0230210572481155	0.0246444288641214	0.0126314787194133	-0.0026282137259841	NaN	61.2965621948242
417	123.891822814941	-26.1083602905273	6.35745286941528	0.0126314787194133	0.0145795252174139	0.0100340843200684	-0.00360223650932312	NaN	61.9459114074707
418	122.593124389648	-25.1343383789063	5.57823419570923	0.0123068047687411	0.0175015944987535	0.01100810803473	-0.000680167751852423	NaN	61.2965621948242
419	124.541168212891	-25.7836856842041	5.57823419570923	0.00354059832170606	0.0158782228827477	0.000618529506027699	0.000618529506027699	NaN	62.2705841064453
420	123.242469787598	-25.4590110778809	6.48732233047485	0.00321592413820326	0.0022419011220336	-0.00490093370899558	-0.00100484199356288	NaN	61.6212348937988
421	123.242469787598	-25.7836856842041	6.61719226837158	0.0123068047687411	0.00256657530553639	0.00418994715437293	-0.00165419070981443	NaN	61.6212348937988
422	124.541168212891	-26.4330348968506	6.87693166732788	0.00321592413820326	0.00711201597005129	0.00516396993771195	0.00418994715437293	NaN	62.2705841064453
423	123.891822814941	-25.7836856842041	6.5522575378418	0.0022419011220336	-0.00295288790948689	-0.00425158534198999	0.00256657530553639	NaN	61.9459114074707
424	122.593124389648	-24.809663772583	5.64316940307617	-0.0117190945893526	-0.0221086721867323	-0.0266541130840778	-0.00457625929266214	NaN	61.2965621948242
425	123.891822814941	-25.7836856842041	5.57823419570923	-0.0195112787187099	-0.0263294391334057	-0.0237320438027382	0.000943203864153475	NaN	61.9459114074707
426	124.541168212891	-26.1083602905273	5.83797359466553	-0.0159398596733809	-0.017887907102704	-0.0123684434220195	0.00451462110504508	NaN	62.2705841064453
427	125.839866638184	-26.1083602905273	6.68212699890137	-0.0143164889886975	-0.0201606266200542	-0.0237320438027382	0.00646266713738441	NaN	62.9199333190918
428	123.242469787598	-25.7836856842041	5.83797359466553	-0.00717365415766835	-0.0120437685400248	-0.0100957229733467	0.0022419011220336	NaN	61.6212348937988
429	127.138565063477	-27.0823841094971	5.64316940307617	-0.00425158534198999	0.000943203864153475	-0.0165892094373703	-0.00522560812532902	NaN	63.5692825317383
430	124.541168212891	-26.7577095031738	6.61719226837158	-0.00392691092565656	0.000618529506027699	-0.00717365415766835	-0.00684897974133492	NaN	62.2705841064453
431	126.489219665527	-26.7577095031738	5.83797359466553	-0.000355493422830477	-0.00457625929266214	-0.00619963090866804	-0.00100484199356288	NaN	63.2446098327637
432	124.541168212891	-26.1083602905273	5.83797359466553	-0.00457625929266214	0.00159255252219737	-0.00360223650932312	0.000293855206109583	NaN	62.2705841064453
433	123.242469787598	-26.1083602905273	6.09771347045898	-0.000355493422830477	0.00159255252219737	0.000943203864153475	-0.00165419070981443	NaN	61.6212348937988
434	123.242469787598	-25.7836856842041	5.64316940307617	0.011982130818069	0.0243197549134493	0.011982130818069	0.000618529506027699	NaN	61.6212348937988
435	123.242469787598	-26.1083602905273	6.5522575378418	0.0178262684494257	0.020423661917448	0.0191249661147594	-0.00197886489331722	NaN	61.6212348937988
436	124.541168212891	-26.7577095031738	6.61719226837158	0.0175015944987535	0.0149041991680861	0.0262678004801273	-0.00392691092565656	NaN	62.2705841064453
437	125.190521240234	-26.1083602905273	6.5522575378418	0.0181509424000978	0.0246444288641214	0.00841071270406246	0.00159255252219737	NaN	62.5952606201172
438	123.891822814941	-25.4590110778809	6.5522575378418	0.011982130818069	0.012956153601408	0.00873538758605719	0.00126787810586393	NaN	61.9459114074707
439	125.190521240234	-26.7577095031738	6.09771347045898	0.0123068047687411	0.0178262684494257	0.00256657530553639	-0.00879702530801296	NaN	62.5952606201172
440	125.190521240234	-26.4330348968506	6.09771347045898	0.00191722682211548	0.0116574559360743	0.00613799272105098	-0.00392691092565656	NaN	62.5952606201172
441	125.839866638184	-27.0823841094971	6.68212699890137	0.0175015944987535	0.00386527273803949	0.00354059832170606	0.00938473641872406	NaN	62.9199333190918
442	124.541168212891	-26.7577095031738	6.68212699890137	0.00483929552137852	0.00808603875339031	0.00711201597005129	0.00841071270406246	NaN	62.2705841064453
443	125.839866638184	-27.0823841094971	6.74706172943115	-0.0026282137259841	0.00548864435404539	-0.00295288790948689	0.00321592413820326	NaN	62.9199333190918
444	123.891822814941	-25.7836856842041	6.5522575378418	-0.00555028254166245	-0.0159398596733809	-0.0279528107494116	0.00289124972186983	NaN	61.9459114074707
445	126.489219665527	-26.7577095031738	7.07173633575439	-0.0152905117720366	-0.0250307414680719	-0.0302255302667618	-0.000680167751852423	NaN	63.2446098327637
446	123.891822814941	-25.7836856842041	6.68212699890137	-0.0110697457566857	-0.0165892094373703	-0.0126931173726916	-0.00165419070981443	NaN	61.9459114074707
447	125.839866638184	-26.7577095031738	6.61719226837158	-0.00912170019000769	-0.0204853005707264	-0.0182125810533762	0.00386527273803949	NaN	62.9199333190918
448	124.541168212891	-26.7577095031738	6.87693166732788	-0.00587495695799589	-0.00555028254166245	-0.0113944197073579	-0.00165419070981443	NaN	62.2705841064453
449	126.489219665527	-26.1083602905273	6.8119969367981	-0.00522560812532902	-0.00457625929266214	-0.0123684434220195	0.00159255252219737	NaN	63.2446098327637
450	125.839866638184	-25.7836856842041	6.5522575378418	-0.000680167751852423	0.00743668992072344	-0.00879702530801296	-0.00295288790948689	NaN	62.9199333190918
451	125.839866638184	-26.7577095031738	7.00680112838745	0.00126787810586393	-0.00684897974133492	-0.00782300252467394	-3.08191010844894e-05	NaN	62.9199333190918
452	123.891822814941	-27.0823841094971	5.77303886413574	0.00191722682211548	0.00256657530553639	-0.00360223650932312	0.00581331877037883	NaN	61.9459114074707
453	124.541168212891	-26.7577095031738	5.83797359466553	-0.00132951640989631	0.00386527273803949	0.000943203864153475	0.00256657530553639	NaN	62.2705841064453
454	122.593124389648	-25.4590110778809	5.64316940307617	0.0191249661147594	0.0213976856321096	0.0116574559360743	0.00191722682211548	NaN	61.2965621948242
455	125.839866638184	-27.0823841094971	5.90290880203247	0.0152288740500808	0.0249691028147936	0.0168522447347641	-0.00392691092565656	NaN	62.9199333190918
456	123.242469787598	-25.7836856842041	5.90290880203247	0.0175015944987535	0.0194496400654316	0.025618452578783	-0.000680167751852423	NaN	61.6212348937988
457	123.242469787598	-26.7577095031738	6.22758293151855	0.0272418223321438	0.0252937767654657	0.00938473641872406	0.00451462110504508	NaN	61.6212348937988
458	124.541168212891	-26.7577095031738	5.83797359466553	-0.00165419070981443	0.0165275707840919	0.00970941036939621	0.000293855206109583	NaN	62.2705841064453
459	125.190521240234	-27.0823841094971	5.96784353256226	0.00289124972186983	0.0181509424000978	0.00678734155371785	-0.00165419070981443	NaN	62.5952606201172
460	124.541168212891	-27.0823841094971	5.90290880203247	-0.00197886489331722	0.00548864435404539	0.00581331877037883	0.00418994715437293	NaN	62.2705841064453
461	124.541168212891	-26.7577095031738	6.03277826309204	0.00418994715437293	0.00289124972186983	0.0100340843200684	0.000618529506027699	NaN	62.2705841064453
462	121.943778991699	-25.4590110778809	6.68212699890137	-0.00360223650932312	0.00873538758605719	-0.000355493422830477	0.0022419011220336	NaN	60.9718894958496
463	122.593124389648	-26.1083602905273	6.74706172943115	-0.00360223650932312	0.000293855206109583	-0.00165419070981443	-0.000680167751852423	NaN	61.2965621948242
464	122.593124389648	-26.7577095031738	6.5522575378418	-0.0149658378213644	-0.0185372550040483	-0.0191866029053926	-0.00360223650932312	NaN	61.2965621948242
465	124.541168212891	-27.4070568084717	6.68212699890137	-0.0120437685400248	-0.0250307414680719	-0.0208099745213985	-3.08191010844894e-05	NaN	62.2705841064453
466	122.593124389648	-25.4590110778809	6.61719226837158	-0.0165892094373703	-0.023407369852066	-0.0133424662053585	-0.00165419070981443	NaN	61.2965621948242
467	122.593124389648	-26.1083602905273	6.61719226837158	-0.0230826959013939	-0.0130177913233638	-0.0185372550040483	0.00548864435404539	NaN	61.2965621948242
468	123.242469787598	-27.0823841094971	6.94186639785767	-0.0126931173726916	-0.00425158534198999	-0.0243813935667276	-0.00230353930965066	NaN	61.6212348937988
469	123.242469787598	-26.4330348968506	6.94186639785767	-0.0104203969240189	-0.00457625929266214	-0.0120437685400248	0.00873538758605719	NaN	61.6212348937988
470	122.593124389648	-26.7577095031738	6.61719226837158	-0.00392691092565656	-0.00457625929266214	-0.00847235135734081	0.00126787810586393	NaN	61.2965621948242
471	124.541168212891	-27.4070568084717	6.61719226837158	-0.00425158534198999	-0.00879702530801296	-0.00782300252467394	0.00354059832170606	NaN	62.2705841064453
472	122.593124389648	-26.7577095031738	6.68212699890137	-0.00879702530801296	-0.000680167751852423	0.00386527273803949	0.00386527273803949	NaN	61.2965621948242
473	122.593124389648	-26.1083602905273	6.61719226837158	-0.00555028254166245	-0.00619963090866804	-0.00230353930965066	0.00548864435404539	NaN	61.2965621948242
474	121.943778991699	-26.7577095031738	7.07173633575439	0.00159255252219737	0.0217223595827818	0.0165275707840919	0.000618529506027699	NaN	60.9718894958496
475	121.294425964355	-26.1083602905273	6.42238759994507	0.0145795252174139	0.0165275707840919	0.020423661917448	0.00386527273803949	NaN	60.6472129821777
476	120.645080566406	-26.4330348968506	6.68212699890137	0.013930176384747	0.0259431265294552	0.0158782228827477	0.00256657530553639	NaN	60.3225402832031
477	122.593124389648	-26.7577095031738	6.5522575378418	0.0126314787194133	0.0252937767654657	0.0194496400654316	0.00159255252219737	NaN	61.2965621948242
478	122.593124389648	-26.7577095031738	6.68212699890137	-0.00295288790948689	0.0197743140161037	0.00516396993771195	0.00808603875339031	NaN	61.2965621948242
479	122.593124389648	-27.7317314147949	6.74706172943115	0.00646266713738441	0.0239950809627771	0.00321592413820326	0.000943203864153475	NaN	61.2965621948242
480	121.294425964355	-27.0823841094971	6.94186639785767	-0.00100484199356288	0.0217223595827818	-0.000680167751852423	-0.000355493422830477	NaN	60.6472129821777
481	122.593124389648	-26.7577095031738	6.68212699890137	0.00191722682211548	0.01100810803473	0.00743668992072344	-0.00392691092565656	NaN	61.2965621948242
482	120.645080566406	-25.4590110778809	5.64316940307617	0.00159255252219737	0.00321592413820326	0.0175015944987535	0.00711201597005129	NaN	60.3225402832031
483	121.943778991699	-27.4070568084717	5.96784353256226	-0.0100957229733467	0.00321592413820326	-0.00457625929266214	-0.00392691092565656	NaN	60.9718894958496
484	121.943778991699	-27.4070568084717	6.03277826309204	-0.0172385573387146	-0.0120437685400248	-0.0152905117720366	0.0022419011220336	NaN	60.9718894958496
485	121.943778991699	-26.1083602905273	5.96784353256226	-0.0188619289547205	-0.0227580219507217	-0.0286021586507559	0.000618529506027699	NaN	60.9718894958496
486	122.593124389648	-26.7577095031738	7.13667106628418	-0.0139918150380254	-0.0221086721867323	-0.0100957229733467	0.00808603875339031	NaN	61.2965621948242
487	121.294425964355	-26.1083602905273	6.48732233047485	-0.0152905117720366	-0.0204853005707264	-0.00944637414067984	0.00354059832170606	NaN	60.6472129821777
488	121.294425964355	-26.7577095031738	6.68212699890137	-0.0133424662053585	-0.00392691092565656	-0.0169138833880424	0.00354059832170606	NaN	60.6472129821777
489	123.891822814941	-27.0823841094971	6.16264820098877	-0.00684897974133492	0.00159255252219737	-0.00814767740666866	-0.00619963090866804	NaN	61.9459114074707
490	123.242469787598	-26.7577095031738	6.16264820098877	-0.000355493422830477	-0.00165419070981443	-0.000680167751852423	-3.08191010844894e-05	NaN	61.6212348937988
491	123.242469787598	-27.0823841094971	6.29251766204834	0.00483929552137852	0.000618529506027699	0.00256657530553639	0.00548864435404539	NaN	61.6212348937988
492	122.593124389648	-26.4330348968506	6.22758293151855	-0.00522560812532902	-0.000680167751852423	0.00646266713738441	0.00743668992072344	NaN	61.2965621948242
493	121.294425964355	-26.1083602905273	5.51329946517944	-0.00717365415766835	-0.000680167751852423	-0.0130177913233638	0.00256657530553639	NaN	60.6472129821777
494	121.943778991699	-26.1083602905273	5.83797359466553	0.00808603875339031	0.0259431265294552	0.0158782228827477	-0.000680167751852423	NaN	60.9718894958496
495	123.891822814941	-25.7836856842041	5.83797359466553	0.0223717093467712	0.0197743140161037	0.01847561635077	0.000943203864153475	NaN	61.9459114074707
496	121.294425964355	-26.1083602905273	5.90290880203247	0.01100810803473	0.0223717093467712	0.0188002903014421	0.00126787810586393	NaN	60.6472129821777
497	123.891822814941	-27.4070568084717	6.29251766204834	0.00970941036939621	0.025618452578783	0.0181509424000978	0.00289124972186983	NaN	61.9459114074707
498	123.891822814941	-27.0823841094971	6.03277826309204	0.0100340843200684	0.0210730116814375	0.00808603875339031	0.00159255252219737	NaN	61.9459114074707
499	124.541168212891	-27.4070568084717	5.83797359466553	0.00808603875339031	0.00873538758605719	0.000618529506027699	-3.08191010844894e-05	NaN	62.2705841064453
500	124.541168212891	-27.4070568084717	5.90290880203247	0.0113327819854021	0.0022419011220336	0.00354059832170606	0.00321592413820326	NaN	62.2705841064453
501	122.593124389648	-26.7577095031738	5.90290880203247	0.013930176384747	0.0022419011220336	0.0022419011220336	-0.00652430532500148	NaN	61.2965621948242
502	121.943778991699	-25.7836856842041	6.03277826309204	0.00873538758605719	0.00808603875339031	-0.00132951640989631	-0.0026282137259841	NaN	60.9718894958496
503	125.190521240234	-27.4070568084717	7.07173633575439	0.0022419011220336	0.00159255252219737	0.00256657530553639	0.000293855206109583	NaN	62.5952606201172
504	124.541168212891	-27.0823841094971	6.68212699890137	-0.00717365415766835	-0.0152905117720366	-0.0221086721867323	0.00743668992072344	NaN	62.2705841064453
505	122.593124389648	-26.1083602905273	6.48732233047485	-0.00944637414067984	-0.0273034609854221	-0.0217839982360601	-0.00457625929266214	NaN	61.2965621948242
506	124.541168212891	-27.4070568084717	6.87693166732788	-0.0149658378213644	-0.0217839982360601	-0.0185372550040483	0.00711201597005129	NaN	62.2705841064453
507	123.242469787598	-25.7836856842041	5.70810413360596	-0.00879702530801296	-0.0221086721867323	-0.0201606266200542	-0.00197886489331722	NaN	61.6212348937988
508	123.242469787598	-26.4330348968506	6.09771347045898	-0.00522560812532902	-0.0149658378213644	-0.00977104809135199	0.00159255252219737	NaN	61.6212348937988
509	122.593124389648	-26.7577095031738	7.00680112838745	-0.00652430532500148	0.00289124972186983	-0.00327756232582033	-0.00587495695799589	NaN	61.2965621948242
510	123.891822814941	-26.7577095031738	6.61719226837158	-0.00132951640989631	-0.00132951640989631	-0.00847235135734081	-0.00684897974133492	NaN	61.9459114074707
511	123.242469787598	-26.4330348968506	6.68212699890137	-0.000680167751852423	0.000618529506027699	-0.00684897974133492	0.00354059832170606	NaN	61.6212348937988
512	122.593124389648	-26.1083602905273	7.00680112838745	0.000943203864153475	0.000293855206109583	-0.00392691092565656	0.00191722682211548	NaN	61.2965621948242
513	123.242469787598	-25.7836856842041	6.74706172943115	-0.00684897974133492	0.000293855206109583	0.000293855206109583	0.00289124972186983	NaN	61.6212348937988
514	123.891822814941	-26.1083602905273	7.00680112838745	0.0136055024340749	0.0175015944987535	0.0191249661147594	-0.0026282137259841	NaN	61.9459114074707
515	124.541168212891	-27.4070568084717	7.00680112838745	0.0298392176628113	0.0314625911414623	0.01847561635077	-0.00782300252467394	NaN	62.2705841064453
516	122.593124389648	-26.4330348968506	6.48732233047485	0.0175015944987535	0.01847561635077	0.0249691028147936	0.00321592413820326	NaN	61.2965621948242
517	123.891822814941	-26.4330348968506	6.42238759994507	0.0191249661147594	0.0230210572481155	0.0210730116814375	-0.00457625929266214	NaN	61.9459114074707
518	123.242469787598	-27.0823841094971	6.68212699890137	0.0152288740500808	0.0116574559360743	-0.000680167751852423	-0.000355493422830477	NaN	61.6212348937988
519	123.242469787598	-27.0823841094971	6.87693166732788	0.00906006153672934	0.00938473641872406	0.00776136433705688	-0.00360223650932312	NaN	61.6212348937988
520	123.242469787598	-27.4070568084717	6.94186639785767	0.00483929552137852	-0.00230353930965066	-0.00879702530801296	-0.000355493422830477	NaN	61.6212348937988
521	123.242469787598	-26.7577095031738	6.5522575378418	0.0142548503354192	0.00386527273803949	0.00321592413820326	-0.000680167751852423	NaN	61.6212348937988
522	124.541168212891	-27.7317314147949	6.61719226837158	0.00808603875339031	-0.00132951640989631	0.000618529506027699	0.00743668992072344	NaN	62.2705841064453
523	123.242469787598	-26.7577095031738	6.5522575378418	-0.00197886489331722	-0.00587495695799589	-0.00197886489331722	-0.00100484199356288	NaN	61.6212348937988
524	123.891822814941	-26.7577095031738	6.74706172943115	-0.00879702530801296	-0.0240567177534103	-0.0204853005707264	-0.0100957229733467	NaN	61.9459114074707
525	123.242469787598	-26.7577095031738	5.77303886413574	-0.0146411629393697	-0.0224333461374044	-0.0260047651827335	-0.00197886489331722	NaN	61.6212348937988
526	124.541168212891	-27.7317314147949	6.5522575378418	-0.0156151866540313	-0.0276281367987394	-0.0120437685400248	-0.00230353930965066	NaN	62.2705841064453
527	123.242469787598	-26.7577095031738	6.42238759994507	-0.00619963090866804	-0.0230826959013939	-0.0169138833880424	-0.00197886489331722	NaN	61.6212348937988
528	123.242469787598	-27.0823841094971	6.5522575378418	-0.0104203969240189	-0.0159398596733809	-0.0211346503347158	0.00548864435404539	NaN	61.6212348937988
529	125.190521240234	-27.4070568084717	6.87693166732788	-3.08191010844894e-05	-0.00555028254166245	-0.0126931173726916	-0.00425158534198999	NaN	62.5952606201172
530	124.541168212891	-27.4070568084717	6.94186639785767	-0.000680167751852423	-0.00944637414067984	-0.00522560812532902	0.00126787810586393	NaN	62.2705841064453
531	125.190521240234	-27.7317314147949	6.87693166732788	0.00126787810586393	-0.00912170019000769	-0.0026282137259841	-0.000355493422830477	NaN	62.5952606201172
532	123.891822814941	-28.0564060211182	6.29251766204834	0.0022419011220336	0.00191722682211548	-0.00132951640989631	-3.08191010844894e-05	NaN	61.9459114074707
533	123.242469787598	-26.7577095031738	6.68212699890137	-3.08191010844894e-05	-0.00132951640989631	-0.00619963090866804	-0.00522560812532902	NaN	61.6212348937988
534	122.593124389648	-27.4070568084717	6.48732233047485	0.0171769186854362	0.0155535480007529	0.00938473641872406	-0.00165419070981443	NaN	61.2965621948242
535	123.891822814941	-27.0823841094971	6.68212699890137	0.0162028968334198	0.0142548503354192	0.0217223595827818	-0.00522560812532902	NaN	61.9459114074707
536	124.541168212891	-28.3810806274414	6.87693166732788	0.0145795252174139	0.0132808275520802	0.0272418223321438	0.00159255252219737	NaN	62.2705841064453
537	125.190521240234	-27.4070568084717	5.96784353256226	0.0158782228827477	0.01100810803473	0.00646266713738441	-0.00165419070981443	NaN	62.5952606201172
538	123.891822814941	-27.0823841094971	6.68212699890137	0.00841071270406246	0.00711201597005129	-0.0026282137259841	0.000943203864153475	NaN	61.9459114074707
539	125.190521240234	-28.0564060211182	6.68212699890137	0.0136055024340749	0.000293855206109583	-0.0026282137259841	-0.00360223650932312	NaN	62.5952606201172
540	125.190521240234	-28.3810806274414	6.8119969367981	0.00613799272105098	-0.00717365415766835	-0.00684897974133492	-0.00132951640989631	NaN	62.5952606201172
541	124.541168212891	-27.7317314147949	6.74706172943115	-0.00132951640989631	-0.00327756232582033	0.00354059832170606	-0.00230353930965066	NaN	62.2705841064453
542	125.839866638184	-28.7057552337646	6.8119969367981	0.00581331877037883	-0.00814767740666866	0.00613799272105098	0.00711201597005129	NaN	62.9199333190918
543	124.541168212891	-28.0564060211182	7.20160579681396	-0.00132951640989631	-0.00295288790948689	-0.0107450718060136	0.000943203864153475	NaN	62.2705841064453
544	123.242469787598	-27.4070568084717	5.90290880203247	-0.0133424662053585	-0.0237320438027382	-0.0311995539814234	0.00613799272105098	NaN	61.6212348937988
545	125.190521240234	-28.0564060211182	5.83797359466553	-0.00652430532500148	-0.032173577696085	-0.0201606266200542	0.00191722682211548	NaN	62.5952606201172
546	123.891822814941	-27.7317314147949	6.5522575378418	-0.0175632312893867	-0.0282774847000837	-0.0250307414680719	0.00516396993771195	NaN	61.9459114074707
547	125.190521240234	-28.3810806274414	5.96784353256226	-0.0110697457566857	-0.0282774847000837	-0.00944637414067984	0.00646266713738441	NaN	62.5952606201172
548	124.541168212891	-28.7057552337646	6.8119969367981	-0.0113944197073579	-0.0247060675173998	-0.0165892094373703	-0.00230353930965066	NaN	62.2705841064453
549	123.891822814941	-27.4070568084717	6.74706172943115	-0.00490093370899558	-0.00652430532500148	-0.00977104809135199	-0.00457625929266214	NaN	61.9459114074707
550	123.891822814941	-27.4070568084717	6.48732233047485	0.00159255252219737	-0.0110697457566857	-0.00977104809135199	-0.00165419070981443	NaN	61.9459114074707
551	125.190521240234	-27.4070568084717	6.61719226837158	-0.00782300252467394	-0.0104203969240189	-0.00587495695799589	-0.000355493422830477	NaN	62.5952606201172
552	125.190521240234	-28.3810806274414	6.5522575378418	-0.00295288790948689	-0.00327756232582033	-0.00457625929266214	0.00159255252219737	NaN	62.5952606201172
553	124.541168212891	-28.0564060211182	6.8119969367981	-0.00425158534198999	-0.00230353930965066	-0.00814767740666866	-0.00360223650932312	NaN	62.2705841064453
554	124.541168212891	-27.7317314147949	5.77303886413574	0.0132808275520802	0.013930176384747	0.00970941036939621	-0.00360223650932312	NaN	62.2705841064453
555	124.541168212891	-27.7317314147949	6.09771347045898	0.0188002903014421	0.0233457311987877	0.0213976856321096	-0.00230353930965066	NaN	62.2705841064453
556	123.891822814941	-27.0823841094971	5.70810413360596	0.0123068047687411	0.0136055024340749	0.00808603875339031	0.00321592413820326	NaN	61.9459114074707
557	124.541168212891	-27.0823841094971	6.03277826309204	0.0188002903014421	0.0175015944987535	0.0246444288641214	0.00548864435404539	NaN	62.2705841064453
558	125.839866638184	-28.0564060211182	6.74706172943115	0.0168522447347641	0.00776136433705688	0.00386527273803949	-0.00360223650932312	NaN	62.9199333190918
559	125.190521240234	-27.4070568084717	6.09771347045898	0.00516396993771195	0.00646266713738441	0.00386527273803949	0.000943203864153475	NaN	62.5952606201172
560	125.190521240234	-28.0564060211182	7.13667106628418	0.012956153601408	0.00613799272105098	0.00289124972186983	-0.00522560812532902	NaN	62.5952606201172
561	125.190521240234	-27.4070568084717	6.94186639785767	0.00159255252219737	-0.000355493422830477	0.00711201597005129	0.00386527273803949	NaN	62.5952606201172
562	123.891822814941	-27.0823841094971	6.68212699890137	0.00159255252219737	-0.000355493422830477	0.00418994715437293	0.000943203864153475	NaN	61.9459114074707
563	123.891822814941	-26.1083602905273	6.68212699890137	0.00483929552137852	0.00516396993771195	-0.00814767740666866	-0.00230353930965066	NaN	61.9459114074707
564	124.541168212891	-26.4330348968506	5.83797359466553	-0.0117190945893526	-0.00879702530801296	-0.0243813935667276	-0.00457625929266214	NaN	62.2705841064453
565	125.190521240234	-26.7577095031738	6.74706172943115	-0.00717365415766835	-0.023407369852066	-0.0204853005707264	-0.00490093370899558	NaN	62.5952606201172
566	123.891822814941	-26.1083602905273	6.94186639785767	-0.00749832857400179	-0.0230826959013939	-0.00912170019000769	-0.00100484199356288	NaN	61.9459114074707
567	123.242469787598	-26.7577095031738	6.8119969367981	-0.00684897974133492	-0.0156151866540313	-0.0117190945893526	-0.00230353930965066	NaN	61.6212348937988
568	125.839866638184	-27.4070568084717	6.68212699890137	-0.00100484199356288	-0.00555028254166245	-0.0152905117720366	-0.00197886489331722	NaN	62.9199333190918
569	124.541168212891	-26.7577095031738	6.68212699890137	-0.00587495695799589	-0.00555028254166245	-0.00555028254166245	-0.00230353930965066	NaN	62.2705841064453
570	125.839866638184	-27.0823841094971	6.8119969367981	-0.00230353930965066	0.0022419011220336	-0.00392691092565656	-0.00457625929266214	NaN	62.9199333190918
571	125.839866638184	-27.0823841094971	6.87693166732788	-0.00425158534198999	-0.00490093370899558	-0.000355493422830477	0.00483929552137852	NaN	62.9199333190918
572	125.190521240234	-27.4070568084717	7.00680112838745	0.00126787810586393	-0.000355493422830477	-0.00230353930965066	0.00159255252219737	NaN	62.5952606201172
573	123.242469787598	-25.4590110778809	6.42238759994507	0.00776136433705688	-0.00230353930965066	-0.00327756232582033	0.0100340843200684	NaN	61.6212348937988
574	126.489219665527	-27.0823841094971	6.5522575378418	0.00841071270406246	0.0149041991680861	0.00841071270406246	-0.000355493422830477	NaN	63.2446098327637
575	123.242469787598	-26.1083602905273	6.5522575378418	0.0142548503354192	0.020423661917448	0.0113327819854021	-0.00197886489331722	NaN	61.6212348937988
576	126.489219665527	-27.0823841094971	6.87693166732788	0.00613799272105098	0.0168522447347641	0.0145795252174139	-0.00425158534198999	NaN	63.2446098327637
577	122.593124389648	-26.1083602905273	6.5522575378418	0.0178262684494257	0.0223717093467712	0.013930176384747	0.00159255252219737	NaN	61.2965621948242
578	123.891822814941	-26.1083602905273	6.68212699890137	0.0158782228827477	0.0171769186854362	0.011982130818069	0.00548864435404539	NaN	61.9459114074707
579	124.541168212891	-26.1083602905273	6.29251766204834	0.00906006153672934	0.00126787810586393	0.00321592413820326	-0.00132951640989631	NaN	62.2705841064453
580	124.541168212891	-26.1083602905273	6.29251766204834	0.0226963832974434	0.00906006153672934	0.0100340843200684	0.00354059832170606	NaN	62.2705841064453
581	123.242469787598	-25.7836856842041	6.42238759994507	0.00711201597005129	0.00354059832170606	0.0152288740500808	0.00354059832170606	NaN	61.6212348937988
582	125.839866638184	-27.0823841094971	6.35745286941528	0.013930176384747	0.00386527273803949	0.00776136433705688	0.00483929552137852	NaN	62.9199333190918
583	123.891822814941	-26.7577095031738	6.68212699890137	0.00646266713738441	0.012956153601408	0.00451462110504508	-0.00197886489331722	NaN	61.9459114074707
584	125.839866638184	-27.4070568084717	6.8119969367981	-0.0152905117720366	-0.0156151866540313	-0.0273034609854221	-0.00197886489331722	NaN	62.9199333190918
585	123.891822814941	-26.1083602905273	6.29251766204834	-0.0159398596733809	-0.0221086721867323	-0.0227580219507217	-0.00360223650932312	NaN	61.9459114074707
586	125.839866638184	-27.0823841094971	6.61719226837158	-0.0107450718060136	-0.02697878703475	-0.0152905117720366	0.00321592413820326	NaN	62.9199333190918
587	123.242469787598	-25.7836856842041	6.29251766204834	-0.0188619289547205	-0.0263294391334057	-0.0146411629393697	0.00483929552137852	NaN	61.6212348937988
588	124.541168212891	-26.4330348968506	6.42238759994507	-0.00360223650932312	-0.00360223650932312	-0.0152905117720366	0.00354059832170606	NaN	62.2705841064453
589	123.242469787598	-27.0823841094971	6.94186639785767	-0.00360223650932312	0.000293855206109583	-0.0113944197073579	0.000293855206109583	NaN	61.6212348937988
590	125.190521240234	-27.7317314147949	6.5522575378418	-0.00652430532500148	-0.00327756232582033	-0.00587495695799589	-0.00457625929266214	NaN	62.5952606201172
591	123.242469787598	-26.1083602905273	6.35745286941528	0.00191722682211548	-0.00100484199356288	-0.00555028254166245	0.00970941036939621	NaN	61.6212348937988
592	123.891822814941	-26.4330348968506	6.42238759994507	-0.00587495695799589	-0.0026282137259841	-0.00619963090866804	0.00289124972186983	NaN	61.9459114074707
593	123.891822814941	-26.7577095031738	6.29251766204834	0.013930176384747	0.00711201597005129	-0.00230353930965066	-0.00490093370899558	NaN	61.9459114074707
594	123.891822814941	-26.1083602905273	5.77303886413574	0.0149041991680861	0.0165275707840919	0.0142548503354192	0.00159255252219737	NaN	61.9459114074707
595	123.242469787598	-25.7836856842041	6.48732233047485	0.0239950809627771	0.0314625911414623	0.0188002903014421	-0.00457625929266214	NaN	61.6212348937988
596	124.541168212891	-26.4330348968506	6.61719226837158	0.0158782228827477	0.0220470335334539	0.00711201597005129	-0.00425158534198999	NaN	62.2705841064453
597	125.190521240234	-27.4070568084717	6.42238759994507	0.0165275707840919	0.0191249661147594	0.0188002903014421	0.00354059832170606	NaN	62.5952606201172
598	125.839866638184	-26.7577095031738	6.09771347045898	0.0106834331527352	0.0230210572481155	0.00613799272105098	0.00516396993771195	NaN	62.9199333190918
599	125.190521240234	-26.1083602905273	6.29251766204834	0.00938473641872406	0.00516396993771195	-0.00132951640989631	0.00354059832170606	NaN	62.5952606201172
600	125.839866638184	-26.7577095031738	6.35745286941528	0.0113327819854021	0.00126787810586393	-0.00165419070981443	-3.08191010844894e-05	NaN	62.9199333190918
601	124.541168212891	-26.7577095031738	6.68212699890137	0.01100810803473	0.00354059832170606	-0.00132951640989631	0.00646266713738441	NaN	62.2705841064453
602	125.190521240234	-27.0823841094971	5.64316940307617	0.00256657530553639	0.00776136433705688	-0.0026282137259841	0.0113327819854021	NaN	62.5952606201172
603	123.891822814941	-27.0823841094971	5.57823419570923	0.00289124972186983	0.00354059832170606	-0.00847235135734081	-0.00360223650932312	NaN	61.9459114074707
604	125.190521240234	-26.1083602905273	5.83797359466553	-0.00619963090866804	-0.0169138833880424	-0.0315242260694504	-0.00652430532500148	NaN	62.5952606201172
605	123.891822814941	-25.7836856842041	6.29251766204834	-0.00327756232582033	-0.0230826959013939	-0.0221086721867323	0.0022419011220336	NaN	61.9459114074707
606	123.891822814941	-26.4330348968506	6.87693166732788	-0.00717365415766835	-0.0263294391334057	-0.0201606266200542	0.00256657530553639	NaN	61.9459114074707
607	124.541168212891	-27.0823841094971	5.83797359466553	0.00354059832170606	-0.00879702530801296	-0.00490093370899558	-0.00165419070981443	NaN	62.2705841064453
608	124.541168212891	-26.1083602905273	5.38343000411987	-0.00230353930965066	-0.00684897974133492	-0.0146411629393697	-0.000355493422830477	NaN	62.2705841064453
609	123.891822814941	-25.7836856842041	6.35745286941528	-0.00619963090866804	-0.00392691092565656	-0.0139918150380254	-0.00457625929266214	NaN	61.9459114074707
610	123.891822814941	-26.1083602905273	5.44836473464966	0.00191722682211548	-0.00619963090866804	-0.00555028254166245	-0.00684897974133492	NaN	61.9459114074707
611	122.593124389648	-26.4330348968506	6.29251766204834	-0.00490093370899558	-0.00652430532500148	-0.00684897974133492	0.00743668992072344	NaN	61.2965621948242
612	125.839866638184	-27.7317314147949	6.74706172943115	-0.00197886489331722	-0.00392691092565656	-0.00327756232582033	-0.0026282137259841	NaN	62.9199333190918
613	123.891822814941	-27.0823841094971	6.61719226837158	0.00159255252219737	-0.000355493422830477	0.000618529506027699	-0.000355493422830477	NaN	61.9459114074707
614	123.242469787598	-26.4330348968506	6.16264820098877	0.0136055024340749	0.0162028968334198	0.00970941036939621	-0.00587495695799589	NaN	61.6212348937988
615	124.541168212891	-27.0823841094971	6.29251766204834	0.0275664981454611	0.0246444288641214	0.0145795252174139	-0.00360223650932312	NaN	62.2705841064453
616	123.242469787598	-25.7836856842041	5.57823419570923	0.0152288740500808	0.0220470335334539	0.0152288740500808	0.00483929552137852	NaN	61.6212348937988
617	123.891822814941	-27.0823841094971	5.90290880203247	0.0165275707840919	0.0246444288641214	0.01847561635077	0.00483929552137852	NaN	61.9459114074707
618	125.190521240234	-27.0823841094971	6.74706172943115	0.0175015944987535	0.0188002903014421	0.00418994715437293	-0.0026282137259841	NaN	62.5952606201172
619	125.839866638184	-27.0823841094971	6.48732233047485	0.000943203864153475	0.00386527273803949	0.00289124972186983	0.00451462110504508	NaN	62.9199333190918
620	125.190521240234	-27.0823841094971	6.42238759994507	0.00938473641872406	0.00256657530553639	0.00581331877037883	-0.00555028254166245	NaN	62.5952606201172
621	124.541168212891	-26.7577095031738	6.5522575378418	-0.00327756232582033	0.00581331877037883	0.00289124972186983	0.00678734155371785	NaN	62.2705841064453
622	123.891822814941	-26.1083602905273	5.64316940307617	0.0106834331527352	0.00711201597005129	-0.000680167751852423	0.000293855206109583	NaN	61.9459114074707
623	123.242469787598	-26.4330348968506	6.61719226837158	0.00873538758605719	0.00873538758605719	-0.0100957229733467	-0.00490093370899558	NaN	61.6212348937988
624	122.593124389648	-26.1083602905273	5.83797359466553	-0.00912170019000769	-0.0146411629393697	-0.0263294391334057	-0.00327756232582033	NaN	61.2965621948242
625	125.190521240234	-27.0823841094971	5.83797359466553	-0.0107450718060136	-0.0230826959013939	-0.0237320438027382	-0.000355493422830477	NaN	62.5952606201172
626	123.891822814941	-26.1083602905273	6.42238759994507	-0.0100957229733467	-0.0243813935667276	-0.0191866029053926	-0.000680167751852423	NaN	61.9459114074707
627	123.891822814941	-27.0823841094971	6.68212699890137	-0.0130177913233638	-0.0204853005707264	-0.0159398596733809	0.00418994715437293	NaN	61.9459114074707
628	125.190521240234	-27.0823841094971	6.74706172943115	-0.0169138833880424	-0.00782300252467394	-0.0126931173726916	-0.00522560812532902	NaN	62.5952606201172
629	125.190521240234	-27.4070568084717	7.00680112838745	-0.00977104809135199	-0.00392691092565656	-0.0182125810533762	-0.00652430532500148	NaN	62.5952606201172
630	125.839866638184	-27.0823841094971	6.74706172943115	0.00873538758605719	-0.00847235135734081	-0.0133424662053585	-0.00555028254166245	NaN	62.9199333190918
631	125.839866638184	-27.4070568084717	6.5522575378418	-0.0026282137259841	-0.00425158534198999	-0.0133424662053585	0.00126787810586393	NaN	62.9199333190918
632	125.190521240234	-27.4070568084717	6.5522575378418	-0.00619963090866804	-0.00522560812532902	-0.00555028254166245	0.00191722682211548	NaN	62.5952606201172
633	122.593124389648	-26.1083602905273	6.61719226837158	0.00159255252219737	0.00581331877037883	-0.00327756232582033	0.0022419011220336	NaN	61.2965621948242
634	125.190521240234	-27.0823841094971	6.61719226837158	0.0191249661147594	0.0149041991680861	0.0106834331527352	-0.000355493422830477	NaN	62.5952606201172
635	124.541168212891	-27.4070568084717	7.20160579681396	0.0249691028147936	0.0243197549134493	0.0220470335334539	0.000618529506027699	NaN	62.2705841064453
636	124.541168212891	-27.0823841094971	6.5522575378418	0.0188002903014421	0.0272418223321438	0.0149041991680861	0.000943203864153475	NaN	62.2705841064453
637	123.242469787598	-26.4330348968506	6.61719226837158	0.0165275707840919	0.0262678004801273	0.0168522447347641	0.00516396993771195	NaN	61.6212348937988
638	123.891822814941	-25.4590110778809	6.48732233047485	0.00711201597005129	0.0145795252174139	0.00906006153672934	-0.00782300252467394	NaN	61.9459114074707
639	123.891822814941	-27.0823841094971	6.8119969367981	0.00451462110504508	0.00418994715437293	0.000618529506027699	-0.00425158534198999	NaN	61.9459114074707
640	124.541168212891	-26.1083602905273	6.22758293151855	0.01847561635077	0.0106834331527352	0.000943203864153475	-0.00197886489331722	NaN	62.2705841064453
641	123.242469787598	-26.1083602905273	6.94186639785767	0.00191722682211548	0.00483929552137852	0.00191722682211548	-0.000355493422830477	NaN	61.6212348937988
642	123.891822814941	-25.7836856842041	6.35745286941528	0.00516396993771195	-0.0026282137259841	0.00808603875339031	0.00289124972186983	NaN	61.9459114074707
643	124.541168212891	-26.1083602905273	5.70810413360596	0.011982130818069	0.00418994715437293	0.000293855206109583	0.00191722682211548	NaN	62.2705841064453
644	124.541168212891	-27.0823841094971	6.48732233047485	-0.0139918150380254	-0.0165892094373703	-0.0230826959013939	0.000943203864153475	NaN	62.2705841064453
645	125.190521240234	-27.4070568084717	6.09771347045898	-0.0133424662053585	-0.0243813935667276	-0.0201606266200542	-0.00619963090866804	NaN	62.5952606201172
646	125.839866638184	-26.4330348968506	5.70810413360596	-0.00522560812532902	-0.0286021586507559	-0.0240567177534103	0.00159255252219737	NaN	62.9199333190918
647	123.891822814941	-26.4330348968506	6.16264820098877	-0.00652430532500148	-0.0221086721867323	-0.0162645354866982	-0.00100484199356288	NaN	61.9459114074707
648	125.190521240234	-27.0823841094971	5.83797359466553	-0.00847235135734081	-0.00490093370899558	-0.00879702530801296	0.0022419011220336	NaN	62.5952606201172
649	125.839866638184	-27.0823841094971	5.96784353256226	-0.00522560812532902	0.00191722682211548	-0.0172385573387146	-0.00165419070981443	NaN	62.9199333190918
650	124.541168212891	-26.7577095031738	5.96784353256226	0.000618529506027699	-0.00490093370899558	-0.0120437685400248	-0.00100484199356288	NaN	62.2705841064453
651	125.190521240234	-27.4070568084717	6.29251766204834	0.00386527273803949	-0.00555028254166245	-0.00425158534198999	0.00646266713738441	NaN	62.5952606201172
652	121.943778991699	-25.4590110778809	6.16264820098877	0.000618529506027699	-0.00814767740666866	0.00126787810586393	-0.000680167751852423	NaN	60.9718894958496
653	122.593124389648	-26.4330348968506	6.61719226837158	-0.00392691092565656	0.00970941036939621	-0.000680167751852423	0.000293855206109583	NaN	61.2965621948242
654	123.891822814941	-27.0823841094971	6.74706172943115	0.0132808275520802	0.0149041991680861	0.013930176384747	-0.00814767740666866	NaN	61.9459114074707
655	121.943778991699	-26.4330348968506	5.70810413360596	0.0162028968334198	0.0282158460468054	0.0210730116814375	-0.00132951640989631	NaN	60.9718894958496
656	123.891822814941	-27.4070568084717	5.96784353256226	0.00386527273803949	0.0210730116814375	0.0136055024340749	0.00581331877037883	NaN	61.9459114074707
657	124.541168212891	-27.4070568084717	6.16264820098877	0.00711201597005129	0.0220470335334539	0.0165275707840919	0.00256657530553639	NaN	62.2705841064453
658	121.943778991699	-25.7836856842041	6.03277826309204	0.00808603875339031	0.0188002903014421	0.0132808275520802	0.00646266713738441	NaN	60.9718894958496
659	121.943778991699	-26.4330348968506	5.64316940307617	-0.00230353930965066	0.0116574559360743	-0.00522560812532902	-0.00165419070981443	NaN	60.9718894958496
660	121.943778991699	-25.7836856842041	6.35745286941528	0.00938473641872406	0.00646266713738441	0.00191722682211548	-0.00197886489331722	NaN	60.9718894958496
661	122.593124389648	-27.7317314147949	6.68212699890137	-0.000680167751852423	0.00191722682211548	0.00548864435404539	-0.000355493422830477	NaN	61.2965621948242
662	122.593124389648	-27.0823841094971	6.74706172943115	0.000618529506027699	0.00548864435404539	0.0022419011220336	0.0022419011220336	NaN	61.2965621948242
663	123.242469787598	-27.7317314147949	7.20160579681396	-0.000680167751852423	0.00743668992072344	-0.00977104809135199	0.00159255252219737	NaN	61.6212348937988
664	123.242469787598	-27.0823841094971	7.00680112838745	-0.0172385573387146	-0.023407369852066	-0.0282774847000837	-0.00684897974133492	NaN	61.6212348937988
665	121.943778991699	-26.1083602905273	6.48732233047485	-0.0230826959013939	-0.0208099745213985	-0.0318489037454128	0.000943203864153475	NaN	60.9718894958496
666	123.242469787598	-26.7577095031738	6.68212699890137	-0.0156151866540313	-0.0139918150380254	-0.0182125810533762	-0.00132951640989631	NaN	61.6212348937988
667	122.593124389648	-26.1083602905273	6.61719226837158	-0.0240567177534103	-0.00425158534198999	-0.0208099745213985	0.00906006153672934	NaN	61.2965621948242
668	121.294425964355	-25.1343383789063	6.68212699890137	-0.0191866029053926	-0.0117190945893526	-0.00490093370899558	0.00613799272105098	NaN	60.6472129821777
669	120.645080566406	-26.1083602905273	6.87693166732788	-0.0130177913233638	-0.00490093370899558	-0.0143164889886975	0.0022419011220336	NaN	60.3225402832031
670	121.943778991699	-25.7836856842041	6.8119969367981	-0.00587495695799589	0.00256657530553639	-0.00782300252467394	0.00289124972186983	NaN	60.9718894958496
671	119.995727539063	-26.1083602905273	5.64316940307617	-0.00717365415766835	-0.00392691092565656	-0.00717365415766835	0.00354059832170606	NaN	59.9978637695313
672	121.294425964355	-25.4590110778809	5.64316940307617	-0.00814767740666866	-0.00619963090866804	-0.00717365415766835	0.00418994715437293	NaN	60.6472129821777
673	123.242469787598	-27.0823841094971	5.90290880203247	-0.00912170019000769	0.00451462110504508	-0.00457625929266214	0.00808603875339031	NaN	61.6212348937988
674	120.645080566406	-25.7836856842041	5.70810413360596	0.00451462110504508	0.0152288740500808	0.0158782228827477	-0.00197886489331722	NaN	60.3225402832031
675	121.943778991699	-27.4070568084717	6.87693166732788	0.0188002903014421	0.0243197549134493	0.0207483377307653	-0.00360223650932312	NaN	60.9718894958496
676	120.645080566406	-25.7836856842041	5.77303886413574	0.00808603875339031	0.0123068047687411	0.0194496400654316	0.00418994715437293	NaN	60.3225402832031
677	121.943778991699	-27.0823841094971	5.77303886413574	0.0100340843200684	0.0210730116814375	0.011982130818069	0.0022419011220336	NaN	60.9718894958496
678	122.593124389648	-26.4330348968506	5.96784353256226	-0.000355493422830477	0.00873538758605719	0.00776136433705688	0.00191722682211548	NaN	61.2965621948242
679	123.891822814941	-26.7577095031738	6.94186639785767	-0.00327756232582033	0.00938473641872406	-0.00392691092565656	0.00451462110504508	NaN	61.9459114074707
680	121.943778991699	-26.4330348968506	6.09771347045898	0.00126787810586393	0.00646266713738441	0.013930176384747	0.00126787810586393	NaN	60.9718894958496
681	122.593124389648	-27.4070568084717	6.29251766204834	0.00289124972186983	0.00678734155371785	0.00516396993771195	-3.08191010844894e-05	NaN	61.2965621948242
682	119.995727539063	-25.7836856842041	5.70810413360596	-0.00327756232582033	0.00581331877037883	0.00613799272105098	0.0022419011220336	NaN	59.9978637695313
683	121.943778991699	-26.1083602905273	5.96784353256226	-0.00490093370899558	0.00808603875339031	-0.0110697457566857	0.000618529506027699	NaN	60.9718894958496
684	121.294425964355	-25.1343383789063	5.70810413360596	-0.0146411629393697	0.0103587592020631	-0.0260047651827335	-0.00425158534198999	NaN	60.6472129821777
685	123.242469787598	-26.1083602905273	5.57823419570923	-0.0191866029053926	0.00938473641872406	-0.0221086721867323	0.00354059832170606	NaN	61.6212348937988
686	120.645080566406	-25.4590110778809	5.96784353256226	-0.0227580219507217	0.00386527273803949	-0.017887907102704	0.000943203864153475	NaN	60.3225402832031
687	123.891822814941	-27.0823841094971	6.09771347045898	-0.0198359526693821	-0.0376930385828018	-0.0247060675173998	0.00841071270406246	NaN	61.9459114074707
688	121.294425964355	-25.1343383789063	6.22758293151855	-0.0159398596733809	-0.00457625929266214	-0.0110697457566857	0.000293855206109583	NaN	60.6472129821777
689	121.294425964355	-26.1083602905273	6.48732233047485	-0.0117190945893526	-0.0120437685400248	-0.0143164889886975	0.00289124972186983	NaN	60.6472129821777
690	120.645080566406	-25.7836856842041	6.42238759994507	-0.00619963090866804	-0.00392691092565656	-0.00619963090866804	-0.00132951640989631	NaN	60.3225402832031
691	121.943778991699	-25.4590110778809	6.5522575378418	-0.0026282137259841	-0.00782300252467394	-0.0100957229733467	-0.000680167751852423	NaN	60.9718894958496
692	123.242469787598	-26.7577095031738	6.74706172943115	-0.000680167751852423	-0.0104203969240189	0.00711201597005129	0.00776136433705688	NaN	61.6212348937988
693	124.541168212891	-27.0823841094971	6.8119969367981	-0.00717365415766835	0.00386527273803949	-0.0107450718060136	-0.00555028254166245	NaN	62.2705841064453
694	123.891822814941	-25.4590110778809	6.48732233047485	0.0136055024340749	0.0197743140161037	0.011982130818069	-0.00165419070981443	NaN	61.9459114074707
695	124.541168212891	-26.7577095031738	6.74706172943115	0.0181509424000978	0.01847561635077	0.0123068047687411	-0.00230353930965066	NaN	62.2705841064453
696	123.242469787598	-25.7836856842041	6.5522575378418	0.0282158460468054	0.0265924744307995	0.0178262684494257	0.00418994715437293	NaN	61.6212348937988
697	123.891822814941	-25.7836856842041	6.61719226837158	0.0126314787194133	0.0200989879667759	0.0126314787194133	0.00516396993771195	NaN	61.9459114074707
698	122.593124389648	-25.4590110778809	7.07173633575439	0.0132808275520802	0.0217223595827818	0.0149041991680861	0.00126787810586393	NaN	61.2965621948242
699	123.891822814941	-27.0823841094971	6.8119969367981	0.00841071270406246	0.00646266713738441	-0.00749832857400179	0.00516396993771195	NaN	61.9459114074707
700	123.891822814941	-25.7836856842041	5.90290880203247	0.00613799272105098	0.000618529506027699	0.00743668992072344	-0.00457625929266214	NaN	61.9459114074707
701	124.541168212891	-26.1083602905273	6.5522575378418	0.00386527273803949	0.00646266713738441	0.00516396993771195	0.00126787810586393	NaN	62.2705841064453
702	123.891822814941	-25.7836856842041	6.74706172943115	-3.08191010844894e-05	0.0022419011220336	-0.00165419070981443	0.000943203864153475	NaN	61.9459114074707
703	122.593124389648	-25.7836856842041	6.68212699890137	0.00321592413820326	0.00126787810586393	-0.00652430532500148	-3.08191010844894e-05	NaN	61.2965621948242
704	123.242469787598	-25.7836856842041	6.74706172943115	-0.0126931173726916	0.00159255252219737	-0.0182125810533762	-0.00230353930965066	NaN	61.6212348937988
705	126.489219665527	-26.7577095031738	6.48732233047485	-0.0139918150380254	-0.0182125810533762	-0.0211346503347158	0.00126787810586393	NaN	63.2446098327637
706	123.242469787598	-25.4590110778809	6.48732233047485	-0.0146411629393697	-0.0250307414680719	-0.0217839982360601	-0.00165419070981443	NaN	61.6212348937988
707	125.839866638184	-27.0823841094971	6.68212699890137	-0.0120437685400248	-0.0282774847000837	-0.00490093370899558	0.00873538758605719	NaN	62.9199333190918
708	125.190521240234	-26.7577095031738	6.5522575378418	-0.0143164889886975	-0.00457625929266214	-0.0165892094373703	0.00256657530553639	NaN	62.5952606201172
709	125.839866638184	-26.4330348968506	6.74706172943115	-0.000355493422830477	-0.00457625929266214	-0.00782300252467394	-0.00684897974133492	NaN	62.9199333190918
710	123.242469787598	-26.1083602905273	6.5522575378418	0.00678734155371785	-0.00425158534198999	-0.00197886489331722	-0.00327756232582033	NaN	61.6212348937988
711	125.190521240234	-26.1083602905273	6.29251766204834	0.000293855206109583	-0.00587495695799589	0.00159255252219737	0.00289124972186983	NaN	62.5952606201172
712	124.541168212891	-26.7577095031738	6.74706172943115	-0.00100484199356288	-0.00327756232582033	-0.00749832857400179	0.00678734155371785	NaN	62.2705841064453
713	125.190521240234	-27.0823841094971	6.68212699890137	0.000618529506027699	-0.00230353930965066	0.00386527273803949	0.00386527273803949	NaN	62.5952606201172
714	123.891822814941	-27.0823841094971	6.09771347045898	0.00354059832170606	0.0213976856321096	0.00743668992072344	-0.00132951640989631	NaN	61.9459114074707
715	124.541168212891	-26.4330348968506	6.22758293151855	0.0197743140161037	0.0142548503354192	0.0226963832974434	-0.000355493422830477	NaN	62.2705841064453
716	124.541168212891	-27.4070568084717	6.16264820098877	0.0278911720961332	0.0188002903014421	0.01847561635077	0.00256657530553639	NaN	62.2705841064453
717	124.541168212891	-26.4330348968506	6.29251766204834	0.0132808275520802	0.01847561635077	0.0223717093467712	0.0100340843200684	NaN	62.2705841064453
718	123.242469787598	-26.4330348968506	6.42238759994507	0.00613799272105098	0.00289124972186983	0.0103587592020631	-0.00165419070981443	NaN	61.6212348937988
719	123.242469787598	-26.4330348968506	5.96784353256226	0.0142548503354192	0.00743668992072344	0.00841071270406246	0.00516396993771195	NaN	61.6212348937988
720	122.593124389648	-26.7577095031738	5.77303886413574	0.00743668992072344	-0.000355493422830477	0.00776136433705688	-0.00522560812532902	NaN	61.2965621948242
721	126.489219665527	-27.4070568084717	6.09771347045898	0.01100810803473	0.00321592413820326	0.00516396993771195	0.00354059832170606	NaN	63.2446098327637
722	126.489219665527	-28.0564060211182	6.09771347045898	0.00159255252219737	0.000293855206109583	0.00808603875339031	0.00483929552137852	NaN	63.2446098327637
723	123.242469787598	-27.0823841094971	6.42238759994507	0.00321592413820326	-0.00360223650932312	-0.00490093370899558	-0.00132951640989631	NaN	61.6212348937988
724	125.190521240234	-26.7577095031738	6.48732233047485	-0.00165419070981443	-0.0133424662053585	-0.0169138833880424	0.00548864435404539	NaN	62.5952606201172
725	124.541168212891	-28.3810806274414	7.13667106628418	-0.0130177913233638	-0.0279528107494116	-0.0276281367987394	0.000293855206109583	NaN	62.2705841064453
726	123.891822814941	-27.4070568084717	6.68212699890137	-0.00847235135734081	-0.0286021586507559	-0.0172385573387146	0.00354059832170606	NaN	61.9459114074707
727	123.891822814941	-27.0823841094971	6.74706172943115	-0.0107450718060136	-0.0149658378213644	-0.017887907102704	0.00418994715437293	NaN	61.9459114074707
728	125.190521240234	-28.0564060211182	6.68212699890137	-0.00944637414067984	-0.0123684434220195	-0.0182125810533762	-0.00295288790948689	NaN	62.5952606201172
729	123.891822814941	-28.0564060211182	6.74706172943115	0.000618529506027699	-0.0146411629393697	-0.00717365415766835	-0.00360223650932312	NaN	61.9459114074707
730	124.541168212891	-28.0564060211182	6.74706172943115	0.000943203864153475	-0.00684897974133492	-0.0107450718060136	0.0022419011220336	NaN	62.2705841064453
731	124.541168212891	-28.3810806274414	6.61719226837158	0.00321592413820326	-0.0107450718060136	-0.00295288790948689	-0.0026282137259841	NaN	62.2705841064453
732	125.190521240234	-28.0564060211182	6.94186639785767	-0.000680167751852423	-0.00977104809135199	-0.00360223650932312	0.00256657530553639	NaN	62.5952606201172
733	123.242469787598	-27.4070568084717	6.74706172943115	0.00776136433705688	-0.00457625929266214	-0.00100484199356288	-0.00295288790948689	NaN	61.6212348937988
734	124.541168212891	-28.0564060211182	6.61719226837158	0.0171769186854362	0.0175015944987535	0.011982130818069	-0.00490093370899558	NaN	62.2705841064453
735	123.242469787598	-26.7577095031738	6.5522575378418	0.0233457311987877	0.0188002903014421	0.0207483377307653	-0.00165419070981443	NaN	61.6212348937988
736	125.190521240234	-28.0564060211182	6.03277826309204	0.0168522447347641	0.0152288740500808	0.01847561635077	-0.00717365415766835	NaN	62.5952606201172
737	125.190521240234	-27.7317314147949	6.8119969367981	0.0181509424000978	0.0136055024340749	0.01847561635077	-0.000680167751852423	NaN	62.5952606201172
738	125.190521240234	-28.0564060211182	6.03277826309204	0.00776136433705688	0.00418994715437293	0.0116574559360743	-0.00782300252467394	NaN	62.5952606201172
739	125.190521240234	-26.7577095031738	5.96784353256226	0.0142548503354192	0.0106834331527352	0.00516396993771195	-0.00782300252467394	NaN	62.5952606201172
740	125.190521240234	-27.7317314147949	5.77303886413574	0.0181509424000978	-0.00684897974133492	0.00548864435404539	-0.00165419070981443	NaN	62.5952606201172
741	125.839866638184	-27.4070568084717	5.90290880203247	0.00678734155371785	0.00483929552137852	0.00873538758605719	-0.00230353930965066	NaN	62.9199333190918
742	124.541168212891	-27.0823841094971	6.16264820098877	0.00938473641872406	-0.0026282137259841	-3.08191010844894e-05	0.0113327819854021	NaN	62.2705841064453
743	125.190521240234	-26.7577095031738	6.87693166732788	0.000943203864153475	0.00354059832170606	-0.00392691092565656	0.000618529506027699	NaN	62.5952606201172
744	124.541168212891	-27.4070568084717	7.07173633575439	-0.00457625929266214	-0.0104203969240189	-0.0191866029053926	-0.00230353930965066	NaN	62.2705841064453
745	122.593124389648	-26.1083602905273	6.8119969367981	-0.0130177913233638	-0.0266541130840778	-0.0237320438027382	-0.00555028254166245	NaN	61.2965621948242
746	125.190521240234	-27.0823841094971	6.8119969367981	-0.0110697457566857	-0.0221086721867323	-0.0198359526693821	0.00354059832170606	NaN	62.5952606201172
747	123.891822814941	-26.1083602905273	6.35745286941528	-0.00555028254166245	-0.0208099745213985	-0.0117190945893526	-0.00490093370899558	NaN	61.9459114074707
748	123.242469787598	-26.7577095031738	6.94186639785767	-0.0100957229733467	-0.00684897974133492	-0.00847235135734081	0.00776136433705688	NaN	61.6212348937988
749	125.190521240234	-27.0823841094971	6.87693166732788	0.00321592413820326	-0.00327756232582033	-0.0123684434220195	-0.00230353930965066	NaN	62.5952606201172
750	125.839866638184	-27.0823841094971	7.13667106628418	-0.00100484199356288	-0.0110697457566857	-0.00652430532500148	0.000943203864153475	NaN	62.9199333190918
751	125.190521240234	-27.0823841094971	6.8119969367981	0.00256657530553639	0.00126787810586393	0.00354059832170606	-0.00879702530801296	NaN	62.5952606201172
752	122.593124389648	-26.1083602905273	6.61719226837158	0.000943203864153475	-0.00360223650932312	0.000293855206109583	0.00126787810586393	NaN	61.2965621948242
753	123.891822814941	-25.7836856842041	6.35745286941528	0.00159255252219737	0.00743668992072344	-0.00360223650932312	-0.00522560812532902	NaN	61.9459114074707
754	123.242469787598	-25.7836856842041	6.5522575378418	0.0200989879667759	0.0197743140161037	0.011982130818069	-0.00879702530801296	NaN	61.6212348937988
755	124.541168212891	-26.1083602905273	6.5522575378418	0.0278911720961332	0.025618452578783	0.0178262684494257	0.000293855206109583	NaN	62.2705841064453
756	123.242469787598	-25.4590110778809	6.94186639785767	0.025618452578783	0.0233457311987877	0.0262678004801273	0.00646266713738441	NaN	61.6212348937988
757	125.190521240234	-26.4330348968506	6.61719226837158	0.0142548503354192	0.0223717093467712	0.0197743140161037	-0.00522560812532902	NaN	62.5952606201172
758	125.190521240234	-26.7577095031738	6.68212699890137	0.0145795252174139	0.0136055024340749	-0.000680167751852423	0.00289124972186983	NaN	62.5952606201172
759	125.839866638184	-26.7577095031738	6.5522575378418	0.0113327819854021	0.00711201597005129	0.00646266713738441	0.00451462110504508	NaN	62.9199333190918
760	124.541168212891	-26.7577095031738	6.8119969367981	0.00516396993771195	0.00354059832170606	-0.000680167751852423	-0.00230353930965066	NaN	62.2705841064453
761	123.891822814941	-25.4590110778809	6.8119969367981	0.00646266713738441	0.00581331877037883	0.0113327819854021	-0.00165419070981443	NaN	61.9459114074707
762	123.242469787598	-25.7836856842041	6.87693166732788	-0.00392691092565656	-0.00230353930965066	0.0022419011220336	-0.000680167751852423	NaN	61.6212348937988
763	124.541168212891	-25.7836856842041	6.5522575378418	-0.0026282137259841	-0.00132951640989631	-0.00327756232582033	-0.00165419070981443	NaN	62.2705841064453
764	123.242469787598	-26.7577095031738	6.61719226837158	-0.0123684434220195	-0.0175632312893867	-0.02697878703475	-0.00360223650932312	NaN	61.6212348937988
765	123.242469787598	-25.4590110778809	6.48732233047485	-0.0107450718060136	-0.0260047651827335	-0.0247060675173998	-0.00100484199356288	NaN	61.6212348937988
766	123.891822814941	-26.7577095031738	5.90290880203247	-0.00717365415766835	-0.0230826959013939	-0.0227580219507217	0.00776136433705688	NaN	61.9459114074707
767	123.242469787598	-25.4590110778809	6.48732233047485	-0.017887907102704	-0.0185372550040483	-0.0110697457566857	-0.00522560812532902	NaN	61.6212348937988
768	123.891822814941	-26.1083602905273	7.00680112838745	-0.00814767740666866	-0.00944637414067984	-0.0211346503347158	-0.00100484199356288	NaN	61.9459114074707
769	124.541168212891	-26.1083602905273	6.42238759994507	-0.00522560812532902	-0.00555028254166245	-0.0133424662053585	-0.00847235135734081	NaN	62.2705841064453
770	125.839866638184	-27.0823841094971	5.83797359466553	0.00321592413820326	-0.00392691092565656	-0.0152905117720366	-0.000680167751852423	NaN	62.9199333190918
771	125.190521240234	-26.1083602905273	5.77303886413574	-0.000355493422830477	-0.00652430532500148	-0.000355493422830477	-0.00749832857400179	NaN	62.5952606201172
772	125.839866638184	-26.7577095031738	5.83797359466553	0.00191722682211548	-0.00684897974133492	-0.0104203969240189	0.00483929552137852	NaN	62.9199333190918
773	123.242469787598	-25.4590110778809	6.48732233047485	-0.000355493422830477	-0.00392691092565656	-0.00165419070981443	-0.0026282137259841	NaN	61.6212348937988
774	123.891822814941	-26.1083602905273	6.35745286941528	0.0113327819854021	0.0226963832974434	0.00321592413820326	-0.00360223650932312	NaN	61.9459114074707
775	122.593124389648	-26.4330348968506	6.42238759994507	0.0165275707840919	0.0243197549134493	0.0171769186854362	-0.0104203969240189	NaN	61.2965621948242
776	125.190521240234	-27.0823841094971	6.22758293151855	0.0162028968334198	0.025618452578783	0.0181509424000978	0.00418994715437293	NaN	62.5952606201172
777	122.593124389648	-24.809663772583	6.03277826309204	0.0197743140161037	0.0243197549134493	0.0165275707840919	0.000943203864153475	NaN	61.2965621948242
778	123.891822814941	-25.7836856842041	6.29251766204834	0.01847561635077	0.00906006153672934	0.00126787810586393	-0.000680167751852423	NaN	61.9459114074707
779	123.891822814941	-24.809663772583	6.42238759994507	0.00711201597005129	0.0106834331527352	0.0103587592020631	0.00159255252219737	NaN	61.9459114074707
780	124.541168212891	-26.1083602905273	6.35745286941528	0.00191722682211548	0.000618529506027699	0.00191722682211548	0.00808603875339031	NaN	62.2705841064453
781	125.190521240234	-26.1083602905273	6.35745286941528	0.00776136433705688	0.0103587592020631	0.00126787810586393	0.00516396993771195	NaN	62.5952606201172
782	125.839866638184	-27.0823841094971	6.48732233047485	0.00451462110504508	-0.00327756232582033	-0.000680167751852423	0.00289124972186983	NaN	62.9199333190918
783	124.541168212891	-26.1083602905273	6.48732233047485	-0.000680167751852423	0.01100810803473	-0.00879702530801296	0.00354059832170606	NaN	62.2705841064453
784	124.541168212891	-25.4590110778809	6.35745286941528	-0.00165419070981443	-0.0169138833880424	-0.0305502042174339	-0.000680167751852423	NaN	62.2705841064453
785	123.891822814941	-26.1083602905273	6.48732233047485	-0.00197886489331722	-0.0260047651827335	-0.0263294391334057	-0.00197886489331722	NaN	61.9459114074707
786	123.891822814941	-26.1083602905273	6.5522575378418	-0.00392691092565656	-0.0149658378213644	-0.0195112787187099	0.00321592413820326	NaN	61.9459114074707
787	125.190521240234	-26.7577095031738	6.35745286941528	-0.0026282137259841	-0.0195112787187099	-0.0139918150380254	-3.08191010844894e-05	NaN	62.5952606201172
788	125.839866638184	-26.1083602905273	6.42238759994507	-0.00457625929266214	-0.00197886489331722	-0.0117190945893526	-0.00457625929266214	NaN	62.9199333190918
789	123.242469787598	-25.1343383789063	6.16264820098877	-0.0120437685400248	-0.00619963090866804	-0.0156151866540313	0.000293855206109583	NaN	61.6212348937988
790	124.541168212891	-25.7836856842041	6.35745286941528	-0.00197886489331722	-0.00490093370899558	-0.0191866029053926	-0.00652430532500148	NaN	62.2705841064453
791	123.891822814941	-25.4590110778809	6.61719226837158	-0.00360223650932312	-0.00197886489331722	-0.00684897974133492	-0.00327756232582033	NaN	61.9459114074707
792	125.190521240234	-26.7577095031738	6.5522575378418	-3.08191010844894e-05	0.0022419011220336	-0.00295288790948689	0.000943203864153475	NaN	62.5952606201172
793	125.839866638184	-26.7577095031738	6.48732233047485	0.00678734155371785	0.013930176384747	-0.00847235135734081	-3.08191010844894e-05	NaN	62.9199333190918
794	125.190521240234	-25.7836856842041	6.29251766204834	0.0178262684494257	0.020423661917448	0.0103587592020631	-0.00100484199356288	NaN	62.5952606201172
795	124.541168212891	-26.4330348968506	6.61719226837158	0.0168522447347641	0.0288651939481497	0.00938473641872406	0.00289124972186983	NaN	62.2705841064453
796	124.541168212891	-25.7836856842041	6.48732233047485	0.0178262684494257	0.0233457311987877	0.0226963832974434	0.00386527273803949	NaN	62.2705841064453
797	123.242469787598	-25.7836856842041	6.61719226837158	0.011982130818069	0.0265924744307995	0.0145795252174139	-0.000355493422830477	NaN	61.6212348937988
798	124.541168212891	-26.7577095031738	6.61719226837158	0.0116574559360743	0.0158782228827477	-3.08191010844894e-05	0.00354059832170606	NaN	62.2705841064453
799	124.541168212891	-26.7577095031738	6.5522575378418	0.011982130818069	0.0158782228827477	0.00159255252219737	0.0022419011220336	NaN	62.2705841064453
800	125.839866638184	-26.7577095031738	6.48732233047485	0.0142548503354192	0.00711201597005129	0.00386527273803949	0.00191722682211548	NaN	62.9199333190918
801	123.242469787598	-25.7836856842041	6.42238759994507	0.012956153601408	0.00483929552137852	-0.000355493422830477	0.00483929552137852	NaN	61.6212348937988
802	123.242469787598	-26.1083602905273	6.42238759994507	0.00321592413820326	-0.000355493422830477	0.000943203864153475	0.00483929552137852	NaN	61.6212348937988
803	123.891822814941	-25.4590110778809	6.68212699890137	0.00386527273803949	0.0022419011220336	-0.0113944197073579	-0.000680167751852423	NaN	61.9459114074707
804	123.891822814941	-25.7836856842041	6.48732233047485	-0.00132951640989631	-0.0185372550040483	-0.0263294391334057	-0.00392691092565656	NaN	61.9459114074707
805	125.190521240234	-26.1083602905273	6.5522575378418	-0.0136671401560307	-0.0286021586507559	-0.0221086721867323	0.000618529506027699	NaN	62.5952606201172
806	123.242469787598	-25.4590110778809	6.42238759994507	-0.0136671401560307	-0.0286021586507559	-0.0195112787187099	-0.0026282137259841	NaN	61.6212348937988
807	123.891822814941	-25.4590110778809	6.68212699890137	-0.0107450718060136	-0.000680167751852423	-0.0217839982360601	0.00354059832170606	NaN	61.9459114074707
808	125.190521240234	-26.7577095031738	7.00680112838745	-0.00814767740666866	-0.0113944197073579	-0.0104203969240189	0.00126787810586393	NaN	62.5952606201172
809	124.541168212891	-26.4330348968506	7.07173633575439	-0.00619963090866804	-0.00392691092565656	-0.0175632312893867	-0.00912170019000769	NaN	62.2705841064453
810	125.190521240234	-26.4330348968506	6.5522575378418	-0.000680167751852423	-0.00522560812532902	-0.00100484199356288	0.00159255252219737	NaN	62.5952606201172
811	125.190521240234	-26.4330348968506	6.8119969367981	0.00289124972186983	-0.00425158534198999	-0.00327756232582033	0.00613799272105098	NaN	62.5952606201172
812	125.190521240234	-26.7577095031738	5.90290880203247	-0.00392691092565656	-3.08191010844894e-05	-0.00652430532500148	0.00776136433705688	NaN	62.5952606201172
813	122.593124389648	-25.4590110778809	5.83797359466553	0.00418994715437293	0.00126787810586393	-0.00555028254166245	0.0022419011220336	NaN	61.2965621948242
814	125.839866638184	-26.4330348968506	6.29251766204834	0.0113327819854021	0.012956153601408	0.0116574559360743	0.000943203864153475	NaN	62.9199333190918
815	123.242469787598	-25.7836856842041	6.94186639785767	0.0132808275520802	0.0295145437121391	0.0152288740500808	-0.00879702530801296	NaN	61.6212348937988
816	125.839866638184	-27.0823841094971	6.5522575378418	0.00841071270406246	0.0236704051494598	0.0188002903014421	-3.08191010844894e-05	NaN	62.9199333190918
817	125.190521240234	-25.4590110778809	6.29251766204834	0.0158782228827477	0.0136055024340749	0.0288651939481497	0.000618529506027699	NaN	62.5952606201172
818	122.593124389648	-25.4590110778809	6.48732233047485	0.00873538758605719	0.0239950809627771	0.00678734155371785	-0.00327756232582033	NaN	61.2965621948242
819	123.242469787598	-25.4590110778809	6.5522575378418	0.00483929552137852	0.0132808275520802	0.0175015944987535	0.000943203864153475	NaN	61.6212348937988
820	123.242469787598	-24.809663772583	6.68212699890137	0.00873538758605719	0.00711201597005129	-0.00587495695799589	-0.000680167751852423	NaN	61.6212348937988
821	122.593124389648	-25.4590110778809	6.03277826309204	0.00613799272105098	0.00841071270406246	0.00256657530553639	0.00386527273803949	NaN	61.2965621948242
822	123.891822814941	-26.7577095031738	5.96784353256226	0.000943203864153475	0.00191722682211548	0.0100340843200684	-0.00425158534198999	NaN	61.9459114074707
823	122.593124389648	-26.4330348968506	5.96784353256226	-0.00944637414067984	0.00354059832170606	-0.0100957229733467	0.0106834331527352	NaN	61.2965621948242
824	123.242469787598	-26.4330348968506	5.96784353256226	-0.0162645354866982	-0.0253554154187441	-0.0247060675173998	-0.00392691092565656	NaN	61.6212348937988
825	121.943778991699	-25.1343383789063	6.16264820098877	-0.0250307414680719	-0.0182125810533762	-0.0165892094373703	0.00386527273803949	NaN	60.9718894958496
826	122.593124389648	-26.1083602905273	7.07173633575439	-0.00814767740666866	-0.023407369852066	-0.0117190945893526	0.00516396993771195	NaN	61.2965621948242
827	119.995727539063	-25.1343383789063	5.90290880203247	-0.0162645354866982	-0.0149658378213644	-0.00944637414067984	0.00743668992072344	NaN	59.9978637695313
828	121.294425964355	-26.1083602905273	6.61719226837158	-0.0100957229733467	-0.00392691092565656	-0.0120437685400248	0.000618529506027699	NaN	60.6472129821777
829	122.593124389648	-26.1083602905273	6.03277826309204	-0.0195112787187099	-0.00749832857400179	-0.00847235135734081	-3.08191010844894e-05	NaN	61.2965621948242
830	122.593124389648	-26.1083602905273	5.96784353256226	0.000293855206109583	-0.00295288790948689	-0.00847235135734081	0.000618529506027699	NaN	61.2965621948242
831	121.294425964355	-26.4330348968506	6.09771347045898	-0.0126931173726916	-0.00652430532500148	-0.00912170019000769	0.00581331877037883	NaN	60.6472129821777
832	119.995727539063	-25.1343383789063	6.09771347045898	-0.0100957229733467	-0.00132951640989631	0.00256657530553639	0.000293855206109583	NaN	59.9978637695313
833	121.294425964355	-25.4590110778809	5.77303886413574	-0.00490093370899558	0.00418994715437293	-0.00197886489331722	0.00808603875339031	NaN	60.6472129821777
834	119.995727539063	-24.4849891662598	6.35745286941528	0.00256657530553639	0.0197743140161037	0.0178262684494257	-0.00782300252467394	NaN	59.9978637695313
835	120.645080566406	-25.4590110778809	6.48732233047485	0.0181509424000978	0.0269171483814716	0.0239950809627771	-3.08191010844894e-05	NaN	60.3225402832031
836	120.645080566406	-24.809663772583	6.03277826309204	0.00451462110504508	0.01847561635077	0.01847561635077	-0.00295288790948689	NaN	60.3225402832031
837	121.943778991699	-26.1083602905273	6.22758293151855	0.012956153601408	0.0288651939481497	0.0220470335334539	0.00256657530553639	NaN	60.9718894958496
838	122.593124389648	-25.7836856842041	7.07173633575439	-0.00132951640989631	0.011982130818069	0.00126787810586393	0.00289124972186983	NaN	61.2965621948242
839	121.294425964355	-26.4330348968506	6.87693166732788	0.00386527273803949	0.0100340843200684	0.00451462110504508	-0.00295288790948689	NaN	60.6472129821777
840	121.294425964355	-25.7836856842041	6.68212699890137	0.0113327819854021	0.00386527273803949	0.000293855206109583	0.000618529506027699	NaN	60.6472129821777
841	121.943778991699	-26.4330348968506	6.87693166732788	0.00256657530553639	0.000943203864153475	0.00483929552137852	0.00191722682211548	NaN	60.9718894958496
842	120.645080566406	-24.809663772583	6.61719226837158	-0.00100484199356288	0.00126787810586393	0.0103587592020631	-0.00132951640989631	NaN	60.3225402832031
843	121.943778991699	-26.1083602905273	7.07173633575439	-0.00457625929266214	0.00646266713738441	-0.000680167751852423	-0.00100484199356288	NaN	60.9718894958496
844	121.943778991699	-25.7836856842041	6.94186639785767	-0.0139918150380254	-0.0149658378213644	-0.0188619289547205	-0.00717365415766835	NaN	60.9718894958496
845	119.346382141113	-24.809663772583	6.35745286941528	-0.0182125810533762	-0.0146411629393697	-0.0273034609854221	0.00126787810586393	NaN	59.6731910705566
846	121.943778991699	-25.7836856842041	6.68212699890137	-0.0204853005707264	-0.017887907102704	-0.00879702530801296	-0.0026282137259841	NaN	60.9718894958496
847	123.242469787598	-25.1343383789063	6.5522575378418	-0.0143164889886975	-0.0266541130840778	-0.0139918150380254	0.00256657530553639	NaN	61.6212348937988
848	121.294425964355	-24.4849891662598	6.48732233047485	-0.0159398596733809	-0.0195112787187099	-0.0191866029053926	0.00418994715437293	NaN	60.6472129821777
849	121.294425964355	-24.809663772583	7.07173633575439	-0.0113944197073579	-0.00425158534198999	-0.0133424662053585	0.000618529506027699	NaN	60.6472129821777
850	121.294425964355	-24.809663772583	6.8119969367981	-0.00522560812532902	-0.00197886489331722	-0.00782300252467394	-0.000355493422830477	NaN	60.6472129821777
851	119.995727539063	-24.809663772583	6.5522575378418	0.0022419011220336	0.00548864435404539	-0.00684897974133492	0.000618529506027699	NaN	59.9978637695313
852	120.645080566406	-24.4849891662598	5.70810413360596	-0.0026282137259841	-0.00522560812532902	-0.000680167751852423	-0.00197886489331722	NaN	60.3225402832031
853	122.593124389648	-25.4590110778809	5.83797359466553	-0.00327756232582033	0.00938473641872406	-0.00912170019000769	0.00613799272105098	NaN	61.2965621948242
854	121.294425964355	-24.4849891662598	6.61719226837158	0.0171769186854362	0.0136055024340749	0.0165275707840919	-0.00814767740666866	NaN	60.6472129821777
855	121.943778991699	-25.7836856842041	7.13667106628418	0.036657378077507	0.0246444288641214	0.0103587592020631	-0.00295288790948689	NaN	60.9718894958496
856	120.645080566406	-24.1603145599365	6.61719226837158	0.00938473641872406	0.0188002903014421	0.0236704051494598	-0.00100484199356288	NaN	60.3225402832031
857	121.943778991699	-24.4849891662598	6.68212699890137	0.00289124972186983	0.0239950809627771	0.0178262684494257	0.00289124972186983	NaN	60.9718894958496
858	123.242469787598	-25.7836856842041	6.68212699890137	0.0259431265294552	0.00970941036939621	0.00418994715437293	-0.00717365415766835	NaN	61.6212348937988
859	123.242469787598	-25.7836856842041	6.09771347045898	0.0106834331527352	0.0136055024340749	0.00548864435404539	-0.00100484199356288	NaN	61.6212348937988
860	123.242469787598	-25.4590110778809	6.09771347045898	0.00191722682211548	0.00743668992072344	0.00516396993771195	-0.00490093370899558	NaN	61.6212348937988
861	122.593124389648	-24.809663772583	6.09771347045898	0.00873538758605719	0.00289124972186983	0.00646266713738441	-0.00132951640989631	NaN	61.2965621948242
862	121.943778991699	-23.8356399536133	6.35745286941528	0.00548864435404539	0.00873538758605719	0.00841071270406246	0.00483929552137852	NaN	60.9718894958496
863	122.593124389648	-24.809663772583	6.5522575378418	-3.08191010844894e-05	0.00581331877037883	-0.00587495695799589	0.01100810803473	NaN	61.2965621948242
864	121.943778991699	-24.4849891662598	6.42238759994507	-0.00977104809135199	-0.0100957229733467	-0.0195112787187099	-0.000680167751852423	NaN	60.9718894958496
865	125.190521240234	-25.4590110778809	5.83797359466553	-0.0139918150380254	-0.0162645354866982	-0.0253554154187441	-0.000680167751852423	NaN	62.5952606201172
866	121.294425964355	-24.1603145599365	6.03277826309204	-0.0169138833880424	-0.0172385573387146	-0.0100957229733467	0.00321592413820326	NaN	60.6472129821777
867	124.541168212891	-26.1083602905273	6.29251766204834	-0.00912170019000769	-0.0191866029053926	-0.0182125810533762	-0.00749832857400179	NaN	62.2705841064453
868	122.593124389648	-23.8356399536133	5.64316940307617	-0.00555028254166245	0.000618529506027699	-0.0104203969240189	0.00516396993771195	NaN	61.2965621948242
869	123.242469787598	-24.809663772583	6.48732233047485	-0.00782300252467394	-0.00782300252467394	-0.00749832857400179	-0.0120437685400248	NaN	61.6212348937988
870	121.294425964355	-24.1603145599365	6.61719226837158	0.00354059832170606	0.00776136433705688	-0.0110697457566857	-0.00360223650932312	NaN	60.6472129821777
871	122.593124389648	-24.4849891662598	6.5522575378418	-0.00295288790948689	-0.00360223650932312	-0.000355493422830477	0.00841071270406246	NaN	61.2965621948242
872	123.242469787598	-24.4849891662598	6.68212699890137	0.0022419011220336	0.00159255252219737	-3.08191010844894e-05	-0.00327756232582033	NaN	61.6212348937988
873	125.190521240234	-25.4590110778809	6.94186639785767	0.000943203864153475	0.00191722682211548	-0.0107450718060136	0.00126787810586393	NaN	62.5952606201172
874	122.593124389648	-25.1343383789063	6.5522575378418	0.0113327819854021	0.0162028968334198	0.0100340843200684	-0.00652430532500148	NaN	61.2965621948242
875	122.593124389648	-26.1083602905273	6.68212699890137	0.0113327819854021	0.0233457311987877	0.0152288740500808	-3.08191010844894e-05	NaN	61.2965621948242
876	123.242469787598	-25.4590110778809	6.61719226837158	0.012956153601408	0.0233457311987877	0.0175015944987535	-0.00230353930965066	NaN	61.6212348937988
877	121.943778991699	-24.4849891662598	6.61719226837158	0.00386527273803949	0.0249691028147936	0.0197743140161037	0.00548864435404539	NaN	60.9718894958496
878	121.294425964355	-24.4849891662598	6.74706172943115	0.00743668992072344	0.0123068047687411	0.00743668992072344	0.0103587592020631	NaN	60.6472129821777
879	122.593124389648	-24.4849891662598	5.83797359466553	0.00906006153672934	0.00743668992072344	0.000293855206109583	0.00418994715437293	NaN	61.2965621948242
880	120.645080566406	-24.1603145599365	5.51329946517944	0.00548864435404539	0.0126314787194133	0.0116574559360743	-0.00457625929266214	NaN	60.3225402832031
881	122.593124389648	-24.809663772583	6.42238759994507	-0.000355493422830477	0.00354059832170606	0.00418994715437293	-0.00327756232582033	NaN	61.2965621948242
882	122.593124389648	-25.7836856842041	5.96784353256226	0.0132808275520802	0.00386527273803949	0.00289124972186983	0.00808603875339031	NaN	61.2965621948242
883	123.242469787598	-24.809663772583	5.83797359466553	0.000293855206109583	0.00354059832170606	0.000293855206109583	0.00354059832170606	NaN	61.6212348937988
884	121.943778991699	-24.4849891662598	7.00680112838745	-0.0130177913233638	-0.0165892094373703	-0.0185372550040483	0.00321592413820326	NaN	60.9718894958496
885	123.891822814941	-25.7836856842041	6.94186639785767	-0.0117190945893526	-0.0350956469774246	-0.0201606266200542	-0.00684897974133492	NaN	61.9459114074707
886	121.294425964355	-24.4849891662598	6.48732233047485	-0.0146411629393697	-0.0247060675173998	-0.0286021586507559	0.0022419011220336	NaN	60.6472129821777
887	123.891822814941	-25.7836856842041	6.16264820098877	-0.0165892094373703	-0.0237320438027382	-0.0159398596733809	0.00483929552137852	NaN	61.9459114074707
888	123.242469787598	-25.4590110778809	6.16264820098877	-0.00749832857400179	-0.0169138833880424	-0.0120437685400248	0.0022419011220336	NaN	61.6212348937988
889	123.242469787598	-25.4590110778809	6.61719226837158	0.000293855206109583	-0.0195112787187099	-0.00230353930965066	-0.00587495695799589	NaN	61.6212348937988
890	121.943778991699	-24.809663772583	6.74706172943115	0.000618529506027699	-0.0201606266200542	-0.00327756232582033	-0.00652430532500148	NaN	60.9718894958496
891	122.593124389648	-25.1343383789063	6.48732233047485	0.00451462110504508	-0.00814767740666866	-0.000355493422830477	-0.000680167751852423	NaN	61.2965621948242
892	123.891822814941	-26.1083602905273	6.61719226837158	0.00581331877037883	-0.0104203969240189	-0.0026282137259841	0.00191722682211548	NaN	61.9459114074707
893	122.593124389648	-26.1083602905273	6.48732233047485	0.00646266713738441	0.00906006153672934	0.000618529506027699	0.00386527273803949	NaN	61.2965621948242
894	122.593124389648	-26.4330348968506	6.8119969367981	0.0145795252174139	0.0116574559360743	0.00516396993771195	-3.08191010844894e-05	NaN	61.2965621948242
895	121.943778991699	-25.1343383789063	6.68212699890137	0.00938473641872406	0.020423661917448	0.0188002903014421	-0.00457625929266214	NaN	60.9718894958496
896	123.242469787598	-26.1083602905273	6.94186639785767	0.0181509424000978	0.011982130818069	0.0220470335334539	0.00646266713738441	NaN	61.6212348937988
897	123.242469787598	-26.4330348968506	6.61719226837158	0.0165275707840919	0.0217223595827818	0.0230210572481155	0.00711201597005129	NaN	61.6212348937988
898	122.593124389648	-25.4590110778809	6.5522575378418	0.0171769186854362	0.0106834331527352	0.013930176384747	0.00678734155371785	NaN	61.2965621948242
899	123.242469787598	-25.1343383789063	6.48732233047485	0.00841071270406246	0.0022419011220336	-0.00132951640989631	-0.00295288790948689	NaN	61.6212348937988
900	123.242469787598	-26.4330348968506	6.61719226837158	0.0132808275520802	0.00711201597005129	0.00451462110504508	-0.00684897974133492	NaN	61.6212348937988
901	124.541168212891	-26.7577095031738	6.94186639785767	-0.000680167751852423	0.000943203864153475	0.00938473641872406	-0.00295288790948689	NaN	62.2705841064453
902	121.943778991699	-26.4330348968506	7.00680112838745	-0.000680167751852423	-0.00522560812532902	-0.00295288790948689	0.00418994715437293	NaN	60.9718894958496
903	124.541168212891	-26.7577095031738	6.61719226837158	-0.000355493422830477	0.00483929552137852	0.00191722682211548	-0.00100484199356288	NaN	62.2705841064453
904	123.891822814941	-26.7577095031738	6.5522575378418	-0.00555028254166245	-0.0113944197073579	-0.0165892094373703	-0.000355493422830477	NaN	61.9459114074707
905	123.242469787598	-26.7577095031738	6.74706172943115	-0.00555028254166245	-0.0224333461374044	-0.0182125810533762	-0.00522560812532902	NaN	61.6212348937988
906	122.593124389648	-25.4590110778809	5.77303886413574	-0.0133424662053585	-0.0266541130840778	-0.0201606266200542	0.000943203864153475	NaN	61.2965621948242
907	121.943778991699	-26.7577095031738	6.16264820098877	-0.00717365415766835	-0.0305502042174339	-0.0120437685400248	-0.00295288790948689	NaN	60.9718894958496
908	123.891822814941	-27.0823841094971	7.00680112838745	-0.00619963090866804	-0.0133424662053585	-0.0185372550040483	-0.00197886489331722	NaN	61.9459114074707
909	122.593124389648	-25.7836856842041	6.42238759994507	-0.0130177913233638	-0.0175632312893867	-0.0172385573387146	-0.00457625929266214	NaN	61.2965621948242
910	121.943778991699	-25.4590110778809	6.5522575378418	0.00451462110504508	-0.0117190945893526	-0.00327756232582033	-0.0100957229733467	NaN	60.9718894958496
911	121.943778991699	-25.7836856842041	6.48732233047485	-0.00360223650932312	-0.0143164889886975	-0.00197886489331722	0.00191722682211548	NaN	60.9718894958496
912	122.593124389648	-25.7836856842041	5.96784353256226	0.00451462110504508	-0.00619963090866804	0.00321592413820326	0.00451462110504508	NaN	61.2965621948242
913	124.541168212891	-27.0823841094971	6.94186639785767	0.00646266713738441	-0.00327756232582033	0.00256657530553639	-0.00230353930965066	NaN	62.2705841064453
914	123.891822814941	-27.4070568084717	7.00680112838745	0.00451462110504508	0.00516396993771195	0.012956153601408	-3.08191010844894e-05	NaN	61.9459114074707
915	123.891822814941	-27.0823841094971	6.42238759994507	0.0226963832974434	0.0191249661147594	0.01847561635077	-0.00619963090866804	NaN	61.9459114074707
916	122.593124389648	-25.7836856842041	6.61719226837158	0.0100340843200684	0.011982130818069	0.0220470335334539	0.00970941036939621	NaN	61.2965621948242
917	123.242469787598	-27.0823841094971	6.8119969367981	0.0207483377307653	0.0178262684494257	0.0168522447347641	-0.00132951640989631	NaN	61.6212348937988
918	123.242469787598	-26.7577095031738	5.96784353256226	0.00386527273803949	0.012956153601408	0.0142548503354192	0.00126787810586393	NaN	61.6212348937988
919	123.242469787598	-26.1083602905273	6.35745286941528	0.00841071270406246	0.00354059832170606	0.00743668992072344	-0.0026282137259841	NaN	61.6212348937988
920	121.943778991699	-25.7836856842041	6.61719226837158	0.00776136433705688	-0.00132951640989631	0.0100340843200684	-0.000680167751852423	NaN	60.9718894958496
921	121.943778991699	-25.4590110778809	5.57823419570923	0.00386527273803949	-0.00944637414067984	0.000293855206109583	-0.00295288790948689	NaN	60.9718894958496
922	122.593124389648	-25.7836856842041	5.77303886413574	0.000618529506027699	-0.00100484199356288	0.0136055024340749	0.000618529506027699	NaN	61.2965621948242
923	122.593124389648	-25.1343383789063	6.48732233047485	-3.08191010844894e-05	-0.000355493422830477	-0.0156151866540313	-0.00392691092565656	NaN	61.2965621948242
924	122.593124389648	-26.7577095031738	6.16264820098877	-0.00879702530801296	-0.0162645354866982	-0.0217839982360601	0.00873538758605719	NaN	61.2965621948242
925	121.943778991699	-25.4590110778809	6.09771347045898	-0.0104203969240189	-0.00555028254166245	-0.017887907102704	-0.00782300252467394	NaN	60.9718894958496
926	124.541168212891	-26.4330348968506	6.22758293151855	-0.0120437685400248	-0.0292515084147453	-0.0250307414680719	-3.08191010844894e-05	NaN	62.2705841064453
927	123.891822814941	-25.1343383789063	5.57823419570923	-0.0133424662053585	-0.0221086721867323	-0.00944637414067984	-0.00295288790948689	NaN	61.9459114074707
928	122.593124389648	-25.4590110778809	6.03277826309204	-0.00684897974133492	-0.0100957229733467	-0.00912170019000769	-0.00749832857400179	NaN	61.2965621948242
929	123.891822814941	-25.7836856842041	6.87693166732788	-0.00912170019000769	-0.0110697457566857	-0.0104203969240189	-0.00652430532500148	NaN	61.9459114074707
930	123.242469787598	-26.1083602905273	7.00680112838745	0.000943203864153475	-0.00555028254166245	-0.00652430532500148	0.00159255252219737	NaN	61.6212348937988
931	123.891822814941	-26.1083602905273	7.07173633575439	-0.00295288790948689	-0.00490093370899558	-0.00522560812532902	0.00321592413820326	NaN	61.9459114074707
932	122.593124389648	-25.4590110778809	5.90290880203247	-0.00457625929266214	0.000293855206109583	0.0022419011220336	0.00418994715437293	NaN	61.2965621948242
933	121.294425964355	-24.1603145599365	5.70810413360596	0.00256657530553639	0.00159255252219737	0.00743668992072344	-0.000355493422830477	NaN	60.6472129821777
934	123.242469787598	-24.4849891662598	6.03277826309204	0.0149041991680861	0.0103587592020631	0.00581331877037883	-0.00555028254166245	NaN	61.6212348937988
935	123.242469787598	-24.809663772583	5.64316940307617	0.0301638916134834	0.0285405199974775	0.0243197549134493	-0.00555028254166245	NaN	61.6212348937988
936	123.242469787598	-26.1083602905273	6.94186639785767	0.00711201597005129	0.0191249661147594	0.020423661917448	0.00159255252219737	NaN	61.6212348937988
937	123.242469787598	-25.4590110778809	7.07173633575439	0.0252937767654657	0.0239950809627771	0.0136055024340749	0.00159255252219737	NaN	61.6212348937988
938	123.242469787598	-25.1343383789063	6.35745286941528	0.00548864435404539	0.0162028968334198	0.00581331877037883	-0.000680167751852423	NaN	61.6212348937988
939	122.593124389648	-24.1603145599365	6.48732233047485	0.0116574559360743	0.00613799272105098	0.000293855206109583	-0.00392691092565656	NaN	61.2965621948242
940	121.943778991699	-25.1343383789063	6.5522575378418	0.00516396993771195	0.00776136433705688	-0.000680167751852423	-0.00165419070981443	NaN	60.9718894958496
941	123.242469787598	-25.4590110778809	6.61719226837158	0.00386527273803949	0.00191722682211548	-0.000355493422830477	0.00678734155371785	NaN	61.6212348937988
942	123.242469787598	-26.7577095031738	7.00680112838745	0.00483929552137852	0.00516396993771195	0.00711201597005129	0.00321592413820326	NaN	61.6212348937988
943	123.891822814941	-25.1343383789063	7.13667106628418	0.0100340843200684	0.00289124972186983	-0.00327756232582033	0.00613799272105098	NaN	61.9459114074707
944	121.943778991699	-24.4849891662598	6.8119969367981	-0.0130177913233638	-0.0221086721867323	-0.0305502042174339	-0.00522560812532902	NaN	60.9718894958496
945	120.645080566406	-24.4849891662598	6.42238759994507	-0.0100957229733467	-0.023407369852066	-0.0224333461374044	-0.0104203969240189	NaN	60.3225402832031
946	121.943778991699	-26.1083602905273	6.94186639785767	-0.00912170019000769	-0.0328229255974293	-0.0243813935667276	0.00126787810586393	NaN	60.9718894958496
947	123.891822814941	-25.7836856842041	6.87693166732788	-0.0146411629393697	-0.0221086721867323	-0.0139918150380254	-0.00132951640989631	NaN	61.9459114074707
948	122.593124389648	-24.4849891662598	6.74706172943115	-0.00944637414067984	-0.0165892094373703	-0.0100957229733467	-0.00457625929266214	NaN	61.2965621948242
949	121.943778991699	-24.4849891662598	6.74706172943115	-0.00392691092565656	-0.00717365415766835	-0.00847235135734081	-0.00165419070981443	NaN	60.9718894958496
950	122.593124389648	-25.1343383789063	6.5522575378418	0.000293855206109583	-0.0026282137259841	-0.00392691092565656	-0.00132951640989631	NaN	61.2965621948242
951	121.943778991699	-24.809663772583	6.35745286941528	0.00483929552137852	-0.00555028254166245	-0.00782300252467394	-0.00522560812532902	NaN	60.9718894958496
952	121.943778991699	-24.809663772583	6.35745286941528	0.000618529506027699	-0.000355493422830477	-0.00425158534198999	0.00516396993771195	NaN	60.9718894958496
953	123.891822814941	-25.4590110778809	6.8119969367981	0.000618529506027699	0.00483929552137852	-0.00652430532500148	-0.00100484199356288	NaN	61.9459114074707
954	122.593124389648	-24.809663772583	6.74706172943115	0.00483929552137852	0.0191249661147594	0.00776136433705688	-0.00490093370899558	NaN	61.2965621948242
955	123.242469787598	-25.4590110778809	6.94186639785767	0.01100810803473	0.0288651939481497	0.0136055024340749	0.00321592413820326	NaN	61.6212348937988
956	121.943778991699	-25.4590110778809	6.42238759994507	0.0265924744307995	0.0230210572481155	0.0178262684494257	0.00613799272105098	NaN	60.9718894958496
957	122.593124389648	-24.1603145599365	6.74706172943115	0.00873538758605719	0.0210730116814375	0.0171769186854362	0.00191722682211548	NaN	61.2965621948242
958	123.891822814941	-25.7836856842041	6.87693166732788	0.000618529506027699	0.0162028968334198	0.0022419011220336	0.0100340843200684	NaN	61.9459114074707
959	122.593124389648	-25.4590110778809	7.00680112838745	0.00743668992072344	0.00516396993771195	-0.00295288790948689	-0.00522560812532902	NaN	61.2965621948242
960	123.242469787598	-26.4330348968506	7.13667106628418	0.0106834331527352	-0.000680167751852423	0.00256657530553639	-0.00165419070981443	NaN	61.6212348937988
961	121.943778991699	-25.4590110778809	6.74706172943115	0.00256657530553639	0.00743668992072344	0.00159255252219737	0.00354059832170606	NaN	60.9718894958496
962	123.242469787598	-25.1343383789063	6.5522575378418	0.00711201597005129	0.00256657530553639	-0.000355493422830477	0.00418994715437293	NaN	61.6212348937988
963	121.294425964355	-24.4849891662598	6.29251766204834	0.00711201597005129	0.00516396993771195	-0.0026282137259841	-0.00619963090866804	NaN	60.6472129821777
964	122.593124389648	-25.1343383789063	6.61719226837158	-0.0117190945893526	-0.00100484199356288	-0.0324982516467571	0.00970941036939621	NaN	61.2965621948242
965	123.242469787598	-25.4590110778809	6.8119969367981	-0.0152905117720366	-0.00749832857400179	-0.0211346503347158	-0.00230353930965066	NaN	61.6212348937988
966	122.593124389648	-24.809663772583	6.8119969367981	-0.0117190945893526	-0.023407369852066	-0.0133424662053585	0.00191722682211548	NaN	61.2965621948242
967	123.891822814941	-25.7836856842041	6.68212699890137	-0.0146411629393697	-0.0162645354866982	-0.0217839982360601	-0.00197886489331722	NaN	61.9459114074707
968	124.541168212891	-26.1083602905273	5.83797359466553	-0.0126931173726916	-0.0110697457566857	-0.0136671401560307	0.000943203864153475	NaN	62.2705841064453
969	122.593124389648	-25.1343383789063	5.57823419570923	-0.00847235135734081	-0.00684897974133492	-0.00327756232582033	-0.00295288790948689	NaN	61.2965621948242
970	123.242469787598	-25.1343383789063	5.77303886413574	-0.00522560812532902	-0.00879702530801296	-0.00360223650932312	-0.00652430532500148	NaN	61.6212348937988
971	123.242469787598	-25.7836856842041	5.96784353256226	-0.000680167751852423	-0.000680167751852423	-0.00847235135734081	0.00711201597005129	NaN	61.6212348937988
972	125.190521240234	-26.1083602905273	6.94186639785767	-0.00652430532500148	-0.00425158534198999	-0.00132951640989631	0.00711201597005129	NaN	62.5952606201172
973	123.242469787598	-25.4590110778809	6.5522575378418	0.00191722682211548	0.000943203864153475	0.00159255252219737	-0.0026282137259841	NaN	61.6212348937988
974	124.541168212891	-26.4330348968506	6.48732233047485	0.000943203864153475	0.0233457311987877	0.00841071270406246	-0.00100484199356288	NaN	62.2705841064453
975	121.943778991699	-25.7836856842041	6.5522575378418	0.00678734155371785	0.0252937767654657	0.0168522447347641	-0.00782300252467394	NaN	60.9718894958496
976	125.190521240234	-25.7836856842041	6.61719226837158	0.0149041991680861	0.0194496400654316	0.0158782228827477	0.00191722682211548	NaN	62.5952606201172
977	122.593124389648	-24.1603145599365	6.22758293151855	0.0191249661147594	0.01847561635077	0.01847561635077	0.00711201597005129	NaN	61.2965621948242
978	123.242469787598	-25.1343383789063	6.5522575378418	0.0171769186854362	0.0252937767654657	0.00776136433705688	-0.000355493422830477	NaN	61.6212348937988
979	122.593124389648	-24.4849891662598	6.09771347045898	0.00808603875339031	0.01100810803473	0.00126787810586393	0.00354059832170606	NaN	61.2965621948242
980	123.891822814941	-25.1343383789063	6.22758293151855	0.012956153601408	0.00743668992072344	0.000618529506027699	0.00126787810586393	NaN	61.9459114074707
981	121.294425964355	-24.1603145599365	6.29251766204834	0.00938473641872406	0.00970941036939621	0.00581331877037883	0.00126787810586393	NaN	60.6472129821777
982	124.541168212891	-26.4330348968506	6.42238759994507	0.0103587592020631	-0.00555028254166245	-0.00197886489331722	0.00808603875339031	NaN	62.2705841064453
983	121.943778991699	-24.809663772583	6.42238759994507	0.00386527273803949	0.00451462110504508	-0.00717365415766835	-0.00327756232582033	NaN	60.9718894958496
984	124.541168212891	-25.1343383789063	6.61719226837158	-0.0139918150380254	-0.0256800893694162	-0.0324982516467571	-0.00197886489331722	NaN	62.2705841064453
985	125.190521240234	-26.1083602905273	6.48732233047485	-0.0143164889886975	-0.0201606266200542	-0.023407369852066	-0.0026282137259841	NaN	62.5952606201172
986	123.242469787598	-24.809663772583	6.16264820098877	-0.0126931173726916	-0.00749832857400179	-0.0263294391334057	0.00646266713738441	NaN	61.6212348937988
987	123.242469787598	-24.4849891662598	6.42238759994507	-0.0123684434220195	-0.0156151866540313	-0.0143164889886975	0.00354059832170606	NaN	61.6212348937988
988	124.541168212891	-26.1083602905273	6.61719226837158	-0.00327756232582033	-0.0146411629393697	-0.0224333461374044	-0.000680167751852423	NaN	62.2705841064453
989	123.242469787598	-25.7836856842041	6.74706172943115	-0.00879702530801296	-0.0133424662053585	-0.00977104809135199	-0.00132951640989631	NaN	61.6212348937988
990	124.541168212891	-26.1083602905273	6.68212699890137	-3.08191010844894e-05	-0.00944637414067984	-0.0104203969240189	-0.0026282137259841	NaN	62.2705841064453
991	124.541168212891	-25.7836856842041	5.57823419570923	-0.0104203969240189	-0.00555028254166245	-0.00879702530801296	-0.00165419070981443	NaN	62.2705841064453
992	125.190521240234	-26.1083602905273	5.77303886413574	-0.00457625929266214	-0.00360223650932312	-0.00652430532500148	0.00256657530553639	NaN	62.5952606201172
993	122.593124389648	-25.7836856842041	6.42238759994507	-0.00197886489331722	0.0116574559360743	-0.00327756232582033	-0.00327756232582033	NaN	61.2965621948242
994	124.541168212891	-26.1083602905273	6.61719226837158	0.0100340843200684	0.0175015944987535	0.00743668992072344	-0.00587495695799589	NaN	62.2705841064453
995	122.593124389648	-24.809663772583	6.68212699890137	0.0213976856321096	0.0275664981454611	0.0239950809627771	-0.00490093370899558	NaN	61.2965621948242
996	124.541168212891	-26.4330348968506	6.68212699890137	0.0298392176628113	0.0285405199974775	0.0175015944987535	0.00321592413820326	NaN	62.2705841064453
997	122.593124389648	-26.1083602905273	6.42238759994507	0.0149041991680861	0.0246444288641214	0.0194496400654316	0.00354059832170606	NaN	61.2965621948242
998	123.242469787598	-24.809663772583	6.42238759994507	0.0022419011220336	0.0207483377307653	0.0100340843200684	-0.00619963090866804	NaN	61.6212348937988
999	122.593124389648	-25.1343383789063	6.42238759994507	0.0142548503354192	0.00841071270406246	0.00581331877037883	-0.00619963090866804	NaN	61.2965621948242
1000	122.593124389648	-24.809663772583	6.42238759994507	0.0123068047687411	0.0106834331527352	-0.00717365415766835	0.00126787810586393	NaN	61.2965621948242
1001	123.891822814941	-25.7836856842041	6.94186639785767	0.0132808275520802	0.00418994715437293	0.00776136433705688	0.00289124972186983	NaN	61.9459114074707
1002	124.541168212891	-25.7836856842041	6.68212699890137	0.00354059832170606	0.00386527273803949	-0.00100484199356288	0.00548864435404539	NaN	62.2705841064453
1003	123.242469787598	-26.1083602905273	5.70810413360596	0.0022419011220336	0.00646266713738441	-0.00847235135734081	-0.00587495695799589	NaN	61.6212348937988
1004	124.541168212891	-26.1083602905273	5.83797359466553	-0.0123684434220195	-0.0136671401560307	-0.0208099745213985	0.00126787810586393	NaN	62.2705841064453
1005	122.593124389648	-25.1343383789063	6.5522575378418	-0.00782300252467394	-0.0260047651827335	-0.0240567177534103	-0.00327756232582033	NaN	61.2965621948242
1006	123.242469787598	-25.7836856842041	6.74706172943115	-0.0110697457566857	-0.0159398596733809	-0.0195112787187099	0.00256657530553639	NaN	61.6212348937988
1007	121.943778991699	-24.809663772583	6.74706172943115	-0.0169138833880424	-0.0224333461374044	-0.0156151866540313	0.0106834331527352	NaN	60.9718894958496
1008	123.242469787598	-26.1083602905273	6.68212699890137	-0.0100957229733467	-0.0126931173726916	-0.0224333461374044	-0.00295288790948689	NaN	61.6212348937988
1009	123.891822814941	-26.1083602905273	6.61719226837158	-0.00392691092565656	-0.000355493422830477	-0.00977104809135199	-0.00392691092565656	NaN	61.9459114074707
1010	124.541168212891	-26.1083602905273	6.48732233047485	-0.000680167751852423	-0.00197886489331722	-0.00392691092565656	-0.00327756232582033	NaN	62.2705841064453
1011	123.891822814941	-26.1083602905273	6.68212699890137	0.00126787810586393	0.00256657530553639	-0.00684897974133492	-0.00392691092565656	NaN	61.9459114074707
1012	123.891822814941	-26.1083602905273	6.8119969367981	-0.00100484199356288	-0.00847235135734081	-0.000680167751852423	0.00386527273803949	NaN	61.9459114074707
1013	122.593124389648	-24.4849891662598	7.07173633575439	0.00646266713738441	0.0022419011220336	-0.00327756232582033	0.00451462110504508	NaN	61.2965621948242
1014	123.242469787598	-24.809663772583	6.35745286941528	0.01100810803473	0.0175015944987535	0.0126314787194133	-0.000680167751852423	NaN	61.6212348937988
1015	123.891822814941	-25.4590110778809	6.68212699890137	0.0194496400654316	0.0220470335334539	0.0217223595827818	0.000943203864153475	NaN	61.9459114074707
1016	122.593124389648	-24.809663772583	7.00680112838745	0.0162028968334198	0.0226963832974434	0.0197743140161037	0.00711201597005129	NaN	61.2965621948242
1017	123.891822814941	-26.1083602905273	6.87693166732788	0.0178262684494257	0.0249691028147936	0.0145795252174139	0.0100340843200684	NaN	61.9459114074707
1018	125.190521240234	-26.1083602905273	7.00680112838745	0.0123068047687411	0.0210730116814375	0.0142548503354192	-0.00619963090866804	NaN	62.5952606201172
1019	123.891822814941	-26.4330348968506	7.00680112838745	0.00711201597005129	0.00938473641872406	0.00191722682211548	-0.0026282137259841	NaN	61.9459114074707
1020	124.541168212891	-26.1083602905273	6.68212699890137	0.00711201597005129	0.0116574559360743	0.00451462110504508	0.000943203864153475	NaN	62.2705841064453
1021	123.242469787598	-26.1083602905273	6.68212699890137	0.0113327819854021	0.00516396993771195	0.00418994715437293	-0.00295288790948689	NaN	61.6212348937988
1022	121.943778991699	-25.1343383789063	6.35745286941528	0.0022419011220336	0.00386527273803949	0.000618529506027699	0.00321592413820326	NaN	60.9718894958496
1023	123.242469787598	-26.1083602905273	6.87693166732788	0.00743668992072344	0.00938473641872406	-0.00425158534198999	0.00191722682211548	NaN	61.6212348937988
1024	124.541168212891	-26.1083602905273	6.29251766204834	0.00354059832170606	-0.0221086721867323	-0.0204853005707264	-0.00684897974133492	NaN	62.2705841064453
1025	121.943778991699	-24.809663772583	5.96784353256226	-0.00717365415766835	-0.0253554154187441	-0.0256800893694162	-0.0026282137259841	NaN	60.9718894958496
1026	124.541168212891	-26.1083602905273	6.61719226837158	-0.0107450718060136	-0.0195112787187099	-0.0204853005707264	-0.00814767740666866	NaN	62.2705841064453
1027	122.593124389648	-24.809663772583	5.90290880203247	-0.0100957229733467	-0.0182125810533762	-0.0217839982360601	0.00548864435404539	NaN	61.2965621948242
1028	121.294425964355	-24.809663772583	5.77303886413574	-0.00879702530801296	-0.0208099745213985	-0.0100957229733467	-0.00360223650932312	NaN	60.6472129821777
1029	123.242469787598	-26.1083602905273	6.09771347045898	0.0022419011220336	-0.00684897974133492	-0.0133424662053585	-0.00522560812532902	NaN	61.6212348937988
1030	124.541168212891	-26.1083602905273	6.94186639785767	-0.00555028254166245	-0.00652430532500148	-0.00684897974133492	-0.0026282137259841	NaN	62.2705841064453
1031	123.242469787598	-25.7836856842041	7.00680112838745	0.00321592413820326	-0.00522560812532902	0.00970941036939621	0.00126787810586393	NaN	61.6212348937988
1032	122.593124389648	-25.1343383789063	5.64316940307617	-0.000680167751852423	-0.00457625929266214	-0.0100957229733467	0.000618529506027699	NaN	61.2965621948242
1033	122.593124389648	-25.1343383789063	5.57823419570923	-0.00327756232582033	0.00418994715437293	0.00516396993771195	-3.08191010844894e-05	NaN	61.2965621948242
1034	121.294425964355	-24.809663772583	5.70810413360596	0.0100340843200684	0.0171769186854362	0.0123068047687411	-0.00717365415766835	NaN	60.6472129821777
1035	123.242469787598	-26.1083602905273	6.8119969367981	0.0233457311987877	0.0243197549134493	0.0155535480007529	0.00191722682211548	NaN	61.6212348937988
1036	121.943778991699	-24.809663772583	5.90290880203247	0.0171769186854362	0.0145795252174139	0.0230210572481155	-0.00230353930965066	NaN	60.9718894958496
1037	122.593124389648	-25.1343383789063	6.09771347045898	-0.00392691092565656	0.0262678004801273	0.013930176384747	0.0022419011220336	NaN	61.2965621948242
1038	124.541168212891	-26.1083602905273	5.96784353256226	0.0262678004801273	0.0188002903014421	0.00678734155371785	-0.00165419070981443	NaN	62.2705841064453
1039	123.242469787598	-26.4330348968506	6.87693166732788	-0.000355493422830477	0.0100340843200684	0.00126787810586393	-0.00555028254166245	NaN	61.6212348937988
1040	123.242469787598	-26.1083602905273	6.61719226837158	0.0249691028147936	0.00646266713738441	0.00386527273803949	-0.00100484199356288	NaN	61.6212348937988
1041	121.943778991699	-25.1343383789063	6.8119969367981	0.00776136433705688	0.011982130818069	0.0106834331527352	0.00516396993771195	NaN	60.9718894958496
1042	122.593124389648	-24.809663772583	6.68212699890137	0.00873538758605719	0.00451462110504508	-0.00230353930965066	0.00451462110504508	NaN	61.2965621948242
1043	121.294425964355	-25.4590110778809	6.74706172943115	-0.00132951640989631	0.00613799272105098	-0.00555028254166245	-0.00295288790948689	NaN	60.6472129821777
1044	122.593124389648	-24.809663772583	6.35745286941528	-0.00749832857400179	-0.00490093370899558	-0.0126931173726916	-0.00425158534198999	NaN	61.2965621948242
1045	123.891822814941	-25.1343383789063	6.48732233047485	-0.0136671401560307	-0.0169138833880424	-0.0243813935667276	-0.0026282137259841	NaN	61.9459114074707
1046	121.943778991699	-25.7836856842041	6.68212699890137	-0.00425158534198999	-0.0295761823654175	-0.0188619289547205	-0.00684897974133492	NaN	60.9718894958496
1047	122.593124389648	-26.1083602905273	6.5522575378418	-0.0117190945893526	-0.0152905117720366	-0.0198359526693821	0.00354059832170606	NaN	61.2965621948242
1048	120.645080566406	-25.1343383789063	6.8119969367981	-0.0191866029053926	-0.00847235135734081	-0.0152905117720366	0.00256657530553639	NaN	60.3225402832031
1049	122.593124389648	-26.1083602905273	6.87693166732788	-0.00847235135734081	-0.00392691092565656	-0.0169138833880424	0.00289124972186983	NaN	61.2965621948242
1050	123.242469787598	-26.4330348968506	5.83797359466553	-0.0100957229733467	-0.00360223650932312	-0.00295288790948689	-0.00619963090866804	NaN	61.6212348937988
1051	123.242469787598	-26.4330348968506	5.96784353256226	-0.00132951640989631	0.000293855206109583	-0.0107450718060136	0.00873538758605719	NaN	61.6212348937988
1052	123.891822814941	-25.7836856842041	6.09771347045898	-0.00327756232582033	-0.00879702530801296	-0.0026282137259841	-3.08191010844894e-05	NaN	61.9459114074707
1053	121.294425964355	-25.1343383789063	6.03277826309204	-0.0107450718060136	0.00678734155371785	-0.00879702530801296	-0.00100484199356288	NaN	60.6472129821777
1054	120.645080566406	-24.4849891662598	5.96784353256226	0.0210730116814375	0.0191249661147594	0.0213976856321096	-0.00977104809135199	NaN	60.3225402832031
1055	122.593124389648	-25.1343383789063	6.16264820098877	0.0217223595827818	0.0233457311987877	0.0194496400654316	0.00289124972186983	NaN	61.2965621948242
1056	123.242469787598	-25.7836856842041	5.83797359466553	0.0175015944987535	0.0132808275520802	0.0175015944987535	-0.00360223650932312	NaN	61.6212348937988
1057	122.593124389648	-25.4590110778809	5.83797359466553	0.01100810803473	0.0243197549134493	0.0136055024340749	0.00386527273803949	NaN	61.2965621948242
1058	120.645080566406	-24.4849891662598	5.70810413360596	0.0220470335334539	0.0142548503354192	0.00613799272105098	-0.00847235135734081	NaN	60.3225402832031
1059	120.645080566406	-25.4590110778809	5.96784353256226	0.0022419011220336	0.0126314787194133	-0.00360223650932312	-0.00132951640989631	NaN	60.3225402832031
1060	121.943778991699	-25.7836856842041	6.16264820098877	-0.000355493422830477	-0.00100484199356288	-0.000355493422830477	-0.00295288790948689	NaN	60.9718894958496
1061	123.242469787598	-26.1083602905273	6.03277826309204	0.00483929552137852	0.00451462110504508	0.00808603875339031	0.00451462110504508	NaN	61.6212348937988
1062	121.943778991699	-26.1083602905273	6.03277826309204	-0.00197886489331722	0.000293855206109583	0.0022419011220336	0.00289124972186983	NaN	60.9718894958496
1063	120.645080566406	-26.1083602905273	5.96784353256226	-0.00814767740666866	0.00581331877037883	-0.00392691092565656	0.00386527273803949	NaN	60.3225402832031
1064	119.995727539063	-24.4849891662598	5.70810413360596	-0.0110697457566857	-0.0260047651827335	-0.0149658378213644	-0.000355493422830477	NaN	59.9978637695313
1065	123.242469787598	-26.1083602905273	6.09771347045898	-0.0172385573387146	-0.0156151866540313	-0.0311995539814234	0.000943203864153475	NaN	61.6212348937988
1066	121.294425964355	-25.1343383789063	6.09771347045898	-0.0169138833880424	-0.0224333461374044	-0.0182125810533762	0.000943203864153475	NaN	60.6472129821777
1067	121.943778991699	-26.4330348968506	6.87693166732788	-0.0191866029053926	-0.021459324285388	-0.0208099745213985	0.00483929552137852	NaN	60.9718894958496
1068	121.943778991699	-26.1083602905273	6.5522575378418	-0.00717365415766835	-0.00490093370899558	-0.0126931173726916	0.00451462110504508	NaN	60.9718894958496
1069	121.943778991699	-25.4590110778809	6.5522575378418	-0.0139918150380254	0.000293855206109583	-0.0162645354866982	0.00548864435404539	NaN	60.9718894958496
1070	119.995727539063	-24.4849891662598	6.61719226837158	-0.00749832857400179	-0.00717365415766835	-0.0100957229733467	0.01847561635077	NaN	59.9978637695313
1071	121.943778991699	-26.1083602905273	6.68212699890137	-0.0026282137259841	0.00548864435404539	-0.00360223650932312	0.0230210572481155	NaN	60.9718894958496
1072	121.943778991699	-25.4590110778809	7.26654100418091	-0.0130177913233638	0.00159255252219737	0.00516396993771195	0.00418994715437293	NaN	60.9718894958496
1073	121.294425964355	-26.1083602905273	6.74706172943115	-0.0100957229733467	0.00386527273803949	-0.00782300252467394	0.00581331877037883	NaN	60.6472129821777
1074	121.943778991699	-25.7836856842041	6.48732233047485	0.0132808275520802	0.0152288740500808	0.00873538758605719	-0.00327756232582033	NaN	60.9718894958496
1075	123.891822814941	-26.4330348968506	6.8119969367981	0.0126314787194133	0.0262678004801273	0.00808603875339031	0.00776136433705688	NaN	61.9459114074707
1076	121.294425964355	-24.809663772583	6.48732233047485	0.0132808275520802	0.0252937767654657	0.0207483377307653	0.00354059832170606	NaN	60.6472129821777
1077	121.943778991699	-25.4590110778809	6.5522575378418	0.0155535480007529	0.0239950809627771	0.0132808275520802	0.00581331877037883	NaN	60.9718894958496
1078	121.294425964355	-25.7836856842041	6.87693166732788	0.00613799272105098	0.0194496400654316	0.00126787810586393	0.00678734155371785	NaN	60.6472129821777
1079	121.943778991699	-26.1083602905273	6.8119969367981	0.013930176384747	0.00906006153672934	0.000943203864153475	0.00516396993771195	NaN	60.9718894958496
1080	121.294425964355	-26.1083602905273	6.8119969367981	0.00613799272105098	0.00678734155371785	0.0022419011220336	0.00321592413820326	NaN	60.6472129821777
1081	121.943778991699	-25.1343383789063	6.42238759994507	-0.00814767740666866	0.00483929552137852	0.00418994715437293	0.00841071270406246	NaN	60.9718894958496
1082	119.346382141113	-25.1343383789063	6.48732233047485	0.000618529506027699	0.000943203864153475	0.00938473641872406	0.00970941036939621	NaN	59.6731910705566
1083	120.645080566406	-25.4590110778809	6.61719226837158	-0.0104203969240189	-0.00327756232582033	-0.00684897974133492	0.00873538758605719	NaN	60.3225402832031
1084	120.645080566406	-25.7836856842041	6.68212699890137	-0.0169138833880424	-0.00197886489331722	-0.023407369852066	0.00289124972186983	NaN	60.3225402832031
1085	123.891822814941	-26.7577095031738	5.96784353256226	-0.0263294391334057	-0.0201606266200542	-0.0260047651827335	0.00126787810586393	NaN	61.9459114074707
1086	121.294425964355	-25.4590110778809	5.70810413360596	-0.0208099745213985	-0.0191866029053926	-0.00944637414067984	0.00354059832170606	NaN	60.6472129821777
1087	120.645080566406	-25.7836856842041	6.42238759994507	-0.0221086721867323	-0.0165892094373703	-0.0217839982360601	-0.00100484199356288	NaN	60.3225402832031
1088	121.943778991699	-26.7577095031738	6.68212699890137	-0.0175632312893867	-0.0143164889886975	0.00126787810586393	-0.000355493422830477	NaN	60.9718894958496
1089	121.943778991699	-26.7577095031738	6.29251766204834	-0.0110697457566857	-0.00717365415766835	-0.0136671401560307	0.00548864435404539	NaN	60.9718894958496
1090	121.943778991699	-26.4330348968506	7.00680112838745	-0.00555028254166245	0.00289124972186983	-0.00847235135734081	-0.00490093370899558	NaN	60.9718894958496
1091	122.593124389648	-27.4070568084717	6.61719226837158	-0.00684897974133492	0.00483929552137852	-0.00327756232582033	-0.00295288790948689	NaN	61.2965621948242
1092	119.995727539063	-26.1083602905273	6.03277826309204	0.00581331877037883	-0.000355493422830477	-0.00327756232582033	0.00711201597005129	NaN	59.9978637695313
1093	121.943778991699	-25.4590110778809	5.77303886413574	-0.0110697457566857	0.00516396993771195	0.0022419011220336	-0.00587495695799589	NaN	60.9718894958496
1094	122.593124389648	-26.7577095031738	6.09771347045898	0.0100340843200684	0.00256657530553639	0.0259431265294552	-0.00457625929266214	NaN	61.2965621948242
1095	121.294425964355	-26.1083602905273	6.61719226837158	0.0142548503354192	0.000943203864153475	0.0191249661147594	-0.00619963090866804	NaN	60.6472129821777
1096	121.943778991699	-26.7577095031738	6.94186639785767	0.0106834331527352	0.0106834331527352	0.0236704051494598	-0.00100484199356288	NaN	60.9718894958496
1097	123.242469787598	-27.0823841094971	5.83797359466553	0.0100340843200684	0.0269171483814716	0.0249691028147936	-0.00165419070981443	NaN	61.6212348937988
1098	119.995727539063	-25.7836856842041	5.57823419570923	0.00191722682211548	0.0226963832974434	0.00970941036939621	0.00354059832170606	NaN	59.9978637695313
1099	121.294425964355	-25.7836856842041	6.48732233047485	0.0116574559360743	0.0158782228827477	0.00548864435404539	0.00548864435404539	NaN	60.6472129821777
1100	121.943778991699	-25.7836856842041	6.5522575378418	0.00126787810586393	0.00743668992072344	-0.00197886489331722	-0.0107450718060136	NaN	60.9718894958496
1101	123.891822814941	-27.0823841094971	6.09771347045898	-0.000355493422830477	0.00451462110504508	0.00776136433705688	-0.00392691092565656	NaN	61.9459114074707
1102	121.943778991699	-26.7577095031738	6.94186639785767	0.00159255252219737	0.0103587592020631	0.011982130818069	0.000943203864153475	NaN	60.9718894958496
1103	122.593124389648	-26.7577095031738	6.74706172943115	0.00159255252219737	0.00678734155371785	-0.0026282137259841	0.00321592413820326	NaN	61.2965621948242
1104	120.645080566406	-26.1083602905273	6.74706172943115	-0.0152905117720366	-0.00749832857400179	-0.0165892094373703	0.00159255252219737	NaN	60.3225402832031
1105	122.593124389648	-26.1083602905273	6.48732233047485	-0.0204853005707264	-0.0175632312893867	-0.0208099745213985	-0.00360223650932312	NaN	61.2965621948242
1106	123.242469787598	-26.7577095031738	6.87693166732788	-0.0237320438027382	-0.0302255302667618	-0.0198359526693821	0.00126787810586393	NaN	61.6212348937988
1107	121.943778991699	-25.7836856842041	6.8119969367981	-0.00782300252467394	-0.0172385573387146	-0.0126931173726916	0.00386527273803949	NaN	60.9718894958496
1108	121.294425964355	-25.7836856842041	6.68212699890137	-0.0188619289547205	-0.00555028254166245	-0.0113944197073579	-0.000355493422830477	NaN	60.6472129821777
1109	123.891822814941	-27.0823841094971	6.5522575378418	-0.00847235135734081	-0.0120437685400248	-0.00944637414067984	0.00191722682211548	NaN	61.9459114074707
1110	121.943778991699	-26.4330348968506	6.74706172943115	-0.00392691092565656	0.000943203864153475	-0.00327756232582033	-0.00230353930965066	NaN	60.9718894958496
1111	123.891822814941	-27.0823841094971	6.74706172943115	-0.00360223650932312	-0.00619963090866804	0.01100810803473	-0.000355493422830477	NaN	61.9459114074707
1112	123.891822814941	-26.7577095031738	6.74706172943115	-0.00360223650932312	-0.00782300252467394	0.00256657530553639	0.00581331877037883	NaN	61.9459114074707
1113	121.943778991699	-25.4590110778809	6.74706172943115	-0.0026282137259841	0.00841071270406246	-0.00197886489331722	0.00321592413820326	NaN	60.9718894958496
1114	122.593124389648	-25.4590110778809	6.5522575378418	0.00191722682211548	0.0207483377307653	0.0168522447347641	0.000293855206109583	NaN	61.2965621948242
1115	123.242469787598	-26.7577095031738	5.90290880203247	0.0236704051494598	0.0230210572481155	0.0126314787194133	-0.000680167751852423	NaN	61.6212348937988
1116	121.294425964355	-25.4590110778809	6.42238759994507	0.0226963832974434	0.0220470335334539	0.0200989879667759	-0.00197886489331722	NaN	60.6472129821777
1117	120.645080566406	-25.7836856842041	6.61719226837158	0.0213976856321096	0.0246444288641214	0.0226963832974434	0.00451462110504508	NaN	60.3225402832031
1118	121.294425964355	-25.7836856842041	6.61719226837158	0.00581331877037883	0.0145795252174139	0.00906006153672934	0.000293855206109583	NaN	60.6472129821777
1119	123.242469787598	-25.7836856842041	6.74706172943115	-3.08191010844894e-05	0.00938473641872406	0.00516396993771195	0.00159255252219737	NaN	61.6212348937988
1120	123.242469787598	-25.4590110778809	6.74706172943115	0.00191722682211548	0.00776136433705688	-0.000355493422830477	0.000618529506027699	NaN	61.6212348937988
1121	123.891822814941	-26.1083602905273	5.70810413360596	0.000618529506027699	0.00386527273803949	0.00289124972186983	-0.00132951640989631	NaN	61.9459114074707
1122	123.891822814941	-27.4070568084717	5.90290880203247	-0.00100484199356288	0.00516396993771195	0.00516396993771195	0.00548864435404539	NaN	61.9459114074707
1123	123.242469787598	-27.4070568084717	5.90290880203247	0.00808603875339031	0.00808603875339031	-0.00230353930965066	0.00678734155371785	NaN	61.6212348937988
1124	122.593124389648	-26.1083602905273	6.09771347045898	-0.0104203969240189	-0.0133424662053585	-0.0149658378213644	-0.00295288790948689	NaN	61.2965621948242
1125	124.541168212891	-27.0823841094971	6.8119969367981	-0.0146411629393697	-0.0185372550040483	-0.0256800893694162	-0.00749832857400179	NaN	62.2705841064453
1126	122.593124389648	-25.7836856842041	6.68212699890137	-0.0113944197073579	-0.0175632312893867	-0.0130177913233638	0.000618529506027699	NaN	61.2965621948242
1127	125.190521240234	-26.7577095031738	5.77303886413574	-0.0159398596733809	-0.0282774847000837	-0.00717365415766835	-0.000355493422830477	NaN	62.5952606201172
1128	123.242469787598	-25.7836856842041	6.42238759994507	-0.0136671401560307	0.00873538758605719	-0.0104203969240189	0.011982130818069	NaN	61.6212348937988
1129	123.242469787598	-26.4330348968506	6.42238759994507	-0.00749832857400179	-0.0100957229733467	-0.0136671401560307	-0.00360223650932312	NaN	61.6212348937988
1130	123.242469787598	-26.1083602905273	6.74706172943115	0.00321592413820326	-0.00749832857400179	-0.00782300252467394	-0.00360223650932312	NaN	61.6212348937988
1131	123.891822814941	-26.1083602905273	6.74706172943115	-0.00327756232582033	-0.00327756232582033	0.00159255252219737	0.00321592413820326	NaN	61.9459114074707
1132	122.593124389648	-25.7836856842041	6.5522575378418	0.00191722682211548	-0.00619963090866804	0.00191722682211548	-0.000355493422830477	NaN	61.2965621948242
1133	124.541168212891	-26.7577095031738	6.61719226837158	-0.00230353930965066	-0.000355493422830477	-0.00814767740666866	0.00418994715437293	NaN	62.2705841064453
1134	123.891822814941	-26.7577095031738	6.48732233047485	0.0152288740500808	0.0149041991680861	0.0155535480007529	-0.00132951640989631	NaN	61.9459114074707
1135	124.541168212891	-27.0823841094971	6.8119969367981	0.0285405199974775	0.0249691028147936	0.0132808275520802	-0.00327756232582033	NaN	62.2705841064453
1136	123.891822814941	-26.1083602905273	6.74706172943115	0.012956153601408	0.0220470335334539	0.0155535480007529	-0.00457625929266214	NaN	61.9459114074707
1137	123.242469787598	-26.1083602905273	6.8119969367981	0.0171769186854362	0.0145795252174139	0.0265924744307995	-0.00522560812532902	NaN	61.6212348937988
1138	123.242469787598	-26.4330348968506	6.8119969367981	0.0132808275520802	0.0239950809627771	0.00873538758605719	-0.00327756232582033	NaN	61.6212348937988
1139	123.891822814941	-26.4330348968506	6.87693166732788	0.0181509424000978	0.0116574559360743	0.00289124972186983	-0.00360223650932312	NaN	61.9459114074707
1140	123.891822814941	-25.7836856842041	6.74706172943115	0.00483929552137852	0.00548864435404539	-0.00327756232582033	0.000293855206109583	NaN	61.9459114074707
1141	123.891822814941	-26.1083602905273	6.5522575378418	0.0022419011220336	0.000293855206109583	0.0113327819854021	-0.00132951640989631	NaN	61.9459114074707
1142	124.541168212891	-27.0823841094971	6.8119969367981	0.00776136433705688	0.0106834331527352	0.00548864435404539	0.00841071270406246	NaN	62.2705841064453
1143	123.242469787598	-26.4330348968506	6.5522575378418	-0.00944637414067984	0.00418994715437293	-0.00847235135734081	-0.00132951640989631	NaN	61.6212348937988
1144	123.242469787598	-26.1083602905273	6.74706172943115	-0.00782300252467394	-0.00652430532500148	-0.0146411629393697	0.00581331877037883	NaN	61.6212348937988
1145	125.190521240234	-27.4070568084717	6.68212699890137	-0.0123684434220195	-0.0279528107494116	-0.0204853005707264	0.0022419011220336	NaN	62.5952606201172
1146	122.593124389648	-26.4330348968506	6.48732233047485	-0.0110697457566857	-0.0237320438027382	-0.0253554154187441	0.00646266713738441	NaN	61.2965621948242
1147	124.541168212891	-27.0823841094971	6.74706172943115	-0.00912170019000769	-0.0266541130840778	-0.0185372550040483	0.000943203864153475	NaN	62.2705841064453
1148	125.190521240234	-27.0823841094971	6.09771347045898	-0.00912170019000769	-0.0104203969240189	-0.0198359526693821	0.00451462110504508	NaN	62.5952606201172
1149	123.891822814941	-26.4330348968506	5.70810413360596	-0.00165419070981443	-0.0130177913233638	-0.0165892094373703	-0.00587495695799589	NaN	61.9459114074707
1150	122.593124389648	-26.1083602905273	5.77303886413574	0.00906006153672934	-0.00165419070981443	-0.0165892094373703	0.00451462110504508	NaN	61.2965621948242
1151	123.242469787598	-26.7577095031738	6.48732233047485	-0.00782300252467394	-0.0100957229733467	-0.00360223650932312	-0.00295288790948689	NaN	61.6212348937988
1152	125.190521240234	-27.4070568084717	5.83797359466553	-0.00360223650932312	0.00256657530553639	-0.00197886489331722	0.00711201597005129	NaN	62.5952606201172
1153	125.839866638184	-27.7317314147949	6.16264820098877	0.00808603875339031	-0.00425158534198999	-0.00684897974133492	-0.00230353930965066	NaN	62.9199333190918
1154	125.190521240234	-28.0564060211182	6.48732233047485	0.012956153601408	0.011982130818069	0.0142548503354192	-0.00392691092565656	NaN	62.5952606201172
1155	123.891822814941	-26.4330348968506	6.61719226837158	0.0188002903014421	0.0226963832974434	0.00873538758605719	-0.00944637414067984	NaN	61.9459114074707
1156	125.839866638184	-27.7317314147949	6.68212699890137	0.00776136433705688	0.0217223595827818	0.0181509424000978	0.000618529506027699	NaN	62.9199333190918
1157	123.891822814941	-26.4330348968506	5.57823419570923	0.0191249661147594	0.01847561635077	0.0162028968334198	-0.00847235135734081	NaN	61.9459114074707
1158	123.242469787598	-26.7577095031738	6.68212699890137	0.012956153601408	0.0100340843200684	0.00938473641872406	0.00581331877037883	NaN	61.6212348937988
1159	123.242469787598	-26.7577095031738	6.5522575378418	0.0181509424000978	0.00516396993771195	0.0103587592020631	-0.00879702530801296	NaN	61.6212348937988
1160	123.242469787598	-26.7577095031738	6.8119969367981	-0.00749832857400179	0.00970941036939621	-0.00197886489331722	-0.00619963090866804	NaN	61.6212348937988
1161	125.190521240234	-27.7317314147949	6.35745286941528	0.00776136433705688	0.000293855206109583	0.00386527273803949	0.000293855206109583	NaN	62.5952606201172
1162	125.839866638184	-28.3810806274414	6.74706172943115	0.000943203864153475	-0.000680167751852423	0.0022419011220336	0.00548864435404539	NaN	62.9199333190918
1163	123.242469787598	-27.0823841094971	6.35745286941528	0.00289124972186983	-0.00782300252467394	-0.00912170019000769	-0.0026282137259841	NaN	61.6212348937988
1164	123.891822814941	-28.0564060211182	6.74706172943115	-0.0123684434220195	-0.0130177913233638	-0.0133424662053585	0.000943203864153475	NaN	61.9459114074707
1165	125.190521240234	-28.3810806274414	7.20160579681396	-0.00652430532500148	-0.0211346503347158	-0.0318489037454128	-0.00327756232582033	NaN	62.5952606201172
1166	123.891822814941	-27.4070568084717	7.07173633575439	-0.00977104809135199	-0.00327756232582033	-0.0211346503347158	-0.00197886489331722	NaN	61.9459114074707
1167	123.242469787598	-27.7317314147949	6.87693166732788	-0.0120437685400248	-0.0250307414680719	-0.0130177913233638	-0.00619963090866804	NaN	61.6212348937988
1168	124.541168212891	-28.7057552337646	6.87693166732788	-0.00652430532500148	-0.00619963090866804	-0.0195112787187099	-3.08191010844894e-05	NaN	62.2705841064453
1169	124.541168212891	-28.3810806274414	6.48732233047485	-0.00522560812532902	-0.0143164889886975	-0.0123684434220195	-0.000680167751852423	NaN	62.2705841064453
1170	124.541168212891	-28.3810806274414	6.8119969367981	0.00159255252219737	-0.0026282137259841	-0.0123684434220195	-0.00197886489331722	NaN	62.2705841064453
1171	125.190521240234	-28.3810806274414	6.94186639785767	0.0022419011220336	-0.0172385573387146	0.00418994715437293	-0.000355493422830477	NaN	62.5952606201172
1172	125.190521240234	-28.7057552337646	7.00680112838745	0.000618529506027699	-0.00457625929266214	-0.00490093370899558	-0.00457625929266214	NaN	62.5952606201172
1173	123.891822814941	-28.7057552337646	6.68212699890137	-0.00425158534198999	-0.00425158534198999	-0.00425158534198999	0.00126787810586393	NaN	61.9459114074707
1174	124.541168212891	-29.0304298400879	6.87693166732788	0.0226963832974434	0.00354059832170606	0.00970941036939621	0.00126787810586393	NaN	62.2705841064453
1175	122.593124389648	-27.4070568084717	6.42238759994507	0.0239950809627771	0.0142548503354192	0.0200989879667759	-0.0120437685400248	NaN	61.2965621948242
1176	125.190521240234	-29.3551044464111	6.8119969367981	0.0171769186854362	0.0123068047687411	0.0142548503354192	-0.00100484199356288	NaN	62.5952606201172
1177	125.190521240234	-28.7057552337646	7.00680112838745	0.0239950809627771	0.012956153601408	0.0243197549134493	0.00678734155371785	NaN	62.5952606201172
1178	123.891822814941	-28.0564060211182	6.74706172943115	0.0152288740500808	0.00873538758605719	0.0106834331527352	0.00483929552137852	NaN	61.9459114074707
1179	123.242469787598	-27.7317314147949	5.64316940307617	-0.00847235135734081	0.00418994715437293	0.00451462110504508	-0.00749832857400179	NaN	61.6212348937988
1180	125.190521240234	-28.0564060211182	5.77303886413574	0.0149041991680861	0.00613799272105098	-0.00197886489331722	-0.000355493422830477	NaN	62.5952606201172
1181	124.541168212891	-28.3810806274414	5.90290880203247	-0.00684897974133492	0.00483929552137852	0.00711201597005129	0.00483929552137852	NaN	62.2705841064453
1182	125.839866638184	-29.3551044464111	6.22758293151855	0.00256657530553639	-0.00457625929266214	0.00451462110504508	-0.00295288790948689	NaN	62.9199333190918
1183	125.190521240234	-28.7057552337646	6.03277826309204	0.00970941036939621	-0.00847235135734081	-0.00684897974133492	0.00191722682211548	NaN	62.5952606201172
1184	125.190521240234	-29.3551044464111	6.22758293151855	-0.00619963090866804	-0.0191866029053926	-0.0198359526693821	-0.00132951640989631	NaN	62.5952606201172
1185	123.242469787598	-27.4070568084717	5.77303886413574	-0.00944637414067984	-0.0279528107494116	-0.0230826959013939	-0.00587495695799589	NaN	61.6212348937988
1186	125.839866638184	-29.3551044464111	5.83797359466553	-0.0169138833880424	-0.0276281367987394	-0.0211346503347158	0.00159255252219737	NaN	62.9199333190918
1187	123.242469787598	-28.0564060211182	5.70810413360596	-0.0130177913233638	-0.0337969474494457	-0.0139918150380254	0.00776136433705688	NaN	61.6212348937988
1188	125.839866638184	-29.3551044464111	6.09771347045898	-0.00944637414067984	-0.0286021586507559	-0.0208099745213985	0.00191722682211548	NaN	62.9199333190918
1189	124.541168212891	-28.3810806274414	6.29251766204834	-0.00912170019000769	-0.0162645354866982	-0.0195112787187099	0.00191722682211548	NaN	62.2705841064453
1190	125.190521240234	-29.0304298400879	6.22758293151855	-0.00977104809135199	-0.0165892094373703	-0.00912170019000769	-0.00295288790948689	NaN	62.5952606201172
1191	123.891822814941	-29.3551044464111	6.68212699890137	-0.00100484199356288	-0.0162645354866982	-0.00360223650932312	-0.000680167751852423	NaN	61.9459114074707
1192	125.839866638184	-28.7057552337646	5.96784353256226	0.00418994715437293	-0.0100957229733467	-0.00295288790948689	0.00548864435404539	NaN	62.9199333190918
1193	123.242469787598	-28.3810806274414	6.48732233047485	-0.000680167751852423	-0.00912170019000769	0.00516396993771195	0.00191722682211548	NaN	61.6212348937988
1194	123.891822814941	-28.0564060211182	6.8119969367981	-0.00100484199356288	-0.0100957229733467	0.00808603875339031	-0.00457625929266214	NaN	61.9459114074707
1195	123.891822814941	-27.7317314147949	6.74706172943115	0.00256657530553639	-0.00490093370899558	0.0243197549134493	-0.00295288790948689	NaN	61.9459114074707
1196	123.891822814941	-28.7057552337646	6.87693166732788	0.00289124972186983	0.013930176384747	0.0142548503354192	-0.00457625929266214	NaN	61.9459114074707
1197	125.839866638184	-28.7057552337646	6.68212699890137	0.000293855206109583	0.0239950809627771	0.0230210572481155	0.000943203864153475	NaN	62.9199333190918
1198	126.489219665527	-29.0304298400879	6.61719226837158	0.00581331877037883	0.0126314787194133	0.01100810803473	0.00483929552137852	NaN	63.2446098327637
1199	124.541168212891	-28.3810806274414	6.74706172943115	0.0158782228827477	0.00483929552137852	0.00646266713738441	-0.00132951640989631	NaN	62.2705841064453
1200	125.190521240234	-28.7057552337646	6.8119969367981	0.0100340843200684	0.0126314787194133	-3.08191010844894e-05	-0.00879702530801296	NaN	62.5952606201172
1201	125.190521240234	-28.0564060211182	7.07173633575439	-0.00327756232582033	-0.00132951640989631	0.00808603875339031	0.00743668992072344	NaN	62.5952606201172
1202	124.541168212891	-27.7317314147949	6.61719226837158	0.00970941036939621	0.00548864435404539	0.000293855206109583	0.00483929552137852	NaN	62.2705841064453
1203	124.541168212891	-27.7317314147949	6.5522575378418	0.00906006153672934	-0.000680167751852423	-0.00457625929266214	-0.00100484199356288	NaN	62.2705841064453
1204	126.489219665527	-28.7057552337646	6.94186639785767	-0.00392691092565656	-0.0152905117720366	-0.0198359526693821	-0.0026282137259841	NaN	63.2446098327637
1205	123.242469787598	-27.0823841094971	6.48732233047485	-0.00912170019000769	-0.021459324285388	-0.0279528107494116	0.0022419011220336	NaN	61.6212348937988
1206	126.489219665527	-28.3810806274414	6.8119969367981	-0.00847235135734081	-0.0260047651827335	-0.0240567177534103	-3.08191010844894e-05	NaN	63.2446098327637
1207	123.891822814941	-27.0823841094971	6.74706172943115	-0.0117190945893526	-0.0139918150380254	-0.0191866029053926	-0.00100484199356288	NaN	61.9459114074707
1208	125.190521240234	-27.0823841094971	6.68212699890137	-0.00717365415766835	-0.00555028254166245	-0.0149658378213644	0.0022419011220336	NaN	62.5952606201172
1209	123.891822814941	-27.7317314147949	6.68212699890137	-3.08191010844894e-05	-0.00425158534198999	-0.0143164889886975	-0.00425158534198999	NaN	61.9459114074707
1210	126.489219665527	-28.3810806274414	6.74706172943115	0.00808603875339031	-0.00555028254166245	-0.0026282137259841	0.00191722682211548	NaN	63.2446098327637
1211	124.541168212891	-28.0564060211182	6.87693166732788	-0.00392691092565656	0.00126787810586393	-0.00165419070981443	0.00159255252219737	NaN	62.2705841064453
1212	124.541168212891	-27.0823841094971	6.61719226837158	-0.00230353930965066	-3.08191010844894e-05	-0.00457625929266214	0.00451462110504508	NaN	62.2705841064453
1213	123.891822814941	-27.0823841094971	6.8119969367981	0.00646266713738441	0.00646266713738441	-3.08191010844894e-05	0.00289124972186983	NaN	61.9459114074707
1214	123.242469787598	-26.7577095031738	6.61719226837158	0.013930176384747	0.0136055024340749	0.0100340843200684	-0.00165419070981443	NaN	61.6212348937988
1215	124.541168212891	-28.3810806274414	5.90290880203247	0.0249691028147936	0.0249691028147936	0.0158782228827477	-0.0026282137259841	NaN	62.2705841064453
1216	123.891822814941	-27.0823841094971	5.64316940307617	0.0210730116814375	0.0171769186854362	0.0136055024340749	0.000618529506027699	NaN	61.9459114074707
1217	123.891822814941	-27.0823841094971	6.48732233047485	0.0158782228827477	0.0275664981454611	0.0324366129934788	0.00938473641872406	NaN	61.9459114074707
1218	125.839866638184	-28.7057552337646	6.87693166732788	0.012956153601408	0.0145795252174139	0.00256657530553639	-0.00132951640989631	NaN	62.9199333190918
1219	125.190521240234	-28.3810806274414	7.00680112838745	0.0106834331527352	0.0106834331527352	0.00516396993771195	-3.08191010844894e-05	NaN	62.5952606201172
1220	124.541168212891	-28.3810806274414	6.5522575378418	0.00126787810586393	0.00841071270406246	0.00808603875339031	-0.00652430532500148	NaN	62.2705841064453
1221	123.242469787598	-27.0823841094971	6.42238759994507	0.00354059832170606	0.00483929552137852	0.00776136433705688	0.000618529506027699	NaN	61.6212348937988
1222	123.891822814941	-27.4070568084717	6.42238759994507	0.00581331877037883	0.0126314787194133	-0.00327756232582033	0.0022419011220336	NaN	61.9459114074707
1223	122.593124389648	-27.0823841094971	5.90290880203247	0.00386527273803949	0.00938473641872406	0.00256657530553639	0.00613799272105098	NaN	61.2965621948242
1224	123.891822814941	-28.0564060211182	6.16264820098877	-0.00912170019000769	-0.00230353930965066	-0.0253554154187441	0.00483929552137852	NaN	61.9459114074707
1225	123.891822814941	-27.4070568084717	6.16264820098877	-0.00587495695799589	-0.0198359526693821	-0.0308748781681061	0.000293855206109583	NaN	61.9459114074707
1226	123.891822814941	-28.0564060211182	6.68212699890137	-0.0133424662053585	-0.0243813935667276	-0.0123684434220195	0.00970941036939621	NaN	61.9459114074707
1227	125.190521240234	-28.0564060211182	5.64316940307617	-0.00749832857400179	-0.0237320438027382	-0.0159398596733809	0.00938473641872406	NaN	62.5952606201172
1228	124.541168212891	-27.7317314147949	5.77303886413574	-0.00814767740666866	0.00678734155371785	-0.0110697457566857	0.00581331877037883	NaN	62.2705841064453
1229	121.943778991699	-27.0823841094971	6.09771347045898	-0.00717365415766835	-0.00425158534198999	-0.0136671401560307	0.000618529506027699	NaN	60.9718894958496
1230	125.190521240234	-28.3810806274414	6.94186639785767	-0.00100484199356288	-0.00782300252467394	-0.00912170019000769	-0.00490093370899558	NaN	62.5952606201172
1231	123.891822814941	-28.0564060211182	7.00680112838745	0.00126787810586393	-0.00490093370899558	-0.00230353930965066	-0.00555028254166245	NaN	61.9459114074707
1232	123.242469787598	-27.0823841094971	6.42238759994507	0.00159255252219737	-0.00587495695799589	-0.000680167751852423	-0.00295288790948689	NaN	61.6212348937988
1233	123.891822814941	-27.4070568084717	6.35745286941528	0.00159255252219737	0.00159255252219737	0.01100810803473	-0.00555028254166245	NaN	61.9459114074707
1234	123.242469787598	-27.0823841094971	6.29251766204834	0.0223717093467712	0.0152288740500808	0.0197743140161037	-0.00490093370899558	NaN	61.6212348937988
1235	124.541168212891	-28.0564060211182	6.8119969367981	0.0194496400654316	0.0285405199974775	0.0188002903014421	-0.00425158534198999	NaN	62.2705841064453
1236	124.541168212891	-26.7577095031738	6.48732233047485	0.0181509424000978	0.0178262684494257	0.0210730116814375	0.00743668992072344	NaN	62.2705841064453
1237	123.242469787598	-26.7577095031738	6.74706172943115	0.0175015944987535	0.0210730116814375	0.0171769186854362	0.00191722682211548	NaN	61.6212348937988
1238	123.242469787598	-27.0823841094971	6.74706172943115	0.0158782228827477	0.0168522447347641	0.0142548503354192	0.00516396993771195	NaN	61.6212348937988
1239	123.242469787598	-27.0823841094971	6.68212699890137	0.01100810803473	0.0149041991680861	0.000618529506027699	0.0022419011220336	NaN	61.6212348937988
1240	124.541168212891	-27.4070568084717	6.48732233047485	0.01847561635077	0.00386527273803949	0.00354059832170606	-0.0110697457566857	NaN	62.2705841064453
1241	123.242469787598	-26.4330348968506	6.5522575378418	-0.0120437685400248	-0.000355493422830477	0.00516396993771195	-3.08191010844894e-05	NaN	61.6212348937988
1242	125.839866638184	-28.3810806274414	6.94186639785767	0.0278911720961332	0.00646266713738441	0.000943203864153475	0.000293855206109583	NaN	62.9199333190918
1243	123.242469787598	-26.7577095031738	6.8119969367981	0.00938473641872406	0.00354059832170606	0.00191722682211548	0.000943203864153475	NaN	61.6212348937988
1244	123.891822814941	-27.4070568084717	6.35745286941528	-0.00912170019000769	-0.0113944197073579	-0.0260047651827335	-0.00197886489331722	NaN	61.9459114074707
1245	125.190521240234	-27.7317314147949	6.68212699890137	-0.00944637414067984	-0.0230826959013939	-0.02697878703475	-0.00814767740666866	NaN	62.5952606201172
1246	123.891822814941	-27.0823841094971	6.29251766204834	-0.0117190945893526	-0.0195112787187099	-0.0133424662053585	0.00354059832170606	NaN	61.9459114074707
1247	125.839866638184	-28.3810806274414	6.74706172943115	-0.00684897974133492	-0.0237320438027382	-0.0172385573387146	0.00354059832170606	NaN	62.9199333190918
1248	123.891822814941	-27.0823841094971	6.61719226837158	-0.00230353930965066	-0.0263294391334057	-0.0159398596733809	0.00256657530553639	NaN	61.9459114074707
1249	122.593124389648	-27.0823841094971	6.68212699890137	-0.0123684434220195	-0.00295288790948689	-0.00652430532500148	-0.00360223650932312	NaN	61.2965621948242
1250	123.242469787598	-26.7577095031738	5.44836473464966	-0.000355493422830477	-0.00230353930965066	0.00483929552137852	0.0022419011220336	NaN	61.6212348937988
1251	122.593124389648	-26.7577095031738	6.35745286941528	-0.00197886489331722	-0.00555028254166245	-0.00912170019000769	0.00191722682211548	NaN	61.2965621948242
1252	123.242469787598	-27.0823841094971	6.35745286941528	-0.000680167751852423	-0.000355493422830477	0.00418994715437293	-3.08191010844894e-05	NaN	61.6212348937988
1253	124.541168212891	-28.0564060211182	5.77303886413574	-0.00360223650932312	-0.00230353930965066	-0.00197886489331722	0.00938473641872406	NaN	62.2705841064453
1254	124.541168212891	-27.7317314147949	5.83797359466553	0.0165275707840919	0.0181509424000978	0.0106834331527352	-0.0107450718060136	NaN	62.2705841064453
1255	123.891822814941	-27.7317314147949	6.09771347045898	0.0249691028147936	0.0304885655641556	0.0136055024340749	-0.00847235135734081	NaN	61.9459114074707
1256	124.541168212891	-28.0564060211182	5.51329946517944	0.01847561635077	0.01847561635077	0.00970941036939621	-0.00230353930965066	NaN	62.2705841064453
1257	123.242469787598	-26.7577095031738	5.44836473464966	0.0233457311987877	0.0207483377307653	0.012956153601408	0.00191722682211548	NaN	61.6212348937988
1258	124.541168212891	-26.7577095031738	5.44836473464966	0.0113327819854021	0.0252937767654657	0.00126787810586393	0.00321592413820326	NaN	62.2705841064453
1259	123.242469787598	-27.0823841094971	5.57823419570923	0.00711201597005129	0.0113327819854021	0.00613799272105098	0.00159255252219737	NaN	61.6212348937988
1260	123.891822814941	-26.4330348968506	5.64316940307617	0.0149041991680861	0.0106834331527352	0.00646266713738441	-0.000355493422830477	NaN	61.9459114074707
1261	123.891822814941	-26.7577095031738	5.77303886413574	0.00808603875339031	0.00873538758605719	-0.00132951640989631	0.00321592413820326	NaN	61.9459114074707
1262	125.839866638184	-27.4070568084717	6.42238759994507	0.00483929552137852	0.00289124972186983	0.00321592413820326	-3.08191010844894e-05	NaN	62.9199333190918
1263	123.891822814941	-27.0823841094971	6.29251766204834	0.0217223595827818	0.00743668992072344	-0.00814767740666866	-0.00165419070981443	NaN	61.9459114074707
1264	123.891822814941	-27.0823841094971	6.42238759994507	-0.00749832857400179	-0.0204853005707264	-0.0279528107494116	-0.00425158534198999	NaN	61.9459114074707
1265	125.190521240234	-28.0564060211182	5.96784353256226	-0.00457625929266214	-0.021459324285388	-0.0182125810533762	-0.00425158534198999	NaN	62.5952606201172
1266	123.891822814941	-26.4330348968506	6.68212699890137	-0.0139918150380254	-0.0221086721867323	-0.0159398596733809	0.00289124972186983	NaN	61.9459114074707
1267	125.839866638184	-28.0564060211182	6.87693166732788	-0.0143164889886975	-0.021459324285388	-0.0195112787187099	0.00516396993771195	NaN	62.9199333190918
1268	125.839866638184	-27.7317314147949	6.5522575378418	-0.00587495695799589	-0.0100957229733467	-0.0143164889886975	-0.00912170019000769	NaN	62.9199333190918
1269	123.242469787598	-26.7577095031738	6.42238759994507	-0.00749832857400179	-0.00814767740666866	-0.0188619289547205	0.00159255252219737	NaN	61.6212348937988
1270	123.891822814941	-26.7577095031738	6.68212699890137	0.00159255252219737	-0.00587495695799589	-0.00360223650932312	-0.00944637414067984	NaN	61.9459114074707
1271	123.891822814941	-26.7577095031738	6.68212699890137	-0.00165419070981443	0.00386527273803949	-0.00977104809135199	0.00386527273803949	NaN	61.9459114074707
1272	125.190521240234	-27.4070568084717	6.87693166732788	-0.00295288790948689	-0.00132951640989631	-0.00100484199356288	-0.000355493422830477	NaN	62.5952606201172
1273	125.839866638184	-28.3810806274414	6.94186639785767	0.00906006153672934	0.00354059832170606	0.00321592413820326	0.00808603875339031	NaN	62.9199333190918
1274	125.839866638184	-27.4070568084717	6.74706172943115	-0.00684897974133492	0.0155535480007529	0.0106834331527352	-0.00457625929266214	NaN	62.9199333190918
1275	123.891822814941	-26.4330348968506	6.48732233047485	0.0207483377307653	0.0321119390428066	0.0158782228827477	-0.00100484199356288	NaN	61.9459114074707
1276	125.190521240234	-28.0564060211182	6.74706172943115	0.0243197549134493	0.01847561635077	0.00743668992072344	0.000618529506027699	NaN	62.5952606201172
1277	125.190521240234	-27.0823841094971	6.61719226837158	0.0106834331527352	0.0213976856321096	0.0132808275520802	0.00321592413820326	NaN	62.5952606201172
1278	123.891822814941	-26.4330348968506	6.74706172943115	0.012956153601408	0.0223717093467712	0.00418994715437293	0.0022419011220336	NaN	61.9459114074707
1279	123.242469787598	-26.4330348968506	6.48732233047485	0.00776136433705688	0.00906006153672934	-0.00392691092565656	0.00191722682211548	NaN	61.6212348937988
1280	123.242469787598	-26.1083602905273	6.29251766204834	0.0178262684494257	0.0103587592020631	-0.00230353930965066	-0.00879702530801296	NaN	61.6212348937988
1281	124.541168212891	-27.0823841094971	6.5522575378418	0.00970941036939621	0.00743668992072344	0.00970941036939621	0.00386527273803949	NaN	62.2705841064453
1282	125.190521240234	-27.0823841094971	6.74706172943115	0.00970941036939621	0.00126787810586393	0.00483929552137852	0.00256657530553639	NaN	62.5952606201172
1283	125.190521240234	-27.0823841094971	6.5522575378418	-0.00392691092565656	-0.000355493422830477	0.000293855206109583	-0.00782300252467394	NaN	62.5952606201172
1284	124.541168212891	-26.4330348968506	6.8119969367981	-0.00847235135734081	0.00159255252219737	-0.0188619289547205	0.00321592413820326	NaN	62.2705841064453
1285	124.541168212891	-27.7317314147949	5.96784353256226	-0.0136671401560307	-0.00555028254166245	-0.0208099745213985	-0.00425158534198999	NaN	62.2705841064453
1286	123.242469787598	-26.1083602905273	5.64316940307617	-0.00652430532500148	-0.0230826959013939	-0.0201606266200542	-0.00132951640989631	NaN	61.6212348937988
1287	123.242469787598	-27.7317314147949	6.09771347045898	-0.0143164889886975	-0.0191866029053926	-0.0172385573387146	0.00581331877037883	NaN	61.6212348937988
1288	124.541168212891	-27.0823841094971	6.09771347045898	-0.0123684434220195	-0.0149658378213644	-0.00717365415766835	0.00256657530553639	NaN	62.2705841064453
1289	125.190521240234	-27.4070568084717	6.03277826309204	-0.00814767740666866	-0.00230353930965066	-0.0227580219507217	-0.00425158534198999	NaN	62.5952606201172
1290	123.242469787598	-26.1083602905273	5.90290880203247	-0.000355493422830477	-0.000680167751852423	-0.00457625929266214	-0.00717365415766835	NaN	61.6212348937988
1291	123.891822814941	-26.4330348968506	6.42238759994507	-3.08191010844894e-05	-0.00619963090866804	-0.00522560812532902	0.00321592413820326	NaN	61.9459114074707
1292	123.891822814941	-27.0823841094971	6.74706172943115	-0.00652430532500148	-0.00360223650932312	0.00516396993771195	-0.00100484199356288	NaN	61.9459114074707
1293	124.541168212891	-27.7317314147949	6.74706172943115	-0.00165419070981443	0.00256657530553639	0.00191722682211548	-0.00814767740666866	NaN	62.2705841064453
1294	123.242469787598	-27.7317314147949	6.94186639785767	-0.00327756232582033	0.0188002903014421	0.0116574559360743	-0.000355493422830477	NaN	61.6212348937988
1295	121.943778991699	-26.7577095031738	6.8119969367981	0.0210730116814375	0.0246444288641214	0.0113327819854021	-0.000355493422830477	NaN	60.9718894958496
1296	122.593124389648	-27.4070568084717	7.00680112838745	0.01847561635077	0.0194496400654316	0.0217223595827818	0.000618529506027699	NaN	61.2965621948242
1297	123.891822814941	-27.7317314147949	6.61719226837158	0.0142548503354192	0.0168522447347641	0.0171769186854362	0.00321592413820326	NaN	61.9459114074707
1298	123.242469787598	-27.4070568084717	6.5522575378418	0.000618529506027699	0.0197743140161037	0.00906006153672934	-3.08191010844894e-05	NaN	61.6212348937988
1299	123.242469787598	-27.4070568084717	6.5522575378418	-0.00197886489331722	0.0165275707840919	-0.00587495695799589	-0.00132951640989631	NaN	61.6212348937988
1300	123.891822814941	-27.0823841094971	6.68212699890137	0.00678734155371785	0.01847561635077	0.00581331877037883	-0.00327756232582033	NaN	61.9459114074707
1301	123.891822814941	-28.0564060211182	7.07173633575439	-0.00684897974133492	0.00126787810586393	-0.0026282137259841	0.00808603875339031	NaN	61.9459114074707
1302	120.645080566406	-26.4330348968506	5.96784353256226	-0.00555028254166245	0.00906006153672934	0.00841071270406246	-3.08191010844894e-05	NaN	60.3225402832031
1303	122.593124389648	-27.7317314147949	6.42238759994507	-0.00295288790948689	0.00808603875339031	-0.00360223650932312	-0.00295288790948689	NaN	61.2965621948242
1304	122.593124389648	-27.4070568084717	6.68212699890137	-0.0149658378213644	-0.00522560812532902	-0.0198359526693821	-0.00230353930965066	NaN	61.2965621948242
1305	121.294425964355	-27.7317314147949	6.68212699890137	-0.0240567177534103	-0.0240567177534103	-0.0185372550040483	-3.08191010844894e-05	NaN	60.6472129821777
1306	121.943778991699	-26.1083602905273	6.48732233047485	-0.0185372550040483	-0.0169138833880424	-0.0126931173726916	-0.00587495695799589	NaN	60.9718894958496
1307	120.645080566406	-27.4070568084717	7.13667106628418	-0.0227580219507217	-0.0208099745213985	-0.0169138833880424	0.012956153601408	NaN	60.3225402832031
1308	122.593124389648	-27.0823841094971	6.8119969367981	-0.0208099745213985	0.000293855206109583	-0.0172385573387146	0.00289124972186983	NaN	61.2965621948242
1309	121.294425964355	-26.7577095031738	6.48732233047485	-0.0156151866540313	-0.00749832857400179	-0.0100957229733467	0.00548864435404539	NaN	60.6472129821777
1310	120.645080566406	-26.1083602905273	6.35745286941528	-0.00457625929266214	0.00451462110504508	-0.00327756232582033	-0.00360223650932312	NaN	60.3225402832031
1311	120.645080566406	-27.0823841094971	6.48732233047485	-0.00132951640989631	-0.00652430532500148	-0.00327756232582033	0.00256657530553639	NaN	60.3225402832031
1312	119.346382141113	-25.7836856842041	6.68212699890137	-0.00360223650932312	-0.00782300252467394	0.000293855206109583	0.00743668992072344	NaN	59.6731910705566
1313	121.943778991699	-27.4070568084717	6.74706172943115	-0.00295288790948689	0.00516396993771195	-0.00457625929266214	-0.0100957229733467	NaN	60.9718894958496
1314	122.593124389648	-27.4070568084717	6.94186639785767	0.00451462110504508	0.0158782228827477	0.00256657530553639	-0.000680167751852423	NaN	61.2965621948242
1315	123.242469787598	-28.0564060211182	6.35745286941528	0.0123068047687411	0.0278911720961332	0.011982130818069	0.00191722682211548	NaN	61.6212348937988
1316	121.943778991699	-26.1083602905273	6.42238759994507	0.0145795252174139	0.0239950809627771	0.0243197549134493	0.00711201597005129	NaN	60.9718894958496
1317	122.593124389648	-27.7317314147949	6.22758293151855	0.0126314787194133	0.0246444288641214	0.0162028968334198	0.00646266713738441	NaN	61.2965621948242
1318	122.593124389648	-27.0823841094971	6.09771347045898	0.00873538758605719	0.0188002903014421	0.0145795252174139	0.00938473641872406	NaN	61.2965621948242
1319	122.593124389648	-28.3810806274414	6.35745286941528	-0.00814767740666866	0.00873538758605719	-0.0100957229733467	-3.08191010844894e-05	NaN	61.2965621948242
1320	122.593124389648	-26.1083602905273	6.87693166732788	0.00321592413820326	0.00646266713738441	0.00483929552137852	-0.000680167751852423	NaN	61.2965621948242
1321	121.943778991699	-27.0823841094971	6.5522575378418	0.0100340843200684	0.00354059832170606	0.00321592413820326	0.00548864435404539	NaN	60.9718894958496
1322	123.242469787598	-26.4330348968506	5.64316940307617	0.00678734155371785	0.00678734155371785	0.00126787810586393	0.00548864435404539	NaN	61.6212348937988
1323	124.541168212891	-27.0823841094971	5.83797359466553	-0.0139918150380254	0.00451462110504508	-0.00100484199356288	-0.0026282137259841	NaN	62.2705841064453
1324	123.891822814941	-27.0823841094971	6.16264820098877	-0.0126931173726916	-0.0143164889886975	-0.0156151866540313	0.000618529506027699	NaN	61.9459114074707
1325	123.891822814941	-27.0823841094971	6.87693166732788	-0.0123684434220195	-0.0211346503347158	-0.0341216214001179	-0.00360223650932312	NaN	61.9459114074707
1326	125.190521240234	-27.0823841094971	6.5522575378418	-0.0117190945893526	-0.021459324285388	-0.0188619289547205	-0.0026282137259841	NaN	62.5952606201172
1327	123.891822814941	-27.0823841094971	6.5522575378418	-0.0126931173726916	-0.0201606266200542	-0.0247060675173998	0.00386527273803949	NaN	61.9459114074707
1328	123.242469787598	-26.4330348968506	6.68212699890137	-0.0133424662053585	-0.00879702530801296	-0.00717365415766835	0.00418994715437293	NaN	61.6212348937988
1329	125.190521240234	-28.0564060211182	5.90290880203247	-0.00587495695799589	-0.00230353930965066	-0.0172385573387146	-0.00652430532500148	NaN	62.5952606201172
1330	124.541168212891	-27.0823841094971	6.09771347045898	0.00678734155371785	-0.00749832857400179	-0.00522560812532902	-0.00132951640989631	NaN	62.2705841064453
1331	125.190521240234	-28.0564060211182	6.48732233047485	0.00289124972186983	-0.00197886489331722	-0.00684897974133492	-0.00327756232582033	NaN	62.5952606201172
1332	123.242469787598	-26.1083602905273	6.35745286941528	0.00126787810586393	0.00126787810586393	-0.00165419070981443	0.00906006153672934	NaN	61.6212348937988
1333	123.891822814941	-26.7577095031738	6.48732233047485	-0.00684897974133492	-0.000680167751852423	-3.08191010844894e-05	-0.00295288790948689	NaN	61.9459114074707
1334	122.593124389648	-26.7577095031738	6.74706172943115	0.0181509424000978	0.0126314787194133	0.00613799272105098	-0.0026282137259841	NaN	61.2965621948242
1335	123.891822814941	-26.7577095031738	6.61719226837158	0.0158782228827477	0.0275664981454611	0.0194496400654316	-0.00230353930965066	NaN	61.9459114074707
1336	125.190521240234	-27.7317314147949	6.87693166732788	0.0145795252174139	0.0194496400654316	0.0168522447347641	-3.08191010844894e-05	NaN	62.5952606201172
1337	125.839866638184	-28.0564060211182	6.16264820098877	0.0171769186854362	0.0181509424000978	0.0165275707840919	-3.08191010844894e-05	NaN	62.9199333190918
1338	123.242469787598	-26.4330348968506	5.64316940307617	0.00548864435404539	0.0165275707840919	0.0142548503354192	-0.00165419070981443	NaN	61.6212348937988
1339	123.891822814941	-27.0823841094971	6.48732233047485	0.0158782228827477	0.00711201597005129	0.000618529506027699	-0.00587495695799589	NaN	61.9459114074707
1340	122.593124389648	-26.7577095031738	5.77303886413574	0.0168522447347641	0.00581331877037883	0.00873538758605719	-0.000680167751852423	NaN	61.2965621948242
1341	123.242469787598	-27.0823841094971	5.83797359466553	0.0113327819854021	0.00776136433705688	0.00483929552137852	-0.00132951640989631	NaN	61.6212348937988
1342	125.190521240234	-27.4070568084717	6.74706172943115	0.00321592413820326	0.00386527273803949	0.0113327819854021	-0.00100484199356288	NaN	62.5952606201172
1343	127.138565063477	-27.7317314147949	6.42238759994507	0.013930176384747	0.00581331877037883	-0.00457625929266214	0.00256657530553639	NaN	63.5692825317383
1344	123.242469787598	-27.7317314147949	6.5522575378418	-0.00977104809135199	-0.00879702530801296	-0.0139918150380254	-0.00100484199356288	NaN	61.6212348937988
1345	124.541168212891	-27.7317314147949	5.77303886413574	-0.0172385573387146	-0.0250307414680719	-0.0315242260694504	-0.00327756232582033	NaN	62.2705841064453
1346	124.541168212891	-28.3810806274414	6.09771347045898	-0.0143164889886975	-0.0230826959013939	-0.0217839982360601	-0.00197886489331722	NaN	62.2705841064453
1347	125.839866638184	-28.3810806274414	5.77303886413574	-0.0100957229733467	-0.0253554154187441	-0.0201606266200542	0.00743668992072344	NaN	62.9199333190918
1348	123.242469787598	-27.7317314147949	5.90290880203247	-0.0136671401560307	-0.0136671401560307	-0.0130177913233638	0.00126787810586393	NaN	61.6212348937988
1349	124.541168212891	-27.7317314147949	6.09771347045898	0.00321592413820326	-0.0175632312893867	-0.0110697457566857	0.00191722682211548	NaN	62.2705841064453
1350	123.242469787598	-27.4070568084717	5.70810413360596	-0.00165419070981443	-0.0211346503347158	-0.00295288790948689	0.000943203864153475	NaN	61.6212348937988
1351	123.891822814941	-27.7317314147949	6.48732233047485	-0.00555028254166245	-0.00749832857400179	0.00256657530553639	-3.08191010844894e-05	NaN	61.9459114074707
1352	123.242469787598	-27.4070568084717	6.35745286941528	-0.00230353930965066	-0.0156151866540313	0.00386527273803949	0.00581331877037883	NaN	61.6212348937988
1353	126.489219665527	-28.7057552337646	6.74706172943115	0.00191722682211548	-0.00392691092565656	0.00451462110504508	-0.00197886489331722	NaN	63.2446098327637
1354	123.891822814941	-27.7317314147949	6.61719226837158	0.000618529506027699	0.00938473641872406	0.0123068047687411	-0.00230353930965066	NaN	61.9459114074707
1355	125.839866638184	-29.0304298400879	6.74706172943115	0.0200989879667759	0.0155535480007529	0.0230210572481155	0.00191722682211548	NaN	62.9199333190918
1356	124.541168212891	-27.7317314147949	5.70810413360596	0.0213976856321096	0.0155535480007529	0.013930176384747	-0.00360223650932312	NaN	62.2705841064453
1357	125.839866638184	-29.3551044464111	6.61719226837158	0.020423661917448	0.01847561635077	0.0155535480007529	0.00548864435404539	NaN	62.9199333190918
1358	124.541168212891	-29.0304298400879	6.68212699890137	0.00808603875339031	0.012956153601408	0.0168522447347641	0.000293855206109583	NaN	62.2705841064453
1359	125.839866638184	-29.0304298400879	6.68212699890137	0.012956153601408	0.00613799272105098	0.00678734155371785	-0.00197886489331722	NaN	62.9199333190918
1360	124.541168212891	-29.0304298400879	6.16264820098877	0.00743668992072344	-0.00555028254166245	-3.08191010844894e-05	-0.00392691092565656	NaN	62.2705841064453
1361	125.190521240234	-29.0304298400879	7.07173633575439	0.0181509424000978	-0.00392691092565656	0.00776136433705688	0.00191722682211548	NaN	62.5952606201172
1362	124.541168212891	-28.7057552337646	6.61719226837158	-0.00814767740666866	-0.00879702530801296	0.0022419011220336	0.0103587592020631	NaN	62.2705841064453
1363	124.541168212891	-28.0564060211182	6.61719226837158	-0.0126931173726916	-0.00457625929266214	0.00451462110504508	-0.00327756232582033	NaN	62.2705841064453
1364	123.242469787598	-28.0564060211182	6.48732233047485	-0.0110697457566857	-0.0185372550040483	-0.017887907102704	-0.00295288790948689	NaN	61.6212348937988
1365	125.839866638184	-28.7057552337646	6.68212699890137	-0.0159398596733809	-0.0295761823654175	-0.0315242260694504	0.00256657530553639	NaN	62.9199333190918
1366	123.891822814941	-28.0564060211182	6.94186639785767	-0.00782300252467394	-0.0334722734987736	-0.00847235135734081	0.000618529506027699	NaN	61.9459114074707
1367	124.541168212891	-29.0304298400879	7.00680112838745	-0.0107450718060136	-0.0237320438027382	-0.017887907102704	0.00743668992072344	NaN	62.2705841064453
1368	123.891822814941	-28.0564060211182	6.48732233047485	-0.00425158534198999	-0.00944637414067984	-0.0208099745213985	-3.08191010844894e-05	NaN	61.9459114074707
1369	123.891822814941	-28.0564060211182	6.42238759994507	-0.00165419070981443	-0.0185372550040483	-0.0139918150380254	-0.00197886489331722	NaN	61.9459114074707
1370	123.242469787598	-28.0564060211182	6.5522575378418	0.000293855206109583	-0.0126931173726916	-0.0156151866540313	-0.00555028254166245	NaN	61.6212348937988
1371	124.541168212891	-28.0564060211182	6.5522575378418	0.00321592413820326	-0.0139918150380254	-0.00619963090866804	0.00483929552137852	NaN	62.2705841064453
1372	125.190521240234	-28.7057552337646	6.68212699890137	0.000618529506027699	-0.00847235135734081	-0.00457625929266214	0.00613799272105098	NaN	62.5952606201172
1373	125.190521240234	-29.0304298400879	6.87693166732788	-0.00230353930965066	-3.08191010844894e-05	-0.00230353930965066	-0.00197886489331722	NaN	62.5952606201172
1374	125.190521240234	-28.7057552337646	6.35745286941528	-0.00165419070981443	0.0149041991680861	0.0113327819854021	-0.00392691092565656	NaN	62.5952606201172
1375	125.190521240234	-28.7057552337646	6.61719226837158	0.0236704051494598	0.0145795252174139	0.0136055024340749	0.000293855206109583	NaN	62.5952606201172
1376	123.891822814941	-27.4070568084717	6.48732233047485	0.0269171483814716	0.0207483377307653	0.0188002903014421	-0.00327756232582033	NaN	61.9459114074707
1377	123.891822814941	-27.0823841094971	6.5522575378418	0.0181509424000978	0.0171769186854362	0.0142548503354192	-0.00392691092565656	NaN	61.9459114074707
1378	123.242469787598	-28.0564060211182	6.94186639785767	0.00808603875339031	0.0145795252174139	0.0162028968334198	0.00711201597005129	NaN	61.6212348937988
1379	125.839866638184	-28.3810806274414	6.87693166732788	0.00289124972186983	0.00646266713738441	0.00483929552137852	-0.00555028254166245	NaN	62.9199333190918
1380	124.541168212891	-28.7057552337646	6.8119969367981	0.0230210572481155	0.00548864435404539	0.00776136433705688	-0.00327756232582033	NaN	62.2705841064453
1381	125.190521240234	-27.4070568084717	5.90290880203247	-0.0126931173726916	-3.08191010844894e-05	0.00938473641872406	-0.00392691092565656	NaN	62.5952606201172
1382	123.242469787598	-27.0823841094971	5.90290880203247	0.0188002903014421	0.00646266713738441	0.00256657530553639	0.00354059832170606	NaN	61.6212348937988
1383	123.242469787598	-26.7577095031738	6.68212699890137	0.00451462110504508	-0.00490093370899558	-0.0149658378213644	-0.000355493422830477	NaN	61.6212348937988
1384	123.891822814941	-27.0823841094971	6.22758293151855	-0.00392691092565656	-0.0123684434220195	-0.0227580219507217	0.0022419011220336	NaN	61.9459114074707
1385	125.190521240234	-27.7317314147949	6.03277826309204	-0.0162645354866982	-0.0292515084147453	-0.0217839982360601	-0.00230353930965066	NaN	62.5952606201172
1386	123.242469787598	-26.7577095031738	5.83797359466553	-0.0191866029053926	-0.0182125810533762	-0.0159398596733809	-0.00100484199356288	NaN	61.6212348937988
1387	124.541168212891	-28.0564060211182	5.96784353256226	-0.0156151866540313	-0.0191866029053926	-0.0169138833880424	-0.00814767740666866	NaN	62.2705841064453
1388	125.190521240234	-27.7317314147949	6.09771347045898	-0.0139918150380254	-0.0110697457566857	-0.0165892094373703	0.00289124972186983	NaN	62.5952606201172
1389	125.839866638184	-27.4070568084717	5.83797359466553	-0.00165419070981443	-0.0156151866540313	-0.0110697457566857	-0.0120437685400248	NaN	62.9199333190918
1390	125.839866638184	-27.4070568084717	6.8119969367981	-0.00295288790948689	-0.00230353930965066	-0.00847235135734081	0.00256657530553639	NaN	62.9199333190918
1391	125.839866638184	-27.4070568084717	5.96784353256226	0.00126787810586393	-0.00327756232582033	0.00483929552137852	-0.00295288790948689	NaN	62.9199333190918
1392	123.891822814941	-27.4070568084717	6.61719226837158	0.00289124972186983	-0.00522560812532902	-0.00619963090866804	-3.08191010844894e-05	NaN	61.9459114074707
1393	123.242469787598	-26.7577095031738	6.5522575378418	-0.00619963090866804	0.00451462110504508	0.000618529506027699	-0.0026282137259841	NaN	61.6212348937988
1394	125.839866638184	-27.7317314147949	6.8119969367981	0.013930176384747	0.0126314787194133	0.00906006153672934	-0.00587495695799589	NaN	62.9199333190918
1395	123.891822814941	-26.4330348968506	6.8119969367981	0.0171769186854362	0.0243197549134493	0.0288651939481497	-0.00522560812532902	NaN	61.9459114074707
1396	125.190521240234	-27.7317314147949	7.13667106628418	0.0246444288641214	0.0165275707840919	0.0116574559360743	-0.00327756232582033	NaN	62.5952606201172
1397	123.891822814941	-26.4330348968506	6.61719226837158	0.00873538758605719	0.0220470335334539	0.0149041991680861	0.00516396993771195	NaN	61.9459114074707
1398	122.593124389648	-26.7577095031738	6.5522575378418	0.00938473641872406	0.00808603875339031	0.00970941036939621	0.00613799272105098	NaN	61.2965621948242
1399	123.891822814941	-26.4330348968506	6.5522575378418	0.0126314787194133	0.0145795252174139	0.00386527273803949	-0.00425158534198999	NaN	61.9459114074707
1400	123.891822814941	-26.7577095031738	6.61719226837158	0.0136055024340749	0.0103587592020631	0.00516396993771195	-0.000355493422830477	NaN	61.9459114074707
1401	123.242469787598	-26.1083602905273	6.61719226837158	0.0171769186854362	0.0022419011220336	0.013930176384747	-0.00490093370899558	NaN	61.6212348937988
1402	123.891822814941	-26.7577095031738	6.87693166732788	0.013930176384747	0.000943203864153475	0.00970941036939621	0.00613799272105098	NaN	61.9459114074707
1403	124.541168212891	-27.0823841094971	6.22758293151855	0.00906006153672934	0.00711201597005129	-0.00165419070981443	0.00289124972186983	NaN	62.2705841064453
1404	124.541168212891	-27.7317314147949	6.68212699890137	-0.00782300252467394	-0.00230353930965066	-0.0172385573387146	-0.00457625929266214	NaN	62.2705841064453
1405	123.891822814941	-26.4330348968506	6.68212699890137	-0.0120437685400248	-0.017887907102704	-0.0308748781681061	-0.00165419070981443	NaN	61.9459114074707
1406	125.190521240234	-27.7317314147949	6.8119969367981	-0.0107450718060136	-0.0230826959013939	-0.0130177913233638	-0.00165419070981443	NaN	62.5952606201172
1407	123.891822814941	-26.4330348968506	6.61719226837158	-0.00814767740666866	-0.0143164889886975	-0.0217839982360601	-0.000355493422830477	NaN	61.9459114074707
1408	124.541168212891	-28.0564060211182	7.33147573471069	-0.0120437685400248	-0.0126931173726916	-0.0136671401560307	0.00126787810586393	NaN	62.2705841064453
1409	125.190521240234	-27.4070568084717	6.61719226837158	0.000293855206109583	-0.00619963090866804	-0.0149658378213644	-0.00944637414067984	NaN	62.5952606201172
1410	125.190521240234	-27.4070568084717	6.68212699890137	0.0100340843200684	-0.0026282137259841	-0.0126931173726916	-0.0100957229733467	NaN	62.5952606201172
1411	124.541168212891	-27.4070568084717	6.61719226837158	-0.00327756232582033	-0.00360223650932312	-0.00619963090866804	-0.00360223650932312	NaN	62.2705841064453
1412	123.242469787598	-27.7317314147949	6.68212699890137	0.00646266713738441	-0.00782300252467394	-0.000680167751852423	0.00678734155371785	NaN	61.6212348937988
1413	123.242469787598	-26.4330348968506	6.5522575378418	-0.00425158534198999	-0.00652430532500148	-0.00457625929266214	-0.00619963090866804	NaN	61.6212348937988
1414	123.242469787598	-27.0823841094971	6.87693166732788	0.0249691028147936	0.0197743140161037	0.011982130818069	-0.00100484199356288	NaN	61.6212348937988
1415	121.943778991699	-26.1083602905273	6.29251766204834	0.0233457311987877	0.0200989879667759	0.0181509424000978	0.00159255252219737	NaN	60.9718894958496
1416	124.541168212891	-27.4070568084717	5.77303886413574	0.0239950809627771	0.0236704051494598	0.0178262684494257	-0.00684897974133492	NaN	62.2705841064453
1417	124.541168212891	-27.0823841094971	6.35745286941528	0.00873538758605719	0.0220470335334539	0.0188002903014421	0.0132808275520802	NaN	62.2705841064453
1418	123.891822814941	-27.0823841094971	6.42238759994507	0.00548864435404539	0.012956153601408	0.00321592413820326	-3.08191010844894e-05	NaN	61.9459114074707
1419	123.242469787598	-26.4330348968506	6.42238759994507	0.011982130818069	0.011982130818069	0.00126787810586393	-0.00684897974133492	NaN	61.6212348937988
1420	123.891822814941	-26.7577095031738	5.83797359466553	0.011982130818069	0.013930176384747	-0.00132951640989631	0.00808603875339031	NaN	61.9459114074707
1421	125.839866638184	-28.3810806274414	5.51329946517944	0.00711201597005129	0.00354059832170606	0.00289124972186983	-0.00425158534198999	NaN	62.9199333190918
1422	125.839866638184	-28.0564060211182	6.48732233047485	0.00613799272105098	0.00126787810586393	-0.00425158534198999	0.00483929552137852	NaN	62.9199333190918
1423	125.190521240234	-27.4070568084717	6.42238759994507	-0.0113944197073579	0.00386527273803949	-0.00295288790948689	-0.00360223650932312	NaN	62.5952606201172
1424	124.541168212891	-28.3810806274414	5.83797359466553	-0.0149658378213644	-0.00100484199356288	-0.0227580219507217	0.000618529506027699	NaN	62.2705841064453
1425	124.541168212891	-26.1083602905273	6.61719226837158	-0.00132951640989631	-0.0237320438027382	-0.0302255302667618	-0.000355493422830477	NaN	62.2705841064453
1426	125.190521240234	-28.0564060211182	6.8119969367981	-0.00847235135734081	-0.0276281367987394	-0.0208099745213985	-0.00295288790948689	NaN	62.5952606201172
1427	123.891822814941	-26.4330348968506	5.38343000411987	-0.0217839982360601	-0.0217839982360601	-0.0211346503347158	0.00321592413820326	NaN	61.9459114074707
1428	125.190521240234	-27.0823841094971	5.90290880203247	-0.00522560812532902	-0.0123684434220195	-0.0217839982360601	-0.00230353930965066	NaN	62.5952606201172
1429	125.190521240234	-27.4070568084717	5.83797359466553	-0.00295288790948689	0.000943203864153475	-0.0126931173726916	-0.00490093370899558	NaN	62.5952606201172
1430	126.489219665527	-28.0564060211182	5.90290880203247	0.000943203864153475	-0.00360223650932312	-0.0130177913233638	-0.00360223650932312	NaN	63.2446098327637
1431	125.190521240234	-27.7317314147949	5.90290880203247	0.00159255252219737	-3.08191010844894e-05	-0.00619963090866804	-3.08191010844894e-05	NaN	62.5952606201172
1432	124.541168212891	-27.7317314147949	6.74706172943115	-0.00457625929266214	-0.000355493422830477	-0.00100484199356288	0.00841071270406246	NaN	62.2705841064453
1433	123.891822814941	-26.7577095031738	6.09771347045898	-0.00555028254166245	0.0022419011220336	-0.0117190945893526	-0.000355493422830477	NaN	61.9459114074707
1434	125.190521240234	-26.7577095031738	5.51329946517944	0.0132808275520802	0.0123068047687411	0.00841071270406246	-0.00100484199356288	NaN	62.5952606201172
1435	125.839866638184	-28.0564060211182	5.70810413360596	0.0207483377307653	0.0269171483814716	0.012956153601408	-0.00522560812532902	NaN	62.9199333190918
1436	125.190521240234	-27.7317314147949	5.70810413360596	0.0142548503354192	0.0236704051494598	0.0213976856321096	0.0149041991680861	NaN	62.5952606201172
1437	125.190521240234	-27.7317314147949	6.74706172943115	0.0145795252174139	0.0223717093467712	0.0236704051494598	0.000943203864153475	NaN	62.5952606201172
1438	125.839866638184	-28.7057552337646	6.09771347045898	0.0113327819854021	0.0191249661147594	0.00256657530553639	0.00841071270406246	NaN	62.9199333190918
1439	126.489219665527	-27.7317314147949	6.48732233047485	0.012956153601408	0.00808603875339031	0.00873538758605719	0.00191722682211548	NaN	63.2446098327637
1440	127.138565063477	-28.7057552337646	6.5522575378418	0.00678734155371785	0.0178262684494257	-0.00847235135734081	0.00418994715437293	NaN	63.5692825317383
1441	125.839866638184	-28.0564060211182	6.61719226837158	0.01100810803473	0.00354059832170606	0.00516396993771195	-0.00425158534198999	NaN	62.9199333190918
1442	125.190521240234	-27.7317314147949	6.61719226837158	0.00776136433705688	-0.00132951640989631	-0.000355493422830477	0.0022419011220336	NaN	62.5952606201172
1443	123.891822814941	-27.7317314147949	6.5522575378418	0.00613799272105098	0.00581331877037883	-0.00847235135734081	-0.00197886489331722	NaN	61.9459114074707
1444	125.839866638184	-27.7317314147949	6.74706172943115	-0.00619963090866804	-0.00847235135734081	-0.0224333461374044	-0.00100484199356288	NaN	62.9199333190918
1445	123.891822814941	-27.0823841094971	6.35745286941528	-0.00522560812532902	-0.0198359526693821	-0.02697878703475	-0.0104203969240189	NaN	61.9459114074707
1446	126.489219665527	-28.7057552337646	6.5522575378418	-0.0110697457566857	-0.0198359526693821	-0.0185372550040483	-0.00100484199356288	NaN	63.2446098327637
1447	124.541168212891	-27.4070568084717	6.42238759994507	-0.00814767740666866	-0.0175632312893867	-0.0117190945893526	0.0116574559360743	NaN	62.2705841064453
1448	124.541168212891	-28.3810806274414	6.8119969367981	-0.00652430532500148	-0.00295288790948689	-0.0221086721867323	-3.08191010844894e-05	NaN	62.2705841064453
1449	126.489219665527	-28.7057552337646	7.00680112838745	-0.00587495695799589	0.00483929552137852	-0.00749832857400179	0.00743668992072344	NaN	63.2446098327637
1450	127.787910461426	-28.7057552337646	6.74706172943115	0.00354059832170606	0.00256657530553639	-0.00197886489331722	-0.00230353930965066	NaN	63.8939552307129
1451	125.190521240234	-28.3810806274414	6.42238759994507	-0.00165419070981443	-0.00457625929266214	-0.0026282137259841	-0.00230353930965066	NaN	62.5952606201172
1452	127.138565063477	-29.0304298400879	6.74706172943115	0.00451462110504508	-0.00230353930965066	-0.00879702530801296	0.00386527273803949	NaN	63.5692825317383
1453	125.839866638184	-28.3810806274414	6.61719226837158	0.00159255252219737	0.00938473641872406	0.00159255252219737	-0.00457625929266214	NaN	62.9199333190918
1454	125.190521240234	-27.7317314147949	5.70810413360596	0.0116574559360743	0.0116574559360743	0.0165275707840919	0.000293855206109583	NaN	62.5952606201172
1455	125.190521240234	-28.7057552337646	6.29251766204834	0.0217223595827818	0.0249691028147936	0.0191249661147594	-0.00490093370899558	NaN	62.5952606201172
1456	125.839866638184	-28.0564060211182	5.70810413360596	0.013930176384747	0.020423661917448	0.0145795252174139	0.00841071270406246	NaN	62.9199333190918
1457	123.891822814941	-27.0823841094971	5.38343000411987	0.0171769186854362	0.0272418223321438	0.0194496400654316	0.00386527273803949	NaN	61.9459114074707
1458	124.541168212891	-27.7317314147949	5.70810413360596	0.013930176384747	0.0162028968334198	0.00808603875339031	0.00159255252219737	NaN	62.2705841064453
1459	123.242469787598	-27.7317314147949	5.64316940307617	0.000943203864153475	0.0136055024340749	0.01100810803473	-0.00847235135734081	NaN	61.6212348937988
1460	125.190521240234	-27.7317314147949	5.83797359466553	0.0126314787194133	0.00938473641872406	-0.000355493422830477	-0.00327756232582033	NaN	62.5952606201172
1461	125.839866638184	-29.0304298400879	6.22758293151855	0.00451462110504508	0.00483929552137852	-0.00295288790948689	0.0100340843200684	NaN	62.9199333190918
1462	127.138565063477	-29.0304298400879	5.90290880203247	-0.00132951640989631	0.00646266713738441	-0.00392691092565656	-0.00165419070981443	NaN	63.5692825317383
1463	125.839866638184	-29.0304298400879	6.5522575378418	0.00808603875339031	0.00581331877037883	-0.00100484199356288	-0.00392691092565656	NaN	62.9199333190918
1464	125.190521240234	-29.0304298400879	6.8119969367981	-0.0136671401560307	-0.00717365415766835	-0.0191866029053926	-0.00360223650932312	NaN	62.5952606201172
1465	124.541168212891	-28.0564060211182	6.5522575378418	-0.0188619289547205	-0.0266541130840778	-0.023407369852066	-0.00197886489331722	NaN	62.2705841064453
1466	126.489219665527	-29.0304298400879	6.8119969367981	-0.00555028254166245	-0.0204853005707264	-0.0204853005707264	-0.00197886489331722	NaN	63.2446098327637
1467	125.190521240234	-29.0304298400879	6.94186639785767	-0.0136671401560307	-0.0198359526693821	-0.0146411629393697	0.00516396993771195	NaN	62.5952606201172
1468	125.190521240234	-27.7317314147949	6.42238759994507	-0.00847235135734081	0.00386527273803949	-0.0133424662053585	0.0233457311987877	NaN	62.5952606201172
1469	123.891822814941	-27.7317314147949	6.35745286941528	-0.00652430532500148	-0.00944637414067984	-0.0126931173726916	-0.00522560812532902	NaN	61.9459114074707
1470	124.541168212891	-28.0564060211182	5.83797359466553	0.00159255252219737	-0.00749832857400179	-0.00197886489331722	-3.08191010844894e-05	NaN	62.2705841064453
1471	123.891822814941	-27.7317314147949	6.61719226837158	-0.00392691092565656	-0.00132951640989631	-0.00100484199356288	0.000293855206109583	NaN	61.9459114074707
1472	124.541168212891	-28.0564060211182	6.74706172943115	0.00159255252219737	-0.000355493422830477	0.00386527273803949	-0.00100484199356288	NaN	62.2705841064453
1473	125.190521240234	-29.0304298400879	6.74706172943115	-0.00587495695799589	0.00873538758605719	-0.000680167751852423	0.00418994715437293	NaN	62.5952606201172
1474	125.190521240234	-28.0564060211182	6.68212699890137	0.00386527273803949	0.00841071270406246	0.0126314787194133	-0.00165419070981443	NaN	62.5952606201172
1475	124.541168212891	-29.0304298400879	6.87693166732788	0.0149041991680861	0.0236704051494598	0.0171769186854362	-0.00749832857400179	NaN	62.2705841064453
1476	123.242469787598	-28.0564060211182	6.48732233047485	0.0207483377307653	0.025618452578783	0.0132808275520802	0.00938473641872406	NaN	61.6212348937988
1477	123.242469787598	-27.7317314147949	6.8119969367981	0.0123068047687411	0.0246444288641214	0.0233457311987877	0.00451462110504508	NaN	61.6212348937988
1478	125.190521240234	-29.0304298400879	7.13667106628418	0.0103587592020631	0.0175015944987535	0.00776136433705688	0.00451462110504508	NaN	62.5952606201172
1479	125.190521240234	-29.3551044464111	6.94186639785767	0.00483929552137852	0.011982130818069	0.00678734155371785	-0.00230353930965066	NaN	62.5952606201172
1480	125.190521240234	-29.0304298400879	6.61719226837158	0.013930176384747	0.00841071270406246	0.00483929552137852	0.00483929552137852	NaN	62.5952606201172
1481	123.242469787598	-28.0564060211182	6.74706172943115	-0.0100957229733467	-0.00132951640989631	0.00548864435404539	-0.00132951640989631	NaN	61.6212348937988
1482	123.891822814941	-28.0564060211182	6.48732233047485	0.00516396993771195	0.00418994715437293	0.00613799272105098	0.0022419011220336	NaN	61.9459114074707
1483	121.943778991699	-27.7317314147949	6.35745286941528	0.00548864435404539	0.00256657530553639	-0.00879702530801296	0.0022419011220336	NaN	60.9718894958496
1484	122.593124389648	-27.7317314147949	6.8119969367981	-0.0130177913233638	-0.0126931173726916	-0.0136671401560307	0.00354059832170606	NaN	61.2965621948242
1485	123.891822814941	-28.7057552337646	6.74706172943115	-0.0208099745213985	-0.0217839982360601	-0.0243813935667276	-0.00457625929266214	NaN	61.9459114074707
1486	121.943778991699	-27.7317314147949	5.44836473464966	-0.0191866029053926	-0.0133424662053585	-0.0123684434220195	0.00808603875339031	NaN	60.9718894958496
1487	123.242469787598	-28.7057552337646	5.96784353256226	-0.0182125810533762	-0.0188619289547205	-0.0191866029053926	0.000943203864153475	NaN	61.6212348937988
1488	122.593124389648	-27.7317314147949	5.77303886413574	-0.0110697457566857	0.00418994715437293	-0.0156151866540313	0.00808603875339031	NaN	61.2965621948242
1489	121.294425964355	-27.7317314147949	5.83797359466553	-0.0133424662053585	-0.00490093370899558	-0.0117190945893526	-0.00717365415766835	NaN	60.6472129821777
1490	121.294425964355	-27.7317314147949	6.8119969367981	-0.00132951640989631	-0.00165419070981443	-0.00749832857400179	-0.00879702530801296	NaN	60.6472129821777
1491	121.294425964355	-27.7317314147949	6.48732233047485	-0.00555028254166245	-0.00425158534198999	0.00256657530553639	0.00354059832170606	NaN	60.6472129821777
1492	121.943778991699	-27.4070568084717	5.64316940307617	-0.00912170019000769	-0.00652430532500148	-3.08191010844894e-05	0.00613799272105098	NaN	60.9718894958496
1493	122.593124389648	-28.3810806274414	6.68212699890137	-0.0117190945893526	-0.00132951640989631	0.00159255252219737	0.00256657530553639	NaN	61.2965621948242
1494	122.593124389648	-28.7057552337646	6.68212699890137	0.00678734155371785	0.0136055024340749	0.0132808275520802	0.00321592413820326	NaN	61.2965621948242
1495	121.943778991699	-28.3810806274414	6.94186639785767	0.00841071270406246	0.0295145437121391	0.020423661917448	0.00386527273803949	NaN	60.9718894958496
1496	124.541168212891	-29.0304298400879	7.07173633575439	0.00776136433705688	0.0217223595827818	0.0223717093467712	0.00776136433705688	NaN	62.2705841064453
1497	121.294425964355	-27.7317314147949	6.5522575378418	0.00418994715437293	0.0308132413774729	0.0243197549134493	0.00289124972186983	NaN	60.6472129821777
1498	121.943778991699	-27.4070568084717	6.48732233047485	-0.00197886489331722	0.0103587592020631	0.00386527273803949	-0.00230353930965066	NaN	60.9718894958496
1499	121.294425964355	-28.0564060211182	6.42238759994507	-0.00100484199356288	0.00938473641872406	0.0126314787194133	-0.00425158534198999	NaN	60.6472129821777
1500	121.943778991699	-27.4070568084717	6.74706172943115	0.00191722682211548	0.0100340843200684	0.000618529506027699	-0.00165419070981443	NaN	60.9718894958496
1501	120.645080566406	-27.7317314147949	6.74706172943115	-0.000355493422830477	0.00354059832170606	0.00548864435404539	-0.00327756232582033	NaN	60.3225402832031
1502	123.242469787598	-28.7057552337646	6.22758293151855	0.00808603875339031	0.0106834331527352	0.00711201597005129	0.00191722682211548	NaN	61.6212348937988
1503	121.943778991699	-28.0564060211182	6.48732233047485	-0.0143164889886975	0.00548864435404539	-0.00555028254166245	-3.08191010844894e-05	NaN	60.9718894958496
1504	121.943778991699	-27.7317314147949	6.35745286941528	-0.0146411629393697	0.00743668992072344	-0.0247060675173998	-0.00230353930965066	NaN	60.9718894958496
1505	123.242469787598	-29.0304298400879	6.8119969367981	-0.0146411629393697	0.00483929552137852	-0.02697878703475	-0.00100484199356288	NaN	61.6212348937988
1506	122.593124389648	-27.4070568084717	6.61719226837158	-0.0113944197073579	-0.00749832857400179	-0.0136671401560307	0.00418994715437293	NaN	61.2965621948242
1507	123.891822814941	-29.0304298400879	6.29251766204834	-0.0185372550040483	-0.0237320438027382	-0.0110697457566857	-0.00360223650932312	NaN	61.9459114074707
1508	124.541168212891	-28.7057552337646	6.87693166732788	-0.0136671401560307	-0.0126931173726916	-0.0146411629393697	0.00354059832170606	NaN	62.2705841064453
1509	122.593124389648	-27.4070568084717	6.29251766204834	-0.0143164889886975	-0.00814767740666866	-0.0195112787187099	0.00191722682211548	NaN	61.2965621948242
1510	123.242469787598	-27.0823841094971	6.42238759994507	0.00159255252219737	-0.00425158534198999	-0.00782300252467394	-0.00619963090866804	NaN	61.6212348937988
1511	122.593124389648	-27.4070568084717	6.5522575378418	-0.00782300252467394	-0.0110697457566857	-0.00295288790948689	-0.0026282137259841	NaN	61.2965621948242
1512	124.541168212891	-28.3810806274414	6.48732233047485	-0.00587495695799589	-0.00490093370899558	-0.0117190945893526	0.00386527273803949	NaN	62.2705841064453
1513	123.891822814941	-28.7057552337646	7.13667106628418	-0.00197886489331722	0.00613799272105098	-0.00425158534198999	-0.00295288790948689	NaN	61.9459114074707
1514	124.541168212891	-27.7317314147949	6.68212699890137	0.00256657530553639	0.0149041991680861	0.0103587592020631	-0.00295288790948689	NaN	62.2705841064453
1515	122.593124389648	-27.0823841094971	6.42238759994507	0.0171769186854362	0.0278911720961332	0.0236704051494598	-0.0110697457566857	NaN	61.2965621948242
1516	123.242469787598	-28.3810806274414	6.68212699890137	0.0168522447347641	0.0181509424000978	0.0223717093467712	-0.00782300252467394	NaN	61.6212348937988
1517	123.891822814941	-28.0564060211182	6.68212699890137	0.00678734155371785	0.0230210572481155	0.0275664981454611	-0.00490093370899558	NaN	61.9459114074707
1518	121.943778991699	-27.0823841094971	6.61719226837158	0.012956153601408	0.0210730116814375	0.00873538758605719	-0.00132951640989631	NaN	60.9718894958496
1519	121.943778991699	-27.0823841094971	6.94186639785767	-0.000680167751852423	0.00906006153672934	0.000293855206109583	0.00841071270406246	NaN	60.9718894958496
1520	122.593124389648	-26.7577095031738	5.96784353256226	0.00970941036939621	0.00970941036939621	0.00126787810586393	-0.00847235135734081	NaN	61.2965621948242
1521	123.891822814941	-28.0564060211182	5.90290880203247	0.00418994715437293	-0.00490093370899558	0.00354059832170606	0.00970941036939621	NaN	61.9459114074707
1522	123.242469787598	-27.7317314147949	6.74706172943115	-0.0159398596733809	0.000943203864153475	0.00191722682211548	0.00159255252219737	NaN	61.6212348937988
1523	124.541168212891	-28.3810806274414	6.8119969367981	-0.00977104809135199	-0.00197886489331722	-0.0110697457566857	0.00451462110504508	NaN	62.2705841064453
1524	123.891822814941	-27.4070568084717	6.68212699890137	-0.0139918150380254	-0.0113944197073579	-0.0263294391334057	-0.000680167751852423	NaN	61.9459114074707
1525	123.242469787598	-28.0564060211182	7.13667106628418	-0.00912170019000769	-0.0260047651827335	-0.0247060675173998	-0.00295288790948689	NaN	61.6212348937988
1526	124.541168212891	-27.0823841094971	5.64316940307617	-0.0126931173726916	-0.0237320438027382	-0.0201606266200542	-0.00457625929266214	NaN	62.2705841064453
1527	122.593124389648	-27.0823841094971	6.48732233047485	-0.0185372550040483	-0.0250307414680719	-0.0230826959013939	0.00548864435404539	NaN	61.2965621948242
1528	125.190521240234	-28.0564060211182	6.68212699890137	-0.0195112787187099	0.00451462110504508	-0.0159398596733809	-0.00100484199356288	NaN	62.5952606201172
1529	124.541168212891	-28.7057552337646	6.8119969367981	-0.00879702530801296	-0.0104203969240189	-0.0211346503347158	-0.000680167751852423	NaN	62.2705841064453
1530	124.541168212891	-27.7317314147949	6.68212699890137	-3.08191010844894e-05	-0.00879702530801296	-0.00490093370899558	-0.00749832857400179	NaN	62.2705841064453
1531	124.541168212891	-28.0564060211182	7.00680112838745	-0.00230353930965066	-0.00782300252467394	-0.0110697457566857	0.00548864435404539	NaN	62.2705841064453
1532	125.839866638184	-27.7317314147949	6.48732233047485	0.0022419011220336	-0.00555028254166245	-0.000355493422830477	-0.00230353930965066	NaN	62.9199333190918
1533	123.891822814941	-28.0564060211182	6.8119969367981	-0.00197886489331722	0.00581331877037883	0.00289124972186983	-0.00132951640989631	NaN	61.9459114074707
1534	123.242469787598	-27.7317314147949	6.68212699890137	0.00646266713738441	0.0136055024340749	0.00548864435404539	-0.00749832857400179	NaN	61.6212348937988
1535	124.541168212891	-26.4330348968506	6.61719226837158	0.0220470335334539	0.0207483377307653	0.0136055024340749	0.000618529506027699	NaN	62.2705841064453
1536	124.541168212891	-27.4070568084717	7.07173633575439	0.012956153601408	0.0200989879667759	0.0285405199974775	0.00646266713738441	NaN	62.2705841064453
1537	125.839866638184	-28.0564060211182	6.94186639785767	0.0113327819854021	0.0200989879667759	0.020423661917448	-0.000355493422830477	NaN	62.9199333190918
1538	125.190521240234	-27.0823841094971	6.35745286941528	0.0106834331527352	0.013930176384747	0.00646266713738441	-0.000355493422830477	NaN	62.5952606201172
1539	123.891822814941	-27.0823841094971	6.42238759994507	0.0103587592020631	0.00418994715437293	-0.000680167751852423	-0.00490093370899558	NaN	61.9459114074707
1540	125.190521240234	-26.7577095031738	6.61719226837158	0.0155535480007529	0.0113327819854021	0.0022419011220336	-0.00522560812532902	NaN	62.5952606201172
1541	125.839866638184	-28.0564060211182	6.16264820098877	0.01100810803473	0.00873538758605719	0.00126787810586393	0.00256657530553639	NaN	62.9199333190918
1542	125.839866638184	-28.0564060211182	7.07173633575439	0.00289124972186983	0.00191722682211548	0.00873538758605719	0.00451462110504508	NaN	62.9199333190918
1543	125.839866638184	-28.0564060211182	6.74706172943115	0.00678734155371785	0.00256657530553639	-0.00522560812532902	0.000618529506027699	NaN	62.9199333190918
1544	125.839866638184	-27.4070568084717	6.61719226837158	-0.0026282137259841	-0.0165892094373703	-0.0256800893694162	0.0116574559360743	NaN	62.9199333190918
1545	125.190521240234	-27.4070568084717	5.70810413360596	-0.0126931173726916	-0.0211346503347158	-0.0227580219507217	-0.00717365415766835	NaN	62.5952606201172
1546	125.190521240234	-27.7317314147949	5.83797359466553	-0.0146411629393697	-0.0185372550040483	-0.0185372550040483	0.0022419011220336	NaN	62.5952606201172
1547	123.891822814941	-27.0823841094971	6.5522575378418	-0.00912170019000769	-0.0201606266200542	-0.0182125810533762	0.00548864435404539	NaN	61.9459114074707
1548	125.190521240234	-28.0564060211182	7.00680112838745	-0.0123684434220195	-0.0273034609854221	-0.0172385573387146	-0.00425158534198999	NaN	62.5952606201172
1549	125.839866638184	-28.3810806274414	6.68212699890137	-0.0104203969240189	-0.00555028254166245	-0.0182125810533762	-0.00327756232582033	NaN	62.9199333190918
1550	125.190521240234	-28.3810806274414	6.61719226837158	-0.00197886489331722	-0.000355493422830477	-0.00327756232582033	-0.00490093370899558	NaN	62.5952606201172
1551	126.489219665527	-28.7057552337646	5.96784353256226	0.00678734155371785	-0.0100957229733467	0.0022419011220336	0.00581331877037883	NaN	63.2446098327637
1552	125.839866638184	-27.7317314147949	6.74706172943115	-0.00684897974133492	-0.00652430532500148	-0.00100484199356288	0.00483929552137852	NaN	62.9199333190918
1553	125.190521240234	-28.0564060211182	6.8119969367981	0.00906006153672934	0.00159255252219737	-0.000680167751852423	0.00191722682211548	NaN	62.5952606201172
1554	124.541168212891	-27.0823841094971	7.00680112838745	0.00906006153672934	0.0175015944987535	0.0116574559360743	-0.00132951640989631	NaN	62.2705841064453
1555	125.190521240234	-27.7317314147949	6.48732233047485	0.0269171483814716	0.0275664981454611	0.0210730116814375	-0.00230353930965066	NaN	62.5952606201172
1556	123.242469787598	-27.4070568084717	6.5522575378418	0.0152288740500808	0.0165275707840919	0.0246444288641214	0.00581331877037883	NaN	61.6212348937988
1557	126.489219665527	-29.3551044464111	6.61719226837158	0.0149041991680861	0.0171769186854362	0.0155535480007529	-0.00749832857400179	NaN	63.2446098327637
1558	125.839866638184	-28.7057552337646	6.87693166732788	0.00613799272105098	0.00841071270406246	0.0106834331527352	-0.00555028254166245	NaN	62.9199333190918
1559	126.489219665527	-28.7057552337646	6.94186639785767	0.00743668992072344	0.00321592413820326	-0.00132951640989631	-0.00327756232582033	NaN	63.2446098327637
1560	125.839866638184	-28.7057552337646	6.74706172943115	0.0142548503354192	0.000943203864153475	0.00613799272105098	-0.00197886489331722	NaN	62.9199333190918
1561	126.489219665527	-29.0304298400879	6.68212699890137	-0.0162645354866982	0.00646266713738441	0.00646266713738441	0.00581331877037883	NaN	63.2446098327637
1562	124.541168212891	-28.0564060211182	6.35745286941528	0.00581331877037883	0.000293855206109583	-0.000355493422830477	0.00776136433705688	NaN	62.2705841064453
1563	125.190521240234	-29.0304298400879	6.74706172943115	0.00678734155371785	-0.00197886489331722	-0.00522560812532902	0.00483929552137852	NaN	62.5952606201172
1564	125.190521240234	-29.3551044464111	6.8119969367981	-0.0211346503347158	-0.0113944197073579	-0.0217839982360601	-0.000355493422830477	NaN	62.5952606201172
1565	125.190521240234	-28.0564060211182	7.00680112838745	-0.00490093370899558	-0.0263294391334057	-0.0221086721867323	-0.00230353930965066	NaN	62.5952606201172
1566	125.190521240234	-29.3551044464111	6.16264820098877	-0.0162645354866982	-0.0386670641601086	-0.00944637414067984	0.00191722682211548	NaN	62.5952606201172
1567	124.541168212891	-28.7057552337646	5.64316940307617	-0.017887907102704	-0.0247060675173998	-0.023407369852066	0.00386527273803949	NaN	62.2705841064453
1568	126.489219665527	-29.6797771453857	6.03277826309204	-0.00944637414067984	-0.0198359526693821	-0.0195112787187099	-0.00522560812532902	NaN	63.2446098327637
1569	126.489219665527	-30.004451751709	5.90290880203247	-0.00652430532500148	-0.0165892094373703	-0.00652430532500148	-0.000680167751852423	NaN	63.2446098327637
1570	124.541168212891	-28.0564060211182	5.70810413360596	0.00711201597005129	-0.0026282137259841	-0.00230353930965066	-0.00457625929266214	NaN	62.2705841064453
1571	125.190521240234	-28.0564060211182	6.5522575378418	0.0152288740500808	-0.0156151866540313	-0.00652430532500148	0.00743668992072344	NaN	62.5952606201172
1572	123.891822814941	-28.7057552337646	6.03277826309204	-0.00749832857400179	-0.00717365415766835	-0.00360223650932312	0.0142548503354192	NaN	61.9459114074707
1573	126.489219665527	-29.6797771453857	5.77303886413574	0.00581331877037883	-0.00132951640989631	0.000943203864153475	0.00126787810586393	NaN	63.2446098327637
1574	125.190521240234	-28.7057552337646	5.90290880203247	0.00386527273803949	0.00256657530553639	0.00906006153672934	0.00289124972186983	NaN	62.5952606201172
1575	126.489219665527	-29.6797771453857	6.68212699890137	0.0282158460468054	0.0239950809627771	0.0282158460468054	-0.00132951640989631	NaN	63.2446098327637
1576	124.541168212891	-28.0564060211182	6.5522575378418	0.0149041991680861	0.01847561635077	0.0220470335334539	-0.00100484199356288	NaN	62.2705841064453
1577	125.190521240234	-28.0564060211182	6.68212699890137	0.0126314787194133	0.0116574559360743	0.0142548503354192	0.00711201597005129	NaN	62.5952606201172
1578	123.891822814941	-28.3810806274414	6.87693166732788	0.0113327819854021	0.0171769186854362	0.00906006153672934	-3.08191010844894e-05	NaN	61.9459114074707
1579	124.541168212891	-28.3810806274414	6.61719226837158	0.00418994715437293	0.00256657530553639	0.0100340843200684	-0.00749832857400179	NaN	62.2705841064453
1580	123.242469787598	-28.3810806274414	6.5522575378418	0.00646266713738441	0.01100810803473	0.00159255252219737	-0.00295288790948689	NaN	61.6212348937988
1581	125.190521240234	-28.3810806274414	6.5522575378418	0.0113327819854021	0.000293855206109583	0.00581331877037883	0.00516396993771195	NaN	62.5952606201172
1582	125.839866638184	-29.0304298400879	6.68212699890137	-0.0165892094373703	0.00159255252219737	0.00548864435404539	-0.000355493422830477	NaN	62.9199333190918
1583	126.489219665527	-29.3551044464111	6.94186639785767	0.00289124972186983	0.00548864435404539	0.0022419011220336	0.00451462110504508	NaN	63.2446098327637
1584	125.190521240234	-29.0304298400879	6.74706172943115	-0.00619963090866804	-0.0247060675173998	-0.0253554154187441	-0.00132951640989631	NaN	62.5952606201172
1585	124.541168212891	-27.7317314147949	5.57823419570923	-0.00782300252467394	-0.0185372550040483	-0.0185372550040483	-0.00457625929266214	NaN	62.2705841064453
1586	125.839866638184	-29.0304298400879	6.03277826309204	-0.0162645354866982	-0.0217839982360601	-0.0152905117720366	0.0022419011220336	NaN	62.9199333190918
1587	126.489219665527	-28.0564060211182	6.48732233047485	-0.0120437685400248	-0.0139918150380254	-0.0146411629393697	0.00191722682211548	NaN	63.2446098327637
1588	123.242469787598	-28.0564060211182	6.74706172943115	-0.00912170019000769	-0.00814767740666866	-0.0104203969240189	-0.000355493422830477	NaN	61.6212348937988
1589	123.891822814941	-27.7317314147949	6.74706172943115	-0.0100957229733467	-0.00944637414067984	-0.0113944197073579	-0.00425158534198999	NaN	61.9459114074707
1590	123.242469787598	-27.7317314147949	6.5522575378418	-0.00360223650932312	-0.00652430532500148	-0.0136671401560307	-0.00230353930965066	NaN	61.6212348937988
1591	125.190521240234	-27.7317314147949	6.42238759994507	-0.00912170019000769	-0.00360223650932312	-0.0026282137259841	0.000618529506027699	NaN	62.5952606201172
1592	124.541168212891	-28.0564060211182	6.48732233047485	-0.00132951640989631	-0.00457625929266214	0.00191722682211548	0.00191722682211548	NaN	62.2705841064453
1593	127.138565063477	-29.0304298400879	6.8119969367981	-0.00295288790948689	-0.000355493422830477	-0.000680167751852423	0.00483929552137852	NaN	63.5692825317383
1594	123.891822814941	-27.4070568084717	6.74706172943115	0.00581331877037883	0.0158782228827477	0.00873538758605719	-0.00457625929266214	NaN	61.9459114074707
1595	124.541168212891	-27.7317314147949	6.74706172943115	0.0269171483814716	0.0213976856321096	0.0272418223321438	-0.00490093370899558	NaN	62.2705841064453
1596	124.541168212891	-29.0304298400879	5.83797359466553	0.01847561635077	0.0233457311987877	0.0106834331527352	-0.00295288790948689	NaN	62.2705841064453
1597	126.489219665527	-28.7057552337646	6.03277826309204	0.0171769186854362	0.0168522447347641	0.0152288740500808	-0.00327756232582033	NaN	63.2446098327637
1598	124.541168212891	-27.7317314147949	5.77303886413574	0.00970941036939621	0.0246444288641214	0.01100810803473	0.00646266713738441	NaN	62.2705841064453
1599	124.541168212891	-28.0564060211182	6.48732233047485	0.0168522447347641	0.00581331877037883	0.000943203864153475	-0.00457625929266214	NaN	62.2705841064453
1600	123.891822814941	-27.7317314147949	5.96784353256226	0.011982130818069	0.00321592413820326	0.00126787810586393	-0.00749832857400179	NaN	61.9459114074707
1601	125.839866638184	-27.7317314147949	6.8119969367981	0.00256657530553639	0.000293855206109583	0.00191722682211548	0.00256657530553639	NaN	62.9199333190918
1602	125.190521240234	-29.3551044464111	6.48732233047485	-0.0237320438027382	0.000618529506027699	0.00613799272105098	-0.000680167751852423	NaN	62.5952606201172
1603	126.489219665527	-29.0304298400879	6.68212699890137	-0.000680167751852423	0.00841071270406246	-0.00490093370899558	0.00289124972186983	NaN	63.2446098327637
1604	123.891822814941	-28.0564060211182	5.57823419570923	-0.00100484199356288	-0.00457625929266214	-0.0221086721867323	-0.00392691092565656	NaN	61.9459114074707
1605	127.138565063477	-28.3810806274414	5.83797359466553	0.00776136433705688	-0.0217839982360601	-0.0221086721867323	0.00354059832170606	NaN	63.5692825317383
1606	124.541168212891	-28.0564060211182	6.8119969367981	0.00970941036939621	-0.0169138833880424	-0.0247060675173998	0.00516396993771195	NaN	62.2705841064453
1607	127.787910461426	-29.3551044464111	6.03277826309204	0.00548864435404539	-0.023407369852066	-0.0156151866540313	0.000618529506027699	NaN	63.8939552307129
1608	125.839866638184	-27.7317314147949	5.57823419570923	-0.00100484199356288	0.00354059832170606	-0.0139918150380254	0.00126787810586393	NaN	62.9199333190918
1609	124.541168212891	-28.0564060211182	6.42238759994507	-0.0120437685400248	-0.00944637414067984	-0.0107450718060136	0.00321592413820326	NaN	62.2705841064453
1610	124.541168212891	-27.4070568084717	5.64316940307617	0.00354059832170606	0.00159255252219737	-0.00360223650932312	-0.000680167751852423	NaN	62.2705841064453
1611	125.190521240234	-28.3810806274414	5.70810413360596	0.0178262684494257	-0.00522560812532902	-0.0026282137259841	-0.00165419070981443	NaN	62.5952606201172
1612	125.190521240234	-29.0304298400879	6.22758293151855	0.00191722682211548	-0.00717365415766835	-0.00814767740666866	0.00906006153672934	NaN	62.5952606201172
1613	125.839866638184	-29.0304298400879	5.77303886413574	0.00808603875339031	0.0106834331527352	0.00581331877037883	0.00516396993771195	NaN	62.9199333190918
1614	125.190521240234	-28.3810806274414	5.51329946517944	0.00938473641872406	0.0126314787194133	0.0145795252174139	0.0022419011220336	NaN	62.5952606201172
1615	125.190521240234	-29.3551044464111	5.64316940307617	0.0236704051494598	0.0220470335334539	0.0165275707840919	-0.00132951640989631	NaN	62.5952606201172
1616	123.242469787598	-27.7317314147949	6.35745286941528	0.0197743140161037	0.0210730116814375	0.0181509424000978	-0.00197886489331722	NaN	61.6212348937988
1617	125.190521240234	-29.3551044464111	6.74706172943115	0.0155535480007529	0.0158782228827477	0.00808603875339031	0.00159255252219737	NaN	62.5952606201172
1618	126.489219665527	-29.3551044464111	5.96784353256226	0.00970941036939621	0.0171769186854362	0.00678734155371785	-0.00100484199356288	NaN	63.2446098327637
1619	126.489219665527	-28.7057552337646	5.70810413360596	0.00483929552137852	0.013930176384747	0.00451462110504508	0.000618529506027699	NaN	63.2446098327637
1620	125.190521240234	-28.7057552337646	6.5522575378418	0.00938473641872406	0.00191722682211548	0.000943203864153475	-0.00522560812532902	NaN	62.5952606201172
1621	126.489219665527	-29.3551044464111	5.64316940307617	0.00938473641872406	0.00548864435404539	0.00516396993771195	-0.00457625929266214	NaN	63.2446098327637
1622	126.489219665527	-29.3551044464111	6.68212699890137	-0.00392691092565656	-0.000680167751852423	-0.0026282137259841	0.000293855206109583	NaN	63.2446098327637
1623	124.541168212891	-28.7057552337646	6.42238759994507	-0.00132951640989631	0.00711201597005129	-0.00912170019000769	-0.00165419070981443	NaN	62.2705841064453
1624	126.489219665527	-29.0304298400879	6.5522575378418	-0.0156151866540313	-0.00652430532500148	-0.0211346503347158	-0.00132951640989631	NaN	63.2446098327637
1625	126.489219665527	-29.6797771453857	6.35745286941528	-0.00749832857400179	-0.0198359526693821	-0.0253554154187441	-0.00555028254166245	NaN	63.2446098327637
1626	123.891822814941	-27.7317314147949	6.42238759994507	-0.0104203969240189	-0.0253554154187441	-0.0217839982360601	-0.0026282137259841	NaN	61.9459114074707
1627	123.891822814941	-29.0304298400879	6.48732233047485	-0.0136671401560307	-0.0201606266200542	-0.0201606266200542	0.00646266713738441	NaN	61.9459114074707
1628	125.839866638184	-29.0304298400879	6.68212699890137	-0.0110697457566857	-0.00619963090866804	-0.0113944197073579	-0.000680167751852423	NaN	62.9199333190918
1629	126.489219665527	-29.3551044464111	6.74706172943115	-0.00295288790948689	-0.00165419070981443	-0.0143164889886975	-0.00522560812532902	NaN	63.2446098327637
1630	126.489219665527	-29.0304298400879	5.77303886413574	-0.00295288790948689	-0.0208099745213985	-0.0123684434220195	-0.00197886489331722	NaN	63.2446098327637
1631	127.138565063477	-29.0304298400879	6.35745286941528	-0.00230353930965066	0.00126787810586393	-0.00619963090866804	-0.00977104809135199	NaN	63.5692825317383
1632	125.190521240234	-28.7057552337646	6.42238759994507	-0.00782300252467394	-0.00912170019000769	-0.00295288790948689	0.00548864435404539	NaN	62.5952606201172
1633	124.541168212891	-27.7317314147949	6.29251766204834	-0.0133424662053585	0.00256657530553639	-0.00457625929266214	-0.00100484199356288	NaN	62.2705841064453
1634	126.489219665527	-29.6797771453857	5.96784353256226	0.00970941036939621	0.0132808275520802	0.011982130818069	-0.00425158534198999	NaN	63.2446098327637
1635	123.891822814941	-29.0304298400879	5.96784353256226	0.020423661917448	0.0275664981454611	0.0226963832974434	-0.00555028254166245	NaN	61.9459114074707
1636	125.839866638184	-29.3551044464111	6.42238759994507	0.0194496400654316	0.0282158460468054	0.0106834331527352	0.00743668992072344	NaN	62.9199333190918
1637	124.541168212891	-27.7317314147949	6.22758293151855	0.0158782228827477	0.020423661917448	0.0165275707840919	-0.00392691092565656	NaN	62.2705841064453
1638	123.242469787598	-28.3810806274414	5.70810413360596	0.0100340843200684	0.0149041991680861	0.00776136433705688	-0.00132951640989631	NaN	61.6212348937988
1639	125.190521240234	-29.0304298400879	6.48732233047485	0.0116574559360743	0.00191722682211548	0.00418994715437293	-0.00360223650932312	NaN	62.5952606201172
1640	126.489219665527	-28.7057552337646	6.87693166732788	0.00451462110504508	0.00516396993771195	-0.000355493422830477	-0.00717365415766835	NaN	63.2446098327637
1641	123.891822814941	-28.0564060211182	6.74706172943115	0.00516396993771195	0.00418994715437293	0.00970941036939621	-0.00522560812532902	NaN	61.9459114074707
1642	123.891822814941	-27.7317314147949	6.22758293151855	-0.0172385573387146	0.00191722682211548	0.0100340843200684	0.00776136433705688	NaN	61.9459114074707
1643	125.190521240234	-27.7317314147949	5.31849479675293	0.00548864435404539	0.00906006153672934	-0.00165419070981443	-0.00327756232582033	NaN	62.5952606201172
1644	125.190521240234	-29.0304298400879	6.61719226837158	-0.0130177913233638	-0.0110697457566857	-0.0324982516467571	-0.00327756232582033	NaN	62.5952606201172
1645	124.541168212891	-28.0564060211182	6.42238759994507	-0.0113944197073579	-0.0165892094373703	-0.0175632312893867	-0.00360223650932312	NaN	62.2705841064453
1646	125.839866638184	-29.3551044464111	6.74706172943115	-0.0107450718060136	-0.0198359526693821	-0.0191866029053926	0.00159255252219737	NaN	62.9199333190918
1647	123.891822814941	-27.7317314147949	6.48732233047485	-0.0120437685400248	-0.0201606266200542	-0.0247060675173998	0.000618529506027699	NaN	61.9459114074707
1648	125.190521240234	-29.3551044464111	6.5522575378418	-0.0104203969240189	-0.00977104809135199	-0.0146411629393697	0.00159255252219737	NaN	62.5952606201172
1649	125.839866638184	-29.0304298400879	6.5522575378418	-0.00100484199356288	-0.0162645354866982	-0.0165892094373703	-0.00555028254166245	NaN	62.9199333190918
1650	125.839866638184	-29.3551044464111	6.61719226837158	0.00191722682211548	-0.00327756232582033	-0.0113944197073579	-0.00619963090866804	NaN	62.9199333190918
1651	125.190521240234	-28.7057552337646	6.03277826309204	0.0197743140161037	-0.000680167751852423	-0.00684897974133492	0.000618529506027699	NaN	62.5952606201172
1652	123.891822814941	-27.7317314147949	6.74706172943115	-0.00782300252467394	-0.0026282137259841	-0.00197886489331722	0.00289124972186983	NaN	61.9459114074707
1653	123.891822814941	-27.0823841094971	5.64316940307617	-0.00490093370899558	0.00483929552137852	-0.0120437685400248	-0.00555028254166245	NaN	61.9459114074707
1654	125.190521240234	-28.3810806274414	6.48732233047485	0.0116574559360743	0.0168522447347641	-0.000355493422830477	-0.00490093370899558	NaN	62.5952606201172
1655	125.190521240234	-27.7317314147949	6.29251766204834	0.0210730116814375	0.0272418223321438	0.0158782228827477	-0.00490093370899558	NaN	62.5952606201172
1656	125.839866638184	-28.3810806274414	6.74706172943115	0.0149041991680861	0.0178262684494257	0.013930176384747	-0.0026282137259841	NaN	62.9199333190918
1657	125.839866638184	-28.0564060211182	6.42238759994507	0.0178262684494257	0.0207483377307653	0.0181509424000978	-0.00197886489331722	NaN	62.9199333190918
1658	123.891822814941	-27.7317314147949	6.8119969367981	0.0233457311987877	0.0210730116814375	0.0132808275520802	-0.000680167751852423	NaN	61.9459114074707
1659	125.839866638184	-27.4070568084717	6.42238759994507	0.0136055024340749	0.0123068047687411	0.00678734155371785	-0.0026282137259841	NaN	62.9199333190918
1660	124.541168212891	-27.4070568084717	6.42238759994507	-0.00132951640989631	0.0145795252174139	0.00386527273803949	-0.00490093370899558	NaN	62.2705841064453
1661	124.541168212891	-27.0823841094971	6.42238759994507	0.00970941036939621	0.0100340843200684	0.00743668992072344	0.000943203864153475	NaN	62.2705841064453
1662	125.839866638184	-28.3810806274414	6.68212699890137	-0.000680167751852423	0.00613799272105098	-0.00295288790948689	0.00711201597005129	NaN	62.9199333190918
1663	125.839866638184	-28.0564060211182	6.09771347045898	0.00159255252219737	0.0103587592020631	0.0022419011220336	0.00289124972186983	NaN	62.9199333190918
1664	124.541168212891	-28.0564060211182	7.00680112838745	-0.0133424662053585	-0.0026282137259841	-0.0243813935667276	-0.00165419070981443	NaN	62.2705841064453
1665	123.891822814941	-27.7317314147949	6.29251766204834	-0.00652430532500148	-0.0201606266200542	-0.0292515084147453	0.00191722682211548	NaN	61.9459114074707
1666	125.839866638184	-29.0304298400879	6.68212699890137	-0.0133424662053585	-0.0188619289547205	-0.0169138833880424	0.000943203864153475	NaN	62.9199333190918
1667	125.839866638184	-28.3810806274414	6.35745286941528	-0.0165892094373703	-0.0237320438027382	-0.0182125810533762	0.000618529506027699	NaN	62.9199333190918
1668	123.891822814941	-27.7317314147949	6.48732233047485	-0.0133424662053585	-0.0146411629393697	-0.0133424662053585	0.00159255252219737	NaN	61.9459114074707
1669	123.891822814941	-27.4070568084717	6.74706172943115	-0.00814767740666866	0.00711201597005129	-0.00749832857400179	-0.00100484199356288	NaN	61.9459114074707
1670	124.541168212891	-28.0564060211182	6.09771347045898	-0.0100957229733467	-0.0026282137259841	-0.00555028254166245	0.00386527273803949	NaN	62.2705841064453
1671	123.891822814941	-27.4070568084717	5.57823419570923	-0.0026282137259841	-0.00327756232582033	-0.00132951640989631	-0.00132951640989631	NaN	61.9459114074707
1672	124.541168212891	-27.4070568084717	6.42238759994507	-0.00749832857400179	-0.00879702530801296	-0.00165419070981443	-0.000680167751852423	NaN	62.2705841064453
1673	126.489219665527	-28.3810806274414	6.68212699890137	-0.00457625929266214	0.00126787810586393	0.00483929552137852	0.00581331877037883	NaN	63.2446098327637
1674	124.541168212891	-27.4070568084717	6.5522575378418	0.00906006153672934	0.0132808275520802	0.00581331877037883	-0.00392691092565656	NaN	62.2705841064453
1675	125.839866638184	-28.7057552337646	6.94186639785767	0.0217223595827818	0.0252937767654657	0.0230210572481155	-0.00327756232582033	NaN	62.9199333190918
1676	123.891822814941	-27.7317314147949	6.09771347045898	0.0136055024340749	0.0175015944987535	0.0207483377307653	0.0022419011220336	NaN	61.9459114074707
1677	124.541168212891	-28.3810806274414	6.5522575378418	0.011982130818069	0.0210730116814375	0.0197743140161037	0.00418994715437293	NaN	62.2705841064453
1678	126.489219665527	-28.7057552337646	6.61719226837158	0.012956153601408	0.0168522447347641	0.0022419011220336	0.000618529506027699	NaN	63.2446098327637
1679	125.839866638184	-28.3810806274414	6.61719226837158	0.00776136433705688	0.011982130818069	0.00581331877037883	-0.00165419070981443	NaN	62.9199333190918
1680	125.839866638184	-28.7057552337646	6.8119969367981	0.00808603875339031	0.00418994715437293	-3.08191010844894e-05	-0.00197886489331722	NaN	62.9199333190918
1681	125.839866638184	-28.3810806274414	6.94186639785767	0.00418994715437293	0.00321592413820326	0.0100340843200684	-0.00197886489331722	NaN	62.9199333190918
1682	123.242469787598	-28.0564060211182	7.00680112838745	0.00451462110504508	0.00581331877037883	0.000618529506027699	0.00548864435404539	NaN	61.6212348937988
1683	122.593124389648	-27.0823841094971	6.48732233047485	-0.00230353930965066	-0.00392691092565656	0.000293855206109583	0.000943203864153475	NaN	61.2965621948242
1684	124.541168212891	-27.7317314147949	6.61719226837158	-0.0113944197073579	-0.0107450718060136	-0.0149658378213644	0.00386527273803949	NaN	62.2705841064453
1685	123.891822814941	-28.0564060211182	6.68212699890137	-0.0149658378213644	-0.0224333461374044	-0.0227580219507217	-0.00100484199356288	NaN	61.9459114074707
1686	123.891822814941	-27.7317314147949	5.83797359466553	-0.00782300252467394	-0.0201606266200542	-0.0227580219507217	0.00906006153672934	NaN	61.9459114074707
1687	124.541168212891	-28.0564060211182	6.35745286941528	-0.017887907102704	-0.0104203969240189	-0.0182125810533762	0.000293855206109583	NaN	62.2705841064453
1688	124.541168212891	-28.0564060211182	6.48732233047485	-0.0165892094373703	-0.0185372550040483	-0.0159398596733809	0.00581331877037883	NaN	62.2705841064453
1689	123.242469787598	-27.7317314147949	6.35745286941528	-0.0110697457566857	-0.00555028254166245	-0.00944637414067984	-0.000355493422830477	NaN	61.6212348937988
1690	123.891822814941	-27.7317314147949	6.29251766204834	-0.00814767740666866	-0.00230353930965066	-0.0130177913233638	-0.00327756232582033	NaN	61.9459114074707
1691	121.943778991699	-27.0823841094971	5.77303886413574	-0.0026282137259841	-0.00587495695799589	0.000943203864153475	0.0022419011220336	NaN	60.9718894958496
1692	123.891822814941	-27.7317314147949	6.61719226837158	-0.017887907102704	-0.0107450718060136	0.000293855206109583	0.00386527273803949	NaN	61.9459114074707
1693	123.242469787598	-28.3810806274414	6.09771347045898	-0.00977104809135199	0.00289124972186983	-0.00457625929266214	0.00451462110504508	NaN	61.6212348937988
1694	124.541168212891	-28.7057552337646	6.61719226837158	-0.0026282137259841	0.0191249661147594	0.00483929552137852	-0.00879702530801296	NaN	62.2705841064453
1695	123.242469787598	-28.7057552337646	6.68212699890137	0.0136055024340749	0.0230210572481155	0.0116574559360743	0.00776136433705688	NaN	61.6212348937988
1696	123.891822814941	-28.0564060211182	6.42238759994507	0.0145795252174139	0.0171769186854362	0.0155535480007529	-0.00165419070981443	NaN	61.9459114074707
1697	121.943778991699	-27.7317314147949	6.5522575378418	0.0100340843200684	0.0236704051494598	0.0175015944987535	0.00548864435404539	NaN	60.9718894958496
1698	121.943778991699	-27.7317314147949	6.87693166732788	0.00321592413820326	0.0165275707840919	0.00970941036939621	0.0103587592020631	NaN	60.9718894958496
1699	121.294425964355	-28.0564060211182	6.87693166732788	-0.00749832857400179	0.0158782228827477	0.00743668992072344	0.0022419011220336	NaN	60.6472129821777
1700	121.943778991699	-27.7317314147949	6.68212699890137	0.000943203864153475	0.00386527273803949	0.0022419011220336	-0.00522560812532902	NaN	60.9718894958496
1701	121.943778991699	-27.7317314147949	6.48732233047485	0.00126787810586393	0.00938473641872406	0.00321592413820326	0.0022419011220336	NaN	60.9718894958496
1702	121.943778991699	-28.0564060211182	6.5522575378418	-0.00490093370899558	0.00126787810586393	0.00418994715437293	0.00613799272105098	NaN	60.9718894958496
1703	121.943778991699	-27.4070568084717	6.48732233047485	-0.00814767740666866	0.0126314787194133	-0.0026282137259841	0.00516396993771195	NaN	60.9718894958496
1704	123.891822814941	-28.0564060211182	6.5522575378418	-0.0104203969240189	-0.00717365415766835	-0.0188619289547205	0.000293855206109583	NaN	61.9459114074707
1705	123.891822814941	-28.7057552337646	6.87693166732788	-0.0217839982360601	-0.0253554154187441	-0.023407369852066	0.00191722682211548	NaN	61.9459114074707
1706	121.943778991699	-27.7317314147949	6.29251766204834	-0.0107450718060136	-0.021459324285388	-0.0104203969240189	0.00873538758605719	NaN	60.9718894958496
1707	121.943778991699	-28.7057552337646	6.61719226837158	-0.0204853005707264	-0.0165892094373703	-0.0185372550040483	0.00906006153672934	NaN	60.9718894958496
1708	123.891822814941	-29.0304298400879	6.03277826309204	-0.0136671401560307	-0.00425158534198999	-0.0139918150380254	0.00581331877037883	NaN	61.9459114074707
1709	123.242469787598	-28.0564060211182	5.83797359466553	0.000943203864153475	-0.00197886489331722	-0.0100957229733467	-0.00587495695799589	NaN	61.6212348937988
1710	122.593124389648	-27.4070568084717	6.03277826309204	-0.00652430532500148	-0.00522560812532902	-0.0110697457566857	0.00678734155371785	NaN	61.2965621948242
1711	123.891822814941	-27.7317314147949	6.5522575378418	0.000293855206109583	-0.00197886489331722	-0.00652430532500148	0.000618529506027699	NaN	61.9459114074707
1712	124.541168212891	-28.7057552337646	5.96784353256226	0.0233457311987877	-0.00457625929266214	0.000943203864153475	0.00289124972186983	NaN	62.2705841064453
1713	124.541168212891	-28.7057552337646	6.74706172943115	0.000618529506027699	-0.0026282137259841	0.000943203864153475	-0.00652430532500148	NaN	62.2705841064453
1714	125.190521240234	-28.7057552337646	6.74706172943115	0.0116574559360743	0.0165275707840919	0.0142548503354192	-0.00132951640989631	NaN	62.5952606201172
1715	122.593124389648	-27.4070568084717	6.48732233047485	0.0210730116814375	0.0321119390428066	0.0158782228827477	-0.00749832857400179	NaN	61.2965621948242
1716	124.541168212891	-28.7057552337646	7.00680112838745	0.0116574559360743	0.0200989879667759	0.0171769186854362	-0.00360223650932312	NaN	62.2705841064453
1717	124.541168212891	-28.7057552337646	6.48732233047485	0.0149041991680861	0.0272418223321438	0.01100810803473	0.01100810803473	NaN	62.2705841064453
1718	123.891822814941	-27.4070568084717	6.42238759994507	0.00483929552137852	0.0168522447347641	0.012956153601408	0.00451462110504508	NaN	61.9459114074707
1719	122.593124389648	-27.4070568084717	6.5522575378418	0.00678734155371785	0.01100810803473	0.00743668992072344	-0.00360223650932312	NaN	61.2965621948242
1720	123.891822814941	-27.7317314147949	6.68212699890137	0.00581331877037883	0.00646266713738441	0.00418994715437293	-0.00100484199356288	NaN	61.9459114074707
1721	123.891822814941	-29.0304298400879	6.87693166732788	0.00418994715437293	0.00743668992072344	0.00841071270406246	0.00386527273803949	NaN	61.9459114074707
1722	125.190521240234	-29.0304298400879	6.22758293151855	0.00289124972186983	0.00678734155371785	-0.000680167751852423	-0.00327756232582033	NaN	62.5952606201172
1723	125.190521240234	-28.7057552337646	6.09771347045898	-0.0117190945893526	0.000943203864153475	0.000293855206109583	0.000943203864153475	NaN	62.5952606201172
1724	125.190521240234	-29.0304298400879	6.68212699890137	-0.00977104809135199	-0.0107450718060136	-0.0204853005707264	-0.0026282137259841	NaN	62.5952606201172
1725	123.242469787598	-28.7057552337646	6.8119969367981	-0.00749832857400179	-0.0299008563160896	-0.0217839982360601	-0.0026282137259841	NaN	61.6212348937988
1726	125.190521240234	-28.3810806274414	6.48732233047485	-0.0188619289547205	-0.0182125810533762	-0.0172385573387146	-0.00912170019000769	NaN	62.5952606201172
1727	123.891822814941	-27.7317314147949	6.87693166732788	-0.00977104809135199	-0.0188619289547205	-0.0143164889886975	-0.00100484199356288	NaN	61.9459114074707
1728	124.541168212891	-28.7057552337646	6.61719226837158	-0.00977104809135199	0.00321592413820326	-0.0165892094373703	-0.00360223650932312	NaN	62.2705841064453
1729	125.839866638184	-28.3810806274414	6.61719226837158	-0.00879702530801296	-0.00425158534198999	-0.00944637414067984	-0.00360223650932312	NaN	62.9199333190918
1730	125.190521240234	-28.7057552337646	6.48732233047485	0.00548864435404539	0.00386527273803949	-0.0126931173726916	-0.00522560812532902	NaN	62.5952606201172
1731	124.541168212891	-28.7057552337646	6.87693166732788	-0.00360223650932312	-0.00782300252467394	-0.00295288790948689	0.00581331877037883	NaN	62.2705841064453
1732	125.190521240234	-28.3810806274414	6.8119969367981	0.01847561635077	0.000618529506027699	-0.0126931173726916	0.000618529506027699	NaN	62.5952606201172
1733	125.190521240234	-29.0304298400879	7.20160579681396	-0.0162645354866982	0.0022419011220336	-0.00619963090866804	0.00191722682211548	NaN	62.5952606201172
1734	123.242469787598	-29.0304298400879	6.68212699890137	0.0168522447347641	0.0155535480007529	0.012956153601408	-0.00100484199356288	NaN	61.6212348937988
1735	123.891822814941	-28.0564060211182	5.70810413360596	0.0207483377307653	0.0213976856321096	0.0168522447347641	-0.00132951640989631	NaN	61.9459114074707
1736	125.190521240234	-28.7057552337646	5.90290880203247	0.0175015944987535	0.0217223595827818	0.0207483377307653	-0.0026282137259841	NaN	62.5952606201172
1737	126.489219665527	-29.3551044464111	6.03277826309204	0.0171769186854362	0.020423661917448	0.0308132413774729	0.00841071270406246	NaN	63.2446098327637
1738	124.541168212891	-28.7057552337646	6.09771347045898	0.0123068047687411	0.0259431265294552	0.00743668992072344	-0.00132951640989631	NaN	62.2705841064453
1739	125.839866638184	-29.0304298400879	6.87693166732788	0.00906006153672934	0.00906006153672934	0.00581331877037883	-0.00327756232582033	NaN	62.9199333190918
1740	125.839866638184	-28.7057552337646	6.5522575378418	0.0175015944987535	0.0022419011220336	0.000618529506027699	-0.00652430532500148	NaN	62.9199333190918
1741	125.839866638184	-29.0304298400879	6.87693166732788	0.00906006153672934	0.00191722682211548	0.00613799272105098	-0.0026282137259841	NaN	62.9199333190918
1742	123.891822814941	-28.0564060211182	6.87693166732788	0.00711201597005129	0.00386527273803949	-0.00392691092565656	0.000618529506027699	NaN	61.9459114074707
1743	125.190521240234	-28.7057552337646	7.00680112838745	0.00191722682211548	0.00613799272105098	-0.00100484199356288	0.000943203864153475	NaN	62.5952606201172
1744	126.489219665527	-29.0304298400879	7.00680112838745	-0.00847235135734081	-0.0152905117720366	-0.0221086721867323	-0.00165419070981443	NaN	63.2446098327637
1745	123.891822814941	-27.7317314147949	6.61719226837158	-0.0130177913233638	-0.0328229255974293	-0.0276281367987394	0.00581331877037883	NaN	61.9459114074707
1746	125.839866638184	-28.3810806274414	6.61719226837158	-0.0123684434220195	-0.0195112787187099	-0.0117190945893526	0.00191722682211548	NaN	62.9199333190918
1747	124.541168212891	-28.3810806274414	6.48732233047485	-0.0123684434220195	-0.0273034609854221	-0.0195112787187099	0.00191722682211548	NaN	62.2705841064453
1748	125.839866638184	-29.0304298400879	6.74706172943115	-0.000355493422830477	-0.0143164889886975	-0.0146411629393697	-0.0026282137259841	NaN	62.9199333190918
1749	125.839866638184	-29.3551044464111	6.61719226837158	-0.00977104809135199	-0.00587495695799589	-0.0136671401560307	-0.000355493422830477	NaN	62.9199333190918
1750	124.541168212891	-28.3810806274414	6.8119969367981	-0.0146411629393697	-0.00977104809135199	-0.0126931173726916	-0.000680167751852423	NaN	62.2705841064453
1751	123.891822814941	-28.7057552337646	6.5522575378418	0.0142548503354192	-0.00814767740666866	-0.0104203969240189	0.00159255252219737	NaN	61.9459114074707
1752	124.541168212891	-28.7057552337646	6.42238759994507	0.000943203864153475	-0.0123684434220195	0.000618529506027699	0.00418994715437293	NaN	62.2705841064453
1753	126.489219665527	-30.004451751709	6.94186639785767	-0.0126931173726916	-0.00295288790948689	-0.0117190945893526	-0.00490093370899558	NaN	63.2446098327637
1754	125.839866638184	-29.3551044464111	6.8119969367981	0.00678734155371785	0.00873538758605719	0.0142548503354192	-0.00522560812532902	NaN	62.9199333190918
1755	125.839866638184	-30.004451751709	6.94186639785767	0.0230210572481155	0.0213976856321096	0.0158782228827477	0.00386527273803949	NaN	62.9199333190918
1756	124.541168212891	-29.0304298400879	6.03277826309204	0.0168522447347641	0.0103587592020631	0.0145795252174139	0.00354059832170606	NaN	62.2705841064453
1757	123.891822814941	-29.3551044464111	5.83797359466553	0.0272418223321438	0.011982130818069	0.013930176384747	0.00483929552137852	NaN	61.9459114074707
1758	123.891822814941	-29.3551044464111	5.83797359466553	0.0162028968334198	0.0132808275520802	0.01100810803473	-0.00230353930965066	NaN	61.9459114074707
1759	123.891822814941	-29.0304298400879	5.83797359466553	0.00451462110504508	0.00256657530553639	0.01100810803473	-0.00619963090866804	NaN	61.9459114074707
1760	123.891822814941	-29.3551044464111	6.5522575378418	0.00678734155371785	0.00938473641872406	0.00354059832170606	-0.0123684434220195	NaN	61.9459114074707
1761	124.541168212891	-29.3551044464111	6.74706172943115	0.00483929552137852	-0.00327756232582033	0.00191722682211548	-0.00522560812532902	NaN	62.2705841064453
1762	126.489219665527	-29.3551044464111	6.8119969367981	0.00516396993771195	0.00516396993771195	0.00711201597005129	-0.00100484199356288	NaN	63.2446098327637
1763	127.138565063477	-30.004451751709	6.68212699890137	0.0022419011220336	-0.00977104809135199	-0.0110697457566857	-3.08191010844894e-05	NaN	63.5692825317383
1764	125.839866638184	-30.004451751709	6.74706172943115	-0.00847235135734081	-0.0198359526693821	-0.0143164889886975	-3.08191010844894e-05	NaN	62.9199333190918
1765	123.891822814941	-29.3551044464111	6.5522575378418	-0.00814767740666866	-0.032173577696085	-0.0299008563160896	-0.00457625929266214	NaN	61.9459114074707
1766	125.190521240234	-30.3291263580322	6.74706172943115	-0.0113944197073579	-0.0250307414680719	-0.0172385573387146	-0.00132951640989631	NaN	62.5952606201172
1767	124.541168212891	-29.3551044464111	6.16264820098877	-0.00912170019000769	-0.0263294391334057	-0.0211346503347158	0.0100340843200684	NaN	62.2705841064453
1768	125.190521240234	-29.6797771453857	6.68212699890137	-0.0120437685400248	-0.0143164889886975	-0.0237320438027382	-0.00197886489331722	NaN	62.5952606201172
1769	126.489219665527	-30.004451751709	6.48732233047485	-0.00587495695799589	-0.0217839982360601	-0.00847235135734081	-3.08191010844894e-05	NaN	63.2446098327637
1770	123.891822814941	-28.7057552337646	6.29251766204834	0.00776136433705688	-0.00392691092565656	-0.00230353930965066	-0.000680167751852423	NaN	61.9459114074707
1771	125.190521240234	-29.0304298400879	6.5522575378418	-0.00490093370899558	-0.0159398596733809	-0.00165419070981443	0.00516396993771195	NaN	62.5952606201172
1772	125.839866638184	-29.0304298400879	5.77303886413574	-0.000680167751852423	-0.00912170019000769	-0.00360223650932312	-0.00100484199356288	NaN	62.9199333190918
1773	125.839866638184	-30.004451751709	6.22758293151855	-0.00360223650932312	-0.00749832857400179	-0.00782300252467394	0.00159255252219737	NaN	62.9199333190918
1774	124.541168212891	-29.3551044464111	5.90290880203247	0.0145795252174139	-0.000680167751852423	0.0168522447347641	-0.00425158534198999	NaN	62.2705841064453
1775	127.138565063477	-30.004451751709	5.90290880203247	0.0282158460468054	0.0188002903014421	0.0171769186854362	-0.0026282137259841	NaN	63.5692825317383
1776	123.891822814941	-28.7057552337646	6.48732233047485	0.0155535480007529	0.0103587592020631	0.0304885655641556	0.00321592413820326	NaN	61.9459114074707
1777	125.190521240234	-29.6797771453857	6.09771347045898	0.0259431265294552	0.0155535480007529	0.0262678004801273	-0.000680167751852423	NaN	62.5952606201172
1778	125.839866638184	-29.3551044464111	6.29251766204834	0.0175015944987535	0.00613799272105098	0.00711201597005129	-0.0026282137259841	NaN	62.9199333190918
1779	126.489219665527	-29.6797771453857	6.29251766204834	0.0126314787194133	0.00581331877037883	0.00613799272105098	0.00126787810586393	NaN	63.2446098327637
1780	123.891822814941	-29.3551044464111	6.5522575378418	0.0142548503354192	0.000943203864153475	0.00191722682211548	-3.08191010844894e-05	NaN	61.9459114074707
1781	124.541168212891	-29.0304298400879	6.29251766204834	0.00483929552137852	-0.00360223650932312	0.00386527273803949	0.00256657530553639	NaN	62.2705841064453
1782	124.541168212891	-28.7057552337646	6.48732233047485	0.0103587592020631	-0.000355493422830477	0.00970941036939621	-0.00814767740666866	NaN	62.2705841064453
1783	126.489219665527	-29.6797771453857	7.07173633575439	-0.00327756232582033	0.000618529506027699	-0.00587495695799589	0.0022419011220336	NaN	63.2446098327637
1784	125.839866638184	-29.3551044464111	6.94186639785767	-0.0152905117720366	-0.00522560812532902	-0.023407369852066	0.000293855206109583	NaN	62.9199333190918
1785	125.190521240234	-28.7057552337646	6.68212699890137	-0.00977104809135199	-0.0243813935667276	-0.0286021586507559	0.000618529506027699	NaN	62.5952606201172
1786	125.839866638184	-29.0304298400879	6.74706172943115	-0.0165892094373703	-0.0250307414680719	-0.0133424662053585	0.00516396993771195	NaN	62.9199333190918
1787	124.541168212891	-29.0304298400879	6.42238759994507	-0.0100957229733467	-0.0240567177534103	-0.0256800893694162	0.000943203864153475	NaN	62.2705841064453
1788	123.891822814941	-28.0564060211182	6.68212699890137	-0.00912170019000769	-0.0182125810533762	-0.0152905117720366	-0.00619963090866804	NaN	61.9459114074707
1789	126.489219665527	-29.6797771453857	6.74706172943115	-0.0133424662053585	-0.0133424662053585	-0.0143164889886975	0.000943203864153475	NaN	63.2446098327637
1790	126.489219665527	-29.0304298400879	7.13667106628418	0.00159255252219737	-0.00165419070981443	-0.0123684434220195	0.000618529506027699	NaN	63.2446098327637
1791	127.138565063477	-29.3551044464111	6.68212699890137	-0.00555028254166245	-0.00814767740666866	-0.0107450718060136	0.00483929552137852	NaN	63.5692825317383
1792	124.541168212891	-28.0564060211182	6.61719226837158	0.00321592413820326	-0.00230353930965066	0.00483929552137852	-0.00100484199356288	NaN	62.2705841064453
1793	125.190521240234	-28.0564060211182	6.5522575378418	-0.00847235135734081	0.00159255252219737	0.00386527273803949	-0.00425158534198999	NaN	62.5952606201172
1794	123.891822814941	-27.7317314147949	6.68212699890137	0.0136055024340749	0.0123068047687411	0.00906006153672934	-0.00847235135734081	NaN	61.9459114074707
1795	125.839866638184	-28.0564060211182	6.74706172943115	0.0265924744307995	0.0249691028147936	0.0123068047687411	-0.00132951640989631	NaN	62.9199333190918
1796	123.242469787598	-27.7317314147949	6.8119969367981	0.0243197549134493	0.025618452578783	0.0207483377307653	-0.00457625929266214	NaN	61.6212348937988
1797	126.489219665527	-29.0304298400879	6.5522575378418	0.0243197549134493	0.0246444288641214	0.0175015944987535	0.0022419011220336	NaN	63.2446098327637
1798	125.190521240234	-28.7057552337646	5.83797359466553	0.00418994715437293	0.0194496400654316	0.0116574559360743	0.00289124972186983	NaN	62.5952606201172
1799	126.489219665527	-29.0304298400879	6.48732233047485	0.00711201597005129	0.00873538758605719	-0.00165419070981443	-0.00230353930965066	NaN	63.2446098327637
1800	125.190521240234	-28.7057552337646	6.68212699890137	0.0136055024340749	0.0106834331527352	0.00483929552137852	-0.00684897974133492	NaN	62.5952606201172
1801	126.489219665527	-29.3551044464111	6.94186639785767	0.00191722682211548	0.00126787810586393	0.00711201597005129	0.0100340843200684	NaN	63.2446098327637
1802	124.541168212891	-28.7057552337646	6.09771347045898	0.0106834331527352	0.00191722682211548	-0.00132951640989631	0.00256657530553639	NaN	62.2705841064453
1803	125.839866638184	-28.7057552337646	6.5522575378418	0.00191722682211548	0.00776136433705688	0.00386527273803949	-0.00165419070981443	NaN	62.9199333190918
1804	123.891822814941	-28.0564060211182	6.74706172943115	-0.00392691092565656	-0.0130177913233638	-0.0230826959013939	-0.000355493422830477	NaN	61.9459114074707
1805	125.190521240234	-28.0564060211182	5.83797359466553	-0.00652430532500148	-0.017887907102704	-0.023407369852066	0.000293855206109583	NaN	62.5952606201172
1806	124.541168212891	-28.7057552337646	6.09771347045898	-0.0139918150380254	-0.02697878703475	-0.0230826959013939	-0.00392691092565656	NaN	62.2705841064453
1807	126.489219665527	-28.3810806274414	6.09771347045898	-0.00652430532500148	-0.0191866029053926	-0.0165892094373703	0.00451462110504508	NaN	63.2446098327637
1808	123.891822814941	-27.7317314147949	5.77303886413574	-0.0146411629393697	-0.00977104809135199	-0.0156151866540313	-0.00360223650932312	NaN	61.9459114074707
1809	125.190521240234	-28.3810806274414	5.83797359466553	-0.00360223650932312	-0.00295288790948689	-0.0100957229733467	-0.00749832857400179	NaN	62.5952606201172
1810	125.190521240234	-29.0304298400879	5.90290880203247	0.00191722682211548	-0.00490093370899558	-0.00944637414067984	-0.00197886489331722	NaN	62.5952606201172
1811	125.190521240234	-29.0304298400879	6.61719226837158	-0.0204853005707264	-0.00490093370899558	-0.00717365415766835	0.00354059832170606	NaN	62.5952606201172
1812	123.891822814941	-27.4070568084717	6.68212699890137	-0.00717365415766835	-0.0159398596733809	-0.000355493422830477	0.00126787810586393	NaN	61.9459114074707
1813	124.541168212891	-27.4070568084717	6.03277826309204	-0.000355493422830477	-0.00132951640989631	-3.08191010844894e-05	0.00581331877037883	NaN	62.2705841064453
1814	123.891822814941	-27.7317314147949	5.77303886413574	0.0113327819854021	0.0136055024340749	0.00191722682211548	-0.00327756232582033	NaN	61.9459114074707
1815	126.489219665527	-28.7057552337646	6.68212699890137	0.0155535480007529	0.0259431265294552	0.0243197549134493	-0.00587495695799589	NaN	63.2446098327637
1816	123.891822814941	-27.7317314147949	6.5522575378418	0.0162028968334198	0.0217223595827818	0.0106834331527352	0.00516396993771195	NaN	61.9459114074707
1817	123.891822814941	-27.4070568084717	6.61719226837158	0.0136055024340749	0.0233457311987877	0.0236704051494598	0.00581331877037883	NaN	61.9459114074707
1818	124.541168212891	-28.7057552337646	6.94186639785767	0.01100810803473	0.0103587592020631	0.00613799272105098	0.0103587592020631	NaN	62.2705841064453
1819	127.138565063477	-28.7057552337646	7.20160579681396	0.0126314787194133	0.0123068047687411	0.00548864435404539	0.00354059832170606	NaN	63.5692825317383
1820	125.190521240234	-28.7057552337646	6.68212699890137	0.00970941036939621	0.00289124972186983	0.00516396993771195	-0.0146411629393697	NaN	62.5952606201172
1821	125.839866638184	-28.0564060211182	6.35745286941528	0.00646266713738441	0.00386527273803949	0.00970941036939621	0.0100340843200684	NaN	62.9199333190918
1822	124.541168212891	-27.7317314147949	6.35745286941528	0.000618529506027699	0.00418994715437293	0.00581331877037883	-3.08191010844894e-05	NaN	62.2705841064453
1823	123.891822814941	-27.7317314147949	6.5522575378418	0.00451462110504508	0.00613799272105098	0.00451462110504508	-3.08191010844894e-05	NaN	61.9459114074707
1824	123.891822814941	-27.4070568084717	6.68212699890137	-0.00977104809135199	-0.0139918150380254	-0.0175632312893867	0.000618529506027699	NaN	61.9459114074707
1825	125.839866638184	-28.3810806274414	6.61719226837158	-0.0120437685400248	-0.0182125810533762	-0.0217839982360601	-0.0026282137259841	NaN	62.9199333190918
1826	123.891822814941	-27.7317314147949	6.5522575378418	-0.0133424662053585	-0.0237320438027382	-0.0263294391334057	-0.00717365415766835	NaN	61.9459114074707
1827	125.839866638184	-28.7057552337646	6.03277826309204	-0.0100957229733467	-0.0149658378213644	-0.017887907102704	0.00451462110504508	NaN	62.9199333190918
1828	123.242469787598	-27.4070568084717	5.83797359466553	-0.00522560812532902	-0.00847235135734081	-0.00847235135734081	0.00321592413820326	NaN	61.6212348937988
1829	125.190521240234	-28.3810806274414	6.61719226837158	-0.0120437685400248	-0.0133424662053585	-0.0221086721867323	-0.00295288790948689	NaN	62.5952606201172
1830	123.891822814941	-28.0564060211182	6.8119969367981	-0.000355493422830477	-0.00977104809135199	-0.00555028254166245	0.000293855206109583	NaN	61.9459114074707
1831	124.541168212891	-28.0564060211182	6.5522575378418	-0.00457625929266214	-0.00490093370899558	-0.00490093370899558	0.00256657530553639	NaN	62.2705841064453
1832	123.891822814941	-27.7317314147949	6.35745286941528	0.00321592413820326	-0.00457625929266214	-0.00392691092565656	0.00256657530553639	NaN	61.9459114074707
1833	124.541168212891	-28.0564060211182	6.42238759994507	0.00126787810586393	0.000293855206109583	-0.00879702530801296	0.00808603875339031	NaN	62.2705841064453
1834	125.190521240234	-29.0304298400879	5.77303886413574	0.00938473641872406	0.0116574559360743	0.00776136433705688	-0.00132951640989631	NaN	62.5952606201172
1835	123.891822814941	-28.0564060211182	6.16264820098877	0.0288651939481497	0.0285405199974775	0.0162028968334198	-0.00652430532500148	NaN	61.9459114074707
1836	124.541168212891	-28.7057552337646	6.74706172943115	0.0197743140161037	0.0197743140161037	0.01847561635077	0.00970941036939621	NaN	62.2705841064453
1837	124.541168212891	-27.7317314147949	6.29251766204834	0.0282158460468054	0.0243197549134493	0.0207483377307653	0.00289124972186983	NaN	62.2705841064453
1838	123.891822814941	-27.7317314147949	5.70810413360596	0.0149041991680861	0.0181509424000978	0.0100340843200684	0.00776136433705688	NaN	61.9459114074707
1839	125.190521240234	-27.7317314147949	6.35745286941528	0.01847561635077	0.0152288740500808	0.00159255252219737	-0.00197886489331722	NaN	62.5952606201172
1840	123.242469787598	-28.0564060211182	6.42238759994507	0.00906006153672934	0.00516396993771195	-0.00295288790948689	-0.00457625929266214	NaN	61.6212348937988
1841	124.541168212891	-28.0564060211182	6.42238759994507	0.01100810803473	0.00776136433705688	0.00841071270406246	-0.00295288790948689	NaN	62.2705841064453
1842	125.839866638184	-29.0304298400879	6.87693166732788	0.00126787810586393	0.00906006153672934	0.00191722682211548	0.00386527273803949	NaN	62.9199333190918
1843	123.891822814941	-27.7317314147949	6.03277826309204	0.00516396993771195	0.00613799272105098	-0.0026282137259841	0.00451462110504508	NaN	61.9459114074707
1844	123.891822814941	-28.0564060211182	6.16264820098877	-0.000355493422830477	-0.0182125810533762	-0.0139918150380254	0.00386527273803949	NaN	61.9459114074707
1845	126.489219665527	-28.7057552337646	6.61719226837158	-0.00749832857400179	-0.0208099745213985	-0.0204853005707264	0.00548864435404539	NaN	63.2446098327637
1846	123.891822814941	-27.7317314147949	6.35745286941528	-0.00814767740666866	-0.0224333461374044	-0.023407369852066	0.00483929552137852	NaN	61.9459114074707
1847	125.190521240234	-29.0304298400879	6.74706172943115	-0.0100957229733467	-0.0191866029053926	-0.0143164889886975	0.00354059832170606	NaN	62.5952606201172
1848	124.541168212891	-28.3810806274414	6.5522575378418	-0.0113944197073579	0.00386527273803949	-0.021459324285388	0.00126787810586393	NaN	62.2705841064453
1849	124.541168212891	-28.3810806274414	6.29251766204834	-0.0133424662053585	0.000943203864153475	-0.00749832857400179	-0.00197886489331722	NaN	62.2705841064453
1850	123.891822814941	-27.7317314147949	5.51329946517944	0.0126314787194133	-0.00392691092565656	-0.00912170019000769	0.00646266713738441	NaN	61.9459114074707
1851	123.242469787598	-27.7317314147949	6.35745286941528	-0.00132951640989631	-0.0165892094373703	-0.00749832857400179	0.00321592413820326	NaN	61.6212348937988
1852	123.242469787598	-27.7317314147949	6.48732233047485	0.00386527273803949	-0.00327756232582033	-0.0100957229733467	0.00938473641872406	NaN	61.6212348937988
1853	125.190521240234	-29.3551044464111	6.68212699890137	0.00256657530553639	0.000293855206109583	-0.00652430532500148	-0.00782300252467394	NaN	62.5952606201172
1854	125.839866638184	-29.3551044464111	6.5522575378418	0.0100340843200684	0.00970941036939621	0.01100810803473	-0.000680167751852423	NaN	62.9199333190918
1855	123.242469787598	-28.0564060211182	6.03277826309204	0.0269171483814716	0.0301638916134834	0.0171769186854362	-0.00847235135734081	NaN	61.6212348937988
1856	125.839866638184	-28.7057552337646	6.61719226837158	0.0191249661147594	0.0126314787194133	0.013930176384747	0.00126787810586393	NaN	62.9199333190918
1857	125.190521240234	-29.3551044464111	6.16264820098877	0.0200989879667759	0.0223717093467712	0.0165275707840919	0.000293855206109583	NaN	62.5952606201172
1858	123.242469787598	-28.0564060211182	6.5522575378418	0.0123068047687411	0.0149041991680861	0.00581331877037883	0.00581331877037883	NaN	61.6212348937988
1859	123.891822814941	-28.0564060211182	6.68212699890137	0.00126787810586393	0.00516396993771195	0.00159255252219737	-0.00132951640989631	NaN	61.9459114074707
1860	124.541168212891	-28.3810806274414	6.48732233047485	0.0113327819854021	0.00548864435404539	-0.00587495695799589	-0.0026282137259841	NaN	62.2705841064453
1861	125.190521240234	-28.7057552337646	6.35745286941528	0.0126314787194133	0.000943203864153475	0.0022419011220336	-0.00977104809135199	NaN	62.5952606201172
1862	125.839866638184	-29.3551044464111	6.5522575378418	0.000293855206109583	-0.0026282137259841	0.00418994715437293	0.00646266713738441	NaN	62.9199333190918
1863	125.839866638184	-28.7057552337646	6.48732233047485	0.00418994715437293	0.00613799272105098	-0.00392691092565656	-0.00555028254166245	NaN	62.9199333190918
1864	125.839866638184	-28.3810806274414	6.61719226837158	-0.0123684434220195	-0.00587495695799589	-0.0162645354866982	-0.00490093370899558	NaN	62.9199333190918
1865	125.839866638184	-29.6797771453857	6.8119969367981	-0.0204853005707264	-0.0292515084147453	-0.0195112787187099	-0.00555028254166245	NaN	62.9199333190918
1866	123.891822814941	-28.0564060211182	6.35745286941528	-0.0123684434220195	-0.0165892094373703	-0.0162645354866982	0.00321592413820326	NaN	61.9459114074707
1867	124.541168212891	-29.0304298400879	5.77303886413574	-0.0130177913233638	-0.0247060675173998	-0.0230826959013939	-0.00165419070981443	NaN	62.2705841064453
1868	126.489219665527	-29.3551044464111	5.83797359466553	-0.0117190945893526	-0.0117190945893526	-0.0130177913233638	-0.0026282137259841	NaN	63.2446098327637
1869	126.489219665527	-28.3810806274414	6.22758293151855	-0.00490093370899558	-0.0146411629393697	-0.0159398596733809	-0.00912170019000769	NaN	63.2446098327637
1870	123.242469787598	-28.0564060211182	6.74706172943115	-0.00230353930965066	0.00289124972186983	-0.0143164889886975	-0.00814767740666866	NaN	61.6212348937988
1871	123.242469787598	-28.0564060211182	6.5522575378418	-0.0211346503347158	-0.00457625929266214	-0.00327756232582033	-0.0110697457566857	NaN	61.6212348937988
1872	125.190521240234	-29.3551044464111	5.83797359466553	-0.0175632312893867	-0.00749832857400179	-0.00619963090866804	0.00386527273803949	NaN	62.5952606201172
1873	125.839866638184	-29.0304298400879	5.83797359466553	0.00451462110504508	0.00613799272105098	0.00451462110504508	-0.0107450718060136	NaN	62.9199333190918
1874	125.839866638184	-29.0304298400879	5.96784353256226	0.00516396993771195	0.0142548503354192	0.00354059832170606	-0.00717365415766835	NaN	62.9199333190918
1875	123.891822814941	-28.0564060211182	6.42238759994507	0.025618452578783	0.0295145437121391	0.0239950809627771	-0.0104203969240189	NaN	61.9459114074707
1876	126.489219665527	-29.3551044464111	7.00680112838745	0.0197743140161037	0.0246444288641214	0.0230210572481155	-0.00782300252467394	NaN	63.2446098327637
1877	125.839866638184	-29.0304298400879	6.61719226837158	0.0188002903014421	0.0191249661147594	0.0162028968334198	0.000293855206109583	NaN	62.9199333190918
1878	123.891822814941	-28.3810806274414	6.42238759994507	0.012956153601408	0.0191249661147594	0.00743668992072344	-0.0026282137259841	NaN	61.9459114074707
1879	123.891822814941	-27.4070568084717	5.57823419570923	0.00906006153672934	0.00418994715437293	0.00970941036939621	-0.0107450718060136	NaN	61.9459114074707
1880	125.190521240234	-28.3810806274414	5.57823419570923	0.0149041991680861	0.0103587592020631	-0.00165419070981443	-0.00295288790948689	NaN	62.5952606201172
1881	124.541168212891	-28.7057552337646	6.74706172943115	0.00581331877037883	0.00711201597005129	0.00808603875339031	-0.00100484199356288	NaN	62.2705841064453
1882	125.190521240234	-29.6797771453857	7.00680112838745	0.00289124972186983	0.0106834331527352	0.000293855206109583	0.000293855206109583	NaN	62.5952606201172
1883	125.190521240234	-29.0304298400879	6.48732233047485	0.00451462110504508	0.00970941036939621	0.00418994715437293	-0.00814767740666866	NaN	62.5952606201172
1884	125.839866638184	-29.3551044464111	6.74706172943115	-0.00944637414067984	0.00159255252219737	-0.0208099745213985	-0.000680167751852423	NaN	62.9199333190918
1885	123.891822814941	-28.0564060211182	6.74706172943115	-0.0136671401560307	-0.02697878703475	-0.0230826959013939	-0.00879702530801296	NaN	61.9459114074707
1886	125.839866638184	-29.0304298400879	6.74706172943115	-0.0110697457566857	-0.0247060675173998	-0.0204853005707264	0.000293855206109583	NaN	62.9199333190918
1887	123.891822814941	-27.7317314147949	6.8119969367981	-0.0198359526693821	-0.0211346503347158	-0.0217839982360601	0.00418994715437293	NaN	61.9459114074707
1888	125.839866638184	-29.3551044464111	7.00680112838745	-0.00977104809135199	-0.00619963090866804	-0.021459324285388	0.00321592413820326	NaN	62.9199333190918
1889	123.891822814941	-28.0564060211182	6.42238759994507	-0.00425158534198999	-3.08191010844894e-05	-0.0152905117720366	0.00321592413820326	NaN	61.9459114074707
1890	124.541168212891	-28.0564060211182	6.42238759994507	0.01100810803473	0.00191722682211548	-0.00912170019000769	-0.00457625929266214	NaN	62.2705841064453
1891	123.891822814941	-27.7317314147949	6.5522575378418	-0.00879702530801296	0.00678734155371785	-0.00619963090866804	-0.00392691092565656	NaN	61.9459114074707
1892	123.242469787598	-28.3810806274414	6.5522575378418	0.0149041991680861	-0.00100484199356288	-0.00782300252467394	0.00516396993771195	NaN	61.6212348937988
1893	125.190521240234	-28.7057552337646	7.00680112838745	0.0022419011220336	0.00678734155371785	-0.00392691092565656	0.0022419011220336	NaN	62.5952606201172
1894	125.839866638184	-29.0304298400879	6.94186639785767	0.00743668992072344	0.00516396993771195	0.00646266713738441	0.00191722682211548	NaN	62.9199333190918
1895	125.190521240234	-29.0304298400879	6.61719226837158	0.0149041991680861	0.0275664981454611	0.0246444288641214	-0.00425158534198999	NaN	62.5952606201172
1896	124.541168212891	-28.0564060211182	5.70810413360596	0.0217223595827818	0.0175015944987535	0.013930176384747	0.000618529506027699	NaN	62.2705841064453
1897	124.541168212891	-28.3810806274414	6.8119969367981	0.0197743140161037	0.0200989879667759	0.0178262684494257	-0.000355493422830477	NaN	62.2705841064453
1898	126.489219665527	-29.3551044464111	6.22758293151855	0.0022419011220336	0.01847561635077	0.0123068047687411	-0.0104203969240189	NaN	63.2446098327637
1899	125.839866638184	-29.0304298400879	6.48732233047485	0.0145795252174139	0.0142548503354192	0.00808603875339031	-0.00490093370899558	NaN	62.9199333190918
1900	125.190521240234	-28.7057552337646	5.96784353256226	0.00678734155371785	0.00321592413820326	0.00451462110504508	-0.00555028254166245	NaN	62.5952606201172
1901	123.891822814941	-28.0564060211182	6.42238759994507	0.0132808275520802	0.00711201597005129	0.00548864435404539	-3.08191010844894e-05	NaN	61.9459114074707
1902	125.190521240234	-28.0564060211182	6.61719226837158	-0.00327756232582033	0.00516396993771195	-0.00327756232582033	0.00678734155371785	NaN	62.5952606201172
1903	125.839866638184	-29.0304298400879	5.96784353256226	0.00483929552137852	0.00646266713738441	-0.0026282137259841	0.00386527273803949	NaN	62.9199333190918
1904	126.489219665527	-29.3551044464111	6.87693166732788	-0.00944637414067984	-0.0152905117720366	-0.0201606266200542	0.00354059832170606	NaN	63.2446098327637
1905	124.541168212891	-28.0564060211182	6.03277826309204	-0.00944637414067984	-0.0276281367987394	-0.0156151866540313	0.00678734155371785	NaN	62.2705841064453
1906	125.839866638184	-29.3551044464111	5.83797359466553	-0.00457625929266214	-0.0191866029053926	-0.0217839982360601	0.00289124972186983	NaN	62.9199333190918
1907	123.891822814941	-27.7317314147949	5.57823419570923	-0.0165892094373703	-0.017887907102704	-0.0110697457566857	0.00159255252219737	NaN	61.9459114074707
1908	124.541168212891	-28.0564060211182	6.68212699890137	-0.0136671401560307	-0.0130177913233638	-0.0276281367987394	0.00289124972186983	NaN	62.2705841064453
1909	124.541168212891	-28.3810806274414	6.87693166732788	-0.0117190945893526	-0.0162645354866982	-0.0211346503347158	-0.00230353930965066	NaN	62.2705841064453
1910	125.839866638184	-29.3551044464111	6.87693166732788	-0.0117190945893526	-0.00425158534198999	-0.0126931173726916	-0.00295288790948689	NaN	62.9199333190918
1911	124.541168212891	-29.0304298400879	6.74706172943115	0.00126787810586393	0.00256657530553639	0.00159255252219737	-0.00230353930965066	NaN	62.2705841064453
1912	123.242469787598	-28.3810806274414	5.90290880203247	-0.0026282137259841	-0.0026282137259841	-0.00100484199356288	0.00126787810586393	NaN	61.6212348937988
1913	122.593124389648	-28.0564060211182	5.57823419570923	-0.00522560812532902	0.00483929552137852	-0.00360223650932312	0.00418994715437293	NaN	61.2965621948242
1914	121.943778991699	-28.0564060211182	5.64316940307617	0.00159255252219737	0.00386527273803949	0.00808603875339031	0.00256657530553639	NaN	60.9718894958496
1915	123.242469787598	-28.7057552337646	6.5522575378418	0.0191249661147594	0.000943203864153475	0.0223717093467712	-0.00392691092565656	NaN	61.6212348937988
1916	123.242469787598	-28.3810806274414	7.13667106628418	0.0113327819854021	0.0152288740500808	0.0152288740500808	0.00516396993771195	NaN	61.6212348937988
1917	123.242469787598	-28.7057552337646	6.68212699890137	0.0106834331527352	0.0223717093467712	0.0171769186854362	0.0106834331527352	NaN	61.6212348937988
1918	123.242469787598	-29.0304298400879	6.61719226837158	0.0113327819854021	0.0239950809627771	0.00646266713738441	0.00354059832170606	NaN	61.6212348937988
1919	123.242469787598	-28.0564060211182	5.70810413360596	0.000293855206109583	0.0158782228827477	0.00970941036939621	0.00451462110504508	NaN	61.6212348937988
1920	123.891822814941	-29.0304298400879	6.5522575378418	0.00678734155371785	0.0116574559360743	-0.000680167751852423	-0.00197886489331722	NaN	61.9459114074707
1921	123.242469787598	-29.0304298400879	6.94186639785767	0.00711201597005129	0.00613799272105098	0.000293855206109583	-0.000355493422830477	NaN	61.6212348937988
1922	123.242469787598	-29.3551044464111	7.07173633575439	-0.00295288790948689	0.00418994715437293	0.00256657530553639	0.00354059832170606	NaN	61.6212348937988
1923	122.593124389648	-28.7057552337646	6.68212699890137	0.000943203864153475	0.0022419011220336	-0.0026282137259841	0.00483929552137852	NaN	61.2965621948242
1924	122.593124389648	-28.3810806274414	6.42238759994507	-0.0172385573387146	-0.0026282137259841	-0.0243813935667276	-0.00392691092565656	NaN	61.2965621948242
1925	121.294425964355	-27.7317314147949	5.51329946517944	-0.021459324285388	-0.0201606266200542	-0.0230826959013939	-0.0123684434220195	NaN	60.6472129821777
1926	123.891822814941	-29.3551044464111	6.74706172943115	-0.0195112787187099	-0.021459324285388	-0.0224333461374044	0.000943203864153475	NaN	61.9459114074707
1927	123.242469787598	-29.0304298400879	6.5522575378418	-0.0204853005707264	-0.0152905117720366	-0.0172385573387146	0.00321592413820326	NaN	61.6212348937988
1928	121.943778991699	-28.0564060211182	6.74706172943115	-0.0211346503347158	-0.00814767740666866	-0.0172385573387146	-0.00522560812532902	NaN	60.9718894958496
1929	121.943778991699	-28.0564060211182	6.5522575378418	-0.00587495695799589	0.0168522447347641	-0.00587495695799589	0.00191722682211548	NaN	60.9718894958496
1930	121.943778991699	-29.6797771453857	6.68212699890137	-0.00619963090866804	0.0902286395430565	-0.0195112787187099	0.00159255252219737	NaN	60.9718894958496
1931	120.645080566406	-28.0564060211182	6.74706172943115	-0.0104203969240189	-0.0217839982360601	0.00321592413820326	0.00646266713738441	NaN	60.3225402832031
1932	121.943778991699	-28.3810806274414	5.83797359466553	-0.0204853005707264	-0.00360223650932312	-0.00814767740666866	0.00808603875339031	NaN	60.9718894958496
1933	121.943778991699	-28.0564060211182	6.03277826309204	-0.00360223650932312	0.00418994715437293	-3.08191010844894e-05	-0.00132951640989631	NaN	60.9718894958496
1934	122.593124389648	-28.3810806274414	5.83797359466553	-0.000355493422830477	0.0142548503354192	0.00581331877037883	-0.00360223650932312	NaN	61.2965621948242
1935	123.242469787598	-28.7057552337646	5.83797359466553	0.0175015944987535	0.0239950809627771	0.0210730116814375	-0.00587495695799589	NaN	61.6212348937988
1936	123.242469787598	-28.3810806274414	6.5522575378418	0.0155535480007529	0.029189869761467	0.0223717093467712	0.000618529506027699	NaN	61.6212348937988
1937	120.645080566406	-27.7317314147949	6.48732233047485	0.00483929552137852	0.0252937767654657	0.0236704051494598	0.0106834331527352	NaN	60.3225402832031
1938	123.891822814941	-29.6797771453857	6.87693166732788	0.01100810803473	0.01847561635077	0.0126314787194133	0.00581331877037883	NaN	61.9459114074707
1939	123.242469787598	-29.0304298400879	7.26654100418091	-3.08191010844894e-05	0.0123068047687411	-0.00132951640989631	-0.000355493422830477	NaN	61.6212348937988
1940	123.891822814941	-29.3551044464111	5.96784353256226	0.00743668992072344	0.00321592413820326	0.00386527273803949	0.000293855206109583	NaN	61.9459114074707
1941	121.943778991699	-28.0564060211182	5.77303886413574	0.00418994715437293	0.00938473641872406	0.00321592413820326	-0.00360223650932312	NaN	60.9718894958496
1942	123.242469787598	-28.3810806274414	6.35745286941528	0.00970941036939621	0.00646266713738441	-0.00457625929266214	0.00970941036939621	NaN	61.6212348937988
1943	122.593124389648	-28.0564060211182	6.61719226837158	0.00451462110504508	0.00906006153672934	-0.00230353930965066	-0.000680167751852423	NaN	61.2965621948242
1944	123.891822814941	-28.7057552337646	6.68212699890137	-0.0026282137259841	-0.0159398596733809	-0.0227580219507217	-0.000355493422830477	NaN	61.9459114074707
1945	124.541168212891	-28.7057552337646	6.8119969367981	-0.0120437685400248	-0.0240567177534103	-0.0204853005707264	-0.00425158534198999	NaN	62.2705841064453
1946	123.891822814941	-28.7057552337646	6.29251766204834	-0.0156151866540313	-0.0162645354866982	-0.0117190945893526	-0.0026282137259841	NaN	61.9459114074707
1947	123.891822814941	-30.004451751709	6.61719226837158	-0.0104203969240189	-0.0130177913233638	-0.0237320438027382	0.00256657530553639	NaN	61.9459114074707
1948	123.891822814941	-28.3810806274414	6.5522575378418	0.00418994715437293	-0.00555028254166245	-0.0100957229733467	-0.00100484199356288	NaN	61.9459114074707
1949	123.242469787598	-28.3810806274414	6.61719226837158	-0.0113944197073579	-0.0224333461374044	-0.0120437685400248	-0.00392691092565656	NaN	61.6212348937988
1950	124.541168212891	-28.3810806274414	6.74706172943115	0.000943203864153475	0.00418994715437293	-0.00879702530801296	0.00321592413820326	NaN	62.2705841064453
1951	122.593124389648	-28.3810806274414	6.09771347045898	0.00483929552137852	0.000293855206109583	0.000293855206109583	-0.00360223650932312	NaN	61.2965621948242
1952	123.891822814941	-28.3810806274414	6.48732233047485	-0.00490093370899558	-0.00619963090866804	-0.00392691092565656	0.00808603875339031	NaN	61.9459114074707
1953	125.190521240234	-29.0304298400879	6.48732233047485	-0.00457625929266214	0.00256657530553639	-0.00132951640989631	0.00289124972186983	NaN	62.5952606201172
1954	126.489219665527	-29.6797771453857	6.68212699890137	0.00678734155371785	0.01100810803473	0.00938473641872406	-0.0026282137259841	NaN	63.2446098327637
1955	123.891822814941	-29.0304298400879	6.09771347045898	0.0178262684494257	0.0265924744307995	0.0171769186854362	0.00126787810586393	NaN	61.9459114074707
1956	125.839866638184	-29.6797771453857	6.03277826309204	0.0207483377307653	0.0191249661147594	0.0200989879667759	-0.00132951640989631	NaN	62.9199333190918
1957	123.891822814941	-28.3810806274414	5.83797359466553	0.0181509424000978	0.0243197549134493	0.0142548503354192	0.00841071270406246	NaN	61.9459114074707
1958	123.891822814941	-28.7057552337646	5.57823419570923	0.0145795252174139	0.0181509424000978	0.00483929552137852	-0.000355493422830477	NaN	61.9459114074707
1959	123.891822814941	-28.3810806274414	5.70810413360596	0.0152288740500808	0.0165275707840919	-0.00197886489331722	0.00418994715437293	NaN	61.9459114074707
1960	123.891822814941	-28.7057552337646	6.42238759994507	0.00548864435404539	0.0113327819854021	0.00516396993771195	-0.000680167751852423	NaN	61.9459114074707
1961	123.891822814941	-28.0564060211182	6.61719226837158	0.011982130818069	0.00418994715437293	0.01100810803473	-0.000355493422830477	NaN	61.9459114074707
1962	126.489219665527	-30.004451751709	6.94186639785767	0.00159255252219737	0.00743668992072344	0.00808603875339031	0.00256657530553639	NaN	63.2446098327637
1963	124.541168212891	-29.0304298400879	6.61719226837158	0.00126787810586393	0.00743668992072344	-0.00782300252467394	0.00548864435404539	NaN	62.2705841064453
1964	124.541168212891	-28.7057552337646	6.5522575378418	-0.0191866029053926	-0.00197886489331722	-0.0185372550040483	-0.000355493422830477	NaN	62.2705841064453
1965	126.489219665527	-29.6797771453857	6.61719226837158	-0.0165892094373703	-0.0243813935667276	-0.0237320438027382	-0.00100484199356288	NaN	63.2446098327637
1966	124.541168212891	-29.0304298400879	6.48732233047485	-0.00684897974133492	-0.0221086721867323	-0.0143164889886975	0.000943203864153475	NaN	62.2705841064453
1967	125.190521240234	-29.6797771453857	6.74706172943115	-0.0169138833880424	-0.0211346503347158	-0.0172385573387146	0.00581331877037883	NaN	62.5952606201172
1968	125.839866638184	-30.3291263580322	6.8119969367981	-0.0136671401560307	0.000618529506027699	-0.0165892094373703	-0.00327756232582033	NaN	62.9199333190918
1969	123.891822814941	-28.3810806274414	6.42238759994507	-0.00392691092565656	-0.0198359526693821	-0.0217839982360601	-0.00132951640989631	NaN	61.9459114074707
1970	124.541168212891	-29.0304298400879	6.35745286941528	-0.0100957229733467	0.00191722682211548	-0.0139918150380254	-0.00555028254166245	NaN	62.2705841064453
1971	123.891822814941	-28.7057552337646	6.5522575378418	0.0123068047687411	-0.0126931173726916	0.000293855206109583	-0.000680167751852423	NaN	61.9459114074707
1972	124.541168212891	-29.3551044464111	5.70810413360596	0.000618529506027699	0.000618529506027699	-0.0107450718060136	0.00516396993771195	NaN	62.2705841064453
1973	125.190521240234	-30.004451751709	6.74706172943115	0.00159255252219737	0.00516396993771195	-0.00230353930965066	0.00873538758605719	NaN	62.5952606201172
1974	127.138565063477	-30.3291263580322	7.00680112838745	0.00743668992072344	0.0126314787194133	0.00906006153672934	-0.00749832857400179	NaN	63.5692825317383
1975	124.541168212891	-29.0304298400879	6.61719226837158	0.0265924744307995	0.0308132413774729	0.0207483377307653	-0.00555028254166245	NaN	62.2705841064453
1976	125.839866638184	-30.3291263580322	6.61719226837158	0.0239950809627771	0.0272418223321438	0.0149041991680861	-3.08191010844894e-05	NaN	62.9199333190918
1977	125.190521240234	-30.3291263580322	6.61719226837158	0.011982130818069	0.0262678004801273	0.0207483377307653	0.00321592413820326	NaN	62.5952606201172
1978	125.190521240234	-29.3551044464111	6.5522575378418	0.00808603875339031	0.0213976856321096	0.00678734155371785	0.00451462110504508	NaN	62.5952606201172
1979	124.541168212891	-28.7057552337646	6.74706172943115	-0.00165419070981443	0.0162028968334198	0.00289124972186983	0.00548864435404539	NaN	62.2705841064453
1980	125.190521240234	-29.6797771453857	6.61719226837158	0.0113327819854021	0.00548864435404539	0.00256657530553639	-0.00490093370899558	NaN	62.5952606201172
1981	125.839866638184	-30.004451751709	6.5522575378418	0.00678734155371785	0.00808603875339031	0.01847561635077	0.00126787810586393	NaN	62.9199333190918
1982	125.839866638184	-30.6538009643555	6.8119969367981	0.00613799272105098	0.00321592413820326	0.000618529506027699	-0.00295288790948689	NaN	62.9199333190918
1983	125.190521240234	-30.6538009643555	6.68212699890137	0.000293855206109583	0.000943203864153475	-0.00165419070981443	0.00126787810586393	NaN	62.5952606201172
1984	125.839866638184	-30.3291263580322	6.68212699890137	-0.00555028254166245	-0.0191866029053926	-0.0204853005707264	-0.000680167751852423	NaN	62.9199333190918
1985	123.891822814941	-30.004451751709	7.13667106628418	-0.0185372550040483	-0.0237320438027382	-0.0227580219507217	0.00711201597005129	NaN	61.9459114074707
1986	125.839866638184	-29.6797771453857	6.42238759994507	-0.00944637414067984	-0.0263294391334057	-0.0152905117720366	0.00354059832170606	NaN	62.9199333190918
1987	123.891822814941	-29.6797771453857	5.70810413360596	-0.0133424662053585	-0.0152905117720366	-0.0208099745213985	0.0106834331527352	NaN	61.9459114074707
1988	126.489219665527	-30.6538009643555	5.96784353256226	-0.0120437685400248	-0.0110697457566857	-0.00684897974133492	0.00386527273803949	NaN	63.2446098327637
1989	125.839866638184	-30.3291263580322	6.8119969367981	-0.0100957229733467	-0.0221086721867323	-0.0165892094373703	-0.000680167751852423	NaN	62.9199333190918
1990	125.839866638184	-30.004451751709	6.68212699890137	-0.00522560812532902	-0.0266541130840778	-0.00814767740666866	-0.0117190945893526	NaN	62.9199333190918
1991	125.839866638184	-29.6797771453857	6.87693166732788	-0.00782300252467394	0.00581331877037883	-0.00457625929266214	-0.00360223650932312	NaN	62.9199333190918
1992	125.839866638184	-30.9784755706787	6.8119969367981	0.00289124972186983	-0.00100484199356288	-0.00230353930965066	-3.08191010844894e-05	NaN	62.9199333190918
1993	126.489219665527	-30.6538009643555	6.74706172943115	0.0106834331527352	0.00711201597005129	-0.00684897974133492	-0.00295288790948689	NaN	63.2446098327637
1994	125.190521240234	-30.6538009643555	6.03277826309204	0.00581331877037883	0.0165275707840919	0.012956153601408	-0.00587495695799589	NaN	62.5952606201172
1995	125.190521240234	-29.3551044464111	5.96784353256226	0.0142548503354192	0.0230210572481155	0.0165275707840919	0.00256657530553639	NaN	62.5952606201172
1996	124.541168212891	-30.6538009643555	6.87693166732788	0.0155535480007529	0.0246444288641214	0.01847561635077	-0.00100484199356288	NaN	62.2705841064453
1997	126.489219665527	-30.9784755706787	7.07173633575439	0.0249691028147936	0.0210730116814375	0.0155535480007529	0.00418994715437293	NaN	63.2446098327637
1998	125.839866638184	-30.9784755706787	6.48732233047485	0.00938473641872406	0.0217223595827818	0.0100340843200684	0.00159255252219737	NaN	62.9199333190918
1999	125.190521240234	-30.9784755706787	6.74706172943115	0.00386527273803949	0.00841071270406246	0.00841071270406246	0.00191722682211548	NaN	62.5952606201172
2000	125.839866638184	-30.9784755706787	6.61719226837158	0.0106834331527352	0.00711201597005129	0.00613799272105098	-0.00977104809135199	NaN	62.9199333190918
[truncated: 5,760 more rows]
