# Supplementary material for: Precise instruction and consideration of the vertical and horizontal force component increases validity and reliability of the 90:20 Isometric Posterior Chain Test
Source: PLoS One. 2024 Oct 28;19(10):e0312843. doi: 10.1371/journal.pone.0312843 (PMC11515970; doi:10.1371/journal.pone.0312843)
Supplement: S1 File — (ZIP) [file pone.0312843.s001.zip › S1_Raw_Data/M1_P05_vh_2.csv]

1	119.346382141113	-23.8356399536133	6.03277826309204	-0.00327756232582033	-0.0169138833880424	-0.0227580219507217	-0.00490093370899558	NaN	59.6731910705566
2	119.346382141113	-21.8875942230225	5.77303886413574	-0.023407369852066	-0.0337969474494457	-0.039641086012125	-0.00782300252467394	NaN	59.6731910705566
3	120.645080566406	-23.51096534729	6.16264820098877	-0.0256800893694162	-0.0415891297161579	-0.0266541130840778	0.00321592413820326	NaN	60.3225402832031
4	119.346382141113	-22.2122688293457	5.96784353256226	-0.0211346503347158	-0.0250307414680719	-0.0282774847000837	-0.00165419070981443	NaN	59.6731910705566
5	121.294425964355	-23.51096534729	6.22758293151855	-0.0204853005707264	-0.0299008563160896	-0.023407369852066	0.00808603875339031	NaN	60.6472129821777
6	120.645080566406	-23.1862907409668	6.74706172943115	-0.00879702530801296	-0.0185372550040483	-0.0240567177534103	-0.00717365415766835	NaN	60.3225402832031
7	120.645080566406	-23.1862907409668	6.5522575378418	-0.0133424662053585	-0.0133424662053585	-0.00782300252467394	0.000293855206109583	NaN	60.3225402832031
8	121.294425964355	-22.8616180419922	5.90290880203247	-0.00425158534198999	-0.0169138833880424	-0.00619963090866804	-0.00295288790948689	NaN	60.6472129821777
9	120.645080566406	-23.1862907409668	6.09771347045898	0.000293855206109583	0.00191722682211548	-0.0175632312893867	0.00256657530553639	NaN	60.3225402832031
10	120.645080566406	-22.5369434356689	6.22758293151855	0.00938473641872406	-0.00230353930965066	0.000618529506027699	-0.00457625929266214	NaN	60.3225402832031
11	119.995727539063	-22.2122688293457	6.03277826309204	0.0126314787194133	0.0132808275520802	-0.00619963090866804	0.00191722682211548	NaN	59.9978637695313
12	120.645080566406	-21.5629196166992	5.44836473464966	0.0285405199974775	0.0350340083241463	0.000618529506027699	-0.00295288790948689	NaN	60.3225402832031
13	120.645080566406	-23.51096534729	5.70810413360596	0.0304885655641556	0.0412028171122074	-0.00295288790948689	-0.00165419070981443	NaN	60.3225402832031
14	119.995727539063	-22.5369434356689	5.77303886413574	0.0265924744307995	0.036657378077507	-3.08191010844894e-05	-0.00165419070981443	NaN	59.9978637695313
15	119.995727539063	-22.5369434356689	5.64316940307617	0.0298392176628113	0.0321119390428066	0.000293855206109583	0.00191722682211548	NaN	59.9978637695313
16	118.69702911377	-21.5629196166992	5.77303886413574	0.0181509424000978	0.0165275707840919	0.0220470335334539	-0.00587495695799589	NaN	59.3485145568848
17	119.995727539063	-22.2122688293457	5.90290880203247	0.00743668992072344	0.00970941036939621	0.0136055024340749	0.000293855206109583	NaN	59.9978637695313
18	119.995727539063	-21.238245010376	5.51329946517944	0.0103587592020631	0.0103587592020631	0.00970941036939621	0.00743668992072344	NaN	59.9978637695313
19	121.943778991699	-23.1862907409668	5.51329946517944	0.011982130818069	0.00906006153672934	0.0022419011220336	0.0123068047687411	NaN	60.9718894958496
20	121.943778991699	-22.8616180419922	5.70810413360596	0.00418994715437293	0.00354059832170606	-0.00555028254166245	0.000293855206109583	NaN	60.9718894958496
21	119.995727539063	-22.5369434356689	5.57823419570923	0.000618529506027699	-0.0107450718060136	-0.0224333461374044	0.000943203864153475	NaN	59.9978637695313
22	119.346382141113	-21.8875942230225	5.70810413360596	-0.0208099745213985	-0.038017712533474	-0.0292515084147453	-0.000680167751852423	NaN	59.6731910705566
23	121.943778991699	-23.8356399536133	5.96784353256226	-0.0263294391334057	-0.0406151078641415	-0.0341216214001179	0.00354059832170606	NaN	60.9718894958496
24	119.346382141113	-21.5629196166992	5.44836473464966	-0.0211346503347158	-0.0367190167307854	-0.0266541130840778	-0.00230353930965066	NaN	59.6731910705566
25	122.593124389648	-24.1603145599365	5.77303886413574	-0.0110697457566857	-0.0182125810533762	-0.028926832601428	-0.00425158534198999	NaN	61.2965621948242
26	121.294425964355	-23.1862907409668	5.77303886413574	-0.00490093370899558	-0.0198359526693821	-0.0208099745213985	-0.00165419070981443	NaN	60.6472129821777
27	120.645080566406	-22.8616180419922	6.42238759994507	-0.0152905117720366	-0.0217839982360601	-0.0126931173726916	-0.00490093370899558	NaN	60.3225402832031
28	118.69702911377	-22.2122688293457	5.77303886413574	-0.00847235135734081	-0.0360696688294411	-0.00327756232582033	0.00581331877037883	NaN	59.3485145568848
29	119.995727539063	-22.2122688293457	6.03277826309204	-0.00879702530801296	-0.00295288790948689	-0.00684897974133492	-0.000355493422830477	NaN	59.9978637695313
30	121.294425964355	-23.1862907409668	5.77303886413574	0.00386527273803949	0.00613799272105098	-0.00165419070981443	0.00159255252219737	NaN	60.6472129821777
31	122.593124389648	-24.1603145599365	5.77303886413574	0.00418994715437293	0.0142548503354192	0.012956153601408	-0.00327756232582033	NaN	61.2965621948242
32	121.294425964355	-23.1862907409668	5.77303886413574	0.0210730116814375	0.0369820520281792	0.0278911720961332	-0.00782300252467394	NaN	60.6472129821777
33	121.294425964355	-22.2122688293457	5.77303886413574	0.0288651939481497	0.0408781431615353	0.0347093306481838	0.00678734155371785	NaN	60.6472129821777
34	119.346382141113	-22.8616180419922	6.09771347045898	0.0272418223321438	0.0434755384922028	0.0298392176628113	0.000618529506027699	NaN	59.6731910705566
35	121.294425964355	-24.1603145599365	7.07173633575439	0.0327612869441509	0.0324366129934788	0.0217223595827818	0.00743668992072344	NaN	60.6472129821777
36	121.294425964355	-23.1862907409668	5.90290880203247	0.0188002903014421	0.0233457311987877	0.0158782228827477	-0.0026282137259841	NaN	60.6472129821777
37	122.593124389648	-24.1603145599365	6.03277826309204	0.0106834331527352	0.00906006153672934	0.0116574559360743	-0.00165419070981443	NaN	61.2965621948242
38	119.995727539063	-22.5369434356689	5.96784353256226	0.0113327819854021	0.013930176384747	0.00873538758605719	0.00159255252219737	NaN	59.9978637695313
39	121.294425964355	-22.5369434356689	5.64316940307617	0.00256657530553639	0.0158782228827477	-0.000680167751852423	0.00808603875339031	NaN	60.6472129821777
40	119.995727539063	-22.5369434356689	5.77303886413574	0.0162028968334198	0.00906006153672934	0.0113327819854021	0.00159255252219737	NaN	59.9978637695313
41	120.645080566406	-23.8356399536133	6.29251766204834	0.00516396993771195	-0.00977104809135199	-0.0247060675173998	-0.000680167751852423	NaN	60.3225402832031
42	119.995727539063	-22.5369434356689	5.57823419570923	-0.0318489037454128	-0.039641086012125	-0.0350956469774246	-0.00327756232582033	NaN	59.9978637695313
43	120.645080566406	-23.8356399536133	5.90290880203247	-0.03444629535079	-0.0435371771454811	-0.0139918150380254	0.00938473641872406	NaN	60.3225402832031
44	118.04768371582	-23.1862907409668	5.70810413360596	-0.0256800893694162	-0.032173577696085	-0.028926832601428	-0.000680167751852423	NaN	59.0238418579102
45	121.294425964355	-24.1603145599365	6.09771347045898	-0.0221086721867323	-0.0165892094373703	-0.0230826959013939	0.00938473641872406	NaN	60.6472129821777
46	117.398338317871	-22.5369434356689	5.83797359466553	-0.0208099745213985	-0.00360223650932312	-0.0201606266200542	-0.00132951640989631	NaN	58.6991691589355
47	118.04768371582	-22.8616180419922	6.03277826309204	-0.0211346503347158	-0.0026282137259841	-0.00360223650932312	0.00321592413820326	NaN	59.0238418579102
48	117.398338317871	-22.8616180419922	6.48732233047485	-0.0130177913233638	-0.00912170019000769	0.0022419011220336	0.00678734155371785	NaN	58.6991691589355
49	118.04768371582	-22.5369434356689	6.48732233047485	-0.00847235135734081	0.000293855206109583	-0.00847235135734081	0.00418994715437293	NaN	59.0238418579102
50	117.398338317871	-22.5369434356689	5.70810413360596	-0.00782300252467394	-3.08191010844894e-05	-0.00522560812532902	0.00289124972186983	NaN	58.6991691589355
51	119.346382141113	-22.8616180419922	5.57823419570923	0.0106834331527352	0.0197743140161037	0.0158782228827477	-0.00717365415766835	NaN	59.6731910705566
52	118.04768371582	-23.1862907409668	5.90290880203247	0.012956153601408	0.0386054255068302	0.0360080301761627	-0.000355493422830477	NaN	59.0238418579102
53	117.398338317871	-22.8616180419922	6.09771347045898	0.0285405199974775	0.0353586822748184	0.0395794473588467	0.00516396993771195	NaN	58.6991691589355
54	118.69702911377	-23.51096534729	6.03277826309204	0.0243197549134493	0.045423585921526	0.0275664981454611	0.00776136433705688	NaN	59.3485145568848
55	119.995727539063	-23.8356399536133	6.03277826309204	0.0262678004801273	0.036657378077507	0.020423661917448	0.00873538758605719	NaN	59.9978637695313
56	117.398338317871	-23.8356399536133	5.96784353256226	0.00906006153672934	0.0191249661147594	0.00483929552137852	0.000293855206109583	NaN	58.6991691589355
57	119.346382141113	-23.8356399536133	6.03277826309204	0.00841071270406246	0.020423661917448	0.013930176384747	0.00321592413820326	NaN	59.6731910705566
58	118.04768371582	-23.51096534729	5.77303886413574	0.0022419011220336	0.00776136433705688	0.0162028968334198	0.00321592413820326	NaN	59.0238418579102
59	119.346382141113	-22.5369434356689	5.83797359466553	-0.000680167751852423	0.011982130818069	0.0116574559360743	0.00289124972186983	NaN	59.6731910705566
60	119.995727539063	-23.51096534729	5.77303886413574	0.012956153601408	0.00938473641872406	0.000293855206109583	-0.00295288790948689	NaN	59.9978637695313
61	119.995727539063	-24.1603145599365	5.90290880203247	-0.00522560812532902	-0.00327756232582033	-0.021459324285388	-0.00327756232582033	NaN	59.9978637695313
62	117.398338317871	-22.8616180419922	5.64316940307617	-0.0347709693014622	-0.0360696688294411	-0.0328229255974293	0.0022419011220336	NaN	58.6991691589355
63	119.995727539063	-24.1603145599365	5.96784353256226	-0.0299008563160896	-0.038017712533474	-0.0260047651827335	0.00354059832170606	NaN	59.9978637695313
64	119.346382141113	-22.5369434356689	5.64316940307617	-0.0237320438027382	-0.0373683646321297	-0.0373683646321297	0.00289124972186983	NaN	59.6731910705566
65	119.995727539063	-23.8356399536133	6.29251766204834	-0.00814767740666866	-0.023407369852066	-0.0217839982360601	-0.000355493422830477	NaN	59.9978637695313
66	121.294425964355	-23.8356399536133	5.96784353256226	-0.00782300252467394	-0.0149658378213644	-0.0172385573387146	-0.00197886489331722	NaN	60.6472129821777
67	121.294425964355	-24.1603145599365	5.90290880203247	-0.0113944197073579	-0.0104203969240189	-0.0100957229733467	-0.00295288790948689	NaN	60.6472129821777
68	121.294425964355	-23.51096534729	6.74706172943115	-0.00100484199356288	-0.0100957229733467	-0.00295288790948689	0.00548864435404539	NaN	60.6472129821777
69	120.645080566406	-24.1603145599365	5.96784353256226	0.00581331877037883	-0.00132951640989631	-0.00749832857400179	0.00354059832170606	NaN	60.3225402832031
70	119.995727539063	-23.1862907409668	6.16264820098877	0.00678734155371785	-0.00100484199356288	0.000293855206109583	-0.00100484199356288	NaN	59.9978637695313
71	119.346382141113	-23.8356399536133	6.29251766204834	0.0217223595827818	0.0158782228827477	0.012956153601408	-0.00425158534198999	NaN	59.6731910705566
72	119.346382141113	-22.8616180419922	5.70810413360596	0.0243197549134493	0.0376313999295235	0.0327612869441509	0.000293855206109583	NaN	59.6731910705566
73	121.943778991699	-23.8356399536133	6.5522575378418	0.0330859608948231	0.0379560738801956	0.0399041213095188	-0.00100484199356288	NaN	60.9718894958496
74	119.346382141113	-22.8616180419922	6.61719226837158	0.0337353087961674	0.036657378077507	0.0317872650921345	0.00354059832170606	NaN	59.6731910705566
75	119.346382141113	-23.8356399536133	6.94186639785767	0.0259431265294552	0.0379560738801956	0.0220470335334539	-0.00619963090866804	NaN	59.6731910705566
76	120.645080566406	-23.8356399536133	6.22758293151855	0.0223717093467712	0.0158782228827477	0.0103587592020631	0.00126787810586393	NaN	60.3225402832031
77	119.995727539063	-24.1603145599365	6.29251766204834	0.0168522447347641	0.011982130818069	0.0145795252174139	-0.00912170019000769	NaN	59.9978637695313
78	121.294425964355	-24.1603145599365	5.90290880203247	0.011982130818069	0.00678734155371785	0.0152288740500808	-0.00100484199356288	NaN	60.6472129821777
79	119.995727539063	-24.1603145599365	5.96784353256226	0.00906006153672934	0.00938473641872406	0.00841071270406246	-0.00814767740666866	NaN	59.9978637695313
80	119.995727539063	-23.1862907409668	5.77303886413574	0.00841071270406246	0.00613799272105098	0.00581331877037883	-0.00132951640989631	NaN	59.9978637695313
81	118.69702911377	-22.8616180419922	5.96784353256226	-0.00100484199356288	-0.00944637414067984	-0.0243813935667276	0.00191722682211548	NaN	59.3485145568848
82	119.346382141113	-22.8616180419922	6.03277826309204	-0.0211346503347158	-0.0438618510961533	-0.0376930385828018	-0.00295288790948689	NaN	59.6731910705566
83	120.645080566406	-24.4849891662598	6.35745286941528	-0.0328229255974293	-0.0438618510961533	-0.0195112787187099	0.00483929552137852	NaN	60.3225402832031
84	119.346382141113	-22.8616180419922	5.83797359466553	-0.0250307414680719	-0.03444629535079	-0.0341216214001179	0.00873538758605719	NaN	59.6731910705566
85	119.346382141113	-24.1603145599365	5.83797359466553	-0.0130177913233638	-0.023407369852066	-0.0211346503347158	0.000293855206109583	NaN	59.6731910705566
86	119.995727539063	-25.1343383789063	6.22758293151855	-0.0107450718060136	-0.023407369852066	-0.017887907102704	0.00321592413820326	NaN	59.9978637695313
87	120.645080566406	-24.1603145599365	6.03277826309204	-0.00977104809135199	-0.0292515084147453	-0.0159398596733809	-0.00457625929266214	NaN	60.3225402832031
88	121.294425964355	-24.809663772583	6.22758293151855	-0.00684897974133492	-0.0136671401560307	-0.000680167751852423	0.00289124972186983	NaN	60.6472129821777
89	119.346382141113	-24.1603145599365	6.16264820098877	-0.00457625929266214	-0.0113944197073579	-0.00230353930965066	-0.00457625929266214	NaN	59.6731910705566
90	119.346382141113	-23.8356399536133	5.90290880203247	-0.00425158534198999	-0.00490093370899558	-0.00619963090866804	-0.00425158534198999	NaN	59.6731910705566
91	119.995727539063	-23.1862907409668	5.70810413360596	0.0136055024340749	0.00483929552137852	0.012956153601408	-0.00847235135734081	NaN	59.9978637695313
92	118.69702911377	-23.51096534729	5.83797359466553	0.0243197549134493	0.0298392176628113	0.036657378077507	0.00191722682211548	NaN	59.3485145568848
93	120.645080566406	-24.4849891662598	6.16264820098877	0.0272418223321438	0.0295145437121391	0.0353586822748184	-0.00197886489331722	NaN	60.3225402832031
94	120.645080566406	-23.8356399536133	7.00680112838745	0.025618452578783	0.0347093306481838	0.0360080301761627	0.00581331877037883	NaN	60.3225402832031
95	118.69702911377	-23.1862907409668	6.09771347045898	0.0308132413774729	0.0282158460468054	0.020423661917448	-0.00879702530801296	NaN	59.3485145568848
96	118.69702911377	-23.51096534729	5.83797359466553	0.0171769186854362	0.0165275707840919	0.0100340843200684	-0.00360223650932312	NaN	59.3485145568848
97	119.346382141113	-23.51096534729	5.83797359466553	0.00711201597005129	0.0136055024340749	0.0106834331527352	-0.0123684434220195	NaN	59.6731910705566
98	119.346382141113	-23.8356399536133	5.90290880203247	0.00386527273803949	-3.08191010844894e-05	0.0142548503354192	0.00418994715437293	NaN	59.6731910705566
99	118.69702911377	-22.8616180419922	5.77303886413574	0.00938473641872406	-0.00555028254166245	0.00159255252219737	0.000618529506027699	NaN	59.3485145568848
100	119.995727539063	-23.1862907409668	5.96784353256226	0.00873538758605719	0.000943203864153475	-0.00912170019000769	-0.00392691092565656	NaN	59.9978637695313
101	118.04768371582	-22.8616180419922	6.16264820098877	-0.00230353930965066	-0.0130177913233638	-0.0185372550040483	-0.00295288790948689	NaN	59.0238418579102
102	119.995727539063	-22.8616180419922	5.90290880203247	-0.0247060675173998	-0.0487319678068161	-0.0347709693014622	0.00613799272105098	NaN	59.9978637695313
103	121.943778991699	-23.51096534729	5.57823419570923	-0.0266541130840778	-0.0363943427801132	-0.02697878703475	0.00386527273803949	NaN	60.9718894958496
104	121.294425964355	-23.8356399536133	5.77303886413574	-0.0217839982360601	-0.0367190167307854	-0.0376930385828018	-0.00457625929266214	NaN	60.6472129821777
105	119.995727539063	-22.2122688293457	5.77303886413574	-0.0165892094373703	-0.0247060675173998	-0.0311995539814234	0.000618529506027699	NaN	59.9978637695313
106	119.995727539063	-23.1862907409668	6.22758293151855	-0.0113944197073579	-0.0117190945893526	-0.0198359526693821	-0.00522560812532902	NaN	59.9978637695313
107	120.645080566406	-23.1862907409668	6.22758293151855	-0.0123684434220195	-0.0260047651827335	-0.00879702530801296	0.000293855206109583	NaN	60.3225402832031
108	119.995727539063	-23.1862907409668	5.83797359466553	-0.0126931173726916	-0.00944637414067984	-0.00587495695799589	0.00906006153672934	NaN	59.9978637695313
109	119.346382141113	-21.8875942230225	6.48732233047485	-0.00555028254166245	-0.00197886489331722	-0.00782300252467394	-0.0026282137259841	NaN	59.6731910705566
110	119.995727539063	-22.5369434356689	5.77303886413574	0.00321592413820326	-0.00684897974133492	-0.0146411629393697	0.00711201597005129	NaN	59.9978637695313
111	119.346382141113	-21.238245010376	5.83797359466553	0.0132808275520802	0.0142548503354192	-0.00360223650932312	-0.00555028254166245	NaN	59.6731910705566
112	121.943778991699	-23.1862907409668	5.90290880203247	0.0252937767654657	0.0301638916134834	-0.00490093370899558	-0.00165419070981443	NaN	60.9718894958496
113	119.346382141113	-22.2122688293457	6.35745286941528	0.029189869761467	0.0317872650921345	0.00548864435404539	0.00191722682211548	NaN	59.6731910705566
114	121.294425964355	-23.51096534729	5.90290880203247	0.0275664981454611	0.0392547734081745	-0.00555028254166245	0.000943203864153475	NaN	60.6472129821777
115	119.346382141113	-21.5629196166992	5.64316940307617	0.0282158460468054	0.0399041213095188	0.00418994715437293	-0.00522560812532902	NaN	59.6731910705566
116	119.346382141113	-22.2122688293457	5.64316940307617	0.011982130818069	0.0408781431615353	0.0249691028147936	0.00386527273803949	NaN	59.6731910705566
117	118.69702911377	-21.5629196166992	5.51329946517944	0.0123068047687411	0.0298392176628113	0.00938473641872406	0.000293855206109583	NaN	59.3485145568848
118	119.995727539063	-22.2122688293457	5.90290880203247	0.000943203864153475	0.00711201597005129	0.011982130818069	0.00516396993771195	NaN	59.9978637695313
119	119.346382141113	-21.5629196166992	5.90290880203247	0.00873538758605719	0.00841071270406246	0.0142548503354192	0.00841071270406246	NaN	59.6731910705566
120	121.294425964355	-23.51096534729	5.77303886413574	0.011982130818069	0.012956153601408	-0.00847235135734081	-3.08191010844894e-05	NaN	60.6472129821777
121	120.645080566406	-22.5369434356689	5.83797359466553	-0.00490093370899558	-0.0110697457566857	-0.00944637414067984	0.00126787810586393	NaN	60.3225402832031
122	121.943778991699	-23.51096534729	5.96784353256226	-0.0217839982360601	-0.0373683646321297	-0.0500306636095047	-0.00327756232582033	NaN	60.9718894958496
123	118.69702911377	-21.8875942230225	5.64316940307617	-0.0256800893694162	-0.0367190167307854	-0.0302255302667618	0.00126787810586393	NaN	59.3485145568848
124	121.294425964355	-22.8616180419922	5.96784353256226	-0.0211346503347158	-0.0363943427801132	-0.0295761823654175	0.00354059832170606	NaN	60.6472129821777
125	119.995727539063	-21.5629196166992	5.77303886413574	-0.0123684434220195	-0.0165892094373703	-0.0243813935667276	-0.0026282137259841	NaN	59.9978637695313
126	121.294425964355	-22.2122688293457	5.25356006622314	-0.00717365415766835	-0.0263294391334057	-0.0165892094373703	-3.08191010844894e-05	NaN	60.6472129821777
127	119.346382141113	-21.8875942230225	5.25356006622314	-0.0143164889886975	-0.0100957229733467	0.00126787810586393	0.00159255252219737	NaN	59.6731910705566
128	120.645080566406	-21.8875942230225	5.57823419570923	-0.00392691092565656	-0.0110697457566857	0.00418994715437293	-0.00165419070981443	NaN	60.3225402832031
129	120.645080566406	-22.2122688293457	5.57823419570923	-0.0026282137259841	-0.00392691092565656	-0.00490093370899558	0.00386527273803949	NaN	60.3225402832031
130	119.346382141113	-21.8875942230225	5.57823419570923	0.0181509424000978	0.00516396993771195	-0.00847235135734081	0.00354059832170606	NaN	59.6731910705566
131	120.645080566406	-22.5369434356689	5.90290880203247	0.0116574559360743	0.0197743140161037	0.0178262684494257	-0.00360223650932312	NaN	60.3225402832031
132	119.995727539063	-22.5369434356689	5.64316940307617	0.0262678004801273	0.0353586822748184	0.0386054255068302	-0.00457625929266214	NaN	59.9978637695313
133	119.995727539063	-23.1862907409668	5.57823419570923	0.0285405199974775	0.0382807515561581	0.0379560738801956	0.00256657530553639	NaN	59.9978637695313
134	119.995727539063	-21.8875942230225	5.44836473464966	0.0353586822748184	0.0343846566975117	0.0330859608948231	0.00451462110504508	NaN	59.9978637695313
135	118.69702911377	-21.8875942230225	6.22758293151855	0.0350340083241463	0.0304885655641556	0.0162028968334198	0.00191722682211548	NaN	59.3485145568848
136	119.995727539063	-23.1862907409668	5.90290880203247	0.0165275707840919	0.0168522447347641	0.0181509424000978	0.000293855206109583	NaN	59.9978637695313
137	119.995727539063	-21.8875942230225	6.03277826309204	0.00743668992072344	0.0136055024340749	0.00938473641872406	-0.00392691092565656	NaN	59.9978637695313
138	119.995727539063	-22.5369434356689	5.57823419570923	0.00548864435404539	0.0126314787194133	0.00451462110504508	0.00321592413820326	NaN	59.9978637695313
139	119.346382141113	-21.8875942230225	5.51329946517944	0.0145795252174139	0.0113327819854021	0.00841071270406246	0.00386527273803949	NaN	59.6731910705566
140	120.645080566406	-23.51096534729	5.83797359466553	0.00386527273803949	0.00711201597005129	-0.0107450718060136	-0.00392691092565656	NaN	60.3225402832031
141	121.294425964355	-23.51096534729	5.90290880203247	-0.000680167751852423	-0.0139918150380254	-0.0143164889886975	-0.00360223650932312	NaN	60.6472129821777
142	121.294425964355	-23.51096534729	5.96784353256226	-0.0354203209280968	-0.0347709693014622	-0.0337969474494457	0.00516396993771195	NaN	60.6472129821777
143	119.346382141113	-21.8875942230225	5.96784353256226	-0.028926832601428	-0.0458098985254765	-0.0311995539814234	0.00289124972186983	NaN	59.6731910705566
144	120.645080566406	-23.1862907409668	5.96784353256226	-0.0221086721867323	-0.0253554154187441	-0.0299008563160896	0.00321592413820326	NaN	60.3225402832031
145	119.346382141113	-21.8875942230225	5.64316940307617	-0.0188619289547205	-0.0299008563160896	-0.0211346503347158	-0.00977104809135199	NaN	59.6731910705566
146	119.995727539063	-22.2122688293457	5.90290880203247	-0.00749832857400179	-0.0185372550040483	-0.017887907102704	0.00191722682211548	NaN	59.9978637695313
147	121.943778991699	-23.8356399536133	5.90290880203247	-0.00619963090866804	-0.0217839982360601	-0.0139918150380254	-3.08191010844894e-05	NaN	60.9718894958496
148	121.943778991699	-23.1862907409668	6.29251766204834	-0.00749832857400179	-0.00522560812532902	-0.00392691092565656	0.00256657530553639	NaN	60.9718894958496
149	119.346382141113	-23.51096534729	6.22758293151855	0.0132808275520802	-0.00814767740666866	-0.00684897974133492	-0.00197886489331722	NaN	59.6731910705566
150	121.294425964355	-23.1862907409668	5.64316940307617	0.00159255252219737	-0.00490093370899558	-0.0104203969240189	-0.00555028254166245	NaN	60.6472129821777
151	119.995727539063	-22.2122688293457	5.44836473464966	0.0165275707840919	0.0103587592020631	0.0136055024340749	-0.00490093370899558	NaN	59.9978637695313
152	119.995727539063	-21.8875942230225	5.70810413360596	0.0217223595827818	0.0262678004801273	0.0356833562254906	-0.00490093370899558	NaN	59.9978637695313
153	120.645080566406	-23.51096534729	6.09771347045898	0.0230210572481155	0.0353586822748184	0.0298392176628113	0.00126787810586393	NaN	60.3225402832031
154	121.294425964355	-23.1862907409668	5.83797359466553	0.0356833562254906	0.0340599827468395	0.0360080301761627	0.0100340843200684	NaN	60.6472129821777
155	118.69702911377	-22.5369434356689	5.83797359466553	0.025618452578783	0.0321119390428066	0.0243197549134493	-0.000355493422830477	NaN	59.3485145568848
156	119.346382141113	-22.2122688293457	5.51329946517944	0.0200989879667759	0.0200989879667759	0.00646266713738441	-0.00392691092565656	NaN	59.6731910705566
157	119.995727539063	-22.5369434356689	5.70810413360596	0.00873538758605719	0.0116574559360743	0.00354059832170606	-0.000680167751852423	NaN	59.9978637695313
158	119.995727539063	-23.1862907409668	6.09771347045898	0.00613799272105098	0.00581331877037883	0.0100340843200684	0.00776136433705688	NaN	59.9978637695313
159	117.398338317871	-23.1862907409668	5.83797359466553	0.00938473641872406	0.00581331877037883	0.0152288740500808	0.00970941036939621	NaN	58.6991691589355
160	118.04768371582	-22.5369434356689	5.90290880203247	-0.00230353930965066	0.00159255252219737	-0.00555028254166245	-3.08191010844894e-05	NaN	59.0238418579102
161	117.398338317871	-21.8875942230225	5.96784353256226	-0.0169138833880424	-0.00587495695799589	-0.0198359526693821	0.00289124972186983	NaN	58.6991691589355
162	119.346382141113	-23.51096534729	6.03277826309204	-0.0295761823654175	-0.0386670641601086	-0.0324982516467571	0.00483929552137852	NaN	59.6731910705566
163	116.748985290527	-22.2122688293457	5.44836473464966	-0.0376930385828018	-0.0412644557654858	-0.0266541130840778	0.011982130818069	NaN	58.3744926452637
164	118.04768371582	-23.1862907409668	5.96784353256226	-0.0243813935667276	-0.0350956469774246	-0.0266541130840778	0.0162028968334198	NaN	59.0238418579102
165	118.69702911377	-23.51096534729	6.74706172943115	-0.0217839982360601	-0.0208099745213985	-0.0328229255974293	-0.00132951640989631	NaN	59.3485145568848
166	118.69702911377	-22.5369434356689	5.83797359466553	-0.0133424662053585	-0.00977104809135199	-0.0146411629393697	0.000293855206109583	NaN	59.3485145568848
167	116.748985290527	-21.8875942230225	5.96784353256226	-0.0107450718060136	-0.0308748781681061	-0.00295288790948689	-0.00814767740666866	NaN	58.3744926452637
168	116.748985290527	-22.5369434356689	5.90290880203247	-0.0139918150380254	-0.00555028254166245	-0.00977104809135199	0.00646266713738441	NaN	58.3744926452637
169	118.69702911377	-23.1862907409668	5.90290880203247	-0.0136671401560307	-0.0110697457566857	-0.000680167751852423	0.00906006153672934	NaN	59.3485145568848
170	119.346382141113	-23.51096534729	5.77303886413574	0.00418994715437293	0.00191722682211548	-0.00912170019000769	0.00581331877037883	NaN	59.6731910705566
171	117.398338317871	-23.1862907409668	6.09771347045898	-0.000355493422830477	0.0171769186854362	0.00906006153672934	0.00126787810586393	NaN	58.6991691589355
172	118.69702911377	-23.1862907409668	5.96784353256226	0.0136055024340749	0.0379560738801956	0.0363327041268349	-0.00555028254166245	NaN	59.3485145568848
173	118.04768371582	-22.2122688293457	6.03277826309204	0.0278911720961332	0.0334106348454952	0.0321119390428066	0.00516396993771195	NaN	59.0238418579102
174	118.04768371582	-22.5369434356689	6.29251766204834	0.0259431265294552	0.0415274947881699	0.0314625911414623	-0.00100484199356288	NaN	59.0238418579102
175	119.346382141113	-23.51096534729	6.03277826309204	0.0243197549134493	0.031137915328145	0.0223717093467712	-3.08191010844894e-05	NaN	59.6731910705566
176	119.346382141113	-23.1862907409668	5.90290880203247	0.0162028968334198	0.0168522447347641	0.011982130818069	-0.00197886489331722	NaN	59.6731910705566
177	119.995727539063	-23.1862907409668	5.83797359466553	0.00191722682211548	0.0162028968334198	0.00711201597005129	-0.00327756232582033	NaN	59.9978637695313
178	119.346382141113	-23.1862907409668	5.96784353256226	0.00483929552137852	0.00906006153672934	0.000943203864153475	-0.00490093370899558	NaN	59.6731910705566
179	120.645080566406	-23.51096534729	6.29251766204834	0.00256657530553639	0.00451462110504508	0.0106834331527352	-0.00165419070981443	NaN	60.3225402832031
180	119.995727539063	-23.1862907409668	6.29251766204834	0.00321592413820326	0.00970941036939621	0.00289124972186983	-0.00522560812532902	NaN	59.9978637695313
181	120.645080566406	-23.8356399536133	5.83797359466553	0.00289124972186983	-0.0104203969240189	-0.023407369852066	-0.00587495695799589	NaN	60.3225402832031
182	118.69702911377	-22.8616180419922	5.96784353256226	-0.0305502042174339	-0.0360696688294411	-0.0302255302667618	0.00646266713738441	NaN	59.3485145568848
183	119.346382141113	-22.5369434356689	5.77303886413574	-0.0341216214001179	-0.0315242260694504	-0.0256800893694162	0.00321592413820326	NaN	59.6731910705566
184	118.69702911377	-22.5369434356689	5.90290880203247	-0.0201606266200542	-0.0282774847000837	-0.0324982516467571	0.00126787810586393	NaN	59.3485145568848
185	121.294425964355	-23.51096534729	6.03277826309204	-0.0221086721867323	-0.021459324285388	-0.0247060675173998	0.00126787810586393	NaN	60.6472129821777
186	120.645080566406	-23.1862907409668	6.48732233047485	-0.00944637414067984	-0.0104203969240189	-0.0191866029053926	-0.00814767740666866	NaN	60.3225402832031
187	120.645080566406	-23.1862907409668	5.70810413360596	-0.00847235135734081	-0.00132951640989631	-0.00717365415766835	-0.00295288790948689	NaN	60.3225402832031
188	121.294425964355	-23.51096534729	5.90290880203247	-0.0110697457566857	-0.0120437685400248	-0.00230353930965066	-0.00165419070981443	NaN	60.6472129821777
189	120.645080566406	-23.8356399536133	6.09771347045898	0.0022419011220336	0.00321592413820326	-0.00100484199356288	0.000943203864153475	NaN	60.3225402832031
190	119.995727539063	-23.8356399536133	6.09771347045898	-0.00749832857400179	-0.0026282137259841	0.00191722682211548	-0.00165419070981443	NaN	59.9978637695313
191	118.69702911377	-24.1603145599365	6.03277826309204	0.00938473641872406	0.0165275707840919	0.00711201597005129	-0.000355493422830477	NaN	59.3485145568848
192	119.346382141113	-22.5369434356689	5.70810413360596	0.0298392176628113	0.0330859608948231	0.0463976077735424	-0.00295288790948689	NaN	59.6731910705566
193	119.995727539063	-24.1603145599365	5.96784353256226	0.0288651939481497	0.0369820520281792	0.0249691028147936	0.00646266713738441	NaN	59.9978637695313
194	119.995727539063	-22.8616180419922	5.70810413360596	0.029189869761467	0.0340599827468395	0.0262678004801273	0.00159255252219737	NaN	59.9978637695313
195	119.346382141113	-23.1862907409668	5.83797359466553	0.0282158460468054	0.031137915328145	0.0136055024340749	-0.00327756232582033	NaN	59.6731910705566
196	121.294425964355	-23.8356399536133	6.03277826309204	0.0178262684494257	0.0149041991680861	0.0132808275520802	-0.00327756232582033	NaN	60.6472129821777
197	121.943778991699	-24.1603145599365	6.35745286941528	0.0103587592020631	0.0103587592020631	0.000618529506027699	-0.00327756232582033	NaN	60.9718894958496
198	119.995727539063	-24.4849891662598	6.29251766204834	0.00581331877037883	-0.00392691092565656	0.0103587592020631	-0.00197886489331722	NaN	59.9978637695313
199	118.69702911377	-23.8356399536133	5.77303886413574	0.00938473641872406	0.00841071270406246	0.000293855206109583	0.00776136433705688	NaN	59.3485145568848
200	118.69702911377	-23.1862907409668	5.57823419570923	0.0155535480007529	-3.08191010844894e-05	-0.0026282137259841	-0.00619963090866804	NaN	59.3485145568848
201	119.995727539063	-23.8356399536133	6.09771347045898	-0.00132951640989631	-0.0159398596733809	-0.0211346503347158	-0.00587495695799589	NaN	59.9978637695313
202	119.346382141113	-23.51096534729	5.77303886413574	-0.0221086721867323	-0.0461345724761486	-0.0331475995481014	-0.00814767740666866	NaN	59.6731910705566
203	120.645080566406	-24.809663772583	5.90290880203247	-0.0253554154187441	-0.0458098985254765	-0.032173577696085	0.00808603875339031	NaN	60.3225402832031
204	119.995727539063	-23.1862907409668	5.83797359466553	-0.0237320438027382	-0.0363943427801132	-0.0299008563160896	-0.00132951640989631	NaN	59.9978637695313
205	119.346382141113	-24.4849891662598	5.83797359466553	-0.0130177913233638	-0.028926832601428	-0.0224333461374044	-0.00327756232582033	NaN	59.6731910705566
206	121.294425964355	-24.1603145599365	5.90290880203247	-0.0130177913233638	-0.0250307414680719	-0.0217839982360601	-0.00132951640989631	NaN	60.6472129821777
207	119.995727539063	-25.1343383789063	6.03277826309204	-0.0104203969240189	-0.0266541130840778	-0.0123684434220195	-0.00392691092565656	NaN	59.9978637695313
208	121.943778991699	-24.4849891662598	5.83797359466553	-0.00717365415766835	-0.0110697457566857	0.0022419011220336	0.000943203864153475	NaN	60.9718894958496
209	120.645080566406	-24.1603145599365	6.29251766204834	0.00418994715437293	-0.0107450718060136	-0.0104203969240189	0.000618529506027699	NaN	60.3225402832031
210	120.645080566406	-23.1862907409668	5.77303886413574	-0.00132951640989631	-0.00814767740666866	-0.00619963090866804	0.00451462110504508	NaN	60.3225402832031
211	119.346382141113	-23.51096534729	5.70810413360596	-0.0026282137259841	0.0116574559360743	0.00841071270406246	0.00873538758605719	NaN	59.6731910705566
212	119.346382141113	-22.2122688293457	5.70810413360596	0.0275664981454611	0.0308132413774729	0.0353586822748184	-0.00295288790948689	NaN	59.6731910705566
213	121.943778991699	-24.1603145599365	6.03277826309204	0.0226963832974434	0.0334106348454952	0.0230210572481155	0.00646266713738441	NaN	60.9718894958496
214	119.995727539063	-22.2122688293457	5.70810413360596	0.0272418223321438	0.0389300994575024	0.0389300994575024	0.00126787810586393	NaN	59.9978637695313
215	119.995727539063	-22.5369434356689	5.96784353256226	0.0262678004801273	0.0324366129934788	0.0223717093467712	-0.00165419070981443	NaN	59.9978637695313
216	119.995727539063	-22.8616180419922	6.29251766204834	0.00581331877037883	0.0194496400654316	0.0288651939481497	0.00126787810586393	NaN	59.9978637695313
217	119.995727539063	-23.51096534729	6.35745286941528	0.011982130818069	0.00906006153672934	0.0233457311987877	0.00126787810586393	NaN	59.9978637695313
218	120.645080566406	-22.8616180419922	5.70810413360596	0.00646266713738441	0.0022419011220336	0.0314625911414623	0.00386527273803949	NaN	60.3225402832031
219	120.645080566406	-22.5369434356689	5.83797359466553	0.0158782228827477	0.00548864435404539	0.0213976856321096	0.00711201597005129	NaN	60.3225402832031
220	119.346382141113	-21.5629196166992	5.77303886413574	0.00808603875339031	0.00613799272105098	0.0149041991680861	0.0022419011220336	NaN	59.6731910705566
221	119.346382141113	-22.5369434356689	5.90290880203247	-0.0100957229733467	-0.00782300252467394	-0.0299008563160896	0.00321592413820326	NaN	59.6731910705566
222	118.69702911377	-21.5629196166992	5.57823419570923	-0.0172385573387146	-0.0422384813427925	-0.0341216214001179	0.00711201597005129	NaN	59.3485145568848
223	119.995727539063	-23.1862907409668	6.09771347045898	-0.032173577696085	-0.0334722734987736	-0.0331475995481014	0.0142548503354192	NaN	59.9978637695313
224	119.346382141113	-22.2122688293457	5.77303886413574	-0.0172385573387146	-0.0386670641601086	-0.0311995539814234	0.000618529506027699	NaN	59.6731910705566
225	119.995727539063	-22.8616180419922	5.70810413360596	-0.0230826959013939	-0.0208099745213985	-0.0237320438027382	0.00483929552137852	NaN	59.9978637695313
226	120.645080566406	-23.1862907409668	5.90290880203247	-0.00814767740666866	-0.0217839982360601	-0.0195112787187099	-0.00749832857400179	NaN	60.3225402832031
227	121.943778991699	-23.1862907409668	6.22758293151855	-0.0149658378213644	-0.00327756232582033	-0.0217839982360601	-0.00587495695799589	NaN	60.9718894958496
228	119.995727539063	-23.1862907409668	6.29251766204834	-0.00360223650932312	-0.0117190945893526	-0.0104203969240189	0.00256657530553639	NaN	59.9978637695313
229	119.995727539063	-22.5369434356689	6.35745286941528	0.00159255252219737	0.000618529506027699	0.00126787810586393	0.00386527273803949	NaN	59.9978637695313
230	119.346382141113	-21.5629196166992	5.57823419570923	0.00159255252219737	-0.000355493422830477	-0.00749832857400179	-0.00717365415766835	NaN	59.6731910705566
231	119.995727539063	-22.2122688293457	5.64316940307617	-0.00197886489331722	0.0200989879667759	0.00873538758605719	-0.00879702530801296	NaN	59.9978637695313
232	120.645080566406	-22.5369434356689	5.64316940307617	0.0243197549134493	0.040228795260191	0.0330859608948231	0.00516396993771195	NaN	60.3225402832031
233	120.645080566406	-22.8616180419922	5.90290880203247	0.0252937767654657	0.0350340083241463	0.0278911720961332	0.00451462110504508	NaN	60.3225402832031
234	121.294425964355	-22.8616180419922	6.09771347045898	0.0269171483814716	0.0415274947881699	0.0288651939481497	-0.00944637414067984	NaN	60.6472129821777
235	120.645080566406	-22.5369434356689	5.64316940307617	0.0275664981454611	0.0298392176628113	0.012956153601408	-0.00165419070981443	NaN	60.3225402832031
236	118.69702911377	-21.8875942230225	5.25356006622314	0.0126314787194133	0.0243197549134493	0.0106834331527352	-0.00295288790948689	NaN	59.3485145568848
237	120.645080566406	-22.2122688293457	5.38343000411987	0.00646266713738441	0.0106834331527352	0.00873538758605719	-0.00165419070981443	NaN	60.3225402832031
238	118.69702911377	-21.8875942230225	5.64316940307617	0.00386527273803949	0.0103587592020631	0.00418994715437293	-3.08191010844894e-05	NaN	59.3485145568848
239	120.645080566406	-22.2122688293457	5.31849479675293	0.0103587592020631	0.00743668992072344	0.00126787810586393	-0.00684897974133492	NaN	60.3225402832031
240	120.645080566406	-22.5369434356689	5.70810413360596	0.00873538758605719	0.0171769186854362	-0.00230353930965066	-0.00944637414067984	NaN	60.3225402832031
241	119.995727539063	-22.5369434356689	5.77303886413574	0.00126787810586393	-0.00977104809135199	-0.0263294391334057	-0.00522560812532902	NaN	59.9978637695313
242	121.943778991699	-23.1862907409668	5.51329946517944	-0.0276281367987394	-0.0402904339134693	-0.028926832601428	-0.000355493422830477	NaN	60.9718894958496
243	120.645080566406	-23.51096534729	5.57823419570923	-0.032173577696085	-0.0425631552934647	-0.0425631552934647	-0.00230353930965066	NaN	60.3225402832031
244	120.645080566406	-22.5369434356689	5.38343000411987	-0.02697878703475	-0.032173577696085	-0.032173577696085	-0.000680167751852423	NaN	60.3225402832031
245	119.995727539063	-22.5369434356689	5.25356006622314	-0.0117190945893526	-0.0250307414680719	-0.038017712533474	0.00191722682211548	NaN	59.9978637695313
246	119.346382141113	-21.8875942230225	5.57823419570923	-0.00977104809135199	-0.0113944197073579	-0.0201606266200542	-0.0107450718060136	NaN	59.6731910705566
247	119.995727539063	-23.1862907409668	5.96784353256226	-0.00814767740666866	0.00873538758605719	-0.0149658378213644	-0.00490093370899558	NaN	59.9978637695313
248	119.346382141113	-22.8616180419922	6.03277826309204	-0.0139918150380254	-0.00684897974133492	-0.00717365415766835	-0.00100484199356288	NaN	59.6731910705566
249	120.645080566406	-22.2122688293457	5.57823419570923	-0.00132951640989631	-0.00555028254166245	-0.0165892094373703	-0.00425158534198999	NaN	60.3225402832031
250	118.69702911377	-21.5629196166992	5.25356006622314	-0.00100484199356288	0.00321592413820326	-0.0104203969240189	-0.00457625929266214	NaN	59.3485145568848
251	119.995727539063	-22.5369434356689	5.57823419570923	0.00613799272105098	0.00938473641872406	0.00483929552137852	-0.00619963090866804	NaN	59.9978637695313
252	120.645080566406	-23.51096534729	5.77303886413574	0.0246444288641214	0.0360080301761627	0.0363327041268349	0.00451462110504508	NaN	60.3225402832031
253	119.995727539063	-22.2122688293457	5.83797359466553	0.0330859608948231	0.0324366129934788	0.0265924744307995	-0.00132951640989631	NaN	59.9978637695313
254	120.645080566406	-23.51096534729	6.16264820098877	0.0207483377307653	0.0434755384922028	0.0463976077735424	0.00159255252219737	NaN	60.3225402832031
255	121.943778991699	-23.51096534729	5.64316940307617	0.0324366129934788	0.0295145437121391	0.013930176384747	-0.00230353930965066	NaN	60.9718894958496
256	119.346382141113	-22.5369434356689	5.64316940307617	0.0217223595827818	0.0233457311987877	0.0149041991680861	-0.000355493422830477	NaN	59.6731910705566
257	119.995727539063	-22.2122688293457	5.70810413360596	0.0123068047687411	0.00970941036939621	0.00581331877037883	-0.00327756232582033	NaN	59.9978637695313
258	120.645080566406	-22.2122688293457	5.64316940307617	0.00776136433705688	0.00906006153672934	0.00646266713738441	-3.08191010844894e-05	NaN	60.3225402832031
259	121.943778991699	-23.1862907409668	6.22758293151855	0.00841071270406246	0.00678734155371785	0.00743668992072344	0.00516396993771195	NaN	60.9718894958496
260	119.995727539063	-23.1862907409668	6.42238759994507	0.0149041991680861	0.00873538758605719	-0.00197886489331722	-0.00360223650932312	NaN	59.9978637695313
261	121.943778991699	-22.5369434356689	5.70810413360596	0.00678734155371785	-0.0156151866540313	-0.0224333461374044	-0.00392691092565656	NaN	60.9718894958496
262	120.645080566406	-23.51096534729	5.96784353256226	-0.0221086721867323	-0.0341216214001179	-0.0363943427801132	0.0022419011220336	NaN	60.3225402832031
263	119.995727539063	-22.2122688293457	5.64316940307617	-0.0367190167307854	-0.039641086012125	-0.028926832601428	0.00906006153672934	NaN	59.9978637695313
264	121.294425964355	-22.8616180419922	5.96784353256226	-0.0221086721867323	-0.0350956469774246	-0.0360696688294411	0.000943203864153475	NaN	60.6472129821777
265	119.346382141113	-22.2122688293457	5.90290880203247	-0.0149658378213644	-0.0237320438027382	-0.0156151866540313	0.000618529506027699	NaN	59.6731910705566
266	118.69702911377	-22.2122688293457	6.09771347045898	-0.0169138833880424	-0.0149658378213644	-0.0191866029053926	-0.00490093370899558	NaN	59.3485145568848
267	119.346382141113	-22.2122688293457	5.96784353256226	-0.00782300252467394	0.000618529506027699	-0.0120437685400248	-0.000680167751852423	NaN	59.6731910705566
268	118.69702911377	-22.2122688293457	5.83797359466553	-0.0026282137259841	-0.0224333461374044	-0.00814767740666866	0.0022419011220336	NaN	59.3485145568848
269	118.69702911377	-22.5369434356689	5.44836473464966	0.0165275707840919	-0.00295288790948689	-0.00944637414067984	0.00159255252219737	NaN	59.3485145568848
270	118.69702911377	-22.2122688293457	5.57823419570923	0.0194496400654316	0.00516396993771195	-0.00522560812532902	0.00191722682211548	NaN	59.3485145568848
271	121.294425964355	-23.51096534729	5.64316940307617	0.000618529506027699	0.0175015944987535	0.0103587592020631	-0.00555028254166245	NaN	60.6472129821777
272	118.69702911377	-22.8616180419922	6.29251766204834	0.0275664981454611	0.0324366129934788	0.0314625911414623	0.00126787810586393	NaN	59.3485145568848
273	118.04768371582	-22.2122688293457	5.70810413360596	0.0259431265294552	0.0343846566975117	0.0308132413774729	0.00451462110504508	NaN	59.0238418579102
274	118.04768371582	-22.2122688293457	5.96784353256226	0.0246444288641214	0.0356833562254906	0.0249691028147936	-0.00327756232582033	NaN	59.0238418579102
275	119.346382141113	-23.1862907409668	6.03277826309204	0.0265924744307995	0.0382807515561581	0.0175015944987535	0.00743668992072344	NaN	59.6731910705566
276	118.69702911377	-23.1862907409668	6.03277826309204	0.013930176384747	0.0223717093467712	0.0116574559360743	-0.00490093370899558	NaN	59.3485145568848
277	119.995727539063	-23.51096534729	5.96784353256226	0.00451462110504508	0.00776136433705688	0.013930176384747	-0.00165419070981443	NaN	59.9978637695313
278	118.04768371582	-23.1862907409668	6.35745286941528	-0.00522560812532902	0.013930176384747	0.00743668992072344	0.00678734155371785	NaN	59.0238418579102
279	118.04768371582	-22.5369434356689	5.70810413360596	0.00776136433705688	0.00191722682211548	0.0106834331527352	0.00938473641872406	NaN	59.0238418579102
280	116.748985290527	-22.5369434356689	5.83797359466553	0.0123068047687411	0.0123068047687411	-0.00457625929266214	0.00354059832170606	NaN	58.3744926452637
281	118.69702911377	-23.51096534729	5.77303886413574	-0.00879702530801296	-0.00717365415766835	-0.0266541130840778	-0.0026282137259841	NaN	59.3485145568848
282	118.69702911377	-22.8616180419922	6.09771347045898	-0.0311995539814234	-0.0389917381107807	-0.0315242260694504	0.00256657530553639	NaN	59.3485145568848
283	116.748985290527	-22.2122688293457	5.96784353256226	-0.0415891297161579	-0.0393164120614529	-0.0230826959013939	0.00483929552137852	NaN	58.3744926452637
284	118.69702911377	-23.1862907409668	6.35745286941528	-0.0318489037454128	-0.0334722734987736	-0.03444629535079	0.00289124972186983	NaN	59.3485145568848
285	116.748985290527	-22.2122688293457	5.77303886413574	-0.0273034609854221	-0.0195112787187099	-0.0195112787187099	-0.00425158534198999	NaN	58.3744926452637
286	116.748985290527	-22.2122688293457	5.77303886413574	-0.023407369852066	-0.0195112787187099	-0.0185372550040483	-0.00587495695799589	NaN	58.3744926452637
287	117.398338317871	-22.5369434356689	5.90290880203247	-0.0159398596733809	-0.0120437685400248	-0.0159398596733809	0.00581331877037883	NaN	58.6991691589355
288	116.748985290527	-21.8875942230225	5.83797359466553	-0.0100957229733467	-0.000355493422830477	-0.00165419070981443	0.00581331877037883	NaN	58.3744926452637
289	118.04768371582	-21.8875942230225	5.90290880203247	-0.0117190945893526	0.00970941036939621	-0.0107450718060136	0.00711201597005129	NaN	59.0238418579102
290	117.398338317871	-21.5629196166992	6.16264820098877	0.00613799272105098	0.00354059832170606	-0.00360223650932312	0.00289124972186983	NaN	58.6991691589355
291	119.995727539063	-23.51096534729	5.77303886413574	0.00159255252219737	0.0181509424000978	0.0123068047687411	-0.00684897974133492	NaN	59.9978637695313
292	118.04768371582	-22.5369434356689	6.03277826309204	0.0171769186854362	0.0340599827468395	0.0282158460468054	0.00548864435404539	NaN	59.0238418579102
293	119.995727539063	-21.8875942230225	6.5522575378418	0.0223717093467712	0.0399041213095188	0.0363327041268349	0.000943203864153475	NaN	59.9978637695313
294	118.04768371582	-22.2122688293457	5.83797359466553	0.0259431265294552	0.0412028171122074	0.0282158460468054	-0.00327756232582033	NaN	59.0238418579102
295	118.69702911377	-22.5369434356689	6.16264820098877	0.0285405199974775	0.0343846566975117	0.0142548503354192	-0.00425158534198999	NaN	59.3485145568848
296	119.995727539063	-22.8616180419922	6.48732233047485	0.01847561635077	0.0200989879667759	0.0123068047687411	0.00516396993771195	NaN	59.9978637695313
297	120.645080566406	-22.8616180419922	6.09771347045898	0.00938473641872406	0.0152288740500808	0.0123068047687411	-0.0113944197073579	NaN	60.3225402832031
298	118.69702911377	-22.8616180419922	5.77303886413574	0.000293855206109583	0.0106834331527352	0.01100810803473	0.00191722682211548	NaN	59.3485145568848
299	118.04768371582	-21.8875942230225	5.77303886413574	0.00711201597005129	0.011982130818069	-0.00327756232582033	-0.00457625929266214	NaN	59.0238418579102
300	118.69702911377	-22.2122688293457	5.83797359466553	0.013930176384747	0.00581331877037883	0.00191722682211548	-0.00360223650932312	NaN	59.3485145568848
301	121.294425964355	-22.2122688293457	5.90290880203247	-0.00879702530801296	-0.0172385573387146	-0.0204853005707264	-0.00847235135734081	NaN	60.6472129821777
302	119.995727539063	-22.8616180419922	6.29251766204834	-0.0305502042174339	-0.0461345724761486	-0.0367190167307854	0.00776136433705688	NaN	59.9978637695313
303	119.346382141113	-22.2122688293457	5.90290880203247	-0.0266541130840778	-0.0458098985254765	-0.021459324285388	0.00126787810586393	NaN	59.6731910705566
304	121.943778991699	-23.8356399536133	6.03277826309204	-0.023407369852066	-0.0386670641601086	-0.0386670641601086	0.0022419011220336	NaN	60.9718894958496
305	119.346382141113	-22.2122688293457	5.57823419570923	-0.0120437685400248	-0.0208099745213985	-0.0253554154187441	-0.00555028254166245	NaN	59.6731910705566
306	119.346382141113	-23.1862907409668	5.96784353256226	-0.0152905117720366	-0.0165892094373703	-0.0188619289547205	-0.00619963090866804	NaN	59.6731910705566
307	118.69702911377	-24.1603145599365	6.09771347045898	-0.0100957229733467	-0.0156151866540313	-0.00684897974133492	-0.00522560812532902	NaN	59.3485145568848
308	118.69702911377	-24.1603145599365	6.29251766204834	-0.0143164889886975	-0.00944637414067984	-0.00490093370899558	0.00321592413820326	NaN	59.3485145568848
309	119.346382141113	-22.8616180419922	6.22758293151855	-0.00100484199356288	-0.0159398596733809	-0.00197886489331722	-0.00360223650932312	NaN	59.6731910705566
310	118.69702911377	-23.8356399536133	5.83797359466553	0.0149041991680861	-0.0217839982360601	-0.0139918150380254	0.00646266713738441	NaN	59.3485145568848
311	120.645080566406	-23.51096534729	5.70810413360596	0.00873538758605719	0.01100810803473	0.00841071270406246	-0.00684897974133492	NaN	60.3225402832031
312	119.346382141113	-23.51096534729	5.57823419570923	0.0194496400654316	0.0301638916134834	0.0288651939481497	0.00191722682211548	NaN	59.6731910705566
313	119.995727539063	-23.8356399536133	5.51329946517944	0.0327612869441509	0.025618452578783	0.040228795260191	-0.000680167751852423	NaN	59.9978637695313
314	118.69702911377	-23.51096534729	5.77303886413574	0.0282158460468054	0.0295145437121391	0.029189869761467	0.00678734155371785	NaN	59.3485145568848
315	118.69702911377	-22.8616180419922	5.90290880203247	0.0269171483814716	0.0317872650921345	0.0207483377307653	-0.00132951640989631	NaN	59.3485145568848
316	119.346382141113	-24.1603145599365	5.57823419570923	0.0269171483814716	0.0152288740500808	0.00613799272105098	-0.00295288790948689	NaN	59.6731910705566
317	119.995727539063	-23.51096534729	5.90290880203247	0.0171769186854362	0.00646266713738441	0.00711201597005129	-0.00165419070981443	NaN	59.9978637695313
318	119.346382141113	-23.1862907409668	5.83797359466553	0.00191722682211548	0.00126787810586393	0.01100810803473	0.00516396993771195	NaN	59.6731910705566
319	118.69702911377	-22.2122688293457	5.64316940307617	0.0103587592020631	0.00483929552137852	0.00451462110504508	-0.000680167751852423	NaN	59.3485145568848
320	119.995727539063	-22.8616180419922	6.03277826309204	0.0158782228827477	0.00386527273803949	-0.00100484199356288	0.00451462110504508	NaN	59.9978637695313
321	120.645080566406	-22.2122688293457	6.09771347045898	0.00418994715437293	-0.00587495695799589	-0.0227580219507217	0.000943203864153475	NaN	60.3225402832031
322	121.943778991699	-23.51096534729	5.96784353256226	-0.0175632312893867	-0.0393164120614529	-0.0435371771454811	-0.00295288790948689	NaN	60.9718894958496
323	119.346382141113	-21.8875942230225	5.64316940307617	-0.0299008563160896	-0.0448358729481697	-0.0217839982360601	0.000618529506027699	NaN	59.6731910705566
324	121.294425964355	-23.51096534729	6.03277826309204	-0.0350956469774246	-0.0354203209280968	-0.028926832601428	0.000293855206109583	NaN	60.6472129821777
325	118.69702911377	-21.5629196166992	5.70810413360596	-0.0204853005707264	-0.0195112787187099	-0.0266541130840778	-0.00555028254166245	NaN	59.3485145568848
326	119.995727539063	-22.5369434356689	5.96784353256226	-0.0191866029053926	-0.0201606266200542	-0.0256800893694162	-0.00457625929266214	NaN	59.9978637695313
327	118.69702911377	-21.8875942230225	6.16264820098877	-0.0110697457566857	-0.0172385573387146	-0.00847235135734081	-0.00782300252467394	NaN	59.3485145568848
328	119.995727539063	-22.2122688293457	5.90290880203247	-0.00295288790948689	-0.00197886489331722	-0.0130177913233638	0.00289124972186983	NaN	59.9978637695313
329	119.346382141113	-22.5369434356689	5.70810413360596	0.00938473641872406	-0.0195112787187099	-0.0133424662053585	-0.00522560812532902	NaN	59.6731910705566
330	120.645080566406	-22.5369434356689	5.64316940307617	0.000943203864153475	0.00613799272105098	-0.00652430532500148	0.00321592413820326	NaN	60.3225402832031
331	120.645080566406	-22.8616180419922	5.70810413360596	0.00386527273803949	0.00678734155371785	0.0126314787194133	0.00256657530553639	NaN	60.3225402832031
332	120.645080566406	-22.5369434356689	6.09771347045898	0.0226963832974434	0.0431508645415306	0.0278911720961332	-0.00522560812532902	NaN	60.3225402832031
333	119.995727539063	-22.5369434356689	5.96784353256226	0.0197743140161037	0.0356833562254906	0.0343846566975117	0.0123068047687411	NaN	59.9978637695313
334	120.645080566406	-22.5369434356689	5.77303886413574	0.0243197549134493	0.0434755384922028	0.0285405199974775	0.00386527273803949	NaN	60.3225402832031
335	118.69702911377	-22.5369434356689	5.90290880203247	0.029189869761467	0.0356833562254906	0.0165275707840919	0.00289124972186983	NaN	59.3485145568848
336	120.645080566406	-23.51096534729	5.90290880203247	0.00776136433705688	0.0207483377307653	0.00354059832170606	-0.00230353930965066	NaN	60.3225402832031
337	121.294425964355	-23.1862907409668	5.90290880203247	0.00548864435404539	0.0194496400654316	0.0142548503354192	-3.08191010844894e-05	NaN	60.6472129821777
338	121.294425964355	-22.5369434356689	6.03277826309204	0.011982130818069	0.00808603875339031	0.00548864435404539	0.00386527273803949	NaN	60.6472129821777
339	118.69702911377	-21.238245010376	6.68212699890137	0.00418994715437293	0.00613799272105098	0.00159255252219737	0.000943203864153475	NaN	59.3485145568848
340	119.995727539063	-21.8875942230225	5.57823419570923	0.0113327819854021	0.0126314787194133	-0.00749832857400179	-0.00165419070981443	NaN	59.9978637695313
341	120.645080566406	-22.5369434356689	5.51329946517944	0.00354059832170606	-0.0208099745213985	-0.0175632312893867	-0.0026282137259841	NaN	60.3225402832031
342	121.943778991699	-22.8616180419922	5.44836473464966	-0.0250307414680719	-0.0324982516467571	-0.0477579422295094	0.00354059832170606	NaN	60.9718894958496
343	118.69702911377	-21.8875942230225	5.25356006622314	-0.0230826959013939	-0.0324982516467571	-0.0318489037454128	0.0123068047687411	NaN	59.3485145568848
344	121.943778991699	-23.1862907409668	5.77303886413574	-0.0227580219507217	-0.0363943427801132	-0.0354203209280968	0.0022419011220336	NaN	60.9718894958496
345	119.346382141113	-21.5629196166992	5.96784353256226	-0.0100957229733467	-0.0146411629393697	-0.02697878703475	0.00126787810586393	NaN	59.6731910705566
346	119.346382141113	-22.2122688293457	5.70810413360596	-0.0146411629393697	-0.0117190945893526	-0.0152905117720366	-0.00555028254166245	NaN	59.6731910705566
347	119.346382141113	-22.2122688293457	5.77303886413574	-0.0113944197073579	-0.0172385573387146	-0.00782300252467394	-0.00165419070981443	NaN	59.6731910705566
348	119.995727539063	-22.5369434356689	5.83797359466553	-0.0123684434220195	-0.0224333461374044	-0.00847235135734081	-0.00100484199356288	NaN	59.9978637695313
349	119.346382141113	-21.8875942230225	5.64316940307617	0.00808603875339031	-0.00392691092565656	-0.00425158534198999	-0.00230353930965066	NaN	59.6731910705566
350	119.995727539063	-22.2122688293457	5.90290880203247	-0.00977104809135199	0.00548864435404539	-0.0159398596733809	0.000618529506027699	NaN	59.9978637695313
351	121.294425964355	-23.1862907409668	5.77303886413574	0.0132808275520802	0.0191249661147594	0.0136055024340749	0.00516396993771195	NaN	60.6472129821777
352	119.995727539063	-21.8875942230225	6.42238759994507	0.0236704051494598	0.0330859608948231	0.0272418223321438	-0.00197886489331722	NaN	59.9978637695313
353	120.645080566406	-23.1862907409668	5.90290880203247	0.0350340083241463	0.0373067259788513	0.0324366129934788	0.00159255252219737	NaN	60.3225402832031
354	119.346382141113	-22.2122688293457	5.70810413360596	0.0285405199974775	0.0412028171122074	0.0288651939481497	-0.000680167751852423	NaN	59.6731910705566
355	118.69702911377	-22.2122688293457	5.31849479675293	0.0353586822748184	0.0314625911414623	0.0217223595827818	-0.000355493422830477	NaN	59.3485145568848
356	120.645080566406	-22.5369434356689	5.64316940307617	0.0178262684494257	0.0188002903014421	0.0113327819854021	-0.00684897974133492	NaN	60.3225402832031
357	119.346382141113	-21.8875942230225	5.90290880203247	0.0113327819854021	0.0142548503354192	0.0145795252174139	-0.00684897974133492	NaN	59.6731910705566
358	119.995727539063	-21.8875942230225	5.90290880203247	0.01847561635077	0.01100810803473	0.0103587592020631	0.00711201597005129	NaN	59.9978637695313
359	119.995727539063	-22.2122688293457	5.51329946517944	0.00743668992072344	0.0100340843200684	0.00256657530553639	-0.000355493422830477	NaN	59.9978637695313
360	120.645080566406	-22.5369434356689	5.70810413360596	0.00516396993771195	0.00743668992072344	-0.00230353930965066	0.0106834331527352	NaN	60.3225402832031
361	120.645080566406	-22.5369434356689	5.70810413360596	0.00451462110504508	-0.00132951640989631	-0.0217839982360601	-0.00457625929266214	NaN	60.3225402832031
362	121.294425964355	-23.1862907409668	6.16264820098877	-0.0221086721867323	-0.0441865250468254	-0.0334722734987736	-0.00165419070981443	NaN	60.6472129821777
363	119.346382141113	-21.5629196166992	6.09771347045898	-0.0292515084147453	-0.02697878703475	-0.0295761823654175	0.00289124972186983	NaN	59.6731910705566
364	120.645080566406	-23.1862907409668	6.09771347045898	-0.0159398596733809	-0.0363943427801132	-0.0250307414680719	0.00776136433705688	NaN	60.3225402832031
365	118.69702911377	-22.2122688293457	5.57823419570923	-0.0100957229733467	-0.0133424662053585	-0.0292515084147453	0.0022419011220336	NaN	59.3485145568848
366	119.346382141113	-21.8875942230225	5.70810413360596	-0.00944637414067984	-0.0172385573387146	-0.0279528107494116	-0.00652430532500148	NaN	59.6731910705566
367	118.04768371582	-21.5629196166992	5.96784353256226	-0.0152905117720366	-0.0117190945893526	-0.00912170019000769	-0.0026282137259841	NaN	59.0238418579102
368	119.346382141113	-22.5369434356689	5.77303886413574	-0.00425158534198999	-0.0152905117720366	-0.00619963090866804	0.00548864435404539	NaN	59.6731910705566
369	118.04768371582	-21.8875942230225	5.70810413360596	0.00418994715437293	-0.00587495695799589	-3.08191010844894e-05	0.00354059832170606	NaN	59.0238418579102
370	118.69702911377	-21.8875942230225	5.96784353256226	-0.00912170019000769	0.00256657530553639	-0.00652430532500148	-0.00197886489331722	NaN	59.3485145568848
371	119.995727539063	-22.8616180419922	5.51329946517944	0.00841071270406246	0.01847561635077	0.0123068047687411	-0.00197886489331722	NaN	59.9978637695313
372	118.69702911377	-21.8875942230225	5.64316940307617	0.0249691028147936	0.031137915328145	0.0369820520281792	-3.08191010844894e-05	NaN	59.3485145568848
373	119.346382141113	-22.5369434356689	6.03277826309204	0.01847561635077	0.0337353087961674	0.0350340083241463	0.00451462110504508	NaN	59.6731910705566
374	118.69702911377	-21.8875942230225	5.90290880203247	0.0259431265294552	0.0369820520281792	0.0210730116814375	-0.00165419070981443	NaN	59.3485145568848
375	117.398338317871	-21.5629196166992	6.09771347045898	0.0178262684494257	0.0301638916134834	0.0171769186854362	-0.00847235135734081	NaN	58.6991691589355
376	117.398338317871	-21.8875942230225	6.22758293151855	0.0171769186854362	0.0236704051494598	0.00906006153672934	-0.00197886489331722	NaN	58.6991691589355
377	118.04768371582	-21.8875942230225	6.68212699890137	0.00711201597005129	0.00613799272105098	0.00451462110504508	-3.08191010844894e-05	NaN	59.0238418579102
378	118.04768371582	-21.5629196166992	5.70810413360596	-0.00717365415766835	0.012956153601408	0.0142548503354192	0.0123068047687411	NaN	59.0238418579102
379	116.748985290527	-22.5369434356689	5.77303886413574	0.00678734155371785	0.00418994715437293	-0.00100484199356288	-0.00230353930965066	NaN	58.3744926452637
380	118.69702911377	-22.8616180419922	5.57823419570923	-0.00652430532500148	0.00906006153672934	-0.0026282137259841	-0.0026282137259841	NaN	59.3485145568848
381	118.04768371582	-23.1862907409668	6.03277826309204	-0.0104203969240189	-0.0130177913233638	-0.0172385573387146	-0.00425158534198999	NaN	59.0238418579102
382	118.69702911377	-23.1862907409668	6.29251766204834	-0.0328229255974293	-0.0389917381107807	-0.0415891297161579	-0.00100484199356288	NaN	59.3485145568848
383	116.099639892578	-21.8875942230225	5.57823419570923	-0.0415891297161579	-0.0435371771454811	-0.0299008563160896	0.00548864435404539	NaN	58.0498199462891
384	118.04768371582	-22.8616180419922	5.96784353256226	-0.0318489037454128	-0.0315242260694504	-0.0331475995481014	0.00256657530553639	NaN	59.0238418579102
385	116.099639892578	-22.5369434356689	5.83797359466553	-0.0302255302667618	-0.0208099745213985	-0.0208099745213985	-0.00100484199356288	NaN	58.0498199462891
386	117.398338317871	-21.8875942230225	5.77303886413574	-0.0195112787187099	-0.0143164889886975	-0.0243813935667276	-0.00360223650932312	NaN	58.6991691589355
387	116.748985290527	-22.2122688293457	6.09771347045898	-0.028926832601428	-0.0276281367987394	-0.0136671401560307	-0.00230353930965066	NaN	58.3744926452637
388	116.748985290527	-22.2122688293457	6.22758293151855	-0.00392691092565656	-0.0113944197073579	-0.00684897974133492	0.00451462110504508	NaN	58.3744926452637
389	116.099639892578	-21.8875942230225	5.83797359466553	-0.0188619289547205	-0.00782300252467394	-0.00847235135734081	0.00613799272105098	NaN	58.0498199462891
390	116.748985290527	-21.8875942230225	5.64316940307617	0.000618529506027699	0.00581331877037883	-0.0100957229733467	-3.08191010844894e-05	NaN	58.3744926452637
391	118.69702911377	-23.51096534729	6.29251766204834	-0.00327756232582033	0.0168522447347641	0.00548864435404539	0.00321592413820326	NaN	59.3485145568848
392	116.748985290527	-21.8875942230225	5.90290880203247	0.00970941036939621	0.0386054255068302	0.0347093306481838	-0.00652430532500148	NaN	58.3744926452637
393	118.04768371582	-22.8616180419922	6.29251766204834	0.0239950809627771	0.0353586822748184	0.0321119390428066	0.00906006153672934	NaN	59.0238418579102
394	118.04768371582	-21.8875942230225	5.96784353256226	0.020423661917448	0.0343846566975117	0.0314625911414623	0.00483929552137852	NaN	59.0238418579102
395	116.748985290527	-22.2122688293457	5.70810413360596	0.0282158460468054	0.0288651939481497	0.0155535480007529	0.000293855206109583	NaN	58.3744926452637
396	118.04768371582	-22.2122688293457	5.90290880203247	0.0152288740500808	0.0191249661147594	0.0213976856321096	-0.00555028254166245	NaN	59.0238418579102
397	118.04768371582	-22.5369434356689	5.90290880203247	0.00256657530553639	0.0158782228827477	0.00938473641872406	-0.000355493422830477	NaN	59.0238418579102
398	118.69702911377	-21.8875942230225	6.5522575378418	0.00906006153672934	0.012956153601408	0.0158782228827477	-0.000680167751852423	NaN	59.3485145568848
399	118.04768371582	-21.8875942230225	6.74706172943115	0.00483929552137852	0.00289124972186983	-0.00165419070981443	0.00354059832170606	NaN	59.0238418579102
400	118.69702911377	-22.5369434356689	6.16264820098877	0.0100340843200684	0.013930176384747	0.00191722682211548	-0.000680167751852423	NaN	59.3485145568848
401	119.346382141113	-23.51096534729	6.03277826309204	0.0022419011220336	-0.00230353930965066	-0.0139918150380254	0.00354059832170606	NaN	59.6731910705566
402	120.645080566406	-22.8616180419922	5.90290880203247	-0.0360696688294411	-0.0370436906814575	-0.0324982516467571	-0.00132951640989631	NaN	60.3225402832031
403	118.69702911377	-21.8875942230225	5.90290880203247	-0.0354203209280968	-0.0422384813427925	-0.0260047651827335	-0.000355493422830477	NaN	59.3485145568848
404	120.645080566406	-22.8616180419922	6.03277826309204	-0.0292515084147453	-0.0347709693014622	-0.03444629535079	0.0100340843200684	NaN	60.3225402832031
405	118.04768371582	-22.5369434356689	6.09771347045898	-0.0182125810533762	-0.0217839982360601	-0.0350956469774246	-0.00132951640989631	NaN	59.0238418579102
406	118.04768371582	-22.2122688293457	6.35745286941528	-0.017887907102704	-0.0136671401560307	-0.0208099745213985	-0.00132951640989631	NaN	59.0238418579102
407	120.645080566406	-23.1862907409668	5.96784353256226	-0.00522560812532902	-0.0123684434220195	-0.0139918150380254	-0.00230353930965066	NaN	60.3225402832031
408	120.645080566406	-22.8616180419922	5.83797359466553	-0.00782300252467394	0.0022419011220336	0.00191722682211548	-0.0026282137259841	NaN	60.3225402832031
409	120.645080566406	-23.51096534729	6.09771347045898	-0.0026282137259841	-0.00132951640989631	-0.0113944197073579	0.00256657530553639	NaN	60.3225402832031
410	120.645080566406	-23.1862907409668	6.03277826309204	0.00873538758605719	0.00873538758605719	-0.00230353930965066	-0.00490093370899558	NaN	60.3225402832031
411	119.346382141113	-22.5369434356689	5.57823419570923	0.00613799272105098	0.013930176384747	0.00841071270406246	-0.00425158534198999	NaN	59.6731910705566
412	117.398338317871	-22.2122688293457	6.09771347045898	0.0308132413774729	0.0282158460468054	0.0314625911414623	-0.00490093370899558	NaN	58.6991691589355
413	121.294425964355	-23.8356399536133	6.03277826309204	0.0373067259788513	0.0343846566975117	0.0220470335334539	0.00191722682211548	NaN	60.6472129821777
414	120.645080566406	-22.8616180419922	5.70810413360596	0.0415274947881699	0.0304885655641556	0.0369820520281792	-0.00132951640989631	NaN	60.3225402832031
415	119.995727539063	-23.51096534729	5.77303886413574	0.0269171483814716	0.025618452578783	0.0126314787194133	0.000293855206109583	NaN	59.9978637695313
416	119.995727539063	-22.8616180419922	5.90290880203247	0.0230210572481155	0.0155535480007529	0.012956153601408	-0.00490093370899558	NaN	59.9978637695313
417	119.346382141113	-23.1862907409668	5.96784353256226	0.0123068047687411	0.000943203864153475	0.00159255252219737	-0.00100484199356288	NaN	59.6731910705566
418	121.294425964355	-23.8356399536133	6.22758293151855	0.01100810803473	0.000943203864153475	0.00289124972186983	-0.00295288790948689	NaN	60.6472129821777
419	120.645080566406	-24.4849891662598	5.96784353256226	0.00516396993771195	0.000293855206109583	-0.00327756232582033	0.00289124972186983	NaN	60.3225402832031
420	118.69702911377	-22.8616180419922	5.57823419570923	0.00646266713738441	-0.00132951640989631	0.0022419011220336	0.00126787810586393	NaN	59.3485145568848
421	119.995727539063	-23.51096534729	5.64316940307617	-0.00165419070981443	-0.0136671401560307	-0.00132951640989631	0.00418994715437293	NaN	59.9978637695313
422	120.645080566406	-23.8356399536133	5.90290880203247	-0.0286021586507559	-0.0503553375601768	0.000618529506027699	-0.00165419070981443	NaN	60.3225402832031
423	119.995727539063	-23.1862907409668	5.70810413360596	-0.0237320438027382	-0.0441865250468254	0.0132808275520802	0.00126787810586393	NaN	59.9978637695313
424	120.645080566406	-24.1603145599365	6.35745286941528	-0.0204853005707264	-0.0461345724761486	0.00386527273803949	-0.000680167751852423	NaN	60.3225402832031
425	122.593124389648	-24.4849891662598	6.03277826309204	-0.0110697457566857	-0.0350956469774246	-0.00555028254166245	-0.00197886489331722	NaN	61.2965621948242
426	119.346382141113	-23.51096534729	5.70810413360596	-0.00652430532500148	-0.0208099745213985	-0.0308748781681061	-0.0110697457566857	NaN	59.6731910705566
427	118.69702911377	-23.51096534729	5.83797359466553	-0.00684897974133492	-0.0263294391334057	-0.0221086721867323	0.000618529506027699	NaN	59.3485145568848
428	119.346382141113	-23.1862907409668	6.48732233047485	-0.000355493422830477	-0.02697878703475	-0.0113944197073579	-0.00197886489331722	NaN	59.6731910705566
429	121.943778991699	-24.809663772583	5.77303886413574	-0.00490093370899558	-0.0250307414680719	-0.0100957229733467	0.0100340843200684	NaN	60.9718894958496
430	120.645080566406	-24.1603145599365	6.16264820098877	0.00159255252219737	-0.00132951640989631	-0.0100957229733467	-0.00327756232582033	NaN	60.3225402832031
431	121.294425964355	-24.4849891662598	6.22758293151855	0.00256657530553639	0.00418994715437293	0.00321592413820326	-0.00132951640989631	NaN	60.6472129821777
432	119.346382141113	-24.1603145599365	6.5522575378418	0.0220470335334539	0.0288651939481497	0.0324366129934788	0.00159255252219737	NaN	59.6731910705566
433	119.995727539063	-23.51096534729	6.35745286941528	0.0226963832974434	0.0395794473588467	0.0275664981454611	0.000293855206109583	NaN	59.9978637695313
434	119.346382141113	-23.8356399536133	5.96784353256226	0.0321119390428066	0.0467222817242146	0.0321119390428066	0.00386527273803949	NaN	59.6731910705566
435	121.294425964355	-24.1603145599365	6.09771347045898	0.0405534692108631	0.0265924744307995	0.00938473641872406	-0.00132951640989631	NaN	60.6472129821777
436	120.645080566406	-23.8356399536133	6.03277826309204	0.0223717093467712	0.0207483377307653	0.00386527273803949	0.00256657530553639	NaN	60.3225402832031
437	121.943778991699	-23.1862907409668	5.90290880203247	0.0113327819854021	0.0126314787194133	0.0100340843200684	-0.00100484199356288	NaN	60.9718894958496
438	120.645080566406	-23.51096534729	5.44836473464966	0.0022419011220336	0.00646266713738441	0.00841071270406246	0.00613799272105098	NaN	60.3225402832031
439	121.943778991699	-23.51096534729	5.90290880203247	0.013930176384747	0.00711201597005129	0.00418994715437293	0.00483929552137852	NaN	60.9718894958496
440	120.645080566406	-23.51096534729	6.74706172943115	0.000943203864153475	0.0149041991680861	0.00159255252219737	-0.00360223650932312	NaN	60.3225402832031
441	121.294425964355	-23.51096534729	6.09771347045898	0.00451462110504508	-0.00717365415766835	-0.0256800893694162	-0.00295288790948689	NaN	60.6472129821777
442	119.346382141113	-23.1862907409668	6.22758293151855	-0.0266541130840778	-0.0386670641601086	-0.043212503194809	-3.08191010844894e-05	NaN	59.6731910705566
443	119.995727539063	-22.5369434356689	5.96784353256226	-0.0204853005707264	-0.038017712533474	-0.0273034609854221	0.000618529506027699	NaN	59.9978637695313
444	119.346382141113	-21.8875942230225	5.64316940307617	-0.0146411629393697	-0.0347709693014622	-0.0318489037454128	0.00256657530553639	NaN	59.6731910705566
445	121.294425964355	-23.51096534729	5.90290880203247	-0.0110697457566857	-0.0237320438027382	-0.0286021586507559	-0.00295288790948689	NaN	60.6472129821777
446	119.995727539063	-23.1862907409668	5.83797359466553	-0.0130177913233638	-0.0110697457566857	-0.0130177913233638	-0.00847235135734081	NaN	59.9978637695313
447	120.645080566406	-22.5369434356689	5.90290880203247	-0.00360223650932312	-0.017887907102704	-0.0156151866540313	-0.00100484199356288	NaN	60.3225402832031
448	119.995727539063	-22.5369434356689	5.96784353256226	-0.00814767740666866	-0.0100957229733467	-0.00619963090866804	0.00418994715437293	NaN	59.9978637695313
449	121.294425964355	-23.1862907409668	6.29251766204834	0.00191722682211548	-0.0126931173726916	-0.00132951640989631	0.00321592413820326	NaN	60.6472129821777
450	121.943778991699	-23.1862907409668	5.83797359466553	0.00354059832170606	0.00321592413820326	-0.00652430532500148	-0.0026282137259841	NaN	60.9718894958496
451	121.294425964355	-23.51096534729	6.03277826309204	0.0103587592020631	0.0155535480007529	0.00970941036939621	0.0022419011220336	NaN	60.6472129821777
452	119.346382141113	-22.2122688293457	6.03277826309204	0.031137915328145	0.0379560738801956	0.0353586822748184	0.00191722682211548	NaN	59.6731910705566
453	121.294425964355	-23.1862907409668	5.70810413360596	0.0343846566975117	0.0395794473588467	0.0360080301761627	-0.0169138833880424	NaN	60.6472129821777
454	119.346382141113	-22.2122688293457	5.90290880203247	0.0239950809627771	0.041852168738842	0.0308132413774729	0.000618529506027699	NaN	59.6731910705566
455	119.995727539063	-23.1862907409668	6.16264820098877	0.0350340083241463	0.0347093306481838	0.0155535480007529	-0.00684897974133492	NaN	59.9978637695313
456	120.645080566406	-23.51096534729	5.51329946517944	0.0168522447347641	0.0246444288641214	0.00873538758605719	-0.00295288790948689	NaN	60.3225402832031
457	120.645080566406	-23.1862907409668	5.51329946517944	0.00646266713738441	0.00516396993771195	0.00743668992072344	0.000943203864153475	NaN	60.3225402832031
458	121.294425964355	-23.1862907409668	5.70810413360596	0.00970941036939621	0.00970941036939621	0.00776136433705688	0.00613799272105098	NaN	60.6472129821777
459	119.995727539063	-23.51096534729	5.83797359466553	0.0145795252174139	0.00841071270406246	-0.00100484199356288	0.00126787810586393	NaN	59.9978637695313
460	118.69702911377	-22.2122688293457	5.70810413360596	0.00678734155371785	0.00711201597005129	-0.00652430532500148	-0.00619963090866804	NaN	59.3485145568848
461	120.645080566406	-23.1862907409668	6.16264820098877	0.00418994715437293	-0.0120437685400248	-0.0162645354866982	-0.00230353930965066	NaN	60.3225402832031
462	119.995727539063	-22.2122688293457	5.44836473464966	-0.0253554154187441	-0.0399657599627972	-0.0311995539814234	-0.00100484199356288	NaN	59.9978637695313
463	120.645080566406	-22.8616180419922	5.25356006622314	-0.0292515084147453	-0.0389917381107807	-0.0286021586507559	0.00289124972186983	NaN	60.3225402832031
464	118.69702911377	-22.2122688293457	5.51329946517944	-0.023407369852066	-0.0308748781681061	-0.0328229255974293	0.00483929552137852	NaN	59.3485145568848
465	121.294425964355	-23.1862907409668	5.83797359466553	-0.021459324285388	-0.0230826959013939	-0.0250307414680719	-0.00360223650932312	NaN	60.6472129821777
466	121.294425964355	-23.51096534729	6.03277826309204	-0.00684897974133492	-0.00749832857400179	-0.0139918150380254	-0.00360223650932312	NaN	60.6472129821777
467	119.995727539063	-22.8616180419922	6.03277826309204	-0.0117190945893526	-0.0107450718060136	-0.0136671401560307	-0.000355493422830477	NaN	59.9978637695313
468	120.645080566406	-23.51096534729	5.70810413360596	-0.0230826959013939	-0.0120437685400248	-0.0120437685400248	0.0022419011220336	NaN	60.3225402832031
469	121.943778991699	-22.8616180419922	5.57823419570923	-3.08191010844894e-05	-0.00522560812532902	-0.00457625929266214	0.00386527273803949	NaN	60.9718894958496
470	119.995727539063	-23.1862907409668	5.96784353256226	0.00159255252219737	0.0022419011220336	-0.00490093370899558	0.00126787810586393	NaN	59.9978637695313
471	119.995727539063	-22.8616180419922	5.90290880203247	0.00841071270406246	0.0116574559360743	0.00841071270406246	-0.0152905117720366	NaN	59.9978637695313
472	118.69702911377	-22.5369434356689	5.83797359466553	0.025618452578783	0.0395794473588467	0.0304885655641556	0.00711201597005129	NaN	59.3485145568848
473	121.294425964355	-22.8616180419922	6.22758293151855	0.0295145437121391	0.0376313999295235	0.0321119390428066	0.000293855206109583	NaN	60.6472129821777
474	119.346382141113	-22.2122688293457	5.77303886413574	0.0337353087961674	0.0337353087961674	0.031137915328145	0.00548864435404539	NaN	59.6731910705566
475	119.995727539063	-21.5629196166992	5.70810413360596	0.0363327041268349	0.036657378077507	0.0178262684494257	-0.00944637414067984	NaN	59.9978637695313
476	120.645080566406	-23.51096534729	6.03277826309204	0.0197743140161037	0.0220470335334539	0.00776136433705688	-0.00782300252467394	NaN	60.3225402832031
477	120.645080566406	-22.2122688293457	6.09771347045898	0.0145795252174139	0.0100340843200684	0.0126314787194133	-0.00360223650932312	NaN	60.3225402832031
478	119.346382141113	-23.1862907409668	6.16264820098877	-0.00490093370899558	0.00808603875339031	0.00678734155371785	-0.00197886489331722	NaN	59.6731910705566
479	120.645080566406	-21.8875942230225	6.8119969367981	0.0123068047687411	0.00808603875339031	0.00321592413820326	-0.00197886489331722	NaN	60.3225402832031
480	118.69702911377	-22.5369434356689	5.64316940307617	-3.08191010844894e-05	0.00483929552137852	-0.00619963090866804	-0.00165419070981443	NaN	59.3485145568848
481	118.69702911377	-21.5629196166992	5.83797359466553	-0.00360223650932312	-0.00847235135734081	-0.0165892094373703	-0.00392691092565656	NaN	59.3485145568848
482	118.69702911377	-22.5369434356689	5.77303886413574	-0.0237320438027382	-0.0318489037454128	-0.0448358729481697	0.00321592413820326	NaN	59.3485145568848
483	120.645080566406	-22.8616180419922	6.8119969367981	-0.0383423902094364	-0.0308748781681061	-0.0256800893694162	-0.00230353930965066	NaN	60.3225402832031
484	118.04768371582	-22.2122688293457	6.68212699890137	-0.0221086721867323	-0.0276281367987394	-0.0393164120614529	0.00678734155371785	NaN	59.0238418579102
485	118.04768371582	-22.8616180419922	6.42238759994507	-0.0208099745213985	-0.0230826959013939	-0.0286021586507559	0.00418994715437293	NaN	59.0238418579102
486	119.995727539063	-23.1862907409668	5.70810413360596	-0.0227580219507217	-0.0100957229733467	-0.0224333461374044	0.00354059832170606	NaN	59.9978637695313
487	119.346382141113	-23.51096534729	5.51329946517944	-0.0217839982360601	-0.00977104809135199	-0.0156151866540313	-0.00132951640989631	NaN	59.6731910705566
488	119.346382141113	-23.1862907409668	6.16264820098877	-0.0126931173726916	-0.00619963090866804	-0.0146411629393697	0.00256657530553639	NaN	59.6731910705566
489	118.69702911377	-23.1862907409668	6.03277826309204	-0.00652430532500148	-0.00684897974133492	0.00516396993771195	0.00126787810586393	NaN	59.3485145568848
490	117.398338317871	-22.2122688293457	6.09771347045898	-0.00457625929266214	0.00613799272105098	-0.0104203969240189	0.00289124972186983	NaN	58.6991691589355
491	116.099639892578	-21.8875942230225	6.03277826309204	0.00126787810586393	0.0217223595827818	0.00873538758605719	-0.00197886489331722	NaN	58.0498199462891
492	116.748985290527	-21.8875942230225	5.77303886413574	0.0233457311987877	0.0347093306481838	0.0213976856321096	0.00289124972186983	NaN	58.3744926452637
493	118.69702911377	-22.8616180419922	5.77303886413574	0.0165275707840919	0.0337353087961674	0.0321119390428066	0.00191722682211548	NaN	59.3485145568848
494	117.398338317871	-22.8616180419922	5.77303886413574	0.0155535480007529	0.0421768426895142	0.0343846566975117	0.000293855206109583	NaN	58.6991691589355
495	116.748985290527	-21.238245010376	5.70810413360596	0.01847561635077	0.0340599827468395	0.0113327819854021	-0.00327756232582033	NaN	58.3744926452637
496	116.748985290527	-22.2122688293457	6.03277826309204	0.00743668992072344	0.01847561635077	0.0126314787194133	0.00126787810586393	NaN	58.3744926452637
497	116.748985290527	-21.238245010376	6.35745286941528	-0.000680167751852423	0.0158782228827477	0.00451462110504508	-0.00587495695799589	NaN	58.3744926452637
498	117.398338317871	-22.5369434356689	5.64316940307617	-0.000355493422830477	0.00126787810586393	0.00516396993771195	0.00289124972186983	NaN	58.6991691589355
499	116.748985290527	-22.2122688293457	5.44836473464966	-0.000355493422830477	0.00841071270406246	0.0100340843200684	0.00581331877037883	NaN	58.3744926452637
500	118.69702911377	-22.2122688293457	5.77303886413574	-0.00555028254166245	0.00386527273803949	-0.00977104809135199	0.00516396993771195	NaN	59.3485145568848
501	117.398338317871	-21.8875942230225	5.77303886413574	-0.00944637414067984	-0.00522560812532902	-0.0224333461374044	-0.00490093370899558	NaN	58.6991691589355
502	116.748985290527	-21.8875942230225	5.96784353256226	-0.0308748781681061	-0.0441865250468254	-0.0389917381107807	-0.00230353930965066	NaN	58.3744926452637
503	119.346382141113	-22.2122688293457	6.42238759994507	-0.0435371771454811	-0.0350956469774246	-0.0308748781681061	0.00256657530553639	NaN	59.6731910705566
504	118.69702911377	-21.8875942230225	5.83797359466553	-0.0282774847000837	-0.0341216214001179	-0.0247060675173998	0.00646266713738441	NaN	59.3485145568848
505	117.398338317871	-21.8875942230225	5.51329946517944	-0.0256800893694162	-0.0204853005707264	-0.0279528107494116	0.000943203864153475	NaN	58.6991691589355
506	120.645080566406	-23.1862907409668	5.96784353256226	-0.0182125810533762	-0.0123684434220195	-0.0230826959013939	-0.000680167751852423	NaN	60.3225402832031
507	119.346382141113	-22.5369434356689	6.09771347045898	-0.0299008563160896	-0.00749832857400179	-0.0162645354866982	-0.00230353930965066	NaN	59.6731910705566
508	121.294425964355	-23.1862907409668	6.16264820098877	-0.0139918150380254	-0.00555028254166245	-0.0143164889886975	0.012956153601408	NaN	60.6472129821777
509	118.69702911377	-22.8616180419922	6.29251766204834	-0.00652430532500148	-0.0113944197073579	-0.00197886489331722	0.00256657530553639	NaN	59.3485145568848
510	119.995727539063	-21.8875942230225	5.90290880203247	-0.00392691092565656	0.00126787810586393	-0.0133424662053585	-0.00327756232582033	NaN	59.9978637695313
511	118.69702911377	-21.5629196166992	5.64316940307617	0.00678734155371785	0.0149041991680861	0.00646266713738441	-0.0149658378213644	NaN	59.3485145568848
512	121.294425964355	-23.51096534729	5.83797359466553	0.0197743140161037	0.0382807515561581	0.0321119390428066	0.00256657530553639	NaN	60.6472129821777
513	118.69702911377	-22.2122688293457	5.83797359466553	0.0262678004801273	0.0376313999295235	0.0373067259788513	-0.000680167751852423	NaN	59.3485145568848
514	121.943778991699	-22.8616180419922	5.90290880203247	0.0272418223321438	0.041852168738842	0.0288651939481497	0.000293855206109583	NaN	60.9718894958496
515	119.995727539063	-21.238245010376	5.96784353256226	0.0327612869441509	0.0321119390428066	0.0188002903014421	-0.00197886489331722	NaN	59.9978637695313
516	119.346382141113	-21.8875942230225	5.83797359466553	0.0171769186854362	0.0210730116814375	0.0136055024340749	0.00613799272105098	NaN	59.6731910705566
517	119.346382141113	-21.8875942230225	5.64316940307617	0.0100340843200684	0.00613799272105098	0.00516396993771195	0.00581331877037883	NaN	59.6731910705566
518	119.995727539063	-22.2122688293457	5.77303886413574	0.00548864435404539	0.00873538758605719	0.0106834331527352	0.00808603875339031	NaN	59.9978637695313
519	120.645080566406	-22.5369434356689	5.77303886413574	0.00191722682211548	0.0123068047687411	-0.00587495695799589	0.00841071270406246	NaN	60.3225402832031
520	122.593124389648	-23.1862907409668	6.03277826309204	0.00743668992072344	0.00126787810586393	-0.00425158534198999	-0.00230353930965066	NaN	61.2965621948242
521	118.69702911377	-21.8875942230225	5.96784353256226	0.00646266713738441	-0.0195112787187099	-0.0227580219507217	-0.00490093370899558	NaN	59.3485145568848
522	121.294425964355	-22.8616180419922	5.83797359466553	-0.0227580219507217	-0.0328229255974293	-0.043212503194809	0.00386527273803949	NaN	60.6472129821777
523	119.995727539063	-23.1862907409668	5.90290880203247	-0.039641086012125	-0.0441865250468254	-0.0295761823654175	0.00516396993771195	NaN	59.9978637695313
524	121.294425964355	-24.1603145599365	5.64316940307617	-0.0253554154187441	-0.0383423902094364	-0.0328229255974293	0.00256657530553639	NaN	60.6472129821777
525	118.69702911377	-23.1862907409668	5.51329946517944	-0.0156151866540313	-0.02697878703475	-0.0224333461374044	0.000618529506027699	NaN	59.3485145568848
526	119.995727539063	-23.8356399536133	6.09771347045898	-0.0162645354866982	-0.0243813935667276	-0.0175632312893867	-0.00717365415766835	NaN	59.9978637695313
527	119.995727539063	-24.1603145599365	6.22758293151855	-0.0100957229733467	-0.0110697457566857	-0.00879702530801296	-0.00555028254166245	NaN	59.9978637695313
528	121.294425964355	-24.4849891662598	6.35745286941528	-0.00587495695799589	-0.0165892094373703	-0.0113944197073579	0.00678734155371785	NaN	60.6472129821777
529	118.69702911377	-23.51096534729	5.70810413360596	-0.00100484199356288	-0.0247060675173998	-0.00360223650932312	0.00321592413820326	NaN	59.3485145568848
530	119.995727539063	-23.1862907409668	5.70810413360596	0.00613799272105098	-0.00165419070981443	-0.000355493422830477	-0.000680167751852423	NaN	59.9978637695313
531	118.69702911377	-23.8356399536133	5.83797359466553	0.000618529506027699	0.00678734155371785	0.0113327819854021	0.000293855206109583	NaN	59.3485145568848
532	121.943778991699	-24.809663772583	6.8119969367981	0.0213976856321096	0.025618452578783	0.0337353087961674	-0.00100484199356288	NaN	60.9718894958496
533	118.69702911377	-23.1862907409668	5.96784353256226	0.0324366129934788	0.0317872650921345	0.031137915328145	0.00613799272105098	NaN	59.3485145568848
534	121.294425964355	-24.4849891662598	6.22758293151855	0.0269171483814716	0.0327612869441509	0.0175015944987535	-0.00522560812532902	NaN	60.6472129821777
535	121.294425964355	-24.4849891662598	5.57823419570923	0.0301638916134834	0.0347093306481838	0.0175015944987535	0.000293855206109583	NaN	60.6472129821777
536	121.294425964355	-23.51096534729	5.64316940307617	0.012956153601408	0.0142548503354192	0.0145795252174139	0.0022419011220336	NaN	60.6472129821777
537	119.346382141113	-23.1862907409668	5.70810413360596	0.00613799272105098	0.00776136433705688	0.00970941036939621	0.000293855206109583	NaN	59.6731910705566
538	121.943778991699	-23.8356399536133	5.70810413360596	0.00289124972186983	-0.00165419070981443	0.00841071270406246	0.00354059832170606	NaN	60.9718894958496
539	120.645080566406	-23.8356399536133	6.22758293151855	0.0113327819854021	0.0126314787194133	0.00938473641872406	0.00548864435404539	NaN	60.3225402832031
540	120.645080566406	-23.8356399536133	6.22758293151855	0.012956153601408	0.00548864435404539	0.000293855206109583	-0.00684897974133492	NaN	60.3225402832031
541	120.645080566406	-22.8616180419922	5.64316940307617	0.00938473641872406	-0.0026282137259841	-0.021459324285388	-0.00490093370899558	NaN	60.3225402832031
542	120.645080566406	-23.1862907409668	5.90290880203247	-0.0221086721867323	-0.0389917381107807	-0.0373683646321297	0.000943203864153475	NaN	60.3225402832031
543	119.346382141113	-22.5369434356689	5.77303886413574	-0.028926832601428	-0.0393164120614529	-0.0195112787187099	0.00516396993771195	NaN	59.6731910705566
544	120.645080566406	-23.1862907409668	6.03277826309204	-0.0237320438027382	-0.0399657599627972	-0.0331475995481014	0.00743668992072344	NaN	60.3225402832031
545	119.346382141113	-22.5369434356689	5.70810413360596	-0.0133424662053585	-0.0240567177534103	-0.0318489037454128	-0.00425158534198999	NaN	59.6731910705566
546	119.346382141113	-22.8616180419922	6.22758293151855	-0.0113944197073579	-0.0185372550040483	-0.0172385573387146	-0.00457625929266214	NaN	59.6731910705566
547	119.346382141113	-22.5369434356689	5.90290880203247	-0.0143164889886975	-0.0146411629393697	-0.00879702530801296	0.00776136433705688	NaN	59.6731910705566
548	119.995727539063	-22.8616180419922	5.83797359466553	-0.00912170019000769	0.000618529506027699	-0.00944637414067984	0.00483929552137852	NaN	59.9978637695313
549	119.346382141113	-21.8875942230225	5.70810413360596	-0.00490093370899558	-0.00197886489331722	-0.00587495695799589	0.000293855206109583	NaN	59.6731910705566
550	119.346382141113	-22.5369434356689	5.83797359466553	0.00873538758605719	0.000293855206109583	0.00581331877037883	-0.00619963090866804	NaN	59.6731910705566
551	121.294425964355	-23.1862907409668	5.77303886413574	0.0106834331527352	0.0197743140161037	0.0149041991680861	-0.00814767740666866	NaN	60.6472129821777
552	121.294425964355	-23.1862907409668	6.16264820098877	0.0230210572481155	0.0363327041268349	0.0535404421389103	-0.00165419070981443	NaN	60.6472129821777
553	118.69702911377	-22.8616180419922	5.70810413360596	0.0343846566975117	0.0334106348454952	0.0236704051494598	0.00516396993771195	NaN	59.3485145568848
554	118.69702911377	-23.51096534729	5.77303886413574	0.0321119390428066	0.0457482598721981	0.0285405199974775	-0.00782300252467394	NaN	59.3485145568848
555	120.645080566406	-23.51096534729	5.83797359466553	0.0356833562254906	0.0395794473588467	0.0210730116814375	-0.0026282137259841	NaN	60.3225402832031
556	120.645080566406	-23.1862907409668	5.70810413360596	0.0142548503354192	0.0155535480007529	0.0100340843200684	-0.00879702530801296	NaN	60.3225402832031
557	120.645080566406	-23.1862907409668	5.64316940307617	0.0123068047687411	0.0145795252174139	0.00711201597005129	-3.08191010844894e-05	NaN	60.3225402832031
558	120.645080566406	-22.8616180419922	5.83797359466553	0.0126314787194133	0.00776136433705688	0.00678734155371785	-0.00230353930965066	NaN	60.3225402832031
559	121.294425964355	-23.51096534729	5.83797359466553	0.0136055024340749	0.0136055024340749	0.0132808275520802	0.00483929552137852	NaN	60.6472129821777
560	119.346382141113	-22.2122688293457	5.44836473464966	0.00970941036939621	0.0132808275520802	-0.0026282137259841	-3.08191010844894e-05	NaN	59.6731910705566
561	119.346382141113	-23.51096534729	5.51329946517944	0.00354059832170606	0.000618529506027699	-0.02697878703475	-0.00490093370899558	NaN	59.6731910705566
562	121.294425964355	-23.1862907409668	5.70810413360596	-0.0260047651827335	-0.0363943427801132	-0.038017712533474	-0.00132951640989631	NaN	60.6472129821777
563	118.69702911377	-21.8875942230225	5.64316940307617	-0.0305502042174339	-0.0402904339134693	-0.0415891297161579	0.00613799272105098	NaN	59.3485145568848
564	121.294425964355	-23.1862907409668	5.90290880203247	-0.0208099745213985	-0.0308748781681061	-0.0373683646321297	0.00613799272105098	NaN	60.6472129821777
565	118.69702911377	-22.5369434356689	5.64316940307617	-0.0165892094373703	-0.0227580219507217	-0.0217839982360601	-0.00684897974133492	NaN	59.3485145568848
566	118.69702911377	-22.2122688293457	6.22758293151855	-0.0159398596733809	-0.0243813935667276	-0.017887907102704	-0.0120437685400248	NaN	59.3485145568848
567	119.346382141113	-22.8616180419922	5.83797359466553	-0.00230353930965066	-0.0149658378213644	-0.0185372550040483	-0.00132951640989631	NaN	59.6731910705566
568	119.346382141113	-22.5369434356689	5.90290880203247	-0.00425158534198999	-0.00944637414067984	-0.00879702530801296	0.000293855206109583	NaN	59.6731910705566
569	118.69702911377	-22.2122688293457	5.83797359466553	-0.00132951640989631	0.00451462110504508	-0.0110697457566857	0.00191722682211548	NaN	59.3485145568848
570	119.346382141113	-21.8875942230225	5.64316940307617	-0.00100484199356288	0.00126787810586393	-0.00555028254166245	0.00191722682211548	NaN	59.6731910705566
571	119.995727539063	-22.5369434356689	5.51329946517944	0.00386527273803949	0.0158782228827477	0.00646266713738441	-0.00490093370899558	NaN	59.9978637695313
572	118.69702911377	-22.2122688293457	5.64316940307617	0.0230210572481155	0.0353586822748184	0.0382807515561581	-0.0104203969240189	NaN	59.3485145568848
573	118.69702911377	-22.5369434356689	5.57823419570923	0.031137915328145	0.0389300994575024	0.0327612869441509	0.00451462110504508	NaN	59.3485145568848
574	118.69702911377	-21.8875942230225	5.57823419570923	0.0304885655641556	0.0444495603442192	0.0356833562254906	0.00159255252219737	NaN	59.3485145568848
575	119.995727539063	-23.51096534729	6.03277826309204	0.0301638916134834	0.0330859608948231	0.0152288740500808	0.0022419011220336	NaN	59.9978637695313
576	119.995727539063	-22.8616180419922	6.29251766204834	0.0230210572481155	0.0200989879667759	0.00613799272105098	-0.00132951640989631	NaN	59.9978637695313
577	120.645080566406	-23.1862907409668	6.22758293151855	0.0126314787194133	0.0103587592020631	0.0123068047687411	-0.00230353930965066	NaN	60.3225402832031
578	121.294425964355	-22.8616180419922	5.77303886413574	0.00646266713738441	0.00354059832170606	0.00126787810586393	-0.00197886489331722	NaN	60.6472129821777
579	118.69702911377	-22.5369434356689	5.96784353256226	0.01100810803473	0.0103587592020631	0.00256657530553639	0.00386527273803949	NaN	59.3485145568848
580	118.69702911377	-21.8875942230225	5.57823419570923	0.00841071270406246	0.00386527273803949	-0.00230353930965066	-3.08191010844894e-05	NaN	59.3485145568848
581	121.294425964355	-23.51096534729	5.96784353256226	0.00516396993771195	-0.0182125810533762	-0.0263294391334057	-0.000680167751852423	NaN	60.6472129821777
582	120.645080566406	-23.1862907409668	7.07173633575439	-0.0227580219507217	-0.039641086012125	-0.0360696688294411	0.00354059832170606	NaN	60.3225402832031
583	119.346382141113	-22.2122688293457	6.09771347045898	-0.0260047651827335	-0.0373683646321297	-0.0286021586507559	0.00808603875339031	NaN	59.6731910705566
584	121.943778991699	-23.1862907409668	5.96784353256226	-0.0162645354866982	-0.0360696688294411	-0.0292515084147453	-0.00522560812532902	NaN	60.9718894958496
585	119.346382141113	-22.8616180419922	5.70810413360596	-0.0182125810533762	-0.0195112787187099	-0.0240567177534103	-0.000680167751852423	NaN	59.6731910705566
586	119.346382141113	-21.8875942230225	5.77303886413574	-0.0162645354866982	-0.0130177913233638	-0.0195112787187099	-0.00587495695799589	NaN	59.6731910705566
587	119.346382141113	-22.2122688293457	5.77303886413574	-0.00457625929266214	-0.00360223650932312	-0.00782300252467394	0.00191722682211548	NaN	59.6731910705566
588	118.69702911377	-22.5369434356689	5.83797359466553	-0.00814767740666866	0.00613799272105098	-0.00587495695799589	0.00581331877037883	NaN	59.3485145568848
589	118.69702911377	-22.5369434356689	5.90290880203247	-0.00457625929266214	-0.00619963090866804	-0.0117190945893526	0.00808603875339031	NaN	59.3485145568848
590	117.398338317871	-21.5629196166992	5.64316940307617	0.00418994715437293	-0.0169138833880424	-0.00652430532500148	-0.00652430532500148	NaN	58.6991691589355
591	119.346382141113	-22.8616180419922	5.90290880203247	0.000943203864153475	0.0162028968334198	0.0106834331527352	-0.000355493422830477	NaN	59.6731910705566
592	118.04768371582	-22.2122688293457	5.77303886413574	0.0282158460468054	0.0405534692108631	0.0386054255068302	-0.00165419070981443	NaN	59.0238418579102
593	119.995727539063	-22.8616180419922	6.68212699890137	0.0197743140161037	0.0389300994575024	0.0314625911414623	0.00906006153672934	NaN	59.9978637695313
594	116.748985290527	-21.5629196166992	5.96784353256226	0.0243197549134493	0.0438002124428749	0.0275664981454611	-0.000680167751852423	NaN	58.3744926452637
595	117.398338317871	-23.51096534729	6.29251766204834	0.0327612869441509	0.0360080301761627	0.020423661917448	0.00613799272105098	NaN	58.6991691589355
596	118.69702911377	-22.8616180419922	6.09771347045898	0.0116574559360743	0.0191249661147594	0.0126314787194133	-0.00749832857400179	NaN	59.3485145568848
597	118.69702911377	-23.1862907409668	5.90290880203247	0.000943203864153475	0.00841071270406246	0.00418994715437293	-3.08191010844894e-05	NaN	59.3485145568848
598	118.04768371582	-22.8616180419922	5.90290880203247	-0.00230353930965066	0.00776136433705688	0.00743668992072344	0.00321592413820326	NaN	59.0238418579102
599	117.398338317871	-21.8875942230225	5.64316940307617	-0.00392691092565656	0.0158782228827477	0.00873538758605719	0.00256657530553639	NaN	58.6991691589355
600	116.099639892578	-21.8875942230225	5.90290880203247	0.00289124972186983	0.00906006153672934	0.00159255252219737	-3.08191010844894e-05	NaN	58.0498199462891
601	119.346382141113	-23.1862907409668	6.16264820098877	-0.00360223650932312	-0.00879702530801296	-0.0311995539814234	-0.00197886489331722	NaN	59.6731910705566
602	118.69702911377	-22.8616180419922	5.90290880203247	-0.038017712533474	-0.0428878292441368	-0.0370436906814575	-0.0026282137259841	NaN	59.3485145568848
603	117.398338317871	-22.5369434356689	5.64316940307617	-0.0383423902094364	-0.0399657599627972	-0.0292515084147453	0.0149041991680861	NaN	58.6991691589355
604	119.346382141113	-22.8616180419922	5.96784353256226	-0.0324982516467571	-0.032173577696085	-0.0334722734987736	0.00873538758605719	NaN	59.6731910705566
605	119.995727539063	-23.1862907409668	5.90290880203247	-0.0191866029053926	-0.0221086721867323	-0.0227580219507217	0.00256657530553639	NaN	59.9978637695313
606	117.398338317871	-21.8875942230225	5.83797359466553	-0.0208099745213985	-0.0146411629393697	-0.0221086721867323	-0.000355493422830477	NaN	58.6991691589355
607	119.346382141113	-22.2122688293457	6.09771347045898	-0.0185372550040483	-0.0266541130840778	-0.0120437685400248	-0.00425158534198999	NaN	59.6731910705566
608	118.04768371582	-21.8875942230225	5.64316940307617	-0.00587495695799589	-0.0100957229733467	-0.00522560812532902	0.0022419011220336	NaN	59.0238418579102
609	118.69702911377	-22.2122688293457	5.77303886413574	-0.00425158534198999	-3.08191010844894e-05	-0.00360223650932312	-0.000680167751852423	NaN	59.3485145568848
610	119.995727539063	-22.2122688293457	5.64316940307617	0.00548864435404539	0.00873538758605719	-0.00100484199356288	0.00256657530553639	NaN	59.9978637695313
611	120.645080566406	-23.51096534729	5.96784353256226	0.00873538758605719	0.0132808275520802	0.0168522447347641	0.00938473641872406	NaN	60.3225402832031
612	117.398338317871	-22.2122688293457	5.90290880203247	0.0262678004801273	0.0395794473588467	0.036657378077507	-0.00490093370899558	NaN	58.6991691589355
613	120.645080566406	-23.1862907409668	5.96784353256226	0.0243197549134493	0.0295145437121391	0.0343846566975117	-0.00100484199356288	NaN	60.3225402832031
614	118.04768371582	-22.2122688293457	5.70810413360596	0.0275664981454611	0.0428261905908585	0.0356833562254906	0.00126787810586393	NaN	59.0238418579102
615	119.346382141113	-22.8616180419922	5.77303886413574	0.0288651939481497	0.0308132413774729	0.0213976856321096	-0.00100484199356288	NaN	59.6731910705566
616	119.346382141113	-22.8616180419922	5.96784353256226	0.0181509424000978	0.0194496400654316	0.0142548503354192	-3.08191010844894e-05	NaN	59.6731910705566
617	119.995727539063	-23.51096534729	6.03277826309204	0.0123068047687411	0.013930176384747	0.0113327819854021	-0.00847235135734081	NaN	59.9978637695313
618	119.346382141113	-23.1862907409668	5.96784353256226	0.00126787810586393	0.0103587592020631	0.00776136433705688	0.00516396993771195	NaN	59.6731910705566
619	118.69702911377	-22.5369434356689	5.83797359466553	0.00613799272105098	0.00678734155371785	0.00159255252219737	-0.000355493422830477	NaN	59.3485145568848
620	119.346382141113	-22.8616180419922	5.57823419570923	0.00743668992072344	0.0103587592020631	0.00191722682211548	-0.000355493422830477	NaN	59.6731910705566
621	121.943778991699	-23.51096534729	6.03277826309204	0.00321592413820326	-0.00295288790948689	-0.0156151866540313	0.00483929552137852	NaN	60.9718894958496
622	119.995727539063	-23.51096534729	5.57823419570923	-0.0208099745213985	-0.0458098985254765	-0.0376930385828018	0.00191722682211548	NaN	59.9978637695313
623	119.346382141113	-22.8616180419922	5.77303886413574	-0.0337969474494457	-0.0422384813427925	-0.0318489037454128	0.00159255252219737	NaN	59.6731910705566
624	119.995727539063	-23.8356399536133	5.77303886413574	-0.0282774847000837	-0.0386670641601086	-0.0412644557654858	-0.0100957229733467	NaN	59.9978637695313
625	121.943778991699	-23.51096534729	5.83797359466553	-0.0110697457566857	-0.0227580219507217	-0.0247060675173998	-0.00230353930965066	NaN	60.9718894958496
626	118.69702911377	-22.8616180419922	5.64316940307617	-0.00392691092565656	-0.0195112787187099	-0.0279528107494116	-0.00230353930965066	NaN	59.3485145568848
627	119.995727539063	-22.5369434356689	5.57823419570923	-0.0175632312893867	-0.0237320438027382	-0.0201606266200542	0.000618529506027699	NaN	59.9978637695313
628	119.346382141113	-23.1862907409668	5.77303886413574	-0.0100957229733467	-0.0195112787187099	-0.0182125810533762	0.00321592413820326	NaN	59.6731910705566
629	119.995727539063	-23.1862907409668	5.77303886413574	-0.00490093370899558	-0.0230826959013939	-0.017887907102704	0.00386527273803949	NaN	59.9978637695313
630	120.645080566406	-23.1862907409668	6.61719226837158	0.00581331877037883	-0.00132951640989631	-0.0195112787187099	0.00159255252219737	NaN	60.3225402832031
631	120.645080566406	-24.4849891662598	6.35745286941528	0.01100810803473	0.00516396993771195	0.0210730116814375	0.000618529506027699	NaN	60.3225402832031
632	118.69702911377	-23.1862907409668	5.77303886413574	0.0275664981454611	0.0282158460468054	0.0457482598721981	0.00159255252219737	NaN	59.3485145568848
633	120.645080566406	-23.8356399536133	5.90290880203247	0.0259431265294552	0.0178262684494257	0.0334106348454952	0.00483929552137852	NaN	60.3225402832031
634	118.69702911377	-23.51096534729	5.77303886413574	0.0285405199974775	0.0395794473588467	0.020423661917448	0.00256657530553639	NaN	59.3485145568848
635	119.995727539063	-22.8616180419922	5.90290880203247	0.0304885655641556	0.0314625911414623	0.0317872650921345	-0.00327756232582033	NaN	59.9978637695313
636	119.346382141113	-23.8356399536133	6.94186639785767	0.0155535480007529	0.0230210572481155	0.00808603875339031	-0.00360223650932312	NaN	59.6731910705566
637	119.995727539063	-23.8356399536133	6.35745286941528	0.0126314787194133	0.0145795252174139	0.020423661917448	-0.000355493422830477	NaN	59.9978637695313
638	118.69702911377	-22.8616180419922	5.77303886413574	0.00808603875339031	0.011982130818069	0.0145795252174139	0.0136055024340749	NaN	59.3485145568848
639	119.346382141113	-22.5369434356689	5.70810413360596	0.00386527273803949	-0.00490093370899558	0.00289124972186983	-0.00132951640989631	NaN	59.6731910705566
640	121.294425964355	-22.2122688293457	5.70810413360596	0.0103587592020631	0.00711201597005129	0.00289124972186983	-0.000355493422830477	NaN	60.6472129821777
641	120.645080566406	-23.1862907409668	5.90290880203247	-0.00132951640989631	-0.0123684434220195	-0.0250307414680719	-0.00360223650932312	NaN	60.3225402832031
642	119.995727539063	-22.8616180419922	6.22758293151855	-0.0305502042174339	-0.0354203209280968	-0.0363943427801132	-0.000680167751852423	NaN	59.9978637695313
643	118.69702911377	-22.2122688293457	6.87693166732788	-0.0266541130840778	-0.0376930385828018	-0.0256800893694162	0.0100340843200684	NaN	59.3485145568848
644	119.995727539063	-22.8616180419922	5.96784353256226	-0.0221086721867323	-0.0354203209280968	-0.0302255302667618	-0.000680167751852423	NaN	59.9978637695313
645	119.995727539063	-23.1862907409668	5.77303886413574	-0.0110697457566857	-0.0224333461374044	-0.0191866029053926	0.00321592413820326	NaN	59.9978637695313
646	119.346382141113	-22.2122688293457	5.90290880203247	-0.00392691092565656	-0.0143164889886975	-0.0169138833880424	-0.00522560812532902	NaN	59.6731910705566
647	118.69702911377	-21.8875942230225	5.77303886413574	-0.00944637414067984	-0.0113944197073579	-0.00977104809135199	0.00354059832170606	NaN	59.3485145568848
648	119.346382141113	-22.2122688293457	6.03277826309204	-0.00717365415766835	-0.0130177913233638	-0.0117190945893526	-0.00100484199356288	NaN	59.6731910705566
649	119.346382141113	-21.8875942230225	6.03277826309204	-0.00327756232582033	-0.0123684434220195	-0.00165419070981443	-0.00490093370899558	NaN	59.6731910705566
650	121.294425964355	-22.5369434356689	5.83797359466553	0.00646266713738441	0.0116574559360743	0.00126787810586393	-3.08191010844894e-05	NaN	60.6472129821777
651	119.995727539063	-22.8616180419922	5.90290880203247	0.0158782228827477	0.0126314787194133	0.0162028968334198	-0.0149658378213644	NaN	59.9978637695313
652	119.346382141113	-21.5629196166992	5.70810413360596	0.0236704051494598	0.0395794473588467	0.0314625911414623	-0.0026282137259841	NaN	59.6731910705566
653	121.943778991699	-23.1862907409668	5.90290880203247	0.0321119390428066	0.0425015166401863	0.0353586822748184	0.00354059832170606	NaN	60.9718894958496
654	119.346382141113	-21.8875942230225	6.03277826309204	0.0353586822748184	0.040228795260191	0.0431508645415306	0.00354059832170606	NaN	59.6731910705566
655	119.346382141113	-21.5629196166992	6.03277826309204	0.036657378077507	0.031137915328145	0.0236704051494598	-3.08191010844894e-05	NaN	59.6731910705566
656	118.69702911377	-22.2122688293457	5.77303886413574	0.0223717093467712	0.0230210572481155	0.0103587592020631	0.00386527273803949	NaN	59.3485145568848
657	119.346382141113	-21.5629196166992	5.83797359466553	0.0155535480007529	0.0152288740500808	0.0132808275520802	-0.0117190945893526	NaN	59.6731910705566
658	118.69702911377	-22.2122688293457	5.44836473464966	0.00938473641872406	-0.00295288790948689	0.00451462110504508	0.00516396993771195	NaN	59.3485145568848
659	119.995727539063	-22.2122688293457	5.44836473464966	0.0136055024340749	0.00451462110504508	0.00451462110504508	0.000943203864153475	NaN	59.9978637695313
660	119.346382141113	-22.8616180419922	5.77303886413574	0.01100810803473	0.0126314787194133	0.00191722682211548	-0.00490093370899558	NaN	59.6731910705566
661	121.294425964355	-22.5369434356689	5.83797359466553	0.0106834331527352	-0.00684897974133492	-0.021459324285388	-0.00619963090866804	NaN	60.6472129821777
662	119.995727539063	-22.8616180419922	5.83797359466553	-0.0162645354866982	-0.0315242260694504	-0.038017712533474	-0.000355493422830477	NaN	59.9978637695313
663	118.69702911377	-21.238245010376	5.44836473464966	-0.0292515084147453	-0.0383423902094364	-0.0250307414680719	0.000618529506027699	NaN	59.3485145568848
664	119.995727539063	-23.1862907409668	5.83797359466553	-0.02697878703475	-0.0331475995481014	-0.0363943427801132	0.0022419011220336	NaN	59.9978637695313
665	119.995727539063	-22.2122688293457	5.51329946517944	-0.00717365415766835	-0.0169138833880424	-0.0337969474494457	-0.0100957229733467	NaN	59.9978637695313
666	119.346382141113	-21.238245010376	5.44836473464966	-0.00717365415766835	-0.0123684434220195	-0.0240567177534103	-0.00360223650932312	NaN	59.6731910705566
667	118.69702911377	-21.8875942230225	5.64316940307617	-0.0146411629393697	-0.0133424662053585	-0.0175632312893867	-0.00717365415766835	NaN	59.3485145568848
668	118.69702911377	-21.5629196166992	5.44836473464966	-0.00619963090866804	-0.0110697457566857	-0.0136671401560307	0.00483929552137852	NaN	59.3485145568848
669	119.346382141113	-20.9135704040527	5.44836473464966	-0.00587495695799589	0.00159255252219737	-0.00912170019000769	-3.08191010844894e-05	NaN	59.6731910705566
670	119.346382141113	-21.8875942230225	5.25356006622314	0.00776136433705688	0.00191722682211548	-0.0152905117720366	0.0022419011220336	NaN	59.6731910705566
671	121.294425964355	-22.5369434356689	5.64316940307617	0.00873538758605719	0.0132808275520802	0.00678734155371785	0.000943203864153475	NaN	60.6472129821777
672	119.995727539063	-21.8875942230225	5.70810413360596	0.0213976856321096	0.0389300994575024	0.0269171483814716	0.000293855206109583	NaN	59.9978637695313
673	120.645080566406	-22.5369434356689	6.03277826309204	0.0321119390428066	0.0386054255068302	0.0337353087961674	0.00711201597005129	NaN	60.3225402832031
674	119.346382141113	-22.2122688293457	5.57823419570923	0.0301638916134834	0.0363327041268349	0.0330859608948231	0.00581331877037883	NaN	59.6731910705566
675	118.69702911377	-21.238245010376	6.16264820098877	0.0321119390428066	0.0288651939481497	0.0213976856321096	-0.00132951640989631	NaN	59.3485145568848
676	119.995727539063	-21.8875942230225	5.64316940307617	0.0295145437121391	0.0230210572481155	0.0132808275520802	-0.000355493422830477	NaN	59.9978637695313
677	119.346382141113	-20.9135704040527	5.57823419570923	0.0132808275520802	0.011982130818069	0.00354059832170606	0.00613799272105098	NaN	59.6731910705566
678	119.995727539063	-21.5629196166992	5.64316940307617	0.00906006153672934	0.011982130818069	0.01100810803473	0.00386527273803949	NaN	59.9978637695313
679	120.645080566406	-22.2122688293457	5.96784353256226	0.00970941036939621	0.0103587592020631	0.00808603875339031	0.00451462110504508	NaN	60.3225402832031
680	121.294425964355	-22.5369434356689	5.90290880203247	0.0171769186854362	0.0116574559360743	-0.00782300252467394	-0.00197886489331722	NaN	60.6472129821777
681	120.645080566406	-22.2122688293457	6.5522575378418	0.00516396993771195	-0.0175632312893867	-0.0169138833880424	-0.00717365415766835	NaN	60.3225402832031
682	120.645080566406	-22.5369434356689	6.48732233047485	-0.0299008563160896	-0.0354203209280968	-0.039641086012125	-0.00132951640989631	NaN	60.3225402832031
683	119.346382141113	-21.238245010376	5.64316940307617	-0.0279528107494116	-0.0386670641601086	-0.0243813935667276	0.00613799272105098	NaN	59.6731910705566
684	121.943778991699	-23.1862907409668	5.96784353256226	-0.0204853005707264	-0.0315242260694504	-0.0337969474494457	0.0132808275520802	NaN	60.9718894958496
685	118.69702911377	-21.238245010376	5.90290880203247	-0.00977104809135199	-0.0221086721867323	-0.0243813935667276	0.000618529506027699	NaN	59.3485145568848
686	119.995727539063	-21.8875942230225	6.16264820098877	-0.0156151866540313	-0.0123684434220195	-0.0260047651827335	-0.0026282137259841	NaN	59.9978637695313
687	121.294425964355	-22.2122688293457	5.64316940307617	-0.00879702530801296	-0.00944637414067984	-0.00295288790948689	-0.00522560812532902	NaN	60.6472129821777
688	122.593124389648	-22.5369434356689	5.90290880203247	-0.0143164889886975	-0.00879702530801296	-0.0107450718060136	-0.00100484199356288	NaN	61.2965621948242
689	121.294425964355	-22.5369434356689	5.96784353256226	0.00516396993771195	0.00776136433705688	-0.00360223650932312	-0.00197886489331722	NaN	60.6472129821777
690	121.294425964355	-22.5369434356689	5.70810413360596	0.00321592413820326	-0.0185372550040483	-0.0139918150380254	-0.00100484199356288	NaN	60.6472129821777
691	119.346382141113	-21.238245010376	5.70810413360596	0.0126314787194133	0.012956153601408	0.0132808275520802	-0.00847235135734081	NaN	59.6731910705566
692	119.346382141113	-22.5369434356689	5.64316940307617	0.0200989879667759	0.0379560738801956	0.0376313999295235	-0.00100484199356288	NaN	59.6731910705566
693	121.294425964355	-22.2122688293457	5.83797359466553	0.0350340083241463	0.041852168738842	0.0538651160895824	-0.00295288790948689	NaN	60.6472129821777
694	121.943778991699	-23.1862907409668	5.77303886413574	0.0239950809627771	0.0389300994575024	0.0233457311987877	0.000943203864153475	NaN	60.9718894958496
695	119.995727539063	-21.5629196166992	5.77303886413574	0.029189869761467	0.036657378077507	0.0239950809627771	-0.00295288790948689	NaN	59.9978637695313
696	119.995727539063	-22.2122688293457	5.77303886413574	0.0178262684494257	0.025618452578783	0.00808603875339031	-0.00522560812532902	NaN	59.9978637695313
697	120.645080566406	-22.2122688293457	5.90290880203247	0.0022419011220336	0.0155535480007529	0.0126314787194133	-0.00425158534198999	NaN	60.3225402832031
698	121.294425964355	-22.8616180419922	6.22758293151855	0.0103587592020631	0.00418994715437293	0.00711201597005129	0.00613799272105098	NaN	60.6472129821777
699	118.04768371582	-22.2122688293457	5.96784353256226	0.00191722682211548	0.00906006153672934	0.0116574559360743	0.000293855206109583	NaN	59.0238418579102
700	121.294425964355	-23.1862907409668	5.83797359466553	0.0126314787194133	0.0113327819854021	-0.00230353930965066	-0.000355493422830477	NaN	60.6472129821777
701	119.995727539063	-21.8875942230225	6.35745286941528	-0.00165419070981443	-0.0188619289547205	-0.0198359526693821	-0.00652430532500148	NaN	59.9978637695313
702	121.294425964355	-22.8616180419922	5.96784353256226	-0.0224333461374044	-0.0363943427801132	-0.0428878292441368	-0.00652430532500148	NaN	60.6472129821777
703	116.748985290527	-21.5629196166992	5.96784353256226	-0.03444629535079	-0.0376930385828018	-0.0292515084147453	0.00418994715437293	NaN	58.3744926452637
704	119.346382141113	-22.8616180419922	6.29251766204834	-0.0282774847000837	-0.0376930385828018	-0.0311995539814234	0.00711201597005129	NaN	59.6731910705566
705	116.748985290527	-21.8875942230225	5.64316940307617	-0.0276281367987394	-0.0221086721867323	-0.0266541130840778	0.00516396993771195	NaN	58.3744926452637
706	118.69702911377	-23.1862907409668	6.03277826309204	-0.0175632312893867	-0.0149658378213644	-0.0204853005707264	0.00256657530553639	NaN	59.3485145568848
707	118.69702911377	-22.8616180419922	6.74706172943115	-0.0276281367987394	-0.0130177913233638	-0.0113944197073579	-0.00490093370899558	NaN	59.3485145568848
708	119.346382141113	-22.8616180419922	5.96784353256226	-0.0149658378213644	-0.00847235135734081	-0.0165892094373703	0.00808603875339031	NaN	59.6731910705566
709	118.04768371582	-23.1862907409668	6.16264820098877	-0.00555028254166245	0.000618529506027699	-0.00814767740666866	0.00970941036939621	NaN	59.0238418579102
710	118.04768371582	-22.8616180419922	6.16264820098877	-0.0136671401560307	0.00451462110504508	-0.0123684434220195	0.000618529506027699	NaN	59.0238418579102
711	116.099639892578	-22.2122688293457	5.70810413360596	0.0022419011220336	0.0171769186854362	0.0103587592020631	-0.00165419070981443	NaN	58.0498199462891
712	117.398338317871	-21.8875942230225	5.64316940307617	0.012956153601408	0.0321119390428066	0.0434755384922028	0.00191722682211548	NaN	58.6991691589355
713	118.04768371582	-23.51096534729	6.03277826309204	0.0239950809627771	0.0330859608948231	0.0373067259788513	0.00516396993771195	NaN	59.0238418579102
714	117.398338317871	-22.5369434356689	5.96784353256226	0.0324366129934788	0.0441248863935471	0.0334106348454952	-0.00555028254166245	NaN	58.6991691589355
715	116.748985290527	-21.8875942230225	5.83797359466553	0.0236704051494598	0.0314625911414623	0.020423661917448	0.0022419011220336	NaN	58.3744926452637
716	116.748985290527	-22.5369434356689	6.03277826309204	0.0197743140161037	0.0269171483814716	0.0106834331527352	-0.000355493422830477	NaN	58.3744926452637
717	117.398338317871	-22.2122688293457	5.70810413360596	0.00451462110504508	0.0132808275520802	0.00613799272105098	0.00321592413820326	NaN	58.6991691589355
718	117.398338317871	-21.5629196166992	5.64316940307617	-0.00132951640989631	0.00873538758605719	0.0152288740500808	0.00354059832170606	NaN	58.6991691589355
719	119.346382141113	-23.51096534729	5.96784353256226	0.0022419011220336	0.00776136433705688	0.00776136433705688	-0.000680167751852423	NaN	59.6731910705566
720	118.69702911377	-22.2122688293457	5.77303886413574	0.00516396993771195	0.0171769186854362	-0.00392691092565656	-0.0104203969240189	NaN	59.3485145568848
721	117.398338317871	-21.5629196166992	5.70810413360596	-0.00555028254166245	-0.00619963090866804	-0.0211346503347158	0.00289124972186983	NaN	58.6991691589355
722	119.995727539063	-23.8356399536133	6.29251766204834	-0.0318489037454128	-0.0435371771454811	-0.0357449948787689	-0.00555028254166245	NaN	59.9978637695313
723	118.04768371582	-22.2122688293457	5.44836473464966	-0.0331475995481014	-0.0409397818148136	-0.0311995539814234	0.00159255252219737	NaN	59.0238418579102
724	120.645080566406	-23.1862907409668	5.90290880203247	-0.0253554154187441	-0.0331475995481014	-0.0324982516467571	0.00126787810586393	NaN	60.3225402832031
725	118.69702911377	-22.5369434356689	5.64316940307617	-0.0243813935667276	-0.02697878703475	-0.0299008563160896	-0.00879702530801296	NaN	59.3485145568848
726	119.346382141113	-22.2122688293457	5.83797359466553	-0.0221086721867323	-0.0195112787187099	-0.023407369852066	-0.00457625929266214	NaN	59.6731910705566
727	118.69702911377	-22.5369434356689	6.09771347045898	-0.0117190945893526	-0.0156151866540313	-0.0318489037454128	-0.00360223650932312	NaN	59.3485145568848
728	119.995727539063	-22.8616180419922	6.42238759994507	-0.00132951640989631	-0.00814767740666866	-0.0221086721867323	-3.08191010844894e-05	NaN	59.9978637695313
729	118.69702911377	-22.2122688293457	5.83797359466553	-0.00360223650932312	-0.00652430532500148	-0.0198359526693821	0.00256657530553639	NaN	59.3485145568848
730	119.995727539063	-22.5369434356689	5.70810413360596	0.00256657530553639	-0.00360223650932312	-0.021459324285388	-0.00327756232582033	NaN	59.9978637695313
731	119.995727539063	-22.5369434356689	5.57823419570923	0.00646266713738441	0.0132808275520802	0.0149041991680861	0.00451462110504508	NaN	59.9978637695313
732	119.346382141113	-23.1862907409668	6.09771347045898	0.0223717093467712	0.0337353087961674	0.0399041213095188	-0.00327756232582033	NaN	59.6731910705566
733	119.346382141113	-21.8875942230225	5.77303886413574	0.0301638916134834	0.0356833562254906	0.0425015166401863	0.0022419011220336	NaN	59.6731910705566
734	119.346382141113	-21.5629196166992	6.09771347045898	0.0249691028147936	0.0412028171122074	0.0304885655641556	0.00451462110504508	NaN	59.6731910705566
735	120.645080566406	-23.1862907409668	6.16264820098877	0.0363327041268349	0.0363327041268349	0.0223717093467712	-0.000680167751852423	NaN	60.3225402832031
736	119.995727539063	-22.8616180419922	5.96784353256226	0.0126314787194133	0.0210730116814375	0.0136055024340749	-0.00392691092565656	NaN	59.9978637695313
737	120.645080566406	-22.5369434356689	5.96784353256226	0.00548864435404539	0.00711201597005129	0.00743668992072344	0.00451462110504508	NaN	60.3225402832031
738	120.645080566406	-23.1862907409668	6.03277826309204	0.00776136433705688	0.00646266713738441	0.011982130818069	0.00159255252219737	NaN	60.3225402832031
739	118.69702911377	-23.1862907409668	6.09771347045898	0.00776136433705688	0.0106834331527352	0.0106834331527352	0.00646266713738441	NaN	59.3485145568848
740	118.69702911377	-22.2122688293457	6.16264820098877	0.0152288740500808	0.00256657530553639	-0.00100484199356288	-0.00814767740666866	NaN	59.3485145568848
741	120.645080566406	-23.51096534729	6.16264820098877	0.00354059832170606	-0.0123684434220195	-0.00814767740666866	0.00289124972186983	NaN	60.3225402832031
742	119.995727539063	-24.4849891662598	5.83797359466553	-0.0279528107494116	-0.0445111989974976	-0.0373683646321297	-0.00100484199356288	NaN	59.9978637695313
743	119.346382141113	-22.5369434356689	5.77303886413574	-0.0350956469774246	-0.0428878292441368	-0.023407369852066	0.00776136433705688	NaN	59.6731910705566
744	121.294425964355	-23.51096534729	6.09771347045898	-0.0247060675173998	-0.0331475995481014	-0.0311995539814234	-3.08191010844894e-05	NaN	60.6472129821777
745	118.04768371582	-22.5369434356689	5.83797359466553	-0.00977104809135199	-0.0286021586507559	-0.0243813935667276	-3.08191010844894e-05	NaN	59.0238418579102
746	118.69702911377	-23.1862907409668	6.22758293151855	-0.00522560812532902	-0.0185372550040483	-0.0165892094373703	-0.0026282137259841	NaN	59.3485145568848
747	121.294425964355	-23.8356399536133	6.29251766204834	-0.00522560812532902	-0.0188619289547205	-0.00977104809135199	-0.000680167751852423	NaN	60.6472129821777
748	121.294425964355	-24.1603145599365	5.83797359466553	-0.00814767740666866	-0.0165892094373703	-0.00457625929266214	0.00808603875339031	NaN	60.6472129821777
749	120.645080566406	-24.4849891662598	5.96784353256226	0.000943203864153475	0.00159255252219737	0.00354059832170606	-0.00327756232582033	NaN	60.3225402832031
750	119.995727539063	-23.8356399536133	5.90290880203247	-0.00555028254166245	-0.00295288790948689	-0.00879702530801296	-0.0026282137259841	NaN	59.9978637695313
751	118.69702911377	-23.1862907409668	6.68212699890137	0.00873538758605719	0.00483929552137852	0.0100340843200684	-0.00197886489331722	NaN	59.3485145568848
752	119.995727539063	-23.1862907409668	6.03277826309204	0.0230210572481155	0.0226963832974434	0.0285405199974775	-0.00132951640989631	NaN	59.9978637695313
753	120.645080566406	-24.4849891662598	6.42238759994507	0.0265924744307995	0.029189869761467	0.0376313999295235	-3.08191010844894e-05	NaN	60.3225402832031
754	119.346382141113	-23.51096534729	5.64316940307617	0.0334106348454952	0.0350340083241463	0.0353586822748184	0.00548864435404539	NaN	59.6731910705566
755	118.69702911377	-23.1862907409668	5.83797359466553	0.0324366129934788	0.0217223595827818	0.0132808275520802	0.000293855206109583	NaN	59.3485145568848
756	118.69702911377	-23.8356399536133	6.5522575378418	0.0207483377307653	0.0142548503354192	0.0149041991680861	-0.0126931173726916	NaN	59.3485145568848
757	119.346382141113	-23.51096534729	5.83797359466553	0.00970941036939621	0.00451462110504508	0.0152288740500808	0.00191722682211548	NaN	59.6731910705566
758	120.645080566406	-23.8356399536133	5.83797359466553	0.00386527273803949	-0.00132951640989631	0.00711201597005129	0.00289124972186983	NaN	60.3225402832031
759	120.645080566406	-24.4849891662598	6.42238759994507	0.0106834331527352	0.000293855206109583	0.000293855206109583	-0.000355493422830477	NaN	60.3225402832031
760	120.645080566406	-22.8616180419922	5.51329946517944	0.00646266713738441	0.00321592413820326	0.00191722682211548	-0.000355493422830477	NaN	60.3225402832031
761	119.995727539063	-23.51096534729	5.77303886413574	0.000293855206109583	-0.0188619289547205	-0.0162645354866982	0.000943203864153475	NaN	59.9978637695313
762	121.294425964355	-23.8356399536133	5.96784353256226	-0.0256800893694162	-0.0438618510961533	-0.0311995539814234	-0.00295288790948689	NaN	60.6472129821777
763	119.346382141113	-23.51096534729	5.96784353256226	-0.032173577696085	-0.0467839203774929	-0.0292515084147453	-0.00165419070981443	NaN	59.6731910705566
764	121.294425964355	-23.51096534729	6.16264820098877	-0.0133424662053585	-0.0315242260694504	-0.0263294391334057	-0.00295288790948689	NaN	60.6472129821777
765	121.294425964355	-24.1603145599365	6.35745286941528	-0.00684897974133492	-0.0237320438027382	-0.0279528107494116	-3.08191010844894e-05	NaN	60.6472129821777
766	118.69702911377	-22.2122688293457	5.57823419570923	-0.0100957229733467	-0.0175632312893867	-0.0165892094373703	-0.00847235135734081	NaN	59.3485145568848
767	119.346382141113	-22.5369434356689	5.77303886413574	-0.0120437685400248	-0.0156151866540313	-0.00944637414067984	0.000293855206109583	NaN	59.6731910705566
768	118.69702911377	-22.8616180419922	5.77303886413574	-0.00684897974133492	-0.0175632312893867	0.0022419011220336	0.000293855206109583	NaN	59.3485145568848
769	119.346382141113	-22.5369434356689	5.83797359466553	0.000293855206109583	-0.00814767740666866	0.00191722682211548	0.00776136433705688	NaN	59.6731910705566
770	121.294425964355	-23.1862907409668	6.16264820098877	0.000293855206109583	-0.00652430532500148	-0.00295288790948689	-0.00100484199356288	NaN	60.6472129821777
771	121.943778991699	-23.51096534729	6.5522575378418	0.0142548503354192	0.013930176384747	0.00743668992072344	0.00289124972186983	NaN	60.9718894958496
772	119.346382141113	-22.5369434356689	5.90290880203247	0.0272418223321438	0.0353586822748184	0.0314625911414623	-0.00912170019000769	NaN	59.6731910705566
773	119.346382141113	-22.2122688293457	5.83797359466553	0.0239950809627771	0.0298392176628113	0.0265924744307995	0.00711201597005129	NaN	59.6731910705566
774	119.346382141113	-21.5629196166992	5.77303886413574	0.0295145437121391	0.0399041213095188	0.06393001973629	-0.00457625929266214	NaN	59.6731910705566
775	120.645080566406	-23.1862907409668	6.03277826309204	0.0259431265294552	0.0379560738801956	0.0136055024340749	-0.00879702530801296	NaN	60.3225402832031
776	120.645080566406	-22.5369434356689	6.09771347045898	0.0165275707840919	0.0249691028147936	0.0103587592020631	-0.00522560812532902	NaN	60.3225402832031
777	121.294425964355	-23.1862907409668	6.29251766204834	0.0136055024340749	0.0145795252174139	0.00418994715437293	-0.00425158534198999	NaN	60.6472129821777
778	120.645080566406	-22.5369434356689	5.96784353256226	0.00321592413820326	0.0116574559360743	0.0123068047687411	-0.00197886489331722	NaN	60.3225402832031
779	120.645080566406	-23.1862907409668	6.09771347045898	0.012956153601408	0.00743668992072344	0.0106834331527352	0.00386527273803949	NaN	60.3225402832031
780	118.69702911377	-21.5629196166992	5.83797359466553	0.0103587592020631	0.0100340843200684	-0.0026282137259841	-0.00555028254166245	NaN	59.3485145568848
781	120.645080566406	-22.8616180419922	6.03277826309204	0.00451462110504508	-0.00555028254166245	-0.0211346503347158	-0.00684897974133492	NaN	60.3225402832031
782	119.995727539063	-22.5369434356689	6.16264820098877	-0.0237320438027382	-0.0276281367987394	-0.039641086012125	-0.00587495695799589	NaN	59.9978637695313
783	120.645080566406	-22.2122688293457	6.09771347045898	-0.0331475995481014	-0.0412644557654858	-0.028926832601428	0.00711201597005129	NaN	60.3225402832031
784	119.346382141113	-21.5629196166992	5.64316940307617	-0.0350956469774246	-0.0399657599627972	-0.0247060675173998	-0.00814767740666866	NaN	59.6731910705566
785	121.294425964355	-23.1862907409668	5.77303886413574	-0.0185372550040483	-0.0250307414680719	-0.0350956469774246	0.00451462110504508	NaN	60.6472129821777
786	120.645080566406	-22.2122688293457	5.57823419570923	-0.0133424662053585	-0.0120437685400248	-0.0188619289547205	-0.00587495695799589	NaN	60.3225402832031
787	119.995727539063	-21.8875942230225	5.64316940307617	-0.00749832857400179	-0.0130177913233638	-0.0191866029053926	0.00289124972186983	NaN	59.9978637695313
788	119.346382141113	-21.5629196166992	5.70810413360596	-0.00522560812532902	-0.00749832857400179	-0.0113944197073579	-0.000355493422830477	NaN	59.6731910705566
789	121.294425964355	-23.1862907409668	5.90290880203247	-0.00457625929266214	0.00743668992072344	-0.00587495695799589	0.00516396993771195	NaN	60.6472129821777
790	121.943778991699	-22.8616180419922	5.83797359466553	-0.00490093370899558	0.00483929552137852	-0.00944637414067984	-0.000355493422830477	NaN	60.9718894958496
791	120.645080566406	-22.8616180419922	5.64316940307617	0.00873538758605719	0.0200989879667759	0.00386527273803949	-0.000680167751852423	NaN	60.3225402832031
792	119.346382141113	-21.238245010376	6.16264820098877	0.0175015944987535	0.0295145437121391	0.0389300994575024	0.00483929552137852	NaN	59.6731910705566
793	121.294425964355	-22.8616180419922	6.61719226837158	0.0288651939481497	0.0395794473588467	0.0210730116814375	0.00581331877037883	NaN	60.6472129821777
794	119.346382141113	-21.8875942230225	5.64316940307617	0.029189869761467	0.0363327041268349	0.0275664981454611	-0.00587495695799589	NaN	59.6731910705566
795	119.995727539063	-22.2122688293457	6.03277826309204	0.0288651939481497	0.0327612869441509	0.00808603875339031	-0.00555028254166245	NaN	59.9978637695313
796	120.645080566406	-22.5369434356689	5.70810413360596	0.0188002903014421	0.0210730116814375	0.000618529506027699	-0.0026282137259841	NaN	60.3225402832031
797	120.645080566406	-23.1862907409668	5.70810413360596	0.00581331877037883	0.00581331877037883	0.00451462110504508	-0.0026282137259841	NaN	60.3225402832031
798	120.645080566406	-22.8616180419922	5.77303886413574	0.00483929552137852	0.00938473641872406	0.00483929552137852	0.000293855206109583	NaN	60.3225402832031
799	119.995727539063	-22.2122688293457	5.57823419570923	0.0100340843200684	0.00906006153672934	0.00743668992072344	0.00906006153672934	NaN	59.9978637695313
800	118.69702911377	-21.238245010376	5.64316940307617	0.000943203864153475	0.0106834331527352	-0.00360223650932312	0.00418994715437293	NaN	59.3485145568848
801	119.995727539063	-22.2122688293457	6.16264820098877	0.00289124972186983	-0.0113944197073579	-0.0221086721867323	0.000943203864153475	NaN	59.9978637695313
802	119.346382141113	-20.9135704040527	5.57823419570923	-0.0266541130840778	-0.0389917381107807	-0.0425631552934647	0.00321592413820326	NaN	59.6731910705566
803	121.294425964355	-22.8616180419922	5.77303886413574	-0.0360696688294411	-0.0360696688294411	-0.0370436906814575	0.00354059832170606	NaN	60.6472129821777
804	119.346382141113	-21.5629196166992	5.64316940307617	-0.0146411629393697	-0.0328229255974293	-0.0311995539814234	0.00386527273803949	NaN	59.6731910705566
805	121.294425964355	-22.8616180419922	5.96784353256226	-0.0165892094373703	-0.0263294391334057	-0.0299008563160896	-0.00587495695799589	NaN	60.6472129821777
806	120.645080566406	-22.5369434356689	6.16264820098877	-0.0240567177534103	-0.00749832857400179	-0.0282774847000837	0.00159255252219737	NaN	60.3225402832031
807	121.943778991699	-22.8616180419922	6.16264820098877	-0.00782300252467394	-0.00847235135734081	-0.0149658378213644	-0.00295288790948689	NaN	60.9718894958496
808	120.645080566406	-22.8616180419922	5.83797359466553	-0.0136671401560307	-0.0130177913233638	-0.00977104809135199	-0.00230353930965066	NaN	60.3225402832031
809	121.294425964355	-23.1862907409668	5.96784353256226	0.00256657530553639	-0.00814767740666866	-0.00944637414067984	0.00808603875339031	NaN	60.6472129821777
810	120.645080566406	-22.5369434356689	5.83797359466553	-0.00360223650932312	0.00289124972186983	-0.00197886489331722	0.00451462110504508	NaN	60.3225402832031
811	120.645080566406	-22.2122688293457	5.90290880203247	-0.000680167751852423	0.020423661917448	0.00743668992072344	-0.00360223650932312	NaN	60.3225402832031
812	119.995727539063	-21.238245010376	5.77303886413574	0.0230210572481155	0.0363327041268349	0.040228795260191	-0.00327756232582033	NaN	59.9978637695313
813	121.294425964355	-23.1862907409668	6.16264820098877	0.0308132413774729	0.040228795260191	0.0353586822748184	-0.000680167751852423	NaN	60.6472129821777
814	119.346382141113	-22.8616180419922	5.70810413360596	0.0327612869441509	0.0395794473588467	0.0288651939481497	0.00289124972186983	NaN	59.6731910705566
815	119.995727539063	-21.8875942230225	5.70810413360596	0.0347093306481838	0.0363327041268349	0.0197743140161037	-0.000680167751852423	NaN	59.9978637695313
816	118.69702911377	-21.8875942230225	6.48732233047485	0.00906006153672934	0.0220470335334539	0.0103587592020631	0.000293855206109583	NaN	59.3485145568848
817	120.645080566406	-21.8875942230225	6.48732233047485	0.00906006153672934	0.0132808275520802	0.00678734155371785	0.000293855206109583	NaN	60.3225402832031
818	119.346382141113	-21.8875942230225	5.96784353256226	0.000618529506027699	0.00613799272105098	0.0126314787194133	0.00321592413820326	NaN	59.6731910705566
819	118.69702911377	-21.8875942230225	6.03277826309204	0.00289124972186983	0.00548864435404539	0.00354059832170606	0.00516396993771195	NaN	59.3485145568848
820	119.995727539063	-22.5369434356689	6.03277826309204	-0.00327756232582033	0.00906006153672934	0.0022419011220336	-0.00132951640989631	NaN	59.9978637695313
821	119.346382141113	-21.8875942230225	5.51329946517944	-0.00749832857400179	-0.00197886489331722	-0.0204853005707264	-0.00132951640989631	NaN	59.6731910705566
822	118.04768371582	-21.5629196166992	5.70810413360596	-0.032173577696085	-0.0402904339134693	-0.0299008563160896	0.00126787810586393	NaN	59.0238418579102
823	120.645080566406	-23.1862907409668	5.96784353256226	-0.0341216214001179	-0.0454852245748043	-0.038017712533474	0.00386527273803949	NaN	60.3225402832031
824	117.398338317871	-21.5629196166992	5.83797359466553	-0.0256800893694162	-0.0370436906814575	-0.0260047651827335	0.00873538758605719	NaN	58.6991691589355
825	118.04768371582	-23.1862907409668	6.29251766204834	-0.023407369852066	-0.017887907102704	-0.0240567177534103	-0.00165419070981443	NaN	59.0238418579102
826	118.04768371582	-23.1862907409668	6.29251766204834	-0.00977104809135199	-0.00912170019000769	-0.0253554154187441	-0.00197886489331722	NaN	59.0238418579102
827	119.346382141113	-23.1862907409668	5.64316940307617	-0.0149658378213644	-0.0107450718060136	-0.0100957229733467	0.00646266713738441	NaN	59.6731910705566
828	118.69702911377	-23.1862907409668	5.70810413360596	-0.0211346503347158	-0.0204853005707264	-0.0208099745213985	-0.000355493422830477	NaN	59.3485145568848
829	118.69702911377	-23.1862907409668	5.64316940307617	-0.0152905117720366	0.00938473641872406	-0.00652430532500148	0.00256657530553639	NaN	59.3485145568848
830	117.398338317871	-23.1862907409668	6.16264820098877	-0.00100484199356288	0.000293855206109583	-0.00392691092565656	-0.000355493422830477	NaN	58.6991691589355
831	117.398338317871	-23.51096534729	6.22758293151855	-0.00197886489331722	0.012956153601408	-0.00457625929266214	0.00418994715437293	NaN	58.6991691589355
832	118.69702911377	-23.1862907409668	6.29251766204834	0.01847561635077	0.0369820520281792	-3.08191010844894e-05	0.00256657530553639	NaN	59.3485145568848
833	117.398338317871	-21.8875942230225	5.57823419570923	0.0175015944987535	0.0412028171122074	0.000618529506027699	0.00159255252219737	NaN	58.6991691589355
834	117.398338317871	-22.8616180419922	5.64316940307617	0.0278911720961332	0.0350340083241463	0.00191722682211548	0.00289124972186983	NaN	58.6991691589355
835	119.995727539063	-22.8616180419922	5.90290880203247	0.0217223595827818	0.0353586822748184	-0.00295288790948689	0.00126787810586393	NaN	59.9978637695313
836	119.346382141113	-23.51096534729	6.03277826309204	0.00646266713738441	0.0223717093467712	0.0210730116814375	-0.00165419070981443	NaN	59.6731910705566
837	120.645080566406	-23.8356399536133	6.42238759994507	0.00548864435404539	0.0162028968334198	0.0113327819854021	0.00743668992072344	NaN	60.3225402832031
838	118.69702911377	-22.5369434356689	6.29251766204834	-0.000680167751852423	0.0103587592020631	0.0149041991680861	0.00483929552137852	NaN	59.3485145568848
839	119.346382141113	-21.8875942230225	5.57823419570923	0.00743668992072344	0.0200989879667759	0.0100340843200684	0.00289124972186983	NaN	59.6731910705566
840	119.346382141113	-21.8875942230225	5.70810413360596	0.00678734155371785	0.0155535480007529	0.000943203864153475	0.000293855206109583	NaN	59.6731910705566
841	119.995727539063	-22.2122688293457	5.77303886413574	-0.00197886489331722	-0.00490093370899558	-0.0182125810533762	-0.00847235135734081	NaN	59.9978637695313
842	119.995727539063	-22.2122688293457	6.48732233047485	-0.0341216214001179	-0.0425631552934647	-0.0295761823654175	0.00743668992072344	NaN	59.9978637695313
843	119.995727539063	-22.8616180419922	6.03277826309204	-0.0363943427801132	-0.0328229255974293	-0.02697878703475	-0.00327756232582033	NaN	59.9978637695313
844	119.995727539063	-22.5369434356689	6.03277826309204	-0.0217839982360601	-0.0334722734987736	-0.0331475995481014	0.00159255252219737	NaN	59.9978637695313
845	118.69702911377	-22.5369434356689	5.44836473464966	-0.0175632312893867	-0.0198359526693821	-0.028926832601428	-0.00165419070981443	NaN	59.3485145568848
846	120.645080566406	-23.1862907409668	5.70810413360596	-0.0191866029053926	-0.00555028254166245	-0.0198359526693821	-0.000680167751852423	NaN	60.3225402832031
847	121.294425964355	-23.51096534729	5.70810413360596	-0.00555028254166245	-0.0152905117720366	-0.00717365415766835	0.000618529506027699	NaN	60.6472129821777
848	120.645080566406	-22.8616180419922	5.96784353256226	-0.0113944197073579	-0.028926832601428	-0.00555028254166245	0.00516396993771195	NaN	60.3225402832031
849	121.294425964355	-23.1862907409668	6.22758293151855	-0.00749832857400179	0.000618529506027699	0.00711201597005129	0.000293855206109583	NaN	60.6472129821777
850	119.995727539063	-22.8616180419922	6.22758293151855	-0.00555028254166245	0.00289124972186983	-0.00684897974133492	-3.08191010844894e-05	NaN	59.9978637695313
851	119.346382141113	-22.2122688293457	5.51329946517944	0.00970941036939621	0.0145795252174139	0.0171769186854362	-0.00782300252467394	NaN	59.6731910705566
852	119.995727539063	-23.8356399536133	5.96784353256226	0.0259431265294552	0.0356833562254906	0.0295145437121391	0.000293855206109583	NaN	59.9978637695313
853	119.346382141113	-22.8616180419922	5.57823419570923	0.0269171483814716	0.0304885655641556	0.0350340083241463	-0.00360223650932312	NaN	59.6731910705566
854	120.645080566406	-24.1603145599365	5.83797359466553	0.0252937767654657	0.0376313999295235	0.0480209775269032	0.00711201597005129	NaN	60.3225402832031
855	120.645080566406	-24.1603145599365	6.16264820098877	0.0298392176628113	0.0330859608948231	0.0243197549134493	-0.00392691092565656	NaN	60.3225402832031
856	121.294425964355	-24.1603145599365	6.35745286941528	0.0145795252174139	0.0145795252174139	0.0168522447347641	-0.000680167751852423	NaN	60.6472129821777
857	120.645080566406	-23.8356399536133	5.64316940307617	0.0145795252174139	0.00711201597005129	0.0132808275520802	0.00418994715437293	NaN	60.3225402832031
858	121.294425964355	-25.1343383789063	5.96784353256226	0.00711201597005129	-0.00197886489331722	0.00841071270406246	0.000293855206109583	NaN	60.6472129821777
859	120.645080566406	-24.809663772583	5.90290880203247	0.0113327819854021	0.00743668992072344	0.0132808275520802	-0.00555028254166245	NaN	60.3225402832031
860	119.346382141113	-24.4849891662598	5.90290880203247	0.011982130818069	-0.00132951640989631	0.00548864435404539	-0.00425158534198999	NaN	59.6731910705566
861	119.346382141113	-23.51096534729	5.96784353256226	-0.000680167751852423	-0.0126931173726916	-0.0136671401560307	-0.0113944197073579	NaN	59.6731910705566
862	119.995727539063	-23.1862907409668	5.96784353256226	-0.02697878703475	-0.0454852245748043	-0.0337969474494457	0.000943203864153475	NaN	59.9978637695313
863	119.995727539063	-24.1603145599365	5.83797359466553	-0.0247060675173998	-0.0376930385828018	-0.0337969474494457	0.00646266713738441	NaN	59.9978637695313
864	121.294425964355	-24.1603145599365	5.77303886413574	-0.0208099745213985	-0.0428878292441368	-0.0295761823654175	0.00159255252219737	NaN	60.6472129821777
865	119.346382141113	-22.5369434356689	5.64316940307617	-0.0253554154187441	-0.0305502042174339	-0.023407369852066	-0.00619963090866804	NaN	59.6731910705566
866	120.645080566406	-23.8356399536133	6.16264820098877	-0.00814767740666866	-0.0211346503347158	-0.0198359526693821	-0.00587495695799589	NaN	60.3225402832031
867	121.294425964355	-23.8356399536133	6.16264820098877	-0.0123684434220195	-0.0149658378213644	-0.00619963090866804	-0.00100484199356288	NaN	60.6472129821777
868	120.645080566406	-23.1862907409668	7.13667106628418	-0.00684897974133492	-0.00587495695799589	-0.00944637414067984	0.011982130818069	NaN	60.3225402832031
869	120.645080566406	-24.1603145599365	5.90290880203247	-0.000355493422830477	-0.00522560812532902	0.00321592413820326	0.00321592413820326	NaN	60.3225402832031
870	119.346382141113	-22.2122688293457	5.70810413360596	0.00581331877037883	-0.00100484199356288	0.0022419011220336	0.00516396993771195	NaN	59.6731910705566
871	118.69702911377	-22.2122688293457	5.77303886413574	0.00483929552137852	0.0132808275520802	0.0145795252174139	-0.0113944197073579	NaN	59.3485145568848
872	121.294425964355	-23.1862907409668	6.22758293151855	0.0278911720961332	0.0386054255068302	0.0473716296255589	-0.00652430532500148	NaN	60.6472129821777
873	119.995727539063	-21.8875942230225	5.90290880203247	0.0243197549134493	0.0373067259788513	0.0353586822748184	0.00126787810586393	NaN	59.9978637695313
874	119.995727539063	-22.8616180419922	6.35745286941528	0.0262678004801273	0.0314625911414623	0.0298392176628113	-0.00230353930965066	NaN	59.9978637695313
875	121.294425964355	-22.8616180419922	5.77303886413574	0.0317872650921345	0.0317872650921345	0.0295145437121391	-0.00100484199356288	NaN	60.6472129821777
876	119.995727539063	-22.5369434356689	5.90290880203247	0.0171769186854362	0.020423661917448	0.00451462110504508	-0.00652430532500148	NaN	59.9978637695313
877	120.645080566406	-23.1862907409668	5.96784353256226	0.0155535480007529	0.013930176384747	0.00808603875339031	-0.00360223650932312	NaN	60.3225402832031
878	119.995727539063	-23.1862907409668	5.90290880203247	0.00418994715437293	0.00776136433705688	0.000943203864153475	0.01100810803473	NaN	59.9978637695313
879	119.995727539063	-22.5369434356689	5.96784353256226	0.00516396993771195	0.00548864435404539	0.0113327819854021	-0.00197886489331722	NaN	59.9978637695313
880	119.346382141113	-22.8616180419922	5.83797359466553	0.0103587592020631	0.00776136433705688	0.000618529506027699	0.00159255252219737	NaN	59.6731910705566
881	121.294425964355	-22.8616180419922	5.77303886413574	-0.00587495695799589	-0.00717365415766835	-0.0208099745213985	-0.00652430532500148	NaN	60.6472129821777
882	121.294425964355	-23.1862907409668	5.77303886413574	-0.0172385573387146	-0.0370436906814575	-0.039641086012125	-0.000680167751852423	NaN	60.6472129821777
883	119.346382141113	-22.2122688293457	5.64316940307617	-0.032173577696085	-0.0412644557654858	-0.0292515084147453	0.00289124972186983	NaN	59.6731910705566
884	120.645080566406	-22.5369434356689	5.64316940307617	-0.0260047651827335	-0.0350956469774246	-0.0360696688294411	-0.00197886489331722	NaN	60.3225402832031
885	119.346382141113	-21.8875942230225	5.31849479675293	-0.00879702530801296	-0.0237320438027382	-0.0311995539814234	0.000293855206109583	NaN	59.6731910705566
886	120.645080566406	-23.51096534729	5.83797359466553	-0.00749832857400179	-0.0113944197073579	-0.0250307414680719	-0.00619963090866804	NaN	60.3225402832031
887	121.294425964355	-23.1862907409668	5.70810413360596	-0.0107450718060136	-0.0113944197073579	-0.0107450718060136	0.00126787810586393	NaN	60.6472129821777
888	120.645080566406	-23.1862907409668	5.64316940307617	-0.0104203969240189	-0.0152905117720366	-0.00360223650932312	0.00321592413820326	NaN	60.3225402832031
889	120.645080566406	-23.1862907409668	5.64316940307617	-0.00165419070981443	-0.0107450718060136	-0.00522560812532902	0.00191722682211548	NaN	60.3225402832031
890	120.645080566406	-23.51096534729	6.09771347045898	0.00159255252219737	0.000618529506027699	-0.00587495695799589	-0.00360223650932312	NaN	60.3225402832031
891	119.346382141113	-22.5369434356689	5.77303886413574	0.00354059832170606	0.0106834331527352	0.00159255252219737	-0.00295288790948689	NaN	59.6731910705566
892	119.346382141113	-22.2122688293457	6.22758293151855	0.0233457311987877	0.0412028171122074	0.0295145437121391	-0.00230353930965066	NaN	59.6731910705566
893	120.645080566406	-23.1862907409668	5.77303886413574	0.0262678004801273	0.0353586822748184	0.0369820520281792	-0.00132951640989631	NaN	60.3225402832031
894	118.69702911377	-21.8875942230225	6.5522575378418	0.0324366129934788	0.0356833562254906	0.0295145437121391	0.00321592413820326	NaN	59.3485145568848
895	119.346382141113	-21.8875942230225	6.35745286941528	0.0321119390428066	0.0317872650921345	0.0233457311987877	-0.00327756232582033	NaN	59.6731910705566
896	119.346382141113	-21.8875942230225	5.96784353256226	0.0162028968334198	0.0230210572481155	0.0149041991680861	0.00483929552137852	NaN	59.6731910705566
897	119.346382141113	-21.5629196166992	5.77303886413574	0.0152288740500808	0.0132808275520802	0.0168522447347641	-0.00360223650932312	NaN	59.6731910705566
898	118.69702911377	-21.8875942230225	6.09771347045898	0.00678734155371785	0.00354059832170606	0.0136055024340749	0.00354059832170606	NaN	59.3485145568848
899	121.294425964355	-22.8616180419922	5.96784353256226	0.00483929552137852	0.0103587592020631	0.00873538758605719	-0.00360223650932312	NaN	60.6472129821777
900	119.346382141113	-22.5369434356689	5.70810413360596	0.00451462110504508	0.0100340843200684	-0.000680167751852423	-0.00977104809135199	NaN	59.6731910705566
901	119.346382141113	-21.8875942230225	5.70810413360596	-0.000680167751852423	-0.00100484199356288	-0.0198359526693821	-0.00295288790948689	NaN	59.6731910705566
902	119.995727539063	-23.1862907409668	6.03277826309204	-0.0331475995481014	-0.0386670641601086	-0.0354203209280968	-0.000680167751852423	NaN	59.9978637695313
903	118.69702911377	-22.5369434356689	6.03277826309204	-0.032173577696085	-0.0454852245748043	-0.0250307414680719	0.00451462110504508	NaN	59.3485145568848
904	119.995727539063	-21.8875942230225	6.35745286941528	-0.0266541130840778	-0.032173577696085	-0.032173577696085	0.00126787810586393	NaN	59.9978637695313
905	118.04768371582	-21.238245010376	5.77303886413574	-0.0224333461374044	-0.0237320438027382	-0.0334722734987736	0.00516396993771195	NaN	59.0238418579102
906	119.995727539063	-23.1862907409668	5.70810413360596	-0.0198359526693821	-0.017887907102704	-0.0227580219507217	-0.00684897974133492	NaN	59.9978637695313
907	118.69702911377	-22.5369434356689	5.51329946517944	-0.0139918150380254	-0.0133424662053585	-0.0117190945893526	-0.00587495695799589	NaN	59.3485145568848
908	116.748985290527	-22.2122688293457	5.90290880203247	-0.00977104809135199	-0.0240567177534103	-0.0152905117720366	0.00906006153672934	NaN	58.3744926452637
909	117.398338317871	-21.8875942230225	5.83797359466553	-0.0146411629393697	-0.00847235135734081	-0.00457625929266214	0.00841071270406246	NaN	58.6991691589355
910	117.398338317871	-22.8616180419922	5.96784353256226	0.000618529506027699	0.00418994715437293	-0.00490093370899558	-0.000680167751852423	NaN	58.6991691589355
911	119.346382141113	-22.2122688293457	6.09771347045898	0.000943203864153475	0.0136055024340749	0.00678734155371785	0.00289124972186983	NaN	59.6731910705566
912	118.69702911377	-23.1862907409668	5.90290880203247	0.0188002903014421	0.0356833562254906	0.0324366129934788	-0.00132951640989631	NaN	59.3485145568848
913	118.69702911377	-21.5629196166992	5.57823419570923	0.0226963832974434	0.0259431265294552	0.0369820520281792	-0.00490093370899558	NaN	59.3485145568848
914	117.398338317871	-21.8875942230225	5.57823419570923	0.0220470335334539	0.0379560738801956	0.0431508645415306	-0.00230353930965066	NaN	58.6991691589355
915	117.398338317871	-21.238245010376	5.64316940307617	0.0278911720961332	0.0301638916134834	0.0282158460468054	0.00191722682211548	NaN	58.6991691589355
916	117.398338317871	-21.8875942230225	6.03277826309204	0.0100340843200684	0.0213976856321096	0.00451462110504508	-0.00197886489331722	NaN	58.6991691589355
917	118.04768371582	-21.238245010376	5.70810413360596	-0.0026282137259841	0.0171769186854362	0.011982130818069	-0.00490093370899558	NaN	59.0238418579102
918	116.099639892578	-21.8875942230225	5.70810413360596	0.00289124972186983	0.00613799272105098	0.00516396993771195	0.00126787810586393	NaN	58.0498199462891
919	119.346382141113	-22.5369434356689	5.70810413360596	0.00711201597005129	0.00386527273803949	0.0113327819854021	0.00613799272105098	NaN	59.6731910705566
920	118.69702911377	-22.8616180419922	5.77303886413574	0.00483929552137852	0.012956153601408	-0.00295288790948689	0.00451462110504508	NaN	59.3485145568848
921	119.346382141113	-21.238245010376	5.70810413360596	-0.000680167751852423	-0.0217839982360601	-0.0201606266200542	-0.00652430532500148	NaN	59.6731910705566
922	119.995727539063	-23.1862907409668	5.96784353256226	-0.0146411629393697	-0.0324982516467571	-0.0324982516467571	0.00354059832170606	NaN	59.9978637695313
923	118.69702911377	-21.238245010376	6.16264820098877	-0.0263294391334057	-0.0425631552934647	-0.0305502042174339	0.0022419011220336	NaN	59.3485145568848
924	120.645080566406	-22.5369434356689	5.96784353256226	-0.0240567177534103	-0.0331475995481014	-0.03444629535079	-0.000680167751852423	NaN	60.3225402832031
925	118.69702911377	-20.9135704040527	5.64316940307617	-0.017887907102704	-0.0256800893694162	-0.0247060675173998	-0.0026282137259841	NaN	59.3485145568848
926	119.346382141113	-21.8875942230225	5.96784353256226	-0.0175632312893867	-0.0146411629393697	-0.0175632312893867	-0.00457625929266214	NaN	59.6731910705566
927	118.69702911377	-20.9135704040527	5.90290880203247	-0.0113944197073579	-0.00522560812532902	-0.0100957229733467	-0.00555028254166245	NaN	59.3485145568848
928	119.346382141113	-21.8875942230225	5.96784353256226	-0.00360223650932312	-0.0117190945893526	-0.0152905117720366	0.00970941036939621	NaN	59.6731910705566
929	119.346382141113	-21.238245010376	5.77303886413574	-0.00912170019000769	-0.00912170019000769	-0.0110697457566857	0.00289124972186983	NaN	59.6731910705566
930	121.294425964355	-22.8616180419922	5.70810413360596	-0.00392691092565656	0.00418994715437293	-0.0120437685400248	-0.000355493422830477	NaN	60.6472129821777
931	119.346382141113	-21.5629196166992	6.42238759994507	0.0022419011220336	0.00289124972186983	-0.000355493422830477	0.0022419011220336	NaN	59.6731910705566
932	121.294425964355	-22.8616180419922	6.48732233047485	0.0272418223321438	0.0350340083241463	-0.00587495695799589	0.00321592413820326	NaN	60.6472129821777
933	119.346382141113	-22.8616180419922	6.09771347045898	0.0259431265294552	0.0314625911414623	0.00743668992072344	0.00581331877037883	NaN	59.6731910705566
934	122.593124389648	-24.1603145599365	6.22758293151855	0.0324366129934788	0.0379560738801956	-0.00944637414067984	-3.08191010844894e-05	NaN	61.2965621948242
935	118.04768371582	-21.5629196166992	5.96784353256226	0.0347093306481838	0.025618452578783	-0.00230353930965066	0.00808603875339031	NaN	59.0238418579102
936	120.645080566406	-23.1862907409668	5.64316940307617	0.0200989879667759	0.012956153601408	0.0145795252174139	0.00451462110504508	NaN	60.3225402832031
937	119.995727539063	-22.5369434356689	6.03277826309204	0.00613799272105098	0.00289124972186983	0.0132808275520802	-0.00847235135734081	NaN	59.9978637695313
938	119.346382141113	-23.1862907409668	5.90290880203247	0.00938473641872406	0.00126787810586393	0.0123068047687411	-0.0026282137259841	NaN	59.6731910705566
939	119.346382141113	-22.8616180419922	5.90290880203247	0.00386527273803949	0.000618529506027699	0.00581331877037883	0.00126787810586393	NaN	59.6731910705566
940	119.995727539063	-22.5369434356689	5.90290880203247	0.0113327819854021	0.00321592413820326	0.00548864435404539	-0.00132951640989631	NaN	59.9978637695313
941	119.995727539063	-22.8616180419922	5.90290880203247	-0.00100484199356288	-0.00977104809135199	-0.00619963090866804	-0.0026282137259841	NaN	59.9978637695313
942	121.294425964355	-23.8356399536133	5.83797359466553	-0.00684897974133492	-0.0389917381107807	-0.0337969474494457	0.00126787810586393	NaN	60.6472129821777
943	119.346382141113	-22.2122688293457	5.57823419570923	-0.0324982516467571	-0.0422384813427925	-0.0253554154187441	0.00126787810586393	NaN	59.6731910705566
944	121.943778991699	-23.8356399536133	5.96784353256226	-0.0230826959013939	-0.043212503194809	-0.0347709693014622	-0.00619963090866804	NaN	60.9718894958496
945	120.645080566406	-21.8875942230225	5.70810413360596	-0.017887907102704	-0.0266541130840778	-0.0175632312893867	0.00646266713738441	NaN	60.3225402832031
946	119.995727539063	-22.5369434356689	5.64316940307617	-0.0117190945893526	-0.0172385573387146	-0.0152905117720366	-0.000355493422830477	NaN	59.9978637695313
947	119.346382141113	-22.2122688293457	5.83797359466553	-0.0123684434220195	-0.0152905117720366	-0.00619963090866804	-0.00100484199356288	NaN	59.6731910705566
948	119.995727539063	-22.5369434356689	5.90290880203247	-0.00392691092565656	-0.0107450718060136	-0.00360223650932312	0.00906006153672934	NaN	59.9978637695313
949	119.346382141113	-21.8875942230225	5.77303886413574	-0.00619963090866804	-0.0253554154187441	-0.00879702530801296	0.000293855206109583	NaN	59.6731910705566
950	122.593124389648	-23.51096534729	5.96784353256226	0.00516396993771195	0.00613799272105098	-0.00457625929266214	-0.0026282137259841	NaN	61.2965621948242
951	119.995727539063	-23.1862907409668	5.44836473464966	0.0200989879667759	0.0123068047687411	0.00581331877037883	0.00126787810586393	NaN	59.9978637695313
952	122.593124389648	-23.1862907409668	6.16264820098877	0.0191249661147594	0.0412028171122074	0.0272418223321438	-0.00652430532500148	NaN	61.2965621948242
953	118.69702911377	-21.5629196166992	6.03277826309204	0.0233457311987877	0.0353586822748184	0.0272418223321438	0.000618529506027699	NaN	59.3485145568848
954	121.943778991699	-22.8616180419922	5.70810413360596	0.0324366129934788	0.0450989119708538	0.0194496400654316	0.00321592413820326	NaN	60.9718894958496
955	119.995727539063	-22.2122688293457	5.77303886413574	0.0376313999295235	0.0353586822748184	0.0285405199974775	0.00711201597005129	NaN	59.9978637695313
956	119.995727539063	-21.8875942230225	5.70810413360596	0.0145795252174139	0.0233457311987877	0.00841071270406246	0.000618529506027699	NaN	59.9978637695313
957	118.69702911377	-21.8875942230225	5.57823419570923	0.0126314787194133	0.0194496400654316	0.0126314787194133	0.00354059832170606	NaN	59.3485145568848
958	119.995727539063	-22.2122688293457	5.96784353256226	0.0100340843200684	0.0103587592020631	0.011982130818069	0.00159255252219737	NaN	59.9978637695313
959	119.346382141113	-22.2122688293457	6.03277826309204	0.00256657530553639	0.00743668992072344	0.00711201597005129	0.00581331877037883	NaN	59.6731910705566
960	122.593124389648	-22.8616180419922	5.64316940307617	0.0103587592020631	0.00808603875339031	0.00191722682211548	0.00159255252219737	NaN	61.2965621948242
961	119.346382141113	-23.1862907409668	5.83797359466553	-0.00327756232582033	-0.00165419070981443	-0.0104203969240189	0.000943203864153475	NaN	59.6731910705566
962	121.294425964355	-22.8616180419922	5.96784353256226	-0.0201606266200542	-0.0383423902094364	-0.0360696688294411	-0.00360223650932312	NaN	60.6472129821777
963	119.346382141113	-21.8875942230225	5.70810413360596	-0.0295761823654175	-0.0354203209280968	-0.0308748781681061	0.00678734155371785	NaN	59.6731910705566
964	121.294425964355	-23.1862907409668	6.09771347045898	-0.0250307414680719	-0.0360696688294411	-0.0295761823654175	0.00321592413820326	NaN	60.6472129821777
965	120.645080566406	-23.1862907409668	6.22758293151855	-0.00847235135734081	-0.023407369852066	-0.0185372550040483	0.00289124972186983	NaN	60.3225402832031
966	120.645080566406	-22.5369434356689	5.70810413360596	-0.00749832857400179	-0.0195112787187099	-0.0195112787187099	0.00126787810586393	NaN	60.3225402832031
967	119.346382141113	-22.5369434356689	5.51329946517944	-0.0143164889886975	-0.0143164889886975	-0.0143164889886975	0.00451462110504508	NaN	59.6731910705566
968	120.645080566406	-22.2122688293457	5.70810413360596	-0.00100484199356288	-0.00912170019000769	-0.00619963090866804	0.0106834331527352	NaN	60.3225402832031
969	121.294425964355	-22.8616180419922	5.70810413360596	0.00386527273803949	-0.00619963090866804	-0.00392691092565656	0.00418994715437293	NaN	60.6472129821777
970	122.593124389648	-23.51096534729	5.96784353256226	0.01100810803473	0.00354059832170606	-0.00684897974133492	0.00256657530553639	NaN	61.2965621948242
971	120.645080566406	-23.1862907409668	6.03277826309204	0.0123068047687411	0.0197743140161037	0.011982130818069	-0.00100484199356288	NaN	60.3225402832031
972	120.645080566406	-23.1862907409668	5.83797359466553	0.0181509424000978	0.0327612869441509	0.0425015166401863	0.00451462110504508	NaN	60.3225402832031
973	119.346382141113	-22.2122688293457	5.38343000411987	0.0363327041268349	0.0376313999295235	0.0340599827468395	0.00613799272105098	NaN	59.6731910705566
974	120.645080566406	-22.8616180419922	5.51329946517944	0.0230210572481155	0.0399041213095188	0.0343846566975117	-3.08191010844894e-05	NaN	60.3225402832031
975	119.995727539063	-22.8616180419922	5.70810413360596	0.036657378077507	0.0337353087961674	0.0223717093467712	0.00451462110504508	NaN	59.9978637695313
976	119.995727539063	-22.5369434356689	5.57823419570923	0.0259431265294552	0.0165275707840919	0.0100340843200684	0.00289124972186983	NaN	59.9978637695313
977	119.346382141113	-21.5629196166992	5.77303886413574	0.01100810803473	0.0136055024340749	0.0149041991680861	0.00191722682211548	NaN	59.6731910705566
978	119.995727539063	-22.2122688293457	5.70810413360596	0.00711201597005129	0.00581331877037883	0.0106834331527352	0.01100810803473	NaN	59.9978637695313
979	121.294425964355	-23.51096534729	5.38343000411987	0.00613799272105098	0.0106834331527352	0.00581331877037883	0.000618529506027699	NaN	60.6472129821777
980	121.943778991699	-23.1862907409668	5.70810413360596	0.00906006153672934	0.00418994715437293	-0.000680167751852423	0.0022419011220336	NaN	60.9718894958496
981	120.645080566406	-23.8356399536133	5.96784353256226	0.00289124972186983	0.00126787810586393	-0.0224333461374044	-0.00197886489331722	NaN	60.3225402832031
982	119.995727539063	-22.5369434356689	5.96784353256226	-0.0311995539814234	-0.0415891297161579	-0.0406151078641415	-0.00392691092565656	NaN	59.9978637695313
983	120.645080566406	-23.1862907409668	5.96784353256226	-0.0237320438027382	-0.0393164120614529	-0.02697878703475	0.00191722682211548	NaN	60.3225402832031
984	119.995727539063	-22.8616180419922	5.64316940307617	-0.0308748781681061	-0.0422384813427925	-0.032173577696085	-0.00392691092565656	NaN	59.9978637695313
985	120.645080566406	-23.1862907409668	5.77303886413574	-0.00165419070981443	-0.023407369852066	-0.0341216214001179	0.00191722682211548	NaN	60.3225402832031
986	121.294425964355	-23.51096534729	5.83797359466553	-0.00360223650932312	-0.0175632312893867	-0.0191866029053926	-0.00392691092565656	NaN	60.6472129821777
987	121.294425964355	-23.8356399536133	5.90290880203247	-0.0204853005707264	-0.0136671401560307	-0.0208099745213985	-0.00490093370899558	NaN	60.6472129821777
988	121.943778991699	-23.1862907409668	6.03277826309204	-0.00392691092565656	-0.0165892094373703	0.00581331877037883	-0.00197886489331722	NaN	60.9718894958496
989	121.943778991699	-24.4849891662598	6.35745286941528	-0.00619963090866804	0.0152288740500808	-0.00782300252467394	-0.00100484199356288	NaN	60.9718894958496
990	120.645080566406	-22.5369434356689	5.83797359466553	0.00354059832170606	-0.00749832857400179	0.00289124972186983	-0.00360223650932312	NaN	60.3225402832031
991	121.294425964355	-23.51096534729	5.96784353256226	0.00191722682211548	0.0168522447347641	0.00711201597005129	0.000943203864153475	NaN	60.6472129821777
992	120.645080566406	-22.5369434356689	5.96784353256226	0.0249691028147936	0.0340599827468395	0.0369820520281792	-0.00717365415766835	NaN	60.3225402832031
993	120.645080566406	-23.51096534729	5.90290880203247	0.0233457311987877	0.040228795260191	0.0324366129934788	0.00191722682211548	NaN	60.3225402832031
994	119.995727539063	-21.8875942230225	5.83797359466553	0.0269171483814716	0.0415274947881699	0.0343846566975117	-0.0026282137259841	NaN	59.9978637695313
995	121.294425964355	-24.1603145599365	7.00680112838745	0.0278911720961332	0.0447742342948914	0.0197743140161037	-0.000680167751852423	NaN	60.6472129821777
996	121.294425964355	-22.8616180419922	6.87693166732788	0.020423661917448	0.0197743140161037	0.0132808275520802	-0.00717365415766835	NaN	60.6472129821777
997	121.943778991699	-24.1603145599365	6.68212699890137	0.012956153601408	0.0116574559360743	0.012956153601408	-0.00847235135734081	NaN	60.9718894958496
998	121.943778991699	-23.1862907409668	5.90290880203247	0.00906006153672934	0.00970941036939621	0.0158782228827477	-0.00425158534198999	NaN	60.9718894958496
999	121.294425964355	-23.51096534729	6.03277826309204	-0.00100484199356288	0.01100810803473	0.0126314787194133	-0.00360223650932312	NaN	60.6472129821777
1000	119.995727539063	-23.51096534729	6.09771347045898	0.00808603875339031	0.013930176384747	-3.08191010844894e-05	-0.00522560812532902	NaN	59.9978637695313
1001	119.995727539063	-22.8616180419922	6.22758293151855	-0.00360223650932312	-0.0143164889886975	-0.0175632312893867	-0.0113944197073579	NaN	59.9978637695313
1002	119.346382141113	-22.5369434356689	6.03277826309204	-0.0357449948787689	-0.0347709693014622	-0.0399657599627972	-0.00652430532500148	NaN	59.6731910705566
1003	121.943778991699	-24.1603145599365	5.96784353256226	-0.0295761823654175	-0.0425631552934647	-0.0360696688294411	0.000618529506027699	NaN	60.9718894958496
1004	119.346382141113	-22.5369434356689	5.64316940307617	-0.0217839982360601	-0.0354203209280968	-0.0260047651827335	-0.000680167751852423	NaN	59.6731910705566
1005	118.69702911377	-22.8616180419922	6.03277826309204	-0.0237320438027382	-0.0266541130840778	-0.02697878703475	-0.00490093370899558	NaN	59.3485145568848
1006	121.294425964355	-23.8356399536133	6.03277826309204	-0.0133424662053585	-0.0139918150380254	-0.0133424662053585	-0.0100957229733467	NaN	60.6472129821777
1007	120.645080566406	-23.8356399536133	6.09771347045898	-0.017887907102704	-0.0162645354866982	-0.0172385573387146	0.0022419011220336	NaN	60.3225402832031
1008	119.995727539063	-23.51096534729	6.35745286941528	-0.00847235135734081	0.000618529506027699	0.000293855206109583	0.00191722682211548	NaN	59.9978637695313
1009	118.04768371582	-23.1862907409668	6.09771347045898	-0.00327756232582033	-0.00327756232582033	-0.00912170019000769	-0.00392691092565656	NaN	59.0238418579102
1010	118.69702911377	-22.5369434356689	5.25356006622314	-0.00522560812532902	-0.00457625929266214	0.0022419011220336	-0.00912170019000769	NaN	59.3485145568848
1011	118.04768371582	-22.8616180419922	5.77303886413574	0.00776136433705688	0.0158782228827477	0.00451462110504508	0.00289124972186983	NaN	59.0238418579102
1012	118.04768371582	-22.5369434356689	5.77303886413574	0.0220470335334539	0.0369820520281792	0.0399041213095188	-0.00879702530801296	NaN	59.0238418579102
1013	119.346382141113	-24.1603145599365	6.16264820098877	0.0226963832974434	0.0379560738801956	0.0233457311987877	-0.00652430532500148	NaN	59.6731910705566
1014	117.398338317871	-22.2122688293457	6.03277826309204	0.0162028968334198	0.0314625911414623	0.0587352328002453	-0.00100484199356288	NaN	58.6991691589355
1015	118.69702911377	-22.5369434356689	6.16264820098877	0.020423661917448	0.0298392176628113	0.00581331877037883	0.00451462110504508	NaN	59.3485145568848
1016	119.346382141113	-23.1862907409668	5.57823419570923	0.0100340843200684	0.01847561635077	0.0168522447347641	-0.00132951640989631	NaN	59.6731910705566
1017	119.346382141113	-23.8356399536133	5.90290880203247	0.000943203864153475	0.0191249661147594	0.00873538758605719	0.00321592413820326	NaN	59.6731910705566
1018	119.995727539063	-22.8616180419922	5.96784353256226	-0.00457625929266214	0.00386527273803949	0.00938473641872406	0.00289124972186983	NaN	59.9978637695313
1019	118.69702911377	-23.8356399536133	6.09771347045898	0.00256657530553639	0.00289124972186983	-0.00555028254166245	-0.00360223650932312	NaN	59.3485145568848
1020	117.398338317871	-22.2122688293457	5.70810413360596	0.00191722682211548	0.00646266713738441	0.00581331877037883	-3.08191010844894e-05	NaN	58.6991691589355
1021	118.04768371582	-23.1862907409668	5.57823419570923	-0.00555028254166245	0.00386527273803949	-0.0204853005707264	-3.08191010844894e-05	NaN	59.0238418579102
1022	117.398338317871	-22.2122688293457	5.31849479675293	-0.0201606266200542	-0.0334722734987736	-0.0334722734987736	-0.00652430532500148	NaN	58.6991691589355
1023	119.995727539063	-24.1603145599365	5.96784353256226	-0.0412644557654858	-0.0357449948787689	-0.0315242260694504	0.00256657530553639	NaN	59.9978637695313
1024	118.04768371582	-22.8616180419922	5.64316940307617	-0.0315242260694504	-0.0337969474494457	-0.0315242260694504	0.00418994715437293	NaN	59.0238418579102
1025	117.398338317871	-22.8616180419922	5.83797359466553	-0.0279528107494116	-0.0318489037454128	-0.0354203209280968	-0.00360223650932312	NaN	58.6991691589355
1026	116.748985290527	-23.1862907409668	6.22758293151855	-0.0250307414680719	-0.0162645354866982	-0.0217839982360601	-0.00165419070981443	NaN	58.3744926452637
1027	118.04768371582	-23.8356399536133	6.22758293151855	-0.0175632312893867	-0.0149658378213644	-0.00879702530801296	-0.000355493422830477	NaN	59.0238418579102
1028	117.398338317871	-23.51096534729	5.83797359466553	-0.0169138833880424	-0.00165419070981443	-0.0110697457566857	0.000943203864153475	NaN	58.6991691589355
1029	118.69702911377	-22.8616180419922	5.64316940307617	-0.0136671401560307	-0.00457625929266214	-0.00749832857400179	0.00418994715437293	NaN	59.3485145568848
1030	116.748985290527	-22.2122688293457	5.64316940307617	0.000618529506027699	-0.00879702530801296	-0.00619963090866804	0.00678734155371785	NaN	58.3744926452637
1031	118.04768371582	-22.8616180419922	5.83797359466553	0.00159255252219737	0.0191249661147594	-0.00165419070981443	-0.00197886489331722	NaN	59.0238418579102
1032	117.398338317871	-22.2122688293457	5.90290880203247	0.0207483377307653	0.0386054255068302	0.0282158460468054	-0.000680167751852423	NaN	58.6991691589355
1033	121.294425964355	-23.8356399536133	6.35745286941528	0.0207483377307653	0.0408781431615353	0.0262678004801273	0.00613799272105098	NaN	60.6472129821777
1034	119.995727539063	-22.8616180419922	5.83797359466553	0.0265924744307995	0.041852168738842	0.0496443510055542	0.000618529506027699	NaN	59.9978637695313
1035	119.346382141113	-22.8616180419922	5.64316940307617	0.0217223595827818	0.036657378077507	0.0132808275520802	0.00289124972186983	NaN	59.6731910705566
1036	118.04768371582	-22.8616180419922	5.90290880203247	0.020423661917448	0.0285405199974775	0.00970941036939621	-0.00652430532500148	NaN	59.0238418579102
1037	121.294425964355	-23.8356399536133	6.8119969367981	0.00516396993771195	0.00678734155371785	0.0126314787194133	0.00191722682211548	NaN	60.6472129821777
1038	119.346382141113	-22.8616180419922	6.87693166732788	0.00613799272105098	0.00776136433705688	0.0191249661147594	0.00354059832170606	NaN	59.6731910705566
1039	120.645080566406	-22.8616180419922	6.16264820098877	0.00743668992072344	0.00938473641872406	0.0116574559360743	0.00646266713738441	NaN	60.3225402832031
1040	118.69702911377	-22.2122688293457	5.57823419570923	-0.000680167751852423	0.0106834331527352	0.0103587592020631	0.00776136433705688	NaN	59.3485145568848
1041	119.346382141113	-23.8356399536133	5.77303886413574	0.00906006153672934	0.0022419011220336	-0.0276281367987394	-0.00165419070981443	NaN	59.6731910705566
1042	121.294425964355	-23.8356399536133	5.90290880203247	-0.0341216214001179	-0.038017712533474	-0.0334722734987736	0.00126787810586393	NaN	60.6472129821777
1043	120.645080566406	-22.8616180419922	6.87693166732788	-0.0224333461374044	-0.0438618510961533	-0.0412644557654858	0.000618529506027699	NaN	60.3225402832031
1044	120.645080566406	-23.51096534729	6.8119969367981	-0.023407369852066	-0.0363943427801132	-0.0276281367987394	0.00516396993771195	NaN	60.3225402832031
1045	120.645080566406	-22.8616180419922	6.22758293151855	-0.0149658378213644	-0.0247060675173998	-0.0243813935667276	0.00776136433705688	NaN	60.3225402832031
1046	119.346382141113	-22.8616180419922	5.70810413360596	-0.00782300252467394	-0.0126931173726916	-0.0230826959013939	-0.00392691092565656	NaN	59.6731910705566
1047	120.645080566406	-22.8616180419922	5.64316940307617	-0.0107450718060136	-0.0126931173726916	-0.00652430532500148	-0.00392691092565656	NaN	60.3225402832031
1048	119.346382141113	-22.2122688293457	5.57823419570923	-0.00555028254166245	-0.00197886489331722	-0.000355493422830477	0.00646266713738441	NaN	59.6731910705566
1049	120.645080566406	-22.8616180419922	5.83797359466553	-3.08191010844894e-05	0.0149041991680861	-0.00912170019000769	0.00483929552137852	NaN	60.3225402832031
1050	120.645080566406	-24.1603145599365	5.64316940307617	0.00613799272105098	0.0136055024340749	-0.00879702530801296	0.00646266713738441	NaN	60.3225402832031
1051	121.294425964355	-22.8616180419922	5.57823419570923	0.00159255252219737	0.0142548503354192	0.00938473641872406	-0.00197886489331722	NaN	60.6472129821777
1052	119.995727539063	-23.51096534729	5.90290880203247	0.0207483377307653	0.0321119390428066	0.0295145437121391	-0.00295288790948689	NaN	59.9978637695313
1053	119.995727539063	-23.1862907409668	5.77303886413574	0.0304885655641556	0.029189869761467	0.0369820520281792	0.00841071270406246	NaN	59.9978637695313
1054	119.995727539063	-23.51096534729	5.64316940307617	0.0265924744307995	0.0412028171122074	0.0262678004801273	-0.00425158534198999	NaN	59.9978637695313
1055	120.645080566406	-22.8616180419922	5.44836473464966	0.0295145437121391	0.0304885655641556	0.0168522447347641	-0.00360223650932312	NaN	60.3225402832031
1056	119.346382141113	-22.8616180419922	5.90290880203247	0.0149041991680861	0.0239950809627771	0.01100810803473	-0.00327756232582033	NaN	59.6731910705566
1057	119.995727539063	-22.5369434356689	6.03277826309204	0.00873538758605719	0.0149041991680861	0.00451462110504508	-0.00425158534198999	NaN	59.9978637695313
1058	119.995727539063	-23.51096534729	5.96784353256226	0.000943203864153475	0.00711201597005129	0.00841071270406246	-0.00327756232582033	NaN	59.9978637695313
1059	120.645080566406	-23.51096534729	5.51329946517944	0.00711201597005129	0.00841071270406246	0.0103587592020631	0.00711201597005129	NaN	60.3225402832031
1060	119.346382141113	-23.51096534729	5.38343000411987	0.0100340843200684	0.0022419011220336	-0.00977104809135199	-0.00327756232582033	NaN	59.6731910705566
1061	121.943778991699	-24.1603145599365	5.77303886413574	-0.00360223650932312	-0.0110697457566857	-0.0221086721867323	0.000943203864153475	NaN	60.9718894958496
1062	121.294425964355	-24.1603145599365	6.87693166732788	-0.0256800893694162	-0.0357449948787689	-0.048407293856144	0.00386527273803949	NaN	60.6472129821777
1063	119.995727539063	-22.8616180419922	6.8119969367981	-0.0386670641601086	-0.0360696688294411	-0.03444629535079	0.00483929552137852	NaN	59.9978637695313
1064	121.294425964355	-24.809663772583	6.35745286941528	-0.017887907102704	-0.0399657599627972	-0.032173577696085	0.00613799272105098	NaN	60.6472129821777
1065	120.645080566406	-24.4849891662598	5.77303886413574	-0.0172385573387146	-0.0286021586507559	-0.0286021586507559	0.00256657530553639	NaN	60.3225402832031
1066	119.995727539063	-23.51096534729	5.70810413360596	-0.0149658378213644	-0.0165892094373703	-0.0175632312893867	0.00646266713738441	NaN	59.9978637695313
1067	120.645080566406	-23.51096534729	5.70810413360596	-0.0136671401560307	-0.0152905117720366	-0.0149658378213644	0.00321592413820326	NaN	60.3225402832031
1068	119.346382141113	-23.8356399536133	5.90290880203247	-0.00879702530801296	-0.0198359526693821	0.000943203864153475	0.00808603875339031	NaN	59.6731910705566
1069	121.294425964355	-24.809663772583	5.96784353256226	0.00483929552137852	-0.00619963090866804	0.00451462110504508	-0.00230353930965066	NaN	60.6472129821777
1070	120.645080566406	-24.4849891662598	6.16264820098877	-0.00100484199356288	-0.0100957229733467	-0.0113944197073579	0.000943203864153475	NaN	60.3225402832031
1071	121.943778991699	-24.4849891662598	5.96784353256226	0.00581331877037883	0.00256657530553639	0.00970941036939621	-0.00684897974133492	NaN	60.9718894958496
1072	121.294425964355	-25.1343383789063	6.03277826309204	0.0226963832974434	0.0272418223321438	0.0327612869441509	0.000293855206109583	NaN	60.6472129821777
1073	119.346382141113	-23.1862907409668	5.70810413360596	0.0308132413774729	0.0295145437121391	0.0350340083241463	0.000293855206109583	NaN	59.6731910705566
1074	121.943778991699	-25.1343383789063	6.16264820098877	0.0337353087961674	0.0217223595827818	0.0441248863935471	0.00938473641872406	NaN	60.9718894958496
1075	121.294425964355	-24.4849891662598	6.03277826309204	0.0304885655641556	0.0301638916134834	0.00451462110504508	-0.00360223650932312	NaN	60.6472129821777
1076	119.346382141113	-23.8356399536133	6.22758293151855	0.0158782228827477	0.0220470335334539	0.0175015944987535	-0.00555028254166245	NaN	59.6731910705566
1077	119.346382141113	-23.51096534729	5.31849479675293	0.0100340843200684	0.00191722682211548	0.0106834331527352	-0.00230353930965066	NaN	59.6731910705566
1078	119.346382141113	-23.51096534729	5.57823419570923	0.00581331877037883	-0.00425158534198999	0.00678734155371785	0.000618529506027699	NaN	59.6731910705566
1079	121.294425964355	-23.1862907409668	5.77303886413574	0.0162028968334198	0.00581331877037883	0.00581331877037883	0.00386527273803949	NaN	60.6472129821777
1080	121.294425964355	-24.1603145599365	6.16264820098877	0.0158782228827477	0.00289124972186983	-0.00457625929266214	0.00256657530553639	NaN	60.6472129821777
1081	121.294425964355	-23.8356399536133	6.09771347045898	0.00126787810586393	-0.0159398596733809	-0.0113944197073579	-0.00490093370899558	NaN	60.6472129821777
1082	120.645080566406	-24.1603145599365	6.35745286941528	-0.0266541130840778	-0.0415891297161579	-0.0357449948787689	-0.000355493422830477	NaN	60.3225402832031
1083	119.995727539063	-23.51096534729	5.70810413360596	-0.03444629535079	-0.0435371771454811	-0.0292515084147453	0.00126787810586393	NaN	59.9978637695313
1084	119.346382141113	-24.1603145599365	5.70810413360596	-0.0237320438027382	-0.0409397818148136	-0.0328229255974293	0.000943203864153475	NaN	59.6731910705566
1085	121.943778991699	-23.8356399536133	5.64316940307617	-0.00132951640989631	-0.0305502042174339	-0.0263294391334057	0.000293855206109583	NaN	60.9718894958496
1086	121.294425964355	-23.51096534729	5.57823419570923	-0.0139918150380254	-0.0172385573387146	-0.0185372550040483	-0.00490093370899558	NaN	60.6472129821777
1087	119.995727539063	-22.8616180419922	5.70810413360596	-0.0123684434220195	-0.0143164889886975	-0.0130177913233638	-0.00944637414067984	NaN	59.9978637695313
1088	120.645080566406	-23.1862907409668	6.03277826309204	-0.00197886489331722	-0.00782300252467394	-0.00619963090866804	0.000943203864153475	NaN	60.3225402832031
1089	121.943778991699	-23.1862907409668	5.90290880203247	0.012956153601408	-0.00555028254166245	-0.00100484199356288	0.00321592413820326	NaN	60.9718894958496
1090	121.943778991699	-23.8356399536133	5.96784353256226	0.00321592413820326	0.00516396993771195	-0.0110697457566857	-0.000355493422830477	NaN	60.9718894958496
1091	121.294425964355	-23.51096534729	5.96784353256226	0.00873538758605719	0.0136055024340749	0.011982130818069	-0.00555028254166245	NaN	60.6472129821777
1092	119.346382141113	-22.5369434356689	6.16264820098877	0.0226963832974434	0.0301638916134834	0.0210730116814375	-0.0026282137259841	NaN	59.6731910705566
1093	121.294425964355	-22.5369434356689	5.64316940307617	0.0252937767654657	0.0350340083241463	0.0376313999295235	-0.00295288790948689	NaN	60.6472129821777
1094	119.995727539063	-22.8616180419922	6.03277826309204	0.0249691028147936	0.0347093306481838	0.041852168738842	0.00289124972186983	NaN	59.9978637695313
1095	122.593124389648	-23.1862907409668	6.03277826309204	0.036657378077507	0.0298392176628113	0.0191249661147594	-0.00619963090866804	NaN	61.2965621948242
1096	120.645080566406	-23.8356399536133	6.03277826309204	0.0210730116814375	0.0236704051494598	0.0136055024340749	0.00191722682211548	NaN	60.3225402832031
1097	119.995727539063	-23.1862907409668	5.77303886413574	0.00906006153672934	0.00938473641872406	0.0106834331527352	-0.00327756232582033	NaN	59.9978637695313
1098	120.645080566406	-23.8356399536133	6.16264820098877	0.00386527273803949	0.00646266713738441	0.00906006153672934	0.00386527273803949	NaN	60.3225402832031
1099	121.294425964355	-23.51096534729	6.09771347045898	0.0132808275520802	0.0123068047687411	0.00711201597005129	0.00581331877037883	NaN	60.6472129821777
1100	118.69702911377	-23.1862907409668	7.13667106628418	0.00256657530553639	0.00386527273803949	-0.00847235135734081	-0.00879702530801296	NaN	59.3485145568848
1101	119.995727539063	-22.8616180419922	6.68212699890137	-0.00197886489331722	-0.0172385573387146	-0.0117190945893526	0.00289124972186983	NaN	59.9978637695313
1102	119.346382141113	-22.5369434356689	6.5522575378418	-0.0279528107494116	-0.0292515084147453	-0.0337969474494457	-0.00684897974133492	NaN	59.6731910705566
1103	119.995727539063	-22.8616180419922	5.83797359466553	-0.0299008563160896	-0.0513293594121933	-0.0347709693014622	0.00516396993771195	NaN	59.9978637695313
1104	120.645080566406	-22.8616180419922	5.70810413360596	-0.0256800893694162	-0.03444629535079	-0.0299008563160896	0.00646266713738441	NaN	60.3225402832031
1105	121.943778991699	-23.1862907409668	5.83797359466553	-0.0279528107494116	-0.0311995539814234	-0.0292515084147453	0.00159255252219737	NaN	60.9718894958496
1106	121.294425964355	-23.51096534729	6.22758293151855	-0.00522560812532902	-0.0120437685400248	-0.0211346503347158	-0.00100484199356288	NaN	60.6472129821777
1107	120.645080566406	-23.1862907409668	5.64316940307617	-0.00782300252467394	-0.0123684434220195	-0.0143164889886975	0.000293855206109583	NaN	60.3225402832031
1108	121.943778991699	-23.8356399536133	5.64316940307617	-0.00522560812532902	-0.0126931173726916	-0.0139918150380254	0.00256657530553639	NaN	60.9718894958496
1109	120.645080566406	-22.8616180419922	5.77303886413574	0.00126787810586393	-0.0149658378213644	-0.00295288790948689	0.00321592413820326	NaN	60.3225402832031
1110	121.294425964355	-23.8356399536133	6.74706172943115	0.00191722682211548	0.00321592413820326	-0.00814767740666866	-0.00230353930965066	NaN	60.6472129821777
1111	119.346382141113	-22.8616180419922	5.96784353256226	0.00970941036939621	0.0155535480007529	0.0136055024340749	-0.00782300252467394	NaN	59.6731910705566
1112	120.645080566406	-23.1862907409668	5.96784353256226	0.0226963832974434	0.0301638916134834	0.0340599827468395	-0.00652430532500148	NaN	60.3225402832031
1113	121.294425964355	-22.8616180419922	5.70810413360596	0.0324366129934788	0.0327612869441509	0.0220470335334539	0.000943203864153475	NaN	60.6472129821777
1114	119.346382141113	-22.2122688293457	5.51329946517944	0.0282158460468054	0.0450989119708538	0.0321119390428066	0.000618529506027699	NaN	59.6731910705566
1115	119.995727539063	-22.2122688293457	6.35745286941528	0.0334106348454952	0.0347093306481838	0.0223717093467712	0.000943203864153475	NaN	59.9978637695313
1116	121.943778991699	-23.8356399536133	5.77303886413574	0.0246444288641214	0.0226963832974434	0.00743668992072344	-0.00197886489331722	NaN	60.9718894958496
1117	121.943778991699	-23.1862907409668	5.77303886413574	0.00548864435404539	0.0106834331527352	0.00289124972186983	-0.00490093370899558	NaN	60.9718894958496
1118	122.593124389648	-23.51096534729	6.22758293151855	0.00418994715437293	0.000943203864153475	0.00711201597005129	0.00451462110504508	NaN	61.2965621948242
1119	119.346382141113	-22.5369434356689	5.77303886413574	0.0132808275520802	0.0145795252174139	0.0123068047687411	0.00548864435404539	NaN	59.6731910705566
1120	120.645080566406	-22.5369434356689	5.51329946517944	0.00159255252219737	0.00483929552137852	-0.00522560812532902	0.00159255252219737	NaN	60.3225402832031
1121	119.995727539063	-21.8875942230225	5.38343000411987	0.00451462110504508	-0.0130177913233638	-0.0208099745213985	0.000618529506027699	NaN	59.9978637695313
1122	120.645080566406	-22.8616180419922	5.51329946517944	-0.0250307414680719	-0.0324982516467571	-0.039641086012125	0.000943203864153475	NaN	60.3225402832031
1123	121.943778991699	-23.1862907409668	5.77303886413574	-0.0292515084147453	-0.032173577696085	-0.0292515084147453	0.00548864435404539	NaN	60.9718894958496
1124	120.645080566406	-22.8616180419922	5.83797359466553	-0.0217839982360601	-0.039641086012125	-0.0331475995481014	-3.08191010844894e-05	NaN	60.3225402832031
1125	119.995727539063	-23.51096534729	5.90290880203247	-0.0195112787187099	-0.0299008563160896	-0.0299008563160896	-0.000680167751852423	NaN	59.9978637695313
1126	122.593124389648	-23.51096534729	5.90290880203247	-0.00749832857400179	-0.0169138833880424	-0.0260047651827335	-0.00619963090866804	NaN	61.2965621948242
1127	121.294425964355	-23.51096534729	5.77303886413574	-0.0113944197073579	-0.0152905117720366	-0.0136671401560307	-0.00684897974133492	NaN	60.6472129821777
1128	123.242469787598	-24.1603145599365	5.77303886413574	-0.0146411629393697	-0.0175632312893867	-0.0126931173726916	-0.000680167751852423	NaN	61.6212348937988
1129	121.294425964355	-23.51096534729	5.77303886413574	-0.00522560812532902	-0.00555028254166245	-0.0100957229733467	-0.00717365415766835	NaN	60.6472129821777
1130	121.943778991699	-23.8356399536133	6.16264820098877	0.00386527273803949	0.00906006153672934	-0.00749832857400179	0.0022419011220336	NaN	60.9718894958496
1131	120.645080566406	-22.5369434356689	6.09771347045898	-0.00295288790948689	0.0142548503354192	0.00938473641872406	-0.00230353930965066	NaN	60.3225402832031
1132	121.943778991699	-24.1603145599365	5.83797359466553	0.0230210572481155	0.0360080301761627	0.0275664981454611	-0.00457625929266214	NaN	60.9718894958496
1133	119.346382141113	-22.5369434356689	5.64316940307617	0.0223717093467712	0.0340599827468395	0.0265924744307995	0.00548864435404539	NaN	59.6731910705566
1134	123.242469787598	-23.8356399536133	6.16264820098877	0.0200989879667759	0.040228795260191	0.0158782228827477	-0.0026282137259841	NaN	61.6212348937988
1135	121.294425964355	-23.8356399536133	5.96784353256226	0.0340599827468395	0.0343846566975117	0.0210730116814375	-0.00132951640989631	NaN	60.6472129821777
1136	122.593124389648	-23.8356399536133	5.96784353256226	0.0152288740500808	0.0191249661147594	0.0113327819854021	-0.00165419070981443	NaN	61.2965621948242
1137	121.294425964355	-23.8356399536133	5.90290880203247	0.00970941036939621	0.00548864435404539	0.0152288740500808	-3.08191010844894e-05	NaN	60.6472129821777
1138	122.593124389648	-23.51096534729	6.03277826309204	0.00548864435404539	0.00711201597005129	0.0213976856321096	-0.00392691092565656	NaN	61.2965621948242
1139	121.294425964355	-24.1603145599365	5.57823419570923	0.00906006153672934	0.00776136433705688	0.0236704051494598	-0.0026282137259841	NaN	60.6472129821777
1140	120.645080566406	-23.1862907409668	6.03277826309204	0.0100340843200684	0.00841071270406246	0.0126314787194133	-0.00555028254166245	NaN	60.3225402832031
1141	119.995727539063	-23.1862907409668	5.90290880203247	0.00126787810586393	-0.00522560812532902	-0.0227580219507217	-0.00197886489331722	NaN	59.9978637695313
1142	121.943778991699	-22.5369434356689	5.96784353256226	-0.0302255302667618	-0.0328229255974293	-0.0451605506241322	-0.00717365415766835	NaN	60.9718894958496
1143	121.294425964355	-23.8356399536133	6.35745286941528	-0.0318489037454128	-0.0393164120614529	-0.0308748781681061	0.00451462110504508	NaN	60.6472129821777
1144	120.645080566406	-22.8616180419922	5.44836473464966	-0.0315242260694504	-0.032173577696085	-0.0315242260694504	-0.000680167751852423	NaN	60.3225402832031
1145	119.995727539063	-23.8356399536133	5.77303886413574	-0.0247060675173998	-0.0208099745213985	-0.0302255302667618	-0.00847235135734081	NaN	59.9978637695313
1146	121.294425964355	-23.1862907409668	5.96784353256226	-0.0311995539814234	-0.0133424662053585	-0.0195112787187099	-0.00392691092565656	NaN	60.6472129821777
1147	120.645080566406	-23.8356399536133	5.83797359466553	-0.0107450718060136	-0.00879702530801296	-0.00684897974133492	0.00159255252219737	NaN	60.3225402832031
1148	120.645080566406	-23.51096534729	5.77303886413574	-0.0113944197073579	-0.0162645354866982	-0.00847235135734081	0.00289124972186983	NaN	60.3225402832031
1149	120.645080566406	-23.8356399536133	6.29251766204834	-0.0107450718060136	-0.00327756232582033	0.0022419011220336	0.00743668992072344	NaN	60.3225402832031
1150	121.294425964355	-23.8356399536133	6.16264820098877	-0.00100484199356288	0.000943203864153475	-0.00619963090866804	0.00256657530553639	NaN	60.6472129821777
1151	118.04768371582	-22.8616180419922	5.90290880203247	-0.00165419070981443	0.0175015944987535	0.00451462110504508	0.000943203864153475	NaN	59.0238418579102
1152	121.943778991699	-24.1603145599365	6.5522575378418	0.0158782228827477	0.0353586822748184	0.0415274947881699	0.00451462110504508	NaN	60.9718894958496
1153	118.69702911377	-22.8616180419922	6.42238759994507	0.0210730116814375	0.036657378077507	0.0541897900402546	0.00743668992072344	NaN	59.3485145568848
1154	119.346382141113	-24.1603145599365	6.03277826309204	0.0239950809627771	0.0408781431615353	0.0587352328002453	0.00678734155371785	NaN	59.6731910705566
1155	119.346382141113	-23.8356399536133	6.22758293151855	0.0252937767654657	0.0356833562254906	0.0178262684494257	-0.00165419070981443	NaN	59.6731910705566
1156	119.346382141113	-23.51096534729	5.96784353256226	0.0136055024340749	0.011982130818069	0.0100340843200684	-3.08191010844894e-05	NaN	59.6731910705566
1157	118.04768371582	-23.8356399536133	5.64316940307617	0.00159255252219737	0.0116574559360743	0.00743668992072344	0.00191722682211548	NaN	59.0238418579102
1158	118.69702911377	-23.8356399536133	5.96784353256226	0.00386527273803949	0.00808603875339031	0.00646266713738441	0.0106834331527352	NaN	59.3485145568848
1159	119.346382141113	-23.8356399536133	6.8119969367981	0.00483929552137852	0.00776136433705688	0.00711201597005129	0.00289124972186983	NaN	59.6731910705566
1160	118.04768371582	-22.8616180419922	5.90290880203247	0.0022419011220336	0.0103587592020631	-0.000355493422830477	0.00548864435404539	NaN	59.0238418579102
1161	115.450286865234	-22.5369434356689	5.96784353256226	-0.0126931173726916	-0.00749832857400179	-0.0198359526693821	0.000943203864153475	NaN	57.7251434326172
1162	118.04768371582	-22.8616180419922	6.09771347045898	-0.0324982516467571	-0.03444629535079	-0.0422384813427925	0.00711201597005129	NaN	59.0238418579102
1163	118.69702911377	-23.8356399536133	5.96784353256226	-0.0370436906814575	-0.0373683646321297	-0.0334722734987736	0.0103587592020631	NaN	59.3485145568848
1164	116.748985290527	-22.8616180419922	5.83797359466553	-0.0324982516467571	-0.0406151078641415	-0.0305502042174339	0.00808603875339031	NaN	58.3744926452637
1165	119.346382141113	-24.1603145599365	6.03277826309204	-0.021459324285388	-0.0243813935667276	-0.0295761823654175	0.00418994715437293	NaN	59.6731910705566
1166	119.346382141113	-23.51096534729	5.96784353256226	-0.0279528107494116	-0.0143164889886975	-0.0237320438027382	-0.00490093370899558	NaN	59.6731910705566
1167	118.69702911377	-23.1862907409668	6.03277826309204	-0.0146411629393697	-0.0113944197073579	-0.0146411629393697	0.00126787810586393	NaN	59.3485145568848
1168	118.04768371582	-22.8616180419922	6.09771347045898	-0.0136671401560307	-0.0133424662053585	-0.00490093370899558	0.00451462110504508	NaN	59.0238418579102
1169	118.69702911377	-23.51096534729	5.83797359466553	-0.0136671401560307	0.00483929552137852	0.00256657530553639	0.00289124972186983	NaN	59.3485145568848
1170	118.69702911377	-24.1603145599365	5.96784353256226	-0.00197886489331722	-0.00555028254166245	-0.0026282137259841	0.00354059832170606	NaN	59.3485145568848
1171	118.04768371582	-24.4849891662598	6.16264820098877	0.00808603875339031	0.00711201597005129	0.00841071270406246	0.000618529506027699	NaN	59.0238418579102
1172	119.346382141113	-23.8356399536133	6.03277826309204	0.0233457311987877	0.0353586822748184	0.0502936989068985	-0.00327756232582033	NaN	59.6731910705566
1173	118.69702911377	-22.8616180419922	5.96784353256226	0.0272418223321438	0.0399041213095188	0.0301638916134834	0.00159255252219737	NaN	59.3485145568848
1174	120.645080566406	-23.8356399536133	6.09771347045898	0.031137915328145	0.0428261905908585	0.0360080301761627	-0.0026282137259841	NaN	60.3225402832031
1175	120.645080566406	-23.8356399536133	5.70810413360596	0.0334106348454952	0.0382807515561581	0.0200989879667759	-0.00197886489331722	NaN	60.3225402832031
1176	119.995727539063	-23.8356399536133	5.83797359466553	0.0152288740500808	0.0239950809627771	0.0022419011220336	-0.00522560812532902	NaN	59.9978637695313
1177	119.995727539063	-23.51096534729	5.83797359466553	0.0103587592020631	0.0116574559360743	0.00386527273803949	-0.00360223650932312	NaN	59.9978637695313
1178	121.294425964355	-24.4849891662598	5.96784353256226	0.00841071270406246	0.00776136433705688	0.0100340843200684	0.000293855206109583	NaN	60.6472129821777
1179	119.995727539063	-23.8356399536133	6.22758293151855	-0.00327756232582033	0.0106834331527352	0.00841071270406246	0.0022419011220336	NaN	59.9978637695313
1180	119.346382141113	-23.1862907409668	6.09771347045898	0.00906006153672934	0.00548864435404539	0.00321592413820326	-0.00230353930965066	NaN	59.6731910705566
1181	119.346382141113	-23.1862907409668	6.09771347045898	-0.00132951640989631	0.00289124972186983	-0.0188619289547205	-0.00360223650932312	NaN	59.6731910705566
1182	119.995727539063	-22.8616180419922	5.77303886413574	-0.028926832601428	-0.0350956469774246	-0.038017712533474	-0.00425158534198999	NaN	59.9978637695313
1183	120.645080566406	-23.8356399536133	6.09771347045898	-0.0250307414680719	-0.038017712533474	-0.0273034609854221	0.00516396993771195	NaN	60.3225402832031
1184	119.995727539063	-22.5369434356689	5.64316940307617	-0.0240567177534103	-0.0282774847000837	-0.0315242260694504	-0.00392691092565656	NaN	59.9978637695313
1185	120.645080566406	-23.51096534729	5.70810413360596	-0.0230826959013939	-0.0227580219507217	-0.0276281367987394	0.00256657530553639	NaN	60.3225402832031
1186	121.294425964355	-24.1603145599365	5.96784353256226	-0.0211346503347158	-0.0156151866540313	-0.0276281367987394	-0.00977104809135199	NaN	60.6472129821777
1187	120.645080566406	-23.51096534729	6.03277826309204	-0.0117190945893526	-0.00587495695799589	-0.00652430532500148	-0.00587495695799589	NaN	60.3225402832031
1188	119.346382141113	-22.8616180419922	5.70810413360596	-0.0136671401560307	-0.0100957229733467	-0.0104203969240189	0.000293855206109583	NaN	59.6731910705566
1189	120.645080566406	-24.1603145599365	5.77303886413574	-0.00100484199356288	-0.0136671401560307	-0.00522560812532902	0.0100340843200684	NaN	60.3225402832031
1190	121.294425964355	-24.1603145599365	5.96784353256226	0.00256657530553639	0.0171769186854362	-0.00457625929266214	-0.00100484199356288	NaN	60.6472129821777
1191	121.294425964355	-24.4849891662598	6.09771347045898	0.00808603875339031	0.00711201597005129	0.00678734155371785	-0.00490093370899558	NaN	60.6472129821777
1192	120.645080566406	-24.4849891662598	6.22758293151855	0.0194496400654316	0.0334106348454952	0.0347093306481838	-0.00652430532500148	NaN	60.3225402832031
1193	119.995727539063	-23.8356399536133	6.03277826309204	0.0236704051494598	0.0317872650921345	0.0301638916134834	0.00354059832170606	NaN	59.9978637695313
1194	121.294425964355	-24.4849891662598	5.90290880203247	0.0272418223321438	0.0353586822748184	0.0347093306481838	-0.00100484199356288	NaN	60.6472129821777
1195	122.593124389648	-24.809663772583	5.96784353256226	0.0337353087961674	0.0285405199974775	0.0171769186854362	-0.00165419070981443	NaN	61.2965621948242
1196	121.294425964355	-24.809663772583	5.90290880203247	0.0178262684494257	0.01100810803473	0.00289124972186983	-0.00295288790948689	NaN	60.6472129821777
1197	121.294425964355	-24.4849891662598	6.16264820098877	0.011982130818069	0.00548864435404539	0.00159255252219737	-0.000680167751852423	NaN	60.6472129821777
1198	121.943778991699	-24.809663772583	6.22758293151855	0.00970941036939621	-0.00879702530801296	0.00613799272105098	0.000618529506027699	NaN	60.9718894958496
1199	120.645080566406	-25.1343383789063	6.35745286941528	0.00516396993771195	0.000618529506027699	0.00938473641872406	0.00191722682211548	NaN	60.3225402832031
1200	119.346382141113	-23.8356399536133	6.68212699890137	0.0155535480007529	-0.00392691092565656	-0.00587495695799589	0.00646266713738441	NaN	59.6731910705566
1201	119.346382141113	-24.1603145599365	6.74706172943115	0.00711201597005129	-0.00749832857400179	-0.0224333461374044	0.00256657530553639	NaN	59.6731910705566
1202	119.346382141113	-23.51096534729	5.83797359466553	-0.0126931173726916	-0.0441865250468254	-0.0337969474494457	-0.00425158534198999	NaN	59.6731910705566
1203	120.645080566406	-24.809663772583	6.16264820098877	-0.0331475995481014	-0.0467839203774929	-0.0256800893694162	0.00646266713738441	NaN	60.3225402832031
1204	119.995727539063	-23.8356399536133	5.77303886413574	-0.0263294391334057	-0.039641086012125	-0.032173577696085	0.00289124972186983	NaN	59.9978637695313
1205	119.346382141113	-24.809663772583	6.42238759994507	-0.0113944197073579	-0.0337969474494457	-0.0263294391334057	-0.00230353930965066	NaN	59.6731910705566
1206	121.943778991699	-24.4849891662598	5.90290880203247	-0.00165419070981443	-0.0295761823654175	-0.0263294391334057	-0.00912170019000769	NaN	60.9718894958496
1207	121.294425964355	-24.4849891662598	6.03277826309204	-0.028926832601428	-0.0230826959013939	-0.0143164889886975	-0.00360223650932312	NaN	60.6472129821777
1208	120.645080566406	-24.4849891662598	5.90290880203247	-0.00490093370899558	-0.00425158534198999	-0.00457625929266214	0.00386527273803949	NaN	60.3225402832031
1209	121.294425964355	-24.809663772583	6.22758293151855	-0.00522560812532902	0.00776136433705688	-0.00879702530801296	-0.000355493422830477	NaN	60.6472129821777
1210	120.645080566406	-24.1603145599365	6.09771347045898	0.0132808275520802	-0.00977104809135199	0.00516396993771195	-0.00814767740666866	NaN	60.3225402832031
1211	119.346382141113	-23.51096534729	5.83797359466553	0.00711201597005129	0.0168522447347641	0.000618529506027699	-0.00879702530801296	NaN	59.6731910705566
1212	120.645080566406	-24.1603145599365	5.90290880203247	0.0239950809627771	0.0298392176628113	0.0340599827468395	-0.00587495695799589	NaN	60.3225402832031
1213	119.346382141113	-23.1862907409668	5.90290880203247	0.0288651939481497	0.0304885655641556	0.0304885655641556	0.00483929552137852	NaN	59.6731910705566
1214	121.943778991699	-23.51096534729	5.90290880203247	0.0223717093467712	0.0408781431615353	0.0265924744307995	-0.00749832857400179	NaN	60.9718894958496
1215	120.645080566406	-23.8356399536133	5.90290880203247	0.0353586822748184	0.0337353087961674	0.020423661917448	-0.00425158534198999	NaN	60.3225402832031
1216	119.346382141113	-22.5369434356689	5.57823419570923	0.0171769186854362	0.0213976856321096	0.00418994715437293	-0.00295288790948689	NaN	59.6731910705566
1217	119.995727539063	-22.8616180419922	6.03277826309204	0.00483929552137852	0.0175015944987535	0.00548864435404539	-0.00165419070981443	NaN	59.9978637695313
1218	120.645080566406	-22.8616180419922	5.83797359466553	0.00256657530553639	0.00743668992072344	0.00678734155371785	0.00126787810586393	NaN	60.3225402832031
1219	121.294425964355	-23.51096534729	5.96784353256226	0.00678734155371785	0.00938473641872406	0.000618529506027699	-0.000355493422830477	NaN	60.6472129821777
1220	119.995727539063	-23.1862907409668	5.83797359466553	0.0113327819854021	0.0142548503354192	0.00776136433705688	0.00451462110504508	NaN	59.9978637695313
1221	119.346382141113	-22.5369434356689	5.83797359466553	0.00418994715437293	-0.0123684434220195	-0.0204853005707264	0.00418994715437293	NaN	59.6731910705566
1222	118.69702911377	-22.2122688293457	5.77303886413574	-0.0217839982360601	-0.0324982516467571	-0.032173577696085	-0.00457625929266214	NaN	59.3485145568848
1223	121.294425964355	-23.8356399536133	6.22758293151855	-0.0402904339134693	-0.0360696688294411	-0.0308748781681061	0.00678734155371785	NaN	60.6472129821777
1224	119.346382141113	-22.5369434356689	5.70810413360596	-0.0227580219507217	-0.0299008563160896	-0.0295761823654175	0.00483929552137852	NaN	59.6731910705566
1225	120.645080566406	-23.51096534729	5.77303886413574	-0.0224333461374044	-0.0240567177534103	-0.0299008563160896	0.000943203864153475	NaN	60.3225402832031
1226	121.294425964355	-23.51096534729	5.90290880203247	-0.0104203969240189	-0.0152905117720366	-0.0217839982360601	-0.00879702530801296	NaN	60.6472129821777
1227	121.943778991699	-23.8356399536133	6.74706172943115	-0.00490093370899558	-0.0159398596733809	-0.0175632312893867	-0.000355493422830477	NaN	60.9718894958496
1228	120.645080566406	-22.5369434356689	6.09771347045898	-0.00684897974133492	-0.0113944197073579	-0.00425158534198999	0.00289124972186983	NaN	60.3225402832031
1229	121.943778991699	-23.51096534729	5.83797359466553	-0.00457625929266214	-0.00847235135734081	-0.0123684434220195	0.00126787810586393	NaN	60.9718894958496
1230	120.645080566406	-23.51096534729	5.90290880203247	0.00126787810586393	-0.0026282137259841	-0.00360223650932312	-0.00652430532500148	NaN	60.3225402832031
1231	119.346382141113	-22.5369434356689	5.57823419570923	0.00159255252219737	0.0155535480007529	0.00970941036939621	-0.0026282137259841	NaN	59.6731910705566
1232	121.294425964355	-23.1862907409668	5.77303886413574	0.0230210572481155	0.0369820520281792	0.0405534692108631	0.00159255252219737	NaN	60.6472129821777
1233	119.995727539063	-22.8616180419922	5.57823419570923	0.0249691028147936	0.0288651939481497	0.025618452578783	0.00970941036939621	NaN	59.9978637695313
1234	120.645080566406	-23.1862907409668	5.83797359466553	0.0282158460468054	0.0399041213095188	0.0191249661147594	-0.00360223650932312	NaN	60.3225402832031
1235	121.294425964355	-23.51096534729	5.96784353256226	0.0252937767654657	0.0340599827468395	0.0116574559360743	0.00776136433705688	NaN	60.6472129821777
1236	120.645080566406	-23.1862907409668	6.61719226837158	0.0249691028147936	0.0200989879667759	0.0106834331527352	0.00159255252219737	NaN	60.3225402832031
1237	121.294425964355	-23.51096534729	5.44836473464966	0.00548864435404539	0.0165275707840919	0.011982130818069	-0.00327756232582033	NaN	60.6472129821777
1238	121.294425964355	-23.1862907409668	5.57823419570923	-0.000680167751852423	0.00776136433705688	0.000293855206109583	0.00418994715437293	NaN	60.6472129821777
1239	121.294425964355	-23.51096534729	5.83797359466553	0.00613799272105098	0.0106834331527352	-0.00522560812532902	-0.00360223650932312	NaN	60.6472129821777
1240	119.346382141113	-22.2122688293457	5.77303886413574	0.00873538758605719	0.0168522447347641	-0.0026282137259841	-0.00717365415766835	NaN	59.6731910705566
1241	120.645080566406	-22.8616180419922	5.57823419570923	0.000618529506027699	-0.00619963090866804	-0.00295288790948689	0.00191722682211548	NaN	60.3225402832031
1242	119.995727539063	-22.2122688293457	5.83797359466553	-0.0253554154187441	-0.0383423902094364	-0.00652430532500148	0.00483929552137852	NaN	59.9978637695313
1243	122.593124389648	-23.51096534729	6.03277826309204	-0.0230826959013939	-0.0383423902094364	0.00483929552137852	0.00613799272105098	NaN	61.2965621948242
1244	119.995727539063	-22.8616180419922	5.57823419570923	-0.0221086721867323	-0.0363943427801132	-0.00230353930965066	0.00159255252219737	NaN	59.9978637695313
1245	119.995727539063	-22.2122688293457	5.77303886413574	-0.0185372550040483	-0.0191866029053926	-0.00684897974133492	0.000943203864153475	NaN	59.9978637695313
1246	121.943778991699	-23.51096534729	6.03277826309204	-0.0152905117720366	-0.0146411629393697	-0.0295761823654175	-0.00684897974133492	NaN	60.9718894958496
1247	121.943778991699	-23.51096534729	5.77303886413574	-0.00522560812532902	-0.0198359526693821	-0.0279528107494116	-0.000680167751852423	NaN	60.9718894958496
1248	121.943778991699	-23.8356399536133	5.96784353256226	-0.00782300252467394	-0.0133424662053585	-0.00100484199356288	0.00191722682211548	NaN	60.9718894958496
1249	122.593124389648	-23.8356399536133	5.90290880203247	-0.00555028254166245	-0.0100957229733467	-0.0146411629393697	0.00841071270406246	NaN	61.2965621948242
1250	121.943778991699	-23.51096534729	6.03277826309204	-0.00392691092565656	0.0142548503354192	-0.00587495695799589	0.00191722682211548	NaN	60.9718894958496
1251	120.645080566406	-22.8616180419922	5.57823419570923	0.00289124972186983	0.00970941036939621	0.00159255252219737	-0.0026282137259841	NaN	60.3225402832031
1252	121.294425964355	-23.51096534729	5.83797359466553	0.0213976856321096	0.0392547734081745	0.0301638916134834	-0.00230353930965066	NaN	60.6472129821777
1253	119.346382141113	-22.5369434356689	5.70810413360596	0.0223717093467712	0.0317872650921345	0.0252937767654657	0.000293855206109583	NaN	59.6731910705566
1254	120.645080566406	-22.8616180419922	5.83797359466553	0.0304885655641556	0.0369820520281792	0.0301638916134834	0.00126787810586393	NaN	60.3225402832031
1255	120.645080566406	-23.8356399536133	5.96784353256226	0.0282158460468054	0.0343846566975117	0.0233457311987877	0.00321592413820326	NaN	60.3225402832031
1256	119.346382141113	-23.8356399536133	5.44836473464966	0.0194496400654316	0.0265924744307995	0.00776136433705688	-0.00197886489331722	NaN	59.6731910705566
1257	120.645080566406	-23.8356399536133	5.70810413360596	-0.00360223650932312	0.00354059832170606	0.00581331877037883	0.000943203864153475	NaN	60.3225402832031
1258	119.346382141113	-23.8356399536133	5.70810413360596	0.0106834331527352	0.00808603875339031	0.0113327819854021	0.00126787810586393	NaN	59.6731910705566
1259	119.346382141113	-22.8616180419922	6.03277826309204	0.00841071270406246	0.00646266713738441	-0.00100484199356288	0.00386527273803949	NaN	59.6731910705566
1260	119.346382141113	-22.8616180419922	5.90290880203247	-0.00522560812532902	0.00743668992072344	0.000943203864153475	0.00386527273803949	NaN	59.6731910705566
1261	118.69702911377	-22.8616180419922	6.09771347045898	-0.0139918150380254	-0.0130177913233638	-0.0279528107494116	-0.00522560812532902	NaN	59.3485145568848
1262	118.04768371582	-22.5369434356689	5.70810413360596	-0.0399657599627972	-0.0347709693014622	-0.0412644557654858	0.00451462110504508	NaN	59.0238418579102
1263	120.645080566406	-24.1603145599365	6.03277826309204	-0.0438618510961533	-0.0415891297161579	-0.0292515084147453	0.0116574559360743	NaN	60.3225402832031
1264	118.04768371582	-22.5369434356689	5.64316940307617	-0.0399657599627972	-0.0334722734987736	-0.0370436906814575	0.00970941036939621	NaN	59.0238418579102
1265	117.398338317871	-23.1862907409668	6.03277826309204	-0.0256800893694162	-0.0224333461374044	-0.0240567177534103	-0.000680167751852423	NaN	58.6991691589355
1266	118.69702911377	-24.1603145599365	6.8119969367981	-0.0204853005707264	-0.0165892094373703	-0.0224333461374044	-0.00782300252467394	NaN	59.3485145568848
1267	118.69702911377	-23.51096534729	6.87693166732788	-0.0295761823654175	-0.0175632312893867	-0.0100957229733467	0.00386527273803949	NaN	59.3485145568848
1268	118.04768371582	-23.51096534729	5.83797359466553	-0.0221086721867323	-0.0126931173726916	0.00711201597005129	0.00711201597005129	NaN	59.0238418579102
1269	119.346382141113	-24.4849891662598	5.90290880203247	-0.0247060675173998	-0.0133424662053585	-0.00944637414067984	0.000943203864153475	NaN	59.6731910705566
1270	118.04768371582	-23.8356399536133	5.96784353256226	0.00159255252219737	0.00873538758605719	-0.00522560812532902	0.0022419011220336	NaN	59.0238418579102
1271	118.04768371582	-22.8616180419922	5.83797359466553	-0.00749832857400179	0.0126314787194133	0.00516396993771195	-0.00652430532500148	NaN	59.0238418579102
1272	118.04768371582	-24.1603145599365	6.22758293151855	0.013930176384747	0.0386054255068302	0.0282158460468054	0.00386527273803949	NaN	59.0238418579102
1273	117.398338317871	-22.8616180419922	5.96784353256226	0.0197743140161037	0.0340599827468395	0.0304885655641556	0.00581331877037883	NaN	58.6991691589355
1274	118.04768371582	-24.1603145599365	6.09771347045898	0.0197743140161037	0.0421768426895142	0.0545144639909267	0.000293855206109583	NaN	59.0238418579102
1275	119.346382141113	-23.8356399536133	5.77303886413574	0.0243197549134493	0.0356833562254906	0.0145795252174139	0.00126787810586393	NaN	59.6731910705566
1276	118.04768371582	-23.8356399536133	6.03277826309204	0.00711201597005129	0.0236704051494598	0.00970941036939621	0.00516396993771195	NaN	59.0238418579102
1277	119.995727539063	-24.1603145599365	6.03277826309204	0.0022419011220336	0.0149041991680861	-0.00457625929266214	-0.00555028254166245	NaN	59.9978637695313
1278	119.346382141113	-23.8356399536133	6.16264820098877	0.0022419011220336	0.0100340843200684	0.0113327819854021	0.00256657530553639	NaN	59.6731910705566
1279	118.04768371582	-23.1862907409668	6.09771347045898	-0.00100484199356288	0.00548864435404539	-0.00522560812532902	0.00159255252219737	NaN	59.0238418579102
1280	117.398338317871	-23.8356399536133	6.16264820098877	0.00386527273803949	0.0155535480007529	-0.00652430532500148	0.00289124972186983	NaN	58.6991691589355
1281	118.04768371582	-23.51096534729	5.25356006622314	0.00191722682211548	0.00451462110504508	-0.017887907102704	0.00418994715437293	NaN	59.0238418579102
1282	118.69702911377	-23.51096534729	5.51329946517944	-0.0357449948787689	-0.0347709693014622	-0.0334722734987736	0.00581331877037883	NaN	59.3485145568848
1283	119.346382141113	-23.8356399536133	5.83797359466553	-0.028926832601428	-0.0350956469774246	-0.0286021586507559	0.000618529506027699	NaN	59.6731910705566
1284	119.346382141113	-23.51096534729	5.51329946517944	-0.0324982516467571	-0.038017712533474	-0.0308748781681061	-0.000680167751852423	NaN	59.6731910705566
1285	119.346382141113	-24.1603145599365	5.70810413360596	-0.0250307414680719	-0.0263294391334057	-0.0305502042174339	-0.00132951640989631	NaN	59.6731910705566
1286	121.943778991699	-24.809663772583	6.35745286941528	0.00354059832170606	-0.0182125810533762	-0.0191866029053926	-0.00587495695799589	NaN	60.9718894958496
1287	121.294425964355	-24.4849891662598	5.96784353256226	-0.0100957229733467	-0.0100957229733467	-0.0188619289547205	-0.00165419070981443	NaN	60.6472129821777
1288	121.294425964355	-24.809663772583	5.96784353256226	-0.000680167751852423	-0.0182125810533762	-0.00944637414067984	0.00418994715437293	NaN	60.6472129821777
1289	120.645080566406	-24.4849891662598	5.83797359466553	-0.0130177913233638	-0.00197886489331722	-0.00132951640989631	0.000943203864153475	NaN	60.3225402832031
1290	119.346382141113	-24.1603145599365	6.16264820098877	0.00581331877037883	-0.0198359526693821	-0.00392691092565656	0.00289124972186983	NaN	59.6731910705566
1291	119.346382141113	-23.1862907409668	5.64316940307617	0.00126787810586393	0.0113327819854021	0.00613799272105098	-0.0100957229733467	NaN	59.6731910705566
1292	120.645080566406	-24.4849891662598	6.16264820098877	0.0197743140161037	0.0334106348454952	0.0379560738801956	0.00191722682211548	NaN	60.3225402832031
1293	119.995727539063	-23.51096534729	5.77303886413574	0.0298392176628113	0.0343846566975117	0.0262678004801273	-0.00425158534198999	NaN	59.9978637695313
1294	120.645080566406	-24.809663772583	5.96784353256226	0.0282158460468054	0.0405534692108631	0.0460729338228703	0.000293855206109583	NaN	60.3225402832031
1295	119.995727539063	-24.809663772583	6.09771347045898	0.0282158460468054	0.0441248863935471	0.0262678004801273	-0.00327756232582033	NaN	59.9978637695313
1296	120.645080566406	-24.4849891662598	6.16264820098877	0.01847561635077	0.025618452578783	0.00613799272105098	-0.000355493422830477	NaN	60.3225402832031
1297	120.645080566406	-24.809663772583	5.83797359466553	0.0106834331527352	0.0152288740500808	0.0116574559360743	-0.00879702530801296	NaN	60.3225402832031
1298	121.943778991699	-24.809663772583	6.48732233047485	0.00808603875339031	0.00548864435404539	0.0106834331527352	-0.000355493422830477	NaN	60.9718894958496
1299	121.943778991699	-24.809663772583	6.16264820098877	0.00516396993771195	0.00776136433705688	-0.00100484199356288	0.000293855206109583	NaN	60.9718894958496
1300	119.995727539063	-23.1862907409668	6.48732233047485	0.0171769186854362	0.00548864435404539	-0.00165419070981443	-0.00230353930965066	NaN	59.9978637695313
1301	119.995727539063	-23.8356399536133	6.48732233047485	-0.00327756232582033	-0.0104203969240189	-0.0172385573387146	-0.0100957229733467	NaN	59.9978637695313
1302	121.943778991699	-25.1343383789063	6.03277826309204	-0.0185372550040483	-0.043212503194809	-0.048407293856144	0.00451462110504508	NaN	60.9718894958496
1303	119.346382141113	-25.1343383789063	6.03277826309204	-0.02697878703475	-0.043212503194809	-0.0308748781681061	0.00418994715437293	NaN	59.6731910705566
1304	121.943778991699	-25.1343383789063	6.16264820098877	-0.0237320438027382	-0.0376930385828018	-0.0389917381107807	0.00289124972186983	NaN	60.9718894958496
1305	119.346382141113	-24.1603145599365	5.90290880203247	-0.0195112787187099	-0.0292515084147453	-0.0305502042174339	-0.00327756232582033	NaN	59.6731910705566
1306	120.645080566406	-25.4590110778809	6.09771347045898	-0.00977104809135199	-0.023407369852066	-0.021459324285388	0.000943203864153475	NaN	60.3225402832031
1307	121.943778991699	-25.4590110778809	5.90290880203247	-0.0120437685400248	-0.0250307414680719	-0.00619963090866804	-0.00879702530801296	NaN	60.9718894958496
1308	121.943778991699	-25.1343383789063	6.03277826309204	-0.0100957229733467	-0.023407369852066	-0.00295288790948689	0.0126314787194133	NaN	60.9718894958496
1309	121.943778991699	-26.1083602905273	6.03277826309204	-0.00652430532500148	-0.0136671401560307	-0.00490093370899558	-3.08191010844894e-05	NaN	60.9718894958496
1310	119.995727539063	-25.1343383789063	6.35745286941528	-0.00360223650932312	-0.00717365415766835	-0.00132951640989631	0.00354059832170606	NaN	59.9978637695313
1311	118.69702911377	-24.4849891662598	5.90290880203247	0.00451462110504508	0.00451462110504508	0.00581331877037883	-0.00425158534198999	NaN	59.3485145568848
1312	120.645080566406	-25.7836856842041	5.96784353256226	0.0226963832974434	0.029189869761467	0.0282158460468054	-0.00132951640989631	NaN	60.3225402832031
1313	119.346382141113	-24.1603145599365	5.70810413360596	0.0324366129934788	0.0308132413774729	0.0278911720961332	0.00581331877037883	NaN	59.6731910705566
1314	119.346382141113	-24.4849891662598	5.70810413360596	0.0285405199974775	0.0340599827468395	0.029189869761467	0.00613799272105098	NaN	59.6731910705566
1315	120.645080566406	-25.4590110778809	5.77303886413574	0.0321119390428066	0.031137915328145	0.0233457311987877	-0.00327756232582033	NaN	60.3225402832031
1316	121.943778991699	-25.7836856842041	5.90290880203247	0.0168522447347641	0.0181509424000978	0.00418994715437293	0.00191722682211548	NaN	60.9718894958496
1317	121.943778991699	-24.4849891662598	6.09771347045898	0.00256657530553639	0.0162028968334198	0.00646266713738441	-0.00197886489331722	NaN	60.9718894958496
1318	121.943778991699	-25.4590110778809	6.03277826309204	0.0106834331527352	0.00873538758605719	0.011982130818069	-3.08191010844894e-05	NaN	60.9718894958496
1319	119.995727539063	-23.51096534729	5.64316940307617	0.000943203864153475	0.00354059832170606	0.0116574559360743	0.00256657530553639	NaN	59.9978637695313
1320	119.995727539063	-23.1862907409668	5.83797359466553	0.00711201597005129	0.0100340843200684	0.00289124972186983	-0.00360223650932312	NaN	59.9978637695313
1321	119.346382141113	-23.51096534729	5.83797359466553	0.00841071270406246	-0.0100957229733467	-0.0198359526693821	-0.0110697457566857	NaN	59.6731910705566
1322	120.645080566406	-24.809663772583	6.74706172943115	-0.0253554154187441	-0.0399657599627972	-0.032173577696085	-3.08191010844894e-05	NaN	60.3225402832031
1323	119.995727539063	-23.1862907409668	7.13667106628418	-0.0208099745213985	-0.0399657599627972	-0.0347709693014622	0.0022419011220336	NaN	59.9978637695313
1324	121.294425964355	-24.4849891662598	6.5522575378418	-0.0185372550040483	-0.0389917381107807	-0.0308748781681061	0.00906006153672934	NaN	60.6472129821777
1325	119.995727539063	-23.1862907409668	6.35745286941528	-0.0188619289547205	-0.0201606266200542	-0.0305502042174339	-0.00977104809135199	NaN	59.9978637695313
1326	122.593124389648	-24.4849891662598	6.09771347045898	-0.00717365415766835	-0.0139918150380254	-0.0211346503347158	0.000943203864153475	NaN	61.2965621948242
1327	122.593124389648	-24.809663772583	5.96784353256226	-0.00749832857400179	-0.0156151866540313	-0.0156151866540313	-0.00879702530801296	NaN	61.2965621948242
1328	121.294425964355	-24.1603145599365	6.94186639785767	-0.00457625929266214	-0.00652430532500148	-0.00847235135734081	0.00516396993771195	NaN	60.6472129821777
1329	122.593124389648	-24.4849891662598	7.00680112838745	-0.00684897974133492	-0.0169138833880424	-0.00587495695799589	-0.00619963090866804	NaN	61.2965621948242
1330	121.294425964355	-24.809663772583	6.22758293151855	0.00841071270406246	-0.00100484199356288	-0.000355493422830477	0.00321592413820326	NaN	60.6472129821777
1331	119.346382141113	-23.51096534729	5.57823419570923	0.00841071270406246	0.012956153601408	0.00776136433705688	-0.00425158534198999	NaN	59.6731910705566
1332	119.995727539063	-24.1603145599365	6.16264820098877	0.0171769186854362	0.0340599827468395	0.0249691028147936	-0.00879702530801296	NaN	59.9978637695313
1333	119.995727539063	-22.5369434356689	5.77303886413574	0.0334106348454952	0.0441248863935471	0.0340599827468395	0.00613799272105098	NaN	59.9978637695313
1334	120.645080566406	-23.8356399536133	5.90290880203247	0.0213976856321096	0.0376313999295235	0.0327612869441509	0.00873538758605719	NaN	60.3225402832031
1335	121.294425964355	-23.8356399536133	6.29251766204834	0.031137915328145	0.0408781431615353	0.0226963832974434	-0.00392691092565656	NaN	60.6472129821777
1336	120.645080566406	-24.1603145599365	6.35745286941528	0.0155535480007529	0.0207483377307653	0.000618529506027699	-0.00619963090866804	NaN	60.3225402832031
1337	121.294425964355	-23.51096534729	5.83797359466553	0.0188002903014421	0.01100810803473	0.00743668992072344	0.00483929552137852	NaN	60.6472129821777
1338	119.346382141113	-24.1603145599365	5.64316940307617	0.00418994715437293	0.0106834331527352	0.00873538758605719	-0.00457625929266214	NaN	59.6731910705566
1339	119.346382141113	-22.5369434356689	5.51329946517944	0.00581331877037883	0.00451462110504508	0.00418994715437293	-0.00490093370899558	NaN	59.6731910705566
1340	119.995727539063	-23.1862907409668	5.57823419570923	0.00711201597005129	0.00646266713738441	-0.00457625929266214	-0.000680167751852423	NaN	59.9978637695313
1341	119.346382141113	-22.5369434356689	5.64316940307617	-0.00197886489331722	-0.0026282137259841	0.000618529506027699	0.00321592413820326	NaN	59.6731910705566
1342	121.294425964355	-24.1603145599365	6.29251766204834	-0.0201606266200542	-0.0422384813427925	-0.00490093370899558	0.00191722682211548	NaN	60.6472129821777
1343	119.346382141113	-22.5369434356689	5.51329946517944	-0.028926832601428	-0.0350956469774246	0.0132808275520802	0.00354059832170606	NaN	59.6731910705566
1344	122.593124389648	-23.51096534729	5.90290880203247	-0.0159398596733809	-0.0419138073921204	0.00743668992072344	0.00548864435404539	NaN	61.2965621948242
1345	119.346382141113	-22.2122688293457	5.70810413360596	-0.0198359526693821	-0.0172385573387146	-0.0026282137259841	0.0022419011220336	NaN	59.6731910705566
1346	120.645080566406	-23.51096534729	5.96784353256226	-0.0211346503347158	-0.0195112787187099	-0.0279528107494116	-0.00132951640989631	NaN	60.3225402832031
1347	120.645080566406	-23.1862907409668	5.96784353256226	-0.0159398596733809	-0.0133424662053585	-0.0165892094373703	0.00289124972186983	NaN	60.3225402832031
1348	121.943778991699	-23.8356399536133	6.03277826309204	-0.00619963090866804	-0.00360223650932312	-0.0165892094373703	0.00126787810586393	NaN	60.9718894958496
1349	120.645080566406	-23.1862907409668	5.64316940307617	-0.00425158534198999	-0.00912170019000769	-0.00847235135734081	0.00516396993771195	NaN	60.3225402832031
1350	121.294425964355	-22.5369434356689	5.57823419570923	0.00776136433705688	0.0213976856321096	-0.0224333461374044	-0.00132951640989631	NaN	60.6472129821777
1351	121.294425964355	-22.8616180419922	5.51329946517944	0.00646266713738441	0.0181509424000978	0.00970941036939621	-0.00749832857400179	NaN	60.6472129821777
1352	121.294425964355	-22.8616180419922	5.64316940307617	0.0162028968334198	0.0434755384922028	0.0171769186854362	-0.00490093370899558	NaN	60.6472129821777
1353	119.995727539063	-22.8616180419922	5.77303886413574	0.0304885655641556	0.0386054255068302	0.0282158460468054	0.000618529506027699	NaN	59.9978637695313
1354	121.294425964355	-22.8616180419922	5.77303886413574	0.0392547734081745	0.0343846566975117	0.0165275707840919	0.00678734155371785	NaN	60.6472129821777
1355	119.995727539063	-23.1862907409668	5.57823419570923	0.0334106348454952	0.036657378077507	0.0178262684494257	-0.00522560812532902	NaN	59.9978637695313
1356	122.593124389648	-23.8356399536133	5.77303886413574	0.0230210572481155	0.0265924744307995	0.000943203864153475	0.00354059832170606	NaN	61.2965621948242
1357	121.294425964355	-23.51096534729	5.51329946517944	0.00906006153672934	0.0165275707840919	0.00386527273803949	-0.00132951640989631	NaN	60.6472129821777
1358	121.294425964355	-24.1603145599365	5.77303886413574	-0.000355493422830477	0.00418994715437293	0.00646266713738441	0.00126787810586393	NaN	60.6472129821777
1359	119.995727539063	-22.2122688293457	5.70810413360596	0.0136055024340749	0.00678734155371785	-0.00457625929266214	0.00321592413820326	NaN	59.9978637695313
1360	119.346382141113	-22.8616180419922	5.90290880203247	0.00483929552137852	0.0152288740500808	-0.00912170019000769	0.00159255252219737	NaN	59.6731910705566
1361	121.294425964355	-23.1862907409668	5.44836473464966	-0.00457625929266214	-0.00522560812532902	-0.0201606266200542	-0.00457625929266214	NaN	60.6472129821777
1362	121.294425964355	-23.8356399536133	5.70810413360596	-0.0221086721867323	-0.0406151078641415	-0.0415891297161579	-0.00555028254166245	NaN	60.6472129821777
1363	119.346382141113	-22.2122688293457	5.44836473464966	-0.0299008563160896	-0.0357449948787689	-0.0373683646321297	0.00906006153672934	NaN	59.6731910705566
1364	121.943778991699	-23.8356399536133	6.03277826309204	-0.0224333461374044	-0.0360696688294411	-0.043212503194809	0.00159255252219737	NaN	60.9718894958496
1365	119.346382141113	-22.2122688293457	5.83797359466553	-0.0240567177534103	-0.0224333461374044	-0.0282774847000837	0.00126787810586393	NaN	59.6731910705566
1366	119.995727539063	-22.8616180419922	6.03277826309204	-0.00977104809135199	-0.0156151866540313	-0.02697878703475	0.00516396993771195	NaN	59.9978637695313
1367	121.294425964355	-23.51096534729	5.64316940307617	-0.00392691092565656	-0.0130177913233638	-0.0198359526693821	-0.00132951640989631	NaN	60.6472129821777
1368	121.943778991699	-23.8356399536133	5.90290880203247	-0.00977104809135199	-0.00522560812532902	-0.00425158534198999	0.00483929552137852	NaN	60.9718894958496
1369	121.294425964355	-23.51096534729	5.64316940307617	-0.000355493422830477	-0.00392691092565656	-0.00555028254166245	0.000293855206109583	NaN	60.6472129821777
1370	119.995727539063	-22.5369434356689	5.64316940307617	0.00451462110504508	-0.00522560812532902	-0.0191866029053926	-3.08191010844894e-05	NaN	59.9978637695313
1371	119.346382141113	-22.2122688293457	5.70810413360596	0.00808603875339031	0.01100810803473	0.00938473641872406	-0.00165419070981443	NaN	59.6731910705566
1372	119.995727539063	-22.2122688293457	6.22758293151855	0.0149041991680861	0.0382807515561581	0.0288651939481497	-0.000680167751852423	NaN	59.9978637695313
1373	119.995727539063	-22.8616180419922	5.77303886413574	0.029189869761467	0.0434755384922028	0.0298392176628113	0.00418994715437293	NaN	59.9978637695313
1374	120.645080566406	-22.2122688293457	5.70810413360596	0.0223717093467712	0.0356833562254906	0.0288651939481497	0.00451462110504508	NaN	60.3225402832031
1375	118.69702911377	-21.8875942230225	5.90290880203247	0.0340599827468395	0.041852168738842	0.0207483377307653	0.00776136433705688	NaN	59.3485145568848
1376	120.645080566406	-23.51096534729	6.03277826309204	0.020423661917448	0.0252937767654657	0.0103587592020631	0.000618529506027699	NaN	60.3225402832031
1377	118.69702911377	-22.8616180419922	6.09771347045898	0.011982130818069	0.0145795252174139	0.00483929552137852	-0.00230353930965066	NaN	59.3485145568848
1378	118.69702911377	-22.2122688293457	6.16264820098877	0.00970941036939621	0.0136055024340749	0.00354059832170606	0.000618529506027699	NaN	59.3485145568848
1379	119.346382141113	-21.8875942230225	5.83797359466553	0.00711201597005129	0.00711201597005129	0.00970941036939621	0.00386527273803949	NaN	59.6731910705566
1380	119.346382141113	-22.2122688293457	5.51329946517944	0.00451462110504508	0.01100810803473	-0.0100957229733467	-0.00165419070981443	NaN	59.6731910705566
1381	119.346382141113	-22.5369434356689	5.64316940307617	0.00354059832170606	0.0022419011220336	-0.0110697457566857	0.00256657530553639	NaN	59.6731910705566
1382	119.995727539063	-24.1603145599365	6.68212699890137	-0.0123684434220195	-0.0389917381107807	-0.0357449948787689	0.0022419011220336	NaN	59.9978637695313
1383	114.800941467285	-21.5629196166992	6.61719226837158	-0.0419138073921204	-0.0350956469774246	-0.02697878703475	0.00289124972186983	NaN	57.4004707336426
1384	118.69702911377	-23.8356399536133	6.22758293151855	-0.0302255302667618	-0.0315242260694504	-0.0286021586507559	0.000943203864153475	NaN	59.3485145568848
1385	117.398338317871	-21.8875942230225	6.03277826309204	-0.0286021586507559	-0.0273034609854221	-0.032173577696085	0.00451462110504508	NaN	58.6991691589355
1386	117.398338317871	-22.2122688293457	5.70810413360596	-0.0113944197073579	-0.0123684434220195	-0.021459324285388	0.00354059832170606	NaN	58.6991691589355
1387	116.099639892578	-23.1862907409668	6.03277826309204	-0.0182125810533762	-0.0113944197073579	-0.0152905117720366	0.0116574559360743	NaN	58.0498199462891
1388	117.398338317871	-22.8616180419922	6.87693166732788	-0.0221086721867323	-0.00587495695799589	-0.0113944197073579	0.00159255252219737	NaN	58.6991691589355
1389	116.748985290527	-21.8875942230225	6.68212699890137	-0.0110697457566857	-0.0146411629393697	-0.0123684434220195	-0.00425158534198999	NaN	58.3744926452637
1390	117.398338317871	-22.5369434356689	6.68212699890137	-0.00684897974133492	-0.0152905117720366	-0.0113944197073579	-0.00717365415766835	NaN	58.6991691589355
1391	118.69702911377	-22.5369434356689	5.90290880203247	-0.00295288790948689	0.0152288740500808	0.0132808275520802	-0.0026282137259841	NaN	59.3485145568848
1392	117.398338317871	-22.2122688293457	5.38343000411987	0.013930176384747	0.040228795260191	0.0158782228827477	-0.00295288790948689	NaN	58.6991691589355
1393	118.69702911377	-23.51096534729	5.44836473464966	0.020423661917448	0.0382807515561581	0.0363327041268349	0.000943203864153475	NaN	59.3485145568848
1394	117.398338317871	-22.2122688293457	5.70810413360596	0.0217223595827818	0.0353586822748184	0.0298392176628113	0.00483929552137852	NaN	58.6991691589355
1395	118.04768371582	-21.8875942230225	6.03277826309204	0.0194496400654316	0.0360080301761627	0.01847561635077	-0.00327756232582033	NaN	59.0238418579102
1396	118.69702911377	-23.51096534729	6.16264820098877	0.0106834331527352	0.0226963832974434	0.00516396993771195	-0.00490093370899558	NaN	59.3485145568848
1397	119.995727539063	-22.8616180419922	6.48732233047485	0.00873538758605719	0.011982130818069	0.00289124972186983	-0.000355493422830477	NaN	59.9978637695313
1398	117.398338317871	-22.5369434356689	5.57823419570923	0.00126787810586393	0.0100340843200684	0.011982130818069	0.00191722682211548	NaN	58.6991691589355
1399	118.69702911377	-21.8875942230225	5.57823419570923	0.0113327819854021	0.00776136433705688	0.00873538758605719	0.00613799272105098	NaN	59.3485145568848
1400	119.346382141113	-22.8616180419922	5.51329946517944	0.000293855206109583	0.0116574559360743	-0.00100484199356288	0.00289124972186983	NaN	59.6731910705566
1401	119.995727539063	-23.51096534729	5.77303886413574	-0.00425158534198999	0.00483929552137852	-0.0162645354866982	-0.00522560812532902	NaN	59.9978637695313
1402	120.645080566406	-23.1862907409668	5.90290880203247	-0.0240567177534103	-0.0363943427801132	-0.0399657599627972	-0.0026282137259841	NaN	60.3225402832031
1403	118.04768371582	-21.8875942230225	6.16264820098877	-0.03444629535079	-0.0357449948787689	-0.0318489037454128	-0.000355493422830477	NaN	59.0238418579102
1404	120.645080566406	-23.1862907409668	5.57823419570923	-0.0191866029053926	-0.03444629535079	-0.0341216214001179	-0.0026282137259841	NaN	60.3225402832031
1405	118.04768371582	-22.2122688293457	5.38343000411987	-0.0240567177534103	-0.0240567177534103	-0.0237320438027382	0.00289124972186983	NaN	59.0238418579102
1406	119.995727539063	-23.1862907409668	5.70810413360596	-0.00912170019000769	-0.00847235135734081	-0.0208099745213985	-0.00717365415766835	NaN	59.9978637695313
1407	120.645080566406	-23.51096534729	6.03277826309204	0.00321592413820326	-0.00100484199356288	-0.0191866029053926	-0.00295288790948689	NaN	60.3225402832031
1408	120.645080566406	-23.1862907409668	6.03277826309204	-0.00522560812532902	-0.0120437685400248	-0.00392691092565656	0.00678734155371785	NaN	60.3225402832031
1409	119.346382141113	-23.1862907409668	6.35745286941528	-0.00782300252467394	0.00126787810586393	-0.00360223650932312	0.00646266713738441	NaN	59.6731910705566
1410	120.645080566406	-23.51096534729	5.96784353256226	0.00159255252219737	0.00548864435404539	-0.00782300252467394	-0.00132951640989631	NaN	60.3225402832031
1411	118.69702911377	-22.2122688293457	5.90290880203247	0.00711201597005129	0.0152288740500808	0.00970941036939621	-0.00392691092565656	NaN	59.3485145568848
1412	119.346382141113	-21.8875942230225	5.70810413360596	0.0168522447347641	0.0340599827468395	0.0337353087961674	0.00354059832170606	NaN	59.6731910705566
1413	119.995727539063	-23.8356399536133	6.16264820098877	0.0272418223321438	0.036657378077507	0.0301638916134834	0.00678734155371785	NaN	59.9978637695313
1414	121.294425964355	-22.8616180419922	5.90290880203247	0.029189869761467	0.0330859608948231	0.0532157681882381	-0.00619963090866804	NaN	60.6472129821777
1415	118.69702911377	-21.8875942230225	6.22758293151855	0.0243197549134493	0.0330859608948231	0.0197743140161037	-0.00230353930965066	NaN	59.3485145568848
1416	119.346382141113	-22.5369434356689	5.64316940307617	0.0158782228827477	0.0168522447347641	0.0165275707840919	-0.00327756232582033	NaN	59.6731910705566
1417	118.69702911377	-23.1862907409668	5.70810413360596	0.00678734155371785	0.0136055024340749	0.00256657530553639	-0.000355493422830477	NaN	59.3485145568848
1418	119.995727539063	-23.8356399536133	5.96784353256226	0.00581331877037883	0.00418994715437293	0.00548864435404539	0.00191722682211548	NaN	59.9978637695313
1419	120.645080566406	-23.8356399536133	5.90290880203247	0.0132808275520802	0.00646266713738441	0.00906006153672934	0.00808603875339031	NaN	60.3225402832031
1420	121.294425964355	-23.51096534729	5.57823419570923	-0.00100484199356288	0.00256657530553639	-0.00912170019000769	-0.00555028254166245	NaN	60.6472129821777
1421	120.645080566406	-23.8356399536133	5.83797359466553	0.00938473641872406	-0.0159398596733809	-0.0156151866540313	-0.0026282137259841	NaN	60.3225402832031
1422	121.294425964355	-23.8356399536133	5.96784353256226	-0.0188619289547205	-0.0497059896588326	-0.0315242260694504	-0.00360223650932312	NaN	60.6472129821777
1423	118.04768371582	-23.51096534729	5.70810413360596	-0.0324982516467571	-0.0376930385828018	-0.0389917381107807	0.00743668992072344	NaN	59.0238418579102
1424	120.645080566406	-24.4849891662598	5.96784353256226	-0.0195112787187099	-0.0419138073921204	-0.032173577696085	0.00581331877037883	NaN	60.3225402832031
1425	120.645080566406	-24.809663772583	6.16264820098877	-0.0172385573387146	-0.028926832601428	-0.0311995539814234	0.0022419011220336	NaN	60.3225402832031
1426	119.346382141113	-23.51096534729	6.5522575378418	-0.00619963090866804	-0.0324982516467571	-0.0136671401560307	-0.00197886489331722	NaN	59.6731910705566
1427	118.69702911377	-23.8356399536133	6.29251766204834	-0.0182125810533762	-0.0198359526693821	-0.0149658378213644	0.00126787810586393	NaN	59.3485145568848
1428	118.69702911377	-23.51096534729	5.83797359466553	-0.00684897974133492	-0.017887907102704	-0.00814767740666866	-0.00327756232582033	NaN	59.3485145568848
1429	119.346382141113	-23.8356399536133	5.77303886413574	-0.0026282137259841	-0.0204853005707264	-0.00652430532500148	-0.000680167751852423	NaN	59.6731910705566
1430	120.645080566406	-24.4849891662598	5.96784353256226	0.00776136433705688	-0.0100957229733467	-0.00457625929266214	-0.00100484199356288	NaN	60.3225402832031
1431	119.995727539063	-24.809663772583	6.16264820098877	0.00808603875339031	0.00386527273803949	0.0100340843200684	-0.000680167751852423	NaN	59.9978637695313
1432	119.995727539063	-24.1603145599365	5.96784353256226	0.0200989879667759	0.0285405199974775	0.0278911720961332	0.00289124972186983	NaN	59.9978637695313
1433	119.346382141113	-24.1603145599365	6.03277826309204	0.0285405199974775	0.0321119390428066	0.0213976856321096	0.00321592413820326	NaN	59.6731910705566
1434	119.346382141113	-23.51096534729	5.96784353256226	0.0230210572481155	0.0337353087961674	0.0499690249562263	-0.00230353930965066	NaN	59.6731910705566
1435	121.294425964355	-24.809663772583	5.96784353256226	0.0330859608948231	0.0340599827468395	0.012956153601408	0.00126787810586393	NaN	60.6472129821777
1436	119.995727539063	-24.4849891662598	5.83797359466553	0.0155535480007529	0.020423661917448	0.00938473641872406	-0.00814767740666866	NaN	59.9978637695313
1437	121.294425964355	-24.1603145599365	5.90290880203247	0.0113327819854021	0.00483929552137852	0.00386527273803949	-0.00230353930965066	NaN	60.6472129821777
1438	120.645080566406	-24.1603145599365	6.22758293151855	0.00289124972186983	0.00743668992072344	0.0155535480007529	-0.00555028254166245	NaN	60.3225402832031
1439	119.346382141113	-24.1603145599365	6.35745286941528	0.00613799272105098	0.00938473641872406	0.00516396993771195	-3.08191010844894e-05	NaN	59.6731910705566
1440	119.995727539063	-23.51096534729	6.16264820098877	0.00581331877037883	0.000618529506027699	0.00354059832170606	-0.00457625929266214	NaN	59.9978637695313
1441	119.995727539063	-24.4849891662598	6.03277826309204	-0.00230353930965066	0.00256657530553639	-0.0204853005707264	-0.00327756232582033	NaN	59.9978637695313
1442	118.69702911377	-22.5369434356689	5.77303886413574	-0.0159398596733809	-0.0425631552934647	-0.0315242260694504	-0.00522560812532902	NaN	59.3485145568848
1443	120.645080566406	-23.8356399536133	6.61719226837158	-0.0256800893694162	-0.0393164120614529	-0.0389917381107807	0.00451462110504508	NaN	60.3225402832031
1444	118.69702911377	-22.8616180419922	5.70810413360596	-0.0250307414680719	-0.038017712533474	-0.0311995539814234	0.00678734155371785	NaN	59.3485145568848
1445	121.294425964355	-23.8356399536133	6.29251766204834	-0.0188619289547205	-0.0243813935667276	-0.0324982516467571	0.00126787810586393	NaN	60.6472129821777
1446	121.294425964355	-23.8356399536133	6.09771347045898	-0.023407369852066	-0.0120437685400248	-0.0243813935667276	0.0022419011220336	NaN	60.6472129821777
1447	121.294425964355	-24.1603145599365	5.57823419570923	-0.0159398596733809	-0.00977104809135199	-0.0130177913233638	-0.00295288790948689	NaN	60.6472129821777
1448	120.645080566406	-22.8616180419922	5.90290880203247	-0.0263294391334057	-0.0146411629393697	-0.00327756232582033	-0.00165419070981443	NaN	60.3225402832031
1449	122.593124389648	-24.1603145599365	6.74706172943115	-0.00100484199356288	-0.0110697457566857	-0.00847235135734081	-0.000680167751852423	NaN	61.2965621948242
1450	121.294425964355	-23.51096534729	6.03277826309204	0.00256657530553639	0.00386527273803949	-0.00425158534198999	-0.00619963090866804	NaN	60.6472129821777
1451	119.346382141113	-22.8616180419922	6.29251766204834	0.0126314787194133	0.0116574559360743	0.00581331877037883	-0.00684897974133492	NaN	59.6731910705566
1452	119.995727539063	-22.5369434356689	6.03277826309204	0.0210730116814375	0.0363327041268349	0.0399041213095188	-0.00717365415766835	NaN	59.9978637695313
1453	120.645080566406	-23.8356399536133	5.90290880203247	0.0288651939481497	0.0350340083241463	0.0230210572481155	0.00159255252219737	NaN	60.3225402832031
1454	119.346382141113	-22.5369434356689	6.35745286941528	0.0288651939481497	0.0360080301761627	0.0334106348454952	-3.08191010844894e-05	NaN	59.6731910705566
1455	119.995727539063	-22.5369434356689	6.48732233047485	0.0278911720961332	0.0285405199974775	0.0304885655641556	0.00126787810586393	NaN	59.9978637695313
1456	119.346382141113	-23.1862907409668	6.74706172943115	0.0178262684494257	0.0220470335334539	0.00646266713738441	0.00159255252219737	NaN	59.6731910705566
1457	121.294425964355	-23.51096534729	6.03277826309204	0.00451462110504508	0.0149041991680861	0.0100340843200684	0.00483929552137852	NaN	60.6472129821777
1458	119.995727539063	-23.8356399536133	6.09771347045898	-0.00327756232582033	0.000618529506027699	0.00483929552137852	0.00321592413820326	NaN	59.9978637695313
1459	120.645080566406	-23.1862907409668	5.51329946517944	0.0162028968334198	0.00581331877037883	-0.00522560812532902	0.000293855206109583	NaN	60.3225402832031
1460	119.995727539063	-22.2122688293457	5.51329946517944	0.0116574559360743	0.00873538758605719	-0.00132951640989631	-0.00425158534198999	NaN	59.9978637695313
1461	119.346382141113	-22.8616180419922	6.16264820098877	0.00516396993771195	-0.00392691092565656	-0.0334722734987736	-0.00782300252467394	NaN	59.6731910705566
1462	119.346382141113	-22.2122688293457	5.57823419570923	-0.0250307414680719	-0.0376930385828018	-0.0406151078641415	-0.00327756232582033	NaN	59.6731910705566
1463	121.943778991699	-23.8356399536133	6.16264820098877	-0.0389917381107807	-0.0435371771454811	-0.0383423902094364	-0.000680167751852423	NaN	60.9718894958496
1464	119.346382141113	-21.8875942230225	5.83797359466553	-0.021459324285388	-0.0376930385828018	-0.0386670641601086	0.00191722682211548	NaN	59.6731910705566
1465	120.645080566406	-22.8616180419922	5.70810413360596	-0.0217839982360601	-0.0237320438027382	-0.0367190167307854	-0.00749832857400179	NaN	60.3225402832031
1466	121.943778991699	-23.1862907409668	5.83797359466553	-0.00555028254166245	-0.0123684434220195	-0.0221086721867323	-0.00912170019000769	NaN	60.9718894958496
1467	121.294425964355	-24.4849891662598	5.83797359466553	0.000943203864153475	-0.0110697457566857	-0.0146411629393697	-0.00490093370899558	NaN	60.6472129821777
1468	119.995727539063	-23.51096534729	5.83797359466553	-0.0104203969240189	-0.0130177913233638	-0.0123684434220195	0.00321592413820326	NaN	59.9978637695313
1469	121.294425964355	-24.1603145599365	5.96784353256226	-0.00782300252467394	-0.00847235135734081	-0.00295288790948689	0.00321592413820326	NaN	60.6472129821777
1470	119.346382141113	-22.2122688293457	6.09771347045898	0.0100340843200684	0.0265924744307995	-0.0126931173726916	0.000293855206109583	NaN	59.6731910705566
1471	119.995727539063	-22.8616180419922	5.64316940307617	0.00516396993771195	0.0116574559360743	0.01100810803473	0.00126787810586393	NaN	59.9978637695313
1472	120.645080566406	-23.51096534729	5.51329946517944	0.0269171483814716	0.0369820520281792	0.0301638916134834	0.00126787810586393	NaN	60.3225402832031
1473	119.346382141113	-24.1603145599365	5.90290880203247	0.0278911720961332	0.0369820520281792	0.0158782228827477	0.000618529506027699	NaN	59.6731910705566
1474	120.645080566406	-24.1603145599365	5.96784353256226	0.0301638916134834	0.0431508645415306	0.0337353087961674	0.00159255252219737	NaN	60.3225402832031
1475	119.346382141113	-22.8616180419922	5.83797359466553	0.0317872650921345	0.0337353087961674	0.0136055024340749	-0.000680167751852423	NaN	59.6731910705566
1476	119.995727539063	-22.5369434356689	6.16264820098877	0.0100340843200684	0.0262678004801273	0.0132808275520802	-0.00100484199356288	NaN	59.9978637695313
1477	119.995727539063	-23.51096534729	5.70810413360596	0.0197743140161037	0.0188002903014421	0.00938473641872406	0.00451462110504508	NaN	59.9978637695313
1478	118.69702911377	-22.5369434356689	5.70810413360596	-0.00100484199356288	0.00451462110504508	0.00776136433705688	0.00678734155371785	NaN	59.3485145568848
1479	121.294425964355	-23.51096534729	5.77303886413574	0.00613799272105098	0.00191722682211548	0.000293855206109583	-0.00100484199356288	NaN	60.6472129821777
1480	121.294425964355	-23.51096534729	5.90290880203247	0.00906006153672934	0.0194496400654316	0.00159255252219737	0.00126787810586393	NaN	60.6472129821777
1481	119.346382141113	-23.1862907409668	5.83797359466553	-0.00360223650932312	-0.00230353930965066	-0.0165892094373703	-0.00327756232582033	NaN	59.6731910705566
1482	120.645080566406	-23.51096534729	6.16264820098877	-0.0221086721867323	-0.0331475995481014	-0.0373683646321297	0.000943203864153475	NaN	60.3225402832031
1483	119.995727539063	-24.1603145599365	6.09771347045898	-0.0324982516467571	-0.0419138073921204	-0.0350956469774246	0.00354059832170606	NaN	59.9978637695313
1484	119.995727539063	-23.8356399536133	5.44836473464966	-0.0282774847000837	-0.0260047651827335	-0.0328229255974293	0.00159255252219737	NaN	59.9978637695313
1485	119.995727539063	-23.1862907409668	5.51329946517944	-0.0308748781681061	-0.0240567177534103	-0.0217839982360601	0.00386527273803949	NaN	59.9978637695313
1486	119.346382141113	-23.51096534729	5.83797359466553	-0.0185372550040483	-0.0123684434220195	-0.0195112787187099	-0.00360223650932312	NaN	59.6731910705566
1487	120.645080566406	-23.8356399536133	6.22758293151855	-0.0165892094373703	-0.0130177913233638	-0.0169138833880424	0.00126787810586393	NaN	60.3225402832031
1488	119.995727539063	-24.1603145599365	6.22758293151855	-0.0175632312893867	-0.00879702530801296	0.00159255252219737	0.00678734155371785	NaN	59.9978637695313
1489	119.346382141113	-23.8356399536133	6.03277826309204	-0.0149658378213644	-0.00782300252467394	-0.0100957229733467	0.00678734155371785	NaN	59.6731910705566
1490	116.099639892578	-23.1862907409668	5.77303886413574	0.00321592413820326	0.0022419011220336	-0.00847235135734081	-0.00425158534198999	NaN	58.0498199462891
1491	118.69702911377	-23.1862907409668	5.70810413360596	0.00191722682211548	0.0162028968334198	0.00873538758605719	-0.00684897974133492	NaN	59.3485145568848
1492	119.346382141113	-24.1603145599365	5.96784353256226	0.0113327819854021	0.0330859608948231	0.0343846566975117	-0.00457625929266214	NaN	59.6731910705566
1493	118.04768371582	-23.1862907409668	5.90290880203247	0.0171769186854362	0.031137915328145	0.0265924744307995	0.000618529506027699	NaN	59.0238418579102
1494	118.04768371582	-23.8356399536133	6.35745286941528	0.0207483377307653	0.0399041213095188	0.0168522447347641	0.00354059832170606	NaN	59.0238418579102
1495	119.346382141113	-23.8356399536133	6.16264820098877	0.0197743140161037	0.0321119390428066	0.0236704051494598	0.000943203864153475	NaN	59.6731910705566
1496	118.69702911377	-24.1603145599365	5.83797359466553	0.00776136433705688	0.0188002903014421	0.00711201597005129	-0.000355493422830477	NaN	59.3485145568848
1497	119.346382141113	-24.809663772583	5.77303886413574	-0.000355493422830477	0.0145795252174139	0.0113327819854021	0.00354059832170606	NaN	59.6731910705566
1498	118.04768371582	-24.1603145599365	5.90290880203247	0.000943203864153475	0.0100340843200684	0.00126787810586393	0.00613799272105098	NaN	59.0238418579102
1499	119.346382141113	-24.4849891662598	5.96784353256226	-3.08191010844894e-05	0.00841071270406246	0.000618529506027699	0.00938473641872406	NaN	59.6731910705566
1500	117.398338317871	-23.1862907409668	5.83797359466553	0.000943203864153475	0.00906006153672934	0.00743668992072344	0.000618529506027699	NaN	58.6991691589355
1501	118.69702911377	-24.4849891662598	6.16264820098877	-0.00100484199356288	-0.00230353930965066	-0.0208099745213985	0.00159255252219737	NaN	59.3485145568848
1502	118.69702911377	-24.1603145599365	5.83797359466553	-0.0386670641601086	-0.028926832601428	-0.0367190167307854	0.00548864435404539	NaN	59.3485145568848
1503	117.398338317871	-23.51096534729	5.70810413360596	-0.0412644557654858	-0.0409397818148136	-0.0350956469774246	-0.000355493422830477	NaN	58.6991691589355
1504	118.04768371582	-24.4849891662598	5.64316940307617	-0.0328229255974293	-0.0315242260694504	-0.0370436906814575	0.00516396993771195	NaN	59.0238418579102
1505	118.04768371582	-23.51096534729	5.96784353256226	-0.0165892094373703	-0.0253554154187441	-0.0260047651827335	0.00581331877037883	NaN	59.0238418579102
1506	117.398338317871	-23.1862907409668	5.90290880203247	-0.0211346503347158	-0.0165892094373703	-0.0198359526693821	-0.00457625929266214	NaN	58.6991691589355
1507	118.04768371582	-24.1603145599365	6.22758293151855	-0.0165892094373703	-0.0159398596733809	-0.00392691092565656	-0.00132951640989631	NaN	59.0238418579102
1508	118.69702911377	-24.1603145599365	5.96784353256226	-0.023407369852066	-0.0100957229733467	-0.00392691092565656	0.00678734155371785	NaN	59.3485145568848
1509	119.346382141113	-23.1862907409668	5.83797359466553	-0.0120437685400248	-0.0217839982360601	-0.00912170019000769	0.000618529506027699	NaN	59.6731910705566
1510	118.04768371582	-23.51096534729	5.77303886413574	0.00256657530553639	-0.00522560812532902	-0.00132951640989631	0.0022419011220336	NaN	59.0238418579102
1511	119.995727539063	-23.8356399536133	5.57823419570923	0.00970941036939621	0.01847561635077	0.00418994715437293	-0.00230353930965066	NaN	59.9978637695313
1512	119.346382141113	-23.1862907409668	5.96784353256226	0.0200989879667759	0.0425015166401863	0.0438002124428749	0.00126787810586393	NaN	59.6731910705566
1513	122.593124389648	-24.1603145599365	6.03277826309204	0.0285405199974775	0.036657378077507	0.0327612869441509	0.00289124972186983	NaN	61.2965621948242
1514	118.04768371582	-23.1862907409668	6.48732233047485	0.0243197549134493	0.0340599827468395	0.0421768426895142	-0.0026282137259841	NaN	59.0238418579102
1515	119.995727539063	-24.4849891662598	6.68212699890137	0.0278911720961332	0.0308132413774729	0.0233457311987877	-0.00295288790948689	NaN	59.9978637695313
1516	119.995727539063	-24.1603145599365	6.03277826309204	0.0155535480007529	0.0230210572481155	0.0116574559360743	-0.00619963090866804	NaN	59.9978637695313
1517	121.294425964355	-24.4849891662598	6.03277826309204	0.00808603875339031	0.00841071270406246	0.00873538758605719	-0.000680167751852423	NaN	60.6472129821777
1518	119.995727539063	-24.4849891662598	6.03277826309204	-0.00652430532500148	0.00321592413820326	0.0126314787194133	0.0022419011220336	NaN	59.9978637695313
1519	121.294425964355	-23.51096534729	6.22758293151855	0.00159255252219737	0.011982130818069	0.00191722682211548	0.00256657530553639	NaN	60.6472129821777
1520	119.995727539063	-22.8616180419922	5.83797359466553	0.00711201597005129	0.00418994715437293	0.000943203864153475	-0.00360223650932312	NaN	59.9978637695313
1521	122.593124389648	-24.4849891662598	5.90290880203247	-0.00165419070981443	-0.017887907102704	-0.0217839982360601	-0.00619963090866804	NaN	61.2965621948242
1522	120.645080566406	-24.809663772583	5.96784353256226	-0.0250307414680719	-0.0279528107494116	-0.0347709693014622	-3.08191010844894e-05	NaN	60.3225402832031
1523	119.995727539063	-23.51096534729	5.77303886413574	-0.0386670641601086	-0.0454852245748043	-0.0305502042174339	-0.00132951640989631	NaN	59.9978637695313
1524	120.645080566406	-24.4849891662598	6.16264820098877	-0.0341216214001179	-0.0328229255974293	-0.0208099745213985	0.00938473641872406	NaN	60.3225402832031
1525	121.943778991699	-23.8356399536133	5.90290880203247	-0.0198359526693821	-0.0146411629393697	-0.0247060675173998	0.00581331877037883	NaN	60.9718894958496
1526	119.995727539063	-23.51096534729	5.96784353256226	-0.0211346503347158	-0.0139918150380254	-0.0198359526693821	-0.00295288790948689	NaN	59.9978637695313
1527	119.995727539063	-24.1603145599365	5.77303886413574	-0.00912170019000769	-0.0126931173726916	-0.00814767740666866	-0.00392691092565656	NaN	59.9978637695313
1528	119.995727539063	-24.1603145599365	5.77303886413574	-0.0230826959013939	-0.0100957229733467	-0.00230353930965066	-0.00100484199356288	NaN	59.9978637695313
1529	119.995727539063	-24.1603145599365	5.77303886413574	-0.0165892094373703	-0.0136671401560307	-0.0026282137259841	0.00776136433705688	NaN	59.9978637695313
1530	118.69702911377	-23.8356399536133	5.83797359466553	-0.0139918150380254	-0.00652430532500148	-0.00879702530801296	0.0126314787194133	NaN	59.3485145568848
1531	121.294425964355	-25.4590110778809	6.29251766204834	0.00289124972186983	0.00289124972186983	0.00841071270406246	-0.00100484199356288	NaN	60.6472129821777
1532	119.995727539063	-24.1603145599365	5.83797359466553	0.0223717093467712	0.0314625911414623	0.0379560738801956	0.00289124972186983	NaN	59.9978637695313
1533	121.943778991699	-25.4590110778809	5.96784353256226	0.0269171483814716	0.0272418223321438	0.0561378374695778	0.00126787810586393	NaN	60.9718894958496
1534	119.346382141113	-24.4849891662598	5.70810413360596	0.0246444288641214	0.0363327041268349	0.0223717093467712	0.00289124972186983	NaN	59.6731910705566
1535	119.346382141113	-25.1343383789063	5.44836473464966	0.0408781431615353	0.0298392176628113	0.0304885655641556	-0.00652430532500148	NaN	59.6731910705566
1536	119.346382141113	-25.1343383789063	5.77303886413574	0.0171769186854362	0.013930176384747	0.0123068047687411	-0.00360223650932312	NaN	59.6731910705566
1537	119.346382141113	-25.7836856842041	6.22758293151855	0.00678734155371785	0.00256657530553639	0.0113327819854021	-0.00457625929266214	NaN	59.6731910705566
1538	119.346382141113	-24.809663772583	5.96784353256226	0.000943203864153475	-0.0026282137259841	0.0158782228827477	0.000293855206109583	NaN	59.6731910705566
1539	119.346382141113	-24.809663772583	5.70810413360596	0.00646266713738441	-0.000680167751852423	0.00743668992072344	-3.08191010844894e-05	NaN	59.6731910705566
1540	121.294425964355	-25.4590110778809	6.42238759994507	0.00581331877037883	0.00159255252219737	0.00613799272105098	0.0100340843200684	NaN	60.6472129821777
1541	121.294425964355	-26.1083602905273	6.09771347045898	-0.00555028254166245	-0.00847235135734081	-0.0172385573387146	-0.0117190945893526	NaN	60.6472129821777
1542	119.995727539063	-25.7836856842041	6.03277826309204	-0.0256800893694162	-0.0467839203774929	-0.0454852245748043	-0.000680167751852423	NaN	59.9978637695313
1543	118.69702911377	-24.809663772583	5.70810413360596	-0.0341216214001179	-0.048407293856144	-0.0389917381107807	-0.00132951640989631	NaN	59.3485145568848
1544	121.294425964355	-25.4590110778809	6.29251766204834	-0.021459324285388	-0.0503553375601768	-0.0399657599627972	0.00126787810586393	NaN	60.6472129821777
1545	120.645080566406	-25.7836856842041	5.44836473464966	-0.0126931173726916	-0.0282774847000837	-0.0227580219507217	-0.00230353930965066	NaN	60.3225402832031
1546	118.69702911377	-24.4849891662598	5.51329946517944	-0.021459324285388	-0.0230826959013939	-0.0256800893694162	-0.00555028254166245	NaN	59.3485145568848
1547	118.69702911377	-23.8356399536133	5.83797359466553	-0.00327756232582033	-0.0149658378213644	-0.0237320438027382	-0.0120437685400248	NaN	59.3485145568848
1548	118.69702911377	-23.8356399536133	5.90290880203247	-0.0139918150380254	-0.00522560812532902	-0.0107450718060136	0.00743668992072344	NaN	59.3485145568848
1549	118.69702911377	-23.51096534729	5.96784353256226	-0.00684897974133492	-0.0159398596733809	-0.0230826959013939	-0.000355493422830477	NaN	59.3485145568848
1550	119.346382141113	-23.51096534729	6.03277826309204	-0.0136671401560307	-0.00847235135734081	-0.0240567177534103	0.000293855206109583	NaN	59.6731910705566
1551	120.645080566406	-24.809663772583	5.96784353256226	0.0152288740500808	0.00678734155371785	0.0220470335334539	-0.00295288790948689	NaN	60.3225402832031
1552	118.69702911377	-23.51096534729	5.70810413360596	0.0194496400654316	0.0438002124428749	0.031137915328145	0.0022419011220336	NaN	59.3485145568848
1553	120.645080566406	-25.1343383789063	6.74706172943115	0.0334106348454952	0.0347093306481838	0.060358602553606	0.00711201597005129	NaN	60.3225402832031
1554	119.346382141113	-23.8356399536133	5.83797359466553	0.0191249661147594	0.0337353087961674	0.0285405199974775	0.00289124972186983	NaN	59.6731910705566
1555	118.69702911377	-23.8356399536133	5.96784353256226	0.029189869761467	0.0428261905908585	0.0236704051494598	0.00126787810586393	NaN	59.3485145568848
1556	119.995727539063	-23.8356399536133	6.16264820098877	0.0210730116814375	0.0259431265294552	0.00159255252219737	-0.000355493422830477	NaN	59.9978637695313
1557	119.995727539063	-23.8356399536133	5.83797359466553	0.0136055024340749	0.0149041991680861	0.0145795252174139	-0.00327756232582033	NaN	59.9978637695313
1558	118.69702911377	-23.51096534729	6.5522575378418	0.00548864435404539	0.01100810803473	0.0152288740500808	0.012956153601408	NaN	59.3485145568848
1559	120.645080566406	-23.51096534729	6.48732233047485	0.000943203864153475	0.00841071270406246	0.013930176384747	-0.000355493422830477	NaN	60.3225402832031
1560	119.995727539063	-24.1603145599365	6.87693166732788	0.00646266713738441	0.0106834331527352	-0.00360223650932312	0.00256657530553639	NaN	59.9978637695313
1561	121.294425964355	-24.1603145599365	6.74706172943115	-0.00100484199356288	-0.000355493422830477	-0.0188619289547205	-0.00165419070981443	NaN	60.6472129821777
1562	119.995727539063	-24.809663772583	7.07173633575439	-0.017887907102704	-0.032173577696085	-0.0363943427801132	-0.00197886489331722	NaN	59.9978637695313
1563	118.69702911377	-23.1862907409668	5.77303886413574	-0.0279528107494116	-0.0451605506241322	-0.0282774847000837	-0.00425158534198999	NaN	59.3485145568848
1564	120.645080566406	-24.809663772583	5.90290880203247	-0.0292515084147453	-0.0376930385828018	-0.0295761823654175	0.00289124972186983	NaN	60.3225402832031
1565	119.995727539063	-23.1862907409668	5.64316940307617	-0.021459324285388	-0.0260047651827335	-0.0292515084147453	0.00451462110504508	NaN	59.9978637695313
1566	119.995727539063	-23.8356399536133	6.09771347045898	-0.0133424662053585	-0.017887907102704	-0.021459324285388	0.00548864435404539	NaN	59.9978637695313
1567	121.294425964355	-24.4849891662598	5.57823419570923	-0.0146411629393697	-0.0123684434220195	-0.00230353930965066	-0.00165419070981443	NaN	60.6472129821777
1568	121.294425964355	-24.1603145599365	5.83797359466553	-0.0110697457566857	-0.0143164889886975	-0.00555028254166245	0.00906006153672934	NaN	60.6472129821777
1569	120.645080566406	-24.4849891662598	5.77303886413574	-0.00587495695799589	-0.00457625929266214	-0.00555028254166245	-0.00425158534198999	NaN	60.3225402832031
1570	119.346382141113	-24.809663772583	5.51329946517944	-0.00457625929266214	-0.017887907102704	-0.00619963090866804	-0.00230353930965066	NaN	59.6731910705566
1571	119.346382141113	-23.51096534729	5.31849479675293	0.00548864435404539	0.00970941036939621	0.00516396993771195	-0.000680167751852423	NaN	59.6731910705566
1572	119.346382141113	-24.1603145599365	5.51329946517944	0.0197743140161037	0.0337353087961674	0.0275664981454611	-0.00295288790948689	NaN	59.6731910705566
1573	120.645080566406	-24.809663772583	5.83797359466553	0.0233457311987877	0.0376313999295235	0.0330859608948231	-0.00392691092565656	NaN	60.3225402832031
1574	121.294425964355	-24.4849891662598	5.96784353256226	0.0233457311987877	0.0399041213095188	0.0308132413774729	0.00418994715437293	NaN	60.6472129821777
1575	119.995727539063	-23.1862907409668	5.64316940307617	0.0295145437121391	0.0438002124428749	0.0158782228827477	0.00321592413820326	NaN	59.9978637695313
1576	119.995727539063	-23.8356399536133	6.29251766204834	0.0145795252174139	0.0200989879667759	0.0113327819854021	-0.00230353930965066	NaN	59.9978637695313
1577	121.294425964355	-24.1603145599365	5.64316940307617	0.00873538758605719	0.0113327819854021	0.00159255252219737	-0.00749832857400179	NaN	60.6472129821777
1578	120.645080566406	-24.4849891662598	5.77303886413574	0.000293855206109583	0.012956153601408	0.00678734155371785	-0.0026282137259841	NaN	60.3225402832031
1579	119.346382141113	-23.8356399536133	5.77303886413574	-0.00555028254166245	0.00776136433705688	0.00808603875339031	-0.00165419070981443	NaN	59.6731910705566
1580	119.995727539063	-24.1603145599365	5.83797359466553	0.00483929552137852	0.0155535480007529	-0.00197886489331722	0.000943203864153475	NaN	59.9978637695313
1581	119.995727539063	-23.8356399536133	5.83797359466553	-0.00327756232582033	-0.00100484199356288	-0.0162645354866982	-0.00879702530801296	NaN	59.9978637695313
1582	121.294425964355	-24.809663772583	5.51329946517944	-0.021459324285388	-0.0308748781681061	-0.0399657599627972	-0.00132951640989631	NaN	60.6472129821777
1583	120.645080566406	-23.51096534729	5.05875539779663	-0.0263294391334057	-0.0337969474494457	-0.0347709693014622	0.00711201597005129	NaN	60.3225402832031
1584	119.346382141113	-23.8356399536133	5.96784353256226	-0.0243813935667276	-0.0441865250468254	-0.039641086012125	0.00548864435404539	NaN	59.6731910705566
1585	121.943778991699	-24.1603145599365	5.83797359466553	-0.0188619289547205	-0.0204853005707264	-0.0292515084147453	-0.00360223650932312	NaN	60.9718894958496
1586	119.995727539063	-25.1343383789063	5.96784353256226	-0.0100957229733467	-0.0146411629393697	-0.00814767740666866	-0.00977104809135199	NaN	59.9978637695313
1587	120.645080566406	-23.51096534729	5.90290880203247	-0.00717365415766835	-0.00879702530801296	-0.0130177913233638	-0.00977104809135199	NaN	60.3225402832031
1588	121.943778991699	-23.8356399536133	5.77303886413574	-0.00295288790948689	-0.0100957229733467	-0.0123684434220195	-0.00165419070981443	NaN	60.9718894958496
1589	119.995727539063	-23.8356399536133	5.83797359466553	-0.00197886489331722	-0.00165419070981443	-0.00490093370899558	-0.00555028254166245	NaN	59.9978637695313
1590	120.645080566406	-24.4849891662598	6.03277826309204	0.00808603875339031	0.0022419011220336	-0.00847235135734081	-0.00327756232582033	NaN	60.3225402832031
1591	119.346382141113	-24.1603145599365	6.87693166732788	0.0152288740500808	0.013930176384747	0.00873538758605719	-0.00717365415766835	NaN	59.6731910705566
1592	119.346382141113	-24.1603145599365	6.87693166732788	0.0123068047687411	0.0382807515561581	0.0113327819854021	-0.00619963090866804	NaN	59.6731910705566
1593	119.346382141113	-23.1862907409668	6.03277826309204	0.0356833562254906	0.0379560738801956	0.0373067259788513	0.00289124972186983	NaN	59.6731910705566
1594	119.995727539063	-23.8356399536133	5.70810413360596	0.0249691028147936	0.0382807515561581	0.0178262684494257	-0.00230353930965066	NaN	59.9978637695313
1595	120.645080566406	-23.8356399536133	5.64316940307617	0.0308132413774729	0.036657378077507	0.0145795252174139	-0.00717365415766835	NaN	60.3225402832031
1596	121.294425964355	-24.809663772583	5.64316940307617	0.0158782228827477	0.0226963832974434	0.00906006153672934	-0.00490093370899558	NaN	60.6472129821777
1597	121.294425964355	-23.51096534729	5.77303886413574	0.01100810803473	0.0103587592020631	0.0126314787194133	0.00126787810586393	NaN	60.6472129821777
1598	120.645080566406	-24.1603145599365	5.64316940307617	0.00418994715437293	0.0116574559360743	0.00841071270406246	0.00678734155371785	NaN	60.3225402832031
1599	120.645080566406	-24.1603145599365	6.29251766204834	0.00321592413820326	0.0168522447347641	0.00548864435404539	0.00289124972186983	NaN	60.3225402832031
1600	120.645080566406	-24.809663772583	5.96784353256226	0.00711201597005129	0.011982130818069	-0.00522560812532902	-0.00360223650932312	NaN	60.3225402832031
1601	119.995727539063	-24.1603145599365	5.83797359466553	-0.0146411629393697	0.00126787810586393	-0.0136671401560307	0.000618529506027699	NaN	59.9978637695313
1602	119.995727539063	-23.51096534729	5.64316940307617	-0.0227580219507217	-0.0354203209280968	-0.0328229255974293	-0.000355493422830477	NaN	59.9978637695313
1603	119.346382141113	-23.8356399536133	5.77303886413574	-0.0299008563160896	-0.0402904339134693	-0.0308748781681061	0.00646266713738441	NaN	59.6731910705566
1604	119.346382141113	-23.51096534729	5.83797359466553	-0.0302255302667618	-0.0324982516467571	-0.0240567177534103	0.00646266713738441	NaN	59.6731910705566
1605	118.69702911377	-23.8356399536133	6.35745286941528	-0.0286021586507559	-0.0146411629393697	-0.0256800893694162	-0.000355493422830477	NaN	59.3485145568848
1606	120.645080566406	-24.809663772583	5.96784353256226	-0.0120437685400248	-0.0185372550040483	-0.0266541130840778	-0.00879702530801296	NaN	60.3225402832031
1607	119.346382141113	-24.1603145599365	5.83797359466553	-0.0130177913233638	-0.00912170019000769	-0.00879702530801296	0.00451462110504508	NaN	59.6731910705566
1608	119.995727539063	-24.1603145599365	5.83797359466553	-0.0123684434220195	-0.00879702530801296	0.00354059832170606	0.00483929552137852	NaN	59.9978637695313
1609	118.69702911377	-24.4849891662598	6.03277826309204	-0.0143164889886975	-0.00944637414067984	-0.00684897974133492	0.00548864435404539	NaN	59.3485145568848
1610	119.346382141113	-23.51096534729	5.83797359466553	-0.00132951640989631	0.00808603875339031	-0.00165419070981443	0.000943203864153475	NaN	59.6731910705566
1611	117.398338317871	-22.8616180419922	6.03277826309204	-0.00847235135734081	0.0188002903014421	0.0152288740500808	0.00191722682211548	NaN	58.6991691589355
1612	117.398338317871	-23.51096534729	5.77303886413574	0.0210730116814375	0.0405534692108631	0.0246444288641214	-0.000355493422830477	NaN	58.6991691589355
1613	118.04768371582	-24.4849891662598	6.8119969367981	0.0200989879667759	0.0392547734081745	0.0230210572481155	0.00678734155371785	NaN	59.0238418579102
1614	117.398338317871	-23.1862907409668	6.48732233047485	0.0149041991680861	0.036657378077507	0.0230210572481155	0.00418994715437293	NaN	58.6991691589355
1615	117.398338317871	-24.4849891662598	6.09771347045898	0.0262678004801273	0.0441248863935471	0.0246444288641214	-0.000355493422830477	NaN	58.6991691589355
1616	119.346382141113	-24.809663772583	6.16264820098877	0.0126314787194133	0.0207483377307653	0.0168522447347641	0.00354059832170606	NaN	59.6731910705566
1617	117.398338317871	-23.8356399536133	6.29251766204834	-0.00522560812532902	0.0162028968334198	0.0100340843200684	0.00159255252219737	NaN	58.6991691589355
1618	119.346382141113	-24.809663772583	6.03277826309204	-0.00457625929266214	0.0145795252174139	0.00646266713738441	0.00970941036939621	NaN	59.6731910705566
1619	116.748985290527	-24.1603145599365	5.70810413360596	0.00646266713738441	0.00938473641872406	-0.00100484199356288	0.00386527273803949	NaN	58.3744926452637
1620	119.995727539063	-24.4849891662598	6.03277826309204	0.00354059832170606	0.0171769186854362	-0.000680167751852423	0.00483929552137852	NaN	59.9978637695313
1621	117.398338317871	-23.1862907409668	5.70810413360596	-0.0185372550040483	0.00873538758605719	-0.00619963090866804	0.00256657530553639	NaN	58.6991691589355
1622	119.346382141113	-24.809663772583	5.83797359466553	-0.023407369852066	-0.0389917381107807	-0.0370436906814575	-0.00522560812532902	NaN	59.6731910705566
1623	116.099639892578	-23.51096534729	5.90290880203247	-0.0276281367987394	-0.0376930385828018	-0.0302255302667618	0.00548864435404539	NaN	58.0498199462891
1624	119.995727539063	-24.809663772583	6.29251766204834	-0.0354203209280968	-0.0428878292441368	-0.0324982516467571	0.00321592413820326	NaN	59.9978637695313
1625	119.346382141113	-24.4849891662598	5.83797359466553	-0.0201606266200542	-0.0208099745213985	-0.0253554154187441	0.00321592413820326	NaN	59.6731910705566
1626	118.69702911377	-23.8356399536133	5.51329946517944	-0.0126931173726916	-0.0146411629393697	-0.0221086721867323	0.0022419011220336	NaN	59.3485145568848
1627	117.398338317871	-23.51096534729	5.44836473464966	-0.0156151866540313	-0.0152905117720366	-0.0175632312893867	-0.00749832857400179	NaN	58.6991691589355
1628	119.995727539063	-24.4849891662598	5.70810413360596	-0.0136671401560307	-0.0026282137259841	0.0022419011220336	0.00483929552137852	NaN	59.9978637695313
1629	119.995727539063	-24.1603145599365	6.22758293151855	-0.0117190945893526	-0.00912170019000769	-0.00717365415766835	-0.00457625929266214	NaN	59.9978637695313
1630	119.346382141113	-24.1603145599365	6.94186639785767	-0.0126931173726916	0.0191249661147594	-0.00100484199356288	0.00451462110504508	NaN	59.6731910705566
1631	118.04768371582	-22.8616180419922	5.64316940307617	-0.00749832857400179	0.01847561635077	0.00970941036939621	-0.00100484199356288	NaN	59.0238418579102
1632	119.995727539063	-23.51096534729	5.70810413360596	0.0178262684494257	0.0278911720961332	0.0269171483814716	-0.00165419070981443	NaN	59.9978637695313
1633	120.645080566406	-24.4849891662598	6.09771347045898	0.0288651939481497	0.036657378077507	0.0330859608948231	0.0103587592020631	NaN	60.3225402832031
1634	119.995727539063	-24.1603145599365	5.77303886413574	0.0304885655641556	0.036657378077507	0.0551638156175613	0.00841071270406246	NaN	59.9978637695313
1635	119.346382141113	-23.8356399536133	6.16264820098877	0.0369820520281792	0.0314625911414623	0.020423661917448	-0.0026282137259841	NaN	59.6731910705566
1636	121.294425964355	-24.4849891662598	6.42238759994507	0.0278911720961332	0.0278911720961332	0.013930176384747	0.00354059832170606	NaN	60.6472129821777
1637	120.645080566406	-24.4849891662598	5.90290880203247	0.0213976856321096	0.0106834331527352	0.01100810803473	0.00126787810586393	NaN	60.3225402832031
1638	121.943778991699	-23.8356399536133	6.68212699890137	0.00873538758605719	0.00808603875339031	0.0145795252174139	0.00581331877037883	NaN	60.9718894958496
1639	119.995727539063	-24.809663772583	6.8119969367981	0.00906006153672934	0.00516396993771195	-0.00100484199356288	0.00938473641872406	NaN	59.9978637695313
1640	120.645080566406	-24.809663772583	6.09771347045898	0.00386527273803949	0.012956153601408	-0.0026282137259841	-0.000355493422830477	NaN	60.3225402832031
1641	119.346382141113	-23.8356399536133	5.64316940307617	0.00808603875339031	-0.00457625929266214	-0.0198359526693821	-0.00360223650932312	NaN	59.6731910705566
1642	121.294425964355	-24.809663772583	6.35745286941528	-0.02697878703475	-0.0406151078641415	-0.0331475995481014	0.00159255252219737	NaN	60.6472129821777
1643	118.69702911377	-24.1603145599365	5.77303886413574	-0.0302255302667618	-0.0308748781681061	-0.0360696688294411	0.00970941036939621	NaN	59.3485145568848
1644	119.346382141113	-25.1343383789063	6.61719226837158	-0.0256800893694162	-0.0412644557654858	-0.0299008563160896	0.00289124972186983	NaN	59.6731910705566
1645	120.645080566406	-24.809663772583	5.96784353256226	-0.0273034609854221	-0.0328229255974293	-0.0337969474494457	-0.00684897974133492	NaN	60.3225402832031
1646	121.943778991699	-25.1343383789063	6.03277826309204	-0.0165892094373703	-0.023407369852066	-0.0156151866540313	-0.00230353930965066	NaN	60.9718894958496
1647	119.995727539063	-25.4590110778809	6.16264820098877	-0.00879702530801296	-0.0159398596733809	-0.0126931173726916	0.00159255252219737	NaN	59.9978637695313
1648	121.943778991699	-25.4590110778809	6.42238759994507	-0.00944637414067984	-0.00782300252467394	-3.08191010844894e-05	-0.00230353930965066	NaN	60.9718894958496
1649	119.995727539063	-25.1343383789063	6.09771347045898	-0.00587495695799589	-0.0149658378213644	-0.0117190945893526	0.00483929552137852	NaN	59.9978637695313
1650	119.346382141113	-24.1603145599365	6.42238759994507	-0.00165419070981443	-0.00100484199356288	-0.0100957229733467	-0.00457625929266214	NaN	59.6731910705566
1651	118.69702911377	-24.809663772583	5.70810413360596	0.00289124972186983	0.00841071270406246	0.0126314787194133	-0.0026282137259841	NaN	59.3485145568848
1652	121.294425964355	-25.4590110778809	5.77303886413574	-0.00912170019000769	0.0360080301761627	0.0272418223321438	-0.00230353930965066	NaN	60.6472129821777
1653	119.346382141113	-25.1343383789063	5.90290880203247	0.0288651939481497	0.0321119390428066	0.0379560738801956	0.00711201597005129	NaN	59.6731910705566
1654	121.294425964355	-26.1083602905273	5.90290880203247	0.0382807515561581	0.0334106348454952	0.0337353087961674	0.00321592413820326	NaN	60.6472129821777
1655	119.346382141113	-25.1343383789063	5.96784353256226	0.0314625911414623	0.0249691028147936	0.0213976856321096	0.00126787810586393	NaN	59.6731910705566
1656	119.346382141113	-25.4590110778809	6.03277826309204	0.0262678004801273	0.0171769186854362	0.0162028968334198	-0.0104203969240189	NaN	59.6731910705566
1657	121.294425964355	-26.1083602905273	6.16264820098877	0.00841071270406246	0.00613799272105098	0.00516396993771195	0.000943203864153475	NaN	60.6472129821777
1658	120.645080566406	-26.1083602905273	5.96784353256226	0.000943203864153475	0.00970941036939621	0.0152288740500808	0.00354059832170606	NaN	60.3225402832031
1659	120.645080566406	-26.4330348968506	6.29251766204834	0.0178262684494257	0.0022419011220336	0.00126787810586393	0.00191722682211548	NaN	60.3225402832031
1660	119.995727539063	-25.1343383789063	5.90290880203247	0.0158782228827477	0.00548864435404539	-0.00684897974133492	-0.00295288790948689	NaN	59.9978637695313
1661	118.69702911377	-25.1343383789063	5.90290880203247	-0.00619963090866804	-0.0243813935667276	-0.0152905117720366	0.00451462110504508	NaN	59.3485145568848
1662	121.294425964355	-26.4330348968506	5.90290880203247	-0.0117190945893526	-0.0480826161801815	-0.0383423902094364	-0.0126931173726916	NaN	60.6472129821777
1663	119.346382141113	-25.1343383789063	5.77303886413574	-0.0299008563160896	-0.0523033849895	-0.0211346503347158	-0.00847235135734081	NaN	59.6731910705566
1664	119.346382141113	-26.1083602905273	6.03277826309204	-0.0204853005707264	-0.0419138073921204	-0.0302255302667618	-0.000680167751852423	NaN	59.6731910705566
1665	120.645080566406	-26.4330348968506	6.29251766204834	-0.0237320438027382	-0.0357449948787689	-0.0276281367987394	-0.00425158534198999	NaN	60.3225402832031
1666	120.645080566406	-26.1083602905273	6.29251766204834	-0.00912170019000769	-0.0182125810533762	-0.0175632312893867	-3.08191010844894e-05	NaN	60.3225402832031
1667	120.645080566406	-26.4330348968506	6.29251766204834	-0.0104203969240189	-0.0185372550040483	-0.0159398596733809	0.00126787810586393	NaN	60.3225402832031
1668	121.943778991699	-25.7836856842041	5.90290880203247	-0.00814767740666866	-0.0152905117720366	-0.000680167751852423	0.00321592413820326	NaN	60.9718894958496
1669	120.645080566406	-25.4590110778809	5.90290880203247	-0.0110697457566857	0.0022419011220336	0.00191722682211548	0.00191722682211548	NaN	60.3225402832031
1670	119.346382141113	-25.1343383789063	5.77303886413574	0.00321592413820326	-0.0315242260694504	-0.00619963090866804	-0.00587495695799589	NaN	59.6731910705566
1671	120.645080566406	-25.1343383789063	5.83797359466553	0.00289124972186983	0.00386527273803949	0.0022419011220336	-0.00425158534198999	NaN	60.3225402832031
1672	120.645080566406	-25.4590110778809	6.29251766204834	0.0213976856321096	0.0308132413774729	0.0230210572481155	-0.00782300252467394	NaN	60.3225402832031
1673	119.346382141113	-24.4849891662598	5.70810413360596	0.0285405199974775	0.0288651939481497	0.0301638916134834	-0.00132951640989631	NaN	59.6731910705566
1674	120.645080566406	-25.1343383789063	5.90290880203247	0.0321119390428066	0.0382807515561581	0.0113327819854021	-0.00100484199356288	NaN	60.3225402832031
1675	119.346382141113	-25.1343383789063	5.83797359466553	0.0269171483814716	0.0386054255068302	0.0236704051494598	-0.00392691092565656	NaN	59.6731910705566
1676	119.995727539063	-23.8356399536133	5.96784353256226	0.0152288740500808	0.0175015944987535	0.0165275707840919	0.00483929552137852	NaN	59.9978637695313
1677	119.346382141113	-25.1343383789063	6.09771347045898	0.0116574559360743	0.00873538758605719	0.0106834331527352	0.00354059832170606	NaN	59.6731910705566
1678	120.645080566406	-24.809663772583	5.96784353256226	0.00548864435404539	0.0113327819854021	0.0191249661147594	-0.00132951640989631	NaN	60.3225402832031
1679	119.346382141113	-24.4849891662598	6.09771347045898	0.00678734155371785	0.00321592413820326	0.00159255252219737	0.00548864435404539	NaN	59.6731910705566
1680	118.69702911377	-24.1603145599365	5.70810413360596	0.0103587592020631	0.0149041991680861	-0.00619963090866804	-0.00457625929266214	NaN	59.3485145568848
1681	119.346382141113	-24.4849891662598	5.31849479675293	0.00256657530553639	-0.00360223650932312	-0.0195112787187099	0.00418994715437293	NaN	59.6731910705566
1682	119.995727539063	-23.51096534729	5.83797359466553	-0.0221086721867323	-0.0324982516467571	-0.0386670641601086	-0.00360223650932312	NaN	59.9978637695313
1683	120.645080566406	-24.809663772583	6.03277826309204	-0.0354203209280968	-0.0389917381107807	-0.038017712533474	0.00386527273803949	NaN	60.3225402832031
1684	119.346382141113	-23.8356399536133	5.96784353256226	-0.0243813935667276	-0.0337969474494457	-0.0334722734987736	0.00354059832170606	NaN	59.6731910705566
1685	119.995727539063	-25.1343383789063	6.16264820098877	-0.0110697457566857	-0.0282774847000837	-0.0237320438027382	0.00159255252219737	NaN	59.9978637695313
1686	120.645080566406	-24.4849891662598	5.77303886413574	-0.00684897974133492	-0.0165892094373703	-0.0237320438027382	-0.00197886489331722	NaN	60.3225402832031
1687	121.294425964355	-25.1343383789063	6.16264820098877	-0.0117190945893526	-0.0143164889886975	-0.0152905117720366	0.00354059832170606	NaN	60.6472129821777
1688	120.645080566406	-24.809663772583	6.03277826309204	-0.00749832857400179	-0.00912170019000769	-0.00392691092565656	0.000943203864153475	NaN	60.3225402832031
1689	119.346382141113	-24.1603145599365	5.90290880203247	-0.00912170019000769	-0.00749832857400179	0.00321592413820326	0.00938473641872406	NaN	59.6731910705566
1690	119.995727539063	-23.1862907409668	5.70810413360596	-0.00327756232582033	0.00126787810586393	-0.0113944197073579	-0.00619963090866804	NaN	59.9978637695313
1691	121.943778991699	-25.1343383789063	6.22758293151855	0.00970941036939621	0.0165275707840919	-0.000355493422830477	-0.000355493422830477	NaN	60.9718894958496
1692	120.645080566406	-24.4849891662598	5.77303886413574	0.0213976856321096	0.0350340083241463	0.0343846566975117	-0.00295288790948689	NaN	60.3225402832031
1693	119.995727539063	-24.1603145599365	5.64316940307617	0.0249691028147936	0.0399041213095188	0.0285405199974775	0.00678734155371785	NaN	59.9978637695313
1694	120.645080566406	-24.4849891662598	5.83797359466553	0.029189869761467	0.0434755384922028	0.0412028171122074	0.00776136433705688	NaN	60.3225402832031
1695	119.995727539063	-24.1603145599365	5.64316940307617	0.0347093306481838	0.0382807515561581	0.01100810803473	0.00938473641872406	NaN	59.9978637695313
1696	118.69702911377	-23.8356399536133	5.77303886413574	0.0288651939481497	0.0288651939481497	0.0149041991680861	-0.00684897974133492	NaN	59.3485145568848
1697	120.645080566406	-25.1343383789063	6.09771347045898	0.0116574559360743	0.011982130818069	-0.0026282137259841	0.00126787810586393	NaN	60.3225402832031
1698	121.294425964355	-24.4849891662598	5.51329946517944	0.00126787810586393	0.00678734155371785	0.0126314787194133	0.00256657530553639	NaN	60.6472129821777
1699	121.943778991699	-25.4590110778809	5.77303886413574	0.0022419011220336	0.00386527273803949	-0.0026282137259841	0.00418994715437293	NaN	60.9718894958496
1700	121.294425964355	-24.809663772583	5.70810413360596	0.0188002903014421	0.00191722682211548	-0.00684897974133492	0.00191722682211548	NaN	60.6472129821777
1701	119.995727539063	-24.1603145599365	5.64316940307617	-0.00879702530801296	0.00159255252219737	-0.0188619289547205	0.00256657530553639	NaN	59.9978637695313
1702	118.69702911377	-23.1862907409668	5.70810413360596	-0.0204853005707264	-0.0347709693014622	-0.0373683646321297	0.00711201597005129	NaN	59.3485145568848
1703	121.943778991699	-25.1343383789063	6.16264820098877	-0.0328229255974293	-0.0435371771454811	-0.0422384813427925	0.00418994715437293	NaN	60.9718894958496
1704	121.294425964355	-24.4849891662598	5.57823419570923	-0.0149658378213644	-0.032173577696085	-0.02697878703475	0.0106834331527352	NaN	60.6472129821777
1705	119.995727539063	-24.1603145599365	5.38343000411987	-0.0282774847000837	-0.0243813935667276	-0.0354203209280968	0.00256657530553639	NaN	59.9978637695313
1706	119.995727539063	-23.51096534729	5.51329946517944	-0.0133424662053585	-0.0159398596733809	-0.023407369852066	0.00451462110504508	NaN	59.9978637695313
1707	121.294425964355	-23.8356399536133	5.44836473464966	-0.0130177913233638	-0.0152905117720366	-0.00879702530801296	0.00418994715437293	NaN	60.6472129821777
1708	120.645080566406	-25.4590110778809	5.77303886413574	-0.0104203969240189	-0.0169138833880424	-0.0100957229733467	-0.000680167751852423	NaN	60.3225402832031
1709	121.943778991699	-25.4590110778809	5.96784353256226	-0.000355493422830477	-0.0117190945893526	-0.00977104809135199	0.00873538758605719	NaN	60.9718894958496
1710	119.995727539063	-24.809663772583	5.70810413360596	0.000943203864153475	0.00970941036939621	-0.00360223650932312	-0.00327756232582033	NaN	59.9978637695313
1711	122.593124389648	-25.1343383789063	5.44836473464966	0.00386527273803949	0.00808603875339031	0.0113327819854021	-0.00197886489331722	NaN	61.2965621948242
1712	121.294425964355	-25.1343383789063	5.83797359466553	0.0269171483814716	0.0395794473588467	0.0330859608948231	-0.000355493422830477	NaN	60.6472129821777
1713	120.645080566406	-24.4849891662598	5.51329946517944	0.0226963832974434	0.0389300994575024	0.0210730116814375	-0.00360223650932312	NaN	60.3225402832031
1714	119.346382141113	-24.809663772583	6.03277826309204	0.0288651939481497	0.0412028171122074	0.0223717093467712	0.00126787810586393	NaN	59.6731910705566
1715	121.943778991699	-25.1343383789063	6.09771347045898	0.0252937767654657	0.0360080301761627	0.0269171483814716	-0.00457625929266214	NaN	60.9718894958496
1716	119.346382141113	-23.8356399536133	5.57823419570923	0.0233457311987877	0.0220470335334539	0.0226963832974434	-0.00814767740666866	NaN	59.6731910705566
1717	119.995727539063	-23.8356399536133	5.31849479675293	0.00613799272105098	0.0145795252174139	0.0200989879667759	0.000943203864153475	NaN	59.9978637695313
1718	118.04768371582	-23.8356399536133	5.51329946517944	0.00126787810586393	0.00743668992072344	0.0200989879667759	-0.00132951640989631	NaN	59.0238418579102
1719	120.645080566406	-24.1603145599365	5.64316940307617	-0.0113944197073579	0.00711201597005129	0.0275664981454611	-3.08191010844894e-05	NaN	60.3225402832031
1720	120.645080566406	-24.809663772583	5.70810413360596	0.00776136433705688	0.00970941036939621	0.0191249661147594	-0.00977104809135199	NaN	60.3225402832031
1721	121.943778991699	-25.1343383789063	5.96784353256226	-0.00425158534198999	0.00548864435404539	-0.0256800893694162	-0.00652430532500148	NaN	60.9718894958496
1722	119.995727539063	-23.8356399536133	5.70810413360596	-0.0286021586507559	-0.032173577696085	-0.0331475995481014	-0.00749832857400179	NaN	59.9978637695313
1723	121.294425964355	-25.1343383789063	5.70810413360596	-0.0350956469774246	-0.0376930385828018	-0.0350956469774246	-0.00457625929266214	NaN	60.6472129821777
1724	119.346382141113	-23.8356399536133	5.70810413360596	-0.0204853005707264	-0.0305502042174339	-0.0227580219507217	-0.00392691092565656	NaN	59.6731910705566
1725	120.645080566406	-25.1343383789063	6.09771347045898	-0.0217839982360601	-0.0208099745213985	-0.0308748781681061	-0.00425158534198999	NaN	60.3225402832031
1726	120.645080566406	-24.809663772583	6.09771347045898	-0.0120437685400248	-0.00814767740666866	-0.0165892094373703	-0.00782300252467394	NaN	60.3225402832031
1727	121.294425964355	-25.1343383789063	6.29251766204834	-0.0104203969240189	-0.0117190945893526	-0.0204853005707264	-0.00847235135734081	NaN	60.6472129821777
1728	120.645080566406	-24.809663772583	5.90290880203247	-0.0149658378213644	-0.00360223650932312	-0.00197886489331722	-0.000355493422830477	NaN	60.3225402832031
1729	121.943778991699	-24.809663772583	5.90290880203247	-0.00197886489331722	-0.00197886489331722	-0.00100484199356288	0.00126787810586393	NaN	60.9718894958496
1730	119.346382141113	-23.8356399536133	5.90290880203247	-0.000355493422830477	-0.00425158534198999	-0.0113944197073579	-0.000355493422830477	NaN	59.6731910705566
1731	119.995727539063	-24.809663772583	5.96784353256226	0.00126787810586393	0.0191249661147594	0.00970941036939621	-0.0100957229733467	NaN	59.9978637695313
1732	119.346382141113	-24.4849891662598	5.64316940307617	0.0165275707840919	0.0360080301761627	0.0282158460468054	0.000293855206109583	NaN	59.6731910705566
1733	121.294425964355	-25.4590110778809	6.29251766204834	0.029189869761467	0.0395794473588467	0.029189869761467	0.000943203864153475	NaN	60.6472129821777
1734	118.04768371582	-23.8356399536133	5.83797359466553	0.0327612869441509	0.036657378077507	0.0265924744307995	0.00289124972186983	NaN	59.0238418579102
1735	120.645080566406	-25.4590110778809	5.90290880203247	0.0278911720961332	0.029189869761467	0.0171769186854362	-0.00392691092565656	NaN	60.3225402832031
1736	119.995727539063	-24.809663772583	5.77303886413574	0.012956153601408	0.0278911720961332	0.0155535480007529	0.00191722682211548	NaN	59.9978637695313
1737	119.995727539063	-24.4849891662598	6.09771347045898	0.011982130818069	0.0132808275520802	0.00483929552137852	0.00159255252219737	NaN	59.9978637695313
1738	120.645080566406	-24.809663772583	6.09771347045898	0.00386527273803949	0.00808603875339031	0.013930176384747	-0.00197886489331722	NaN	60.3225402832031
1739	120.645080566406	-24.809663772583	6.16264820098877	0.00938473641872406	0.00126787810586393	-3.08191010844894e-05	0.00126787810586393	NaN	60.3225402832031
1740	119.995727539063	-24.809663772583	6.22758293151855	-0.00230353930965066	0.00808603875339031	-0.00782300252467394	0.00873538758605719	NaN	59.9978637695313
1741	118.04768371582	-24.1603145599365	5.83797359466553	-0.000680167751852423	0.00159255252219737	-0.0165892094373703	-0.00392691092565656	NaN	59.0238418579102
1742	118.69702911377	-23.51096534729	5.77303886413574	-0.0263294391334057	-0.0334722734987736	-0.0341216214001179	-0.00360223650932312	NaN	59.3485145568848
1743	119.995727539063	-24.809663772583	5.96784353256226	-0.0383423902094364	-0.0373683646321297	-0.0354203209280968	-0.00165419070981443	NaN	59.9978637695313
1744	118.69702911377	-24.1603145599365	5.90290880203247	-0.0328229255974293	-0.0367190167307854	-0.0295761823654175	0.000293855206109583	NaN	59.3485145568848
1745	116.748985290527	-23.8356399536133	6.03277826309204	-0.0230826959013939	-0.0282774847000837	-0.0240567177534103	-0.00360223650932312	NaN	58.3744926452637
1746	117.398338317871	-24.4849891662598	6.42238759994507	-0.0198359526693821	-0.0165892094373703	-0.0286021586507559	-0.0026282137259841	NaN	58.6991691589355
1747	118.04768371582	-24.809663772583	6.03277826309204	-0.0146411629393697	-0.0117190945893526	-0.0110697457566857	-0.00684897974133492	NaN	59.0238418579102
1748	117.398338317871	-24.1603145599365	6.03277826309204	-0.0152905117720366	-0.00619963090866804	-0.0156151866540313	0.00354059832170606	NaN	58.6991691589355
1749	116.748985290527	-23.51096534729	5.70810413360596	-0.00392691092565656	-0.0104203969240189	-0.00587495695799589	0.00354059832170606	NaN	58.3744926452637
1750	117.398338317871	-24.4849891662598	5.70810413360596	0.00483929552137852	-0.000355493422830477	-0.00879702530801296	0.00386527273803949	NaN	58.6991691589355
1751	116.748985290527	-23.51096534729	6.74706172943115	-0.00749832857400179	0.0162028968334198	-0.0139918150380254	-0.0123684434220195	NaN	58.3744926452637
1752	116.099639892578	-23.51096534729	6.09771347045898	0.0152288740500808	0.0324366129934788	-0.00587495695799589	-3.08191010844894e-05	NaN	58.0498199462891
1753	118.04768371582	-24.1603145599365	5.96784353256226	0.0158782228827477	0.0386054255068302	-0.00327756232582033	0.000293855206109583	NaN	59.0238418579102
1754	118.04768371582	-23.8356399536133	5.77303886413574	0.0220470335334539	0.0467222817242146	0.000943203864153475	0.00354059832170606	NaN	59.0238418579102
1755	116.748985290527	-23.8356399536133	5.90290880203247	0.0275664981454611	0.0343846566975117	-0.00814767740666866	-0.00879702530801296	NaN	58.3744926452637
1756	118.04768371582	-24.4849891662598	6.09771347045898	0.00776136433705688	0.0265924744307995	0.013930176384747	-0.000355493422830477	NaN	59.0238418579102
1757	118.69702911377	-24.4849891662598	6.94186639785767	-0.000355493422830477	0.020423661917448	0.00906006153672934	-0.00717365415766835	NaN	59.3485145568848
1758	118.04768371582	-24.809663772583	6.22758293151855	-3.08191010844894e-05	0.0100340843200684	0.00906006153672934	0.00873538758605719	NaN	59.0238418579102
1759	118.04768371582	-24.1603145599365	5.90290880203247	0.00256657530553639	0.00516396993771195	0.00938473641872406	0.00516396993771195	NaN	59.0238418579102
1760	116.748985290527	-23.8356399536133	6.5522575378418	0.00516396993771195	0.00516396993771195	-0.00749832857400179	0.000943203864153475	NaN	58.3744926452637
1761	116.099639892578	-23.51096534729	6.5522575378418	-0.0120437685400248	-0.00327756232582033	-0.017887907102704	0.000293855206109583	NaN	58.0498199462891
1762	118.69702911377	-25.1343383789063	6.09771347045898	-0.0279528107494116	-0.0305502042174339	-0.038017712533474	-0.00165419070981443	NaN	59.3485145568848
1763	118.04768371582	-23.8356399536133	6.29251766204834	-0.0360696688294411	-0.0448358729481697	-0.0266541130840778	-3.08191010844894e-05	NaN	59.0238418579102
1764	119.995727539063	-24.1603145599365	6.42238759994507	-0.0250307414680719	-0.038017712533474	-0.0302255302667618	0.0022419011220336	NaN	59.9978637695313
1765	117.398338317871	-22.8616180419922	5.70810413360596	-0.0279528107494116	-0.0243813935667276	-0.0253554154187441	-0.000355493422830477	NaN	58.6991691589355
1766	118.69702911377	-23.1862907409668	6.5522575378418	-0.0165892094373703	-0.00944637414067984	-0.0211346503347158	-0.00165419070981443	NaN	59.3485145568848
1767	118.69702911377	-23.51096534729	6.5522575378418	-0.0149658378213644	-0.0133424662053585	-0.00944637414067984	0.00191722682211548	NaN	59.3485145568848
1768	119.346382141113	-24.4849891662598	5.83797359466553	-0.0149658378213644	-0.0130177913233638	-0.000680167751852423	-3.08191010844894e-05	NaN	59.6731910705566
1769	118.69702911377	-23.1862907409668	5.77303886413574	0.00159255252219737	-0.0117190945893526	-0.0026282137259841	-0.00360223650932312	NaN	59.3485145568848
1770	120.645080566406	-25.1343383789063	6.29251766204834	-0.00100484199356288	-0.00327756232582033	-0.00782300252467394	0.0022419011220336	NaN	60.3225402832031
1771	119.995727539063	-23.51096534729	5.77303886413574	0.000293855206109583	0.0168522447347641	0.00743668992072344	-0.00327756232582033	NaN	59.9978637695313
1772	121.294425964355	-24.4849891662598	5.83797359466553	0.0226963832974434	0.0321119390428066	0.0314625911414623	0.000943203864153475	NaN	60.6472129821777
1773	118.69702911377	-23.1862907409668	5.77303886413574	0.0360080301761627	0.0405534692108631	0.0421768426895142	0.00483929552137852	NaN	59.3485145568848
1774	121.294425964355	-24.4849891662598	6.16264820098877	0.025618452578783	0.041852168738842	0.0298392176628113	0.00711201597005129	NaN	60.6472129821777
1775	119.346382141113	-23.1862907409668	5.57823419570923	0.0282158460468054	0.0356833562254906	0.0288651939481497	0.00289124972186983	NaN	59.6731910705566
1776	119.346382141113	-23.8356399536133	6.03277826309204	0.0194496400654316	0.0210730116814375	0.0116574559360743	-0.00782300252467394	NaN	59.6731910705566
1777	119.995727539063	-23.1862907409668	5.64316940307617	0.01100810803473	0.0175015944987535	0.00776136433705688	0.00289124972186983	NaN	59.9978637695313
1778	118.69702911377	-23.51096534729	5.44836473464966	0.011982130818069	0.00581331877037883	0.00646266713738441	0.013930176384747	NaN	59.3485145568848
1779	118.69702911377	-23.51096534729	5.44836473464966	0.0178262684494257	0.00743668992072344	0.00970941036939621	0.00808603875339031	NaN	59.3485145568848
1780	121.294425964355	-24.4849891662598	5.70810413360596	0.0194496400654316	0.00159255252219737	0.00321592413820326	0.00289124972186983	NaN	60.6472129821777
1781	119.995727539063	-24.809663772583	5.77303886413574	-0.00879702530801296	-0.00587495695799589	-0.00912170019000769	-0.00392691092565656	NaN	59.9978637695313
1782	121.943778991699	-25.1343383789063	6.16264820098877	-0.0221086721867323	-0.0480826161801815	-0.0341216214001179	0.000943203864153475	NaN	60.9718894958496
1783	118.69702911377	-23.8356399536133	5.96784353256226	-0.0337969474494457	-0.0409397818148136	-0.0318489037454128	0.00321592413820326	NaN	59.3485145568848
1784	121.294425964355	-25.1343383789063	5.96784353256226	-0.0243813935667276	-0.0425631552934647	-0.0376930385828018	0.000293855206109583	NaN	60.6472129821777
1785	120.645080566406	-25.4590110778809	6.03277826309204	-0.0201606266200542	-0.0253554154187441	-0.0217839982360601	0.00386527273803949	NaN	60.3225402832031
1786	120.645080566406	-24.809663772583	5.83797359466553	-0.0110697457566857	-0.0250307414680719	-0.0224333461374044	-0.00717365415766835	NaN	60.3225402832031
1787	118.69702911377	-24.4849891662598	5.70810413360596	-0.00944637414067984	-0.0143164889886975	-0.00717365415766835	-0.00977104809135199	NaN	59.3485145568848
1788	119.995727539063	-24.4849891662598	6.03277826309204	-0.00392691092565656	-0.0191866029053926	-0.00814767740666866	0.00289124972186983	NaN	59.9978637695313
1789	119.995727539063	-24.809663772583	6.03277826309204	-0.00652430532500148	-0.0162645354866982	-0.0123684434220195	-0.00197886489331722	NaN	59.9978637695313
1790	121.943778991699	-26.1083602905273	5.96784353256226	0.00418994715437293	0.00418994715437293	-0.00555028254166245	0.00581331877037883	NaN	60.9718894958496
1791	121.294425964355	-26.1083602905273	5.77303886413574	0.00159255252219737	0.00256657530553639	0.00451462110504508	-0.000680167751852423	NaN	60.6472129821777
1792	119.346382141113	-26.1083602905273	6.03277826309204	0.0165275707840919	0.0343846566975117	0.0295145437121391	-3.08191010844894e-05	NaN	59.6731910705566
1793	118.69702911377	-24.809663772583	5.90290880203247	0.0324366129934788	0.029189869761467	0.0308132413774729	-0.00457625929266214	NaN	59.3485145568848
1794	119.995727539063	-25.1343383789063	6.16264820098877	0.0340599827468395	0.0353586822748184	0.0304885655641556	0.00938473641872406	NaN	59.9978637695313
1795	120.645080566406	-26.4330348968506	6.03277826309204	0.029189869761467	0.0220470335334539	0.0230210572481155	-0.00165419070981443	NaN	60.3225402832031
1796	121.943778991699	-26.4330348968506	5.70810413360596	0.0194496400654316	0.0149041991680861	0.0155535480007529	-0.00230353930965066	NaN	60.9718894958496
1797	119.995727539063	-26.1083602905273	5.57823419570923	0.012956153601408	0.00581331877037883	-3.08191010844894e-05	0.00191722682211548	NaN	59.9978637695313
1798	121.943778991699	-26.1083602905273	5.70810413360596	0.00581331877037883	-0.0026282137259841	0.0100340843200684	0.00386527273803949	NaN	60.9718894958496
1799	121.943778991699	-26.1083602905273	6.16264820098877	0.00451462110504508	0.00613799272105098	0.012956153601408	0.00418994715437293	NaN	60.9718894958496
1800	121.294425964355	-26.4330348968506	6.03277826309204	0.00678734155371785	0.00256657530553639	0.000943203864153475	-0.00295288790948689	NaN	60.6472129821777
1801	120.645080566406	-26.4330348968506	6.29251766204834	-0.00425158534198999	-0.000355493422830477	-0.0136671401560307	-0.00165419070981443	NaN	60.3225402832031
1802	120.645080566406	-25.1343383789063	5.70810413360596	-0.0247060675173998	-0.043212503194809	-0.0360696688294411	-0.00100484199356288	NaN	60.3225402832031
1803	119.995727539063	-25.7836856842041	5.90290880203247	-0.0305502042174339	-0.0464592464268208	-0.0292515084147453	0.000943203864153475	NaN	59.9978637695313
1804	120.645080566406	-24.4849891662598	5.70810413360596	-0.0217839982360601	-0.0360696688294411	-0.021459324285388	-3.08191010844894e-05	NaN	60.3225402832031
1805	120.645080566406	-25.7836856842041	5.90290880203247	-0.0113944197073579	-0.0243813935667276	-0.0282774847000837	0.00256657530553639	NaN	60.3225402832031
1806	121.294425964355	-26.1083602905273	6.22758293151855	-0.0204853005707264	-0.0188619289547205	-0.0224333461374044	-0.00879702530801296	NaN	60.6472129821777
1807	121.294425964355	-24.809663772583	5.77303886413574	-0.00587495695799589	-0.0156151866540313	-0.00490093370899558	0.0022419011220336	NaN	60.6472129821777
1808	121.294425964355	-25.4590110778809	5.64316940307617	-0.0107450718060136	-0.00879702530801296	-0.00295288790948689	-0.00360223650932312	NaN	60.6472129821777
1809	119.995727539063	-25.1343383789063	5.57823419570923	0.00191722682211548	-0.00977104809135199	-0.00522560812532902	0.00516396993771195	NaN	59.9978637695313
1810	121.943778991699	-25.4590110778809	5.83797359466553	-0.00100484199356288	0.00483929552137852	-0.00457625929266214	0.00548864435404539	NaN	60.9718894958496
1811	118.69702911377	-24.809663772583	6.03277826309204	0.0152288740500808	0.0103587592020631	0.00289124972186983	-0.00230353930965066	NaN	59.3485145568848
1812	120.645080566406	-24.4849891662598	5.90290880203247	0.0278911720961332	0.0301638916134834	0.0321119390428066	-0.0026282137259841	NaN	60.3225402832031
1813	120.645080566406	-25.7836856842041	6.35745286941528	0.0334106348454952	0.0343846566975117	0.0356833562254906	0.000943203864153475	NaN	60.3225402832031
1814	119.346382141113	-24.4849891662598	5.90290880203247	0.0269171483814716	0.0444495603442192	0.0171769186854362	0.00483929552137852	NaN	59.6731910705566
1815	118.69702911377	-24.809663772583	5.77303886413574	0.0373067259788513	0.0399041213095188	0.0269171483814716	0.00159255252219737	NaN	59.3485145568848
1816	121.294425964355	-25.1343383789063	5.90290880203247	0.020423661917448	0.0207483377307653	0.0113327819854021	-0.00684897974133492	NaN	60.6472129821777
1817	121.294425964355	-25.1343383789063	6.03277826309204	0.0181509424000978	0.0149041991680861	0.0158782228827477	0.00451462110504508	NaN	60.6472129821777
1818	121.294425964355	-25.7836856842041	6.16264820098877	0.00906006153672934	0.00873538758605719	0.0152288740500808	0.00289124972186983	NaN	60.6472129821777
1819	119.346382141113	-24.809663772583	7.00680112838745	0.00776136433705688	0.00743668992072344	0.0113327819854021	0.00516396993771195	NaN	59.6731910705566
1820	119.995727539063	-24.1603145599365	5.83797359466553	0.0103587592020631	0.0165275707840919	0.00613799272105098	0.00938473641872406	NaN	59.9978637695313
1821	119.346382141113	-24.4849891662598	5.83797359466553	0.00483929552137852	-0.00684897974133492	-0.0201606266200542	-0.000355493422830477	NaN	59.6731910705566
1822	120.645080566406	-24.4849891662598	5.64316940307617	-0.0243813935667276	-0.0409397818148136	-0.0373683646321297	-0.00295288790948689	NaN	60.3225402832031
1823	120.645080566406	-25.7836856842041	6.61719226837158	-0.0324982516467571	-0.0370436906814575	-0.0302255302667618	0.00516396993771195	NaN	60.3225402832031
1824	119.995727539063	-24.4849891662598	5.64316940307617	-0.0240567177534103	-0.0328229255974293	-0.038017712533474	0.00321592413820326	NaN	59.9978637695313
1825	119.346382141113	-24.1603145599365	6.16264820098877	-0.0201606266200542	-0.0230826959013939	-0.0237320438027382	0.00354059832170606	NaN	59.6731910705566
1826	121.943778991699	-25.4590110778809	5.77303886413574	-0.0133424662053585	-0.0243813935667276	-0.0211346503347158	-0.00327756232582033	NaN	60.9718894958496
1827	121.943778991699	-25.7836856842041	5.70810413360596	-0.0126931173726916	-0.0139918150380254	-0.0191866029053926	-0.00197886489331722	NaN	60.9718894958496
1828	120.645080566406	-25.1343383789063	6.48732233047485	-0.00814767740666866	-0.00490093370899558	-0.0123684434220195	0.00451462110504508	NaN	60.3225402832031
1829	121.294425964355	-25.4590110778809	5.96784353256226	-0.0104203969240189	-0.0282774847000837	-0.00879702530801296	0.00743668992072344	NaN	60.6472129821777
1830	120.645080566406	-25.1343383789063	5.83797359466553	0.00808603875339031	0.00321592413820326	-0.00782300252467394	-0.00100484199356288	NaN	60.3225402832031
1831	119.995727539063	-24.4849891662598	5.83797359466553	0.00191722682211548	0.00548864435404539	0.00256657530553639	-0.00717365415766835	NaN	59.9978637695313
1832	121.294425964355	-24.809663772583	6.03277826309204	0.0275664981454611	0.0373067259788513	0.0450989119708538	-0.0100957229733467	NaN	60.6472129821777
1833	119.346382141113	-24.1603145599365	5.51329946517944	0.0360080301761627	0.0431508645415306	0.0207483377307653	0.00289124972186983	NaN	59.6731910705566
1834	119.346382141113	-25.1343383789063	5.64316940307617	0.0226963832974434	0.0405534692108631	0.0285405199974775	0.00321592413820326	NaN	59.6731910705566
1835	121.294425964355	-25.4590110778809	5.83797359466553	0.0363327041268349	0.0369820520281792	0.0200989879667759	-0.000680167751852423	NaN	60.6472129821777
1836	120.645080566406	-24.809663772583	5.83797359466553	0.0207483377307653	0.0220470335334539	0.0136055024340749	-0.00619963090866804	NaN	60.3225402832031
1837	120.645080566406	-25.7836856842041	6.03277826309204	0.0136055024340749	0.013930176384747	0.00841071270406246	-0.00457625929266214	NaN	60.3225402832031
1838	121.294425964355	-25.1343383789063	5.77303886413574	-0.00295288790948689	0.00451462110504508	0.00938473641872406	-0.00587495695799589	NaN	60.6472129821777
1839	119.995727539063	-25.4590110778809	5.70810413360596	0.00548864435404539	0.0142548503354192	0.00321592413820326	-0.00392691092565656	NaN	59.9978637695313
1840	119.346382141113	-23.8356399536133	5.51329946517944	0.0132808275520802	0.00483929552137852	0.00873538758605719	-0.00197886489331722	NaN	59.6731910705566
1841	119.995727539063	-24.1603145599365	5.70810413360596	-0.00392691092565656	-0.0198359526693821	0.00516396993771195	0.00581331877037883	NaN	59.9978637695313
1842	121.294425964355	-25.7836856842041	5.70810413360596	-0.0224333461374044	-0.0337969474494457	0.00613799272105098	-0.0133424662053585	NaN	60.6472129821777
1843	119.995727539063	-24.4849891662598	6.35745286941528	-0.0315242260694504	-0.0389917381107807	0.00613799272105098	0.00451462110504508	NaN	59.9978637695313
1844	121.294425964355	-25.1343383789063	6.29251766204834	-0.0266541130840778	-0.0331475995481014	0.0106834331527352	0.00126787810586393	NaN	60.6472129821777
1845	119.995727539063	-24.4849891662598	5.77303886413574	-0.0169138833880424	-0.0292515084147453	0.000618529506027699	0.000293855206109583	NaN	59.9978637695313
1846	120.645080566406	-25.1343383789063	5.96784353256226	-0.0107450718060136	-0.0204853005707264	-0.0305502042174339	-0.00749832857400179	NaN	60.3225402832031
1847	119.995727539063	-25.4590110778809	6.16264820098877	-0.0104203969240189	-0.00490093370899558	-0.0182125810533762	-0.00684897974133492	NaN	59.9978637695313
1848	121.294425964355	-25.1343383789063	5.96784353256226	-0.00782300252467394	-0.0026282137259841	-0.0123684434220195	-0.00684897974133492	NaN	60.6472129821777
1849	120.645080566406	-25.4590110778809	6.09771347045898	-0.0104203969240189	-0.00392691092565656	-0.0136671401560307	0.00613799272105098	NaN	60.3225402832031
1850	118.04768371582	-23.8356399536133	6.09771347045898	-0.00425158534198999	0.00873538758605719	-0.00555028254166245	0.000618529506027699	NaN	59.0238418579102
1851	118.04768371582	-24.1603145599365	5.90290880203247	0.000293855206109583	0.00808603875339031	-0.0104203969240189	-3.08191010844894e-05	NaN	59.0238418579102
1852	118.04768371582	-24.1603145599365	5.83797359466553	0.0197743140161037	0.0412028171122074	-0.00782300252467394	-0.00587495695799589	NaN	59.0238418579102
1853	118.69702911377	-24.4849891662598	6.48732233047485	0.0269171483814716	0.0356833562254906	-0.00100484199356288	0.00581331877037883	NaN	59.3485145568848
1854	118.04768371582	-24.1603145599365	6.68212699890137	0.0269171483814716	0.0369820520281792	-0.00327756232582033	-0.000355493422830477	NaN	59.0238418579102
1855	118.69702911377	-25.7836856842041	6.16264820098877	0.0337353087961674	0.0395794473588467	-0.00327756232582033	0.00743668992072344	NaN	59.3485145568848
1856	119.346382141113	-25.1343383789063	6.22758293151855	0.0259431265294552	0.0155535480007529	0.0162028968334198	0.00256657530553639	NaN	59.6731910705566
1857	118.04768371582	-25.7836856842041	6.03277826309204	0.0220470335334539	0.0132808275520802	0.00483929552137852	-0.00197886489331722	NaN	59.0238418579102
1858	118.69702911377	-25.1343383789063	5.96784353256226	0.00581331877037883	0.0106834331527352	0.013930176384747	-0.000355493422830477	NaN	59.3485145568848
1859	117.398338317871	-24.4849891662598	5.70810413360596	-0.00327756232582033	0.00646266713738441	0.00841071270406246	0.00451462110504508	NaN	58.6991691589355
1860	116.099639892578	-24.1603145599365	5.70810413360596	0.01100810803473	0.0116574559360743	-0.00100484199356288	0.00418994715437293	NaN	58.0498199462891
1861	118.69702911377	-25.7836856842041	6.87693166732788	0.00711201597005129	-0.00684897974133492	-0.0185372550040483	0.00581331877037883	NaN	59.3485145568848
1862	118.69702911377	-25.1343383789063	6.42238759994507	-0.0286021586507559	-0.0334722734987736	-0.0318489037454128	0.0022419011220336	NaN	59.3485145568848
1863	117.398338317871	-24.4849891662598	5.90290880203247	-0.0334722734987736	-0.0370436906814575	-0.0279528107494116	0.00938473641872406	NaN	58.6991691589355
1864	118.69702911377	-25.1343383789063	5.83797359466553	-0.0276281367987394	-0.0422384813427925	-0.0302255302667618	0.00548864435404539	NaN	59.3485145568848
1865	118.04768371582	-24.1603145599365	5.83797359466553	-0.0211346503347158	-0.0311995539814234	-0.0263294391334057	0.00126787810586393	NaN	59.0238418579102
1866	119.346382141113	-25.1343383789063	6.09771347045898	-0.0165892094373703	-0.0227580219507217	-0.0191866029053926	0.00159255252219737	NaN	59.6731910705566
1867	119.995727539063	-25.7836856842041	6.09771347045898	-0.0175632312893867	-0.0240567177534103	-0.017887907102704	-0.00555028254166245	NaN	59.9978637695313
1868	119.346382141113	-24.4849891662598	5.96784353256226	-0.0123684434220195	-0.0195112787187099	-0.00847235135734081	0.000618529506027699	NaN	59.6731910705566
1869	121.294425964355	-25.1343383789063	5.90290880203247	-0.00619963090866804	-0.0123684434220195	-0.0152905117720366	0.00646266713738441	NaN	60.6472129821777
1870	119.995727539063	-25.4590110778809	5.57823419570923	-0.00327756232582033	-0.00100484199356288	-0.00360223650932312	0.000618529506027699	NaN	59.9978637695313
1871	120.645080566406	-25.4590110778809	5.96784353256226	0.00126787810586393	0.0100340843200684	0.00711201597005129	0.00159255252219737	NaN	60.3225402832031
1872	119.346382141113	-24.4849891662598	5.96784353256226	0.0142548503354192	0.0243197549134493	0.0340599827468395	-0.0026282137259841	NaN	59.6731910705566
1873	121.943778991699	-25.4590110778809	6.16264820098877	0.031137915328145	0.0395794473588467	0.031137915328145	0.00418994715437293	NaN	60.9718894958496
1874	119.995727539063	-23.8356399536133	5.83797359466553	0.020423661917448	0.0321119390428066	0.0340599827468395	0.00289124972186983	NaN	59.9978637695313
1875	120.645080566406	-24.809663772583	5.64316940307617	0.0301638916134834	0.0369820520281792	0.0223717093467712	0.000618529506027699	NaN	60.3225402832031
1876	119.346382141113	-23.8356399536133	5.31849479675293	0.0275664981454611	0.0259431265294552	0.011982130818069	-0.00814767740666866	NaN	59.6731910705566
1877	119.346382141113	-24.4849891662598	5.44836473464966	0.0142548503354192	0.012956153601408	0.00808603875339031	-0.0104203969240189	NaN	59.6731910705566
1878	118.69702911377	-24.1603145599365	5.44836473464966	0.00938473641872406	0.00970941036939621	0.0155535480007529	0.0103587592020631	NaN	59.3485145568848
1879	121.943778991699	-26.1083602905273	5.70810413360596	0.0022419011220336	0.0100340843200684	0.00808603875339031	0.00321592413820326	NaN	60.9718894958496
1880	119.346382141113	-24.4849891662598	5.77303886413574	0.012956153601408	0.00808603875339031	0.0022419011220336	0.000943203864153475	NaN	59.6731910705566
1881	119.995727539063	-24.809663772583	5.96784353256226	0.0106834331527352	-0.0136671401560307	-0.0110697457566857	-0.00132951640989631	NaN	59.9978637695313
1882	121.943778991699	-25.7836856842041	5.90290880203247	-0.028926832601428	-0.0331475995481014	-0.0373683646321297	-0.00684897974133492	NaN	60.9718894958496
1883	121.294425964355	-26.1083602905273	5.70810413360596	-0.0318489037454128	-0.0445111989974976	-0.0282774847000837	0.00159255252219737	NaN	60.6472129821777
1884	121.943778991699	-27.0823841094971	6.09771347045898	-0.0240567177534103	-0.0406151078641415	-0.0406151078641415	0.00516396993771195	NaN	60.9718894958496
1885	120.645080566406	-26.1083602905273	5.90290880203247	-0.0123684434220195	-0.0308748781681061	-0.0350956469774246	0.00126787810586393	NaN	60.3225402832031
1886	118.69702911377	-26.1083602905273	5.77303886413574	-0.0100957229733467	-0.0217839982360601	-0.0185372550040483	-0.00230353930965066	NaN	59.3485145568848
1887	120.645080566406	-25.7836856842041	5.64316940307617	-0.00749832857400179	-0.0224333461374044	-0.0172385573387146	-0.00327756232582033	NaN	60.3225402832031
1888	119.995727539063	-25.4590110778809	5.44836473464966	-0.00814767740666866	-0.0204853005707264	-0.00587495695799589	0.0022419011220336	NaN	59.9978637695313
1889	119.995727539063	-25.4590110778809	5.44836473464966	0.00126787810586393	-0.0237320438027382	0.00159255252219737	0.00159255252219737	NaN	59.9978637695313
1890	121.294425964355	-26.7577095031738	5.90290880203247	-0.00295288790948689	0.0022419011220336	-0.00165419070981443	0.00451462110504508	NaN	60.6472129821777
1891	122.593124389648	-26.7577095031738	6.16264820098877	0.00581331877037883	0.00873538758605719	0.00191722682211548	0.0022419011220336	NaN	61.2965621948242
1892	121.294425964355	-26.4330348968506	6.22758293151855	0.0230210572481155	0.0243197549134493	0.0262678004801273	0.00159255252219737	NaN	60.6472129821777
1893	119.995727539063	-25.4590110778809	5.83797359466553	0.0243197549134493	0.0304885655641556	0.036657378077507	0.00678734155371785	NaN	59.9978637695313
1894	121.294425964355	-26.1083602905273	5.90290880203247	0.0262678004801273	0.0373067259788513	0.0282158460468054	-0.00230353930965066	NaN	60.6472129821777
1895	122.593124389648	-26.4330348968506	5.77303886413574	0.0347093306481838	0.0353586822748184	0.0298392176628113	-0.00327756232582033	NaN	61.2965621948242
1896	119.995727539063	-24.809663772583	5.83797359466553	0.0132808275520802	0.0207483377307653	0.0181509424000978	-0.0149658378213644	NaN	59.9978637695313
1897	119.346382141113	-25.4590110778809	5.90290880203247	0.0152288740500808	0.00613799272105098	0.00678734155371785	-0.00295288790948689	NaN	59.6731910705566
1898	119.995727539063	-25.1343383789063	6.09771347045898	0.0022419011220336	0.00581331877037883	0.00873538758605719	0.0022419011220336	NaN	59.9978637695313
1899	120.645080566406	-25.1343383789063	5.96784353256226	0.0149041991680861	-0.00132951640989631	0.00678734155371785	0.00354059832170606	NaN	60.3225402832031
1900	121.294425964355	-25.7836856842041	5.96784353256226	0.0100340843200684	0.00873538758605719	0.00289124972186983	0.00289124972186983	NaN	60.6472129821777
1901	121.943778991699	-25.4590110778809	5.90290880203247	-0.00944637414067984	-0.0113944197073579	-0.0165892094373703	-0.00165419070981443	NaN	60.9718894958496
1902	120.645080566406	-26.1083602905273	6.03277826309204	-0.0247060675173998	-0.0389917381107807	-0.0412644557654858	-0.00100484199356288	NaN	60.3225402832031
1903	120.645080566406	-25.1343383789063	5.70810413360596	-0.0360696688294411	-0.0461345724761486	-0.0256800893694162	0.000943203864153475	NaN	60.3225402832031
1904	119.995727539063	-25.4590110778809	7.00680112838745	-0.02697878703475	-0.0393164120614529	-0.0299008563160896	0.00516396993771195	NaN	59.9978637695313
1905	119.995727539063	-26.1083602905273	6.22758293151855	-0.0211346503347158	-0.0266541130840778	-0.0266541130840778	-0.00197886489331722	NaN	59.9978637695313
1906	121.294425964355	-24.809663772583	5.77303886413574	-0.0110697457566857	-0.0130177913233638	-0.0240567177534103	-0.00197886489331722	NaN	60.6472129821777
1907	119.346382141113	-25.1343383789063	5.70810413360596	-0.0130177913233638	-0.0182125810533762	-0.00782300252467394	-0.0026282137259841	NaN	59.6731910705566
1908	119.995727539063	-24.4849891662598	5.83797359466553	-0.00392691092565656	-0.00912170019000769	-0.00360223650932312	0.00581331877037883	NaN	59.9978637695313
1909	120.645080566406	-26.1083602905273	6.16264820098877	-0.00749832857400179	-0.0204853005707264	-0.00327756232582033	0.0022419011220336	NaN	60.3225402832031
1910	120.645080566406	-26.1083602905273	6.29251766204834	0.000943203864153475	0.0168522447347641	-0.00717365415766835	-0.00327756232582033	NaN	60.3225402832031
1911	121.943778991699	-26.1083602905273	6.22758293151855	0.00581331877037883	0.00906006153672934	0.00451462110504508	-0.00555028254166245	NaN	60.9718894958496
1912	119.346382141113	-26.1083602905273	5.83797359466553	0.0152288740500808	0.0330859608948231	0.0243197549134493	-0.00749832857400179	NaN	59.6731910705566
1913	118.69702911377	-24.809663772583	5.51329946517944	0.0340599827468395	0.0382807515561581	0.0330859608948231	0.0022419011220336	NaN	59.3485145568848
1914	119.346382141113	-24.809663772583	5.64316940307617	0.029189869761467	0.0382807515561581	0.0301638916134834	0.00191722682211548	NaN	59.6731910705566
1915	121.943778991699	-26.1083602905273	5.64316940307617	0.0392547734081745	0.0431508645415306	0.0223717093467712	0.00321592413820326	NaN	60.9718894958496
1916	120.645080566406	-26.1083602905273	6.03277826309204	0.00386527273803949	0.0194496400654316	0.0100340843200684	-0.00230353930965066	NaN	60.3225402832031
1917	120.645080566406	-25.4590110778809	5.77303886413574	0.00906006153672934	0.013930176384747	0.00581331877037883	-0.0139918150380254	NaN	60.3225402832031
1918	121.294425964355	-25.7836856842041	5.57823419570923	0.00483929552137852	0.00581331877037883	0.00581331877037883	0.00711201597005129	NaN	60.6472129821777
1919	121.943778991699	-25.7836856842041	5.70810413360596	0.0100340843200684	0.0126314787194133	0.0103587592020631	0.000618529506027699	NaN	60.9718894958496
1920	121.294425964355	-26.1083602905273	5.90290880203247	0.00646266713738441	0.0197743140161037	0.00191722682211548	0.00548864435404539	NaN	60.6472129821777
1921	119.995727539063	-25.4590110778809	5.77303886413574	-3.08191010844894e-05	-0.00912170019000769	-0.0185372550040483	-0.0104203969240189	NaN	59.9978637695313
1922	119.995727539063	-25.4590110778809	5.77303886413574	-0.0282774847000837	-0.0324982516467571	-0.0386670641601086	0.00354059832170606	NaN	59.9978637695313
1923	121.943778991699	-26.1083602905273	6.09771347045898	-0.0311995539814234	-0.0308748781681061	-0.0263294391334057	0.00646266713738441	NaN	60.9718894958496
1924	119.346382141113	-24.809663772583	5.57823419570923	-0.0292515084147453	-0.0357449948787689	-0.0354203209280968	-0.00165419070981443	NaN	59.6731910705566
1925	120.645080566406	-25.4590110778809	5.57823419570923	-0.0240567177534103	-0.0211346503347158	-0.0318489037454128	-0.00327756232582033	NaN	60.3225402832031
1926	119.995727539063	-26.1083602905273	5.77303886413574	-0.0107450718060136	-0.0133424662053585	-0.0175632312893867	-0.00230353930965066	NaN	59.9978637695313
1927	120.645080566406	-25.4590110778809	5.77303886413574	-0.0133424662053585	-0.0117190945893526	-0.0182125810533762	0.00808603875339031	NaN	60.3225402832031
1928	121.943778991699	-26.1083602905273	5.70810413360596	-0.00717365415766835	-0.00360223650932312	-0.00684897974133492	0.00776136433705688	NaN	60.9718894958496
1929	121.943778991699	-25.7836856842041	6.22758293151855	-0.00555028254166245	-0.0123684434220195	-0.00522560812532902	-0.00814767740666866	NaN	60.9718894958496
1930	119.995727539063	-25.4590110778809	5.77303886413574	0.00516396993771195	-0.00457625929266214	-0.000355493422830477	-0.0026282137259841	NaN	59.9978637695313
1931	119.346382141113	-24.4849891662598	5.64316940307617	0.0106834331527352	0.00873538758605719	0.00516396993771195	-0.0126931173726916	NaN	59.6731910705566
1932	118.69702911377	-24.809663772583	5.64316940307617	0.0217223595827818	0.0412028171122074	0.0272418223321438	0.000618529506027699	NaN	59.3485145568848
1933	121.294425964355	-25.7836856842041	5.90290880203247	0.0337353087961674	0.0392547734081745	0.0314625911414623	-0.0026282137259841	NaN	60.6472129821777
1934	119.995727539063	-25.1343383789063	5.90290880203247	0.0330859608948231	0.0353586822748184	0.0369820520281792	0.00646266713738441	NaN	59.9978637695313
1935	119.346382141113	-24.4849891662598	6.09771347045898	0.0340599827468395	0.0360080301761627	0.0220470335334539	-0.00522560812532902	NaN	59.6731910705566
1936	121.943778991699	-26.4330348968506	6.09771347045898	0.0239950809627771	0.0246444288641214	0.00841071270406246	-0.000355493422830477	NaN	60.9718894958496
1937	121.943778991699	-25.1343383789063	5.77303886413574	0.011982130818069	0.0126314787194133	0.00548864435404539	-0.00197886489331722	NaN	60.9718894958496
1938	121.943778991699	-26.4330348968506	5.90290880203247	0.00483929552137852	0.00191722682211548	0.0168522447347641	0.000618529506027699	NaN	60.9718894958496
1939	119.995727539063	-25.1343383789063	5.96784353256226	-0.00555028254166245	0.00776136433705688	0.00711201597005129	-0.00392691092565656	NaN	59.9978637695313
1940	119.995727539063	-24.4849891662598	5.90290880203247	0.00613799272105098	0.01100810803473	-0.00749832857400179	0.00256657530553639	NaN	59.9978637695313
1941	118.69702911377	-24.809663772583	5.96784353256226	0.00321592413820326	0.00159255252219737	-0.0191866029053926	-0.0026282137259841	NaN	59.3485145568848
1942	120.645080566406	-24.809663772583	6.03277826309204	-0.0243813935667276	-0.0256800893694162	-0.0464592464268208	-0.00490093370899558	NaN	60.3225402832031
1943	121.294425964355	-25.7836856842041	5.90290880203247	-0.0295761823654175	-0.0402904339134693	-0.0331475995481014	0.00386527273803949	NaN	60.6472129821777
1944	120.645080566406	-25.1343383789063	5.70810413360596	-0.0250307414680719	-0.0347709693014622	-0.0354203209280968	-0.00652430532500148	NaN	60.3225402832031
1945	119.995727539063	-24.1603145599365	5.90290880203247	-0.0208099745213985	-0.0224333461374044	-0.0308748781681061	-0.00587495695799589	NaN	59.9978637695313
1946	121.943778991699	-26.1083602905273	6.03277826309204	-0.0100957229733467	-0.017887907102704	-0.02697878703475	-0.00165419070981443	NaN	60.9718894958496
1947	120.645080566406	-26.1083602905273	6.22758293151855	-0.0198359526693821	-0.0130177913233638	-0.0159398596733809	-0.00100484199356288	NaN	60.3225402832031
1948	119.346382141113	-25.7836856842041	6.22758293151855	-0.00684897974133492	-0.00977104809135199	-0.00749832857400179	0.000293855206109583	NaN	59.6731910705566
1949	118.69702911377	-25.7836856842041	5.83797359466553	-0.00327756232582033	-0.000355493422830477	-0.0100957229733467	0.00191722682211548	NaN	59.3485145568848
1950	119.346382141113	-25.1343383789063	5.70810413360596	-0.00295288790948689	-0.00619963090866804	-0.0104203969240189	-0.000355493422830477	NaN	59.6731910705566
1951	118.04768371582	-24.1603145599365	5.70810413360596	0.000293855206109583	0.0132808275520802	0.00873538758605719	0.00126787810586393	NaN	59.0238418579102
1952	119.995727539063	-26.1083602905273	5.77303886413574	0.0152288740500808	0.0392547734081745	0.0213976856321096	0.00256657530553639	NaN	59.9978637695313
1953	118.69702911377	-25.7836856842041	6.16264820098877	0.0188002903014421	0.0415274947881699	0.0327612869441509	0.00646266713738441	NaN	59.3485145568848
1954	119.346382141113	-26.1083602905273	6.16264820098877	0.0278911720961332	0.0360080301761627	0.0262678004801273	0.0100340843200684	NaN	59.6731910705566
1955	116.748985290527	-24.809663772583	5.77303886413574	0.0343846566975117	0.0343846566975117	0.0265924744307995	0.0022419011220336	NaN	58.3744926452637
1956	118.69702911377	-25.1343383789063	5.70810413360596	0.0145795252174139	0.029189869761467	0.0188002903014421	0.00516396993771195	NaN	59.3485145568848
1957	116.099639892578	-24.4849891662598	5.77303886413574	-0.00490093370899558	0.00711201597005129	0.0197743140161037	-0.00327756232582033	NaN	58.0498199462891
1958	118.04768371582	-25.7836856842041	5.64316940307617	0.012956153601408	0.012956153601408	0.0269171483814716	0.00191722682211548	NaN	59.0238418579102
1959	116.748985290527	-24.4849891662598	5.96784353256226	-0.00619963090866804	0.00483929552137852	0.0171769186854362	0.0022419011220336	NaN	58.3744926452637
1960	119.346382141113	-25.4590110778809	6.09771347045898	-0.00944637414067984	0.00906006153672934	0.0136055024340749	0.00873538758605719	NaN	59.6731910705566
1961	118.69702911377	-26.4330348968506	5.83797359466553	0.00126787810586393	0.00191722682211548	-0.0195112787187099	-0.00457625929266214	NaN	59.3485145568848
1962	120.645080566406	-25.7836856842041	5.96784353256226	-0.0292515084147453	-0.0412644557654858	-0.0350956469774246	-0.000355493422830477	NaN	60.3225402832031
1963	116.748985290527	-24.809663772583	5.70810413360596	-0.039641086012125	-0.0360696688294411	-0.0386670641601086	0.00743668992072344	NaN	58.3744926452637
1964	119.995727539063	-26.4330348968506	6.03277826309204	-0.0308748781681061	-0.0367190167307854	-0.0412644557654858	0.00711201597005129	NaN	59.9978637695313
1965	118.04768371582	-24.1603145599365	5.77303886413574	-0.023407369852066	-0.0217839982360601	-0.0286021586507559	0.00386527273803949	NaN	59.0238418579102
1966	119.346382141113	-25.1343383789063	6.16264820098877	-0.0175632312893867	-0.0175632312893867	-0.0211346503347158	-0.00457625929266214	NaN	59.6731910705566
1967	119.995727539063	-26.1083602905273	5.96784353256226	-0.0126931173726916	-0.0110697457566857	-0.0117190945893526	0.00483929552137852	NaN	59.9978637695313
1968	120.645080566406	-26.1083602905273	5.77303886413574	-0.0110697457566857	0.00126787810586393	-0.000680167751852423	-3.08191010844894e-05	NaN	60.3225402832031
1969	118.69702911377	-25.1343383789063	5.90290880203247	-0.0123684434220195	-0.00619963090866804	-0.0100957229733467	0.00873538758605719	NaN	59.3485145568848
1970	120.645080566406	-24.809663772583	5.90290880203247	0.00516396993771195	0.011982130818069	-0.000355493422830477	0.0022419011220336	NaN	60.3225402832031
1971	119.995727539063	-24.809663772583	5.83797359466553	0.00581331877037883	0.01100810803473	0.00938473641872406	-0.00457625929266214	NaN	59.9978637695313
1972	119.995727539063	-24.809663772583	6.03277826309204	0.0197743140161037	0.0343846566975117	0.029189869761467	-0.00165419070981443	NaN	59.9978637695313
1973	120.645080566406	-25.4590110778809	6.03277826309204	0.0217223595827818	0.036657378077507	0.0327612869441509	-0.00100484199356288	NaN	60.3225402832031
1974	119.346382141113	-24.809663772583	5.70810413360596	0.0220470335334539	0.0441248863935471	0.0353586822748184	0.00938473641872406	NaN	59.6731910705566
1975	119.346382141113	-25.7836856842041	5.90290880203247	0.025618452578783	0.0317872650921345	0.0207483377307653	0.00451462110504508	NaN	59.6731910705566
1976	121.943778991699	-26.1083602905273	5.96784353256226	0.0175015944987535	0.0278911720961332	0.0100340843200684	-0.00490093370899558	NaN	60.9718894958496
1977	119.995727539063	-26.1083602905273	6.03277826309204	0.0126314787194133	0.01847561635077	-0.00197886489331722	-0.00230353930965066	NaN	59.9978637695313
1978	121.294425964355	-26.1083602905273	6.35745286941528	0.00906006153672934	0.0100340843200684	0.00191722682211548	0.00289124972186983	NaN	60.6472129821777
1979	118.69702911377	-25.1343383789063	5.57823419570923	0.00613799272105098	0.00841071270406246	0.00386527273803949	0.00711201597005129	NaN	59.3485145568848
1980	119.346382141113	-25.1343383789063	5.38343000411987	0.00516396993771195	0.00451462110504508	-0.000355493422830477	-0.00392691092565656	NaN	59.6731910705566
1981	119.995727539063	-25.4590110778809	5.96784353256226	0.000618529506027699	-0.00327756232582033	-0.0169138833880424	0.00613799272105098	NaN	59.9978637695313
1982	119.995727539063	-26.4330348968506	6.09771347045898	-0.0117190945893526	-0.0370436906814575	-0.0393164120614529	-0.00490093370899558	NaN	59.9978637695313
1983	119.346382141113	-25.1343383789063	5.77303886413574	-0.0406151078641415	-0.039641086012125	-0.0302255302667618	0.00418994715437293	NaN	59.6731910705566
1984	121.294425964355	-27.0823841094971	6.42238759994507	-0.0198359526693821	-0.0393164120614529	-0.03444629535079	-0.00327756232582033	NaN	60.6472129821777
1985	119.995727539063	-25.1343383789063	6.16264820098877	-0.0221086721867323	-0.0337969474494457	-0.028926832601428	0.00191722682211548	NaN	59.9978637695313
1986	118.69702911377	-25.7836856842041	5.70810413360596	-0.000680167751852423	-0.0165892094373703	-0.0292515084147453	0.00418994715437293	NaN	59.3485145568848
1987	119.346382141113	-26.1083602905273	6.03277826309204	-0.0182125810533762	-0.0201606266200542	-0.0100957229733467	-0.00295288790948689	NaN	59.6731910705566
1988	118.04768371582	-27.4070568084717	6.09771347045898	-0.00457625929266214	-0.00619963090866804	-0.0107450718060136	-0.00360223650932312	NaN	59.0238418579102
1989	119.346382141113	-25.7836856842041	5.70810413360596	-0.00132951640989631	-0.000680167751852423	-0.00717365415766835	0.00516396993771195	NaN	59.6731910705566
1990	119.346382141113	-25.7836856842041	5.90290880203247	0.00970941036939621	-0.00457625929266214	-0.0113944197073579	-0.00652430532500148	NaN	59.6731910705566
1991	120.645080566406	-26.1083602905273	6.09771347045898	0.0113327819854021	0.00646266713738441	0.00451462110504508	-0.00165419070981443	NaN	60.3225402832031
1992	118.69702911377	-25.7836856842041	5.77303886413574	0.0278911720961332	0.0343846566975117	0.0334106348454952	-0.00879702530801296	NaN	59.3485145568848
1993	120.645080566406	-27.0823841094971	5.77303886413574	0.0295145437121391	0.0321119390428066	0.0327612869441509	-0.00132951640989631	NaN	60.3225402832031
1994	118.69702911377	-26.1083602905273	5.57823419570923	0.0314625911414623	0.0334106348454952	0.0324366129934788	-0.00100484199356288	NaN	59.3485145568848
1995	118.69702911377	-26.1083602905273	5.70810413360596	0.0343846566975117	0.031137915328145	0.0197743140161037	0.00256657530553639	NaN	59.3485145568848
1996	119.346382141113	-25.7836856842041	6.03277826309204	0.0197743140161037	0.0142548503354192	0.0123068047687411	-0.00684897974133492	NaN	59.6731910705566
1997	119.346382141113	-26.1083602905273	6.29251766204834	0.0168522447347641	0.0103587592020631	0.00906006153672934	-0.000355493422830477	NaN	59.6731910705566
1998	120.645080566406	-26.1083602905273	5.77303886413574	0.00483929552137852	-0.000680167751852423	0.0113327819854021	0.00256657530553639	NaN	60.3225402832031
1999	119.346382141113	-25.1343383789063	5.77303886413574	0.00808603875339031	-3.08191010844894e-05	0.00841071270406246	0.00354059832170606	NaN	59.6731910705566
2000	121.943778991699	-26.4330348968506	5.77303886413574	0.020423661917448	0.00646266713738441	-0.000680167751852423	-0.00230353930965066	NaN	60.9718894958496
[truncated: 7,760 more rows]
