# Supplementary material for: Precise instruction and consideration of the vertical and horizontal force component increases validity and reliability of the 90:20 Isometric Posterior Chain Test
Source: PLoS One. 2024 Oct 28;19(10):e0312843. doi: 10.1371/journal.pone.0312843 (PMC11515970; doi:10.1371/journal.pone.0312843)
Supplement: S1 File — (ZIP) [file pone.0312843.s001.zip › S1_Raw_Data/M1_P05_vh_3.csv]

1	125.190521240234	-36.4979400634766	6.03277826309204	0.0217223595827818	0.020423661917448	0.0181509424000978	-0.00749832857400179	NaN	62.5952606201172
2	124.541168212891	-36.1732635498047	5.77303886413574	0.00646266713738441	0.0210730116814375	0.0171769186854362	0.000943203864153475	NaN	62.2705841064453
3	126.489219665527	-36.8226127624512	5.64316940307617	0.0100340843200684	0.00354059832170606	0.00938473641872406	0.00613799272105098	NaN	63.2446098327637
4	126.489219665527	-37.1472854614258	5.77303886413574	0.0106834331527352	0.00906006153672934	0.0152288740500808	0.00581331877037883	NaN	63.2446098327637
5	125.839866638184	-37.4719619750977	5.64316940307617	0.00191722682211548	0.00711201597005129	0.00808603875339031	0.0022419011220336	NaN	62.9199333190918
6	123.891822814941	-36.1732635498047	5.77303886413574	-0.00360223650932312	-0.00652430532500148	-0.0152905117720366	-0.00749832857400179	NaN	61.9459114074707
7	124.541168212891	-36.4979400634766	5.70810413360596	-0.0354203209280968	-0.0402904339134693	-0.0354203209280968	-0.00490093370899558	NaN	62.2705841064453
8	125.190521240234	-37.4719619750977	6.29251766204834	-0.028926832601428	-0.0620436146855354	-0.0451605506241322	0.000943203864153475	NaN	62.5952606201172
9	124.541168212891	-36.4979400634766	5.38343000411987	-0.028926832601428	-0.0461345724761486	-0.0370436906814575	0.00938473641872406	NaN	62.2705841064453
10	124.541168212891	-36.4979400634766	5.83797359466553	-0.0169138833880424	-0.0490566417574883	-0.0360696688294411	-0.00165419070981443	NaN	62.2705841064453
11	125.839866638184	-37.4719619750977	5.64316940307617	-0.0136671401560307	-0.0315242260694504	-0.0237320438027382	-0.00587495695799589	NaN	62.9199333190918
12	127.138565063477	-37.4719619750977	5.83797359466553	-0.0104203969240189	-0.0230826959013939	-0.0208099745213985	0.000943203864153475	NaN	63.5692825317383
13	126.489219665527	-37.1472854614258	6.16264820098877	-0.00165419070981443	-0.0247060675173998	-0.0113944197073579	0.0022419011220336	NaN	63.2446098327637
14	125.190521240234	-36.8226127624512	6.29251766204834	-0.00360223650932312	-0.0162645354866982	-0.0100957229733467	0.000293855206109583	NaN	62.5952606201172
15	125.839866638184	-36.8226127624512	5.83797359466553	-0.00360223650932312	-0.0139918150380254	-0.00295288790948689	-0.000680167751852423	NaN	62.9199333190918
16	124.541168212891	-35.8485908508301	5.77303886413574	0.00451462110504508	-0.00165419070981443	0.00516396993771195	0.00451462110504508	NaN	62.2705841064453
17	125.839866638184	-36.1732635498047	6.03277826309204	0.0324366129934788	0.0314625911414623	0.0347093306481838	-0.000680167751852423	NaN	62.9199333190918
18	124.541168212891	-35.1992416381836	6.03277826309204	0.0265924744307995	0.0486703291535378	0.0457482598721981	0.00841071270406246	NaN	62.2705841064453
19	125.839866638184	-36.4979400634766	6.22758293151855	0.0441248863935471	0.049319677054882	0.0463976077735424	0.00256657530553639	NaN	62.9199333190918
20	125.839866638184	-36.1732635498047	6.09771347045898	0.0356833562254906	0.0421768426895142	0.0288651939481497	0.00126787810586393	NaN	62.9199333190918
21	123.891822814941	-35.1992416381836	5.70810413360596	0.0217223595827818	0.0314625911414623	0.0262678004801273	-0.00490093370899558	NaN	61.9459114074707
22	124.541168212891	-35.1992416381836	5.77303886413574	0.0132808275520802	0.0217223595827818	0.00613799272105098	0.0022419011220336	NaN	62.2705841064453
23	125.839866638184	-35.5239143371582	5.77303886413574	0.011982130818069	0.0142548503354192	0.0136055024340749	0.00646266713738441	NaN	62.9199333190918
24	126.489219665527	-36.4979400634766	6.09771347045898	0.00711201597005129	0.0106834331527352	0.013930176384747	0.00613799272105098	NaN	63.2446098327637
25	125.839866638184	-36.1732635498047	6.29251766204834	0.00354059832170606	0.00776136433705688	0.00581331877037883	0.00354059832170606	NaN	62.9199333190918
26	123.891822814941	-35.5239143371582	6.22758293151855	-0.0104203969240189	-0.00912170019000769	-0.00782300252467394	-0.00295288790948689	NaN	61.9459114074707
27	123.891822814941	-34.5498924255371	5.31849479675293	-0.03444629535079	-0.0324982516467571	-0.0373683646321297	-0.00457625929266214	NaN	61.9459114074707
28	125.839866638184	-36.1732635498047	5.96784353256226	-0.0324982516467571	-0.0471085943281651	-0.0461345724761486	0.00191722682211548	NaN	62.9199333190918
29	124.541168212891	-34.8745651245117	5.77303886413574	-0.0305502042174339	-0.0513293594121933	-0.0393164120614529	0.00516396993771195	NaN	62.2705841064453
30	125.839866638184	-36.1732635498047	5.96784353256226	-0.0198359526693821	-0.0399657599627972	-0.0357449948787689	0.000618529506027699	NaN	62.9199333190918
31	125.839866638184	-36.1732635498047	5.90290880203247	-0.0240567177534103	-0.023407369852066	-0.0308748781681061	-0.00619963090866804	NaN	62.9199333190918
32	125.839866638184	-36.1732635498047	6.03277826309204	-0.0113944197073579	-0.0152905117720366	-0.0217839982360601	0.000618529506027699	NaN	62.9199333190918
33	125.839866638184	-35.5239143371582	5.51329946517944	-0.00684897974133492	-0.0146411629393697	-0.0191866029053926	-0.00165419070981443	NaN	62.9199333190918
34	125.839866638184	-36.4979400634766	5.64316940307617	0.00873538758605719	-0.00912170019000769	-0.0191866029053926	0.0132808275520802	NaN	62.9199333190918
35	125.839866638184	-36.1732635498047	5.83797359466553	-0.00652430532500148	-0.00555028254166245	0.00191722682211548	0.00386527273803949	NaN	62.9199333190918
36	123.891822814941	-34.8745651245117	5.77303886413574	0.00159255252219737	0.00516396993771195	-0.00392691092565656	-0.00684897974133492	NaN	61.9459114074707
37	125.839866638184	-35.5239143371582	5.57823419570923	0.0269171483814716	0.0382807515561581	0.0275664981454611	-0.00230353930965066	NaN	62.9199333190918
38	124.541168212891	-36.4979400634766	6.22758293151855	0.0392547734081745	0.0519170723855495	0.0421768426895142	0.00743668992072344	NaN	62.2705841064453
39	125.839866638184	-36.1732635498047	5.57823419570923	0.0373067259788513	0.0438002124428749	0.0382807515561581	-0.0026282137259841	NaN	62.9199333190918
40	125.190521240234	-35.1992416381836	5.38343000411987	0.0382807515561581	0.0519170723855495	0.0230210572481155	-3.08191010844894e-05	NaN	62.5952606201172
41	123.891822814941	-34.5498924255371	5.51329946517944	0.0113327819854021	0.0217223595827818	0.0210730116814375	-3.08191010844894e-05	NaN	61.9459114074707
42	125.190521240234	-35.1992416381836	5.77303886413574	0.0155535480007529	0.0259431265294552	0.00776136433705688	-0.00360223650932312	NaN	62.5952606201172
43	125.190521240234	-34.8745651245117	5.51329946517944	0.0116574559360743	0.0175015944987535	0.00906006153672934	0.00191722682211548	NaN	62.5952606201172
44	126.489219665527	-36.1732635498047	6.09771347045898	0.00938473641872406	0.0158782228827477	-0.000680167751852423	0.00354059832170606	NaN	63.2446098327637
45	125.190521240234	-35.8485908508301	5.38343000411987	0.0168522447347641	0.0100340843200684	0.00451462110504508	-0.00619963090866804	NaN	62.5952606201172
46	125.839866638184	-36.4979400634766	5.70810413360596	-0.00587495695799589	0.00126787810586393	-0.0146411629393697	-0.00392691092565656	NaN	62.9199333190918
47	123.891822814941	-34.8745651245117	5.44836473464966	-0.0221086721867323	-0.0331475995481014	-0.0523033849895	-0.0104203969240189	NaN	61.9459114074707
48	125.839866638184	-36.1732635498047	6.61719226837158	-0.0328229255974293	-0.0503553375601768	-0.0497059896588326	0.00646266713738441	NaN	62.9199333190918
49	125.190521240234	-35.1992416381836	6.35745286941528	-0.0240567177534103	-0.0383423902094364	-0.0464592464268208	-0.00490093370899558	NaN	62.5952606201172
50	126.489219665527	-36.8226127624512	6.09771347045898	-0.0263294391334057	-0.0347709693014622	-0.0487319678068161	0.00191722682211548	NaN	63.2446098327637
51	125.839866638184	-35.1992416381836	5.51329946517944	-0.0227580219507217	-0.023407369852066	-0.0367190167307854	-0.00717365415766835	NaN	62.9199333190918
52	124.541168212891	-35.1992416381836	5.51329946517944	-0.0113944197073579	-0.0182125810533762	-0.0273034609854221	0.00126787810586393	NaN	62.2705841064453
53	124.541168212891	-34.8745651245117	5.51329946517944	-0.00912170019000769	-0.00295288790948689	-0.00587495695799589	0.00126787810586393	NaN	62.2705841064453
54	124.541168212891	-35.5239143371582	5.44836473464966	-0.00132951640989631	-0.0139918150380254	-0.0156151866540313	0.00483929552137852	NaN	62.2705841064453
55	125.839866638184	-36.1732635498047	6.68212699890137	-0.0188619289547205	-3.08191010844894e-05	-0.00457625929266214	-0.00197886489331722	NaN	62.9199333190918
56	126.489219665527	-36.4979400634766	6.22758293151855	0.01100810803473	0.0116574559360743	-0.00327756232582033	-0.00587495695799589	NaN	63.2446098327637
57	124.541168212891	-35.1992416381836	5.57823419570923	0.0314625911414623	0.0363327041268349	0.0230210572481155	-0.00425158534198999	NaN	62.2705841064453
58	125.839866638184	-37.1472854614258	5.83797359466553	0.0450989119708538	0.0369820520281792	0.0480209775269032	0.00159255252219737	NaN	62.9199333190918
59	125.839866638184	-35.8485908508301	5.83797359466553	0.0288651939481497	0.0496443510055542	0.0486703291535378	-3.08191010844894e-05	NaN	62.9199333190918
60	124.541168212891	-35.5239143371582	5.70810413360596	0.0304885655641556	0.052891094237566	0.0295145437121391	-0.00132951640989631	NaN	62.2705841064453
61	125.190521240234	-35.1992416381836	5.77303886413574	0.0226963832974434	0.0317872650921345	0.0175015944987535	-0.00912170019000769	NaN	62.5952606201172
62	125.190521240234	-35.5239143371582	6.16264820098877	0.00808603875339031	0.0194496400654316	0.0162028968334198	-0.00587495695799589	NaN	62.5952606201172
63	124.541168212891	-34.8745651245117	5.70810413360596	0.0175015944987535	0.0113327819854021	0.00743668992072344	0.00646266713738441	NaN	62.2705841064453
64	126.489219665527	-36.4979400634766	5.90290880203247	0.0132808275520802	0.013930176384747	0.00581331877037883	0.00516396993771195	NaN	63.2446098327637
65	125.190521240234	-36.1732635498047	5.77303886413574	0.00646266713738441	0.00451462110504508	0.00711201597005129	0.00613799272105098	NaN	62.5952606201172
66	126.489219665527	-36.8226127624512	5.77303886413574	-0.00847235135734081	-0.00619963090866804	-0.0133424662053585	-0.000680167751852423	NaN	63.2446098327637
67	124.541168212891	-36.1732635498047	6.09771347045898	-0.0311995539814234	-0.0331475995481014	-0.043212503194809	-0.00132951640989631	NaN	62.2705841064453
68	125.839866638184	-36.1732635498047	5.70810413360596	-0.0373683646321297	-0.0467839203774929	-0.0415891297161579	0.00516396993771195	NaN	62.9199333190918
69	123.891822814941	-35.8485908508301	5.77303886413574	-0.0263294391334057	-0.0419138073921204	-0.0311995539814234	0.00451462110504508	NaN	61.9459114074707
70	126.489219665527	-36.8226127624512	5.57823419570923	-0.0324982516467571	-0.0324982516467571	-0.0354203209280968	0.00386527273803949	NaN	63.2446098327637
71	123.242469787598	-34.8745651245117	5.38343000411987	-0.0208099745213985	-0.0282774847000837	-0.0198359526693821	-3.08191010844894e-05	NaN	61.6212348937988
72	124.541168212891	-35.5239143371582	5.51329946517944	-0.0182125810533762	-0.0198359526693821	-0.0253554154187441	-0.00490093370899558	NaN	62.2705841064453
73	123.242469787598	-34.8745651245117	5.90290880203247	-0.0133424662053585	-0.0126931173726916	-0.00522560812532902	-0.0104203969240189	NaN	61.6212348937988
74	123.242469787598	-35.8485908508301	6.03277826309204	-0.0117190945893526	-0.00652430532500148	-0.0146411629393697	0.00418994715437293	NaN	61.6212348937988
75	122.593124389648	-35.5239143371582	5.70810413360596	0.01100810803473	-0.00814767740666866	0.00483929552137852	-0.00619963090866804	NaN	61.2965621948242
76	125.190521240234	-37.1472854614258	5.77303886413574	0.00743668992072344	0.0155535480007529	-0.00360223650932312	-0.00717365415766835	NaN	62.5952606201172
77	121.943778991699	-34.8745651245117	5.51329946517944	0.0249691028147936	0.0395794473588467	0.0233457311987877	-0.00295288790948689	NaN	60.9718894958496
78	125.839866638184	-37.1472854614258	5.70810413360596	0.0298392176628113	0.0499690249562263	0.0519170723855495	0.000943203864153475	NaN	62.9199333190918
79	123.242469787598	-35.5239143371582	5.83797359466553	0.0308132413774729	0.0532157681882381	0.0431508645415306	0.00321592413820326	NaN	61.6212348937988
80	122.593124389648	-35.8485908508301	6.03277826309204	0.0236704051494598	0.0551638156175613	0.0298392176628113	0.0100340843200684	NaN	61.2965621948242
81	121.943778991699	-34.8745651245117	5.90290880203247	0.0126314787194133	0.0353586822748184	0.0158782228827477	0.00126787810586393	NaN	60.9718894958496
82	121.294425964355	-35.5239143371582	5.70810413360596	0.00646266713738441	0.0246444288641214	0.0162028968334198	0.00451462110504508	NaN	60.6472129821777
83	121.294425964355	-35.5239143371582	5.64316940307617	0.000293855206109583	0.0155535480007529	0.0145795252174139	0.00289124972186983	NaN	60.6472129821777
84	123.242469787598	-36.4979400634766	5.77303886413574	-0.00360223650932312	0.0145795252174139	0.00841071270406246	0.00776136433705688	NaN	61.6212348937988
85	123.891822814941	-36.1732635498047	5.96784353256226	-0.000355493422830477	0.0152288740500808	0.00678734155371785	-0.00295288790948689	NaN	61.9459114074707
86	123.891822814941	-36.8226127624512	6.22758293151855	-0.00295288790948689	-0.00392691092565656	-0.0191866029053926	-0.00425158534198999	NaN	61.9459114074707
87	123.891822814941	-36.4979400634766	6.87693166732788	-0.0376930385828018	-0.0393164120614529	-0.0360696688294411	-0.00425158534198999	NaN	61.9459114074707
88	122.593124389648	-35.8485908508301	5.70810413360596	-0.0451605506241322	-0.0428878292441368	-0.0383423902094364	0.00581331877037883	NaN	61.2965621948242
89	123.242469787598	-35.8485908508301	6.09771347045898	-0.0363943427801132	-0.0438618510961533	-0.038017712533474	-0.00100484199356288	NaN	61.6212348937988
90	125.839866638184	-36.4979400634766	6.03277826309204	-0.0286021586507559	-0.0360696688294411	-0.0445111989974976	0.0022419011220336	NaN	62.9199333190918
91	122.593124389648	-35.5239143371582	5.83797359466553	-0.0117190945893526	-0.0279528107494116	-0.0273034609854221	-0.00327756232582033	NaN	61.2965621948242
92	123.891822814941	-35.8485908508301	6.03277826309204	-0.023407369852066	-0.0159398596733809	-0.0130177913233638	-0.00425158534198999	NaN	61.9459114074707
93	123.891822814941	-35.1992416381836	5.77303886413574	-0.00717365415766835	-0.00522560812532902	-0.0120437685400248	-0.00100484199356288	NaN	61.9459114074707
94	123.891822814941	-35.8485908508301	5.57823419570923	-0.00392691092565656	-0.0172385573387146	-0.0120437685400248	0.01100810803473	NaN	61.9459114074707
95	124.541168212891	-36.1732635498047	5.64316940307617	0.0178262684494257	-0.0104203969240189	-0.00425158534198999	0.00418994715437293	NaN	62.2705841064453
96	125.839866638184	-36.4979400634766	6.03277826309204	0.00386527273803949	0.0145795252174139	-0.00392691092565656	-3.08191010844894e-05	NaN	62.9199333190918
97	123.891822814941	-35.1992416381836	5.96784353256226	0.0246444288641214	0.0376313999295235	0.0197743140161037	-0.000355493422830477	NaN	61.9459114074707
98	125.839866638184	-36.4979400634766	6.22758293151855	0.040228795260191	0.0499690249562263	0.0425015166401863	0.0123068047687411	NaN	62.9199333190918
99	123.242469787598	-35.1992416381836	5.77303886413574	0.0360080301761627	0.0502936989068985	0.0509430468082428	0.00743668992072344	NaN	61.6212348937988
100	125.190521240234	-35.5239143371582	5.90290880203247	0.0236704051494598	0.041852168738842	0.0220470335334539	0.00646266713738441	NaN	62.5952606201172
101	125.190521240234	-35.5239143371582	6.68212699890137	0.0181509424000978	0.0343846566975117	0.0145795252174139	-0.00360223650932312	NaN	62.5952606201172
102	127.138565063477	-36.8226127624512	6.16264820098877	0.00678734155371785	0.0188002903014421	0.013930176384747	-0.00457625929266214	NaN	63.5692825317383
103	124.541168212891	-35.8485908508301	5.70810413360596	0.0188002903014421	0.0113327819854021	0.0259431265294552	-0.000355493422830477	NaN	62.2705841064453
104	125.190521240234	-34.8745651245117	5.70810413360596	0.00613799272105098	0.013930176384747	0.013930176384747	-0.000355493422830477	NaN	62.5952606201172
105	123.891822814941	-34.8745651245117	5.38343000411987	0.0142548503354192	0.00289124972186983	0.00321592413820326	-0.000680167751852423	NaN	61.9459114074707
106	127.787910461426	-36.1732635498047	5.70810413360596	-0.000355493422830477	-0.00522560812532902	-0.0146411629393697	-0.00587495695799589	NaN	63.8939552307129
107	125.839866638184	-36.1732635498047	5.77303886413574	-0.0350956469774246	-0.0425631552934647	-0.0438618510961533	-0.00425158534198999	NaN	62.9199333190918
108	125.190521240234	-35.5239143371582	5.83797359466553	-0.0302255302667618	-0.0532774068415165	-0.0341216214001179	0.00678734155371785	NaN	62.5952606201172
109	125.839866638184	-36.1732635498047	6.22758293151855	-0.0299008563160896	-0.0467839203774929	-0.032173577696085	0.00711201597005129	NaN	62.9199333190918
110	126.489219665527	-36.8226127624512	6.09771347045898	-0.0276281367987394	-0.0373683646321297	-0.039641086012125	0.00516396993771195	NaN	63.2446098327637
111	123.891822814941	-35.1992416381836	5.96784353256226	-0.0146411629393697	-0.02697878703475	-0.03444629535079	0.0022419011220336	NaN	61.9459114074707
112	123.891822814941	-34.8745651245117	5.70810413360596	-0.0169138833880424	-0.0204853005707264	-0.0295761823654175	-0.00295288790948689	NaN	61.9459114074707
113	123.891822814941	-35.1992416381836	5.70810413360596	-0.00165419070981443	-0.017887907102704	-0.0130177913233638	-0.000355493422830477	NaN	61.9459114074707
114	125.839866638184	-34.8745651245117	5.64316940307617	-0.0110697457566857	-0.0139918150380254	-0.00684897974133492	0.00289124972186983	NaN	62.9199333190918
115	124.541168212891	-35.8485908508301	5.83797359466553	0.00159255252219737	0.012956153601408	-0.00684897974133492	-0.00197886489331722	NaN	62.2705841064453
116	125.839866638184	-37.1472854614258	6.22758293151855	-0.00197886489331722	0.000618529506027699	-0.00230353930965066	-0.00132951640989631	NaN	62.9199333190918
117	124.541168212891	-35.5239143371582	5.77303886413574	0.0369820520281792	0.0373067259788513	0.025618452578783	-0.00392691092565656	NaN	62.2705841064453
118	126.489219665527	-36.8226127624512	5.64316940307617	0.0392547734081745	0.0425015166401863	0.0412028171122074	0.00256657530553639	NaN	63.2446098327637
119	124.541168212891	-35.8485908508301	5.83797359466553	0.0408781431615353	0.0467222817242146	0.0389300994575024	0.000293855206109583	NaN	62.2705841064453
120	124.541168212891	-36.1732635498047	6.09771347045898	0.0330859608948231	0.0470469556748867	0.0278911720961332	0.00354059832170606	NaN	62.2705841064453
121	125.839866638184	-37.1472854614258	6.09771347045898	0.0145795252174139	0.0265924744307995	0.0230210572481155	-0.000680167751852423	NaN	62.9199333190918
122	126.489219665527	-37.1472854614258	6.22758293151855	0.0106834331527352	0.00808603875339031	0.0188002903014421	-0.00555028254166245	NaN	63.2446098327637
123	123.891822814941	-37.1472854614258	5.96784353256226	0.00451462110504508	0.00711201597005129	0.0145795252174139	0.0022419011220336	NaN	61.9459114074707
124	125.190521240234	-36.1732635498047	5.57823419570923	0.00548864435404539	-0.000680167751852423	0.00646266713738441	-0.000680167751852423	NaN	62.5952606201172
125	123.891822814941	-36.4979400634766	5.38343000411987	0.00808603875339031	0.00581331877037883	0.00970941036939621	-0.00425158534198999	NaN	61.9459114074707
126	127.138565063477	-37.4719619750977	5.77303886413574	-0.0169138833880424	-0.0143164889886975	-0.0224333461374044	-0.00165419070981443	NaN	63.5692825317383
127	125.839866638184	-37.4719619750977	6.09771347045898	-0.0302255302667618	-0.0454852245748043	-0.032173577696085	-0.000680167751852423	NaN	62.9199333190918
128	125.190521240234	-36.4979400634766	6.09771347045898	-0.0279528107494116	-0.055874802172184	-0.0360696688294411	0.00646266713738441	NaN	62.5952606201172
129	125.839866638184	-37.4719619750977	6.03277826309204	-0.0182125810533762	-0.0600955672562122	-0.0305502042174339	0.00126787810586393	NaN	62.9199333190918
130	125.190521240234	-35.5239143371582	5.44836473464966	-0.0191866029053926	-0.0318489037454128	-0.03444629535079	-0.00555028254166245	NaN	62.5952606201172
131	124.541168212891	-35.8485908508301	5.83797359466553	-0.0162645354866982	-0.0350956469774246	-0.02697878703475	-0.00457625929266214	NaN	62.2705841064453
132	124.541168212891	-35.1992416381836	5.70810413360596	-0.00717365415766835	-0.0198359526693821	-0.0185372550040483	-0.00295288790948689	NaN	62.2705841064453
133	124.541168212891	-35.8485908508301	5.70810413360596	-0.0136671401560307	-0.00879702530801296	-0.00977104809135199	-0.00100484199356288	NaN	62.2705841064453
134	125.190521240234	-35.5239143371582	5.83797359466553	-0.00360223650932312	-0.0107450718060136	-0.00814767740666866	-0.00425158534198999	NaN	62.5952606201172
135	123.891822814941	-35.1992416381836	5.51329946517944	-0.0117190945893526	0.0162028968334198	-0.00360223650932312	0.00386527273803949	NaN	61.9459114074707
136	127.138565063477	-36.4979400634766	5.44836473464966	0.0142548503354192	0.00711201597005129	-0.00327756232582033	-0.00295288790948689	NaN	63.5692825317383
137	124.541168212891	-35.5239143371582	5.51329946517944	0.0207483377307653	0.0434755384922028	0.0395794473588467	-0.00165419070981443	NaN	62.2705841064453
138	126.489219665527	-35.5239143371582	5.70810413360596	0.0457482598721981	0.0473716296255589	0.0389300994575024	0.00159255252219737	NaN	63.2446098327637
139	124.541168212891	-35.1992416381836	5.96784353256226	0.0262678004801273	0.0496443510055542	0.0386054255068302	-0.00392691092565656	NaN	62.2705841064453
140	125.839866638184	-35.5239143371582	6.03277826309204	0.0272418223321438	0.045423585921526	0.0389300994575024	0.00516396993771195	NaN	62.9199333190918
141	125.190521240234	-36.1732635498047	5.64316940307617	0.0188002903014421	0.0321119390428066	0.00970941036939621	0.00516396993771195	NaN	62.5952606201172
142	126.489219665527	-35.8485908508301	5.70810413360596	0.00970941036939621	0.0142548503354192	0.0197743140161037	-0.00360223650932312	NaN	63.2446098327637
143	123.242469787598	-35.5239143371582	5.77303886413574	0.0168522447347641	0.00970941036939621	0.0171769186854362	0.00418994715437293	NaN	61.6212348937988
144	125.190521240234	-35.1992416381836	5.70810413360596	0.011982130818069	0.00418994715437293	0.0259431265294552	-0.000355493422830477	NaN	62.5952606201172
145	123.242469787598	-35.1992416381836	5.64316940307617	0.0191249661147594	0.0100340843200684	0.0181509424000978	0.00516396993771195	NaN	61.6212348937988
146	125.839866638184	-35.1992416381836	6.22758293151855	0.0116574559360743	-3.08191010844894e-05	-0.00165419070981443	-0.00132951640989631	NaN	62.9199333190918
147	125.839866638184	-36.4979400634766	6.03277826309204	-0.0337969474494457	-0.0341216214001179	-0.0419138073921204	0.00256657530553639	NaN	62.9199333190918
148	124.541168212891	-35.1992416381836	5.64316940307617	-0.02697878703475	-0.0510046854615211	-0.0445111989974976	-0.000355493422830477	NaN	62.2705841064453
149	126.489219665527	-35.8485908508301	5.83797359466553	-0.0318489037454128	-0.0516540370881557	-0.0399657599627972	0.00354059832170606	NaN	63.2446098327637
150	125.190521240234	-35.1992416381836	6.35745286941528	-0.023407369852066	-0.0318489037454128	-0.0383423902094364	0.00451462110504508	NaN	62.5952606201172
151	124.541168212891	-34.8745651245117	5.77303886413574	-0.0165892094373703	-0.0260047651827335	-0.0211346503347158	-0.00100484199356288	NaN	62.2705841064453
152	125.839866638184	-36.1732635498047	6.16264820098877	-0.017887907102704	-0.0253554154187441	-0.0299008563160896	-0.00619963090866804	NaN	62.9199333190918
153	125.839866638184	-36.1732635498047	5.90290880203247	-0.00522560812532902	-0.0165892094373703	-0.0110697457566857	0.00321592413820326	NaN	62.9199333190918
154	125.190521240234	-35.5239143371582	5.77303886413574	-0.00132951640989631	-0.00977104809135199	-0.0104203969240189	0.00354059832170606	NaN	62.5952606201172
155	123.242469787598	-35.1992416381836	5.44836473464966	0.00159255252219737	-0.00327756232582033	-0.00522560812532902	0.00126787810586393	NaN	61.6212348937988
156	125.190521240234	-35.1992416381836	5.57823419570923	0.00711201597005129	0.0191249661147594	-0.00522560812532902	-0.00490093370899558	NaN	62.5952606201172
157	124.541168212891	-35.8485908508301	6.03277826309204	0.025618452578783	0.0405534692108631	0.036657378077507	-0.0026282137259841	NaN	62.2705841064453
158	125.190521240234	-35.5239143371582	5.70810413360596	0.0321119390428066	0.0483456552028656	0.0395794473588467	0.00418994715437293	NaN	62.5952606201172
159	123.891822814941	-35.5239143371582	5.38343000411987	0.0327612869441509	0.0515923984348774	0.0353586822748184	0.0022419011220336	NaN	61.9459114074707
160	126.489219665527	-36.1732635498047	5.51329946517944	0.036657378077507	0.0561378374695778	0.0275664981454611	0.00711201597005129	NaN	63.2446098327637
161	125.839866638184	-36.8226127624512	5.77303886413574	0.0285405199974775	0.0282158460468054	0.0226963832974434	0.00354059832170606	NaN	62.9199333190918
162	126.489219665527	-36.4979400634766	6.48732233047485	0.0145795252174139	0.013930176384747	0.01847561635077	0.00548864435404539	NaN	63.2446098327637
163	125.839866638184	-36.8226127624512	6.61719226837158	0.00841071270406246	0.0188002903014421	0.0194496400654316	0.0178262684494257	NaN	62.9199333190918
164	125.190521240234	-35.5239143371582	5.77303886413574	0.011982130818069	0.0171769186854362	0.0126314787194133	0.00678734155371785	NaN	62.5952606201172
165	123.891822814941	-35.8485908508301	5.70810413360596	0.00581331877037883	0.00613799272105098	-0.00522560812532902	0.00841071270406246	NaN	61.9459114074707
166	125.190521240234	-35.5239143371582	5.51329946517944	-0.00652430532500148	-0.00360223650932312	-0.0113944197073579	-0.00360223650932312	NaN	62.5952606201172
167	125.839866638184	-36.8226127624512	5.64316940307617	-0.0445111989974976	-0.0406151078641415	-0.0474332682788372	-0.000355493422830477	NaN	62.9199333190918
168	125.839866638184	-35.8485908508301	5.77303886413574	-0.0286021586507559	-0.050680011510849	-0.0399657599627972	0.000943203864153475	NaN	62.9199333190918
169	125.190521240234	-36.4979400634766	5.90290880203247	-0.028926832601428	-0.0448358729481697	-0.0389917381107807	-0.00490093370899558	NaN	62.5952606201172
170	123.891822814941	-35.8485908508301	5.90290880203247	-0.0295761823654175	-0.0412644557654858	-0.0376930385828018	-0.00165419070981443	NaN	61.9459114074707
171	123.891822814941	-36.8226127624512	6.09771347045898	-0.0204853005707264	-0.0237320438027382	-0.021459324285388	-0.0117190945893526	NaN	61.9459114074707
172	125.839866638184	-37.1472854614258	5.83797359466553	-0.0152905117720366	-0.0146411629393697	-0.0243813935667276	-0.0110697457566857	NaN	62.9199333190918
173	125.839866638184	-36.8226127624512	6.09771347045898	-0.00684897974133492	-0.0169138833880424	-0.00100484199356288	-0.00392691092565656	NaN	62.9199333190918
174	125.839866638184	-36.4979400634766	5.96784353256226	-0.000355493422830477	-0.0201606266200542	-0.00977104809135199	0.00159255252219737	NaN	62.9199333190918
175	124.541168212891	-35.5239143371582	5.83797359466553	0.00548864435404539	-0.00230353930965066	-0.00392691092565656	-0.0026282137259841	NaN	62.2705841064453
176	125.839866638184	-35.5239143371582	5.90290880203247	0.00841071270406246	0.00581331877037883	-0.00230353930965066	0.00451462110504508	NaN	62.9199333190918
177	125.190521240234	-36.8226127624512	6.29251766204834	0.0295145437121391	0.0450989119708538	0.0233457311987877	0.000618529506027699	NaN	62.5952606201172
178	125.190521240234	-35.8485908508301	5.57823419570923	0.0321119390428066	0.0386054255068302	0.013930176384747	0.00743668992072344	NaN	62.5952606201172
179	123.891822814941	-36.1732635498047	5.77303886413574	0.0330859608948231	0.0480209775269032	0.0392547734081745	0.00678734155371785	NaN	61.9459114074707
180	126.489219665527	-36.8226127624512	5.96784353256226	0.0334106348454952	0.0444495603442192	0.0463976077735424	0.00354059832170606	NaN	63.2446098327637
181	125.839866638184	-36.8226127624512	6.74706172943115	0.025618452578783	0.0334106348454952	0.0149041991680861	-0.0026282137259841	NaN	62.9199333190918
182	125.839866638184	-36.4979400634766	6.16264820098877	0.00906006153672934	0.0226963832974434	0.0106834331527352	0.0022419011220336	NaN	62.9199333190918
183	125.839866638184	-37.4719619750977	6.22758293151855	0.0100340843200684	0.0236704051494598	0.0158782228827477	0.0123068047687411	NaN	62.9199333190918
184	124.541168212891	-36.1732635498047	5.83797359466553	0.0158782228827477	0.0158782228827477	0.0132808275520802	0.0200989879667759	NaN	62.2705841064453
185	123.242469787598	-35.8485908508301	5.77303886413574	0.00256657530553639	0.0100340843200684	0.00418994715437293	-3.08191010844894e-05	NaN	61.6212348937988
186	122.593124389648	-35.5239143371582	5.77303886413574	-0.00360223650932312	-0.00749832857400179	-0.0120437685400248	0.00418994715437293	NaN	61.2965621948242
187	124.541168212891	-35.5239143371582	5.77303886413574	-0.0428878292441368	-0.0376930385828018	-0.0467839203774929	-0.00425158534198999	NaN	62.2705841064453
188	123.242469787598	-36.8226127624512	6.22758293151855	-0.038017712533474	-0.0503553375601768	-0.0445111989974976	0.00483929552137852	NaN	61.6212348937988
189	124.541168212891	-37.4719619750977	6.16264820098877	-0.0302255302667618	-0.0480826161801815	-0.0393164120614529	0.00808603875339031	NaN	62.2705841064453
190	122.593124389648	-35.8485908508301	5.70810413360596	-0.0201606266200542	-0.0328229255974293	-0.0360696688294411	0.00906006153672934	NaN	61.2965621948242
191	123.242469787598	-37.1472854614258	6.09771347045898	-0.0243813935667276	-0.0253554154187441	-0.0221086721867323	0.00613799272105098	NaN	61.6212348937988
192	123.891822814941	-37.1472854614258	6.09771347045898	-0.0237320438027382	-0.017887907102704	-0.0217839982360601	-0.000355493422830477	NaN	61.9459114074707
193	122.593124389648	-36.8226127624512	6.22758293151855	-0.0169138833880424	-0.00782300252467394	-0.0139918150380254	0.00906006153672934	NaN	61.2965621948242
194	123.242469787598	-37.1472854614258	5.96784353256226	-0.0110697457566857	-0.0169138833880424	-0.0123684434220195	0.00646266713738441	NaN	61.6212348937988
195	120.645080566406	-36.1732635498047	5.90290880203247	-0.0107450718060136	0.00256657530553639	-0.00814767740666866	0.00678734155371785	NaN	60.3225402832031
196	122.593124389648	-36.1732635498047	5.70810413360596	0.000293855206109583	0.0132808275520802	0.0022419011220336	0.00126787810586393	NaN	61.2965621948242
197	123.242469787598	-37.1472854614258	5.77303886413574	0.0220470335334539	0.0399041213095188	0.0350340083241463	0.0136055024340749	NaN	61.6212348937988
198	121.943778991699	-36.1732635498047	5.44836473464966	0.0262678004801273	0.0522417463362217	0.0405534692108631	0.01847561635077	NaN	60.9718894958496
199	123.242469787598	-37.4719619750977	5.83797359466553	0.0353586822748184	0.0431508645415306	0.0447742342948914	0.0158782228827477	NaN	61.6212348937988
200	123.891822814941	-37.4719619750977	6.03277826309204	0.0321119390428066	0.0515923984348774	0.0210730116814375	0.00516396993771195	NaN	61.9459114074707
201	123.242469787598	-37.1472854614258	5.77303886413574	0.013930176384747	0.0243197549134493	0.0210730116814375	0.00451462110504508	NaN	61.6212348937988
202	124.541168212891	-36.4979400634766	5.57823419570923	0.00873538758605719	0.0217223595827818	0.0165275707840919	0.00191722682211548	NaN	62.2705841064453
203	123.891822814941	-37.1472854614258	6.03277826309204	0.00548864435404539	0.012956153601408	0.013930176384747	0.0113327819854021	NaN	61.9459114074707
204	123.891822814941	-37.1472854614258	5.64316940307617	0.00776136433705688	0.0175015944987535	0.0103587592020631	-0.00360223650932312	NaN	61.9459114074707
205	122.593124389648	-37.1472854614258	5.90290880203247	0.00256657530553639	0.0113327819854021	0.00678734155371785	-0.00165419070981443	NaN	61.2965621948242
206	122.593124389648	-36.1732635498047	5.70810413360596	-0.00814767740666866	0.000618529506027699	-0.0143164889886975	-0.0113944197073579	NaN	61.2965621948242
207	122.593124389648	-36.4979400634766	5.83797359466553	-0.0363943427801132	-0.0363943427801132	-0.048407293856144	-0.0175632312893867	NaN	61.2965621948242
208	125.190521240234	-37.1472854614258	5.96784353256226	-0.0350956469774246	-0.0510046854615211	-0.0360696688294411	-0.0224333461374044	NaN	62.5952606201172
209	123.242469787598	-36.1732635498047	5.83797359466553	-0.0331475995481014	-0.0464592464268208	-0.0435371771454811	-0.0172385573387146	NaN	61.6212348937988
210	123.891822814941	-36.8226127624512	5.96784353256226	-0.0354203209280968	-0.0350956469774246	-0.0422384813427925	-0.0256800893694162	NaN	61.9459114074707
211	125.190521240234	-37.1472854614258	6.16264820098877	-0.0133424662053585	-0.0211346503347158	-0.0273034609854221	-0.0247060675173998	NaN	62.5952606201172
212	125.190521240234	-36.8226127624512	6.16264820098877	-0.0130177913233638	-0.0172385573387146	-0.0208099745213985	-0.0195112787187099	NaN	62.5952606201172
213	125.839866638184	-37.1472854614258	6.22758293151855	-0.0110697457566857	-0.0146411629393697	-0.00555028254166245	0.00159255252219737	NaN	62.9199333190918
214	125.839866638184	-37.1472854614258	5.77303886413574	-0.00619963090866804	-0.0117190945893526	-0.00814767740666866	-0.00717365415766835	NaN	62.9199333190918
215	124.541168212891	-37.4719619750977	6.09771347045898	-0.00652430532500148	-0.00457625929266214	-0.00684897974133492	-0.00619963090866804	NaN	62.2705841064453
216	123.891822814941	-36.1732635498047	6.5522575378418	-0.00749832857400179	0.00678734155371785	0.00678734155371785	-0.0113944197073579	NaN	61.9459114074707
217	125.190521240234	-37.4719619750977	6.94186639785767	0.0324366129934788	0.0405534692108631	0.0395794473588467	-0.000680167751852423	NaN	62.5952606201172
218	124.541168212891	-36.4979400634766	6.94186639785767	0.0337353087961674	0.0512677207589149	0.0356833562254906	0.0022419011220336	NaN	62.2705841064453
219	125.839866638184	-37.7966346740723	6.42238759994507	0.0308132413774729	0.0509430468082428	0.0489950031042099	0.0022419011220336	NaN	62.9199333190918
220	125.839866638184	-37.4719619750977	5.70810413360596	0.0301638916134834	0.0399041213095188	0.0272418223321438	0.00906006153672934	NaN	62.9199333190918
221	124.541168212891	-37.4719619750977	5.83797359466553	0.0175015944987535	0.0262678004801273	0.0200989879667759	0.0162028968334198	NaN	62.2705841064453
222	125.190521240234	-36.8226127624512	5.57823419570923	0.0220470335334539	0.0213976856321096	0.0162028968334198	0.00483929552137852	NaN	62.5952606201172
223	125.839866638184	-38.1213111877441	5.83797359466553	0.0132808275520802	0.011982130818069	0.0142548503354192	0.01100810803473	NaN	62.9199333190918
224	125.190521240234	-38.1213111877441	6.03277826309204	0.0136055024340749	0.00711201597005129	0.0155535480007529	0.0239950809627771	NaN	62.5952606201172
225	124.541168212891	-38.7706604003906	6.42238759994507	0.00516396993771195	0.00418994715437293	0.0103587592020631	0.00418994715437293	NaN	62.2705841064453
226	123.891822814941	-37.4719619750977	5.90290880203247	-0.00100484199356288	-0.00522560812532902	-0.0107450718060136	-0.00100484199356288	NaN	61.9459114074707
227	124.541168212891	-37.7966346740723	5.90290880203247	-0.0373683646321297	-0.0561994761228561	-0.0409397818148136	0.00126787810586393	NaN	62.2705841064453
228	125.190521240234	-38.1213111877441	6.03277826309204	-0.0337969474494457	-0.0578228458762169	-0.0412644557654858	0.00581331877037883	NaN	62.5952606201172
229	123.242469787598	-37.7966346740723	5.96784353256226	-0.0256800893694162	-0.0529527328908443	-0.0448358729481697	0.0123068047687411	NaN	61.6212348937988
230	126.489219665527	-37.7966346740723	6.29251766204834	-0.0279528107494116	-0.0448358729481697	-0.0347709693014622	-0.00327756232582033	NaN	63.2446098327637
231	125.839866638184	-38.4459838867188	6.09771347045898	-0.0172385573387146	-0.0347709693014622	-0.0363943427801132	-0.000680167751852423	NaN	62.9199333190918
232	125.839866638184	-37.1472854614258	5.38343000411987	-0.00717365415766835	-0.0263294391334057	-0.0149658378213644	-0.00912170019000769	NaN	62.9199333190918
233	125.190521240234	-37.1472854614258	5.77303886413574	-0.00619963090866804	-0.0123684434220195	-0.0113944197073579	-0.00587495695799589	NaN	62.5952606201172
234	125.839866638184	-37.7966346740723	5.83797359466553	-0.00977104809135199	-0.0107450718060136	-0.00684897974133492	-0.00847235135734081	NaN	62.9199333190918
235	125.190521240234	-37.7966346740723	6.22758293151855	0.00970941036939621	-0.00587495695799589	-0.00587495695799589	-0.0123684434220195	NaN	62.5952606201172
236	124.541168212891	-37.1472854614258	6.94186639785767	0.00289124972186983	-0.000680167751852423	-0.00555028254166245	-0.0240567177534103	NaN	62.2705841064453
237	125.839866638184	-37.4719619750977	6.87693166732788	0.0272418223321438	0.0415274947881699	0.0249691028147936	-0.0139918150380254	NaN	62.9199333190918
238	123.891822814941	-37.1472854614258	5.90290880203247	0.0386054255068302	0.0496443510055542	0.0499690249562263	-0.0136671401560307	NaN	61.9459114074707
239	125.839866638184	-38.1213111877441	6.09771347045898	0.0412028171122074	0.0457482598721981	0.0412028171122074	-0.0107450718060136	NaN	62.9199333190918
240	125.190521240234	-36.8226127624512	5.64316940307617	0.0321119390428066	0.0450989119708538	0.0512677207589149	-0.0182125810533762	NaN	62.5952606201172
241	124.541168212891	-36.4979400634766	5.83797359466553	0.0168522447347641	0.0356833562254906	0.0162028968334198	-0.0195112787187099	NaN	62.2705841064453
242	123.891822814941	-36.1732635498047	6.74706172943115	0.0123068047687411	0.0168522447347641	0.0142548503354192	-0.0165892094373703	NaN	61.9459114074707
243	126.489219665527	-37.7966346740723	6.03277826309204	0.0126314787194133	0.01100810803473	0.00776136433705688	-0.0107450718060136	NaN	63.2446098327637
244	125.190521240234	-36.4979400634766	5.51329946517944	0.00678734155371785	0.0136055024340749	0.0158782228827477	-0.00327756232582033	NaN	62.5952606201172
245	126.489219665527	-37.1472854614258	6.16264820098877	0.0126314787194133	0.00841071270406246	0.00354059832170606	0.00418994715437293	NaN	63.2446098327637
246	125.839866638184	-37.1472854614258	6.03277826309204	-0.0149658378213644	-0.00555028254166245	-0.0169138833880424	-0.00132951640989631	NaN	62.9199333190918
247	124.541168212891	-36.1732635498047	6.03277826309204	-0.0318489037454128	-0.0373683646321297	-0.0493813157081604	-3.08191010844894e-05	NaN	62.2705841064453
248	125.839866638184	-36.8226127624512	6.03277826309204	-0.0383423902094364	-0.0523033849895	-0.043212503194809	0.00841071270406246	NaN	62.9199333190918
249	123.891822814941	-35.8485908508301	5.83797359466553	-0.0253554154187441	-0.0526280589401722	-0.0386670641601086	0.00841071270406246	NaN	61.9459114074707
250	125.190521240234	-36.4979400634766	5.83797359466553	-0.0237320438027382	-0.0363943427801132	-0.0393164120614529	0.00418994715437293	NaN	62.5952606201172
251	125.190521240234	-37.1472854614258	5.64316940307617	-0.0126931173726916	-0.0191866029053926	-0.0299008563160896	0.00354059832170606	NaN	62.5952606201172
252	124.541168212891	-35.5239143371582	5.64316940307617	-0.0133424662053585	-0.0165892094373703	-0.0188619289547205	-0.00327756232582033	NaN	62.2705841064453
253	124.541168212891	-36.4979400634766	5.77303886413574	-0.0149658378213644	-0.00717365415766835	-0.0120437685400248	0.0022419011220336	NaN	62.2705841064453
254	124.541168212891	-35.8485908508301	5.90290880203247	0.00159255252219737	-0.00847235135734081	-0.00522560812532902	0.000943203864153475	NaN	62.2705841064453
255	125.839866638184	-37.1472854614258	5.83797359466553	0.00613799272105098	-0.0152905117720366	-0.0110697457566857	-0.00360223650932312	NaN	62.9199333190918
256	125.839866638184	-36.8226127624512	5.83797359466553	0.00386527273803949	0.00548864435404539	0.00289124972186983	-0.0123684434220195	NaN	62.9199333190918
257	124.541168212891	-36.1732635498047	5.64316940307617	0.0343846566975117	0.0450989119708538	0.0337353087961674	-0.0026282137259841	NaN	62.2705841064453
258	125.839866638184	-37.1472854614258	5.70810413360596	0.0314625911414623	0.0486703291535378	0.0590599067509174	-0.00652430532500148	NaN	62.9199333190918
259	125.839866638184	-37.1472854614258	5.77303886413574	0.0285405199974775	0.0519170723855495	0.0327612869441509	-0.00490093370899558	NaN	62.9199333190918
260	125.190521240234	-35.5239143371582	5.38343000411987	0.0278911720961332	0.0473716296255589	0.020423661917448	-0.00295288790948689	NaN	62.5952606201172
261	124.541168212891	-36.4979400634766	5.70810413360596	0.011982130818069	0.031137915328145	0.0136055024340749	0.00613799272105098	NaN	62.2705841064453
262	124.541168212891	-35.8485908508301	5.38343000411987	0.0194496400654316	0.0200989879667759	0.0113327819854021	-0.00912170019000769	NaN	62.2705841064453
263	125.839866638184	-36.1732635498047	5.25356006622314	0.00581331877037883	0.0100340843200684	0.00711201597005129	0.00321592413820326	NaN	62.9199333190918
264	124.541168212891	-37.1472854614258	5.44836473464966	0.0113327819854021	0.00776136433705688	0.00483929552137852	0.00159255252219737	NaN	62.2705841064453
265	125.190521240234	-37.4719619750977	5.70810413360596	0.00841071270406246	0.00711201597005129	0.000293855206109583	0.00191722682211548	NaN	62.5952606201172
266	125.190521240234	-36.8226127624512	5.83797359466553	0.00159255252219737	-0.0136671401560307	-0.0123684434220195	-0.00555028254166245	NaN	62.5952606201172
267	125.190521240234	-37.1472854614258	5.83797359466553	-0.0240567177534103	-0.0386670641601086	-0.0428878292441368	-0.00587495695799589	NaN	62.5952606201172
268	126.489219665527	-36.1732635498047	5.38343000411987	-0.0357449948787689	-0.0529527328908443	-0.043212503194809	0.00581331877037883	NaN	63.2446098327637
269	124.541168212891	-35.8485908508301	5.70810413360596	-0.0224333461374044	-0.0467839203774929	-0.0454852245748043	0.00646266713738441	NaN	62.2705841064453
270	126.489219665527	-37.1472854614258	5.77303886413574	-0.0188619289547205	-0.0299008563160896	-0.0360696688294411	-0.00490093370899558	NaN	63.2446098327637
271	125.839866638184	-36.4979400634766	5.64316940307617	-0.0162645354866982	-0.017887907102704	-0.03444629535079	-0.00392691092565656	NaN	62.9199333190918
272	123.891822814941	-35.8485908508301	5.96784353256226	-0.0107450718060136	-0.0195112787187099	-0.0172385573387146	-0.00717365415766835	NaN	61.9459114074707
273	125.190521240234	-36.1732635498047	5.64316940307617	-0.00327756232582033	-0.0126931173726916	-0.0117190945893526	0.0113327819854021	NaN	62.5952606201172
274	124.541168212891	-36.1732635498047	5.44836473464966	-0.0104203969240189	-0.00782300252467394	-0.00847235135734081	0.000943203864153475	NaN	62.2705841064453
275	127.138565063477	-37.1472854614258	5.90290880203247	-0.0026282137259841	0.0181509424000978	-0.0104203969240189	0.0022419011220336	NaN	63.5692825317383
276	125.839866638184	-36.8226127624512	6.09771347045898	0.00451462110504508	0.00711201597005129	-0.00100484199356288	0.00321592413820326	NaN	62.9199333190918
277	125.190521240234	-36.4979400634766	5.90290880203247	0.0337353087961674	0.0392547734081745	0.0262678004801273	0.000293855206109583	NaN	62.5952606201172
278	125.839866638184	-37.4719619750977	6.22758293151855	0.0379560738801956	0.047696303576231	0.045423585921526	0.00159255252219737	NaN	62.9199333190918
279	125.190521240234	-36.4979400634766	5.51329946517944	0.036657378077507	0.0506183728575706	0.0415274947881699	-0.00457625929266214	NaN	62.5952606201172
280	122.593124389648	-35.8485908508301	5.64316940307617	0.0376313999295235	0.0438002124428749	0.0450989119708538	-0.0100957229733467	NaN	61.2965621948242
281	124.541168212891	-36.8226127624512	5.77303886413574	0.020423661917448	0.0285405199974775	0.00743668992072344	-0.00230353930965066	NaN	62.2705841064453
282	123.891822814941	-35.8485908508301	5.77303886413574	0.025618452578783	0.0194496400654316	0.00808603875339031	-0.0100957229733467	NaN	61.9459114074707
283	124.541168212891	-36.4979400634766	5.83797359466553	0.00938473641872406	0.0158782228827477	0.000293855206109583	-0.00684897974133492	NaN	62.2705841064453
284	125.839866638184	-36.8226127624512	6.09771347045898	0.0165275707840919	0.00873538758605719	0.0149041991680861	-0.00912170019000769	NaN	62.9199333190918
285	125.190521240234	-38.1213111877441	5.96784353256226	0.00191722682211548	0.00938473641872406	0.0022419011220336	-0.00457625929266214	NaN	62.5952606201172
286	125.839866638184	-37.7966346740723	5.90290880203247	-0.00652430532500148	-0.00490093370899558	-0.0110697457566857	-0.00100484199356288	NaN	62.9199333190918
287	125.839866638184	-38.1213111877441	6.09771347045898	-0.0302255302667618	-0.0425631552934647	-0.0461345724761486	0.00418994715437293	NaN	62.9199333190918
288	121.943778991699	-36.4979400634766	5.83797359466553	-0.0357449948787689	-0.0513293594121933	-0.0458098985254765	0.00418994715437293	NaN	60.9718894958496
289	123.891822814941	-37.7966346740723	6.29251766204834	-0.0311995539814234	-0.0402904339134693	-0.0399657599627972	0.00873538758605719	NaN	61.9459114074707
290	122.593124389648	-36.1732635498047	5.96784353256226	-0.0260047651827335	-0.03444629535079	-0.0373683646321297	0.00418994715437293	NaN	61.2965621948242
291	124.541168212891	-36.8226127624512	5.38343000411987	-0.0146411629393697	-0.0169138833880424	-0.02697878703475	-0.00684897974133492	NaN	62.2705841064453
292	123.891822814941	-37.1472854614258	5.64316940307617	-0.017887907102704	-0.0211346503347158	-0.0224333461374044	0.00451462110504508	NaN	61.9459114074707
293	125.839866638184	-38.1213111877441	5.64316940307617	-0.00944637414067984	-0.0117190945893526	-0.00977104809135199	0.0103587592020631	NaN	62.9199333190918
294	123.891822814941	-37.4719619750977	5.90290880203247	-0.0172385573387146	-0.0113944197073579	-0.00977104809135199	0.0100340843200684	NaN	61.9459114074707
295	123.891822814941	-38.1213111877441	6.03277826309204	-0.0126931173726916	0.00516396993771195	-0.00132951640989631	0.00970941036939621	NaN	61.9459114074707
296	121.294425964355	-36.4979400634766	5.77303886413574	0.00613799272105098	0.00970941036939621	0.00548864435404539	0.00386527273803949	NaN	60.6472129821777
297	121.943778991699	-37.4719619750977	5.38343000411987	0.0265924744307995	0.045423585921526	0.0314625911414623	0.000943203864153475	NaN	60.9718894958496
298	123.891822814941	-38.1213111877441	5.90290880203247	0.0275664981454611	0.0525664202868938	0.0486703291535378	0.00548864435404539	NaN	61.9459114074707
299	124.541168212891	-38.1213111877441	5.64316940307617	0.0330859608948231	0.0535404421389103	0.0399041213095188	0.00841071270406246	NaN	62.2705841064453
300	121.294425964355	-36.8226127624512	5.77303886413574	0.0175015944987535	0.0438002124428749	0.0347093306481838	0.00418994715437293	NaN	60.6472129821777
301	123.891822814941	-37.1472854614258	5.77303886413574	0.0171769186854362	0.025618452578783	0.0103587592020631	-0.00165419070981443	NaN	61.9459114074707
302	123.242469787598	-37.1472854614258	6.03277826309204	0.012956153601408	0.0243197549134493	0.0132808275520802	0.00743668992072344	NaN	61.6212348937988
303	125.190521240234	-38.4459838867188	5.90290880203247	0.00354059832170606	0.0136055024340749	0.011982130818069	0.00613799272105098	NaN	62.5952606201172
304	122.593124389648	-37.1472854614258	6.03277826309204	0.00873538758605719	0.00906006153672934	0.011982130818069	0.0103587592020631	NaN	61.2965621948242
305	123.891822814941	-37.7966346740723	5.77303886413574	0.00191722682211548	0.0100340843200684	0.00289124972186983	0.00873538758605719	NaN	61.9459114074707
306	121.943778991699	-37.1472854614258	5.90290880203247	-0.0204853005707264	-0.00327756232582033	-0.0149658378213644	-0.00425158534198999	NaN	60.9718894958496
307	125.839866638184	-38.4459838867188	6.29251766204834	-0.0402904339134693	-0.0389917381107807	-0.0406151078641415	0.00483929552137852	NaN	62.9199333190918
308	123.242469787598	-37.1472854614258	6.16264820098877	-0.0406151078641415	-0.0500306636095047	-0.0477579422295094	0.0142548503354192	NaN	61.6212348937988
309	125.190521240234	-38.4459838867188	5.77303886413574	-0.0295761823654175	-0.0461345724761486	-0.0445111989974976	0.00938473641872406	NaN	62.5952606201172
310	123.242469787598	-36.8226127624512	5.64316940307617	-0.0276281367987394	-0.0328229255974293	-0.0399657599627972	0.00354059832170606	NaN	61.6212348937988
311	126.489219665527	-38.7706604003906	6.16264820098877	-0.0204853005707264	-0.0188619289547205	-0.0328229255974293	-0.00782300252467394	NaN	63.2446098327637
312	125.839866638184	-38.1213111877441	5.90290880203247	0.00126787810586393	-0.0162645354866982	-0.0243813935667276	-0.00327756232582033	NaN	62.9199333190918
313	127.138565063477	-38.7706604003906	6.42238759994507	-0.0152905117720366	-0.0146411629393697	-0.0123684434220195	0.000943203864153475	NaN	63.5692825317383
314	126.489219665527	-38.1213111877441	6.03277826309204	0.0155535480007529	-0.00782300252467394	-0.00619963090866804	0.00354059832170606	NaN	63.2446098327637
315	127.138565063477	-38.7706604003906	5.70810413360596	0.00386527273803949	-0.00360223650932312	-0.00555028254166245	-0.000680167751852423	NaN	63.5692825317383
316	124.541168212891	-37.1472854614258	5.77303886413574	-0.00684897974133492	0.0136055024340749	-0.00165419070981443	-0.00912170019000769	NaN	62.2705841064453
317	125.190521240234	-38.4459838867188	6.09771347045898	0.0360080301761627	0.0408781431615353	0.0343846566975117	-0.00327756232582033	NaN	62.5952606201172
318	125.839866638184	-37.4719619750977	5.83797359466553	0.0343846566975117	0.0525664202868938	0.0450989119708538	-3.08191010844894e-05	NaN	62.9199333190918
319	125.839866638184	-38.1213111877441	6.03277826309204	0.0389300994575024	0.0460729338228703	0.040228795260191	0.00289124972186983	NaN	62.9199333190918
320	124.541168212891	-37.7966346740723	5.96784353256226	0.0330859608948231	0.0499690249562263	0.0405534692108631	-0.00879702530801296	NaN	62.2705841064453
321	125.839866638184	-38.7706604003906	5.64316940307617	0.0165275707840919	0.0282158460468054	0.00841071270406246	0.00126787810586393	NaN	62.9199333190918
322	124.541168212891	-37.7966346740723	5.51329946517944	0.0165275707840919	0.0181509424000978	0.0113327819854021	-0.00749832857400179	NaN	62.2705841064453
323	125.190521240234	-38.4459838867188	5.51329946517944	0.0197743140161037	0.0100340843200684	0.0145795252174139	0.000943203864153475	NaN	62.5952606201172
324	126.489219665527	-38.1213111877441	5.90290880203247	0.0175015944987535	0.00776136433705688	0.0155535480007529	0.00873538758605719	NaN	63.2446098327637
325	125.839866638184	-38.1213111877441	5.90290880203247	0.0126314787194133	0.0132808275520802	0.00418994715437293	0.00159255252219737	NaN	62.9199333190918
326	123.891822814941	-38.1213111877441	5.83797359466553	-0.000680167751852423	-0.00197886489331722	-0.0117190945893526	-0.00652430532500148	NaN	61.9459114074707
327	124.541168212891	-38.7706604003906	5.51329946517944	-0.0363943427801132	-0.0415891297161579	-0.0490566417574883	0.0022419011220336	NaN	62.2705841064453
328	125.839866638184	-39.7446823120117	5.70810413360596	-0.0337969474494457	-0.0510046854615211	-0.0419138073921204	0.00711201597005129	NaN	62.9199333190918
329	127.138565063477	-39.0953330993652	5.44836473464966	-0.0230826959013939	-0.0516540370881557	-0.0448358729481697	0.0123068047687411	NaN	63.5692825317383
330	123.891822814941	-38.7706604003906	5.83797359466553	-0.0185372550040483	-0.0419138073921204	-0.0315242260694504	0.00906006153672934	NaN	61.9459114074707
331	126.489219665527	-40.7187042236328	6.42238759994507	-0.0198359526693821	-0.0276281367987394	-0.028926832601428	-0.00100484199356288	NaN	63.2446098327637
332	125.839866638184	-40.3940315246582	6.16264820098877	-0.0152905117720366	-0.0292515084147453	-0.0175632312893867	0.00418994715437293	NaN	62.9199333190918
333	127.787910461426	-41.0433807373047	5.96784353256226	-0.00457625929266214	-0.0172385573387146	-0.0149658378213644	0.00418994715437293	NaN	63.8939552307129
334	125.190521240234	-40.0693550109863	5.64316940307617	-0.00555028254166245	0.0100340843200684	-0.0139918150380254	0.00646266713738441	NaN	62.5952606201172
335	125.190521240234	-39.7446823120117	5.83797359466553	0.00256657530553639	-0.0123684434220195	-0.00879702530801296	-0.00295288790948689	NaN	62.5952606201172
336	124.541168212891	-38.7706604003906	5.44836473464966	0.0152288740500808	0.00126787810586393	-0.00814767740666866	-0.00944637414067984	NaN	62.2705841064453
337	127.138565063477	-40.0693550109863	5.77303886413574	0.029189869761467	0.0421768426895142	0.0386054255068302	-0.00555028254166245	NaN	63.5692825317383
338	125.190521240234	-39.7446823120117	6.09771347045898	0.0356833562254906	0.0405534692108631	0.0548391379415989	-0.00360223650932312	NaN	62.5952606201172
339	127.787910461426	-40.3940315246582	5.90290880203247	0.0360080301761627	0.0415274947881699	0.040228795260191	0.00191722682211548	NaN	63.8939552307129
340	125.190521240234	-39.0953330993652	5.64316940307617	0.0343846566975117	0.0373067259788513	0.0314625911414623	0.000293855206109583	NaN	62.5952606201172
341	124.541168212891	-39.0953330993652	5.51329946517944	0.013930176384747	0.0191249661147594	0.0223717093467712	-0.00879702530801296	NaN	62.2705841064453
342	123.891822814941	-38.4459838867188	5.77303886413574	0.0116574559360743	0.0142548503354192	0.013930176384747	-0.00749832857400179	NaN	61.9459114074707
343	125.190521240234	-38.7706604003906	5.70810413360596	0.00776136433705688	0.00808603875339031	0.0100340843200684	-0.00587495695799589	NaN	62.5952606201172
344	125.190521240234	-38.7706604003906	5.57823419570923	0.00451462110504508	0.00873538758605719	0.00483929552137852	0.00386527273803949	NaN	62.5952606201172
345	127.787910461426	-39.7446823120117	5.70810413360596	0.00678734155371785	0.00321592413820326	-0.000680167751852423	0.00321592413820326	NaN	63.8939552307129
346	124.541168212891	-38.4459838867188	5.38343000411987	-0.000680167751852423	-0.00392691092565656	-0.0126931173726916	-0.00360223650932312	NaN	62.2705841064453
347	125.190521240234	-38.4459838867188	5.70810413360596	-0.0107450718060136	-0.0370436906814575	-0.0133424662053585	0.00126787810586393	NaN	62.5952606201172
348	126.489219665527	-39.0953330993652	6.09771347045898	-0.00684897974133492	-0.0487319678068161	-0.00912170019000769	0.00418994715437293	NaN	63.2446098327637
349	125.839866638184	-38.4459838867188	6.09771347045898	-0.00555028254166245	-0.0497059896588326	-0.00814767740666866	0.0145795252174139	NaN	62.9199333190918
350	124.541168212891	-38.1213111877441	6.16264820098877	-0.00717365415766835	-0.03444629535079	-0.00132951640989631	-0.00100484199356288	NaN	62.2705841064453
351	126.489219665527	-39.7446823120117	5.83797359466553	-0.00619963090866804	-0.0256800893694162	-0.0201606266200542	0.000943203864153475	NaN	63.2446098327637
352	125.839866638184	-39.7446823120117	5.96784353256226	-0.0191866029053926	-0.0198359526693821	-0.0266541130840778	0.00386527273803949	NaN	62.9199333190918
353	128.437255859375	-39.4200057983398	6.68212699890137	-0.0136671401560307	-0.0159398596733809	-0.00652430532500148	0.0022419011220336	NaN	64.2186279296875
354	125.839866638184	-39.4200057983398	6.16264820098877	-0.0126931173726916	-0.0126931173726916	-0.00977104809135199	0.00678734155371785	NaN	62.9199333190918
355	125.839866638184	-38.7706604003906	6.03277826309204	-0.00782300252467394	-0.00230353930965066	-0.00392691092565656	0.00354059832170606	NaN	62.9199333190918
356	125.190521240234	-38.1213111877441	5.90290880203247	0.00451462110504508	0.01100810803473	0.00418994715437293	0.00321592413820326	NaN	62.5952606201172
357	126.489219665527	-38.7706604003906	5.77303886413574	0.0223717093467712	0.0483456552028656	0.0191249661147594	-0.00717365415766835	NaN	63.2446098327637
358	126.489219665527	-39.7446823120117	6.03277826309204	0.0386054255068302	0.0463976077735424	0.0561378374695778	0.00743668992072344	NaN	63.2446098327637
359	125.839866638184	-39.7446823120117	5.70810413360596	0.0369820520281792	0.0486703291535378	0.0360080301761627	-0.000355493422830477	NaN	62.9199333190918
360	123.891822814941	-38.4459838867188	5.77303886413574	0.029189869761467	0.0496443510055542	0.036657378077507	-0.00327756232582033	NaN	61.9459114074707
361	125.839866638184	-38.7706604003906	5.70810413360596	0.0152288740500808	0.0301638916134834	0.0132808275520802	0.00906006153672934	NaN	62.9199333190918
362	125.190521240234	-38.1213111877441	5.57823419570923	0.00808603875339031	0.01847561635077	0.00970941036939621	-0.00197886489331722	NaN	62.5952606201172
363	125.190521240234	-38.7706604003906	5.31849479675293	0.0100340843200684	0.0123068047687411	0.012956153601408	0.00776136433705688	NaN	62.5952606201172
364	125.190521240234	-38.4459838867188	5.25356006622314	0.0158782228827477	0.00354059832170606	0.00191722682211548	0.00159255252219737	NaN	62.5952606201172
365	126.489219665527	-40.0693550109863	5.70810413360596	0.00776136433705688	0.00743668992072344	-0.00295288790948689	0.00418994715437293	NaN	63.2446098327637
366	124.541168212891	-38.7706604003906	5.51329946517944	-0.0117190945893526	-0.000680167751852423	-0.0243813935667276	-0.00457625929266214	NaN	62.2705841064453
367	125.190521240234	-38.7706604003906	5.64316940307617	-0.0318489037454128	-0.0406151078641415	-0.0441865250468254	-0.00457625929266214	NaN	62.5952606201172
368	125.839866638184	-39.7446823120117	5.57823419570923	-0.0393164120614529	-0.0526280589401722	-0.043212503194809	-0.00100484199356288	NaN	62.9199333190918
369	125.190521240234	-38.4459838867188	5.38343000411987	-0.0302255302667618	-0.0412644557654858	-0.0435371771454811	0.00808603875339031	NaN	62.5952606201172
370	124.541168212891	-39.4200057983398	5.57823419570923	-0.0224333461374044	-0.0370436906814575	-0.0383423902094364	-0.00457625929266214	NaN	62.2705841064453
371	127.787910461426	-39.7446823120117	5.96784353256226	-0.023407369852066	-0.0286021586507559	-0.0318489037454128	-0.00847235135734081	NaN	63.8939552307129
372	126.489219665527	-40.0693550109863	5.90290880203247	-0.0185372550040483	-0.0162645354866982	-0.0136671401560307	-0.00847235135734081	NaN	63.2446098327637
373	126.489219665527	-39.4200057983398	6.8119969367981	-0.00847235135734081	-0.0159398596733809	-0.0130177913233638	-0.00847235135734081	NaN	63.2446098327637
374	126.489219665527	-39.7446823120117	6.48732233047485	-0.00782300252467394	-0.0100957229733467	-0.0162645354866982	-0.00197886489331722	NaN	63.2446098327637
375	125.839866638184	-38.4459838867188	5.25356006622314	0.00841071270406246	-0.00490093370899558	-0.0126931173726916	-0.000680167751852423	NaN	62.9199333190918
376	125.190521240234	-38.1213111877441	5.51329946517944	0.000943203864153475	0.00938473641872406	-0.00587495695799589	-0.00619963090866804	NaN	62.5952606201172
377	125.190521240234	-38.1213111877441	5.44836473464966	0.0314625911414623	0.0376313999295235	0.031137915328145	-0.0104203969240189	NaN	62.5952606201172
378	126.489219665527	-39.7446823120117	5.83797359466553	0.0321119390428066	0.0434755384922028	0.0444495603442192	-0.000680167751852423	NaN	63.2446098327637
379	125.839866638184	-39.0953330993652	5.90290880203247	0.036657378077507	0.0438002124428749	0.0340599827468395	-0.00555028254166245	NaN	62.9199333190918
380	123.891822814941	-38.4459838867188	6.35745286941528	0.0243197549134493	0.0457482598721981	0.0265924744307995	0.00548864435404539	NaN	61.9459114074707
381	125.190521240234	-38.7706604003906	6.22758293151855	0.0136055024340749	0.0269171483814716	0.0116574559360743	-0.00879702530801296	NaN	62.5952606201172
382	123.891822814941	-38.1213111877441	5.70810413360596	0.0152288740500808	0.025618452578783	0.00451462110504508	0.000618529506027699	NaN	61.9459114074707
383	124.541168212891	-38.4459838867188	5.70810413360596	0.0116574559360743	0.0136055024340749	0.0100340843200684	0.00159255252219737	NaN	62.2705841064453
384	123.891822814941	-38.4459838867188	5.90290880203247	0.0113327819854021	0.0126314787194133	0.0106834331527352	0.00386527273803949	NaN	61.9459114074707
385	127.138565063477	-39.7446823120117	5.83797359466553	0.0126314787194133	0.013930176384747	0.0022419011220336	0.0100340843200684	NaN	63.5692825317383
386	124.541168212891	-38.1213111877441	5.70810413360596	-0.00197886489331722	-0.00100484199356288	-0.0159398596733809	0.00516396993771195	NaN	62.2705841064453
387	124.541168212891	-38.1213111877441	5.64316940307617	-0.0334722734987736	-0.0360696688294411	-0.0454852245748043	-0.0026282137259841	NaN	62.2705841064453
388	126.489219665527	-39.4200057983398	6.03277826309204	-0.0266541130840778	-0.0454852245748043	-0.0412644557654858	0.0158782228827477	NaN	63.2446098327637
389	124.541168212891	-37.7966346740723	5.51329946517944	-0.0279528107494116	-0.0451605506241322	-0.039641086012125	0.00256657530553639	NaN	62.2705841064453
390	124.541168212891	-38.7706604003906	6.22758293151855	-0.0195112787187099	-0.0383423902094364	-0.0399657599627972	0.00126787810586393	NaN	62.2705841064453
391	126.489219665527	-39.0953330993652	6.35745286941528	-0.0237320438027382	-0.0292515084147453	-0.0227580219507217	-0.00782300252467394	NaN	63.2446098327637
392	125.190521240234	-39.4200057983398	5.90290880203247	-0.0224333461374044	-0.0159398596733809	-0.0243813935667276	0.000293855206109583	NaN	62.5952606201172
393	127.138565063477	-39.7446823120117	5.77303886413574	-0.0107450718060136	-0.0117190945893526	-0.00782300252467394	0.00483929552137852	NaN	63.5692825317383
394	126.489219665527	-39.7446823120117	6.03277826309204	-0.00457625929266214	-0.0130177913233638	-0.00977104809135199	0.00256657530553639	NaN	63.2446098327637
395	123.891822814941	-38.4459838867188	5.96784353256226	0.000293855206109583	0.0022419011220336	-0.00230353930965066	-0.00295288790948689	NaN	61.9459114074707
396	124.541168212891	-38.4459838867188	5.90290880203247	0.00841071270406246	0.0178262684494257	0.00873538758605719	-0.0113944197073579	NaN	62.2705841064453
397	123.891822814941	-38.4459838867188	5.83797359466553	0.0298392176628113	0.041852168738842	0.0350340083241463	-0.00749832857400179	NaN	61.9459114074707
398	125.839866638184	-39.7446823120117	6.03277826309204	0.0369820520281792	0.0519170723855495	0.0447742342948914	0.00159255252219737	NaN	62.9199333190918
399	125.839866638184	-39.0953330993652	5.64316940307617	0.0412028171122074	0.049319677054882	0.0379560738801956	0.0022419011220336	NaN	62.9199333190918
400	123.242469787598	-38.1213111877441	5.77303886413574	0.0249691028147936	0.0460729338228703	0.0382807515561581	0.0022419011220336	NaN	61.6212348937988
401	123.242469787598	-39.0953330993652	5.83797359466553	0.0145795252174139	0.0343846566975117	0.0188002903014421	-0.00490093370899558	NaN	61.6212348937988
402	123.242469787598	-38.1213111877441	6.22758293151855	0.00548864435404539	0.0278911720961332	0.0100340843200684	-0.000355493422830477	NaN	61.6212348937988
403	122.593124389648	-38.1213111877441	5.64316940307617	0.00906006153672934	0.00906006153672934	0.00711201597005129	0.0022419011220336	NaN	61.2965621948242
404	122.593124389648	-37.7966346740723	5.38343000411987	0.00808603875339031	0.0116574559360743	0.012956153601408	0.00841071270406246	NaN	61.2965621948242
405	125.190521240234	-39.4200057983398	5.77303886413574	0.00321592413820326	0.01100810803473	0.00321592413820326	-0.0026282137259841	NaN	62.5952606201172
406	122.593124389648	-38.4459838867188	5.83797359466553	-0.0149658378213644	-0.0156151866540313	-0.0133424662053585	-3.08191010844894e-05	NaN	61.2965621948242
407	121.943778991699	-38.7706604003906	5.83797359466553	-0.0519787110388279	-0.043212503194809	-0.0503553375601768	0.000943203864153475	NaN	60.9718894958496
408	124.541168212891	-39.4200057983398	6.29251766204834	-0.0406151078641415	-0.0545761026442051	-0.0490566417574883	0.00483929552137852	NaN	62.2705841064453
409	121.943778991699	-38.4459838867188	5.90290880203247	-0.0276281367987394	-0.0441865250468254	-0.0376930385828018	-0.000355493422830477	NaN	60.9718894958496
410	121.294425964355	-38.7706604003906	6.09771347045898	-0.02697878703475	-0.0334722734987736	-0.0373683646321297	0.00841071270406246	NaN	60.6472129821777
411	123.242469787598	-39.4200057983398	5.90290880203247	-0.0331475995481014	-0.0230826959013939	-0.0279528107494116	-0.00295288790948689	NaN	61.6212348937988
412	123.242469787598	-39.7446823120117	5.96784353256226	-0.0263294391334057	-0.0188619289547205	-0.0149658378213644	-0.00425158534198999	NaN	61.6212348937988
413	123.891822814941	-39.7446823120117	6.03277826309204	-0.0133424662053585	-0.0156151866540313	-0.00684897974133492	0.00613799272105098	NaN	61.9459114074707
414	122.593124389648	-39.4200057983398	6.35745286941528	-0.0169138833880424	-0.0123684434220195	-0.00717365415766835	0.00191722682211548	NaN	61.2965621948242
415	121.943778991699	-38.4459838867188	5.83797359466553	0.0022419011220336	-0.00295288790948689	-0.00814767740666866	0.00126787810586393	NaN	60.9718894958496
416	121.294425964355	-38.4459838867188	5.44836473464966	-0.00457625929266214	0.00678734155371785	0.00451462110504508	-0.00132951640989631	NaN	60.6472129821777
417	121.943778991699	-38.7706604003906	5.51329946517944	0.0269171483814716	0.0373067259788513	0.0330859608948231	-0.00684897974133492	NaN	60.9718894958496
418	122.593124389648	-40.0693550109863	5.96784353256226	0.0369820520281792	0.0473716296255589	0.0441248863935471	0.00289124972186983	NaN	61.2965621948242
419	123.891822814941	-39.4200057983398	5.77303886413574	0.0243197549134493	0.0467222817242146	0.0399041213095188	0.00289124972186983	NaN	61.9459114074707
420	122.593124389648	-38.7706604003906	5.83797359466553	0.0285405199974775	0.0489950031042099	0.0295145437121391	0.00354059832170606	NaN	61.2965621948242
421	121.294425964355	-38.4459838867188	5.77303886413574	0.00808603875339031	0.0327612869441509	0.0233457311987877	-0.00392691092565656	NaN	60.6472129821777
422	123.242469787598	-37.7966346740723	5.44836473464966	0.00354059832170606	0.0213976856321096	0.013930176384747	-0.000355493422830477	NaN	61.6212348937988
423	122.593124389648	-38.4459838867188	5.38343000411987	0.00548864435404539	0.0194496400654316	0.00808603875339031	-0.00165419070981443	NaN	61.2965621948242
424	122.593124389648	-38.4459838867188	5.44836473464966	0.00906006153672934	0.0142548503354192	0.00970941036939621	-3.08191010844894e-05	NaN	61.2965621948242
425	124.541168212891	-39.4200057983398	5.77303886413574	0.00548864435404539	0.00970941036939621	0.00906006153672934	-0.000355493422830477	NaN	62.2705841064453
426	122.593124389648	-38.4459838867188	6.16264820098877	-0.00327756232582033	-0.00944637414067984	-0.0211346503347158	0.00289124972186983	NaN	61.2965621948242
427	123.891822814941	-38.1213111877441	5.51329946517944	-0.0363943427801132	-0.038017712533474	-0.0422384813427925	-0.00782300252467394	NaN	61.9459114074707
428	125.190521240234	-39.4200057983398	5.70810413360596	-0.0402904339134693	-0.0435371771454811	-0.0393164120614529	0.00548864435404539	NaN	62.5952606201172
429	123.891822814941	-38.1213111877441	5.77303886413574	-0.0318489037454128	-0.0513293594121933	-0.0477579422295094	-0.00197886489331722	NaN	61.9459114074707
430	125.190521240234	-39.0953330993652	5.96784353256226	-0.0240567177534103	-0.0363943427801132	-0.0324982516467571	0.00256657530553639	NaN	62.5952606201172
431	126.489219665527	-39.7446823120117	5.77303886413574	-0.021459324285388	-0.0208099745213985	-0.0263294391334057	-0.00165419070981443	NaN	63.2446098327637
432	125.839866638184	-39.4200057983398	6.42238759994507	-0.0182125810533762	-0.0204853005707264	-0.0162645354866982	0.00191722682211548	NaN	62.9199333190918
433	125.839866638184	-39.4200057983398	6.09771347045898	-0.00782300252467394	-0.0110697457566857	-0.00749832857400179	0.000618529506027699	NaN	62.9199333190918
434	125.839866638184	-39.7446823120117	6.74706172943115	-0.00847235135734081	-0.00717365415766835	-0.0026282137259841	0.00289124972186983	NaN	62.9199333190918
435	125.190521240234	-39.4200057983398	6.61719226837158	0.00321592413820326	-3.08191010844894e-05	-0.00782300252467394	-0.00197886489331722	NaN	62.5952606201172
436	123.891822814941	-39.0953330993652	6.16264820098877	0.0171769186854362	0.0103587592020631	-0.00295288790948689	-0.000355493422830477	NaN	61.9459114074707
437	123.891822814941	-38.7706604003906	5.90290880203247	0.0295145437121391	0.0340599827468395	0.040228795260191	0.00159255252219737	NaN	61.9459114074707
438	125.190521240234	-39.4200057983398	6.35745286941528	0.0363327041268349	0.0457482598721981	0.0438002124428749	0.00581331877037883	NaN	62.5952606201172
439	125.839866638184	-39.0953330993652	5.77303886413574	0.0317872650921345	0.0496443510055542	0.0460729338228703	-0.000355493422830477	NaN	62.9199333190918
440	123.242469787598	-38.7706604003906	5.83797359466553	0.0314625911414623	0.0483456552028656	0.0226963832974434	0.00191722682211548	NaN	61.6212348937988
441	124.541168212891	-39.0953330993652	5.70810413360596	0.0165275707840919	0.0226963832974434	0.0181509424000978	-0.00847235135734081	NaN	62.2705841064453
442	123.891822814941	-39.4200057983398	5.90290880203247	0.01100810803473	0.0116574559360743	0.00678734155371785	-0.00100484199356288	NaN	61.9459114074707
443	123.891822814941	-38.7706604003906	5.77303886413574	0.00711201597005129	0.00613799272105098	0.0249691028147936	0.00354059832170606	NaN	61.9459114074707
444	124.541168212891	-39.4200057983398	6.16264820098877	0.0145795252174139	0.00191722682211548	0.00321592413820326	-0.00100484199356288	NaN	62.2705841064453
445	125.190521240234	-40.3940315246582	5.96784353256226	0.0155535480007529	0.00451462110504508	0.00483929552137852	-0.00847235135734081	NaN	62.5952606201172
446	124.541168212891	-40.7187042236328	6.03277826309204	-0.00847235135734081	-0.0230826959013939	-0.021459324285388	-0.00717365415766835	NaN	62.2705841064453
447	123.891822814941	-39.7446823120117	5.83797359466553	-0.0334722734987736	-0.0425631552934647	-0.038017712533474	-0.00555028254166245	NaN	61.9459114074707
448	125.190521240234	-40.3940315246582	6.22758293151855	-0.0256800893694162	-0.0574981719255447	-0.043212503194809	-0.00749832857400179	NaN	62.5952606201172
449	124.541168212891	-39.4200057983398	5.90290880203247	-0.0247060675173998	-0.0500306636095047	-0.0376930385828018	0.000618529506027699	NaN	62.2705841064453
450	125.839866638184	-40.7187042236328	6.48732233047485	-0.0237320438027382	-0.0467839203774929	-0.039641086012125	0.0022419011220336	NaN	62.9199333190918
451	125.839866638184	-40.3940315246582	5.90290880203247	-0.0139918150380254	-0.0230826959013939	-0.0295761823654175	-0.00555028254166245	NaN	62.9199333190918
452	125.839866638184	-40.0693550109863	5.51329946517944	-0.0139918150380254	-0.0260047651827335	-0.0185372550040483	-0.00814767740666866	NaN	62.9199333190918
453	125.190521240234	-40.0693550109863	5.44836473464966	0.00516396993771195	-0.0162645354866982	-0.0123684434220195	0.00646266713738441	NaN	62.5952606201172
454	125.839866638184	-40.0693550109863	5.90290880203247	-0.00457625929266214	-0.00717365415766835	-0.0149658378213644	-0.00165419070981443	NaN	62.9199333190918
455	125.839866638184	-40.0693550109863	5.96784353256226	0.00548864435404539	-0.0169138833880424	-0.0026282137259841	0.000618529506027699	NaN	62.9199333190918
456	124.541168212891	-40.0693550109863	6.29251766204834	-0.00360223650932312	0.0106834331527352	0.00776136433705688	-0.00132951640989631	NaN	62.2705841064453
457	124.541168212891	-38.1213111877441	5.70810413360596	0.0386054255068302	0.0447742342948914	0.0265924744307995	-0.00457625929266214	NaN	62.2705841064453
458	126.489219665527	-39.7446823120117	5.90290880203247	0.0347093306481838	0.052891094237566	0.0470469556748867	0.00776136433705688	NaN	63.2446098327637
459	125.839866638184	-38.1213111877441	5.51329946517944	0.0405534692108631	0.0457482598721981	0.0421768426895142	0.00711201597005129	NaN	62.9199333190918
460	124.541168212891	-38.4459838867188	5.57823419570923	0.0285405199974775	0.045423585921526	0.0412028171122074	-0.00165419070981443	NaN	62.2705841064453
461	124.541168212891	-38.1213111877441	5.51329946517944	0.0152288740500808	0.0259431265294552	0.0175015944987535	-0.00587495695799589	NaN	62.2705841064453
462	123.891822814941	-38.4459838867188	5.83797359466553	0.00743668992072344	0.0197743140161037	0.000618529506027699	-0.00425158534198999	NaN	61.9459114074707
463	123.891822814941	-38.4459838867188	5.57823419570923	0.00581331877037883	0.0171769186854362	0.0116574559360743	0.00938473641872406	NaN	61.9459114074707
464	124.541168212891	-38.4459838867188	5.83797359466553	0.012956153601408	0.00646266713738441	0.01100810803473	0.00451462110504508	NaN	62.2705841064453
465	126.489219665527	-38.7706604003906	5.64316940307617	0.00516396993771195	0.00873538758605719	0.00256657530553639	0.000943203864153475	NaN	63.2446098327637
466	126.489219665527	-39.7446823120117	5.83797359466553	-0.0136671401560307	-0.00457625929266214	-0.0172385573387146	-0.00360223650932312	NaN	63.2446098327637
467	123.242469787598	-38.1213111877441	5.96784353256226	-0.0334722734987736	-0.043212503194809	-0.0454852245748043	-0.00457625929266214	NaN	61.6212348937988
468	125.190521240234	-39.7446823120117	5.83797359466553	-0.0373683646321297	-0.0464592464268208	-0.0324982516467571	-0.00230353930965066	NaN	62.5952606201172
469	123.891822814941	-38.1213111877441	5.51329946517944	-0.0279528107494116	-0.0451605506241322	-0.0357449948787689	0.00906006153672934	NaN	61.9459114074707
470	125.839866638184	-39.7446823120117	5.90290880203247	-0.0299008563160896	-0.0354203209280968	-0.043212503194809	0.000293855206109583	NaN	62.9199333190918
471	124.541168212891	-38.7706604003906	5.64316940307617	-0.0146411629393697	-0.0195112787187099	-0.021459324285388	-0.00587495695799589	NaN	62.2705841064453
472	125.190521240234	-38.4459838867188	5.51329946517944	-0.0123684434220195	-0.0159398596733809	-0.0156151866540313	-0.00327756232582033	NaN	62.5952606201172
473	123.891822814941	-37.7966346740723	5.70810413360596	-0.00847235135734081	-0.0133424662053585	0.00159255252219737	-0.00522560812532902	NaN	61.9459114074707
474	125.839866638184	-39.0953330993652	5.83797359466553	0.00126787810586393	-0.00782300252467394	-0.0152905117720366	-0.00295288790948689	NaN	62.9199333190918
475	125.839866638184	-38.4459838867188	5.70810413360596	-0.0110697457566857	0.00873538758605719	-0.0117190945893526	0.00418994715437293	NaN	62.9199333190918
476	125.839866638184	-38.7706604003906	5.64316940307617	0.00386527273803949	0.0158782228827477	-0.000355493422830477	0.0022419011220336	NaN	62.9199333190918
477	123.891822814941	-37.4719619750977	5.57823419570923	0.0324366129934788	0.0470469556748867	0.0301638916134834	-0.00197886489331722	NaN	61.9459114074707
478	126.489219665527	-39.4200057983398	5.51329946517944	0.0337353087961674	0.049319677054882	0.041852168738842	0.00970941036939621	NaN	63.2446098327637
479	125.839866638184	-37.7966346740723	5.51329946517944	0.0412028171122074	0.0467222817242146	0.040228795260191	0.00906006153672934	NaN	62.9199333190918
480	124.541168212891	-38.1213111877441	5.64316940307617	0.0350340083241463	0.0502936989068985	0.0278911720961332	0.00841071270406246	NaN	62.2705841064453
481	123.242469787598	-37.7966346740723	5.31849479675293	0.012956153601408	0.0272418223321438	0.0168522447347641	-0.00197886489331722	NaN	61.6212348937988
482	125.190521240234	-38.1213111877441	5.18862533569336	0.011982130818069	0.0175015944987535	0.0126314787194133	0.000293855206109583	NaN	62.5952606201172
483	123.891822814941	-37.1472854614258	5.44836473464966	0.0106834331527352	0.0132808275520802	0.00743668992072344	0.00548864435404539	NaN	61.9459114074707
484	126.489219665527	-38.4459838867188	5.31849479675293	0.00646266713738441	0.00873538758605719	0.00483929552137852	0.00191722682211548	NaN	63.2446098327637
485	125.839866638184	-38.7706604003906	5.64316940307617	0.0113327819854021	0.0132808275520802	0.000943203864153475	-0.00847235135734081	NaN	62.9199333190918
486	126.489219665527	-38.7706604003906	5.83797359466553	-0.0100957229733467	-0.00652430532500148	-0.0172385573387146	-0.00457625929266214	NaN	63.2446098327637
487	123.891822814941	-39.0953330993652	5.70810413360596	-0.0256800893694162	-0.0458098985254765	-0.048407293856144	-0.00327756232582033	NaN	61.9459114074707
488	126.489219665527	-38.1213111877441	5.44836473464966	-0.0311995539814234	-0.0389917381107807	-0.0441865250468254	-0.00165419070981443	NaN	63.2446098327637
489	123.891822814941	-38.4459838867188	5.64316940307617	-0.0273034609854221	-0.048407293856144	-0.0412644557654858	-0.00717365415766835	NaN	61.9459114074707
490	126.489219665527	-38.7706604003906	5.83797359466553	-0.021459324285388	-0.0341216214001179	-0.0425631552934647	-0.00230353930965066	NaN	63.2446098327637
491	123.891822814941	-37.4719619750977	6.35745286941528	-0.0113944197073579	-0.0227580219507217	-0.0334722734987736	-0.00360223650932312	NaN	61.9459114074707
492	123.242469787598	-37.7966346740723	5.83797359466553	-0.0126931173726916	-0.0182125810533762	-0.0240567177534103	-0.00847235135734081	NaN	61.6212348937988
493	123.242469787598	-37.7966346740723	5.57823419570923	-0.00425158534198999	-0.0152905117720366	-0.0126931173726916	-0.00652430532500148	NaN	61.6212348937988
494	125.839866638184	-37.7966346740723	5.70810413360596	-0.000355493422830477	-0.0130177913233638	-0.0104203969240189	0.00548864435404539	NaN	62.9199333190918
495	125.190521240234	-38.7706604003906	5.90290880203247	-0.00100484199356288	0.0113327819854021	0.000293855206109583	0.00191722682211548	NaN	62.5952606201172
496	125.839866638184	-39.0953330993652	5.96784353256226	0.00613799272105098	0.00970941036939621	-0.00327756232582033	-0.00230353930965066	NaN	62.9199333190918
497	123.891822814941	-37.1472854614258	5.70810413360596	0.0379560738801956	0.0483456552028656	0.0360080301761627	-0.0026282137259841	NaN	61.9459114074707
498	126.489219665527	-38.4459838867188	6.29251766204834	0.0363327041268349	0.0450989119708538	0.0389300994575024	-0.00132951640989631	NaN	63.2446098327637
499	123.242469787598	-37.4719619750977	5.64316940307617	0.040228795260191	0.0405534692108631	0.041852168738842	0.00386527273803949	NaN	61.6212348937988
500	124.541168212891	-37.7966346740723	5.57823419570923	0.0301638916134834	0.0499690249562263	0.0158782228827477	0.00483929552137852	NaN	62.2705841064453
501	122.593124389648	-37.4719619750977	5.77303886413574	0.0152288740500808	0.0272418223321438	0.0220470335334539	-0.00619963090866804	NaN	61.2965621948242
502	123.242469787598	-37.7966346740723	5.77303886413574	0.00873538758605719	0.0168522447347641	0.00386527273803949	0.0022419011220336	NaN	61.6212348937988
503	122.593124389648	-37.4719619750977	5.83797359466553	0.0168522447347641	0.0123068047687411	0.0175015944987535	0.00841071270406246	NaN	61.2965621948242
504	124.541168212891	-37.7966346740723	6.09771347045898	0.0188002903014421	0.00970941036939621	0.0175015944987535	0.00354059832170606	NaN	62.2705841064453
505	123.891822814941	-38.1213111877441	5.83797359466553	0.00354059832170606	0.00548864435404539	0.00678734155371785	0.0126314787194133	NaN	61.9459114074707
506	125.190521240234	-38.1213111877441	5.77303886413574	0.00159255252219737	-0.00717365415766835	-0.0130177913233638	-0.0026282137259841	NaN	62.5952606201172
507	124.541168212891	-38.4459838867188	5.96784353256226	-0.0341216214001179	-0.0409397818148136	-0.0415891297161579	-0.00327756232582033	NaN	62.2705841064453
508	122.593124389648	-37.1472854614258	5.38343000411987	-0.0350956469774246	-0.0493813157081604	-0.0402904339134693	0.00516396993771195	NaN	61.2965621948242
509	125.190521240234	-38.7706604003906	6.09771347045898	-0.0328229255974293	-0.0445111989974976	-0.0341216214001179	0.0022419011220336	NaN	62.5952606201172
510	124.541168212891	-38.1213111877441	5.77303886413574	-0.0337969474494457	-0.0367190167307854	-0.0386670641601086	-0.00457625929266214	NaN	62.2705841064453
511	121.943778991699	-37.1472854614258	5.64316940307617	-0.017887907102704	-0.0165892094373703	-0.0292515084147453	-0.00847235135734081	NaN	60.9718894958496
512	121.943778991699	-37.1472854614258	5.70810413360596	-0.0107450718060136	-0.0201606266200542	-0.0230826959013939	-0.00490093370899558	NaN	60.9718894958496
513	121.943778991699	-37.1472854614258	5.90290880203247	-0.0117190945893526	-0.0149658378213644	-3.08191010844894e-05	0.00711201597005129	NaN	60.9718894958496
514	121.943778991699	-37.1472854614258	5.77303886413574	-0.00100484199356288	0.00191722682211548	-0.00360223650932312	0.00321592413820326	NaN	60.9718894958496
515	123.891822814941	-38.4459838867188	6.03277826309204	-0.0107450718060136	-0.00684897974133492	-0.0104203969240189	0.00776136433705688	NaN	61.9459114074707
516	124.541168212891	-38.4459838867188	6.35745286941528	-0.00100484199356288	0.0165275707840919	0.00613799272105098	0.00159255252219737	NaN	62.2705841064453
517	120.645080566406	-36.8226127624512	5.83797359466553	0.0175015944987535	0.0421768426895142	0.0330859608948231	-0.00717365415766835	NaN	60.3225402832031
518	123.242469787598	-38.4459838867188	5.44836473464966	0.0301638916134834	0.045423585921526	0.0535404421389103	0.0113327819854021	NaN	61.6212348937988
519	120.645080566406	-37.7966346740723	5.70810413360596	0.0298392176628113	0.0483456552028656	0.041852168738842	-0.000355493422830477	NaN	60.3225402832031
520	120.645080566406	-37.4719619750977	5.77303886413574	0.0220470335334539	0.0502936989068985	0.0275664981454611	0.00191722682211548	NaN	60.3225402832031
521	122.593124389648	-38.4459838867188	6.35745286941528	0.012956153601408	0.0298392176628113	0.0152288740500808	-0.00522560812532902	NaN	61.2965621948242
522	122.593124389648	-38.4459838867188	5.83797359466553	0.00906006153672934	0.0233457311987877	0.00841071270406246	0.000293855206109583	NaN	61.2965621948242
523	120.645080566406	-38.1213111877441	5.64316940307617	0.000618529506027699	0.0165275707840919	0.00516396993771195	0.00516396993771195	NaN	60.3225402832031
524	121.294425964355	-37.4719619750977	5.70810413360596	0.00418994715437293	0.00516396993771195	0.00873538758605719	0.00581331877037883	NaN	60.6472129821777
525	119.995727539063	-37.1472854614258	5.77303886413574	-0.000680167751852423	0.00451462110504508	-0.00165419070981443	0.000618529506027699	NaN	59.9978637695313
526	122.593124389648	-39.0953330993652	5.64316940307617	-0.0165892094373703	-0.00652430532500148	-0.0117190945893526	-0.000680167751852423	NaN	61.2965621948242
527	121.943778991699	-38.4459838867188	6.35745286941528	-0.043212503194809	-0.0438618510961533	-0.0438618510961533	-0.0126931173726916	NaN	60.9718894958496
528	120.645080566406	-37.1472854614258	6.03277826309204	-0.0425631552934647	-0.0513293594121933	-0.0399657599627972	-3.08191010844894e-05	NaN	60.3225402832031
529	122.593124389648	-38.4459838867188	5.96784353256226	-0.0295761823654175	-0.0399657599627972	-0.0347709693014622	-3.08191010844894e-05	NaN	61.2965621948242
530	123.891822814941	-37.1472854614258	5.77303886413574	-0.0273034609854221	-0.0357449948787689	-0.0376930385828018	-0.00522560812532902	NaN	61.9459114074707
531	121.943778991699	-37.1472854614258	6.61719226837158	-0.021459324285388	-0.0169138833880424	-0.0224333461374044	-0.0026282137259841	NaN	60.9718894958496
532	122.593124389648	-37.1472854614258	6.48732233047485	-0.0133424662053585	-0.0126931173726916	-0.0188619289547205	-0.00100484199356288	NaN	61.2965621948242
533	122.593124389648	-37.1472854614258	5.83797359466553	-0.0107450718060136	-0.0169138833880424	-0.00717365415766835	0.00938473641872406	NaN	61.2965621948242
534	122.593124389648	-37.4719619750977	6.03277826309204	-0.00327756232582033	-0.0133424662053585	-0.00165419070981443	0.00548864435404539	NaN	61.2965621948242
535	123.891822814941	-37.4719619750977	6.48732233047485	-0.00295288790948689	0.00938473641872406	-0.00425158534198999	-0.00230353930965066	NaN	61.9459114074707
536	125.839866638184	-38.4459838867188	5.90290880203247	0.0100340843200684	0.0113327819854021	0.00808603875339031	0.00451462110504508	NaN	62.9199333190918
537	123.242469787598	-37.4719619750977	6.03277826309204	0.0330859608948231	0.0415274947881699	0.0334106348454952	-0.00132951640989631	NaN	61.6212348937988
538	125.839866638184	-38.1213111877441	5.83797359466553	0.0314625911414623	0.0502936989068985	0.0483456552028656	0.000943203864153475	NaN	62.9199333190918
539	122.593124389648	-36.8226127624512	6.03277826309204	0.0463976077735424	0.0506183728575706	0.0460729338228703	-0.00425158534198999	NaN	61.2965621948242
540	123.242469787598	-37.4719619750977	6.29251766204834	0.0360080301761627	0.0382807515561581	0.0347093306481838	0.0022419011220336	NaN	61.6212348937988
541	125.190521240234	-38.1213111877441	6.09771347045898	0.0213976856321096	0.031137915328145	0.0178262684494257	-0.00100484199356288	NaN	62.5952606201172
542	124.541168212891	-38.4459838867188	5.96784353256226	0.00841071270406246	0.0220470335334539	0.00906006153672934	-0.00782300252467394	NaN	62.2705841064453
543	123.242469787598	-38.1213111877441	5.96784353256226	0.00581331877037883	0.0132808275520802	0.0100340843200684	0.00906006153672934	NaN	61.6212348937988
544	121.943778991699	-37.4719619750977	5.70810413360596	0.00938473641872406	0.00808603875339031	0.00581331877037883	0.000618529506027699	NaN	60.9718894958496
545	122.593124389648	-37.1472854614258	6.03277826309204	0.00581331877037883	-0.00100484199356288	-0.000680167751852423	0.00126787810586393	NaN	61.2965621948242
546	125.190521240234	-38.1213111877441	6.03277826309204	-0.00295288790948689	-0.00522560812532902	-0.0156151866540313	0.00256657530553639	NaN	62.5952606201172
547	124.541168212891	-39.0953330993652	5.64316940307617	-0.0415891297161579	-0.0445111989974976	-0.0474332682788372	-0.00165419070981443	NaN	62.2705841064453
548	122.593124389648	-37.7966346740723	5.38343000411987	-0.0373683646321297	-0.0461345724761486	-0.0383423902094364	0.00256657530553639	NaN	61.2965621948242
549	125.190521240234	-38.7706604003906	6.03277826309204	-0.02697878703475	-0.0471085943281651	-0.0350956469774246	-0.00100484199356288	NaN	62.5952606201172
550	124.541168212891	-38.1213111877441	5.77303886413574	-0.0263294391334057	-0.0464592464268208	-0.0334722734987736	-0.00327756232582033	NaN	62.2705841064453
551	122.593124389648	-38.7706604003906	6.03277826309204	-0.0139918150380254	-0.0315242260694504	-0.0230826959013939	-0.00132951640989631	NaN	61.2965621948242
552	123.891822814941	-38.4459838867188	5.83797359466553	-0.0100957229733467	-0.0227580219507217	-0.0156151866540313	-0.00977104809135199	NaN	61.9459114074707
553	122.593124389648	-38.7706604003906	5.77303886413574	-0.0162645354866982	-0.0195112787187099	-0.0172385573387146	-0.000680167751852423	NaN	61.2965621948242
554	122.593124389648	-38.4459838867188	5.51329946517944	-0.00555028254166245	-0.017887907102704	0.00191722682211548	0.00418994715437293	NaN	61.2965621948242
555	123.891822814941	-38.4459838867188	5.64316940307617	-0.00847235135734081	-0.0204853005707264	-0.00652430532500148	0.0022419011220336	NaN	61.9459114074707
556	123.891822814941	-39.4200057983398	5.83797359466553	-0.00912170019000769	0.00321592413820326	0.00743668992072344	-0.00132951640989631	NaN	61.9459114074707
557	123.891822814941	-39.7446823120117	6.22758293151855	0.0363327041268349	0.0360080301761627	0.0340599827468395	-0.00425158534198999	NaN	61.9459114074707
558	124.541168212891	-38.7706604003906	5.90290880203247	0.0441248863935471	0.0450989119708538	0.0389300994575024	0.00548864435404539	NaN	62.2705841064453
559	123.242469787598	-39.0953330993652	5.77303886413574	0.0483456552028656	0.0441248863935471	0.0463976077735424	0.00451462110504508	NaN	61.6212348937988
560	125.190521240234	-40.0693550109863	5.83797359466553	0.0379560738801956	0.0386054255068302	0.0308132413774729	0.00354059832170606	NaN	62.5952606201172
561	124.541168212891	-39.7446823120117	6.03277826309204	0.020423661917448	0.0269171483814716	0.0230210572481155	0.00191722682211548	NaN	62.2705841064453
562	123.891822814941	-39.7446823120117	6.09771347045898	0.0175015944987535	0.0188002903014421	0.0171769186854362	-0.00197886489331722	NaN	61.9459114074707
563	125.190521240234	-40.3940315246582	6.42238759994507	0.0145795252174139	0.0116574559360743	0.0100340843200684	0.000293855206109583	NaN	62.5952606201172
564	122.593124389648	-38.4459838867188	6.16264820098877	0.0155535480007529	0.0022419011220336	0.0162028968334198	-0.00165419070981443	NaN	61.2965621948242
565	123.242469787598	-38.4459838867188	5.77303886413574	0.0106834331527352	0.00354059832170606	0.00548864435404539	-0.00457625929266214	NaN	61.6212348937988
566	123.891822814941	-38.1213111877441	5.77303886413574	-0.0123684434220195	-0.0123684434220195	-0.0162645354866982	-0.00360223650932312	NaN	61.9459114074707
567	125.190521240234	-39.4200057983398	6.16264820098877	-0.0360696688294411	-0.0376930385828018	-0.0363943427801132	-0.00457625929266214	NaN	62.5952606201172
568	123.891822814941	-38.1213111877441	5.77303886413574	-0.0328229255974293	-0.0500306636095047	-0.0435371771454811	0.00354059832170606	NaN	61.9459114074707
569	124.541168212891	-39.0953330993652	6.16264820098877	-0.0276281367987394	-0.0448358729481697	-0.0308748781681061	-0.00197886489331722	NaN	62.2705841064453
570	122.593124389648	-37.7966346740723	6.03277826309204	-0.0198359526693821	-0.0354203209280968	-0.039641086012125	-0.00295288790948689	NaN	61.2965621948242
571	122.593124389648	-37.7966346740723	5.64316940307617	-0.00977104809135199	-0.023407369852066	-0.0263294391334057	-0.00619963090866804	NaN	61.2965621948242
572	122.593124389648	-38.1213111877441	5.70810413360596	-0.00912170019000769	-0.0162645354866982	-0.0279528107494116	0.00256657530553639	NaN	61.2965621948242
573	122.593124389648	-38.1213111877441	5.90290880203247	-0.0120437685400248	-0.0169138833880424	-0.00457625929266214	0.00548864435404539	NaN	61.2965621948242
574	123.242469787598	-37.4719619750977	5.77303886413574	0.00386527273803949	-0.0113944197073579	-0.00197886489331722	0.0022419011220336	NaN	61.6212348937988
575	123.891822814941	-37.1472854614258	6.03277826309204	-0.00782300252467394	0.0152288740500808	-0.00457625929266214	0.00548864435404539	NaN	61.9459114074707
576	125.839866638184	-38.7706604003906	6.09771347045898	0.00191722682211548	0.012956153601408	0.00711201597005129	-0.000355493422830477	NaN	62.9199333190918
577	125.839866638184	-39.0953330993652	6.16264820098877	0.0317872650921345	0.0447742342948914	0.0382807515561581	-0.00197886489331722	NaN	62.9199333190918
578	123.242469787598	-37.1472854614258	5.64316940307617	0.0389300994575024	0.0415274947881699	0.047696303576231	0.00289124972186983	NaN	61.6212348937988
579	123.242469787598	-38.1213111877441	5.57823419570923	0.040228795260191	0.0447742342948914	0.0467222817242146	0.00613799272105098	NaN	61.6212348937988
580	125.839866638184	-38.7706604003906	5.96784353256226	0.0392547734081745	0.0395794473588467	0.0460729338228703	-0.00230353930965066	NaN	62.9199333190918
581	124.541168212891	-39.0953330993652	6.35745286941528	0.013930176384747	0.025618452578783	0.0233457311987877	0.00159255252219737	NaN	62.2705841064453
582	125.190521240234	-38.7706604003906	5.96784353256226	0.0162028968334198	0.0155535480007529	0.00711201597005129	-0.000355493422830477	NaN	62.5952606201172
583	125.190521240234	-39.0953330993652	5.90290880203247	0.00776136433705688	0.0217223595827818	0.00581331877037883	-3.08191010844894e-05	NaN	62.5952606201172
584	124.541168212891	-37.4719619750977	5.38343000411987	0.00938473641872406	0.0171769186854362	0.0145795252174139	0.00711201597005129	NaN	62.2705841064453
585	123.242469787598	-37.7966346740723	5.57823419570923	0.00841071270406246	0.01100810803473	0.00321592413820326	0.00321592413820326	NaN	61.6212348937988
586	123.242469787598	-37.4719619750977	5.77303886413574	-0.0143164889886975	-0.00360223650932312	-0.0191866029053926	-0.00684897974133492	NaN	61.6212348937988
587	125.190521240234	-38.7706604003906	6.09771347045898	-0.0299008563160896	-0.0363943427801132	-0.043212503194809	0.00159255252219737	NaN	62.5952606201172
588	124.541168212891	-37.1472854614258	5.70810413360596	-0.0308748781681061	-0.0445111989974976	-0.0415891297161579	-0.0117190945893526	NaN	62.2705841064453
589	125.190521240234	-38.4459838867188	5.77303886413574	-0.0243813935667276	-0.0477579422295094	-0.0412644557654858	-3.08191010844894e-05	NaN	62.5952606201172
590	123.242469787598	-37.4719619750977	5.51329946517944	-0.0198359526693821	-0.0334722734987736	-0.0389917381107807	-0.00587495695799589	NaN	61.6212348937988
591	122.593124389648	-37.4719619750977	5.64316940307617	-0.0165892094373703	-0.0276281367987394	-0.0373683646321297	-0.00587495695799589	NaN	61.2965621948242
592	123.891822814941	-38.4459838867188	5.90290880203247	-0.0195112787187099	-0.0139918150380254	-0.0224333461374044	-0.00749832857400179	NaN	61.9459114074707
593	124.541168212891	-38.7706604003906	6.22758293151855	-3.08191010844894e-05	-0.0172385573387146	-0.0217839982360601	-0.00684897974133492	NaN	62.2705841064453
594	124.541168212891	-37.4719619750977	5.64316940307617	-0.0126931173726916	0.00906006153672934	-0.00490093370899558	-0.00100484199356288	NaN	62.2705841064453
595	123.242469787598	-37.7966346740723	5.57823419570923	-0.00100484199356288	-0.00327756232582033	-0.0107450718060136	-0.00197886489331722	NaN	61.6212348937988
596	123.242469787598	-37.4719619750977	5.64316940307617	0.00126787810586393	0.00581331877037883	-0.00132951640989631	-0.00457625929266214	NaN	61.6212348937988
597	125.190521240234	-38.7706604003906	5.64316940307617	0.0415274947881699	0.0444495603442192	0.0353586822748184	-0.0026282137259841	NaN	62.5952606201172
598	123.242469787598	-37.7966346740723	5.64316940307617	0.0282158460468054	0.0499690249562263	0.0460729338228703	-0.000355493422830477	NaN	61.6212348937988
599	123.891822814941	-37.7966346740723	6.03277826309204	0.045423585921526	0.047696303576231	0.0347093306481838	0.00581331877037883	NaN	61.9459114074707
600	125.839866638184	-38.1213111877441	6.74706172943115	0.031137915328145	0.0438002124428749	0.0324366129934788	-0.00230353930965066	NaN	62.9199333190918
601	125.190521240234	-38.7706604003906	5.83797359466553	0.0220470335334539	0.0330859608948231	0.00906006153672934	-0.00912170019000769	NaN	62.5952606201172
602	124.541168212891	-38.1213111877441	5.77303886413574	0.0113327819854021	0.0188002903014421	0.00970941036939621	-0.00327756232582033	NaN	62.2705841064453
603	124.541168212891	-39.4200057983398	6.03277826309204	0.0106834331527352	0.013930176384747	0.011982130818069	-0.00197886489331722	NaN	62.2705841064453
604	123.891822814941	-37.4719619750977	5.96784353256226	0.0103587592020631	0.0126314787194133	0.00841071270406246	-0.00457625929266214	NaN	61.9459114074707
605	123.242469787598	-37.4719619750977	6.03277826309204	0.0113327819854021	-0.00100484199356288	0.000943203864153475	-0.00619963090866804	NaN	61.6212348937988
606	123.891822814941	-36.8226127624512	5.64316940307617	-0.0107450718060136	0.00256657530553639	-0.0185372550040483	-0.0107450718060136	NaN	61.9459114074707
607	124.541168212891	-37.7966346740723	5.83797359466553	-0.028926832601428	-0.0350956469774246	-0.0409397818148136	-0.0143164889886975	NaN	62.2705841064453
608	123.242469787598	-38.1213111877441	5.96784353256226	-0.0295761823654175	-0.0526280589401722	-0.0490566417574883	-0.0130177913233638	NaN	61.6212348937988
609	125.190521240234	-38.4459838867188	5.83797359466553	-0.0240567177534103	-0.0545761026442051	-0.0477579422295094	0.00873538758605719	NaN	62.5952606201172
610	123.242469787598	-37.1472854614258	5.83797359466553	-0.0133424662053585	-0.0331475995481014	-0.02697878703475	-0.00457625929266214	NaN	61.6212348937988
611	124.541168212891	-38.7706604003906	6.29251766204834	-0.0159398596733809	-0.0292515084147453	-0.0240567177534103	-0.00425158534198999	NaN	62.2705841064453
612	124.541168212891	-38.4459838867188	5.83797359466553	-0.0123684434220195	-0.0159398596733809	-0.023407369852066	-0.00717365415766835	NaN	62.2705841064453
613	125.839866638184	-39.4200057983398	5.64316940307617	-0.00944637414067984	-0.0195112787187099	-0.00782300252467394	0.00516396993771195	NaN	62.9199333190918
614	124.541168212891	-38.4459838867188	5.64316940307617	-0.00457625929266214	-0.0133424662053585	-0.00457625929266214	0.00256657530553639	NaN	62.2705841064453
615	123.891822814941	-37.4719619750977	5.70810413360596	0.00289124972186983	0.000943203864153475	-0.00555028254166245	0.00516396993771195	NaN	61.9459114074707
616	123.891822814941	-36.8226127624512	5.64316940307617	0.00743668992072344	-0.00100484199356288	0.00906006153672934	-0.00847235135734081	NaN	61.9459114074707
617	124.541168212891	-39.0953330993652	5.96784353256226	0.0334106348454952	0.0457482598721981	0.0285405199974775	-0.00100484199356288	NaN	62.2705841064453
618	123.242469787598	-36.8226127624512	5.64316940307617	0.0360080301761627	0.0509430468082428	0.0463976077735424	0.000943203864153475	NaN	61.6212348937988
619	123.891822814941	-38.1213111877441	5.96784353256226	0.0330859608948231	0.0522417463362217	0.0324366129934788	0.0113327819854021	NaN	61.9459114074707
620	125.190521240234	-37.7966346740723	6.03277826309204	0.0252937767654657	0.0467222817242146	0.0522417463362217	0.00191722682211548	NaN	62.5952606201172
621	124.541168212891	-38.1213111877441	5.96784353256226	0.0171769186854362	0.031137915328145	0.0142548503354192	0.000943203864153475	NaN	62.2705841064453
622	123.891822814941	-37.4719619750977	6.29251766204834	0.00808603875339031	0.0158782228827477	0.0126314787194133	0.00386527273803949	NaN	61.9459114074707
623	123.891822814941	-38.4459838867188	6.16264820098877	-0.00977104809135199	0.0113327819854021	0.00646266713738441	0.0152288740500808	NaN	61.9459114074707
624	121.294425964355	-37.7966346740723	5.64316940307617	0.00743668992072344	0.01847561635077	0.0165275707840919	0.0175015944987535	NaN	60.6472129821777
625	121.294425964355	-37.7966346740723	5.64316940307617	0.00451462110504508	0.0116574559360743	-0.00847235135734081	0.00191722682211548	NaN	60.6472129821777
626	121.294425964355	-36.8226127624512	5.96784353256226	-0.0188619289547205	-0.0110697457566857	-0.0165892094373703	-3.08191010844894e-05	NaN	60.6472129821777
627	121.294425964355	-37.1472854614258	5.90290880203247	-0.0445111989974976	-0.0389917381107807	-0.0500306636095047	0.00808603875339031	NaN	60.6472129821777
628	122.593124389648	-38.1213111877441	6.29251766204834	-0.0406151078641415	-0.0503553375601768	-0.0299008563160896	0.00841071270406246	NaN	61.2965621948242
629	122.593124389648	-37.1472854614258	6.48732233047485	-0.0276281367987394	-0.0389917381107807	-0.0445111989974976	0.0136055024340749	NaN	61.2965621948242
630	121.294425964355	-36.8226127624512	6.48732233047485	-0.03444629535079	-0.0389917381107807	-0.0386670641601086	0.00386527273803949	NaN	60.6472129821777
631	123.242469787598	-38.4459838867188	6.68212699890137	-0.0311995539814234	-0.0149658378213644	-0.0334722734987736	0.000943203864153475	NaN	61.6212348937988
632	122.593124389648	-38.1213111877441	6.8119969367981	-0.0182125810533762	-0.0143164889886975	-0.0221086721867323	-0.00165419070981443	NaN	61.2965621948242
633	122.593124389648	-38.4459838867188	6.94186639785767	-0.0191866029053926	-0.0100957229733467	-0.00425158534198999	0.000943203864153475	NaN	61.2965621948242
634	122.593124389648	-37.7966346740723	6.35745286941528	-0.00619963090866804	-0.00912170019000769	-0.0107450718060136	-0.00457625929266214	NaN	61.2965621948242
635	121.943778991699	-37.1472854614258	5.83797359466553	-0.00879702530801296	-0.00912170019000769	-0.00555028254166245	-0.00132951640989631	NaN	60.9718894958496
636	119.995727539063	-36.8226127624512	5.77303886413574	-0.0130177913233638	0.0132808275520802	0.00354059832170606	-0.00652430532500148	NaN	59.9978637695313
637	122.593124389648	-38.7706604003906	6.74706172943115	0.0233457311987877	0.0480209775269032	0.049319677054882	-0.0110697457566857	NaN	61.2965621948242
638	121.294425964355	-36.4979400634766	5.77303886413574	0.0298392176628113	0.0496443510055542	0.0428261905908585	-0.00327756232582033	NaN	60.6472129821777
639	123.242469787598	-38.1213111877441	6.09771347045898	0.0327612869441509	0.0522417463362217	0.0483456552028656	-0.00197886489331722	NaN	61.6212348937988
640	122.593124389648	-38.4459838867188	6.03277826309204	0.0314625911414623	0.0483456552028656	0.0450989119708538	-0.0107450718060136	NaN	61.2965621948242
641	123.891822814941	-38.4459838867188	5.96784353256226	0.0100340843200684	0.0350340083241463	0.0149041991680861	-0.00295288790948689	NaN	61.9459114074707
642	123.242469787598	-37.7966346740723	5.90290880203247	0.00548864435404539	0.0171769186854362	0.0103587592020631	-0.00295288790948689	NaN	61.6212348937988
643	123.891822814941	-38.1213111877441	6.03277826309204	0.00548864435404539	0.00873538758605719	0.013930176384747	-0.00165419070981443	NaN	61.9459114074707
644	123.242469787598	-37.1472854614258	5.96784353256226	0.00938473641872406	0.0132808275520802	0.0126314787194133	0.00483929552137852	NaN	61.6212348937988
645	123.242469787598	-38.1213111877441	6.09771347045898	0.00354059832170606	0.00938473641872406	0.0022419011220336	-0.00100484199356288	NaN	61.6212348937988
646	121.294425964355	-36.8226127624512	6.35745286941528	-0.017887907102704	-0.0149658378213644	-0.0149658378213644	-3.08191010844894e-05	NaN	60.6472129821777
647	123.891822814941	-37.1472854614258	5.51329946517944	-0.0406151078641415	-0.0412644557654858	-0.0513293594121933	0.000943203864153475	NaN	61.9459114074707
648	124.541168212891	-37.7966346740723	5.64316940307617	-0.0256800893694162	-0.0487319678068161	-0.038017712533474	0.00159255252219737	NaN	62.2705841064453
649	123.242469787598	-36.8226127624512	5.38343000411987	-0.0263294391334057	-0.0409397818148136	-0.0445111989974976	0.00256657530553639	NaN	61.6212348937988
650	123.891822814941	-37.1472854614258	5.90290880203247	-0.0263294391334057	-0.0386670641601086	-0.0305502042174339	0.00386527273803949	NaN	61.9459114074707
651	125.190521240234	-37.7966346740723	5.77303886413574	-0.0172385573387146	-0.0250307414680719	-0.0399657599627972	-3.08191010844894e-05	NaN	62.5952606201172
652	123.891822814941	-37.7966346740723	5.96784353256226	-0.0162645354866982	-0.0188619289547205	-0.0123684434220195	0.00126787810586393	NaN	61.9459114074707
653	125.839866638184	-38.1213111877441	5.70810413360596	0.00126787810586393	-0.0185372550040483	-0.00749832857400179	0.00938473641872406	NaN	62.9199333190918
654	123.891822814941	-38.1213111877441	5.64316940307617	-0.00295288790948689	-0.00847235135734081	0.00613799272105098	0.00256657530553639	NaN	61.9459114074707
655	123.242469787598	-36.8226127624512	5.64316940307617	0.00354059832170606	-0.00814767740666866	-0.00100484199356288	0.00646266713738441	NaN	61.6212348937988
656	123.242469787598	-37.1472854614258	5.51329946517944	0.00548864435404539	0.0210730116814375	0.0103587592020631	-0.00717365415766835	NaN	61.6212348937988
657	124.541168212891	-38.1213111877441	5.64316940307617	0.0450989119708538	0.0431508645415306	0.0558131635189056	-0.00165419070981443	NaN	62.2705841064453
658	123.242469787598	-37.1472854614258	6.09771347045898	0.0382807515561581	0.0467222817242146	0.0548391379415989	0.00776136433705688	NaN	61.6212348937988
659	125.190521240234	-37.4719619750977	6.09771347045898	0.0350340083241463	0.047696303576231	0.0450989119708538	0.00483929552137852	NaN	62.5952606201172
660	123.891822814941	-38.1213111877441	5.70810413360596	0.036657378077507	0.045423585921526	0.0308132413774729	0.00873538758605719	NaN	61.9459114074707
661	124.541168212891	-37.1472854614258	5.70810413360596	0.0175015944987535	0.0285405199974775	0.0200989879667759	-0.00165419070981443	NaN	62.2705841064453
662	123.891822814941	-36.8226127624512	5.77303886413574	0.0136055024340749	0.0168522447347641	0.0132808275520802	-0.000355493422830477	NaN	61.9459114074707
663	125.190521240234	-38.4459838867188	6.03277826309204	-3.08191010844894e-05	0.00646266713738441	0.00841071270406246	-0.00490093370899558	NaN	62.5952606201172
664	124.541168212891	-38.4459838867188	6.16264820098877	0.0126314787194133	0.00191722682211548	0.00938473641872406	-0.00165419070981443	NaN	62.2705841064453
665	125.839866638184	-38.7706604003906	6.03277826309204	0.00516396993771195	0.00418994715437293	0.00354059832170606	-0.00392691092565656	NaN	62.9199333190918
666	122.593124389648	-38.1213111877441	5.83797359466553	0.00418994715437293	-0.0159398596733809	-0.0156151866540313	-0.00522560812532902	NaN	61.2965621948242
667	122.593124389648	-37.7966346740723	6.35745286941528	-0.0282774847000837	-0.0510046854615211	-0.0370436906814575	-0.00814767740666866	NaN	61.2965621948242
668	125.190521240234	-39.0953330993652	6.8119969367981	-0.0363943427801132	-0.0561994761228561	-0.0451605506241322	-0.00425158534198999	NaN	62.5952606201172
669	123.891822814941	-37.4719619750977	6.68212699890137	-0.0315242260694504	-0.0435371771454811	-0.0409397818148136	0.00418994715437293	NaN	61.9459114074707
670	123.891822814941	-38.4459838867188	7.07173633575439	-0.0217839982360601	-0.043212503194809	-0.0256800893694162	0.00159255252219737	NaN	61.9459114074707
671	125.190521240234	-39.0953330993652	6.8119969367981	-0.0204853005707264	-0.0276281367987394	-0.02697878703475	0.00711201597005129	NaN	62.5952606201172
672	124.541168212891	-38.4459838867188	5.96784353256226	-0.0175632312893867	-0.0286021586507559	-0.0152905117720366	0.00289124972186983	NaN	62.2705841064453
673	125.839866638184	-38.7706604003906	5.96784353256226	-0.00684897974133492	-0.0230826959013939	-0.00847235135734081	0.00646266713738441	NaN	62.9199333190918
674	124.541168212891	-38.4459838867188	5.90290880203247	-0.00717365415766835	-0.0143164889886975	-0.00652430532500148	0.00743668992072344	NaN	62.2705841064453
675	125.839866638184	-38.1213111877441	5.96784353256226	0.00451462110504508	-0.0331475995481014	-0.00392691092565656	0.00483929552137852	NaN	62.9199333190918
676	122.593124389648	-37.1472854614258	6.09771347045898	0.00613799272105098	0.00256657530553639	0.00906006153672934	-0.00230353930965066	NaN	61.2965621948242
677	125.190521240234	-38.4459838867188	5.83797359466553	0.0356833562254906	0.0470469556748867	0.0356833562254906	0.00289124972186983	NaN	62.5952606201172
678	122.593124389648	-38.4459838867188	5.83797359466553	0.0363327041268349	0.0480209775269032	0.0463976077735424	0.00841071270406246	NaN	61.2965621948242
679	124.541168212891	-38.4459838867188	5.77303886413574	0.0343846566975117	0.0450989119708538	0.0369820520281792	0.00808603875339031	NaN	62.2705841064453
680	123.891822814941	-37.4719619750977	5.57823419570923	0.0317872650921345	0.0405534692108631	0.0343846566975117	0.00451462110504508	NaN	61.9459114074707
681	123.891822814941	-36.8226127624512	5.64316940307617	0.020423661917448	0.0269171483814716	0.0123068047687411	0.00548864435404539	NaN	61.9459114074707
682	123.242469787598	-36.8226127624512	5.77303886413574	0.00938473641872406	0.0152288740500808	0.00581331877037883	0.00321592413820326	NaN	61.6212348937988
683	124.541168212891	-37.7966346740723	5.83797359466553	0.00808603875339031	0.00613799272105098	0.0162028968334198	0.00321592413820326	NaN	62.2705841064453
684	123.242469787598	-37.7966346740723	5.57823419570923	0.00483929552137852	0.00970941036939621	0.0103587592020631	0.000943203864153475	NaN	61.6212348937988
685	124.541168212891	-37.1472854614258	5.70810413360596	0.00418994715437293	0.00548864435404539	0.00808603875339031	0.00256657530553639	NaN	62.2705841064453
686	124.541168212891	-37.1472854614258	5.64316940307617	-0.00132951640989631	-0.00912170019000769	-0.0165892094373703	-0.000355493422830477	NaN	62.2705841064453
687	122.593124389648	-36.8226127624512	5.70810413360596	-0.0367190167307854	-0.0438618510961533	-0.0454852245748043	-0.00230353930965066	NaN	61.2965621948242
688	123.891822814941	-37.4719619750977	6.03277826309204	-0.03444629535079	-0.0490566417574883	-0.0360696688294411	0.00126787810586393	NaN	61.9459114074707
689	122.593124389648	-36.4979400634766	5.51329946517944	-0.0250307414680719	-0.0409397818148136	-0.0510046854615211	-0.00392691092565656	NaN	61.2965621948242
690	123.891822814941	-37.4719619750977	5.51329946517944	-0.021459324285388	-0.038017712533474	-0.0331475995481014	0.0022419011220336	NaN	61.9459114074707
691	124.541168212891	-37.4719619750977	5.77303886413574	-0.0133424662053585	-0.0279528107494116	-0.028926832601428	-0.00879702530801296	NaN	62.2705841064453
692	124.541168212891	-36.8226127624512	5.51329946517944	-0.0139918150380254	-0.0110697457566857	-0.0185372550040483	0.00159255252219737	NaN	62.2705841064453
693	123.891822814941	-37.1472854614258	5.64316940307617	-0.0100957229733467	-0.0143164889886975	-0.00392691092565656	-0.0026282137259841	NaN	61.9459114074707
694	124.541168212891	-37.4719619750977	6.03277826309204	-0.00684897974133492	-0.0149658378213644	-0.0159398596733809	0.00386527273803949	NaN	62.2705841064453
695	124.541168212891	-37.1472854614258	6.03277826309204	-0.00197886489331722	0.00126787810586393	-0.00100484199356288	0.00126787810586393	NaN	62.2705841064453
696	123.242469787598	-37.4719619750977	5.83797359466553	0.0106834331527352	0.0116574559360743	0.00970941036939621	-0.00230353930965066	NaN	61.6212348937988
697	124.541168212891	-36.8226127624512	5.38343000411987	0.0353586822748184	0.0467222817242146	0.0337353087961674	-0.00132951640989631	NaN	62.2705841064453
698	123.242469787598	-37.4719619750977	6.03277826309204	0.041852168738842	0.0463976077735424	0.0434755384922028	0.0100340843200684	NaN	61.6212348937988
699	123.891822814941	-37.7966346740723	5.96784353256226	0.0347093306481838	0.0512677207589149	0.0399041213095188	0.00873538758605719	NaN	61.9459114074707
700	123.891822814941	-37.1472854614258	5.96784353256226	0.0295145437121391	0.0538651160895824	0.0317872650921345	0.00613799272105098	NaN	61.9459114074707
701	122.593124389648	-36.4979400634766	5.77303886413574	0.013930176384747	0.0278911720961332	0.0233457311987877	-0.00522560812532902	NaN	61.2965621948242
702	123.891822814941	-37.1472854614258	5.57823419570923	0.0149041991680861	0.01847561635077	-0.00132951640989631	-0.00165419070981443	NaN	61.9459114074707
703	125.190521240234	-37.4719619750977	5.77303886413574	0.00906006153672934	0.00873538758605719	0.0116574559360743	-0.0026282137259841	NaN	62.5952606201172
704	124.541168212891	-37.1472854614258	5.83797359466553	0.00613799272105098	0.00613799272105098	0.00256657530553639	0.00354059832170606	NaN	62.2705841064453
705	124.541168212891	-37.7966346740723	6.03277826309204	0.0162028968334198	0.0136055024340749	0.00906006153672934	0.000943203864153475	NaN	62.2705841064453
706	123.891822814941	-37.7966346740723	6.94186639785767	-0.0152905117720366	-0.00977104809135199	-0.0169138833880424	0.000618529506027699	NaN	61.9459114074707
707	123.891822814941	-37.4719619750977	5.77303886413574	-0.0308748781681061	-0.0428878292441368	-0.0477579422295094	-0.00360223650932312	NaN	61.9459114074707
708	125.190521240234	-36.4979400634766	5.12369012832642	-0.0350956469774246	-0.0490566417574883	-0.0503553375601768	0.00938473641872406	NaN	62.5952606201172
709	122.593124389648	-35.8485908508301	5.44836473464966	-0.0308748781681061	-0.0461345724761486	-0.0341216214001179	-0.00457625929266214	NaN	61.2965621948242
710	125.190521240234	-37.4719619750977	5.90290880203247	-0.02697878703475	-0.0373683646321297	-0.0337969474494457	0.00386527273803949	NaN	62.5952606201172
711	123.242469787598	-36.1732635498047	5.57823419570923	-0.0113944197073579	-0.0188619289547205	-0.0308748781681061	-0.00944637414067984	NaN	61.6212348937988
712	121.943778991699	-36.4979400634766	5.64316940307617	-0.0130177913233638	-0.0185372550040483	-0.0237320438027382	0.00938473641872406	NaN	60.9718894958496
713	121.943778991699	-36.4979400634766	5.51329946517944	-0.00165419070981443	-0.0152905117720366	-0.00814767740666866	0.00321592413820326	NaN	60.9718894958496
714	123.242469787598	-36.8226127624512	5.57823419570923	-0.00490093370899558	-0.0110697457566857	-0.0126931173726916	0.00516396993771195	NaN	61.6212348937988
715	123.891822814941	-37.4719619750977	5.51329946517944	0.00256657530553639	0.00841071270406246	-0.0026282137259841	0.00126787810586393	NaN	61.9459114074707
716	123.891822814941	-37.4719619750977	5.77303886413574	-0.00132951640989631	0.01100810803473	0.00159255252219737	-0.0120437685400248	NaN	61.9459114074707
717	122.593124389648	-36.1732635498047	5.44836473464966	0.0350340083241463	0.0489950031042099	0.029189869761467	0.000293855206109583	NaN	61.2965621948242
718	123.891822814941	-37.4719619750977	6.35745286941528	0.0412028171122074	0.0509430468082428	0.0415274947881699	0.00256657530553639	NaN	61.9459114074707
719	123.891822814941	-37.1472854614258	5.51329946517944	0.0308132413774729	0.0480209775269032	0.0382807515561581	-0.00749832857400179	NaN	61.9459114074707
720	122.593124389648	-36.4979400634766	5.44836473464966	0.0288651939481497	0.0434755384922028	0.0165275707840919	-0.00100484199356288	NaN	61.2965621948242
721	123.891822814941	-36.1732635498047	5.44836473464966	0.0145795252174139	0.020423661917448	0.0298392176628113	-0.00782300252467394	NaN	61.9459114074707
722	121.943778991699	-36.1732635498047	5.57823419570923	0.00451462110504508	0.0220470335334539	0.0213976856321096	0.000293855206109583	NaN	60.9718894958496
723	123.891822814941	-36.1732635498047	5.51329946517944	0.00970941036939621	0.0162028968334198	0.0249691028147936	-0.000680167751852423	NaN	61.9459114074707
724	124.541168212891	-37.4719619750977	6.22758293151855	0.000293855206109583	0.00938473641872406	0.025618452578783	0.00354059832170606	NaN	62.2705841064453
725	124.541168212891	-37.4719619750977	5.64316940307617	0.0113327819854021	0.00841071270406246	0.0226963832974434	-0.000355493422830477	NaN	62.2705841064453
726	124.541168212891	-37.7966346740723	5.83797359466553	-0.0100957229733467	-0.00522560812532902	0.0100340843200684	-0.00555028254166245	NaN	62.2705841064453
727	125.190521240234	-37.4719619750977	6.16264820098877	-0.0419138073921204	-0.0315242260694504	-0.055874802172184	0.00483929552137852	NaN	62.5952606201172
728	123.242469787598	-36.1732635498047	5.83797359466553	-0.0247060675173998	-0.0568488240242004	-0.0422384813427925	0.00191722682211548	NaN	61.6212348937988
729	122.593124389648	-37.1472854614258	6.09771347045898	-0.0282774847000837	-0.0419138073921204	-0.0363943427801132	0.00191722682211548	NaN	61.2965621948242
730	124.541168212891	-37.4719619750977	6.29251766204834	-0.0263294391334057	-0.0295761823654175	-0.0402904339134693	0.00289124972186983	NaN	62.2705841064453
731	122.593124389648	-35.8485908508301	5.64316940307617	-0.0162645354866982	-0.0237320438027382	-0.0305502042174339	-0.0104203969240189	NaN	61.2965621948242
732	121.943778991699	-36.8226127624512	5.77303886413574	-0.0191866029053926	-0.0182125810533762	-0.0227580219507217	0.0022419011220336	NaN	60.9718894958496
733	121.943778991699	-36.4979400634766	5.64316940307617	-0.0169138833880424	-0.00814767740666866	-0.0123684434220195	-0.00425158534198999	NaN	60.9718894958496
734	121.943778991699	-36.4979400634766	5.96784353256226	0.000293855206109583	-0.00684897974133492	-0.0175632312893867	0.000943203864153475	NaN	60.9718894958496
735	122.593124389648	-36.8226127624512	6.09771347045898	0.00354059832170606	-0.0195112787187099	-0.00814767740666866	0.00256657530553639	NaN	61.2965621948242
736	122.593124389648	-36.8226127624512	6.16264820098877	0.00126787810586393	0.0223717093467712	0.00613799272105098	-0.00425158534198999	NaN	61.2965621948242
737	119.995727539063	-35.8485908508301	5.70810413360596	0.0269171483814716	0.0405534692108631	0.0837351530790329	-0.0026282137259841	NaN	59.9978637695313
738	120.645080566406	-37.1472854614258	6.16264820098877	0.0249691028147936	0.0525664202868938	0.0337353087961674	0.00386527273803949	NaN	60.3225402832031
739	119.995727539063	-35.8485908508301	5.70810413360596	0.0249691028147936	0.0473716296255589	0.0399041213095188	-0.00327756232582033	NaN	59.9978637695313
740	119.995727539063	-36.8226127624512	5.96784353256226	0.0272418223321438	0.0470469556748867	0.0226963832974434	-0.00100484199356288	NaN	59.9978637695313
741	120.645080566406	-35.8485908508301	5.96784353256226	0.00906006153672934	0.0285405199974775	0.01847561635077	-0.00782300252467394	NaN	60.3225402832031
742	119.995727539063	-36.4979400634766	6.16264820098877	0.00516396993771195	0.0223717093467712	0.000943203864153475	0.00483929552137852	NaN	59.9978637695313
743	118.69702911377	-35.8485908508301	5.64316940307617	0.00613799272105098	0.0152288740500808	0.011982130818069	0.00776136433705688	NaN	59.3485145568848
744	120.645080566406	-36.1732635498047	5.70810413360596	0.00126787810586393	0.0142548503354192	0.000618529506027699	0.00646266713738441	NaN	60.3225402832031
745	122.593124389648	-36.4979400634766	5.64316940307617	-0.0026282137259841	0.0106834331527352	0.00418994715437293	0.00970941036939621	NaN	61.2965621948242
746	123.891822814941	-37.1472854614258	5.90290880203247	-0.0185372550040483	-0.0146411629393697	-0.0221086721867323	0.000943203864153475	NaN	61.9459114074707
747	123.242469787598	-36.4979400634766	5.90290880203247	-0.0383423902094364	-0.0399657599627972	-0.048407293856144	0.00126787810586393	NaN	61.6212348937988
748	121.294425964355	-36.4979400634766	5.83797359466553	-0.0334722734987736	-0.0461345724761486	-0.0412644557654858	0.00256657530553639	NaN	60.6472129821777
749	123.242469787598	-36.8226127624512	6.03277826309204	-0.0302255302667618	-0.0402904339134693	-0.0373683646321297	0.00581331877037883	NaN	61.6212348937988
750	123.242469787598	-37.4719619750977	5.70810413360596	-0.0211346503347158	-0.0357449948787689	-0.048407293856144	0.00418994715437293	NaN	61.6212348937988
751	121.943778991699	-35.8485908508301	5.77303886413574	-0.0195112787187099	-0.0227580219507217	-0.0279528107494116	-0.00392691092565656	NaN	60.9718894958496
752	122.593124389648	-36.1732635498047	5.51329946517944	-0.0143164889886975	-0.0156151866540313	-0.0221086721867323	0.00548864435404539	NaN	61.2965621948242
753	123.242469787598	-35.8485908508301	5.64316940307617	-0.0123684434220195	-0.0130177913233638	-0.00652430532500148	0.00613799272105098	NaN	61.6212348937988
754	123.242469787598	-36.1732635498047	5.70810413360596	-0.0133424662053585	-0.0113944197073579	-0.0136671401560307	0.000618529506027699	NaN	61.6212348937988
755	124.541168212891	-36.8226127624512	5.31849479675293	-0.00619963090866804	-0.00587495695799589	-0.0143164889886975	0.00321592413820326	NaN	62.2705841064453
756	124.541168212891	-37.1472854614258	5.90290880203247	0.0100340843200684	0.0116574559360743	0.00548864435404539	-0.0117190945893526	NaN	62.2705841064453
757	121.943778991699	-36.4979400634766	5.77303886413574	0.0278911720961332	0.0389300994575024	0.0356833562254906	-0.00425158534198999	NaN	60.9718894958496
758	123.891822814941	-37.1472854614258	5.83797359466553	0.0239950809627771	0.0515923984348774	0.041852168738842	-0.00100484199356288	NaN	61.9459114074707
759	123.891822814941	-35.8485908508301	5.83797359466553	0.0272418223321438	0.0512677207589149	0.0369820520281792	-0.00749832857400179	NaN	61.9459114074707
760	122.593124389648	-37.1472854614258	6.03277826309204	0.0275664981454611	0.0425015166401863	0.0252937767654657	-0.0120437685400248	NaN	61.2965621948242
761	123.891822814941	-35.8485908508301	5.57823419570923	0.0239950809627771	0.0304885655641556	0.012956153601408	-0.00587495695799589	NaN	61.9459114074707
762	123.891822814941	-37.1472854614258	5.64316940307617	0.00613799272105098	0.0165275707840919	0.00678734155371785	-0.00912170019000769	NaN	61.9459114074707
763	122.593124389648	-36.4979400634766	5.77303886413574	0.0116574559360743	0.00711201597005129	0.0126314787194133	-0.00457625929266214	NaN	61.2965621948242
764	123.891822814941	-37.1472854614258	5.77303886413574	0.00646266713738441	0.00548864435404539	0.00289124972186983	-0.00457625929266214	NaN	61.9459114074707
765	123.242469787598	-37.1472854614258	6.74706172943115	0.0132808275520802	0.00289124972186983	-0.00555028254166245	-0.00197886489331722	NaN	61.6212348937988
766	124.541168212891	-38.1213111877441	6.16264820098877	-0.0107450718060136	-0.0198359526693821	-0.0172385573387146	-0.00652430532500148	NaN	62.2705841064453
767	125.839866638184	-38.1213111877441	5.96784353256226	-0.0360696688294411	-0.0458098985254765	-0.0204853005707264	-0.00165419070981443	NaN	62.9199333190918
768	123.891822814941	-37.7966346740723	5.77303886413574	-0.0308748781681061	-0.055874802172184	-0.00717365415766835	-0.00392691092565656	NaN	61.9459114074707
769	123.891822814941	-37.7966346740723	5.90290880203247	-0.0276281367987394	-0.050680011510849	-0.0143164889886975	-3.08191010844894e-05	NaN	61.9459114074707
770	124.541168212891	-37.7966346740723	5.90290880203247	-0.0305502042174339	-0.0493813157081604	-0.0146411629393697	0.00386527273803949	NaN	62.2705841064453
771	121.943778991699	-37.1472854614258	5.83797359466553	-0.0126931173726916	-0.028926832601428	-0.017887907102704	0.00354059832170606	NaN	60.9718894958496
772	123.891822814941	-37.7966346740723	5.96784353256226	-0.017887907102704	-0.0279528107494116	-0.0292515084147453	-0.00847235135734081	NaN	61.9459114074707
773	123.242469787598	-36.8226127624512	5.70810413360596	-0.00814767740666866	-0.0175632312893867	-0.00814767740666866	-0.00100484199356288	NaN	61.6212348937988
774	122.593124389648	-37.4719619750977	5.64316940307617	-0.00425158534198999	-0.0130177913233638	-0.0107450718060136	0.0100340843200684	NaN	61.2965621948242
775	123.891822814941	-36.8226127624512	5.77303886413574	0.00418994715437293	-0.0149658378213644	-0.0172385573387146	-3.08191010844894e-05	NaN	61.9459114074707
776	125.839866638184	-37.4719619750977	5.96784353256226	0.00646266713738441	0.00256657530553639	0.00581331877037883	0.00159255252219737	NaN	62.9199333190918
777	123.242469787598	-36.8226127624512	5.96784353256226	0.0340599827468395	0.0412028171122074	0.0314625911414623	-0.00327756232582033	NaN	61.6212348937988
778	124.541168212891	-37.7966346740723	6.09771347045898	0.0308132413774729	0.0499690249562263	0.0405534692108631	0.00451462110504508	NaN	62.2705841064453
779	123.242469787598	-36.4979400634766	5.64316940307617	0.0324366129934788	0.0415274947881699	0.0444495603442192	0.0126314787194133	NaN	61.6212348937988
780	124.541168212891	-36.4979400634766	5.83797359466553	0.0239950809627771	0.040228795260191	0.0425015166401863	0.0103587592020631	NaN	62.2705841064453
781	123.242469787598	-37.1472854614258	6.03277826309204	0.0249691028147936	0.0262678004801273	0.00678734155371785	-0.00392691092565656	NaN	61.6212348937988
782	123.891822814941	-37.4719619750977	5.70810413360596	0.0155535480007529	0.0181509424000978	0.012956153601408	0.00386527273803949	NaN	61.9459114074707
783	123.242469787598	-36.1732635498047	5.44836473464966	0.00354059832170606	0.013930176384747	0.00970941036939621	0.00451462110504508	NaN	61.6212348937988
784	123.242469787598	-36.1732635498047	6.09771347045898	0.00678734155371785	0.012956153601408	0.00938473641872406	0.00516396993771195	NaN	61.6212348937988
785	121.943778991699	-36.1732635498047	5.64316940307617	-0.000680167751852423	0.013930176384747	0.00126787810586393	-0.00522560812532902	NaN	60.9718894958496
786	123.242469787598	-36.1732635498047	5.64316940307617	-0.0117190945893526	-0.00977104809135199	-0.0185372550040483	0.00516396993771195	NaN	61.6212348937988
787	123.242469787598	-36.8226127624512	5.96784353256226	-0.0295761823654175	-0.038017712533474	-0.0513293594121933	0.000618529506027699	NaN	61.6212348937988
788	123.891822814941	-35.8485908508301	5.90290880203247	-0.0373683646321297	-0.043212503194809	-0.0454852245748043	-0.00327756232582033	NaN	61.9459114074707
789	123.891822814941	-36.8226127624512	6.09771347045898	-0.0337969474494457	-0.0474332682788372	-0.0415891297161579	-0.00392691092565656	NaN	61.9459114074707
790	123.242469787598	-36.1732635498047	6.09771347045898	-0.0165892094373703	-0.0266541130840778	-0.0467839203774929	-0.00197886489331722	NaN	61.6212348937988
791	121.943778991699	-36.4979400634766	5.77303886413574	-0.0198359526693821	-0.0198359526693821	-0.0247060675173998	0.00386527273803949	NaN	60.9718894958496
792	122.593124389648	-36.4979400634766	5.51329946517944	-0.00944637414067984	-0.0175632312893867	-0.0227580219507217	-0.00100484199356288	NaN	61.2965621948242
793	123.891822814941	-36.4979400634766	5.90290880203247	-0.00230353930965066	0.00711201597005129	-0.0308748781681061	0.000943203864153475	NaN	61.9459114074707
794	123.891822814941	-36.1732635498047	5.70810413360596	-0.00327756232582033	-0.00425158534198999	-0.0198359526693821	0.00711201597005129	NaN	61.9459114074707
795	123.242469787598	-35.8485908508301	5.83797359466553	-0.0026282137259841	0.00191722682211548	-0.0224333461374044	0.00418994715437293	NaN	61.6212348937988
796	125.190521240234	-37.4719619750977	5.96784353256226	0.00581331877037883	0.0106834331527352	-0.0195112787187099	-0.000355493422830477	NaN	62.5952606201172
797	122.593124389648	-36.4979400634766	5.64316940307617	0.0350340083241463	0.0460729338228703	-0.0256800893694162	0.00256657530553639	NaN	61.2965621948242
798	125.839866638184	-36.4979400634766	6.22758293151855	0.0317872650921345	0.0486703291535378	-0.0211346503347158	0.01100810803473	NaN	62.9199333190918
799	122.593124389648	-35.8485908508301	6.22758293151855	0.0379560738801956	0.0512677207589149	-0.0162645354866982	0.00386527273803949	NaN	61.2965621948242
800	123.242469787598	-35.8485908508301	5.70810413360596	0.0343846566975117	0.0489950031042099	-0.0204853005707264	0.00613799272105098	NaN	61.6212348937988
801	122.593124389648	-37.1472854614258	5.90290880203247	0.0171769186854362	0.0314625911414623	-0.0182125810533762	-0.00587495695799589	NaN	61.2965621948242
802	124.541168212891	-36.1732635498047	6.22758293151855	0.00970941036939621	0.0213976856321096	0.0249691028147936	0.000293855206109583	NaN	62.2705841064453
803	122.593124389648	-35.8485908508301	5.38343000411987	0.00159255252219737	0.0113327819854021	0.0123068047687411	0.00906006153672934	NaN	61.2965621948242
804	124.541168212891	-35.8485908508301	5.38343000411987	0.0136055024340749	0.00613799272105098	0.0197743140161037	0.00418994715437293	NaN	62.2705841064453
805	122.593124389648	-35.1992416381836	5.70810413360596	0.0191249661147594	0.0152288740500808	0.00321592413820326	-0.00327756232582033	NaN	61.2965621948242
806	123.242469787598	-35.8485908508301	5.57823419570923	-0.00457625929266214	-0.0143164889886975	-0.0123684434220195	-0.00327756232582033	NaN	61.6212348937988
807	124.541168212891	-37.1472854614258	5.96784353256226	-0.0360696688294411	-0.0402904339134693	-0.0354203209280968	-0.00327756232582033	NaN	62.2705841064453
808	124.541168212891	-35.5239143371582	5.64316940307617	-0.0376930385828018	-0.0510046854615211	-0.0438618510961533	0.00678734155371785	NaN	62.2705841064453
809	123.891822814941	-37.1472854614258	5.57823419570923	-0.02697878703475	-0.0454852245748043	-0.0373683646321297	0.000943203864153475	NaN	61.9459114074707
810	123.242469787598	-36.1732635498047	5.51329946517944	-0.0302255302667618	-0.02697878703475	-0.028926832601428	-3.08191010844894e-05	NaN	61.6212348937988
811	122.593124389648	-35.8485908508301	5.51329946517944	-0.0136671401560307	-0.0172385573387146	-0.0263294391334057	0.00483929552137852	NaN	61.2965621948242
812	123.891822814941	-36.1732635498047	5.90290880203247	-0.0110697457566857	-0.0156151866540313	-0.0110697457566857	-0.00100484199356288	NaN	61.9459114074707
813	122.593124389648	-36.4979400634766	5.57823419570923	-0.00847235135734081	-0.00684897974133492	-0.00782300252467394	0.000943203864153475	NaN	61.2965621948242
814	122.593124389648	-35.8485908508301	6.09771347045898	-0.00490093370899558	-0.00814767740666866	-0.00360223650932312	0.00354059832170606	NaN	61.2965621948242
815	123.242469787598	-35.8485908508301	5.64316940307617	-0.00425158534198999	-0.00360223650932312	-0.00165419070981443	-0.000355493422830477	NaN	61.6212348937988
816	125.190521240234	-36.1732635498047	5.70810413360596	0.011982130818069	0.0152288740500808	0.00776136433705688	-0.00197886489331722	NaN	62.5952606201172
817	125.190521240234	-37.1472854614258	6.03277826309204	0.0347093306481838	0.0467222817242146	0.0278911720961332	-3.08191010844894e-05	NaN	62.5952606201172
818	123.242469787598	-35.8485908508301	5.70810413360596	0.0356833562254906	0.0499690249562263	0.0548391379415989	0.00646266713738441	NaN	61.6212348937988
819	122.593124389648	-36.1732635498047	6.29251766204834	0.0395794473588467	0.045423585921526	0.0486703291535378	0.00289124972186983	NaN	61.2965621948242
820	124.541168212891	-37.1472854614258	6.29251766204834	0.0239950809627771	0.0434755384922028	0.0330859608948231	0.00289124972186983	NaN	62.2705841064453
821	122.593124389648	-36.4979400634766	5.90290880203247	0.0226963832974434	0.0269171483814716	0.0278911720961332	0.00126787810586393	NaN	61.2965621948242
822	123.891822814941	-36.8226127624512	5.83797359466553	0.00256657530553639	0.0145795252174139	0.0230210572481155	-0.00652430532500148	NaN	61.9459114074707
823	122.593124389648	-36.8226127624512	5.96784353256226	0.00483929552137852	0.00646266713738441	0.0123068047687411	0.00613799272105098	NaN	61.2965621948242
824	122.593124389648	-36.1732635498047	6.09771347045898	0.0152288740500808	0.0113327819854021	0.0168522447347641	-0.00814767740666866	NaN	61.2965621948242
825	119.995727539063	-36.1732635498047	6.03277826309204	-0.0159398596733809	0.00743668992072344	0.00354059832170606	0.00418994715437293	NaN	59.9978637695313
826	120.645080566406	-35.8485908508301	6.09771347045898	-0.0201606266200542	-0.00230353930965066	-0.00555028254166245	-0.00457625929266214	NaN	60.3225402832031
827	121.943778991699	-36.4979400634766	6.09771347045898	-0.0393164120614529	-0.0441865250468254	-0.0393164120614529	0.00548864435404539	NaN	60.9718894958496
828	120.645080566406	-36.1732635498047	5.70810413360596	-0.0370436906814575	-0.0474332682788372	-0.0363943427801132	-3.08191010844894e-05	NaN	60.3225402832031
829	121.943778991699	-37.1472854614258	6.03277826309204	-0.0354203209280968	-0.0552254542708397	-0.0331475995481014	0.00711201597005129	NaN	60.9718894958496
830	120.645080566406	-36.1732635498047	6.48732233047485	-0.0354203209280968	-0.0347709693014622	-0.0295761823654175	0.00289124972186983	NaN	60.3225402832031
831	119.995727539063	-35.5239143371582	6.8119969367981	-0.0253554154187441	-0.0188619289547205	-0.0227580219507217	-0.00619963090866804	NaN	59.9978637695313
832	121.294425964355	-35.8485908508301	6.22758293151855	-0.0247060675173998	-0.0162645354866982	-0.0139918150380254	-0.00814767740666866	NaN	60.6472129821777
833	120.645080566406	-36.1732635498047	5.64316940307617	-0.0211346503347158	-0.0104203969240189	-0.00392691092565656	0.00321592413820326	NaN	60.3225402832031
834	121.943778991699	-35.8485908508301	5.77303886413574	-0.00944637414067984	-0.0146411629393697	0.00191722682211548	0.00451462110504508	NaN	60.9718894958496
835	122.593124389648	-35.8485908508301	5.83797359466553	-0.00814767740666866	-0.00392691092565656	-0.00360223650932312	0.00483929552137852	NaN	61.2965621948242
836	122.593124389648	-36.1732635498047	5.83797359466553	0.00548864435404539	0.0171769186854362	0.0207483377307653	0.00126787810586393	NaN	61.2965621948242
837	123.242469787598	-36.8226127624512	6.35745286941528	0.0330859608948231	0.0473716296255589	0.0379560738801956	-0.00165419070981443	NaN	61.6212348937988
838	123.242469787598	-36.4979400634766	5.90290880203247	0.0269171483814716	0.0515923984348774	0.0450989119708538	0.00646266713738441	NaN	61.6212348937988
839	121.943778991699	-35.8485908508301	5.77303886413574	0.0369820520281792	0.0525664202868938	0.0438002124428749	0.00970941036939621	NaN	60.9718894958496
840	123.891822814941	-37.4719619750977	5.96784353256226	0.0334106348454952	0.0470469556748867	0.036657378077507	0.00289124972186983	NaN	61.9459114074707
841	123.242469787598	-36.4979400634766	6.22758293151855	0.0175015944987535	0.025618452578783	0.0246444288641214	-0.00197886489331722	NaN	61.6212348937988
842	123.891822814941	-37.4719619750977	5.83797359466553	0.00483929552137852	0.0223717093467712	0.0168522447347641	-0.00684897974133492	NaN	61.9459114074707
843	125.190521240234	-37.1472854614258	5.96784353256226	0.0116574559360743	0.00970941036939621	0.0171769186854362	0.00289124972186983	NaN	62.5952606201172
844	123.242469787598	-35.8485908508301	5.77303886413574	0.020423661917448	0.0123068047687411	0.0168522447347641	0.00289124972186983	NaN	61.6212348937988
845	122.593124389648	-36.1732635498047	5.57823419570923	0.000293855206109583	0.00711201597005129	-0.00100484199356288	-0.000355493422830477	NaN	61.2965621948242
846	123.242469787598	-36.1732635498047	5.44836473464966	-0.00327756232582033	-0.00717365415766835	-0.00490093370899558	-0.00684897974133492	NaN	61.6212348937988
847	123.891822814941	-37.1472854614258	5.64316940307617	-0.0370436906814575	-0.0409397818148136	-0.0425631552934647	-0.00295288790948689	NaN	61.9459114074707
848	123.242469787598	-36.1732635498047	6.03277826309204	-0.0399657599627972	-0.0523033849895	-0.0389917381107807	-0.00360223650932312	NaN	61.6212348937988
849	125.190521240234	-37.4719619750977	6.94186639785767	-0.0243813935667276	-0.0464592464268208	-0.0363943427801132	-0.00555028254166245	NaN	62.5952606201172
850	122.593124389648	-36.4979400634766	6.09771347045898	-0.0227580219507217	-0.0373683646321297	-0.0318489037454128	-0.00814767740666866	NaN	61.2965621948242
851	123.242469787598	-37.1472854614258	5.70810413360596	-0.0201606266200542	-0.0260047651827335	-0.023407369852066	-0.00165419070981443	NaN	61.6212348937988
852	124.541168212891	-38.1213111877441	5.57823419570923	-0.0146411629393697	-0.0240567177534103	-0.0198359526693821	-0.0169138833880424	NaN	62.2705841064453
853	124.541168212891	-38.4459838867188	5.83797359466553	-0.0159398596733809	-0.021459324285388	-0.00749832857400179	0.00354059832170606	NaN	62.2705841064453
854	123.891822814941	-37.7966346740723	5.70810413360596	-0.00230353930965066	-0.0208099745213985	-0.00132951640989631	-0.00132951640989631	NaN	61.9459114074707
855	123.891822814941	-37.4719619750977	5.70810413360596	0.00191722682211548	-0.0227580219507217	0.0022419011220336	0.000293855206109583	NaN	61.9459114074707
856	124.541168212891	-37.4719619750977	5.96784353256226	0.0165275707840919	0.00451462110504508	0.00743668992072344	-0.00490093370899558	NaN	62.2705841064453
857	124.541168212891	-38.7706604003906	6.22758293151855	0.0373067259788513	0.0317872650921345	0.036657378077507	-0.00360223650932312	NaN	62.2705841064453
858	122.593124389648	-36.8226127624512	5.38343000411987	0.0301638916134834	0.0428261905908585	0.0438002124428749	0.000618529506027699	NaN	61.2965621948242
859	122.593124389648	-37.1472854614258	5.51329946517944	0.0382807515561581	0.0421768426895142	0.0441248863935471	0.00516396993771195	NaN	61.2965621948242
860	124.541168212891	-38.1213111877441	5.90290880203247	0.0347093306481838	0.0431508645415306	0.036657378077507	0.000293855206109583	NaN	62.2705841064453
861	125.190521240234	-38.1213111877441	6.29251766204834	0.0145795252174139	0.0408781431615353	0.0188002903014421	0.00613799272105098	NaN	62.5952606201172
862	124.541168212891	-38.4459838867188	7.00680112838745	0.01847561635077	0.0425015166401863	0.0149041991680861	-0.00230353930965066	NaN	62.2705841064453
863	123.242469787598	-37.7966346740723	6.74706172943115	0.00354059832170606	0.0408781431615353	0.0132808275520802	0.000618529506027699	NaN	61.6212348937988
864	124.541168212891	-36.8226127624512	6.5522575378418	0.00743668992072344	0.00483929552137852	0.0162028968334198	0.00321592413820326	NaN	62.2705841064453
865	123.891822814941	-36.4979400634766	6.03277826309204	0.0136055024340749	0.0132808275520802	-0.00360223650932312	0.00646266713738441	NaN	61.9459114074707
866	123.891822814941	-36.1732635498047	6.61719226837158	-0.00912170019000769	-0.0133424662053585	-0.0139918150380254	-0.000680167751852423	NaN	61.9459114074707
867	125.190521240234	-37.1472854614258	6.03277826309204	-0.0357449948787689	-0.0425631552934647	-0.0467839203774929	0.000943203864153475	NaN	62.5952606201172
868	123.891822814941	-36.8226127624512	6.22758293151855	-0.0334722734987736	-0.0458098985254765	-0.0415891297161579	-0.00457625929266214	NaN	61.9459114074707
869	125.190521240234	-37.4719619750977	6.03277826309204	-0.0276281367987394	-0.0474332682788372	-0.0347709693014622	0.00159255252219737	NaN	62.5952606201172
870	123.891822814941	-36.4979400634766	5.70810413360596	-0.032173577696085	-0.038017712533474	-0.0324982516467571	0.000618529506027699	NaN	61.9459114074707
871	123.891822814941	-36.8226127624512	5.83797359466553	-0.0172385573387146	-0.0195112787187099	-0.021459324285388	0.000618529506027699	NaN	61.9459114074707
872	124.541168212891	-37.1472854614258	6.09771347045898	-0.0107450718060136	-0.0195112787187099	-0.0195112787187099	0.000293855206109583	NaN	62.2705841064453
873	124.541168212891	-37.4719619750977	5.96784353256226	-0.00652430532500148	-0.0156151866540313	-0.0146411629393697	-0.00100484199356288	NaN	62.2705841064453
874	123.891822814941	-36.1732635498047	6.09771347045898	-0.00684897974133492	-0.00814767740666866	-0.00847235135734081	-0.00165419070981443	NaN	61.9459114074707
875	123.891822814941	-36.4979400634766	5.77303886413574	-0.00165419070981443	-0.0026282137259841	-0.00457625929266214	0.00289124972186983	NaN	61.9459114074707
876	123.891822814941	-36.1732635498047	5.64316940307617	0.0103587592020631	0.00646266713738441	0.00581331877037883	-0.00457625929266214	NaN	61.9459114074707
877	125.190521240234	-37.7966346740723	5.96784353256226	0.0389300994575024	0.0434755384922028	0.0350340083241463	-0.00360223650932312	NaN	62.5952606201172
878	123.242469787598	-36.1732635498047	5.64316940307617	0.0347093306481838	0.0450989119708538	0.0405534692108631	-0.0026282137259841	NaN	61.6212348937988
879	125.190521240234	-36.8226127624512	5.83797359466553	0.0428261905908585	0.0463976077735424	0.0438002124428749	0.000293855206109583	NaN	62.5952606201172
880	125.190521240234	-36.8226127624512	5.83797359466553	0.029189869761467	0.0347093306481838	0.0259431265294552	-0.00587495695799589	NaN	62.5952606201172
881	125.190521240234	-37.7966346740723	5.57823419570923	0.0197743140161037	0.036657378077507	0.011982130818069	-0.00230353930965066	NaN	62.5952606201172
882	124.541168212891	-37.1472854614258	5.44836473464966	0.00743668992072344	0.0155535480007529	0.0178262684494257	-0.0113944197073579	NaN	62.2705841064453
883	124.541168212891	-37.7966346740723	5.44836473464966	0.00808603875339031	0.0158782228827477	0.00516396993771195	0.00386527273803949	NaN	62.2705841064453
884	122.593124389648	-36.4979400634766	5.83797359466553	0.0272418223321438	0.00418994715437293	0.0113327819854021	0.00321592413820326	NaN	61.2965621948242
885	123.242469787598	-36.4979400634766	5.31849479675293	-0.00847235135734081	0.0123068047687411	-0.00295288790948689	-0.000355493422830477	NaN	61.6212348937988
886	123.242469787598	-36.1732635498047	5.64316940307617	-0.00587495695799589	-0.00782300252467394	-0.0211346503347158	-0.0026282137259841	NaN	61.6212348937988
887	124.541168212891	-36.4979400634766	5.44836473464966	-0.0383423902094364	-0.0422384813427925	-0.0549007803201675	0.000943203864153475	NaN	62.2705841064453
888	123.891822814941	-37.1472854614258	5.77303886413574	-0.0328229255974293	-0.0529527328908443	-0.0425631552934647	-0.000355493422830477	NaN	61.9459114074707
889	124.541168212891	-37.1472854614258	5.51329946517944	-0.0376930385828018	-0.0445111989974976	-0.0412644557654858	-0.00230353930965066	NaN	62.2705841064453
890	123.891822814941	-35.8485908508301	5.77303886413574	-0.0237320438027382	-0.0383423902094364	-0.0337969474494457	-0.00490093370899558	NaN	61.9459114074707
891	124.541168212891	-37.4719619750977	6.09771347045898	-0.0152905117720366	-0.0224333461374044	-0.0318489037454128	-0.00619963090866804	NaN	62.2705841064453
892	124.541168212891	-37.1472854614258	6.16264820098877	-0.0104203969240189	-0.0162645354866982	-0.0195112787187099	-0.00684897974133492	NaN	62.2705841064453
893	124.541168212891	-37.1472854614258	5.77303886413574	-0.0120437685400248	-0.0130177913233638	-0.017887907102704	0.00321592413820326	NaN	62.2705841064453
894	125.190521240234	-37.1472854614258	5.83797359466553	0.00321592413820326	-0.0208099745213985	-0.00749832857400179	0.00906006153672934	NaN	62.5952606201172
895	124.541168212891	-38.1213111877441	6.09771347045898	0.00451462110504508	-0.00360223650932312	-0.00652430532500148	-0.00230353930965066	NaN	62.2705841064453
896	122.593124389648	-35.8485908508301	5.77303886413574	0.00906006153672934	0.0162028968334198	0.0022419011220336	-0.00197886489331722	NaN	61.2965621948242
897	125.839866638184	-37.4719619750977	6.03277826309204	0.0363327041268349	0.041852168738842	0.0356833562254906	-0.000355493422830477	NaN	62.9199333190918
898	123.891822814941	-35.8485908508301	5.83797359466553	0.0356833562254906	0.0506183728575706	0.0457482598721981	0.00548864435404539	NaN	61.9459114074707
899	123.242469787598	-36.8226127624512	5.77303886413574	0.0379560738801956	0.0545144639909267	0.0441248863935471	0.00191722682211548	NaN	61.6212348937988
900	123.891822814941	-35.8485908508301	5.77303886413574	0.0324366129934788	0.0356833562254906	0.036657378077507	-0.0026282137259841	NaN	61.9459114074707
901	122.593124389648	-36.8226127624512	5.96784353256226	0.0123068047687411	0.0304885655641556	0.0116574559360743	0.00483929552137852	NaN	61.2965621948242
902	122.593124389648	-36.1732635498047	5.83797359466553	0.00159255252219737	0.0220470335334539	0.00841071270406246	0.0022419011220336	NaN	61.2965621948242
903	121.943778991699	-36.4979400634766	5.90290880203247	-0.0120437685400248	0.0145795252174139	0.0132808275520802	0.00613799272105098	NaN	60.9718894958496
904	122.593124389648	-37.4719619750977	5.83797359466553	0.01100810803473	0.00483929552137852	0.00256657530553639	0.00613799272105098	NaN	61.2965621948242
905	122.593124389648	-37.4719619750977	5.77303886413574	0.00678734155371785	0.0100340843200684	0.00548864435404539	0.0022419011220336	NaN	61.2965621948242
906	120.645080566406	-36.8226127624512	5.77303886413574	-0.0204853005707264	-0.0152905117720366	-0.0276281367987394	-0.0026282137259841	NaN	60.3225402832031
907	120.645080566406	-36.8226127624512	5.77303886413574	-0.0350956469774246	-0.0471085943281651	-0.0451605506241322	0.0103587592020631	NaN	60.3225402832031
908	122.593124389648	-37.4719619750977	6.09771347045898	-0.0438618510961533	-0.0490566417574883	-0.0467839203774929	0.00159255252219737	NaN	61.2965621948242
909	121.943778991699	-36.4979400634766	5.83797359466553	-0.0386670641601086	-0.0464592464268208	-0.039641086012125	0.0175015944987535	NaN	60.9718894958496
910	120.645080566406	-35.8485908508301	5.83797359466553	-0.0311995539814234	-0.0363943427801132	-0.0331475995481014	0.00191722682211548	NaN	60.3225402832031
911	121.294425964355	-37.7966346740723	6.09771347045898	-0.0243813935667276	-0.0139918150380254	-0.0266541130840778	0.00906006153672934	NaN	60.6472129821777
912	121.943778991699	-37.1472854614258	5.90290880203247	-0.0172385573387146	-0.0107450718060136	-0.0266541130840778	0.00191722682211548	NaN	60.9718894958496
913	123.891822814941	-37.7966346740723	5.96784353256226	-0.0126931173726916	-0.0143164889886975	-0.00717365415766835	0.00321592413820326	NaN	61.9459114074707
914	121.943778991699	-36.4979400634766	6.09771347045898	-0.00522560812532902	-0.00555028254166245	-0.00555028254166245	0.00386527273803949	NaN	60.9718894958496
915	121.294425964355	-36.8226127624512	5.96784353256226	-0.00457625929266214	-0.0152905117720366	-0.0100957229733467	-0.000680167751852423	NaN	60.6472129821777
916	122.593124389648	-35.8485908508301	6.03277826309204	0.00191722682211548	0.012956153601408	0.0197743140161037	-0.00684897974133492	NaN	61.2965621948242
917	123.891822814941	-36.8226127624512	5.64316940307617	0.0350340083241463	0.045423585921526	0.0282158460468054	-0.0104203969240189	NaN	61.9459114074707
918	122.593124389648	-36.8226127624512	5.64316940307617	0.0275664981454611	0.0532157681882381	0.029189869761467	-0.00490093370899558	NaN	61.2965621948242
919	125.190521240234	-37.1472854614258	6.16264820098877	0.0321119390428066	0.0483456552028656	0.041852168738842	0.00354059832170606	NaN	62.5952606201172
920	123.891822814941	-36.1732635498047	5.77303886413574	0.0236704051494598	0.0522417463362217	0.0285405199974775	-3.08191010844894e-05	NaN	61.9459114074707
921	122.593124389648	-36.4979400634766	5.64316940307617	0.0226963832974434	0.0324366129934788	0.00841071270406246	-0.00327756232582033	NaN	61.2965621948242
922	123.242469787598	-36.1732635498047	6.16264820098877	0.0220470335334539	0.0188002903014421	0.011982130818069	0.00126787810586393	NaN	61.6212348937988
923	123.242469787598	-36.1732635498047	5.83797359466553	0.0188002903014421	0.0142548503354192	0.00938473641872406	0.000943203864153475	NaN	61.6212348937988
924	124.541168212891	-37.1472854614258	5.96784353256226	0.00418994715437293	0.0103587592020631	0.012956153601408	-0.00619963090866804	NaN	62.2705841064453
925	125.190521240234	-37.4719619750977	5.90290880203247	0.011982130818069	0.00159255252219737	0.00613799272105098	-0.00230353930965066	NaN	62.5952606201172
926	123.242469787598	-36.1732635498047	5.77303886413574	-0.0110697457566857	-0.00977104809135199	-0.021459324285388	-0.0104203969240189	NaN	61.6212348937988
927	122.593124389648	-36.8226127624512	5.96784353256226	-0.0402904339134693	-0.0425631552934647	-0.0428878292441368	-0.00555028254166245	NaN	61.2965621948242
928	125.190521240234	-37.7966346740723	6.35745286941528	-0.0350956469774246	-0.0561994761228561	-0.0435371771454811	-0.000355493422830477	NaN	62.5952606201172
929	125.190521240234	-37.7966346740723	5.83797359466553	-0.0266541130840778	-0.0441865250468254	-0.0363943427801132	0.011982130818069	NaN	62.5952606201172
930	123.891822814941	-36.8226127624512	5.31849479675293	-0.0113944197073579	-0.0360696688294411	-0.0295761823654175	0.000943203864153475	NaN	61.9459114074707
931	124.541168212891	-38.1213111877441	5.64316940307617	-0.0230826959013939	-0.021459324285388	-0.0253554154187441	0.0022419011220336	NaN	62.2705841064453
932	123.891822814941	-38.4459838867188	6.03277826309204	-0.00944637414067984	-0.0286021586507559	-0.0156151866540313	-0.000680167751852423	NaN	61.9459114074707
933	125.839866638184	-38.7706604003906	6.16264820098877	-0.00944637414067984	-0.017887907102704	-0.00977104809135199	0.00321592413820326	NaN	62.9199333190918
934	122.593124389648	-37.4719619750977	6.29251766204834	-0.00555028254166245	-0.0172385573387146	-0.00652430532500148	0.00483929552137852	NaN	61.2965621948242
935	124.541168212891	-37.7966346740723	5.83797359466553	0.00776136433705688	-0.00327756232582033	-0.00360223650932312	0.00289124972186983	NaN	62.2705841064453
936	123.891822814941	-37.1472854614258	5.77303886413574	0.0100340843200684	0.00873538758605719	0.0126314787194133	0.000618529506027699	NaN	61.9459114074707
937	125.190521240234	-39.0953330993652	5.51329946517944	0.0353586822748184	0.0376313999295235	0.0421768426895142	0.00841071270406246	NaN	62.5952606201172
938	123.242469787598	-37.1472854614258	5.83797359466553	0.0347093306481838	0.041852168738842	0.0538651160895824	0.00678734155371785	NaN	61.6212348937988
939	125.839866638184	-38.4459838867188	6.03277826309204	0.0382807515561581	0.045423585921526	0.0438002124428749	0.00516396993771195	NaN	62.9199333190918
940	125.190521240234	-38.1213111877441	6.09771347045898	0.0317872650921345	0.0334106348454952	0.0415274947881699	0.00386527273803949	NaN	62.5952606201172
941	123.891822814941	-36.8226127624512	5.51329946517944	0.0132808275520802	0.025618452578783	0.00646266713738441	-0.0026282137259841	NaN	61.9459114074707
942	123.891822814941	-36.4979400634766	5.25356006622314	-3.08191010844894e-05	0.0136055024340749	0.0152288740500808	0.00191722682211548	NaN	61.9459114074707
943	125.839866638184	-37.4719619750977	5.44836473464966	0.0145795252174139	0.0126314787194133	0.00743668992072344	0.00159255252219737	NaN	62.9199333190918
944	124.541168212891	-37.7966346740723	5.70810413360596	0.00776136433705688	0.0142548503354192	0.00159255252219737	-0.00490093370899558	NaN	62.2705841064453
945	123.891822814941	-37.7966346740723	6.22758293151855	0.00386527273803949	0.00321592413820326	0.0022419011220336	0.00581331877037883	NaN	61.9459114074707
946	121.943778991699	-36.1732635498047	5.83797359466553	-0.0136671401560307	-0.0130177913233638	-0.0146411629393697	0.000943203864153475	NaN	60.9718894958496
947	123.242469787598	-36.4979400634766	5.77303886413574	-0.0299008563160896	-0.0419138073921204	-0.0561994761228561	-0.00295288790948689	NaN	61.6212348937988
948	125.190521240234	-37.4719619750977	5.96784353256226	-0.0386670641601086	-0.0497059896588326	-0.0393164120614529	-0.000680167751852423	NaN	62.5952606201172
949	124.541168212891	-36.4979400634766	5.77303886413574	-0.0266541130840778	-0.0376930385828018	-0.0363943427801132	-0.00619963090866804	NaN	62.2705841064453
950	123.242469787598	-36.4979400634766	5.90290880203247	-0.00879702530801296	-0.0318489037454128	-0.032173577696085	-0.0117190945893526	NaN	61.6212348937988
951	126.489219665527	-37.4719619750977	5.83797359466553	-0.0182125810533762	-0.028926832601428	-0.0263294391334057	-0.0149658378213644	NaN	63.2446098327637
952	124.541168212891	-37.1472854614258	6.03277826309204	-0.00814767740666866	-0.0136671401560307	-0.0162645354866982	-0.00847235135734081	NaN	62.2705841064453
953	125.839866638184	-37.4719619750977	5.77303886413574	-0.00912170019000769	-0.0110697457566857	-0.0110697457566857	0.000293855206109583	NaN	62.9199333190918
954	124.541168212891	-36.4979400634766	5.77303886413574	-0.00327756232582033	0.0191249661147594	-0.00684897974133492	-0.000680167751852423	NaN	62.2705841064453
955	125.190521240234	-36.8226127624512	5.90290880203247	-0.00360223650932312	-0.00425158534198999	0.00451462110504508	-0.00457625929266214	NaN	62.5952606201172
956	122.593124389648	-36.1732635498047	5.70810413360596	0.013930176384747	0.0168522447347641	0.00451462110504508	-0.00717365415766835	NaN	61.2965621948242
957	125.190521240234	-37.1472854614258	6.09771347045898	0.0350340083241463	0.0499690249562263	0.0408781431615353	-0.000680167751852423	NaN	62.5952606201172
958	123.242469787598	-35.8485908508301	6.03277826309204	0.0360080301761627	0.0467222817242146	0.0450989119708538	0.00808603875339031	NaN	61.6212348937988
959	123.242469787598	-35.8485908508301	5.77303886413574	0.0337353087961674	0.0538651160895824	0.045423585921526	0.00711201597005129	NaN	61.6212348937988
960	123.891822814941	-36.4979400634766	5.90290880203247	0.0298392176628113	0.0441248863935471	0.0382807515561581	0.00321592413820326	NaN	61.9459114074707
961	124.541168212891	-37.1472854614258	5.70810413360596	0.0136055024340749	0.0301638916134834	0.0123068047687411	0.00126787810586393	NaN	62.2705841064453
962	123.242469787598	-36.4979400634766	5.83797359466553	0.0191249661147594	0.0194496400654316	0.00743668992072344	0.00548864435404539	NaN	61.6212348937988
963	123.242469787598	-36.1732635498047	5.83797359466553	0.00483929552137852	0.0194496400654316	0.00418994715437293	0.0194496400654316	NaN	61.6212348937988
964	123.891822814941	-35.8485908508301	5.64316940307617	0.00483929552137852	0.0145795252174139	0.00808603875339031	0.0022419011220336	NaN	61.9459114074707
965	125.190521240234	-36.4979400634766	5.77303886413574	0.00938473641872406	0.00776136433705688	0.00451462110504508	0.00483929552137852	NaN	62.5952606201172
966	124.541168212891	-36.8226127624512	5.64316940307617	-0.0130177913233638	-0.0139918150380254	-0.0201606266200542	-0.00327756232582033	NaN	62.2705841064453
967	123.242469787598	-35.8485908508301	5.38343000411987	-0.0331475995481014	-0.038017712533474	-0.0448358729481697	-0.00100484199356288	NaN	61.6212348937988
968	124.541168212891	-36.1732635498047	5.51329946517944	-0.0347709693014622	-0.0467839203774929	-0.0448358729481697	0.00256657530553639	NaN	62.2705841064453
969	124.541168212891	-35.8485908508301	5.25356006622314	-0.0295761823654175	-0.0367190167307854	-0.03444629535079	0.00321592413820326	NaN	62.2705841064453
970	122.593124389648	-36.1732635498047	5.77303886413574	-0.0211346503347158	-0.0334722734987736	-0.02697878703475	-0.000355493422830477	NaN	61.2965621948242
971	126.489219665527	-36.8226127624512	5.70810413360596	-0.0156151866540313	-0.0230826959013939	-0.0376930385828018	-0.00555028254166245	NaN	63.2446098327637
972	124.541168212891	-36.4979400634766	5.70810413360596	-0.00977104809135199	-0.0139918150380254	-0.0256800893694162	-0.00619963090866804	NaN	62.2705841064453
973	126.489219665527	-36.4979400634766	5.64316940307617	-0.00879702530801296	-0.0100957229733467	-0.0113944197073579	0.00451462110504508	NaN	63.2446098327637
974	125.839866638184	-36.8226127624512	5.83797359466553	0.00354059832170606	0.000293855206109583	-0.0126931173726916	-0.00295288790948689	NaN	62.9199333190918
975	123.891822814941	-35.8485908508301	5.70810413360596	0.00516396993771195	-0.00392691092565656	-0.000680167751852423	-0.00392691092565656	NaN	61.9459114074707
976	123.891822814941	-35.1992416381836	5.70810413360596	0.0197743140161037	0.0233457311987877	0.00418994715437293	-0.00717365415766835	NaN	61.9459114074707
977	123.891822814941	-35.8485908508301	5.57823419570923	0.0353586822748184	0.0480209775269032	0.0369820520281792	-0.00327756232582033	NaN	61.9459114074707
978	123.891822814941	-36.4979400634766	5.70810413360596	0.0399041213095188	0.0441248863935471	0.0392547734081745	0.00386527273803949	NaN	61.9459114074707
979	124.541168212891	-36.8226127624512	5.90290880203247	0.0389300994575024	0.0509430468082428	0.0369820520281792	0.00354059832170606	NaN	62.2705841064453
980	123.242469787598	-35.5239143371582	5.77303886413574	0.0334106348454952	0.0412028171122074	0.0356833562254906	0.00516396993771195	NaN	61.6212348937988
981	123.891822814941	-35.8485908508301	5.77303886413574	0.00646266713738441	0.0269171483814716	0.0162028968334198	-0.00197886489331722	NaN	61.9459114074707
982	123.242469787598	-35.5239143371582	5.96784353256226	0.0304885655641556	0.0175015944987535	0.0113327819854021	0.000943203864153475	NaN	61.6212348937988
983	123.891822814941	-35.8485908508301	5.70810413360596	0.0175015944987535	0.0132808275520802	0.00841071270406246	0.00126787810586393	NaN	61.9459114074707
984	123.242469787598	-36.8226127624512	5.83797359466553	0.0191249661147594	0.00970941036939621	0.00873538758605719	0.000618529506027699	NaN	61.6212348937988
985	125.839866638184	-37.1472854614258	5.90290880203247	0.00386527273803949	0.000943203864153475	0.00418994715437293	0.00483929552137852	NaN	62.9199333190918
986	123.891822814941	-36.8226127624512	6.16264820098877	-0.00360223650932312	-0.00782300252467394	-0.0201606266200542	-0.0026282137259841	NaN	61.9459114074707
987	123.891822814941	-35.1992416381836	5.90290880203247	-0.0328229255974293	-0.048407293856144	-0.0458098985254765	-0.00782300252467394	NaN	61.9459114074707
988	123.891822814941	-36.8226127624512	6.22758293151855	-0.0279528107494116	-0.0493813157081604	-0.0425631552934647	0.00646266713738441	NaN	61.9459114074707
989	123.242469787598	-35.8485908508301	5.51329946517944	-0.0328229255974293	-0.0487319678068161	-0.0350956469774246	0.000293855206109583	NaN	61.6212348937988
990	122.593124389648	-37.1472854614258	5.96784353256226	-0.0276281367987394	-0.0279528107494116	-0.02697878703475	0.0022419011220336	NaN	61.2965621948242
991	125.839866638184	-36.4979400634766	6.03277826309204	-0.0156151866540313	-0.0221086721867323	-0.0260047651827335	-3.08191010844894e-05	NaN	62.9199333190918
992	123.242469787598	-36.8226127624512	5.90290880203247	-0.0149658378213644	-0.0162645354866982	-0.0185372550040483	-0.00652430532500148	NaN	61.6212348937988
993	125.190521240234	-36.8226127624512	6.16264820098877	-0.0130177913233638	-0.0165892094373703	-0.00587495695799589	0.00354059832170606	NaN	62.5952606201172
994	123.891822814941	-36.4979400634766	6.29251766204834	-0.00749832857400179	-0.0104203969240189	-0.00425158534198999	0.00711201597005129	NaN	61.9459114074707
995	123.242469787598	-35.8485908508301	5.64316940307617	0.00354059832170606	-0.00132951640989631	-3.08191010844894e-05	0.00289124972186983	NaN	61.6212348937988
996	121.294425964355	-36.4979400634766	5.83797359466553	0.00613799272105098	0.0116574559360743	0.00581331877037883	0.000293855206109583	NaN	60.6472129821777
997	121.943778991699	-35.8485908508301	5.90290880203247	0.0321119390428066	0.0480209775269032	0.0496443510055542	-0.00100484199356288	NaN	60.9718894958496
998	122.593124389648	-37.1472854614258	6.09771347045898	0.0308132413774729	0.0415274947881699	0.0441248863935471	0.00743668992072344	NaN	61.2965621948242
999	122.593124389648	-37.7966346740723	6.09771347045898	0.0350340083241463	0.0538651160895824	0.0412028171122074	0.00289124972186983	NaN	61.2965621948242
1000	120.645080566406	-35.5239143371582	5.83797359466553	0.0269171483814716	0.0450989119708538	0.0496443510055542	0.00548864435404539	NaN	60.3225402832031
1001	119.346382141113	-35.5239143371582	5.83797359466553	0.0100340843200684	0.0207483377307653	0.0149041991680861	-0.000680167751852423	NaN	59.6731910705566
1002	119.995727539063	-36.1732635498047	5.64316940307617	0.00159255252219737	0.0207483377307653	0.00938473641872406	0.00354059832170606	NaN	59.9978637695313
1003	121.294425964355	-36.1732635498047	5.83797359466553	0.00613799272105098	0.00970941036939621	0.01100810803473	0.0100340843200684	NaN	60.6472129821777
1004	121.294425964355	-36.8226127624512	5.64316940307617	0.0123068047687411	0.0132808275520802	0.00808603875339031	0.00159255252219737	NaN	60.6472129821777
1005	122.593124389648	-37.4719619750977	5.90290880203247	-0.00490093370899558	0.0116574559360743	-3.08191010844894e-05	0.00191722682211548	NaN	61.2965621948242
1006	119.995727539063	-36.1732635498047	5.77303886413574	-0.0156151866540313	-0.00425158534198999	-0.0182125810533762	-0.000355493422830477	NaN	59.9978637695313
1007	119.995727539063	-36.1732635498047	5.51329946517944	-0.0406151078641415	-0.0347709693014622	-0.0428878292441368	-0.00197886489331722	NaN	59.9978637695313
1008	123.242469787598	-37.7966346740723	5.57823419570923	-0.0367190167307854	-0.0458098985254765	-0.0467839203774929	0.00354059832170606	NaN	61.6212348937988
1009	121.943778991699	-36.1732635498047	5.70810413360596	-0.0302255302667618	-0.0461345724761486	-0.0428878292441368	0.00613799272105098	NaN	60.9718894958496
1010	123.242469787598	-37.4719619750977	6.16264820098877	-0.0256800893694162	-0.032173577696085	-0.0328229255974293	0.00516396993771195	NaN	61.6212348937988
1011	122.593124389648	-37.1472854614258	6.16264820098877	-0.017887907102704	-0.0243813935667276	-0.0201606266200542	-0.00132951640989631	NaN	61.2965621948242
1012	121.943778991699	-35.8485908508301	5.83797359466553	-0.0230826959013939	-0.0113944197073579	-0.0182125810533762	-0.00230353930965066	NaN	60.9718894958496
1013	122.593124389648	-36.1732635498047	5.64316940307617	-0.00879702530801296	-0.0107450718060136	-0.0110697457566857	-0.00132951640989631	NaN	61.2965621948242
1014	123.891822814941	-36.4979400634766	5.77303886413574	-0.0117190945893526	-0.0130177913233638	-0.00782300252467394	0.00451462110504508	NaN	61.9459114074707
1015	123.891822814941	-37.1472854614258	5.77303886413574	-0.000680167751852423	0.000618529506027699	0.0022419011220336	0.00126787810586393	NaN	61.9459114074707
1016	124.541168212891	-37.4719619750977	5.90290880203247	0.000293855206109583	0.0200989879667759	0.00386527273803949	-0.00132951640989631	NaN	62.2705841064453
1017	125.190521240234	-37.1472854614258	6.29251766204834	0.0324366129934788	0.0480209775269032	0.0324366129934788	-0.00944637414067984	NaN	62.5952606201172
1018	122.593124389648	-36.1732635498047	5.83797359466553	0.036657378077507	0.0519170723855495	0.0463976077735424	0.00321592413820326	NaN	61.2965621948242
1019	125.839866638184	-37.4719619750977	5.90290880203247	0.0389300994575024	0.0460729338228703	0.040228795260191	-0.00652430532500148	NaN	62.9199333190918
1020	124.541168212891	-37.1472854614258	5.96784353256226	0.0275664981454611	0.0425015166401863	0.0470469556748867	-0.00555028254166245	NaN	62.2705841064453
1021	123.891822814941	-37.4719619750977	6.16264820098877	0.0162028968334198	0.0269171483814716	0.0171769186854362	-0.0143164889886975	NaN	61.9459114074707
1022	124.541168212891	-37.1472854614258	6.09771347045898	0.00841071270406246	0.0200989879667759	0.00906006153672934	-0.0162645354866982	NaN	62.2705841064453
1023	123.891822814941	-36.1732635498047	6.22758293151855	0.0116574559360743	0.0116574559360743	0.0168522447347641	-0.00912170019000769	NaN	61.9459114074707
1024	123.242469787598	-36.1732635498047	5.83797359466553	0.00743668992072344	0.013930176384747	0.00678734155371785	-0.00132951640989631	NaN	61.6212348937988
1025	125.190521240234	-37.4719619750977	5.96784353256226	0.00256657530553639	0.00386527273803949	0.0126314787194133	-0.00490093370899558	NaN	62.5952606201172
1026	123.891822814941	-37.7966346740723	6.03277826309204	-0.0120437685400248	-0.0169138833880424	-0.0263294391334057	-0.0107450718060136	NaN	61.9459114074707
1027	123.891822814941	-37.7966346740723	6.09771347045898	-0.0376930385828018	-0.0454852245748043	-0.0428878292441368	-0.00717365415766835	NaN	61.9459114074707
1028	123.891822814941	-36.8226127624512	6.03277826309204	-0.0305502042174339	-0.0539267547428608	-0.0360696688294411	0.00321592413820326	NaN	61.9459114074707
1029	124.541168212891	-38.1213111877441	6.22758293151855	-0.0399657599627972	-0.050680011510849	-0.043212503194809	-0.00100484199356288	NaN	62.2705841064453
1030	123.891822814941	-37.7966346740723	5.83797359466553	-0.0195112787187099	-0.0334722734987736	-0.0376930385828018	0.00191722682211548	NaN	61.9459114074707
1031	122.593124389648	-37.7966346740723	5.70810413360596	-0.00847235135734081	-0.0331475995481014	-0.0299008563160896	-0.00295288790948689	NaN	61.2965621948242
1032	123.242469787598	-37.7966346740723	6.09771347045898	-0.00652430532500148	-0.023407369852066	-0.0302255302667618	0.00678734155371785	NaN	61.6212348937988
1033	124.541168212891	-38.4459838867188	5.96784353256226	-0.00100484199356288	-0.0139918150380254	-0.00847235135734081	-0.00490093370899558	NaN	62.2705841064453
1034	123.242469787598	-38.1213111877441	6.16264820098877	-0.00165419070981443	-0.0126931173726916	-0.0117190945893526	0.00289124972186983	NaN	61.6212348937988
1035	123.242469787598	-37.1472854614258	5.77303886413574	0.00581331877037883	-0.0224333461374044	-0.0107450718060136	0.00256657530553639	NaN	61.6212348937988
1036	123.891822814941	-38.1213111877441	5.44836473464966	0.00548864435404539	0.00711201597005129	0.00906006153672934	-0.00230353930965066	NaN	61.9459114074707
1037	123.242469787598	-36.8226127624512	5.25356006622314	0.0447742342948914	0.0408781431615353	0.0460729338228703	0.00451462110504508	NaN	61.6212348937988
1038	125.190521240234	-38.4459838867188	5.96784353256226	0.0340599827468395	0.0298392176628113	0.0405534692108631	0.0126314787194133	NaN	62.5952606201172
1039	125.839866638184	-38.1213111877441	6.16264820098877	0.0379560738801956	0.0392547734081745	0.0447742342948914	0.0022419011220336	NaN	62.9199333190918
1040	125.190521240234	-38.4459838867188	5.90290880203247	0.0239950809627771	0.0431508645415306	0.0188002903014421	0.0022419011220336	NaN	62.5952606201172
1041	125.190521240234	-38.4459838867188	5.96784353256226	0.0275664981454611	0.0165275707840919	0.0207483377307653	-0.0026282137259841	NaN	62.5952606201172
1042	125.190521240234	-39.0953330993652	5.83797359466553	0.00451462110504508	0.0142548503354192	0.00743668992072344	-0.00295288790948689	NaN	62.5952606201172
1043	124.541168212891	-37.7966346740723	5.83797359466553	-0.00197886489331722	0.00938473641872406	0.00938473641872406	-0.00295288790948689	NaN	62.2705841064453
1044	122.593124389648	-37.4719619750977	5.90290880203247	0.00386527273803949	0.000943203864153475	0.00418994715437293	0.00581331877037883	NaN	61.2965621948242
1045	122.593124389648	-36.8226127624512	5.57823419570923	0.0103587592020631	0.00159255252219737	-3.08191010844894e-05	0.00126787810586393	NaN	61.2965621948242
1046	122.593124389648	-37.1472854614258	5.77303886413574	-0.00652430532500148	-0.0123684434220195	-0.0263294391334057	-0.00360223650932312	NaN	61.2965621948242
1047	125.190521240234	-37.4719619750977	5.96784353256226	-0.0399657599627972	-0.0428878292441368	-0.0532774068415165	-0.00684897974133492	NaN	62.5952606201172
1048	123.891822814941	-37.1472854614258	5.57823419570923	-0.0276281367987394	-0.0529527328908443	-0.0393164120614529	-0.00555028254166245	NaN	61.9459114074707
1049	123.242469787598	-37.1472854614258	5.96784353256226	-0.0266541130840778	-0.0467839203774929	-0.039641086012125	-0.00295288790948689	NaN	61.6212348937988
1050	125.190521240234	-38.1213111877441	5.96784353256226	-0.0217839982360601	-0.0337969474494457	-0.0308748781681061	0.00354059832170606	NaN	62.5952606201172
1051	123.891822814941	-36.8226127624512	5.77303886413574	-0.0113944197073579	-0.0247060675173998	-0.0243813935667276	-0.00360223650932312	NaN	61.9459114074707
1052	124.541168212891	-36.1732635498047	6.03277826309204	-0.0172385573387146	-0.0182125810533762	-0.0253554154187441	-3.08191010844894e-05	NaN	62.2705841064453
1053	124.541168212891	-37.7966346740723	6.09771347045898	-0.00457625929266214	-0.00944637414067984	-0.00425158534198999	0.00289124972186983	NaN	62.2705841064453
1054	125.839866638184	-37.7966346740723	5.57823419570923	-0.00684897974133492	-0.0123684434220195	-0.0100957229733467	0.00321592413820326	NaN	62.9199333190918
1055	123.242469787598	-37.1472854614258	5.96784353256226	0.00126787810586393	0.00354059832170606	-0.00879702530801296	0.000943203864153475	NaN	61.6212348937988
1056	123.891822814941	-36.4979400634766	6.74706172943115	0.013930176384747	0.013930176384747	0.0126314787194133	0.00159255252219737	NaN	61.9459114074707
1057	124.541168212891	-36.4979400634766	5.96784353256226	0.0295145437121391	0.0467222817242146	0.0467222817242146	-0.00100484199356288	NaN	62.2705841064453
1058	123.242469787598	-35.8485908508301	5.96784353256226	0.0379560738801956	0.0532157681882381	0.036657378077507	0.00906006153672934	NaN	61.6212348937988
1059	124.541168212891	-37.1472854614258	6.09771347045898	0.0470469556748867	0.0502936989068985	0.0425015166401863	0.000293855206109583	NaN	62.2705841064453
1060	124.541168212891	-37.4719619750977	5.77303886413574	0.0278911720961332	0.0405534692108631	0.0168522447347641	0.00678734155371785	NaN	62.2705841064453
1061	123.891822814941	-35.8485908508301	5.44836473464966	0.0145795252174139	0.0246444288641214	0.0194496400654316	0.00386527273803949	NaN	61.9459114074707
1062	123.891822814941	-36.1732635498047	5.57823419570923	0.020423661917448	0.0165275707840919	0.000943203864153475	0.00581331877037883	NaN	61.9459114074707
1063	122.593124389648	-35.8485908508301	5.57823419570923	0.0233457311987877	0.01100810803473	0.0132808275520802	0.00386527273803949	NaN	61.2965621948242
1064	125.839866638184	-37.7966346740723	6.03277826309204	0.0226963832974434	0.00516396993771195	0.000943203864153475	-0.00230353930965066	NaN	62.9199333190918
1065	125.839866638184	-37.4719619750977	5.96784353256226	0.00678734155371785	0.0175015944987535	-0.00392691092565656	0.00159255252219737	NaN	62.9199333190918
1066	124.541168212891	-36.4979400634766	5.44836473464966	-0.00360223650932312	0.0136055024340749	-0.0263294391334057	-0.00360223650932312	NaN	62.2705841064453
1067	124.541168212891	-37.1472854614258	5.44836473464966	-0.0367190167307854	0.0132808275520802	-0.050680011510849	-0.00165419070981443	NaN	62.2705841064453
1068	123.242469787598	-36.8226127624512	5.18862533569336	-0.0240567177534103	0.00483929552137852	-0.0441865250468254	-0.0026282137259841	NaN	61.6212348937988
1069	124.541168212891	-36.4979400634766	5.83797359466553	-0.0389917381107807	-0.0581475235521793	-0.0425631552934647	-0.00782300252467394	NaN	62.2705841064453
1070	125.190521240234	-36.8226127624512	6.16264820098877	-0.0250307414680719	-0.0334722734987736	-0.0367190167307854	-0.00197886489331722	NaN	62.5952606201172
1071	124.541168212891	-35.8485908508301	5.70810413360596	-0.0152905117720366	-0.0318489037454128	-0.028926832601428	-0.00619963090866804	NaN	62.2705841064453
1072	123.891822814941	-36.4979400634766	5.51329946517944	-0.0152905117720366	-0.017887907102704	-0.023407369852066	-0.00684897974133492	NaN	61.9459114074707
1073	123.242469787598	-36.4979400634766	5.64316940307617	-0.00360223650932312	-0.0165892094373703	-0.0026282137259841	0.00516396993771195	NaN	61.6212348937988
1074	123.891822814941	-37.1472854614258	5.64316940307617	-3.08191010844894e-05	-0.0146411629393697	-0.0143164889886975	-0.00425158534198999	NaN	61.9459114074707
1075	121.943778991699	-37.1472854614258	5.96784353256226	-3.08191010844894e-05	0.00646266713738441	-0.00782300252467394	-0.00392691092565656	NaN	60.9718894958496
1076	125.190521240234	-37.4719619750977	6.16264820098877	0.01847561635077	0.0158782228827477	0.0136055024340749	0.00159255252219737	NaN	62.5952606201172
1077	123.891822814941	-36.4979400634766	6.09771347045898	0.0295145437121391	0.0463976077735424	0.0532157681882381	-0.00327756232582033	NaN	61.9459114074707
1078	124.541168212891	-36.1732635498047	5.57823419570923	0.0288651939481497	0.0428261905908585	0.0360080301761627	-0.000680167751852423	NaN	62.2705841064453
1079	124.541168212891	-37.1472854614258	5.77303886413574	0.0343846566975117	0.0441248863935471	0.0415274947881699	0.00256657530553639	NaN	62.2705841064453
1080	125.839866638184	-36.8226127624512	5.83797359466553	0.0295145437121391	0.047696303576231	0.0282158460468054	0.000618529506027699	NaN	62.9199333190918
1081	123.891822814941	-35.8485908508301	5.77303886413574	0.0136055024340749	0.0246444288641214	0.0136055024340749	-0.00132951640989631	NaN	61.9459114074707
1082	123.891822814941	-36.4979400634766	5.96784353256226	-0.00652430532500148	0.0126314787194133	-0.00457625929266214	0.00321592413820326	NaN	61.9459114074707
1083	122.593124389648	-36.1732635498047	5.77303886413574	0.00581331877037883	0.011982130818069	0.013930176384747	0.00841071270406246	NaN	61.2965621948242
1084	124.541168212891	-36.1732635498047	5.70810413360596	0.0207483377307653	0.0113327819854021	0.0103587592020631	-0.00425158534198999	NaN	62.2705841064453
1085	123.891822814941	-37.1472854614258	5.64316940307617	0.00906006153672934	0.00873538758605719	0.00548864435404539	0.00581331877037883	NaN	61.9459114074707
1086	125.190521240234	-37.4719619750977	6.16264820098877	-0.00490093370899558	-0.0152905117720366	-0.0198359526693821	-0.00295288790948689	NaN	62.5952606201172
1087	123.891822814941	-36.1732635498047	6.03277826309204	-0.0354203209280968	-0.0480826161801815	-0.043212503194809	-0.00944637414067984	NaN	61.9459114074707
1088	125.190521240234	-37.4719619750977	6.29251766204834	-0.0370436906814575	-0.0490566417574883	-0.0399657599627972	0.000293855206109583	NaN	62.5952606201172
1089	123.242469787598	-36.1732635498047	6.5522575378418	-0.028926832601428	-0.0464592464268208	-0.0477579422295094	-0.000355493422830477	NaN	61.6212348937988
1090	123.242469787598	-36.4979400634766	5.64316940307617	-0.0253554154187441	-0.0299008563160896	-0.0373683646321297	-0.00522560812532902	NaN	61.6212348937988
1091	123.242469787598	-36.1732635498047	5.77303886413574	-0.0117190945893526	-0.0224333461374044	-0.0237320438027382	-0.0133424662053585	NaN	61.6212348937988
1092	123.891822814941	-35.8485908508301	5.83797359466553	-0.00847235135734081	-0.0139918150380254	-0.0211346503347158	-0.00165419070981443	NaN	61.9459114074707
1093	121.943778991699	-35.8485908508301	5.64316940307617	-0.0120437685400248	-0.0227580219507217	-0.0113944197073579	0.00548864435404539	NaN	60.9718894958496
1094	123.891822814941	-36.1732635498047	6.09771347045898	-0.00977104809135199	-0.0156151866540313	-0.00360223650932312	0.00743668992072344	NaN	61.9459114074707
1095	121.943778991699	-36.1732635498047	5.64316940307617	-0.00619963090866804	-0.00295288790948689	-0.00847235135734081	0.01100810803473	NaN	60.9718894958496
1096	121.943778991699	-36.1732635498047	5.44836473464966	0.00613799272105098	0.0162028968334198	0.011982130818069	0.00613799272105098	NaN	60.9718894958496
1097	123.242469787598	-37.4719619750977	5.64316940307617	0.0321119390428066	0.0415274947881699	0.0314625911414623	-0.00295288790948689	NaN	61.6212348937988
1098	123.242469787598	-36.1732635498047	5.57823419570923	0.0317872650921345	0.0502936989068985	0.0642546936869621	0.011982130818069	NaN	61.6212348937988
1099	123.891822814941	-37.4719619750977	5.77303886413574	0.0369820520281792	0.0434755384922028	0.0356833562254906	0.00743668992072344	NaN	61.9459114074707
1100	122.593124389648	-36.1732635498047	5.77303886413574	0.020423661917448	0.0428261905908585	0.0360080301761627	0.00159255252219737	NaN	61.2965621948242
1101	119.995727539063	-36.1732635498047	5.83797359466553	0.00418994715437293	0.0239950809627771	0.0226963832974434	-0.0026282137259841	NaN	59.9978637695313
1102	122.593124389648	-36.1732635498047	5.64316940307617	0.0145795252174139	0.0158782228827477	0.00873538758605719	-0.000355493422830477	NaN	61.2965621948242
1103	121.294425964355	-36.1732635498047	5.44836473464966	-0.00295288790948689	0.00808603875339031	0.00970941036939621	0.00841071270406246	NaN	60.6472129821777
1104	121.294425964355	-36.1732635498047	5.25356006622314	0.00613799272105098	0.00418994715437293	0.0165275707840919	0.00191722682211548	NaN	60.6472129821777
1105	122.593124389648	-36.4979400634766	5.57823419570923	-0.00555028254166245	0.0126314787194133	-0.00100484199356288	-0.00197886489331722	NaN	61.2965621948242
1106	123.242469787598	-37.1472854614258	6.29251766204834	-0.0175632312893867	-0.0107450718060136	-0.0266541130840778	-0.00814767740666866	NaN	61.6212348937988
1107	121.294425964355	-37.4719619750977	5.83797359466553	-0.0480826161801815	-0.0441865250468254	-0.0471085943281651	-0.0120437685400248	NaN	60.6472129821777
1108	122.593124389648	-36.1732635498047	5.64316940307617	-0.0441865250468254	-0.0480826161801815	-0.0373683646321297	0.00321592413820326	NaN	61.2965621948242
1109	120.645080566406	-36.1732635498047	5.77303886413574	-0.0318489037454128	-0.0490566417574883	-0.0383423902094364	-0.0026282137259841	NaN	60.3225402832031
1110	121.943778991699	-37.1472854614258	6.03277826309204	-0.0331475995481014	-0.0331475995481014	-0.0263294391334057	-0.000680167751852423	NaN	60.9718894958496
1111	122.593124389648	-37.4719619750977	6.22758293151855	-0.0217839982360601	-0.0172385573387146	-0.0302255302667618	-0.00684897974133492	NaN	61.2965621948242
1112	123.242469787598	-37.4719619750977	6.09771347045898	-0.0175632312893867	-0.0126931173726916	-0.0159398596733809	-0.00132951640989631	NaN	61.6212348937988
1113	121.943778991699	-36.4979400634766	5.96784353256226	-0.0130177913233638	0.000618529506027699	-0.00684897974133492	0.0022419011220336	NaN	60.9718894958496
1114	120.645080566406	-35.8485908508301	5.70810413360596	0.000943203864153475	-0.0126931173726916	-0.00295288790948689	0.00743668992072344	NaN	60.3225402832031
1115	121.294425964355	-35.8485908508301	5.77303886413574	-0.00912170019000769	0.00906006153672934	-0.00912170019000769	0.0126314787194133	NaN	60.6472129821777
1116	121.294425964355	-36.4979400634766	5.83797359466553	0.00516396993771195	0.012956153601408	0.0171769186854362	-0.0026282137259841	NaN	60.6472129821777
1117	123.242469787598	-37.1472854614258	5.96784353256226	0.0259431265294552	0.0447742342948914	0.0317872650921345	0.00711201597005129	NaN	61.6212348937988
1118	121.294425964355	-36.4979400634766	5.96784353256226	0.0337353087961674	0.0496443510055542	0.0395794473588467	0.00776136433705688	NaN	60.6472129821777
1119	123.891822814941	-37.4719619750977	5.96784353256226	0.0321119390428066	0.0431508645415306	0.0392547734081745	0.00191722682211548	NaN	61.9459114074707
1120	122.593124389648	-36.8226127624512	5.70810413360596	0.0233457311987877	0.0450989119708538	0.0269171483814716	0.00451462110504508	NaN	61.2965621948242
1121	121.294425964355	-36.1732635498047	5.70810413360596	-0.00132951640989631	0.0239950809627771	0.0158782228827477	0.00159255252219737	NaN	60.6472129821777
1122	122.593124389648	-37.1472854614258	5.77303886413574	0.00191722682211548	0.0262678004801273	0.012956153601408	-0.00490093370899558	NaN	61.2965621948242
1123	122.593124389648	-36.1732635498047	6.09771347045898	0.0116574559360743	0.011982130818069	0.0233457311987877	0.00873538758605719	NaN	61.2965621948242
1124	122.593124389648	-36.1732635498047	5.70810413360596	0.00938473641872406	0.011982130818069	0.011982130818069	0.00256657530553639	NaN	61.2965621948242
1125	123.891822814941	-36.1732635498047	5.64316940307617	-0.000355493422830477	0.011982130818069	0.00418994715437293	0.00159255252219737	NaN	61.9459114074707
1126	125.190521240234	-36.8226127624512	5.57823419570923	-0.0143164889886975	-0.00165419070981443	-0.0195112787187099	0.00321592413820326	NaN	62.5952606201172
1127	124.541168212891	-37.1472854614258	6.09771347045898	-0.0428878292441368	-0.0425631552934647	-0.0477579422295094	-0.00327756232582033	NaN	62.2705841064453
1128	123.242469787598	-36.1732635498047	5.44836473464966	-0.028926832601428	-0.0428878292441368	-0.0373683646321297	-0.00912170019000769	NaN	61.6212348937988
1129	123.242469787598	-36.4979400634766	6.09771347045898	-0.0279528107494116	-0.0500306636095047	-0.039641086012125	-0.00295288790948689	NaN	61.6212348937988
1130	123.891822814941	-37.7966346740723	6.29251766204834	-0.0260047651827335	-0.0311995539814234	-0.0350956469774246	-0.00717365415766835	NaN	61.9459114074707
1131	123.891822814941	-37.1472854614258	5.77303886413574	-0.0191866029053926	-0.0227580219507217	-0.0175632312893867	-0.0026282137259841	NaN	61.9459114074707
1132	124.541168212891	-37.4719619750977	5.83797359466553	-0.0133424662053585	-0.0208099745213985	-0.0237320438027382	-0.0110697457566857	NaN	62.2705841064453
1133	125.190521240234	-37.1472854614258	6.03277826309204	-0.00749832857400179	-0.0260047651827335	-0.0136671401560307	0.00354059832170606	NaN	62.5952606201172
1134	123.891822814941	-36.1732635498047	5.83797359466553	-3.08191010844894e-05	-0.00684897974133492	-0.00879702530801296	-0.00100484199356288	NaN	61.9459114074707
1135	123.242469787598	-36.4979400634766	5.83797359466553	0.00451462110504508	-0.000680167751852423	-0.00879702530801296	-0.00652430532500148	NaN	61.6212348937988
1136	123.242469787598	-36.8226127624512	5.77303886413574	0.0239950809627771	0.01100810803473	0.0103587592020631	-0.00165419070981443	NaN	61.6212348937988
1137	124.541168212891	-37.1472854614258	5.31849479675293	0.0392547734081745	0.0499690249562263	0.0252937767654657	0.00256657530553639	NaN	62.2705841064453
1138	123.242469787598	-36.8226127624512	5.77303886413574	0.0295145437121391	0.0467222817242146	0.0486703291535378	-0.00490093370899558	NaN	61.6212348937988
1139	125.190521240234	-37.4719619750977	6.16264820098877	0.036657378077507	0.0431508645415306	0.0363327041268349	0.00159255252219737	NaN	62.5952606201172
1140	123.242469787598	-36.1732635498047	5.70810413360596	0.0314625911414623	0.0379560738801956	0.0249691028147936	0.00191722682211548	NaN	61.6212348937988
1141	123.242469787598	-36.8226127624512	6.03277826309204	-0.00295288790948689	0.0269171483814716	0.0210730116814375	-0.000355493422830477	NaN	61.6212348937988
1142	123.242469787598	-36.4979400634766	6.29251766204834	0.000943203864153475	0.0142548503354192	0.0136055024340749	-0.00425158534198999	NaN	61.6212348937988
1143	123.242469787598	-36.8226127624512	5.77303886413574	0.00873538758605719	0.00451462110504508	0.00906006153672934	0.00808603875339031	NaN	61.6212348937988
1144	123.242469787598	-37.1472854614258	5.64316940307617	0.0113327819854021	0.00418994715437293	0.0103587592020631	0.00191722682211548	NaN	61.6212348937988
1145	123.891822814941	-37.1472854614258	5.70810413360596	0.00418994715437293	-0.0026282137259841	0.00126787810586393	0.00678734155371785	NaN	61.9459114074707
1146	123.242469787598	-36.8226127624512	5.83797359466553	-0.0104203969240189	-0.0224333461374044	-0.0250307414680719	-0.00717365415766835	NaN	61.6212348937988
1147	125.190521240234	-38.1213111877441	6.29251766204834	-0.0324982516467571	-0.0497059896588326	-0.0435371771454811	0.00256657530553639	NaN	62.5952606201172
1148	123.242469787598	-37.1472854614258	6.03277826309204	-0.039641086012125	-0.0542514286935329	-0.0415891297161579	-0.0026282137259841	NaN	61.6212348937988
1149	123.242469787598	-38.4459838867188	5.77303886413574	-0.0311995539814234	-0.0555501282215118	-0.0435371771454811	0.00354059832170606	NaN	61.6212348937988
1150	125.190521240234	-38.4459838867188	5.77303886413574	-0.0217839982360601	-0.0363943427801132	-0.0273034609854221	-0.0117190945893526	NaN	62.5952606201172
1151	123.891822814941	-38.4459838867188	5.77303886413574	-0.0113944197073579	-0.0331475995481014	-0.0276281367987394	-0.00814767740666866	NaN	61.9459114074707
1152	125.839866638184	-38.1213111877441	5.96784353256226	-0.0130177913233638	-0.0208099745213985	-0.0253554154187441	-0.0107450718060136	NaN	62.9199333190918
1153	125.839866638184	-39.4200057983398	6.22758293151855	-0.00587495695799589	-0.0201606266200542	-0.0149658378213644	-0.00197886489331722	NaN	62.9199333190918
1154	122.593124389648	-38.1213111877441	6.29251766204834	-0.00197886489331722	-0.00749832857400179	-0.00132951640989631	-0.00327756232582033	NaN	61.2965621948242
1155	123.891822814941	-38.1213111877441	5.70810413360596	0.00451462110504508	-0.0146411629393697	-0.00327756232582033	0.00191722682211548	NaN	61.9459114074707
1156	123.242469787598	-37.4719619750977	5.64316940307617	0.00711201597005129	0.013930176384747	0.01100810803473	-0.00619963090866804	NaN	61.6212348937988
1157	124.541168212891	-37.4719619750977	5.83797359466553	0.0392547734081745	0.0389300994575024	0.0515923984348774	-0.00522560812532902	NaN	62.2705841064453
1158	123.242469787598	-37.7966346740723	5.83797359466553	0.0428261905908585	0.0412028171122074	0.0181509424000978	0.00256657530553639	NaN	61.6212348937988
1159	124.541168212891	-38.4459838867188	5.96784353256226	0.041852168738842	0.0450989119708538	0.0425015166401863	0.00548864435404539	NaN	62.2705841064453
1160	123.242469787598	-37.1472854614258	5.64316940307617	0.0226963832974434	0.0308132413774729	0.0373067259788513	0.000943203864153475	NaN	61.6212348937988
1161	122.593124389648	-37.1472854614258	5.90290880203247	0.0213976856321096	0.0220470335334539	0.00678734155371785	0.00126787810586393	NaN	61.2965621948242
1162	123.891822814941	-37.1472854614258	5.83797359466553	0.00938473641872406	0.00841071270406246	0.00970941036939621	-0.00230353930965066	NaN	61.9459114074707
1163	123.891822814941	-37.4719619750977	5.83797359466553	0.011982130818069	0.0123068047687411	0.00581331877037883	0.00711201597005129	NaN	61.9459114074707
1164	123.891822814941	-36.8226127624512	6.74706172943115	0.00711201597005129	0.0100340843200684	-0.000355493422830477	0.000618529506027699	NaN	61.9459114074707
1165	124.541168212891	-36.4979400634766	6.03277826309204	-3.08191010844894e-05	0.00191722682211548	-0.00619963090866804	0.00159255252219737	NaN	62.2705841064453
1166	123.891822814941	-36.4979400634766	5.57823419570923	-0.0107450718060136	-0.0136671401560307	-0.0243813935667276	-0.00555028254166245	NaN	61.9459114074707
1167	125.190521240234	-37.7966346740723	5.70810413360596	-0.017887907102704	-0.0425631552934647	-0.0217839982360601	-0.00847235135734081	NaN	62.5952606201172
1168	124.541168212891	-36.1732635498047	5.44836473464966	-0.0169138833880424	-0.050680011510849	-0.0191866029053926	-0.00587495695799589	NaN	62.2705841064453
1169	123.242469787598	-37.4719619750977	5.77303886413574	-0.0130177913233638	-0.0435371771454811	-0.0123684434220195	0.00516396993771195	NaN	61.6212348937988
1170	124.541168212891	-37.1472854614258	5.77303886413574	-0.0149658378213644	-0.0302255302667618	-0.0152905117720366	-0.00295288790948689	NaN	62.2705841064453
1171	125.190521240234	-37.4719619750977	6.03277826309204	-0.0175632312893867	-0.0211346503347158	-0.0276281367987394	-0.00100484199356288	NaN	62.5952606201172
1172	125.839866638184	-37.4719619750977	6.29251766204834	-0.0117190945893526	-0.017887907102704	-0.0227580219507217	-0.00327756232582033	NaN	62.9199333190918
1173	125.190521240234	-38.1213111877441	5.96784353256226	-0.00490093370899558	0.00354059832170606	-0.017887907102704	0.00354059832170606	NaN	62.5952606201172
1174	122.593124389648	-36.4979400634766	5.83797359466553	-0.00555028254166245	-0.0227580219507217	0.000293855206109583	-0.00230353930965066	NaN	61.2965621948242
1175	124.541168212891	-35.8485908508301	5.83797359466553	-0.00100484199356288	-0.00457625929266214	-0.00977104809135199	-0.00100484199356288	NaN	62.2705841064453
1176	124.541168212891	-36.1732635498047	5.77303886413574	0.00354059832170606	0.0178262684494257	0.00354059832170606	-0.00847235135734081	NaN	62.2705841064453
1177	123.891822814941	-37.1472854614258	6.03277826309204	0.0272418223321438	0.047696303576231	0.0408781431615353	-0.00197886489331722	NaN	61.9459114074707
1178	124.541168212891	-37.4719619750977	6.22758293151855	0.036657378077507	0.0438002124428749	0.031137915328145	-0.000680167751852423	NaN	62.2705841064453
1179	125.190521240234	-37.7966346740723	5.70810413360596	0.0347093306481838	0.0522417463362217	0.0434755384922028	-3.08191010844894e-05	NaN	62.5952606201172
1180	124.541168212891	-36.1732635498047	5.64316940307617	0.029189869761467	0.0438002124428749	0.0321119390428066	0.00354059832170606	NaN	62.2705841064453
1181	123.242469787598	-36.4979400634766	5.70810413360596	0.0171769186854362	0.0265924744307995	0.00970941036939621	-0.00619963090866804	NaN	61.6212348937988
1182	123.242469787598	-37.4719619750977	5.83797359466553	0.0197743140161037	0.0200989879667759	0.00841071270406246	-0.00684897974133492	NaN	61.6212348937988
1183	122.593124389648	-36.4979400634766	5.96784353256226	0.0100340843200684	0.00970941036939621	0.00483929552137852	0.00743668992072344	NaN	61.2965621948242
1184	123.242469787598	-35.8485908508301	5.70810413360596	0.00970941036939621	0.013930176384747	0.00743668992072344	0.00451462110504508	NaN	61.6212348937988
1185	123.891822814941	-36.4979400634766	5.44836473464966	0.0022419011220336	0.000943203864153475	0.00354059832170606	-0.000355493422830477	NaN	61.9459114074707
1186	123.242469787598	-36.1732635498047	5.25356006622314	-0.0107450718060136	-0.0130177913233638	-0.0230826959013939	-0.00587495695799589	NaN	61.6212348937988
1187	125.839866638184	-37.7966346740723	5.77303886413574	-0.0367190167307854	-0.0428878292441368	-0.0552254542708397	0.00191722682211548	NaN	62.9199333190918
1188	123.891822814941	-36.1732635498047	5.57823419570923	-0.03444629535079	-0.0500306636095047	-0.0503553375601768	0.00159255252219737	NaN	61.9459114074707
1189	125.190521240234	-37.4719619750977	5.96784353256226	-0.0324982516467571	-0.0497059896588326	-0.0516540370881557	0.00159255252219737	NaN	62.5952606201172
1190	123.891822814941	-37.4719619750977	5.83797359466553	-0.0253554154187441	-0.0318489037454128	-0.0324982516467571	0.00321592413820326	NaN	61.9459114074707
1191	126.489219665527	-37.7966346740723	5.51329946517944	-0.0227580219507217	-0.0195112787187099	-0.0266541130840778	-0.00425158534198999	NaN	63.2446098327637
1192	124.541168212891	-36.8226127624512	5.31849479675293	-0.00100484199356288	-0.0136671401560307	-0.0221086721867323	-0.00749832857400179	NaN	62.2705841064453
1193	125.839866638184	-37.7966346740723	5.57823419570923	-0.0100957229733467	-0.0159398596733809	-0.0185372550040483	0.00678734155371785	NaN	62.9199333190918
1194	125.190521240234	-37.4719619750977	5.96784353256226	0.000293855206109583	-0.0279528107494116	-0.00295288790948689	-3.08191010844894e-05	NaN	62.5952606201172
1195	123.891822814941	-37.1472854614258	6.16264820098877	-0.00327756232582033	-0.0204853005707264	-0.0149658378213644	0.000618529506027699	NaN	61.9459114074707
1196	123.242469787598	-35.8485908508301	5.70810413360596	0.0226963832974434	0.0249691028147936	0.00678734155371785	-0.00490093370899558	NaN	61.6212348937988
1197	125.839866638184	-36.4979400634766	5.25356006622314	0.0334106348454952	0.0376313999295235	0.0330859608948231	0.000293855206109583	NaN	62.9199333190918
1198	124.541168212891	-37.1472854614258	5.57823419570923	0.0343846566975117	0.0548391379415989	0.0259431265294552	0.0022419011220336	NaN	62.2705841064453
1199	126.489219665527	-37.4719619750977	5.44836473464966	0.0386054255068302	0.0460729338228703	0.0376313999295235	0.00548864435404539	NaN	63.2446098327637
1200	123.242469787598	-35.8485908508301	5.51329946517944	0.0308132413774729	0.0395794473588467	0.0213976856321096	0.00159255252219737	NaN	61.6212348937988
1201	125.190521240234	-36.4979400634766	6.03277826309204	0.011982130818069	0.0324366129934788	0.0168522447347641	0.00321592413820326	NaN	62.5952606201172
1202	123.242469787598	-36.8226127624512	6.16264820098877	0.0288651939481497	0.0226963832974434	0.0126314787194133	-3.08191010844894e-05	NaN	61.6212348937988
1203	123.891822814941	-36.4979400634766	5.83797359466553	0.00808603875339031	0.0142548503354192	0.00548864435404539	0.0106834331527352	NaN	61.9459114074707
1204	124.541168212891	-35.8485908508301	5.70810413360596	0.0103587592020631	0.01100810803473	0.00743668992072344	0.00483929552137852	NaN	62.2705841064453
1205	124.541168212891	-36.4979400634766	5.70810413360596	0.00841071270406246	0.00970941036939621	0.000618529506027699	0.00808603875339031	NaN	62.2705841064453
1206	121.943778991699	-36.1732635498047	6.5522575378418	-0.0120437685400248	-0.00879702530801296	-0.02697878703475	0.00191722682211548	NaN	60.9718894958496
1207	126.489219665527	-37.7966346740723	6.29251766204834	-0.03444629535079	-0.050680011510849	-0.0480826161801815	0.00354059832170606	NaN	63.2446098327637
1208	124.541168212891	-35.5239143371582	5.64316940307617	-0.0308748781681061	-0.0526280589401722	-0.0393164120614529	-0.00230353930965066	NaN	62.2705841064453
1209	125.839866638184	-37.4719619750977	5.90290880203247	-0.028926832601428	-0.0542514286935329	-0.0399657599627972	0.00191722682211548	NaN	62.9199333190918
1210	124.541168212891	-37.1472854614258	6.03277826309204	-0.023407369852066	-0.0324982516467571	-0.032173577696085	0.00191722682211548	NaN	62.2705841064453
1211	125.190521240234	-37.1472854614258	5.96784353256226	-0.0224333461374044	-0.0172385573387146	-0.0295761823654175	-0.0100957229733467	NaN	62.5952606201172
1212	124.541168212891	-37.7966346740723	5.90290880203247	-0.0104203969240189	-0.0107450718060136	-0.0191866029053926	-0.00197886489331722	NaN	62.2705841064453
1213	125.190521240234	-37.7966346740723	6.42238759994507	-0.0175632312893867	-0.0117190945893526	-0.0350956469774246	0.00483929552137852	NaN	62.5952606201172
1214	123.891822814941	-36.4979400634766	6.03277826309204	-0.00879702530801296	-0.00652430532500148	-0.00652430532500148	0.00191722682211548	NaN	61.9459114074707
1215	121.943778991699	-36.4979400634766	5.90290880203247	-0.0100957229733467	-0.00230353930965066	-0.00684897974133492	0.00191722682211548	NaN	60.9718894958496
1216	120.645080566406	-35.8485908508301	5.90290880203247	0.00711201597005129	0.0175015944987535	0.00451462110504508	0.000293855206109583	NaN	60.3225402832031
1217	121.294425964355	-35.8485908508301	5.77303886413574	0.0321119390428066	0.0512677207589149	0.0470469556748867	-0.00295288790948689	NaN	60.6472129821777
1218	121.294425964355	-37.1472854614258	6.16264820098877	0.0175015944987535	0.0444495603442192	0.0502936989068985	-0.00197886489331722	NaN	60.6472129821777
1219	121.943778991699	-37.7966346740723	6.16264820098877	0.0343846566975117	0.0486703291535378	0.0399041213095188	0.00451462110504508	NaN	60.9718894958496
1220	120.645080566406	-36.1732635498047	5.90290880203247	0.0217223595827818	0.0438002124428749	0.029189869761467	0.00548864435404539	NaN	60.3225402832031
1221	122.593124389648	-36.1732635498047	5.64316940307617	-0.00327756232582033	0.0269171483814716	0.013930176384747	-0.00749832857400179	NaN	61.2965621948242
1222	120.645080566406	-36.4979400634766	6.03277826309204	0.00516396993771195	0.0145795252174139	0.0158782228827477	0.00256657530553639	NaN	60.3225402832031
1223	121.943778991699	-36.1732635498047	6.03277826309204	0.000943203864153475	0.0158782228827477	0.011982130818069	0.00159255252219737	NaN	60.9718894958496
1224	120.645080566406	-35.8485908508301	5.90290880203247	0.0022419011220336	0.00970941036939621	0.0132808275520802	-0.000680167751852423	NaN	60.3225402832031
1225	121.943778991699	-36.8226127624512	5.77303886413574	-0.00197886489331722	0.0152288740500808	0.00256657530553639	-0.00165419070981443	NaN	60.9718894958496
1226	121.943778991699	-36.4979400634766	5.64316940307617	-0.0172385573387146	-0.0211346503347158	-0.0230826959013939	-0.00587495695799589	NaN	60.9718894958496
1227	123.242469787598	-37.1472854614258	5.90290880203247	-0.0451605506241322	-0.0422384813427925	-0.0435371771454811	-0.00912170019000769	NaN	61.6212348937988
1228	119.995727539063	-36.1732635498047	5.77303886413574	-0.0419138073921204	-0.0542514286935329	-0.0510046854615211	0.00581331877037883	NaN	59.9978637695313
1229	123.242469787598	-38.1213111877441	5.96784353256226	-0.0393164120614529	-0.0493813157081604	-0.0412644557654858	0.00191722682211548	NaN	61.6212348937988
1230	121.294425964355	-37.1472854614258	5.70810413360596	-0.0311995539814234	-0.0315242260694504	-0.0292515084147453	0.00418994715437293	NaN	60.6472129821777
1231	123.891822814941	-37.4719619750977	5.96784353256226	-0.0282774847000837	-0.0195112787187099	-0.0318489037454128	-0.000680167751852423	NaN	61.9459114074707
1232	123.242469787598	-37.1472854614258	5.83797359466553	-0.0139918150380254	-0.0113944197073579	-0.0133424662053585	0.000943203864153475	NaN	61.6212348937988
1233	123.891822814941	-37.7966346740723	5.90290880203247	-0.0195112787187099	-0.0188619289547205	-0.00749832857400179	0.011982130818069	NaN	61.9459114074707
1234	123.242469787598	-37.4719619750977	5.96784353256226	-0.00619963090866804	0.00159255252219737	-0.0026282137259841	0.00938473641872406	NaN	61.6212348937988
1235	123.242469787598	-35.8485908508301	5.77303886413574	-0.00652430532500148	-0.000355493422830477	-0.00197886489331722	0.00808603875339031	NaN	61.6212348937988
1236	121.294425964355	-36.1732635498047	5.70810413360596	0.0149041991680861	0.0217223595827818	0.0145795252174139	-0.00879702530801296	NaN	60.6472129821777
1237	124.541168212891	-37.1472854614258	5.77303886413574	0.0285405199974775	0.0450989119708538	0.0486703291535378	0.000293855206109583	NaN	62.2705841064453
1238	123.242469787598	-36.1732635498047	5.77303886413574	0.0314625911414623	0.0486703291535378	0.0431508645415306	0.00841071270406246	NaN	61.6212348937988
1239	124.541168212891	-37.1472854614258	5.90290880203247	0.0350340083241463	0.0512677207589149	0.041852168738842	0.00808603875339031	NaN	62.2705841064453
1240	122.593124389648	-36.1732635498047	5.77303886413574	0.0259431265294552	0.0412028171122074	0.0486703291535378	0.00321592413820326	NaN	61.2965621948242
1241	123.242469787598	-36.8226127624512	5.90290880203247	0.0132808275520802	0.0363327041268349	0.0217223595827818	0.00321592413820326	NaN	61.6212348937988
1242	123.891822814941	-37.1472854614258	6.35745286941528	0.00613799272105098	0.0181509424000978	0.0155535480007529	0.000293855206109583	NaN	61.9459114074707
1243	124.541168212891	-37.1472854614258	6.29251766204834	0.0100340843200684	0.0106834331527352	0.0116574559360743	-0.00165419070981443	NaN	62.2705841064453
1244	122.593124389648	-36.8226127624512	5.77303886413574	0.00776136433705688	0.01100810803473	0.0126314787194133	0.00548864435404539	NaN	61.2965621948242
1245	123.242469787598	-36.1732635498047	5.64316940307617	0.00678734155371785	0.0116574559360743	0.00548864435404539	0.00159255252219737	NaN	61.6212348937988
1246	122.593124389648	-36.4979400634766	5.77303886413574	-0.0156151866540313	-0.0198359526693821	-0.021459324285388	-0.00652430532500148	NaN	61.2965621948242
1247	123.891822814941	-37.1472854614258	5.96784353256226	-0.0393164120614529	-0.0458098985254765	-0.0458098985254765	0.000943203864153475	NaN	61.9459114074707
1248	124.541168212891	-37.1472854614258	5.90290880203247	-0.0393164120614529	-0.0487319678068161	-0.043212503194809	0.00841071270406246	NaN	62.2705841064453
1249	123.242469787598	-35.8485908508301	6.16264820098877	-0.0311995539814234	-0.0467839203774929	-0.0467839203774929	0.00483929552137852	NaN	61.6212348937988
1250	123.242469787598	-36.4979400634766	5.70810413360596	-0.0260047651827335	-0.0311995539814234	-0.0318489037454128	0.00418994715437293	NaN	61.6212348937988
1251	123.891822814941	-36.8226127624512	5.70810413360596	-0.0243813935667276	-0.0172385573387146	-0.0305502042174339	0.000943203864153475	NaN	61.9459114074707
1252	123.891822814941	-36.1732635498047	5.77303886413574	-0.0107450718060136	-0.0130177913233638	-0.0185372550040483	0.00451462110504508	NaN	61.9459114074707
1253	123.242469787598	-36.4979400634766	5.90290880203247	-0.0104203969240189	-0.0201606266200542	-0.0133424662053585	0.00938473641872406	NaN	61.6212348937988
1254	125.190521240234	-37.1472854614258	6.09771347045898	-0.00197886489331722	0.00581331877037883	0.000293855206109583	0.00548864435404539	NaN	62.5952606201172
1255	123.891822814941	-36.8226127624512	5.90290880203247	0.00126787810586393	-0.00749832857400179	-0.00392691092565656	-0.00230353930965066	NaN	61.9459114074707
1256	121.943778991699	-37.1472854614258	5.64316940307617	0.011982130818069	0.0210730116814375	0.0178262684494257	-0.00197886489331722	NaN	60.9718894958496
1257	123.891822814941	-38.4459838867188	5.64316940307617	0.0386054255068302	0.047696303576231	0.0389300994575024	-0.00197886489331722	NaN	61.9459114074707
1258	121.294425964355	-37.1472854614258	5.96784353256226	0.0314625911414623	0.0463976077735424	0.045423585921526	-0.00230353930965066	NaN	60.6472129821777
1259	125.190521240234	-38.4459838867188	6.74706172943115	0.0389300994575024	0.0489950031042099	0.0434755384922028	0.00126787810586393	NaN	62.5952606201172
1260	123.242469787598	-37.1472854614258	6.87693166732788	0.0330859608948231	0.0249691028147936	0.0295145437121391	0.00418994715437293	NaN	61.6212348937988
1261	123.242469787598	-37.4719619750977	5.90290880203247	0.0194496400654316	0.0210730116814375	0.012956153601408	-0.00295288790948689	NaN	61.6212348937988
1262	124.541168212891	-37.4719619750977	5.44836473464966	0.0106834331527352	0.00808603875339031	0.0123068047687411	-0.0104203969240189	NaN	62.2705841064453
1263	123.242469787598	-38.1213111877441	5.44836473464966	0.01100810803473	0.00516396993771195	0.00938473641872406	0.000293855206109583	NaN	61.6212348937988
1264	121.943778991699	-37.7966346740723	5.90290880203247	0.00743668992072344	0.00386527273803949	0.0142548503354192	0.00256657530553639	NaN	60.9718894958496
1265	125.190521240234	-38.1213111877441	6.5522575378418	0.0100340843200684	-0.00457625929266214	0.00743668992072344	0.00386527273803949	NaN	62.5952606201172
1266	123.242469787598	-37.7966346740723	6.8119969367981	-0.0195112787187099	-0.0159398596733809	-0.0217839982360601	-0.00360223650932312	NaN	61.6212348937988
1267	125.190521240234	-38.4459838867188	6.03277826309204	-0.0334722734987736	-0.055874802172184	-0.0526280589401722	0.00256657530553639	NaN	62.5952606201172
1268	122.593124389648	-37.7966346740723	5.77303886413574	-0.0286021586507559	-0.0497059896588326	-0.0412644557654858	0.00483929552137852	NaN	61.2965621948242
1269	123.242469787598	-37.7966346740723	6.03277826309204	-0.0279528107494116	-0.0454852245748043	-0.0350956469774246	0.00678734155371785	NaN	61.6212348937988
1270	125.190521240234	-38.4459838867188	6.09771347045898	-0.0276281367987394	-0.043212503194809	-0.0198359526693821	-0.00230353930965066	NaN	62.5952606201172
1271	124.541168212891	-38.4459838867188	6.29251766204834	-0.0188619289547205	-0.043212503194809	-0.0191866029053926	-3.08191010844894e-05	NaN	62.2705841064453
1272	125.190521240234	-38.4459838867188	6.42238759994507	-0.0117190945893526	-0.0363943427801132	-0.0139918150380254	-0.00522560812532902	NaN	62.5952606201172
1273	125.190521240234	-38.7706604003906	5.83797359466553	-0.0113944197073579	-0.0406151078641415	-0.00814767740666866	-0.00879702530801296	NaN	62.5952606201172
1274	122.593124389648	-37.1472854614258	5.57823419570923	0.00354059832170606	-0.00392691092565656	-0.00457625929266214	0.00321592413820326	NaN	61.2965621948242
1275	123.242469787598	-36.8226127624512	5.77303886413574	0.00581331877037883	0.00191722682211548	0.000293855206109583	-0.00490093370899558	NaN	61.6212348937988
1276	123.242469787598	-36.8226127624512	5.83797359466553	0.0100340843200684	0.0178262684494257	0.0123068047687411	-0.00912170019000769	NaN	61.6212348937988
1277	125.190521240234	-37.7966346740723	6.03277826309204	0.0382807515561581	0.0447742342948914	0.0382807515561581	-0.00490093370899558	NaN	62.5952606201172
1278	123.242469787598	-36.8226127624512	6.35745286941528	0.0321119390428066	0.0486703291535378	0.0181509424000978	0.000293855206109583	NaN	61.6212348937988
1279	125.839866638184	-37.4719619750977	6.16264820098877	0.0467222817242146	0.0506183728575706	0.0496443510055542	0.00191722682211548	NaN	62.9199333190918
1280	122.593124389648	-36.4979400634766	5.83797359466553	0.0321119390428066	0.0288651939481497	0.0262678004801273	-0.000355493422830477	NaN	61.2965621948242
1281	123.891822814941	-36.8226127624512	5.96784353256226	0.0363327041268349	0.0265924744307995	0.0149041991680861	-0.00490093370899558	NaN	61.9459114074707
1282	124.541168212891	-37.7966346740723	6.03277826309204	0.0123068047687411	0.0191249661147594	0.00678734155371785	-0.00879702530801296	NaN	62.2705841064453
1283	124.541168212891	-37.4719619750977	5.90290880203247	0.00841071270406246	0.0106834331527352	0.00613799272105098	0.00776136433705688	NaN	62.2705841064453
1284	123.242469787598	-37.4719619750977	6.09771347045898	0.0145795252174139	0.0100340843200684	0.00386527273803949	0.00873538758605719	NaN	61.6212348937988
1285	122.593124389648	-36.4979400634766	5.44836473464966	0.00386527273803949	0.0126314787194133	0.0022419011220336	0.00776136433705688	NaN	61.2965621948242
1286	123.242469787598	-36.4979400634766	5.70810413360596	-0.0175632312893867	-0.0185372550040483	-0.0250307414680719	-0.000680167751852423	NaN	61.6212348937988
1287	122.593124389648	-36.8226127624512	5.70810413360596	-0.0273034609854221	-0.0428878292441368	-0.0419138073921204	-0.000355493422830477	NaN	61.2965621948242
1288	123.242469787598	-37.4719619750977	6.09771347045898	-0.0334722734987736	-0.0497059896588326	-0.0487319678068161	0.00321592413820326	NaN	61.6212348937988
1289	123.891822814941	-37.1472854614258	5.96784353256226	-0.0324982516467571	-0.0510046854615211	-0.0419138073921204	0.0100340843200684	NaN	61.9459114074707
1290	123.242469787598	-36.8226127624512	5.96784353256226	-0.0191866029053926	-0.0279528107494116	-0.0276281367987394	0.00581331877037883	NaN	61.6212348937988
1291	122.593124389648	-36.4979400634766	5.77303886413574	-0.0188619289547205	-0.0263294391334057	-0.0253554154187441	-0.00587495695799589	NaN	61.2965621948242
1292	122.593124389648	-36.8226127624512	5.70810413360596	-0.0104203969240189	-0.0117190945893526	-0.0217839982360601	0.00126787810586393	NaN	61.2965621948242
1293	123.242469787598	-36.8226127624512	5.64316940307617	-3.08191010844894e-05	-0.02697878703475	-0.0107450718060136	0.000293855206109583	NaN	61.6212348937988
1294	123.891822814941	-37.7966346740723	6.03277826309204	0.000943203864153475	-0.00944637414067984	-0.00425158534198999	0.00841071270406246	NaN	61.9459114074707
1295	122.593124389648	-36.8226127624512	5.51329946517944	0.00548864435404539	-0.00295288790948689	0.00776136433705688	-0.000355493422830477	NaN	61.2965621948242
1296	122.593124389648	-36.8226127624512	5.77303886413574	0.0175015944987535	0.0269171483814716	0.00808603875339031	-0.0026282137259841	NaN	61.2965621948242
1297	123.891822814941	-36.4979400634766	5.38343000411987	0.0330859608948231	0.0535404421389103	0.0301638916134834	-0.00165419070981443	NaN	61.9459114074707
1298	125.190521240234	-37.4719619750977	5.64316940307617	0.0389300994575024	0.0509430468082428	0.0428261905908585	0.00483929552137852	NaN	62.5952606201172
1299	123.891822814941	-36.1732635498047	5.51329946517944	0.0386054255068302	0.0519170723855495	0.0408781431615353	0.00191722682211548	NaN	61.9459114074707
1300	122.593124389648	-37.1472854614258	5.83797359466553	0.0379560738801956	0.0512677207589149	0.0340599827468395	0.01100810803473	NaN	61.2965621948242
1301	125.190521240234	-37.1472854614258	6.03277826309204	0.020423661917448	0.0246444288641214	0.0106834331527352	-3.08191010844894e-05	NaN	62.5952606201172
1302	123.242469787598	-37.7966346740723	6.03277826309204	0.00126787810586393	0.0220470335334539	0.00938473641872406	0.000293855206109583	NaN	61.6212348937988
1303	124.541168212891	-37.4719619750977	5.44836473464966	0.0149041991680861	0.0188002903014421	0.00451462110504508	-0.00555028254166245	NaN	62.2705841064453
1304	124.541168212891	-37.4719619750977	5.64316940307617	0.00808603875339031	0.0106834331527352	0.00711201597005129	0.00678734155371785	NaN	62.2705841064453
1305	125.190521240234	-37.1472854614258	5.70810413360596	0.00548864435404539	0.0188002903014421	-0.00360223650932312	-0.00197886489331722	NaN	62.5952606201172
1306	123.891822814941	-37.1472854614258	5.90290880203247	-0.0217839982360601	-0.0169138833880424	-0.0311995539814234	-0.00457625929266214	NaN	61.9459114074707
1307	124.541168212891	-37.1472854614258	5.83797359466553	-0.0354203209280968	-0.0422384813427925	-0.0487319678068161	-0.000680167751852423	NaN	62.2705841064453
1308	123.242469787598	-37.1472854614258	5.64316940307617	-0.0406151078641415	-0.0461345724761486	-0.0428878292441368	0.00159255252219737	NaN	61.6212348937988
1309	123.242469787598	-36.1732635498047	5.31849479675293	-0.0399657599627972	-0.0383423902094364	-0.0471085943281651	-0.000355493422830477	NaN	61.6212348937988
1310	123.242469787598	-36.4979400634766	5.77303886413574	-0.021459324285388	-0.0328229255974293	-0.028926832601428	0.000618529506027699	NaN	61.6212348937988
1311	123.242469787598	-35.5239143371582	5.70810413360596	-0.0117190945893526	-0.0198359526693821	-0.0224333461374044	-0.0139918150380254	NaN	61.6212348937988
1312	124.541168212891	-36.4979400634766	5.90290880203247	-0.0185372550040483	-0.00717365415766835	-0.0237320438027382	-0.0117190945893526	NaN	62.2705841064453
1313	123.242469787598	-35.8485908508301	5.64316940307617	-0.00749832857400179	-0.00165419070981443	-0.0107450718060136	-0.00977104809135199	NaN	61.6212348937988
1314	123.891822814941	-37.1472854614258	5.83797359466553	-0.00782300252467394	-0.0143164889886975	-0.0133424662053585	0.000943203864153475	NaN	61.9459114074707
1315	124.541168212891	-37.1472854614258	5.44836473464966	0.00191722682211548	-0.00457625929266214	0.00126787810586393	-0.0104203969240189	NaN	62.2705841064453
1316	124.541168212891	-37.7966346740723	5.70810413360596	0.00938473641872406	0.0136055024340749	0.00678734155371785	-0.00619963090866804	NaN	62.2705841064453
1317	123.242469787598	-36.1732635498047	5.31849479675293	0.036657378077507	0.0535404421389103	0.0548391379415989	-0.0117190945893526	NaN	61.6212348937988
1318	125.190521240234	-37.4719619750977	5.70810413360596	0.029189869761467	0.041852168738842	0.0567871853709221	0.00256657530553639	NaN	62.5952606201172
1319	123.891822814941	-35.8485908508301	5.90290880203247	0.0369820520281792	0.0460729338228703	0.0389300994575024	-0.00619963090866804	NaN	61.9459114074707
1320	123.242469787598	-36.4979400634766	6.22758293151855	0.0379560738801956	0.0450989119708538	0.0230210572481155	-0.0026282137259841	NaN	61.6212348937988
1321	123.242469787598	-36.8226127624512	5.96784353256226	0.01847561635077	0.0282158460468054	0.0175015944987535	-0.00587495695799589	NaN	61.6212348937988
1322	125.190521240234	-37.7966346740723	5.90290880203247	0.00613799272105098	0.0197743140161037	0.0103587592020631	-0.00132951640989631	NaN	62.5952606201172
1323	123.891822814941	-36.8226127624512	5.83797359466553	0.00743668992072344	0.013930176384747	0.0191249661147594	-0.00717365415766835	NaN	61.9459114074707
1324	123.242469787598	-36.8226127624512	5.83797359466553	0.00970941036939621	0.0152288740500808	0.00126787810586393	0.000943203864153475	NaN	61.6212348937988
1325	123.891822814941	-35.8485908508301	5.77303886413574	0.00516396993771195	0.0132808275520802	0.0103587592020631	-0.00587495695799589	NaN	61.9459114074707
1326	122.593124389648	-36.4979400634766	6.03277826309204	-0.0276281367987394	-0.023407369852066	-0.0208099745213985	-0.00295288790948689	NaN	61.2965621948242
1327	123.242469787598	-35.5239143371582	5.77303886413574	-0.0370436906814575	-0.0438618510961533	-0.0471085943281651	-0.00879702530801296	NaN	61.6212348937988
1328	125.190521240234	-37.4719619750977	6.09771347045898	-0.0389917381107807	-0.0383423902094364	-0.0451605506241322	0.00516396993771195	NaN	62.5952606201172
1329	123.891822814941	-37.1472854614258	5.96784353256226	-0.0354203209280968	-0.0464592464268208	-0.0393164120614529	0.000618529506027699	NaN	61.9459114074707
1330	121.943778991699	-36.1732635498047	5.57823419570923	-0.0224333461374044	-0.028926832601428	-0.0435371771454811	0.0022419011220336	NaN	60.9718894958496
1331	123.242469787598	-36.1732635498047	5.96784353256226	-0.023407369852066	-0.0221086721867323	-0.0247060675173998	-0.00425158534198999	NaN	61.6212348937988
1332	124.541168212891	-36.4979400634766	6.03277826309204	-0.0185372550040483	-0.0139918150380254	-0.0201606266200542	0.00548864435404539	NaN	62.2705841064453
1333	121.294425964355	-36.1732635498047	5.57823419570923	-0.00100484199356288	-0.0247060675173998	-0.0100957229733467	0.000943203864153475	NaN	60.6472129821777
1334	124.541168212891	-36.8226127624512	5.57823419570923	-0.00425158534198999	0.00159255252219737	-0.0120437685400248	0.00646266713738441	NaN	62.2705841064453
1335	123.891822814941	-36.8226127624512	5.90290880203247	-0.00684897974133492	0.00581331877037883	0.00321592413820326	-0.000355493422830477	NaN	61.9459114074707
1336	123.242469787598	-36.4979400634766	5.70810413360596	0.0100340843200684	0.0217223595827818	0.00289124972186983	-0.00165419070981443	NaN	61.6212348937988
1337	121.943778991699	-35.8485908508301	5.64316940307617	0.0360080301761627	0.0480209775269032	0.0343846566975117	0.00191722682211548	NaN	60.9718894958496
1338	124.541168212891	-38.1213111877441	6.29251766204834	0.029189869761467	0.047696303576231	0.041852168738842	0.00776136433705688	NaN	62.2705841064453
1339	123.242469787598	-36.4979400634766	5.77303886413574	0.0317872650921345	0.0496443510055542	0.0431508645415306	0.00354059832170606	NaN	61.6212348937988
1340	123.242469787598	-36.4979400634766	5.77303886413574	0.0158782228827477	0.047696303576231	0.025618452578783	0.0142548503354192	NaN	61.6212348937988
1341	121.943778991699	-36.4979400634766	5.90290880203247	0.0165275707840919	0.0301638916134834	0.0168522447347641	0.00321592413820326	NaN	60.9718894958496
1342	122.593124389648	-36.8226127624512	5.70810413360596	0.00548864435404539	0.0262678004801273	-0.000355493422830477	-0.00392691092565656	NaN	61.2965621948242
1343	121.294425964355	-35.8485908508301	6.09771347045898	0.00256657530553639	0.013930176384747	0.013930176384747	0.00256657530553639	NaN	60.6472129821777
1344	122.593124389648	-36.4979400634766	6.16264820098877	0.000618529506027699	0.013930176384747	0.00516396993771195	0.00646266713738441	NaN	61.2965621948242
1345	120.645080566406	-35.5239143371582	5.70810413360596	0.00289124972186983	0.00483929552137852	-0.00100484199356288	0.00711201597005129	NaN	60.3225402832031
1346	122.593124389648	-36.4979400634766	5.70810413360596	-0.0198359526693821	-0.00652430532500148	-0.0243813935667276	-0.00197886489331722	NaN	61.2965621948242
1347	121.294425964355	-36.1732635498047	5.51329946517944	-0.0425631552934647	-0.0419138073921204	-0.0438618510961533	0.00321592413820326	NaN	60.6472129821777
1348	121.294425964355	-37.4719619750977	5.70810413360596	-0.0438618510961533	-0.0493813157081604	-0.0415891297161579	0.0149041991680861	NaN	60.6472129821777
1349	122.593124389648	-37.4719619750977	5.83797359466553	-0.038017712533474	-0.0474332682788372	-0.0409397818148136	0.00191722682211548	NaN	61.2965621948242
1350	122.593124389648	-36.4979400634766	6.16264820098877	-0.0276281367987394	-0.0331475995481014	-0.0337969474494457	0.00289124972186983	NaN	61.2965621948242
1351	119.995727539063	-36.1732635498047	5.64316940307617	-0.0250307414680719	-0.0263294391334057	-0.0156151866540313	-0.00327756232582033	NaN	59.9978637695313
1352	120.645080566406	-36.4979400634766	5.31849479675293	-0.0240567177534103	-0.0253554154187441	-0.0188619289547205	-0.000355493422830477	NaN	60.3225402832031
1353	119.346382141113	-35.8485908508301	5.57823419570923	-0.0133424662053585	-0.0172385573387146	-0.00522560812532902	-0.00295288790948689	NaN	59.6731910705566
1354	123.242469787598	-37.7966346740723	6.03277826309204	-0.0120437685400248	-0.0195112787187099	-0.00977104809135199	0.0022419011220336	NaN	61.6212348937988
1355	122.593124389648	-37.1472854614258	6.09771347045898	-0.00879702530801296	0.00678734155371785	-0.000680167751852423	0.00548864435404539	NaN	61.2965621948242
1356	121.294425964355	-36.4979400634766	5.77303886413574	0.00516396993771195	0.0230210572481155	0.00191722682211548	-0.00197886489331722	NaN	60.6472129821777
1357	119.995727539063	-36.1732635498047	5.44836473464966	0.0168522447347641	0.0532157681882381	0.0181509424000978	0.00256657530553639	NaN	59.9978637695313
1358	123.891822814941	-38.1213111877441	5.77303886413574	0.0288651939481497	0.0447742342948914	0.0463976077735424	0.00938473641872406	NaN	61.9459114074707
1359	122.593124389648	-37.1472854614258	5.77303886413574	0.0298392176628113	0.0506183728575706	0.0457482598721981	0.000943203864153475	NaN	61.2965621948242
1360	121.294425964355	-36.4979400634766	5.83797359466553	0.0373067259788513	0.0444495603442192	0.0207483377307653	0.00451462110504508	NaN	60.6472129821777
1361	120.645080566406	-35.8485908508301	5.77303886413574	0.00841071270406246	0.0282158460468054	0.0165275707840919	-0.00652430532500148	NaN	60.3225402832031
1362	122.593124389648	-36.4979400634766	6.16264820098877	-0.00100484199356288	0.0239950809627771	0.00873538758605719	0.00289124972186983	NaN	61.2965621948242
1363	120.645080566406	-36.4979400634766	5.57823419570923	0.00711201597005129	0.0100340843200684	0.0123068047687411	0.00678734155371785	NaN	60.3225402832031
1364	121.943778991699	-36.8226127624512	5.77303886413574	0.00743668992072344	0.00970941036939621	0.00418994715437293	0.000293855206109583	NaN	60.9718894958496
1365	122.593124389648	-37.4719619750977	5.70810413360596	-0.00165419070981443	0.00743668992072344	0.00646266713738441	0.00126787810586393	NaN	61.2965621948242
1366	123.242469787598	-36.4979400634766	5.96784353256226	-0.0224333461374044	-0.0162645354866982	-0.028926832601428	-0.00847235135734081	NaN	61.6212348937988
1367	123.242469787598	-37.1472854614258	5.90290880203247	-0.0386670641601086	-0.0412644557654858	-0.0503553375601768	-0.00100484199356288	NaN	61.6212348937988
1368	123.242469787598	-36.1732635498047	6.09771347045898	-0.0383423902094364	-0.050680011510849	-0.0406151078641415	-0.000355493422830477	NaN	61.6212348937988
1369	123.891822814941	-37.7966346740723	5.83797359466553	-0.0363943427801132	-0.0471085943281651	-0.0467839203774929	-0.00490093370899558	NaN	61.9459114074707
1370	123.242469787598	-37.7966346740723	5.64316940307617	-0.0311995539814234	-0.0318489037454128	-0.03444629535079	-0.00749832857400179	NaN	61.6212348937988
1371	123.242469787598	-36.8226127624512	5.44836473464966	-0.0139918150380254	-0.0217839982360601	-0.0276281367987394	-0.0130177913233638	NaN	61.6212348937988
1372	122.593124389648	-36.8226127624512	5.51329946517944	-0.0133424662053585	-0.00944637414067984	-0.0221086721867323	-0.00912170019000769	NaN	61.2965621948242
1373	123.891822814941	-36.8226127624512	5.64316940307617	-0.0120437685400248	-0.00295288790948689	-0.0185372550040483	-0.00522560812532902	NaN	61.9459114074707
1374	125.190521240234	-37.4719619750977	6.03277826309204	-0.0113944197073579	-0.00814767740666866	-0.0169138833880424	0.000618529506027699	NaN	62.5952606201172
1375	123.891822814941	-37.7966346740723	5.64316940307617	-0.00587495695799589	-0.00165419070981443	-0.0185372550040483	-0.000355493422830477	NaN	61.9459114074707
1376	122.593124389648	-36.4979400634766	5.44836473464966	-0.0100957229733467	0.0171769186854362	-0.0123684434220195	0.00354059832170606	NaN	61.2965621948242
1377	121.943778991699	-36.4979400634766	5.57823419570923	0.0363327041268349	0.0522417463362217	0.0499690249562263	0.00159255252219737	NaN	60.9718894958496
1378	123.891822814941	-37.1472854614258	6.16264820098877	0.0343846566975117	0.0470469556748867	0.0438002124428749	0.00191722682211548	NaN	61.9459114074707
1379	123.242469787598	-37.4719619750977	6.16264820098877	0.0379560738801956	0.0519170723855495	0.0444495603442192	0.00418994715437293	NaN	61.6212348937988
1380	124.541168212891	-37.1472854614258	5.64316940307617	0.0243197549134493	0.0382807515561581	0.0347093306481838	0.00711201597005129	NaN	62.2705841064453
1381	121.943778991699	-37.1472854614258	5.38343000411987	0.0213976856321096	0.0353586822748184	0.0194496400654316	0.000943203864153475	NaN	60.9718894958496
1382	124.541168212891	-36.1732635498047	5.44836473464966	0.011982130818069	0.0158782228827477	0.00289124972186983	-0.00490093370899558	NaN	62.2705841064453
1383	122.593124389648	-36.8226127624512	5.77303886413574	0.0152288740500808	0.0152288740500808	0.0149041991680861	-0.00197886489331722	NaN	61.2965621948242
1384	123.242469787598	-36.8226127624512	5.77303886413574	0.00873538758605719	0.0158782228827477	0.00776136433705688	0.00418994715437293	NaN	61.6212348937988
1385	124.541168212891	-37.7966346740723	6.03277826309204	0.0132808275520802	0.00581331877037883	0.00483929552137852	0.00321592413820326	NaN	62.2705841064453
1386	123.891822814941	-36.8226127624512	5.57823419570923	-0.0133424662053585	-0.0110697457566857	-0.0175632312893867	-0.00457625929266214	NaN	61.9459114074707
1387	124.541168212891	-37.7966346740723	5.38343000411987	-0.0367190167307854	-0.0435371771454811	-0.0500306636095047	0.00289124972186983	NaN	62.2705841064453
1388	122.593124389648	-36.8226127624512	5.31849479675293	-0.0334722734987736	-0.039641086012125	-0.0331475995481014	-0.00457625929266214	NaN	61.2965621948242
1389	124.541168212891	-37.7966346740723	6.03277826309204	-0.0341216214001179	-0.0438618510961533	-0.0337969474494457	0.00613799272105098	NaN	62.2705841064453
1390	125.190521240234	-37.1472854614258	5.83797359466553	-0.0217839982360601	-0.032173577696085	-0.032173577696085	-0.00100484199356288	NaN	62.5952606201172
1391	122.593124389648	-36.8226127624512	6.03277826309204	-0.0133424662053585	-0.0195112787187099	-0.0237320438027382	-0.00652430532500148	NaN	61.2965621948242
1392	123.891822814941	-37.1472854614258	6.03277826309204	-0.0165892094373703	0.00451462110504508	-0.021459324285388	-0.000355493422830477	NaN	61.9459114074707
1393	123.242469787598	-36.4979400634766	5.77303886413574	-0.00684897974133492	-0.0126931173726916	-0.00814767740666866	-0.00457625929266214	NaN	61.6212348937988
1394	125.190521240234	-37.7966346740723	5.83797359466553	-0.00327756232582033	-0.00490093370899558	-0.0113944197073579	0.000943203864153475	NaN	62.5952606201172
1395	123.891822814941	-39.0953330993652	6.09771347045898	-0.000680167751852423	-0.00100484199356288	0.00776136433705688	-0.00132951640989631	NaN	61.9459114074707
1396	123.242469787598	-37.1472854614258	5.70810413360596	0.0194496400654316	0.0207483377307653	0.0126314787194133	-0.00392691092565656	NaN	61.6212348937988
1397	124.541168212891	-37.1472854614258	6.03277826309204	0.0408781431615353	0.0486703291535378	0.0386054255068302	0.00646266713738441	NaN	62.2705841064453
1398	123.242469787598	-36.8226127624512	5.96784353256226	0.0334106348454952	0.0450989119708538	0.0324366129934788	0.00386527273803949	NaN	61.6212348937988
1399	123.891822814941	-37.7966346740723	5.83797359466553	0.0447742342948914	0.0460729338228703	0.0434755384922028	0.00386527273803949	NaN	61.9459114074707
1400	123.242469787598	-37.1472854614258	5.64316940307617	0.0392547734081745	0.0431508645415306	0.0321119390428066	-0.00230353930965066	NaN	61.6212348937988
1401	122.593124389648	-37.4719619750977	5.83797359466553	0.0210730116814375	0.0272418223321438	0.0213976856321096	-0.00490093370899558	NaN	61.2965621948242
1402	122.593124389648	-37.1472854614258	5.77303886413574	0.0168522447347641	0.0188002903014421	0.00938473641872406	0.00159255252219737	NaN	61.2965621948242
1403	122.593124389648	-37.1472854614258	6.16264820098877	0.011982130818069	0.0158782228827477	0.0149041991680861	-0.00197886489331722	NaN	61.2965621948242
1404	124.541168212891	-37.7966346740723	5.70810413360596	0.0103587592020631	0.000293855206109583	0.0106834331527352	0.0022419011220336	NaN	62.2705841064453
1405	123.891822814941	-38.4459838867188	5.77303886413574	0.00776136433705688	-0.00717365415766835	0.00841071270406246	-0.00100484199356288	NaN	61.9459114074707
1406	123.242469787598	-37.4719619750977	5.44836473464966	-0.0130177913233638	-0.0149658378213644	-0.0266541130840778	0.000618529506027699	NaN	61.6212348937988
1407	123.891822814941	-37.7966346740723	5.57823419570923	-0.0409397818148136	-0.0451605506241322	-0.0529527328908443	-0.00490093370899558	NaN	61.9459114074707
1408	123.242469787598	-37.1472854614258	5.64316940307617	-0.0302255302667618	-0.0523033849895	-0.0409397818148136	0.00678734155371785	NaN	61.6212348937988
1409	125.190521240234	-38.4459838867188	6.09771347045898	-0.0295761823654175	-0.0536020807921886	-0.0357449948787689	0.00386527273803949	NaN	62.5952606201172
1410	124.541168212891	-38.7706604003906	5.44836473464966	-0.0172385573387146	-0.0383423902094364	-0.0299008563160896	0.0022419011220336	NaN	62.2705841064453
1411	123.242469787598	-37.4719619750977	5.64316940307617	-0.0149658378213644	-0.0286021586507559	-0.0243813935667276	-0.00197886489331722	NaN	61.6212348937988
1412	123.891822814941	-38.1213111877441	5.51329946517944	-0.0100957229733467	-0.0172385573387146	-0.0169138833880424	-0.00522560812532902	NaN	61.9459114074707
1413	124.541168212891	-38.4459838867188	5.51329946517944	-0.00782300252467394	-0.0299008563160896	-0.0117190945893526	0.00516396993771195	NaN	62.2705841064453
1414	125.839866638184	-39.4200057983398	5.77303886413574	-0.00425158534198999	-0.0286021586507559	-0.00749832857400179	0.00516396993771195	NaN	62.9199333190918
1415	123.891822814941	-38.7706604003906	6.29251766204834	-0.00165419070981443	-0.00392691092565656	-0.00652430532500148	0.00321592413820326	NaN	61.9459114074707
1416	123.242469787598	-37.7966346740723	5.70810413360596	0.0191249661147594	0.0106834331527352	0.013930176384747	-0.00457625929266214	NaN	61.6212348937988
1417	126.489219665527	-39.4200057983398	5.83797359466553	0.0278911720961332	0.0431508645415306	0.031137915328145	0.00354059832170606	NaN	63.2446098327637
1418	122.593124389648	-37.7966346740723	5.44836473464966	0.0337353087961674	0.0421768426895142	0.0480209775269032	0.00548864435404539	NaN	61.2965621948242
1419	125.839866638184	-38.4459838867188	5.77303886413574	0.0376313999295235	0.045423585921526	0.0470469556748867	0.0126314787194133	NaN	62.9199333190918
1420	124.541168212891	-37.7966346740723	6.03277826309204	0.0343846566975117	0.0340599827468395	0.0285405199974775	0.0243197549134493	NaN	62.2705841064453
1421	122.593124389648	-38.1213111877441	6.22758293151855	0.0210730116814375	0.0239950809627771	0.013930176384747	0.00548864435404539	NaN	61.2965621948242
1422	123.242469787598	-37.4719619750977	5.70810413360596	0.0165275707840919	0.01100810803473	0.00678734155371785	0.000943203864153475	NaN	61.6212348937988
1423	122.593124389648	-37.7966346740723	5.70810413360596	0.00906006153672934	-0.000355493422830477	0.013930176384747	0.00646266713738441	NaN	61.2965621948242
1424	123.242469787598	-37.7966346740723	5.70810413360596	0.01100810803473	0.00613799272105098	0.00613799272105098	0.00581331877037883	NaN	61.6212348937988
1425	123.891822814941	-38.7706604003906	6.16264820098877	0.00516396993771195	0.00386527273803949	0.00321592413820326	0.0158782228827477	NaN	61.9459114074707
1426	123.242469787598	-37.4719619750977	5.83797359466553	-0.0136671401560307	-0.0237320438027382	-0.0201606266200542	-0.00165419070981443	NaN	61.6212348937988
1427	124.541168212891	-38.4459838867188	6.42238759994507	-0.0402904339134693	-0.048407293856144	-0.0471085943281651	0.00256657530553639	NaN	62.2705841064453
1428	122.593124389648	-37.1472854614258	5.77303886413574	-0.0302255302667618	-0.0497059896588326	-0.0451605506241322	0.00646266713738441	NaN	61.2965621948242
1429	123.242469787598	-38.1213111877441	6.03277826309204	-0.0240567177534103	-0.0480826161801815	-0.0324982516467571	0.000293855206109583	NaN	61.6212348937988
1430	125.190521240234	-38.4459838867188	6.03277826309204	-0.0182125810533762	-0.0389917381107807	-0.0383423902094364	-0.00425158534198999	NaN	62.5952606201172
1431	125.190521240234	-37.1472854614258	5.90290880203247	-0.0195112787187099	-0.023407369852066	-0.0204853005707264	-0.00749832857400179	NaN	62.5952606201172
1432	123.891822814941	-37.1472854614258	5.90290880203247	-0.0130177913233638	-0.0136671401560307	-0.023407369852066	-0.0120437685400248	NaN	61.9459114074707
1433	125.190521240234	-38.1213111877441	6.22758293151855	-0.00457625929266214	-0.0273034609854221	-0.00912170019000769	0.00289124972186983	NaN	62.5952606201172
1434	123.891822814941	-38.1213111877441	5.96784353256226	-0.00100484199356288	-0.0136671401560307	-0.00977104809135199	-0.000680167751852423	NaN	61.9459114074707
1435	123.891822814941	-37.7966346740723	6.03277826309204	0.00321592413820326	0.0022419011220336	0.00808603875339031	-0.00100484199356288	NaN	61.9459114074707
1436	123.891822814941	-37.1472854614258	5.77303886413574	0.013930176384747	0.0162028968334198	0.0168522447347641	-0.00197886489331722	NaN	61.9459114074707
1437	123.242469787598	-37.4719619750977	5.64316940307617	0.025618452578783	0.0463976077735424	0.0272418223321438	-0.00944637414067984	NaN	61.6212348937988
1438	122.593124389648	-36.4979400634766	5.83797359466553	0.0373067259788513	0.0434755384922028	0.052891094237566	-0.0110697457566857	NaN	61.2965621948242
1439	125.190521240234	-38.1213111877441	6.48732233047485	0.0373067259788513	0.0483456552028656	0.047696303576231	0.00126787810586393	NaN	62.5952606201172
1440	124.541168212891	-36.8226127624512	5.64316940307617	0.0347093306481838	0.0470469556748867	0.0376313999295235	-0.00977104809135199	NaN	62.2705841064453
1441	123.891822814941	-36.4979400634766	5.51329946517944	0.0142548503354192	0.0376313999295235	0.0165275707840919	-0.0123684434220195	NaN	61.9459114074707
1442	122.593124389648	-36.8226127624512	5.77303886413574	0.0136055024340749	0.0181509424000978	0.01100810803473	-0.00360223650932312	NaN	61.2965621948242
1443	123.891822814941	-35.8485908508301	5.44836473464966	0.00548864435404539	0.0136055024340749	0.0155535480007529	0.0259431265294552	NaN	61.9459114074707
1444	124.541168212891	-37.1472854614258	5.44836473464966	0.0165275707840919	0.00841071270406246	0.0136055024340749	0.0142548503354192	NaN	62.2705841064453
1445	125.839866638184	-37.1472854614258	5.77303886413574	0.00451462110504508	0.0116574559360743	0.00386527273803949	0.00646266713738441	NaN	62.9199333190918
1446	123.891822814941	-36.1732635498047	5.44836473464966	-0.00749832857400179	-0.00555028254166245	-0.0263294391334057	-0.000680167751852423	NaN	61.9459114074707
1447	125.190521240234	-37.4719619750977	5.51329946517944	-0.0415891297161579	-0.0438618510961533	-0.0526280589401722	-0.000680167751852423	NaN	62.5952606201172
1448	123.242469787598	-36.4979400634766	5.57823419570923	-0.0337969474494457	-0.0435371771454811	-0.0412644557654858	0.00386527273803949	NaN	61.6212348937988
1449	125.839866638184	-37.1472854614258	5.96784353256226	-0.0282774847000837	-0.0510046854615211	-0.0412644557654858	0.00126787810586393	NaN	62.9199333190918
1450	125.190521240234	-37.1472854614258	5.70810413360596	-0.0263294391334057	-0.0266541130840778	-0.0357449948787689	0.00321592413820326	NaN	62.5952606201172
1451	124.541168212891	-36.8226127624512	5.77303886413574	-0.00749832857400179	-0.0185372550040483	-0.0211346503347158	0.00451462110504508	NaN	62.2705841064453
1452	125.190521240234	-37.1472854614258	5.18862533569336	-0.0146411629393697	-0.0159398596733809	-0.0237320438027382	0.000618529506027699	NaN	62.5952606201172
1453	124.541168212891	-36.8226127624512	5.57823419570923	-0.00490093370899558	-3.08191010844894e-05	-0.017887907102704	0.00191722682211548	NaN	62.2705841064453
1454	125.190521240234	-37.1472854614258	5.51329946517944	-0.00587495695799589	-0.0143164889886975	-0.00327756232582033	-0.00327756232582033	NaN	62.5952606201172
1455	123.242469787598	-37.1472854614258	5.90290880203247	0.00191722682211548	0.00776136433705688	-0.00879702530801296	-0.00977104809135199	NaN	61.6212348937988
1456	123.242469787598	-36.4979400634766	5.44836473464966	0.0239950809627771	0.0252937767654657	0.0155535480007529	-0.00457625929266214	NaN	61.6212348937988
1457	125.190521240234	-37.4719619750977	5.96784353256226	0.0314625911414623	0.045423585921526	0.0246444288641214	-0.00392691092565656	NaN	62.5952606201172
1458	124.541168212891	-36.1732635498047	5.44836473464966	0.0399041213095188	0.0506183728575706	0.0343846566975117	0.00581331877037883	NaN	62.2705841064453
1459	125.190521240234	-37.4719619750977	5.77303886413574	0.0386054255068302	0.0561378374695778	0.0499690249562263	0.000943203864153475	NaN	62.5952606201172
1460	125.190521240234	-36.8226127624512	5.38343000411987	0.0207483377307653	0.0376313999295235	0.025618452578783	0.0194496400654316	NaN	62.5952606201172
1461	123.242469787598	-36.1732635498047	6.48732233047485	0.0158782228827477	0.0272418223321438	0.011982130818069	-0.00327756232582033	NaN	61.6212348937988
1462	123.242469787598	-36.1732635498047	5.70810413360596	0.0142548503354192	0.0181509424000978	0.00873538758605719	-0.00847235135734081	NaN	61.6212348937988
1463	123.891822814941	-36.1732635498047	5.96784353256226	0.00776136433705688	0.0168522447347641	0.00938473641872406	0.00159255252219737	NaN	61.9459114074707
1464	125.839866638184	-37.4719619750977	5.70810413360596	0.0171769186854362	0.00548864435404539	0.00451462110504508	0.00386527273803949	NaN	62.9199333190918
1465	124.541168212891	-37.4719619750977	5.77303886413574	0.00678734155371785	0.00613799272105098	-0.0026282137259841	0.00548864435404539	NaN	62.2705841064453
1466	123.242469787598	-36.1732635498047	5.51329946517944	-0.00977104809135199	-0.0169138833880424	-0.023407369852066	0.000618529506027699	NaN	61.6212348937988
1467	124.541168212891	-37.4719619750977	5.83797359466553	-0.0331475995481014	-0.0519787110388279	-0.0474332682788372	0.00126787810586393	NaN	62.2705841064453
1468	123.891822814941	-36.1732635498047	5.64316940307617	-0.0376930385828018	-0.0422384813427925	-0.0428878292441368	0.00354059832170606	NaN	61.9459114074707
1469	125.190521240234	-37.4719619750977	6.29251766204834	-0.0211346503347158	-0.0428878292441368	-0.0389917381107807	-0.000680167751852423	NaN	62.5952606201172
1470	125.190521240234	-37.1472854614258	5.70810413360596	-0.0182125810533762	-0.0305502042174339	-0.0308748781681061	-0.00717365415766835	NaN	62.5952606201172
1471	125.190521240234	-36.8226127624512	5.44836473464966	-0.0201606266200542	-0.0266541130840778	-0.0237320438027382	-0.00879702530801296	NaN	62.5952606201172
1472	124.541168212891	-36.1732635498047	5.77303886413574	-0.0120437685400248	-0.0198359526693821	-0.0266541130840778	-0.0110697457566857	NaN	62.2705841064453
1473	125.190521240234	-37.4719619750977	5.77303886413574	-0.0110697457566857	-0.00977104809135199	-0.0117190945893526	-0.00360223650932312	NaN	62.5952606201172
1474	125.839866638184	-37.1472854614258	5.90290880203247	-0.00587495695799589	-0.0107450718060136	-0.00555028254166245	0.00483929552137852	NaN	62.9199333190918
1475	123.242469787598	-36.8226127624512	6.09771347045898	0.000618529506027699	-0.00327756232582033	-0.00847235135734081	-0.00100484199356288	NaN	61.6212348937988
1476	123.891822814941	-36.1732635498047	5.96784353256226	0.0213976856321096	-0.00360223650932312	0.0106834331527352	-0.00879702530801296	NaN	61.9459114074707
1477	124.541168212891	-37.4719619750977	5.90290880203247	0.0265924744307995	-0.00165419070981443	0.0379560738801956	-0.00652430532500148	NaN	62.2705841064453
1478	122.593124389648	-35.8485908508301	5.51329946517944	0.040228795260191	-0.00684897974133492	0.0337353087961674	0.00743668992072344	NaN	61.2965621948242
1479	124.541168212891	-37.1472854614258	6.09771347045898	0.0272418223321438	0.060358602553606	0.0278911720961332	0.00354059832170606	NaN	62.2705841064453
1480	125.839866638184	-37.4719619750977	6.03277826309204	0.0168522447347641	0.0350340083241463	0.0301638916134834	0.00646266713738441	NaN	62.9199333190918
1481	125.190521240234	-36.4979400634766	6.09771347045898	0.0188002903014421	0.0308132413774729	0.0171769186854362	0.0022419011220336	NaN	62.5952606201172
1482	124.541168212891	-36.4979400634766	5.96784353256226	0.00646266713738441	0.0200989879667759	0.01100810803473	-0.0113944197073579	NaN	62.2705841064453
1483	125.190521240234	-37.4719619750977	5.77303886413574	0.00516396993771195	0.0162028968334198	0.00970941036939621	0.00354059832170606	NaN	62.5952606201172
1484	125.190521240234	-36.8226127624512	5.90290880203247	0.0123068047687411	0.0175015944987535	0.0168522447347641	0.0123068047687411	NaN	62.5952606201172
1485	124.541168212891	-37.1472854614258	6.03277826309204	0.00678734155371785	0.01100810803473	0.00678734155371785	-0.000355493422830477	NaN	62.2705841064453
1486	125.190521240234	-36.1732635498047	5.90290880203247	-0.00522560812532902	-0.0195112787187099	-0.0169138833880424	-0.0104203969240189	NaN	62.5952606201172
1487	124.541168212891	-37.4719619750977	6.42238759994507	-0.0448358729481697	-0.03444629535079	-0.0441865250468254	-3.08191010844894e-05	NaN	62.2705841064453
1488	122.593124389648	-36.4979400634766	5.83797359466553	-0.028926832601428	-0.0419138073921204	-0.0373683646321297	-0.00327756232582033	NaN	61.2965621948242
1489	123.242469787598	-37.4719619750977	5.83797359466553	-0.0263294391334057	-0.0399657599627972	-0.038017712533474	0.000618529506027699	NaN	61.6212348937988
1490	125.190521240234	-37.1472854614258	5.90290880203247	-0.028926832601428	-0.0247060675173998	-0.0302255302667618	0.000293855206109583	NaN	62.5952606201172
1491	124.541168212891	-37.7966346740723	5.96784353256226	-0.0253554154187441	-0.0130177913233638	-0.0224333461374044	0.00191722682211548	NaN	62.2705841064453
1492	124.541168212891	-37.1472854614258	5.70810413360596	-0.00782300252467394	-0.0188619289547205	-0.0123684434220195	-0.00619963090866804	NaN	62.2705841064453
1493	124.541168212891	-37.4719619750977	6.29251766204834	-0.0104203969240189	-0.0152905117720366	-0.00717365415766835	0.00808603875339031	NaN	62.2705841064453
1494	124.541168212891	-37.4719619750977	6.16264820098877	-0.00457625929266214	0.00483929552137852	0.00126787810586393	0.00418994715437293	NaN	62.2705841064453
1495	121.943778991699	-36.1732635498047	5.90290880203247	-0.00457625929266214	-0.00327756232582033	-0.00652430532500148	0.00126787810586393	NaN	60.9718894958496
1496	122.593124389648	-36.8226127624512	5.77303886413574	0.0152288740500808	0.0217223595827818	0.013930176384747	-0.00197886489331722	NaN	61.2965621948242
1497	122.593124389648	-37.1472854614258	6.22758293151855	0.0213976856321096	0.0441248863935471	0.0369820520281792	0.000293855206109583	NaN	61.2965621948242
1498	121.294425964355	-35.8485908508301	5.77303886413574	0.0275664981454611	0.0486703291535378	0.0363327041268349	0.00548864435404539	NaN	60.6472129821777
1499	122.593124389648	-37.1472854614258	6.35745286941528	0.0360080301761627	0.0538651160895824	0.0334106348454952	0.00418994715437293	NaN	61.2965621948242
1500	122.593124389648	-36.8226127624512	6.03277826309204	0.020423661917448	0.0399041213095188	0.0571118593215942	0.00159255252219737	NaN	61.2965621948242
1501	123.242469787598	-37.4719619750977	5.51329946517944	0.00776136433705688	0.0324366129934788	0.00321592413820326	0.00126787810586393	NaN	61.6212348937988
1502	121.943778991699	-37.1472854614258	5.44836473464966	0.00776136433705688	0.0233457311987877	0.0152288740500808	0.00191722682211548	NaN	60.9718894958496
1503	121.943778991699	-37.1472854614258	5.83797359466553	-0.000680167751852423	0.01100810803473	0.00386527273803949	-3.08191010844894e-05	NaN	60.9718894958496
1504	123.242469787598	-36.4979400634766	6.09771347045898	0.00906006153672934	0.00841071270406246	0.00548864435404539	0.00256657530553639	NaN	61.6212348937988
1505	120.645080566406	-36.4979400634766	7.00680112838745	-0.00327756232582033	0.00906006153672934	0.00354059832170606	0.0022419011220336	NaN	60.3225402832031
1506	121.943778991699	-36.4979400634766	6.09771347045898	-0.0159398596733809	-0.0133424662053585	-0.0211346503347158	-0.00879702530801296	NaN	60.9718894958496
1507	123.242469787598	-36.8226127624512	5.96784353256226	-0.0441865250468254	-0.0474332682788372	-0.055874802172184	0.000618529506027699	NaN	61.6212348937988
1508	120.645080566406	-35.5239143371582	5.70810413360596	-0.0370436906814575	-0.0415891297161579	-0.050680011510849	0.00321592413820326	NaN	60.3225402832031
1509	120.645080566406	-36.4979400634766	5.90290880203247	-0.0360696688294411	-0.0419138073921204	-0.0412644557654858	0.00873538758605719	NaN	60.3225402832031
1510	123.242469787598	-37.4719619750977	6.16264820098877	-0.0273034609854221	-0.0318489037454128	-0.02697878703475	-0.00587495695799589	NaN	61.6212348937988
1511	122.593124389648	-37.1472854614258	6.42238759994507	-0.0191866029053926	-0.0146411629393697	-0.038017712533474	-0.00490093370899558	NaN	61.2965621948242
1512	121.943778991699	-36.8226127624512	5.83797359466553	-0.0195112787187099	-0.0227580219507217	-0.0185372550040483	-0.00392691092565656	NaN	60.9718894958496
1513	122.593124389648	-37.1472854614258	5.64316940307617	-0.00847235135734081	-0.021459324285388	-0.00912170019000769	0.00581331877037883	NaN	61.2965621948242
1514	122.593124389648	-36.4979400634766	5.77303886413574	-0.00587495695799589	-0.00490093370899558	-0.0133424662053585	0.00613799272105098	NaN	61.2965621948242
1515	120.645080566406	-36.1732635498047	5.51329946517944	-0.0107450718060136	-0.00100484199356288	-0.0139918150380254	-3.08191010844894e-05	NaN	60.3225402832031
1516	123.242469787598	-36.8226127624512	6.03277826309204	0.0171769186854362	0.025618452578783	0.0162028968334198	-0.00392691092565656	NaN	61.6212348937988
1517	124.541168212891	-36.4979400634766	6.22758293151855	0.0210730116814375	0.0463976077735424	0.0369820520281792	0.000618529506027699	NaN	62.2705841064453
1518	121.294425964355	-35.5239143371582	5.64316940307617	0.0298392176628113	0.0486703291535378	0.0590599067509174	0.000293855206109583	NaN	60.6472129821777
1519	123.242469787598	-36.8226127624512	5.51329946517944	0.0278911720961332	0.0480209775269032	0.0337353087961674	0.00613799272105098	NaN	61.6212348937988
1520	123.891822814941	-36.8226127624512	5.90290880203247	0.0243197549134493	0.0447742342948914	0.0317872650921345	-0.00425158534198999	NaN	61.9459114074707
1521	124.541168212891	-37.4719619750977	6.16264820098877	0.0223717093467712	0.0243197549134493	0.00906006153672934	0.00354059832170606	NaN	62.2705841064453
1522	125.190521240234	-36.4979400634766	6.03277826309204	0.00906006153672934	0.0239950809627771	0.0165275707840919	0.00418994715437293	NaN	62.5952606201172
1523	123.891822814941	-37.7966346740723	6.29251766204834	0.0100340843200684	0.0100340843200684	0.00938473641872406	0.00126787810586393	NaN	61.9459114074707
1524	123.242469787598	-37.1472854614258	5.70810413360596	0.0132808275520802	0.00938473641872406	0.0171769186854362	0.00354059832170606	NaN	61.6212348937988
1525	122.593124389648	-36.4979400634766	5.83797359466553	0.00451462110504508	0.0152288740500808	0.00548864435404539	0.000293855206109583	NaN	61.2965621948242
1526	124.541168212891	-36.4979400634766	5.96784353256226	-0.0143164889886975	-0.00165419070981443	-0.0221086721867323	0.00191722682211548	NaN	62.2705841064453
1527	125.190521240234	-37.4719619750977	6.03277826309204	-0.0347709693014622	-0.0441865250468254	-0.0523033849895	-0.00717365415766835	NaN	62.5952606201172
1528	124.541168212891	-36.1732635498047	5.83797359466553	-0.0337969474494457	-0.0549007803201675	-0.0389917381107807	0.0106834331527352	NaN	62.2705841064453
1529	122.593124389648	-36.4979400634766	6.03277826309204	-0.0393164120614529	-0.0503553375601768	-0.0376930385828018	-0.000680167751852423	NaN	61.2965621948242
1530	125.190521240234	-37.4719619750977	6.03277826309204	-0.0208099745213985	-0.0308748781681061	-0.0276281367987394	-0.00555028254166245	NaN	62.5952606201172
1531	125.190521240234	-37.1472854614258	5.77303886413574	-0.021459324285388	-0.0201606266200542	-0.0253554154187441	-0.00295288790948689	NaN	62.5952606201172
1532	123.891822814941	-37.4719619750977	5.83797359466553	-0.00782300252467394	-0.00555028254166245	-0.0117190945893526	-0.00132951640989631	NaN	61.9459114074707
1533	125.839866638184	-37.4719619750977	6.09771347045898	-0.00295288790948689	-0.00425158534198999	-0.0126931173726916	0.000618529506027699	NaN	62.9199333190918
1534	123.242469787598	-36.4979400634766	6.09771347045898	0.00321592413820326	0.000943203864153475	-3.08191010844894e-05	0.00613799272105098	NaN	61.6212348937988
1535	123.891822814941	-36.4979400634766	6.16264820098877	0.00451462110504508	-0.000680167751852423	-0.0104203969240189	0.00483929552137852	NaN	61.9459114074707
1536	124.541168212891	-37.1472854614258	5.96784353256226	0.0207483377307653	0.0220470335334539	0.0168522447347641	0.00289124972186983	NaN	62.2705841064453
1537	123.891822814941	-37.4719619750977	5.64316940307617	0.0347093306481838	0.0545144639909267	0.0467222817242146	0.00354059832170606	NaN	61.9459114074707
1538	124.541168212891	-37.1472854614258	5.70810413360596	0.0480209775269032	0.0473716296255589	0.0571118593215942	0.0022419011220336	NaN	62.2705841064453
1539	123.891822814941	-36.4979400634766	5.83797359466553	0.0428261905908585	0.0438002124428749	0.0519170723855495	0.00581331877037883	NaN	61.9459114074707
1540	121.943778991699	-37.1472854614258	5.77303886413574	0.0239950809627771	0.0412028171122074	0.0272418223321438	-0.00165419070981443	NaN	60.9718894958496
1541	125.190521240234	-37.7966346740723	6.29251766204834	0.0220470335334539	0.029189869761467	0.0178262684494257	-0.000355493422830477	NaN	62.5952606201172
1542	124.541168212891	-37.4719619750977	5.96784353256226	0.0113327819854021	0.0188002903014421	0.0123068047687411	-0.000680167751852423	NaN	62.2705841064453
1543	125.839866638184	-37.4719619750977	5.77303886413574	0.00970941036939621	0.0113327819854021	0.0126314787194133	0.00451462110504508	NaN	62.9199333190918
1544	122.593124389648	-36.4979400634766	5.38343000411987	0.0100340843200684	0.00711201597005129	0.011982130818069	0.0123068047687411	NaN	61.2965621948242
1545	124.541168212891	-37.1472854614258	5.64316940307617	0.00808603875339031	0.00191722682211548	-0.00230353930965066	0.00354059832170606	NaN	62.2705841064453
1546	123.891822814941	-38.1213111877441	6.09771347045898	-0.0120437685400248	-0.0182125810533762	-0.023407369852066	-0.00327756232582033	NaN	61.9459114074707
1547	123.891822814941	-37.7966346740723	6.16264820098877	-0.0305502042174339	-0.0451605506241322	-0.0474332682788372	-0.00327756232582033	NaN	61.9459114074707
1548	125.190521240234	-37.7966346740723	6.16264820098877	-0.0357449948787689	-0.0516540370881557	-0.0422384813427925	-0.00197886489331722	NaN	62.5952606201172
1549	124.541168212891	-37.7966346740723	5.77303886413574	-0.028926832601428	-0.0487319678068161	-0.0422384813427925	0.00126787810586393	NaN	62.2705841064453
1550	124.541168212891	-38.4459838867188	6.09771347045898	-0.0165892094373703	-0.0406151078641415	-0.0350956469774246	-0.00230353930965066	NaN	62.2705841064453
1551	126.489219665527	-38.7706604003906	5.96784353256226	-0.0198359526693821	-0.0195112787187099	-0.032173577696085	-0.00944637414067984	NaN	63.2446098327637
1552	126.489219665527	-38.4459838867188	6.03277826309204	-0.00619963090866804	-0.00749832857400179	-0.0188619289547205	-0.0156151866540313	NaN	63.2446098327637
1553	125.839866638184	-38.7706604003906	5.90290880203247	-0.00392691092565656	-0.0256800893694162	-0.00749832857400179	-0.00230353930965066	NaN	62.9199333190918
1554	122.593124389648	-37.4719619750977	5.77303886413574	-0.00392691092565656	-0.0159398596733809	-0.00392691092565656	-0.00490093370899558	NaN	61.2965621948242
1555	123.242469787598	-37.4719619750977	5.70810413360596	-0.00100484199356288	-0.0110697457566857	-0.00425158534198999	-0.00132951640989631	NaN	61.6212348937988
1556	125.190521240234	-38.4459838867188	5.83797359466553	0.0246444288641214	0.01847561635077	0.0165275707840919	0.00386527273803949	NaN	62.5952606201172
1557	124.541168212891	-38.1213111877441	5.77303886413574	0.036657378077507	0.0363327041268349	0.0470469556748867	0.00483929552137852	NaN	62.2705841064453
1558	124.541168212891	-38.7706604003906	6.03277826309204	0.0340599827468395	0.0405534692108631	0.0308132413774729	0.000943203864153475	NaN	62.2705841064453
1559	123.891822814941	-37.7966346740723	5.90290880203247	0.0360080301761627	0.0434755384922028	0.0463976077735424	0.00841071270406246	NaN	61.9459114074707
1560	123.242469787598	-37.4719619750977	5.90290880203247	0.0288651939481497	0.0382807515561581	0.0217223595827818	0.0100340843200684	NaN	61.6212348937988
1561	123.891822814941	-38.4459838867188	6.09771347045898	0.0155535480007529	0.0197743140161037	0.01847561635077	0.000618529506027699	NaN	61.9459114074707
1562	123.242469787598	-38.4459838867188	5.90290880203247	0.00970941036939621	0.00938473641872406	0.0149041991680861	0.00841071270406246	NaN	61.6212348937988
1563	123.891822814941	-37.4719619750977	6.03277826309204	0.0123068047687411	0.0106834331527352	0.0113327819854021	0.00613799272105098	NaN	61.9459114074707
1564	122.593124389648	-37.1472854614258	5.90290880203247	0.00678734155371785	0.00483929552137852	0.00841071270406246	0.0142548503354192	NaN	61.2965621948242
1565	125.190521240234	-37.7966346740723	6.09771347045898	0.00321592413820326	0.00354059832170606	0.00354059832170606	0.00646266713738441	NaN	62.5952606201172
1566	123.891822814941	-38.4459838867188	7.13667106628418	-0.0195112787187099	-0.00847235135734081	-0.0175632312893867	0.000943203864153475	NaN	61.9459114074707
1567	123.242469787598	-37.1472854614258	5.64316940307617	-0.0383423902094364	-0.0552254542708397	-0.0539267547428608	0.0152288740500808	NaN	61.6212348937988
1568	125.190521240234	-38.1213111877441	5.90290880203247	-0.03444629535079	-0.0513293594121933	-0.0406151078641415	-0.000355493422830477	NaN	62.5952606201172
1569	123.891822814941	-37.1472854614258	5.64316940307617	-0.0331475995481014	-0.0461345724761486	-0.0419138073921204	0.0269171483814716	NaN	61.9459114074707
1570	123.242469787598	-37.1472854614258	5.77303886413574	-0.0195112787187099	-0.0286021586507559	-0.0273034609854221	0.00743668992072344	NaN	61.6212348937988
1571	124.541168212891	-38.4459838867188	6.22758293151855	-0.0172385573387146	-0.0237320438027382	-0.0266541130840778	-0.00717365415766835	NaN	62.2705841064453
1572	124.541168212891	-38.1213111877441	6.42238759994507	-0.00879702530801296	-0.0120437685400248	-0.0149658378213644	-0.00100484199356288	NaN	62.2705841064453
1573	124.541168212891	-37.1472854614258	5.96784353256226	-0.0198359526693821	-0.00717365415766835	-0.0100957229733467	-0.00717365415766835	NaN	62.2705841064453
1574	123.891822814941	-37.1472854614258	5.51329946517944	-0.00425158534198999	-0.00749832857400179	-0.00977104809135199	0.00516396993771195	NaN	61.9459114074707
1575	124.541168212891	-36.8226127624512	5.83797359466553	-0.00165419070981443	-0.00100484199356288	-0.00619963090866804	-0.00977104809135199	NaN	62.2705841064453
1576	122.593124389648	-37.1472854614258	6.16264820098877	0.0178262684494257	0.0223717093467712	0.00970941036939621	-0.0133424662053585	NaN	61.2965621948242
1577	123.891822814941	-36.8226127624512	6.03277826309204	0.0340599827468395	0.047696303576231	0.0226963832974434	-0.0139918150380254	NaN	61.9459114074707
1578	125.839866638184	-37.4719619750977	6.29251766204834	0.0285405199974775	0.0460729338228703	0.0178262684494257	-0.0143164889886975	NaN	62.9199333190918
1579	125.839866638184	-37.1472854614258	5.83797359466553	0.0243197549134493	0.0538651160895824	0.0220470335334539	-0.0165892094373703	NaN	62.9199333190918
1580	123.242469787598	-36.1732635498047	5.70810413360596	0.0301638916134834	0.0405534692108631	0.0168522447347641	-0.0126931173726916	NaN	61.6212348937988
1581	123.891822814941	-36.1732635498047	5.64316940307617	0.025618452578783	0.0243197549134493	0.0136055024340749	-0.0211346503347158	NaN	61.9459114074707
1582	122.593124389648	-36.1732635498047	5.83797359466553	0.0123068047687411	0.0194496400654316	0.0100340843200684	-0.00814767740666866	NaN	61.2965621948242
1583	123.891822814941	-36.1732635498047	5.90290880203247	0.011982130818069	0.0126314787194133	0.0142548503354192	-0.0026282137259841	NaN	61.9459114074707
1584	123.891822814941	-36.1732635498047	6.09771347045898	0.00581331877037883	0.0132808275520802	0.00906006153672934	0.00256657530553639	NaN	61.9459114074707
1585	124.541168212891	-37.1472854614258	5.96784353256226	0.00354059832170606	0.00354059832170606	0.00678734155371785	0.0022419011220336	NaN	62.2705841064453
1586	123.242469787598	-37.4719619750977	6.16264820098877	-0.0165892094373703	-0.00879702530801296	-0.0110697457566857	0.000943203864153475	NaN	61.6212348937988
1587	124.541168212891	-36.4979400634766	5.70810413360596	-0.0428878292441368	-0.048407293856144	-0.0451605506241322	0.00386527273803949	NaN	62.2705841064453
1588	125.839866638184	-37.4719619750977	6.09771347045898	-0.0308748781681061	-0.0542514286935329	-0.0347709693014622	0.000293855206109583	NaN	62.9199333190918
1589	125.839866638184	-36.1732635498047	5.83797359466553	-0.0191866029053926	-0.0425631552934647	-0.0370436906814575	0.00776136433705688	NaN	62.9199333190918
1590	123.891822814941	-36.4979400634766	6.16264820098877	-0.0185372550040483	-0.0292515084147453	-0.0302255302667618	-0.00165419070981443	NaN	61.9459114074707
1591	123.891822814941	-36.4979400634766	5.90290880203247	-0.0120437685400248	-0.0217839982360601	-0.0211346503347158	-0.00652430532500148	NaN	61.9459114074707
1592	123.242469787598	-36.8226127624512	5.90290880203247	-0.0149658378213644	-0.0143164889886975	-0.0133424662053585	-0.00652430532500148	NaN	61.6212348937988
1593	123.242469787598	-36.4979400634766	5.70810413360596	-0.00555028254166245	-0.00944637414067984	-0.00457625929266214	-0.00197886489331722	NaN	61.6212348937988
1594	124.541168212891	-36.1732635498047	5.83797359466553	0.00386527273803949	-0.00944637414067984	-0.00522560812532902	0.00516396993771195	NaN	62.2705841064453
1595	125.190521240234	-36.8226127624512	5.77303886413574	-0.00100484199356288	0.00354059832170606	-0.0104203969240189	-0.00360223650932312	NaN	62.5952606201172
1596	123.891822814941	-37.1472854614258	6.16264820098877	0.0149041991680861	0.0226963832974434	0.0252937767654657	-0.00295288790948689	NaN	61.9459114074707
1597	123.242469787598	-36.8226127624512	5.57823419570923	0.0548391379415989	0.0532157681882381	0.047696303576231	-0.000680167751852423	NaN	61.6212348937988
1598	125.839866638184	-37.7966346740723	5.77303886413574	0.0399041213095188	0.0428261905908585	0.040228795260191	0.00646266713738441	NaN	62.9199333190918
1599	126.489219665527	-37.4719619750977	5.70810413360596	0.0324366129934788	0.0467222817242146	0.0405534692108631	0.00289124972186983	NaN	63.2446098327637
1600	124.541168212891	-36.1732635498047	5.31849479675293	0.0288651939481497	0.0373067259788513	0.0395794473588467	0.00289124972186983	NaN	62.2705841064453
1601	124.541168212891	-36.4979400634766	5.51329946517944	0.0210730116814375	0.0301638916134834	0.0113327819854021	-0.00230353930965066	NaN	62.2705841064453
1602	122.593124389648	-36.4979400634766	5.96784353256226	0.00873538758605719	0.0197743140161037	0.00938473641872406	0.00126787810586393	NaN	61.2965621948242
1603	123.891822814941	-36.1732635498047	5.38343000411987	0.0116574559360743	0.00970941036939621	0.00646266713738441	0.00256657530553639	NaN	61.9459114074707
1604	125.190521240234	-36.4979400634766	5.57823419570923	0.00938473641872406	0.00808603875339031	0.00516396993771195	0.00776136433705688	NaN	62.5952606201172
1605	125.190521240234	-37.1472854614258	5.38343000411987	0.00743668992072344	0.000293855206109583	-0.000680167751852423	0.000943203864153475	NaN	62.5952606201172
1606	123.891822814941	-36.8226127624512	5.51329946517944	-0.0107450718060136	-0.0237320438027382	-0.0204853005707264	-0.00717365415766835	NaN	61.9459114074707
1607	124.541168212891	-36.4979400634766	5.51329946517944	-0.0308748781681061	-0.0458098985254765	-0.0422384813427925	-0.00295288790948689	NaN	62.2705841064453
1608	125.839866638184	-37.4719619750977	5.96784353256226	-0.0334722734987736	-0.0523033849895	-0.043212503194809	0.00418994715437293	NaN	62.9199333190918
1609	125.839866638184	-38.1213111877441	5.18862533569336	-0.0279528107494116	-0.0435371771454811	-0.0454852245748043	0.00386527273803949	NaN	62.9199333190918
1610	123.242469787598	-36.8226127624512	5.31849479675293	-0.0224333461374044	-0.0305502042174339	-0.0367190167307854	-0.00132951640989631	NaN	61.6212348937988
1611	124.541168212891	-36.8226127624512	5.05875539779663	-0.0149658378213644	-0.0204853005707264	-0.0302255302667618	-0.00814767740666866	NaN	62.2705841064453
1612	125.190521240234	-36.4979400634766	5.57823419570923	-0.00879702530801296	-0.0104203969240189	-0.0123684434220195	-0.00749832857400179	NaN	62.5952606201172
1613	124.541168212891	-36.8226127624512	5.38343000411987	-0.0117190945893526	-0.0130177913233638	-0.000355493422830477	0.000618529506027699	NaN	62.2705841064453
1614	123.242469787598	-36.8226127624512	5.64316940307617	0.00516396993771195	-0.00490093370899558	-0.0110697457566857	0.0103587592020631	NaN	61.6212348937988
1615	125.190521240234	-38.1213111877441	5.25356006622314	0.00808603875339031	0.00418994715437293	0.00191722682211548	0.00126787810586393	NaN	62.5952606201172
1616	123.242469787598	-37.1472854614258	5.64316940307617	0.0155535480007529	0.01847561635077	0.00906006153672934	0.00548864435404539	NaN	61.6212348937988
1617	124.541168212891	-36.4979400634766	5.44836473464966	0.0395794473588467	0.0457482598721981	0.047696303576231	-0.00165419070981443	NaN	62.2705841064453
1618	124.541168212891	-37.4719619750977	5.83797359466553	0.0473716296255589	0.0512677207589149	0.0165275707840919	0.00678734155371785	NaN	62.2705841064453
1619	125.839866638184	-37.7966346740723	5.90290880203247	0.0412028171122074	0.0486703291535378	0.0473716296255589	-0.00230353930965066	NaN	62.9199333190918
1620	125.839866638184	-37.7966346740723	6.09771347045898	0.0343846566975117	0.0382807515561581	0.0213976856321096	0.000943203864153475	NaN	62.9199333190918
1621	123.891822814941	-36.8226127624512	5.44836473464966	0.0136055024340749	0.0243197549134493	0.0155535480007529	-0.00360223650932312	NaN	61.9459114074707
1622	125.190521240234	-36.8226127624512	6.16264820098877	0.0149041991680861	0.0217223595827818	0.00841071270406246	0.00386527273803949	NaN	62.5952606201172
1623	125.839866638184	-36.8226127624512	5.51329946517944	0.00938473641872406	0.012956153601408	0.0113327819854021	-0.00132951640989631	NaN	62.9199333190918
1624	125.190521240234	-38.1213111877441	5.83797359466553	0.0100340843200684	0.0162028968334198	0.01100810803473	-0.00132951640989631	NaN	62.5952606201172
1625	125.190521240234	-37.4719619750977	5.70810413360596	0.01100810803473	0.0106834331527352	0.011982130818069	-0.00132951640989631	NaN	62.5952606201172
1626	123.242469787598	-36.8226127624512	6.09771347045898	-0.00944637414067984	-0.0169138833880424	-0.0191866029053926	-0.00230353930965066	NaN	61.6212348937988
1627	124.541168212891	-36.8226127624512	5.70810413360596	-0.0389917381107807	-0.0448358729481697	-0.0542514286935329	-0.00522560812532902	NaN	62.2705841064453
1628	125.839866638184	-38.4459838867188	5.90290880203247	-0.0347709693014622	-0.0419138073921204	-0.0331475995481014	0.000618529506027699	NaN	62.9199333190918
1629	125.190521240234	-37.7966346740723	6.42238759994507	-0.0337969474494457	-0.0438618510961533	-0.043212503194809	0.000943203864153475	NaN	62.5952606201172
1630	123.242469787598	-36.8226127624512	5.83797359466553	-0.017887907102704	-0.0302255302667618	-0.0328229255974293	0.000293855206109583	NaN	61.6212348937988
1631	123.891822814941	-36.8226127624512	5.90290880203247	-0.0107450718060136	-0.0201606266200542	-0.0273034609854221	-0.00392691092565656	NaN	61.9459114074707
1632	123.891822814941	-37.7966346740723	6.35745286941528	-0.0136671401560307	-0.0123684434220195	-0.0201606266200542	-0.00490093370899558	NaN	61.9459114074707
1633	123.242469787598	-36.1732635498047	5.90290880203247	-0.00360223650932312	-0.0143164889886975	0.000293855206109583	-0.00782300252467394	NaN	61.6212348937988
1634	124.541168212891	-36.8226127624512	5.64316940307617	-0.00555028254166245	-0.00814767740666866	-0.00782300252467394	0.00548864435404539	NaN	62.2705841064453
1635	124.541168212891	-36.8226127624512	5.70810413360596	0.0123068047687411	0.000618529506027699	0.00289124972186983	-0.000355493422830477	NaN	62.2705841064453
1636	124.541168212891	-36.8226127624512	5.77303886413574	0.0213976856321096	0.0165275707840919	0.0191249661147594	-0.00684897974133492	NaN	62.2705841064453
1637	125.839866638184	-37.1472854614258	5.90290880203247	0.0295145437121391	0.0519170723855495	0.0399041213095188	-0.0117190945893526	NaN	62.9199333190918
1638	123.891822814941	-36.4979400634766	5.77303886413574	0.0334106348454952	0.0535404421389103	0.0467222817242146	-3.08191010844894e-05	NaN	61.9459114074707
1639	125.190521240234	-37.7966346740723	5.90290880203247	0.031137915328145	0.0395794473588467	0.0561378374695778	-0.00327756232582033	NaN	62.5952606201172
1640	124.541168212891	-38.1213111877441	5.96784353256226	0.0441248863935471	0.041852168738842	0.0220470335334539	0.000618529506027699	NaN	62.2705841064453
1641	125.839866638184	-37.4719619750977	5.57823419570923	0.0181509424000978	0.0259431265294552	0.0136055024340749	-0.00977104809135199	NaN	62.9199333190918
1642	125.839866638184	-38.4459838867188	5.90290880203247	0.00678734155371785	0.0145795252174139	0.00711201597005129	0.00321592413820326	NaN	62.9199333190918
1643	125.839866638184	-38.1213111877441	5.77303886413574	0.011982130818069	0.0165275707840919	0.0106834331527352	-0.000680167751852423	NaN	62.9199333190918
1644	124.541168212891	-38.4459838867188	6.48732233047485	0.00646266713738441	0.00548864435404539	0.00646266713738441	0.00841071270406246	NaN	62.2705841064453
1645	123.242469787598	-37.1472854614258	5.70810413360596	0.00646266713738441	0.00743668992072344	0.00678734155371785	0.00711201597005129	NaN	61.6212348937988
1646	123.891822814941	-36.8226127624512	5.70810413360596	-0.0133424662053585	-0.0143164889886975	-0.028926832601428	-0.00230353930965066	NaN	61.9459114074707
1647	123.891822814941	-36.1732635498047	5.83797359466553	-0.0412644557654858	-0.0441865250468254	-0.0500306636095047	-0.00425158534198999	NaN	61.9459114074707
1648	122.593124389648	-38.1213111877441	6.09771347045898	-0.0373683646321297	-0.0454852245748043	-0.0419138073921204	0.00711201597005129	NaN	61.2965621948242
1649	124.541168212891	-38.1213111877441	5.90290880203247	-0.0357449948787689	-0.0490566417574883	-0.0295761823654175	-0.0026282137259841	NaN	62.2705841064453
1650	122.593124389648	-37.1472854614258	5.90290880203247	-0.0198359526693821	-0.0256800893694162	-0.0347709693014622	0.00451462110504508	NaN	61.2965621948242
1651	123.242469787598	-36.4979400634766	5.83797359466553	-0.0221086721867323	-0.0240567177534103	-0.0286021586507559	-0.00132951640989631	NaN	61.6212348937988
1652	123.242469787598	-37.1472854614258	5.70810413360596	-0.021459324285388	-0.0152905117720366	-0.0185372550040483	-0.00392691092565656	NaN	61.6212348937988
1653	122.593124389648	-36.8226127624512	5.70810413360596	-0.00847235135734081	-0.00847235135734081	-0.0123684434220195	-0.00652430532500148	NaN	61.2965621948242
1654	122.593124389648	-37.1472854614258	5.77303886413574	-0.00847235135734081	-0.0100957229733467	-0.0104203969240189	-0.00360223650932312	NaN	61.2965621948242
1655	123.891822814941	-38.1213111877441	5.83797359466553	0.00548864435404539	-0.00619963090866804	-0.00165419070981443	-0.00132951640989631	NaN	61.9459114074707
1656	121.943778991699	-37.1472854614258	6.16264820098877	0.0152288740500808	0.0207483377307653	0.0149041991680861	0.00289124972186983	NaN	60.9718894958496
1657	123.242469787598	-37.4719619750977	5.96784353256226	0.0353586822748184	0.049319677054882	0.0347093306481838	-0.0136671401560307	NaN	61.6212348937988
1658	121.943778991699	-37.1472854614258	5.83797359466553	0.0275664981454611	0.047696303576231	0.131137609481812	0.00418994715437293	NaN	60.9718894958496
1659	123.242469787598	-37.7966346740723	6.03277826309204	0.036657378077507	0.0441248863935471	0.0386054255068302	-0.000355493422830477	NaN	61.6212348937988
1660	124.541168212891	-38.1213111877441	6.16264820098877	0.0317872650921345	0.0392547734081745	0.0363327041268349	0.00743668992072344	NaN	62.2705841064453
1661	122.593124389648	-37.4719619750977	5.83797359466553	0.011982130818069	0.0236704051494598	0.0175015944987535	-0.0026282137259841	NaN	61.2965621948242
1662	124.541168212891	-38.1213111877441	6.35745286941528	0.00354059832170606	0.0188002903014421	0.00808603875339031	-0.000355493422830477	NaN	62.2705841064453
1663	123.891822814941	-37.4719619750977	6.03277826309204	0.00776136433705688	0.00938473641872406	0.013930176384747	0.00418994715437293	NaN	61.9459114074707
1664	122.593124389648	-38.4459838867188	5.96784353256226	0.00321592413820326	0.00321592413820326	0.00841071270406246	0.00354059832170606	NaN	61.2965621948242
1665	121.294425964355	-36.8226127624512	5.96784353256226	-0.0026282137259841	0.00711201597005129	0.00743668992072344	0.000618529506027699	NaN	60.6472129821777
1666	121.294425964355	-37.1472854614258	5.96784353256226	-0.0165892094373703	-0.0152905117720366	-0.0279528107494116	0.000618529506027699	NaN	60.6472129821777
1667	121.294425964355	-36.8226127624512	5.90290880203247	-0.0441865250468254	-0.0458098985254765	-0.0536020807921886	0.00256657530553639	NaN	60.6472129821777
1668	120.645080566406	-38.1213111877441	6.35745286941528	-0.0266541130840778	-0.0438618510961533	-0.0474332682788372	0.0113327819854021	NaN	60.3225402832031
1669	122.593124389648	-37.7966346740723	6.22758293151855	-0.0448358729481697	-0.0493813157081604	-0.0399657599627972	0.00386527273803949	NaN	61.2965621948242
1670	119.995727539063	-36.8226127624512	5.77303886413574	-0.0292515084147453	-0.0260047651827335	-0.0367190167307854	-0.000355493422830477	NaN	59.9978637695313
1671	121.294425964355	-36.4979400634766	5.70810413360596	-0.0243813935667276	-0.0227580219507217	-0.0227580219507217	-3.08191010844894e-05	NaN	60.6472129821777
1672	121.294425964355	-37.1472854614258	6.03277826309204	-0.0110697457566857	-0.00944637414067984	-0.0182125810533762	-0.000680167751852423	NaN	60.6472129821777
1673	120.645080566406	-36.8226127624512	5.83797359466553	-0.00879702530801296	-0.0139918150380254	-0.00847235135734081	0.00321592413820326	NaN	60.3225402832031
1674	119.995727539063	-37.1472854614258	6.22758293151855	-0.00847235135734081	-0.00684897974133492	-0.0126931173726916	0.0100340843200684	NaN	59.9978637695313
1675	121.943778991699	-36.4979400634766	5.77303886413574	-0.00360223650932312	-0.00684897974133492	-0.000680167751852423	0.000943203864153475	NaN	60.9718894958496
1676	121.943778991699	-36.8226127624512	5.44836473464966	0.011982130818069	0.0188002903014421	0.0106834331527352	-0.00197886489331722	NaN	60.9718894958496
1677	122.593124389648	-37.7966346740723	6.03277826309204	0.0149041991680861	0.0483456552028656	0.0171769186854362	0.000943203864153475	NaN	61.2965621948242
1678	120.645080566406	-36.4979400634766	5.70810413360596	0.0392547734081745	0.0392547734081745	0.0220470335334539	0.00386527273803949	NaN	60.3225402832031
1679	123.242469787598	-37.1472854614258	6.16264820098877	0.0382807515561581	0.0483456552028656	0.0506183728575706	0.00354059832170606	NaN	61.6212348937988
1680	124.541168212891	-37.7966346740723	6.29251766204834	0.01847561635077	0.0551638156175613	0.0395794473588467	-3.08191010844894e-05	NaN	62.2705841064453
1681	123.891822814941	-37.1472854614258	6.16264820098877	0.0233457311987877	0.0486703291535378	0.0165275707840919	0.00289124972186983	NaN	61.9459114074707
1682	123.891822814941	-38.4459838867188	5.83797359466553	0.00711201597005129	0.0512677207589149	0.00841071270406246	-0.00295288790948689	NaN	61.9459114074707
1683	123.242469787598	-37.7966346740723	5.83797359466553	0.012956153601408	0.0438002124428749	0.0100340843200684	0.00418994715437293	NaN	61.6212348937988
1684	123.242469787598	-36.8226127624512	5.90290880203247	0.00516396993771195	0.00386527273803949	0.00678734155371785	0.00159255252219737	NaN	61.6212348937988
1685	121.943778991699	-36.8226127624512	5.90290880203247	0.00418994715437293	0.00938473641872406	0.00451462110504508	-0.00684897974133492	NaN	60.9718894958496
1686	122.593124389648	-37.1472854614258	6.09771347045898	-0.0195112787187099	-0.0100957229733467	-0.02697878703475	-0.00360223650932312	NaN	61.2965621948242
1687	123.891822814941	-36.8226127624512	5.90290880203247	-0.0402904339134693	-0.0438618510961533	-0.0574981719255447	-0.00684897974133492	NaN	61.9459114074707
1688	125.190521240234	-37.7966346740723	6.09771347045898	-0.0260047651827335	-0.0503553375601768	-0.0458098985254765	0.00548864435404539	NaN	62.5952606201172
1689	123.891822814941	-37.1472854614258	5.70810413360596	-0.0337969474494457	-0.0445111989974976	-0.0448358729481697	-0.00684897974133492	NaN	61.9459114074707
1690	123.891822814941	-37.4719619750977	5.83797359466553	-0.0204853005707264	-0.0311995539814234	-0.0357449948787689	-0.00782300252467394	NaN	61.9459114074707
1691	125.839866638184	-37.1472854614258	6.09771347045898	-0.0159398596733809	-0.0221086721867323	-0.0237320438027382	-0.00555028254166245	NaN	62.9199333190918
1692	125.839866638184	-38.4459838867188	6.29251766204834	-0.0123684434220195	-0.0136671401560307	-0.0286021586507559	-0.00197886489331722	NaN	62.9199333190918
1693	125.190521240234	-37.7966346740723	6.16264820098877	-0.00717365415766835	-0.00847235135734081	-0.00327756232582033	0.00126787810586393	NaN	62.5952606201172
1694	126.489219665527	-38.1213111877441	5.77303886413574	-0.00392691092565656	-0.00619963090866804	-0.0100957229733467	0.000618529506027699	NaN	63.2446098327637
1695	123.242469787598	-36.4979400634766	5.90290880203247	0.00126787810586393	0.00159255252219737	0.00451462110504508	0.00776136433705688	NaN	61.6212348937988
1696	123.891822814941	-37.4719619750977	6.42238759994507	0.0207483377307653	0.0197743140161037	0.0162028968334198	-0.00457625929266214	NaN	61.9459114074707
1697	121.943778991699	-37.1472854614258	6.09771347045898	0.0386054255068302	0.0447742342948914	0.0210730116814375	-0.00230353930965066	NaN	60.9718894958496
1698	126.489219665527	-38.1213111877441	5.96784353256226	0.0373067259788513	0.047696303576231	0.0564625114202499	-0.0026282137259841	NaN	63.2446098327637
1699	124.541168212891	-36.4979400634766	5.77303886413574	0.0317872650921345	0.045423585921526	0.0399041213095188	0.00191722682211548	NaN	62.2705841064453
1700	125.190521240234	-36.8226127624512	5.57823419570923	0.0165275707840919	0.0389300994575024	0.0350340083241463	0.00646266713738441	NaN	62.5952606201172
1701	123.891822814941	-36.8226127624512	5.77303886413574	0.0249691028147936	0.0210730116814375	0.012956153601408	0.00289124972186983	NaN	61.9459114074707
1702	124.541168212891	-37.1472854614258	5.70810413360596	0.0106834331527352	0.01100810803473	0.0145795252174139	0.00354059832170606	NaN	62.2705841064453
1703	125.190521240234	-38.1213111877441	5.96784353256226	0.00808603875339031	0.011982130818069	0.0149041991680861	0.00386527273803949	NaN	62.5952606201172
1704	126.489219665527	-38.4459838867188	6.09771347045898	0.00451462110504508	0.00256657530553639	-0.000355493422830477	0.00906006153672934	NaN	63.2446098327637
1705	126.489219665527	-38.1213111877441	5.83797359466553	0.0136055024340749	-3.08191010844894e-05	-0.00327756232582033	0.00516396993771195	NaN	63.2446098327637
1706	125.190521240234	-38.1213111877441	5.64316940307617	-0.0100957229733467	-0.0273034609854221	-0.023407369852066	0.000293855206109583	NaN	62.5952606201172
1707	124.541168212891	-37.4719619750977	5.77303886413574	-0.0409397818148136	-0.0480826161801815	-0.0542514286935329	0.00159255252219737	NaN	62.2705841064453
1708	125.190521240234	-38.4459838867188	6.09771347045898	-0.0331475995481014	-0.0529527328908443	-0.0406151078641415	0.0246444288641214	NaN	62.5952606201172
1709	124.541168212891	-38.7706604003906	6.16264820098877	-0.0266541130840778	-0.0555501282215118	-0.0373683646321297	-0.00165419070981443	NaN	62.2705841064453
1710	125.190521240234	-38.1213111877441	6.09771347045898	-0.0185372550040483	-0.0311995539814234	-0.0276281367987394	0.00191722682211548	NaN	62.5952606201172
1711	123.242469787598	-37.7966346740723	6.09771347045898	-0.0149658378213644	-0.0299008563160896	-0.021459324285388	-0.00944637414067984	NaN	61.6212348937988
1712	123.242469787598	-37.7966346740723	5.44836473464966	-0.0136671401560307	-0.0318489037454128	-0.0237320438027382	-0.00555028254166245	NaN	61.6212348937988
1713	124.541168212891	-38.1213111877441	5.31849479675293	0.00548864435404539	-0.0217839982360601	-0.00879702530801296	-0.00749832857400179	NaN	62.2705841064453
1714	124.541168212891	-38.1213111877441	5.83797359466553	0.000293855206109583	-0.0165892094373703	-0.00295288790948689	-0.00587495695799589	NaN	62.2705841064453
1715	125.190521240234	-39.0953330993652	5.90290880203247	0.00256657530553639	-0.00814767740666866	-0.00197886489331722	-0.00814767740666866	NaN	62.5952606201172
1716	125.190521240234	-38.4459838867188	5.57823419570923	0.0168522447347641	0.01100810803473	0.01847561635077	-0.00847235135734081	NaN	62.5952606201172
1717	125.839866638184	-39.4200057983398	5.90290880203247	0.036657378077507	0.0444495603442192	0.0343846566975117	-0.00230353930965066	NaN	62.9199333190918
1718	124.541168212891	-38.1213111877441	5.38343000411987	0.0220470335334539	0.0395794473588467	0.0324366129934788	-3.08191010844894e-05	NaN	62.2705841064453
1719	125.839866638184	-38.7706604003906	5.64316940307617	0.0356833562254906	0.0463976077735424	0.0545144639909267	0.00516396993771195	NaN	62.9199333190918
1720	127.138565063477	-39.0953330993652	5.77303886413574	0.0278911720961332	0.0356833562254906	0.0236704051494598	-0.00100484199356288	NaN	63.5692825317383
1721	125.839866638184	-38.7706604003906	6.09771347045898	0.0162028968334198	0.0217223595827818	0.0226963832974434	-0.00100484199356288	NaN	62.9199333190918
1722	125.839866638184	-39.0953330993652	6.16264820098877	0.00970941036939621	0.00386527273803949	0.01100810803473	-0.0110697457566857	NaN	62.9199333190918
1723	125.190521240234	-39.0953330993652	6.29251766204834	0.0123068047687411	0.000618529506027699	0.0126314787194133	-0.000680167751852423	NaN	62.5952606201172
1724	126.489219665527	-38.1213111877441	5.96784353256226	0.0106834331527352	-0.00197886489331722	0.00613799272105098	0.0022419011220336	NaN	63.2446098327637
1725	124.541168212891	-37.4719619750977	5.44836473464966	0.0106834331527352	0.00289124972186983	0.00711201597005129	-0.00197886489331722	NaN	62.2705841064453
1726	123.891822814941	-38.1213111877441	5.77303886413574	-0.00814767740666866	-0.0221086721867323	-0.017887907102704	-0.00100484199356288	NaN	61.9459114074707
1727	123.891822814941	-38.1213111877441	5.77303886413574	-0.0295761823654175	-0.0516540370881557	-0.0383423902094364	-0.00100484199356288	NaN	61.9459114074707
1728	123.891822814941	-37.7966346740723	6.29251766204834	-0.0328229255974293	-0.055874802172184	-0.0337969474494457	0.00483929552137852	NaN	61.9459114074707
1729	125.839866638184	-38.4459838867188	6.29251766204834	-0.0276281367987394	-0.043212503194809	-0.0370436906814575	-0.00327756232582033	NaN	62.9199333190918
1730	124.541168212891	-37.4719619750977	5.57823419570923	-0.0208099745213985	-0.0295761823654175	-0.0292515084147453	0.0022419011220336	NaN	62.2705841064453
1731	122.593124389648	-37.1472854614258	5.96784353256226	-0.0139918150380254	-0.0247060675173998	-0.0295761823654175	-0.00360223650932312	NaN	61.2965621948242
1732	125.839866638184	-37.7966346740723	5.96784353256226	-0.0026282137259841	0.00906006153672934	-0.0221086721867323	-0.000355493422830477	NaN	62.9199333190918
1733	125.190521240234	-38.1213111877441	6.09771347045898	-0.00619963090866804	-0.0217839982360601	-0.00165419070981443	-0.000355493422830477	NaN	62.5952606201172
1734	123.891822814941	-36.8226127624512	6.09771347045898	-0.00522560812532902	-0.0143164889886975	-0.00230353930965066	0.00321592413820326	NaN	61.9459114074707
1735	124.541168212891	-36.8226127624512	6.16264820098877	-0.00652430532500148	-0.00197886489331722	-0.0120437685400248	0.00386527273803949	NaN	62.2705841064453
1736	123.891822814941	-37.4719619750977	5.57823419570923	0.0259431265294552	0.0259431265294552	0.0175015944987535	-0.00457625929266214	NaN	61.9459114074707
1737	124.541168212891	-37.7966346740723	5.90290880203247	0.0399041213095188	0.0632806718349457	0.0246444288641214	0.00126787810586393	NaN	62.2705841064453
1738	125.839866638184	-37.7966346740723	5.70810413360596	0.0369820520281792	0.0467222817242146	0.0415274947881699	0.00483929552137852	NaN	62.9199333190918
1739	123.242469787598	-36.4979400634766	5.77303886413574	0.00906006153672934	0.0438002124428749	0.0275664981454611	0.00483929552137852	NaN	61.6212348937988
1740	124.541168212891	-36.8226127624512	5.96784353256226	0.0408781431615353	0.0395794473588467	0.0259431265294552	0.00808603875339031	NaN	62.2705841064453
1741	125.190521240234	-37.1472854614258	6.03277826309204	0.0116574559360743	0.0246444288641214	0.0175015944987535	0.00386527273803949	NaN	62.5952606201172
1742	124.541168212891	-36.4979400634766	5.64316940307617	0.011982130818069	0.0197743140161037	0.00613799272105098	-3.08191010844894e-05	NaN	62.2705841064453
1743	123.891822814941	-37.1472854614258	5.70810413360596	0.0106834331527352	0.00678734155371785	0.00808603875339031	0.00776136433705688	NaN	61.9459114074707
1744	125.190521240234	-38.1213111877441	5.83797359466553	0.00906006153672934	0.00483929552137852	0.00548864435404539	0.00581331877037883	NaN	62.5952606201172
1745	124.541168212891	-36.8226127624512	5.77303886413574	0.00581331877037883	0.0116574559360743	-0.00392691092565656	0.00808603875339031	NaN	62.2705841064453
1746	123.891822814941	-37.1472854614258	6.03277826309204	-0.0117190945893526	-0.02697878703475	-0.02697878703475	-0.00522560812532902	NaN	61.9459114074707
1747	124.541168212891	-36.8226127624512	5.96784353256226	-0.03444629535079	-0.0402904339134693	-0.0493813157081604	0.00191722682211548	NaN	62.2705841064453
1748	124.541168212891	-38.1213111877441	5.44836473464966	-0.0337969474494457	-0.0519787110388279	-0.0367190167307854	-0.00197886489331722	NaN	62.2705841064453
1749	124.541168212891	-36.4979400634766	5.25356006622314	-0.0250307414680719	-0.0477579422295094	-0.0376930385828018	0.00873538758605719	NaN	62.2705841064453
1750	123.891822814941	-37.4719619750977	5.77303886413574	-0.0198359526693821	-0.0273034609854221	-0.038017712533474	-0.000355493422830477	NaN	61.9459114074707
1751	125.839866638184	-38.4459838867188	5.90290880203247	-0.0175632312893867	-0.0204853005707264	-0.0253554154187441	0.00191722682211548	NaN	62.9199333190918
1752	125.190521240234	-38.1213111877441	5.90290880203247	-0.0169138833880424	-0.0286021586507559	-0.021459324285388	-0.00782300252467394	NaN	62.5952606201172
1753	123.891822814941	-38.4459838867188	6.03277826309204	-0.00295288790948689	-0.00652430532500148	-0.017887907102704	0.0123068047687411	NaN	61.9459114074707
1754	125.839866638184	-38.1213111877441	5.64316940307617	0.00483929552137852	-0.0136671401560307	-0.00490093370899558	-0.00100484199356288	NaN	62.9199333190918
1755	125.839866638184	-38.1213111877441	5.51329946517944	0.0022419011220336	0.00418994715437293	-0.00944637414067984	0.00808603875339031	NaN	62.9199333190918
1756	123.891822814941	-37.1472854614258	5.38343000411987	0.0243197549134493	0.0226963832974434	0.0142548503354192	-0.00392691092565656	NaN	61.9459114074707
1757	126.489219665527	-37.7966346740723	5.77303886413574	0.0460729338228703	0.0425015166401863	0.047696303576231	-0.00814767740666866	NaN	63.2446098327637
1758	125.190521240234	-36.8226127624512	5.38343000411987	0.0262678004801273	0.0509430468082428	0.0363327041268349	-0.0026282137259841	NaN	62.5952606201172
1759	125.190521240234	-37.1472854614258	5.57823419570923	0.0412028171122074	0.0450989119708538	0.0363327041268349	-0.00814767740666866	NaN	62.5952606201172
1760	125.190521240234	-37.4719619750977	5.25356006622314	0.0340599827468395	0.029189869761467	0.0207483377307653	0.000293855206109583	NaN	62.5952606201172
1761	124.541168212891	-37.1472854614258	5.31849479675293	0.0226963832974434	0.0233457311987877	0.00841071270406246	-0.00684897974133492	NaN	62.2705841064453
1762	123.891822814941	-37.1472854614258	5.44836473464966	0.0103587592020631	0.0126314787194133	0.00873538758605719	-0.00457625929266214	NaN	61.9459114074707
1763	124.541168212891	-38.1213111877441	5.57823419570923	0.00938473641872406	0.0145795252174139	0.0152288740500808	0.00191722682211548	NaN	62.2705841064453
1764	125.839866638184	-38.1213111877441	6.16264820098877	0.0132808275520802	0.0123068047687411	0.000943203864153475	-0.00684897974133492	NaN	62.9199333190918
1765	125.839866638184	-38.7706604003906	6.29251766204834	0.0106834331527352	0.00873538758605719	-0.00522560812532902	0.00321592413820326	NaN	62.9199333190918
1766	125.839866638184	-38.1213111877441	5.83797359466553	-0.017887907102704	-0.00814767740666866	-0.028926832601428	-0.00717365415766835	NaN	62.9199333190918
1767	123.891822814941	-37.1472854614258	5.70810413360596	-0.0363943427801132	-0.0490566417574883	-0.0516540370881557	0.00321592413820326	NaN	61.9459114074707
1768	125.190521240234	-38.4459838867188	5.96784353256226	-0.0445111989974976	-0.0445111989974976	-0.039641086012125	-0.00327756232582033	NaN	62.5952606201172
1769	125.190521240234	-38.1213111877441	5.96784353256226	-0.0305502042174339	-0.0487319678068161	-0.0357449948787689	0.00678734155371785	NaN	62.5952606201172
1770	125.190521240234	-37.1472854614258	5.90290880203247	-0.0139918150380254	-0.0295761823654175	-0.032173577696085	0.00808603875339031	NaN	62.5952606201172
1771	124.541168212891	-37.1472854614258	6.09771347045898	-0.0126931173726916	-0.0230826959013939	-0.021459324285388	-0.00327756232582033	NaN	62.2705841064453
1772	124.541168212891	-37.4719619750977	5.64316940307617	-0.00977104809135199	-0.02697878703475	-0.017887907102704	-0.0026282137259841	NaN	62.2705841064453
1773	124.541168212891	-37.4719619750977	5.51329946517944	-0.00522560812532902	-0.0130177913233638	-0.0123684434220195	0.00289124972186983	NaN	62.2705841064453
1774	123.242469787598	-37.1472854614258	5.77303886413574	-0.00230353930965066	-0.00587495695799589	-0.00522560812532902	-0.000680167751852423	NaN	61.6212348937988
1775	125.190521240234	-38.4459838867188	6.09771347045898	0.000943203864153475	-0.00295288790948689	-0.00425158534198999	-0.00879702530801296	NaN	62.5952606201172
1776	124.541168212891	-37.7966346740723	6.22758293151855	0.0207483377307653	0.0223717093467712	0.0213976856321096	-0.00879702530801296	NaN	62.2705841064453
1777	123.242469787598	-37.7966346740723	5.83797359466553	0.0340599827468395	0.0473716296255589	0.0499690249562263	-0.00879702530801296	NaN	61.6212348937988
1778	125.190521240234	-38.1213111877441	5.57823419570923	0.0282158460468054	0.0506183728575706	0.0379560738801956	0.000618529506027699	NaN	62.5952606201172
1779	125.839866638184	-37.1472854614258	5.57823419570923	0.036657378077507	0.0519170723855495	0.0515923984348774	0.0022419011220336	NaN	62.9199333190918
1780	124.541168212891	-37.1472854614258	5.83797359466553	0.0304885655641556	0.0304885655641556	0.0230210572481155	-0.00782300252467394	NaN	62.2705841064453
1781	123.891822814941	-37.1472854614258	5.83797359466553	0.0230210572481155	0.029189869761467	0.0123068047687411	0.00126787810586393	NaN	61.9459114074707
1782	123.891822814941	-37.1472854614258	5.83797359466553	0.0152288740500808	0.0171769186854362	0.00808603875339031	-0.0130177913233638	NaN	61.9459114074707
1783	122.593124389648	-37.4719619750977	6.09771347045898	0.0116574559360743	0.00516396993771195	0.0194496400654316	-0.00100484199356288	NaN	61.2965621948242
1784	123.891822814941	-36.8226127624512	5.77303886413574	0.0116574559360743	0.00938473641872406	0.01847561635077	-0.00295288790948689	NaN	61.9459114074707
1785	124.541168212891	-38.4459838867188	5.96784353256226	0.0136055024340749	0.00613799272105098	0.0152288740500808	-3.08191010844894e-05	NaN	62.2705841064453
1786	122.593124389648	-37.1472854614258	6.09771347045898	0.011982130818069	-0.0237320438027382	0.012956153601408	-0.00587495695799589	NaN	61.2965621948242
1787	122.593124389648	-37.1472854614258	5.83797359466553	-0.0386670641601086	-0.0523033849895	-0.050680011510849	-0.00522560812532902	NaN	61.2965621948242
1788	123.242469787598	-38.1213111877441	6.09771347045898	-0.03444629535079	-0.055874802172184	-0.0363943427801132	-0.00522560812532902	NaN	61.6212348937988
1789	122.593124389648	-38.1213111877441	6.29251766204834	-0.03444629535079	-0.0389917381107807	-0.043212503194809	0.00191722682211548	NaN	61.2965621948242
1790	121.294425964355	-36.4979400634766	5.57823419570923	-0.0253554154187441	-0.032173577696085	-0.0341216214001179	0.00159255252219737	NaN	60.6472129821777
1791	121.943778991699	-37.4719619750977	5.51329946517944	-0.0253554154187441	-0.0240567177534103	-0.0292515084147453	0.00776136433705688	NaN	60.9718894958496
1792	121.943778991699	-36.8226127624512	5.51329946517944	-0.0169138833880424	-0.038017712533474	-0.0201606266200542	-0.00522560812532902	NaN	60.9718894958496
1793	120.645080566406	-37.4719619750977	5.57823419570923	-0.0230826959013939	-0.0117190945893526	-0.0113944197073579	0.00613799272105098	NaN	60.3225402832031
1794	121.943778991699	-36.8226127624512	5.90290880203247	-0.00717365415766835	-0.0156151866540313	-0.00100484199356288	-0.00392691092565656	NaN	60.9718894958496
1795	122.593124389648	-38.4459838867188	6.48732233047485	-0.00457625929266214	-0.00425158534198999	-0.0113944197073579	0.00711201597005129	NaN	61.2965621948242
1796	121.943778991699	-36.4979400634766	5.70810413360596	0.0136055024340749	0.0252937767654657	0.0155535480007529	-0.00392691092565656	NaN	60.9718894958496
1797	122.593124389648	-36.8226127624512	5.44836473464966	0.0360080301761627	0.052891094237566	0.0353586822748184	-0.00425158534198999	NaN	61.2965621948242
1798	122.593124389648	-37.7966346740723	5.90290880203247	0.0181509424000978	0.0463976077735424	0.0369820520281792	0.000618529506027699	NaN	61.2965621948242
1799	124.541168212891	-38.1213111877441	6.16264820098877	0.0343846566975117	0.052891094237566	0.0282158460468054	0.00581331877037883	NaN	62.2705841064453
1800	123.242469787598	-36.8226127624512	5.90290880203247	0.0155535480007529	0.0369820520281792	0.025618452578783	0.00256657530553639	NaN	61.6212348937988
1801	122.593124389648	-36.8226127624512	6.29251766204834	0.013930176384747	0.0295145437121391	0.0100340843200684	-0.000355493422830477	NaN	61.2965621948242
1802	122.593124389648	-36.4979400634766	5.51329946517944	0.0116574559360743	0.0152288740500808	0.00906006153672934	-0.00425158534198999	NaN	61.2965621948242
1803	123.891822814941	-37.4719619750977	5.64316940307617	0.00711201597005129	0.00970941036939621	0.00743668992072344	0.00191722682211548	NaN	61.9459114074707
1804	126.489219665527	-37.4719619750977	5.64316940307617	0.0113327819854021	0.0100340843200684	0.00906006153672934	0.00354059832170606	NaN	63.2446098327637
1805	125.839866638184	-38.4459838867188	6.09771347045898	0.00386527273803949	0.0126314787194133	-0.00555028254166245	0.000943203864153475	NaN	62.9199333190918
1806	123.891822814941	-37.4719619750977	5.83797359466553	-0.0156151866540313	-0.0146411629393697	-0.0230826959013939	-0.00782300252467394	NaN	61.9459114074707
1807	124.541168212891	-37.1472854614258	6.03277826309204	-0.0406151078641415	-0.0389917381107807	-0.050680011510849	0.00126787810586393	NaN	62.2705841064453
1808	124.541168212891	-37.7966346740723	6.03277826309204	-0.0315242260694504	-0.0516540370881557	-0.0441865250468254	0.00191722682211548	NaN	62.2705841064453
1809	125.190521240234	-38.1213111877441	5.90290880203247	-0.0286021586507559	-0.0425631552934647	-0.0441865250468254	0.00678734155371785	NaN	62.5952606201172
1810	123.891822814941	-36.4979400634766	5.70810413360596	-0.0211346503347158	-0.0253554154187441	-0.0305502042174339	-0.00847235135734081	NaN	61.9459114074707
1811	123.891822814941	-37.1472854614258	5.96784353256226	-0.017887907102704	-0.0188619289547205	-0.032173577696085	-0.00327756232582033	NaN	61.9459114074707
1812	123.891822814941	-36.8226127624512	6.03277826309204	-0.0113944197073579	-0.00944637414067984	-0.0198359526693821	-0.0133424662053585	NaN	61.9459114074707
1813	123.891822814941	-37.4719619750977	6.16264820098877	-0.00522560812532902	-0.0208099745213985	-0.0126931173726916	-0.00132951640989631	NaN	61.9459114074707
1814	124.541168212891	-37.1472854614258	5.70810413360596	0.00548864435404539	-0.00100484199356288	-0.00295288790948689	-0.00165419070981443	NaN	62.2705841064453
1815	125.839866638184	-38.7706604003906	5.70810413360596	0.0022419011220336	-3.08191010844894e-05	0.00159255252219737	0.00256657530553639	NaN	62.9199333190918
1816	123.891822814941	-37.1472854614258	5.51329946517944	0.0145795252174139	0.01847561635077	0.013930176384747	-0.0117190945893526	NaN	61.9459114074707
1817	125.190521240234	-38.1213111877441	5.57823419570923	0.0298392176628113	0.0438002124428749	0.0483456552028656	0.000618529506027699	NaN	62.5952606201172
1818	124.541168212891	-37.4719619750977	5.77303886413574	0.0360080301761627	0.0392547734081745	0.013930176384747	-0.00425158534198999	NaN	62.2705841064453
1819	125.190521240234	-39.0953330993652	6.16264820098877	0.0470469556748867	0.0470469556748867	0.0282158460468054	0.00256657530553639	NaN	62.5952606201172
1820	125.839866638184	-38.1213111877441	5.44836473464966	0.0272418223321438	0.0304885655641556	0.0288651939481497	-0.0026282137259841	NaN	62.9199333190918
1821	124.541168212891	-38.4459838867188	5.51329946517944	0.0220470335334539	0.0181509424000978	0.0181509424000978	0.00873538758605719	NaN	62.2705841064453
1822	124.541168212891	-38.1213111877441	5.83797359466553	0.0158782228827477	0.00873538758605719	0.00451462110504508	-0.00522560812532902	NaN	62.2705841064453
1823	124.541168212891	-38.4459838867188	6.03277826309204	0.00451462110504508	0.00516396993771195	0.00906006153672934	0.00159255252219737	NaN	62.2705841064453
1824	125.839866638184	-38.7706604003906	5.90290880203247	0.00938473641872406	0.00386527273803949	0.00873538758605719	-0.00132951640989631	NaN	62.9199333190918
1825	125.839866638184	-40.0693550109863	6.22758293151855	0.0123068047687411	-0.00295288790948689	-3.08191010844894e-05	0.00776136433705688	NaN	62.9199333190918
1826	125.190521240234	-37.4719619750977	5.70810413360596	-0.0201606266200542	-0.021459324285388	-0.0217839982360601	-0.00100484199356288	NaN	62.5952606201172
1827	124.541168212891	-38.4459838867188	5.77303886413574	-0.0393164120614529	-0.0536020807921886	-0.0490566417574883	-0.00197886489331722	NaN	62.2705841064453
1828	125.190521240234	-38.7706604003906	5.90290880203247	-0.0263294391334057	-0.0529527328908443	-0.0461345724761486	0.00451462110504508	NaN	62.5952606201172
1829	126.489219665527	-39.7446823120117	6.03277826309204	-0.0318489037454128	-0.0539267547428608	-0.0373683646321297	0.00841071270406246	NaN	63.2446098327637
1830	123.891822814941	-38.1213111877441	5.90290880203247	-0.0110697457566857	-0.0402904339134693	-0.0279528107494116	0.00354059832170606	NaN	61.9459114074707
1831	123.891822814941	-38.4459838867188	6.22758293151855	-0.00879702530801296	-0.0247060675173998	-0.02697878703475	0.00159255252219737	NaN	61.9459114074707
1832	124.541168212891	-37.4719619750977	5.64316940307617	-0.0026282137259841	-0.0143164889886975	-0.0162645354866982	-0.00295288790948689	NaN	62.2705841064453
1833	123.891822814941	-38.1213111877441	5.77303886413574	-0.00944637414067984	-0.0341216214001179	-0.0172385573387146	0.00354059832170606	NaN	61.9459114074707
1834	124.541168212891	-38.1213111877441	5.90290880203247	-0.00490093370899558	-0.0110697457566857	-0.00684897974133492	0.00159255252219737	NaN	62.2705841064453
1835	126.489219665527	-38.7706604003906	6.16264820098877	0.00321592413820326	-0.0156151866540313	-0.00100484199356288	0.000943203864153475	NaN	63.2446098327637
1836	124.541168212891	-37.4719619750977	5.90290880203247	0.0123068047687411	0.0220470335334539	0.0207483377307653	-0.00684897974133492	NaN	62.2705841064453
1837	125.839866638184	-38.7706604003906	6.03277826309204	0.0425015166401863	0.0460729338228703	0.01847561635077	0.00354059832170606	NaN	62.9199333190918
1838	123.891822814941	-37.1472854614258	5.77303886413574	0.0340599827468395	0.0428261905908585	0.0619819760322571	-0.00619963090866804	NaN	61.9459114074707
1839	126.489219665527	-38.7706604003906	5.90290880203247	0.0431508645415306	0.0525664202868938	0.0415274947881699	0.00354059832170606	NaN	63.2446098327637
1840	125.839866638184	-38.1213111877441	5.83797359466553	0.0324366129934788	0.0379560738801956	0.0308132413774729	-0.00295288790948689	NaN	62.9199333190918
1841	125.839866638184	-37.4719619750977	5.83797359466553	0.013930176384747	0.0275664981454611	0.00776136433705688	-0.00587495695799589	NaN	62.9199333190918
1842	125.839866638184	-37.7966346740723	6.03277826309204	0.012956153601408	0.0136055024340749	0.00516396993771195	-0.00652430532500148	NaN	62.9199333190918
1843	125.190521240234	-38.4459838867188	6.48732233047485	0.0142548503354192	-0.000680167751852423	0.00613799272105098	0.000293855206109583	NaN	62.5952606201172
1844	125.839866638184	-38.1213111877441	6.68212699890137	0.00354059832170606	0.0152288740500808	0.0145795252174139	0.000943203864153475	NaN	62.9199333190918
1845	125.190521240234	-38.7706604003906	6.22758293151855	0.012956153601408	0.00646266713738441	0.00646266713738441	-0.00587495695799589	NaN	62.5952606201172
1846	123.891822814941	-37.1472854614258	5.77303886413574	-0.0175632312893867	-0.0237320438027382	-0.0318489037454128	-0.00587495695799589	NaN	61.9459114074707
1847	125.190521240234	-37.7966346740723	5.83797359466553	-0.0311995539814234	-0.0428878292441368	-0.0471085943281651	-0.0104203969240189	NaN	62.5952606201172
1848	124.541168212891	-37.1472854614258	6.09771347045898	-0.0357449948787689	-0.0419138073921204	-0.0393164120614529	0.000618529506027699	NaN	62.2705841064453
1849	126.489219665527	-38.4459838867188	6.09771347045898	-0.0237320438027382	-0.0458098985254765	-0.0409397818148136	0.00159255252219737	NaN	63.2446098327637
1850	123.891822814941	-37.1472854614258	5.25356006622314	-0.021459324285388	-0.032173577696085	-0.0188619289547205	-0.00327756232582033	NaN	61.9459114074707
1851	123.242469787598	-37.4719619750977	5.70810413360596	-0.0130177913233638	-0.0175632312893867	-0.0250307414680719	-0.00100484199356288	NaN	61.6212348937988
1852	125.190521240234	-36.8226127624512	5.57823419570923	-0.0146411629393697	-0.00912170019000769	-0.0185372550040483	-0.000355493422830477	NaN	62.5952606201172
1853	123.891822814941	-37.7966346740723	5.83797359466553	0.00354059832170606	-0.0208099745213985	-0.0120437685400248	0.00548864435404539	NaN	61.9459114074707
1854	123.242469787598	-36.8226127624512	5.83797359466553	-0.00944637414067984	-0.00847235135734081	-0.00749832857400179	0.0158782228827477	NaN	61.6212348937988
1855	125.839866638184	-38.4459838867188	6.16264820098877	0.00711201597005129	-0.00490093370899558	-0.00782300252467394	0.00516396993771195	NaN	62.9199333190918
1856	123.891822814941	-36.8226127624512	5.31849479675293	0.0197743140161037	0.0246444288641214	0.0168522447347641	0.00386527273803949	NaN	61.9459114074707
1857	126.489219665527	-38.4459838867188	5.77303886413574	0.040228795260191	0.0571118593215942	0.0522417463362217	-0.00814767740666866	NaN	63.2446098327637
1858	123.242469787598	-37.1472854614258	5.38343000411987	0.0353586822748184	0.0467222817242146	0.0545144639909267	0.00711201597005129	NaN	61.6212348937988
1859	125.839866638184	-38.4459838867188	5.57823419570923	0.0434755384922028	0.049319677054882	0.0415274947881699	0.0142548503354192	NaN	62.9199333190918
1860	126.489219665527	-37.7966346740723	5.96784353256226	0.0188002903014421	0.0343846566975117	0.0265924744307995	-0.00392691092565656	NaN	63.2446098327637
1861	126.489219665527	-38.1213111877441	6.16264820098877	0.0158782228827477	0.0210730116814375	0.013930176384747	0.00159255252219737	NaN	63.2446098327637
1862	125.839866638184	-37.4719619750977	5.57823419570923	0.0149041991680861	0.0236704051494598	0.00841071270406246	-0.00944637414067984	NaN	62.9199333190918
1863	126.489219665527	-38.7706604003906	5.77303886413574	0.0113327819854021	0.00386527273803949	0.000618529506027699	-0.000355493422830477	NaN	63.2446098327637
1864	125.839866638184	-38.1213111877441	5.64316940307617	0.01100810803473	0.0142548503354192	0.00289124972186983	-0.00490093370899558	NaN	62.9199333190918
1865	123.891822814941	-37.1472854614258	6.03277826309204	0.00483929552137852	0.00711201597005129	-0.00165419070981443	-0.00327756232582033	NaN	61.9459114074707
1866	124.541168212891	-37.1472854614258	5.77303886413574	-0.0204853005707264	-0.0139918150380254	-0.028926832601428	-0.0143164889886975	NaN	62.2705841064453
1867	125.839866638184	-38.1213111877441	5.90290880203247	-0.0386670641601086	-0.0497059896588326	-0.0493813157081604	-0.0113944197073579	NaN	62.9199333190918
1868	124.541168212891	-36.4979400634766	5.96784353256226	-0.032173577696085	-0.0389917381107807	-0.0441865250468254	-0.0165892094373703	NaN	62.2705841064453
1869	125.839866638184	-38.4459838867188	5.90290880203247	-0.0256800893694162	-0.0435371771454811	-0.0422384813427925	-0.00490093370899558	NaN	62.9199333190918
1870	124.541168212891	-37.1472854614258	5.44836473464966	-0.0149658378213644	-0.0295761823654175	-0.0347709693014622	-0.0104203969240189	NaN	62.2705841064453
1871	123.891822814941	-37.7966346740723	5.64316940307617	-0.0120437685400248	-0.0162645354866982	-0.0263294391334057	-0.0126931173726916	NaN	61.9459114074707
1872	124.541168212891	-37.1472854614258	5.83797359466553	-0.00977104809135199	-0.0117190945893526	-0.0113944197073579	-0.0126931173726916	NaN	62.2705841064453
1873	124.541168212891	-37.4719619750977	5.77303886413574	-0.0130177913233638	-0.0104203969240189	-0.0120437685400248	-0.00295288790948689	NaN	62.2705841064453
1874	125.190521240234	-36.8226127624512	5.25356006622314	-0.00132951640989631	-0.00782300252467394	-0.0104203969240189	0.0022419011220336	NaN	62.5952606201172
1875	125.839866638184	-37.7966346740723	5.51329946517944	0.00386527273803949	-0.00197886489331722	-0.00360223650932312	-0.00619963090866804	NaN	62.9199333190918
1876	124.541168212891	-37.1472854614258	5.44836473464966	0.0158782228827477	0.0262678004801273	0.013930176384747	-0.0026282137259841	NaN	62.2705841064453
1877	125.190521240234	-38.4459838867188	5.90290880203247	0.0408781431615353	0.0515923984348774	0.0340599827468395	-0.000355493422830477	NaN	62.5952606201172
1878	123.242469787598	-37.4719619750977	5.64316940307617	0.0275664981454611	0.0496443510055542	0.0444495603442192	0.00613799272105098	NaN	61.6212348937988
1879	125.839866638184	-39.0953330993652	6.16264820098877	0.040228795260191	0.052891094237566	0.0486703291535378	0.0103587592020631	NaN	62.9199333190918
1880	125.190521240234	-38.1213111877441	5.64316940307617	0.025618452578783	0.036657378077507	0.0262678004801273	0.00906006153672934	NaN	62.5952606201172
1881	124.541168212891	-39.0953330993652	5.77303886413574	0.00841071270406246	0.0262678004801273	0.0149041991680861	-0.00100484199356288	NaN	62.2705841064453
1882	123.891822814941	-38.7706604003906	5.70810413360596	0.0100340843200684	0.0243197549134493	0.0123068047687411	-0.00295288790948689	NaN	61.9459114074707
1883	124.541168212891	-38.7706604003906	6.22758293151855	-3.08191010844894e-05	0.0145795252174139	0.00678734155371785	0.00743668992072344	NaN	62.2705841064453
1884	122.593124389648	-38.1213111877441	6.22758293151855	-0.00392691092565656	0.01100810803473	0.0142548503354192	0.00418994715437293	NaN	61.2965621948242
1885	122.593124389648	-38.4459838867188	6.09771347045898	-0.000355493422830477	0.0136055024340749	-0.000680167751852423	0.00906006153672934	NaN	61.2965621948242
1886	121.943778991699	-37.1472854614258	5.38343000411987	-0.0221086721867323	0.0155535480007529	-0.0315242260694504	-0.00392691092565656	NaN	60.9718894958496
1887	125.190521240234	-38.1213111877441	5.83797359466553	-0.0451605506241322	0.0152288740500808	-0.0386670641601086	0.00451462110504508	NaN	62.5952606201172
1888	122.593124389648	-37.4719619750977	5.90290880203247	-0.0422384813427925	0.0126314787194133	-0.039641086012125	-0.00522560812532902	NaN	61.2965621948242
1889	124.541168212891	-38.7706604003906	6.03277826309204	-0.0315242260694504	-0.0519787110388279	-0.0461345724761486	0.00483929552137852	NaN	62.2705841064453
1890	121.294425964355	-37.4719619750977	6.03277826309204	-0.0237320438027382	-0.032173577696085	-0.0195112787187099	0.00873538758605719	NaN	60.6472129821777
1891	122.593124389648	-37.4719619750977	5.90290880203247	-0.0217839982360601	-0.0208099745213985	-0.0295761823654175	0.00646266713738441	NaN	61.2965621948242
1892	121.294425964355	-36.8226127624512	5.70810413360596	-0.0123684434220195	-0.00619963090866804	-0.0172385573387146	-0.0026282137259841	NaN	60.6472129821777
1893	123.242469787598	-38.1213111877441	5.83797359466553	-0.0139918150380254	-0.0224333461374044	-0.00749832857400179	0.00841071270406246	NaN	61.6212348937988
1894	123.242469787598	-37.4719619750977	5.83797359466553	0.00354059832170606	-0.0133424662053585	-0.00619963090866804	0.00191722682211548	NaN	61.6212348937988
1895	124.541168212891	-38.7706604003906	6.09771347045898	0.000943203864153475	-0.00814767740666866	-3.08191010844894e-05	0.00418994715437293	NaN	62.2705841064453
1896	123.242469787598	-37.1472854614258	6.09771347045898	0.0132808275520802	0.0178262684494257	0.0188002903014421	-0.00652430532500148	NaN	61.6212348937988
1897	124.541168212891	-38.7706604003906	5.96784353256226	0.0350340083241463	0.0538651160895824	0.0499690249562263	0.00970941036939621	NaN	62.2705841064453
1898	123.242469787598	-36.8226127624512	5.44836473464966	0.0249691028147936	0.0399041213095188	0.0395794473588467	0.00451462110504508	NaN	61.6212348937988
1899	123.891822814941	-38.7706604003906	5.90290880203247	0.0321119390428066	0.0450989119708538	0.0356833562254906	0.00418994715437293	NaN	61.9459114074707
1900	125.190521240234	-38.1213111877441	5.90290880203247	0.0288651939481497	0.0386054255068302	0.0314625911414623	0.0022419011220336	NaN	62.5952606201172
1901	127.138565063477	-39.0953330993652	6.22758293151855	0.0106834331527352	0.0168522447347641	0.0175015944987535	-0.00782300252467394	NaN	63.5692825317383
1902	125.839866638184	-39.0953330993652	6.35745286941528	0.0113327819854021	0.0226963832974434	0.00256657530553639	0.000618529506027699	NaN	62.9199333190918
1903	125.839866638184	-38.7706604003906	6.16264820098877	0.0132808275520802	0.00841071270406246	0.01100810803473	0.00321592413820326	NaN	62.9199333190918
1904	123.891822814941	-37.1472854614258	6.61719226837158	0.0155535480007529	0.00743668992072344	0.01100810803473	0.0113327819854021	NaN	61.9459114074707
1905	124.541168212891	-37.7966346740723	6.03277826309204	0.012956153601408	0.00386527273803949	-0.0026282137259841	0.00776136433705688	NaN	62.2705841064453
1906	124.541168212891	-37.4719619750977	5.77303886413574	-0.0169138833880424	-0.0237320438027382	-0.0273034609854221	-0.0130177913233638	NaN	62.2705841064453
1907	126.489219665527	-38.1213111877441	5.83797359466553	-0.0337969474494457	-0.0448358729481697	-0.039641086012125	-0.00912170019000769	NaN	63.2446098327637
1908	123.891822814941	-38.1213111877441	6.42238759994507	-0.0370436906814575	-0.0587968714535236	-0.0373683646321297	0.00256657530553639	NaN	61.9459114074707
1909	125.190521240234	-39.0953330993652	6.09771347045898	-0.0260047651827335	-0.0438618510961533	-0.0399657599627972	0.00516396993771195	NaN	62.5952606201172
1910	123.891822814941	-37.4719619750977	5.57823419570923	-0.0162645354866982	-0.0334722734987736	-0.0247060675173998	-0.00230353930965066	NaN	61.9459114074707
1911	124.541168212891	-38.4459838867188	5.57823419570923	-0.00749832857400179	-0.0276281367987394	-0.0282774847000837	-0.00490093370899558	NaN	62.2705841064453
1912	125.190521240234	-38.1213111877441	5.96784353256226	-0.00977104809135199	-0.0266541130840778	-0.0133424662053585	-0.000355493422830477	NaN	62.5952606201172
1913	125.190521240234	-38.7706604003906	5.83797359466553	0.000293855206109583	-0.0260047651827335	-0.0100957229733467	0.00159255252219737	NaN	62.5952606201172
1914	123.891822814941	-38.4459838867188	5.96784353256226	-0.00457625929266214	-0.0172385573387146	-0.00392691092565656	-0.00327756232582033	NaN	61.9459114074707
1915	126.489219665527	-40.3940315246582	5.70810413360596	0.00321592413820326	-0.00944637414067984	-0.00814767740666866	-0.000355493422830477	NaN	63.2446098327637
1916	124.541168212891	-38.7706604003906	5.38343000411987	0.01100810803473	0.0200989879667759	0.0243197549134493	-0.00717365415766835	NaN	62.2705841064453
1917	125.839866638184	-39.7446823120117	5.96784353256226	0.0392547734081745	0.0405534692108631	0.0298392176628113	0.00646266713738441	NaN	62.9199333190918
1918	125.190521240234	-38.7706604003906	5.77303886413574	0.0353586822748184	0.0369820520281792	0.0350340083241463	-0.00392691092565656	NaN	62.5952606201172
1919	125.839866638184	-39.7446823120117	6.29251766204834	0.0438002124428749	0.0425015166401863	0.0463976077735424	0.00808603875339031	NaN	62.9199333190918
1920	126.489219665527	-39.7446823120117	6.35745286941528	0.0343846566975117	0.031137915328145	0.0298392176628113	0.00418994715437293	NaN	63.2446098327637
1921	127.138565063477	-40.0693550109863	5.96784353256226	0.0155535480007529	0.0132808275520802	0.0106834331527352	-0.000355493422830477	NaN	63.5692825317383
1922	126.489219665527	-40.0693550109863	5.90290880203247	0.0106834331527352	0.00873538758605719	0.0142548503354192	-0.00132951640989631	NaN	63.2446098327637
1923	126.489219665527	-40.0693550109863	5.70810413360596	0.0136055024340749	0.00321592413820326	-0.00132951640989631	0.00354059832170606	NaN	63.2446098327637
1924	123.891822814941	-38.1213111877441	5.77303886413574	0.00711201597005129	-0.00457625929266214	0.00646266713738441	0.00159255252219737	NaN	61.9459114074707
1925	123.891822814941	-38.4459838867188	5.96784353256226	0.00808603875339031	-0.00165419070981443	-0.00912170019000769	0.000293855206109583	NaN	61.9459114074707
1926	124.541168212891	-38.4459838867188	6.09771347045898	-0.0162645354866982	-0.0256800893694162	-0.0354203209280968	-0.00197886489331722	NaN	62.2705841064453
1927	125.839866638184	-38.4459838867188	5.64316940307617	-0.0389917381107807	-0.0552254542708397	-0.0503553375601768	-0.000355493422830477	NaN	62.9199333190918
1928	126.489219665527	-39.0953330993652	5.96784353256226	-0.0324982516467571	-0.0516540370881557	-0.0386670641601086	0.00418994715437293	NaN	63.2446098327637
1929	126.489219665527	-38.7706604003906	5.83797359466553	-0.0302255302667618	-0.0513293594121933	-0.0409397818148136	0.00451462110504508	NaN	63.2446098327637
1930	124.541168212891	-37.4719619750977	6.03277826309204	-0.0123684434220195	-0.0279528107494116	-0.023407369852066	0.000618529506027699	NaN	62.2705841064453
1931	126.489219665527	-39.0953330993652	6.29251766204834	-0.0175632312893867	-0.023407369852066	-0.0237320438027382	0.00126787810586393	NaN	63.2446098327637
1932	125.190521240234	-38.1213111877441	6.35745286941528	-0.0100957229733467	-0.0227580219507217	-0.0143164889886975	-0.00425158534198999	NaN	62.5952606201172
1933	127.787910461426	-39.0953330993652	5.90290880203247	-0.0120437685400248	-0.0117190945893526	-0.0107450718060136	0.00516396993771195	NaN	63.8939552307129
1934	125.839866638184	-38.4459838867188	5.90290880203247	0.000943203864153475	-0.00782300252467394	-0.00360223650932312	0.00386527273803949	NaN	62.9199333190918
1935	126.489219665527	-38.4459838867188	5.83797359466553	0.00483929552137852	-3.08191010844894e-05	-0.00230353930965066	0.00256657530553639	NaN	63.2446098327637
1936	123.891822814941	-37.4719619750977	5.44836473464966	0.0132808275520802	0.0233457311987877	0.0220470335334539	-0.0113944197073579	NaN	61.9459114074707
1937	126.489219665527	-39.0953330993652	6.22758293151855	0.036657378077507	0.0496443510055542	0.0408781431615353	-0.0026282137259841	NaN	63.2446098327637
1938	125.839866638184	-37.4719619750977	5.96784353256226	0.0373067259788513	0.0405534692108631	0.0460729338228703	-0.00619963090866804	NaN	62.9199333190918
1939	124.541168212891	-37.4719619750977	5.70810413360596	0.0389300994575024	0.0457482598721981	0.041852168738842	-0.00392691092565656	NaN	62.2705841064453
1940	124.541168212891	-37.7966346740723	5.70810413360596	0.0379560738801956	0.0373067259788513	0.0301638916134834	-0.00425158534198999	NaN	62.2705841064453
1941	125.839866638184	-38.1213111877441	5.90290880203247	0.025618452578783	0.031137915328145	0.0123068047687411	-0.00490093370899558	NaN	62.9199333190918
1942	125.190521240234	-37.1472854614258	5.77303886413574	0.00808603875339031	0.0152288740500808	-0.0026282137259841	-0.00360223650932312	NaN	62.5952606201172
1943	127.138565063477	-38.7706604003906	5.90290880203247	0.0100340843200684	0.0145795252174139	0.00613799272105098	0.00451462110504508	NaN	63.5692825317383
1944	125.839866638184	-38.4459838867188	6.16264820098877	0.00841071270406246	0.00743668992072344	0.00678734155371785	0.00159255252219737	NaN	62.9199333190918
1945	127.138565063477	-39.0953330993652	5.70810413360596	0.00289124972186983	0.00354059832170606	0.00711201597005129	-0.00100484199356288	NaN	63.5692825317383
1946	125.839866638184	-38.4459838867188	5.64316940307617	-0.017887907102704	-0.0208099745213985	-0.0302255302667618	-0.00814767740666866	NaN	62.9199333190918
1947	124.541168212891	-37.7966346740723	5.31849479675293	-0.0370436906814575	-0.0490566417574883	-0.0523033849895	-0.00100484199356288	NaN	62.2705841064453
1948	125.839866638184	-38.4459838867188	5.90290880203247	-0.0308748781681061	-0.0519787110388279	-0.0328229255974293	-0.00360223650932312	NaN	62.9199333190918
1949	126.489219665527	-38.4459838867188	5.70810413360596	-0.0305502042174339	-0.0458098985254765	-0.0386670641601086	0.00418994715437293	NaN	63.2446098327637
1950	125.190521240234	-37.1472854614258	5.44836473464966	-0.0188619289547205	-0.0282774847000837	-0.0357449948787689	0.00451462110504508	NaN	62.5952606201172
1951	125.190521240234	-38.1213111877441	5.25356006622314	-0.00977104809135199	-0.0159398596733809	-0.0250307414680719	0.00126787810586393	NaN	62.5952606201172
1952	124.541168212891	-38.1213111877441	5.77303886413574	-0.00619963090866804	-0.0165892094373703	-0.0191866029053926	-0.00652430532500148	NaN	62.2705841064453
1953	125.839866638184	-37.7966346740723	5.77303886413574	-0.0026282137259841	-0.00879702530801296	-0.00782300252467394	0.00354059832170606	NaN	62.9199333190918
1954	125.190521240234	-37.7966346740723	5.57823419570923	-0.00392691092565656	-0.0120437685400248	-0.00425158534198999	-0.00165419070981443	NaN	62.5952606201172
1955	125.839866638184	-38.1213111877441	5.70810413360596	0.00776136433705688	-0.00197886489331722	-0.0100957229733467	0.00808603875339031	NaN	62.9199333190918
1956	123.891822814941	-36.8226127624512	5.64316940307617	0.0188002903014421	0.0262678004801273	0.0168522447347641	0.00126787810586393	NaN	61.9459114074707
1957	126.489219665527	-38.1213111877441	5.51329946517944	0.0441248863935471	0.052891094237566	0.0200989879667759	0.00191722682211548	NaN	63.2446098327637
1958	124.541168212891	-37.1472854614258	5.51329946517944	0.0412028171122074	0.0470469556748867	0.0252937767654657	-0.00327756232582033	NaN	62.2705841064453
1959	126.489219665527	-39.0953330993652	5.77303886413574	0.0363327041268349	0.0425015166401863	0.0395794473588467	0.0106834331527352	NaN	63.2446098327637
1960	125.839866638184	-37.7966346740723	5.90290880203247	0.00711201597005129	0.036657378077507	0.0304885655641556	0.00548864435404539	NaN	62.9199333190918
1961	127.138565063477	-37.7966346740723	5.83797359466553	0.0259431265294552	0.0230210572481155	0.0168522447347641	-0.00684897974133492	NaN	63.5692825317383
1962	125.190521240234	-38.7706604003906	5.57823419570923	0.0191249661147594	0.0155535480007529	-0.00197886489331722	0.00646266713738441	NaN	62.5952606201172
1963	126.489219665527	-38.7706604003906	5.70810413360596	0.0162028968334198	0.00711201597005129	0.0100340843200684	0.00808603875339031	NaN	63.2446098327637
1964	126.489219665527	-38.1213111877441	5.90290880203247	0.0226963832974434	0.0145795252174139	0.00483929552137852	0.000293855206109583	NaN	63.2446098327637
1965	126.489219665527	-38.4459838867188	5.96784353256226	0.0252937767654657	0.00159255252219737	-0.00847235135734081	0.00743668992072344	NaN	63.2446098327637
1966	125.190521240234	-37.1472854614258	5.96784353256226	0.0181509424000978	-0.0188619289547205	-0.02697878703475	0.00289124972186983	NaN	62.5952606201172
1967	125.839866638184	-37.4719619750977	6.03277826309204	-0.032173577696085	-0.0445111989974976	-0.0555501282215118	0.00808603875339031	NaN	62.9199333190918
1968	125.839866638184	-38.4459838867188	5.90290880203247	-0.0360696688294411	-0.0467839203774929	-0.039641086012125	0.00159255252219737	NaN	62.9199333190918
1969	126.489219665527	-37.7966346740723	5.44836473464966	-0.0318489037454128	-0.0523033849895	-0.0497059896588326	0.00841071270406246	NaN	63.2446098327637
1970	125.190521240234	-37.4719619750977	5.70810413360596	-0.0217839982360601	-0.0273034609854221	-0.0276281367987394	0.00743668992072344	NaN	62.5952606201172
1971	126.489219665527	-38.7706604003906	6.09771347045898	-0.0130177913233638	-0.00652430532500148	-0.0185372550040483	-0.00944637414067984	NaN	63.2446098327637
1972	125.839866638184	-38.1213111877441	6.03277826309204	-0.0133424662053585	-0.0113944197073579	-0.0107450718060136	0.0022419011220336	NaN	62.9199333190918
1973	126.489219665527	-38.4459838867188	6.35745286941528	0.000293855206109583	-0.0133424662053585	-0.00814767740666866	0.00289124972186983	NaN	63.2446098327637
1974	125.839866638184	-38.1213111877441	5.96784353256226	-0.000355493422830477	-0.00360223650932312	-0.0126931173726916	0.00321592413820326	NaN	62.9199333190918
1975	126.489219665527	-37.4719619750977	6.42238759994507	-0.00555028254166245	0.00646266713738441	-0.00749832857400179	-0.00295288790948689	NaN	63.2446098327637
1976	123.891822814941	-37.1472854614258	5.64316940307617	0.020423661917448	0.0213976856321096	0.0142548503354192	-0.00165419070981443	NaN	61.9459114074707
1977	128.437255859375	-38.4459838867188	6.09771347045898	0.0363327041268349	0.0525664202868938	0.040228795260191	0.000293855206109583	NaN	64.2186279296875
1978	125.190521240234	-37.7966346740723	5.90290880203247	0.0373067259788513	0.0467222817242146	0.0220470335334539	0.00483929552137852	NaN	62.5952606201172
1979	125.190521240234	-37.7966346740723	6.09771347045898	0.036657378077507	0.0509430468082428	0.0421768426895142	0.00516396993771195	NaN	62.5952606201172
1980	123.891822814941	-37.4719619750977	5.77303886413574	0.0132808275520802	0.0369820520281792	0.0298392176628113	0.00841071270406246	NaN	61.9459114074707
1981	125.190521240234	-37.7966346740723	6.5522575378418	0.0246444288641214	0.0194496400654316	0.00516396993771195	0.00548864435404539	NaN	62.5952606201172
1982	125.190521240234	-37.1472854614258	5.70810413360596	0.00808603875339031	0.0171769186854362	0.00191722682211548	0.00808603875339031	NaN	62.5952606201172
1983	125.839866638184	-37.4719619750977	5.96784353256226	0.0116574559360743	0.0103587592020631	0.0123068047687411	0.00841071270406246	NaN	62.9199333190918
1984	125.190521240234	-38.4459838867188	5.96784353256226	0.00451462110504508	0.00776136433705688	0.000293855206109583	-3.08191010844894e-05	NaN	62.5952606201172
1985	127.787910461426	-38.7706604003906	6.16264820098877	-0.00327756232582033	0.00126787810586393	-0.00814767740666866	0.00548864435404539	NaN	63.8939552307129
1986	125.839866638184	-37.7966346740723	6.09771347045898	-0.0149658378213644	-0.0159398596733809	-0.0331475995481014	-0.00100484199356288	NaN	62.9199333190918
1987	125.190521240234	-37.1472854614258	5.77303886413574	-0.0370436906814575	-0.0406151078641415	-0.0402904339134693	0.00159255252219737	NaN	62.5952606201172
1988	125.190521240234	-38.7706604003906	5.70810413360596	-0.0328229255974293	-0.048407293856144	-0.0367190167307854	-0.00457625929266214	NaN	62.5952606201172
1989	125.190521240234	-38.1213111877441	5.44836473464966	-0.028926832601428	-0.0419138073921204	-0.0354203209280968	0.000293855206109583	NaN	62.5952606201172
1990	123.242469787598	-37.1472854614258	5.96784353256226	-0.0302255302667618	-0.0243813935667276	-0.0341216214001179	0.0100340843200684	NaN	61.6212348937988
1991	124.541168212891	-38.4459838867188	6.29251766204834	-0.0273034609854221	-0.0253554154187441	-0.039641086012125	-0.00522560812532902	NaN	62.2705841064453
1992	123.891822814941	-38.1213111877441	5.83797359466553	-0.0156151866540313	-0.00652430532500148	-0.0130177913233638	0.0022419011220336	NaN	61.9459114074707
1993	123.891822814941	-38.7706604003906	5.96784353256226	-0.0139918150380254	-0.0133424662053585	-0.0175632312893867	0.00516396993771195	NaN	61.9459114074707
1994	121.943778991699	-37.7966346740723	5.96784353256226	-0.00717365415766835	-0.00847235135734081	-0.00847235135734081	0.00354059832170606	NaN	60.9718894958496
1995	121.943778991699	-37.4719619750977	5.77303886413574	-0.00652430532500148	0.00289124972186983	-0.00425158534198999	0.00678734155371785	NaN	60.9718894958496
1996	121.943778991699	-37.7966346740723	5.77303886413574	0.0220470335334539	0.0175015944987535	0.013930176384747	-0.00327756232582033	NaN	60.9718894958496
1997	125.190521240234	-37.7966346740723	6.03277826309204	0.0269171483814716	0.047696303576231	0.0350340083241463	-0.00360223650932312	NaN	62.5952606201172
1998	122.593124389648	-37.1472854614258	5.64316940307617	0.0308132413774729	0.0463976077735424	0.0509430468082428	0.00743668992072344	NaN	61.2965621948242
1999	124.541168212891	-38.7706604003906	6.03277826309204	0.0376313999295235	0.0434755384922028	0.0408781431615353	0.00289124972186983	NaN	62.2705841064453
2000	122.593124389648	-38.1213111877441	5.90290880203247	0.013930176384747	0.0415274947881699	0.0252937767654657	0.00418994715437293	NaN	61.2965621948242
[truncated: 6,400 more rows]
