# Supplementary material for: Precise instruction and consideration of the vertical and horizontal force component increases validity and reliability of the 90:20 Isometric Posterior Chain Test
Source: PLoS One. 2024 Oct 28;19(10):e0312843. doi: 10.1371/journal.pone.0312843 (PMC11515970; doi:10.1371/journal.pone.0312843)
Supplement: S1 File — (ZIP) [file pone.0312843.s001.zip › S1_Raw_Data/M1_P05_v_1.csv]

1	121.943778991699	-26.7577095031738	7.13667106628418	-0.0123684434220195	-0.00457625929266214	-0.00814767740666866	0.00191722682211548	NaN	60.9718894958496
2	119.995727539063	-26.1083602905273	6.5522575378418	-0.0107450718060136	0.000618529506027699	0.000943203864153475	-0.00230353930965066	NaN	59.9978637695313
3	121.294425964355	-27.0823841094971	6.8119969367981	0.0152288740500808	0.0191249661147594	0.00711201597005129	0.00678734155371785	NaN	60.6472129821777
4	119.346382141113	-25.1343383789063	6.42238759994507	0.0220470335334539	0.0463976077735424	0.0324366129934788	0.00256657530553639	NaN	59.6731910705566
5	120.645080566406	-26.4330348968506	6.29251766204834	0.0298392176628113	0.0360080301761627	0.0168522447347641	0.00646266713738441	NaN	60.3225402832031
6	119.346382141113	-25.1343383789063	5.96784353256226	0.0265924744307995	0.0412028171122074	0.047696303576231	-0.00782300252467394	NaN	59.6731910705566
7	119.995727539063	-25.4590110778809	5.96784353256226	0.0155535480007529	0.0236704051494598	0.0171769186854362	0.00483929552137852	NaN	59.9978637695313
8	119.995727539063	-25.4590110778809	5.70810413360596	0.00808603875339031	0.0155535480007529	0.01847561635077	0.00126787810586393	NaN	59.9978637695313
9	120.645080566406	-25.7836856842041	5.70810413360596	0.00256657530553639	0.0152288740500808	0.00386527273803949	-0.00295288790948689	NaN	60.3225402832031
10	119.346382141113	-25.4590110778809	6.48732233047485	0.00970941036939621	0.013930176384747	0.00483929552137852	-3.08191010844894e-05	NaN	59.6731910705566
11	120.645080566406	-26.1083602905273	5.96784353256226	0.011982130818069	0.00256657530553639	0.00418994715437293	-3.08191010844894e-05	NaN	60.3225402832031
12	121.943778991699	-26.4330348968506	7.13667106628418	-0.00132951640989631	-0.00717365415766835	0.00256657530553639	-0.00522560812532902	NaN	60.9718894958496
13	119.995727539063	-26.4330348968506	6.87693166732788	-0.023407369852066	-0.0136671401560307	-0.021459324285388	0.000618529506027699	NaN	59.9978637695313
14	119.346382141113	-25.4590110778809	6.35745286941528	-0.0282774847000837	-0.0295761823654175	-0.0383423902094364	-0.00100484199356288	NaN	59.6731910705566
15	121.294425964355	-27.0823841094971	5.96784353256226	-0.0217839982360601	-0.0341216214001179	-0.0402904339134693	-0.00197886489331722	NaN	60.6472129821777
16	120.645080566406	-25.7836856842041	5.77303886413574	-0.0256800893694162	-0.03444629535079	-0.0279528107494116	-0.0026282137259841	NaN	60.3225402832031
17	119.995727539063	-25.7836856842041	6.68212699890137	-0.0260047651827335	-0.0201606266200542	-0.0253554154187441	0.00321592413820326	NaN	59.9978637695313
18	119.346382141113	-25.1343383789063	6.61719226837158	-0.0156151866540313	-0.0152905117720366	-0.0195112787187099	0.00646266713738441	NaN	59.6731910705566
19	119.346382141113	-26.1083602905273	6.8119969367981	-0.00977104809135199	0.0022419011220336	-0.0191866029053926	0.0106834331527352	NaN	59.6731910705566
20	119.346382141113	-25.1343383789063	6.42238759994507	-0.00555028254166245	-0.0110697457566857	-0.00717365415766835	0.00418994715437293	NaN	59.6731910705566
21	119.995727539063	-25.7836856842041	6.42238759994507	-0.00522560812532902	0.0100340843200684	-0.00522560812532902	0.01100810803473	NaN	59.9978637695313
22	119.995727539063	-26.4330348968506	6.03277826309204	-0.00977104809135199	-0.000355493422830477	0.00159255252219737	-0.00392691092565656	NaN	59.9978637695313
23	119.346382141113	-26.1083602905273	6.16264820098877	0.00451462110504508	0.0171769186854362	0.0181509424000978	0.0022419011220336	NaN	59.6731910705566
24	119.995727539063	-25.7836856842041	6.8119969367981	0.0217223595827818	0.0431508645415306	0.0308132413774729	-0.00619963090866804	NaN	59.9978637695313
25	118.69702911377	-25.7836856842041	6.61719226837158	0.0249691028147936	0.0392547734081745	0.0226963832974434	-0.000680167751852423	NaN	59.3485145568848
26	120.645080566406	-26.1083602905273	6.61719226837158	0.0226963832974434	0.0295145437121391	0.0334106348454952	0.000618529506027699	NaN	60.3225402832031
27	120.645080566406	-26.4330348968506	6.5522575378418	0.0145795252174139	0.0278911720961332	0.0113327819854021	0.00841071270406246	NaN	60.3225402832031
28	119.346382141113	-25.4590110778809	6.61719226837158	0.00776136433705688	0.0175015944987535	0.0152288740500808	-0.00490093370899558	NaN	59.6731910705566
29	121.294425964355	-26.1083602905273	6.48732233047485	-0.00132951640989631	0.0103587592020631	0.00354059832170606	0.00386527273803949	NaN	60.6472129821777
30	120.645080566406	-26.1083602905273	7.00680112838745	0.0126314787194133	0.0171769186854362	0.0100340843200684	0.0022419011220336	NaN	60.3225402832031
31	121.294425964355	-27.0823841094971	6.03277826309204	0.00191722682211548	0.00516396993771195	0.00581331877037883	0.00938473641872406	NaN	60.6472129821777
32	119.995727539063	-26.4330348968506	5.83797359466553	0.00418994715437293	0.00938473641872406	0.0022419011220336	0.00126787810586393	NaN	59.9978637695313
33	119.346382141113	-26.1083602905273	6.48732233047485	-0.0198359526693821	-0.0133424662053585	-0.0253554154187441	0.012956153601408	NaN	59.6731910705566
34	120.645080566406	-25.4590110778809	6.61719226837158	-0.0292515084147453	-0.0315242260694504	-0.0308748781681061	0.00581331877037883	NaN	60.3225402832031
35	119.346382141113	-26.1083602905273	6.87693166732788	-0.0217839982360601	-0.0299008563160896	-0.0406151078641415	0.00776136433705688	NaN	59.6731910705566
36	121.943778991699	-26.1083602905273	7.07173633575439	-0.0230826959013939	-0.0308748781681061	-0.032173577696085	-0.00555028254166245	NaN	60.9718894958496
37	121.294425964355	-25.7836856842041	5.96784353256226	-0.0191866029053926	-0.0175632312893867	-0.017887907102704	-0.00392691092565656	NaN	60.6472129821777
38	119.346382141113	-25.1343383789063	5.77303886413574	-0.0230826959013939	-0.0143164889886975	-0.0328229255974293	0.00354059832170606	NaN	59.6731910705566
39	119.346382141113	-25.7836856842041	5.70810413360596	-0.0136671401560307	-0.00912170019000769	-0.0169138833880424	-0.00587495695799589	NaN	59.6731910705566
40	119.346382141113	-25.1343383789063	6.61719226837158	-0.00717365415766835	-0.00977104809135199	-0.0149658378213644	-0.00522560812532902	NaN	59.6731910705566
41	120.645080566406	-25.1343383789063	5.90290880203247	-0.00360223650932312	0.00678734155371785	-0.0120437685400248	-0.00457625929266214	NaN	60.3225402832031
42	120.645080566406	-25.4590110778809	6.94186639785767	-0.0110697457566857	-0.00197886489331722	0.00256657530553639	-0.00197886489331722	NaN	60.3225402832031
43	121.294425964355	-25.4590110778809	5.96784353256226	0.0178262684494257	0.0249691028147936	0.0158782228827477	0.00321592413820326	NaN	60.6472129821777
44	120.645080566406	-25.7836856842041	6.03277826309204	0.0236704051494598	0.041852168738842	0.0259431265294552	-0.00425158534198999	NaN	60.3225402832031
45	120.645080566406	-25.4590110778809	5.70810413360596	0.0282158460468054	0.0386054255068302	0.0194496400654316	0.000293855206109583	NaN	60.3225402832031
46	119.346382141113	-25.1343383789063	6.74706172943115	0.0252937767654657	0.0350340083241463	0.0265924744307995	-0.00457625929266214	NaN	59.6731910705566
47	122.593124389648	-26.4330348968506	6.8119969367981	0.0200989879667759	0.0269171483814716	0.0194496400654316	0.00354059832170606	NaN	61.2965621948242
48	122.593124389648	-26.4330348968506	7.00680112838745	0.00581331877037883	0.0162028968334198	0.020423661917448	0.00256657530553639	NaN	61.2965621948242
49	122.593124389648	-26.7577095031738	6.68212699890137	-0.00230353930965066	0.0123068047687411	0.00581331877037883	-0.00392691092565656	NaN	61.2965621948242
50	120.645080566406	-26.1083602905273	6.68212699890137	0.0194496400654316	0.0181509424000978	0.00354059832170606	-0.00652430532500148	NaN	60.3225402832031
51	119.995727539063	-25.4590110778809	6.48732233047485	0.00256657530553639	0.0100340843200684	0.000618529506027699	0.00321592413820326	NaN	59.9978637695313
52	120.645080566406	-25.1343383789063	6.5522575378418	0.00386527273803949	0.00581331877037883	0.012956153601408	-0.00360223650932312	NaN	60.3225402832031
53	119.995727539063	-25.7836856842041	6.5522575378418	-0.0237320438027382	-0.0136671401560307	-0.0224333461374044	0.00841071270406246	NaN	59.9978637695313
54	121.943778991699	-26.1083602905273	6.87693166732788	-0.0282774847000837	-0.0383423902094364	-0.0308748781681061	0.00321592413820326	NaN	60.9718894958496
55	121.294425964355	-25.4590110778809	6.68212699890137	-0.0253554154187441	-0.0376930385828018	-0.0354203209280968	0.00191722682211548	NaN	60.6472129821777
56	121.294425964355	-26.1083602905273	6.8119969367981	-0.0302255302667618	-0.0354203209280968	-0.032173577696085	-0.00132951640989631	NaN	60.6472129821777
57	120.645080566406	-25.7836856842041	6.74706172943115	-0.0237320438027382	-0.03444629535079	-0.0113944197073579	0.00289124972186983	NaN	60.3225402832031
58	119.995727539063	-25.4590110778809	6.42238759994507	-0.0198359526693821	-0.0324982516467571	-0.0217839982360601	-0.00360223650932312	NaN	59.9978637695313
59	120.645080566406	-25.4590110778809	6.68212699890137	-0.0159398596733809	-0.02697878703475	-0.0146411629393697	-0.00457625929266214	NaN	60.3225402832031
60	119.995727539063	-25.4590110778809	6.61719226837158	-0.0130177913233638	-0.0260047651827335	-0.0165892094373703	0.00483929552137852	NaN	59.9978637695313
61	120.645080566406	-25.1343383789063	6.5522575378418	-0.0107450718060136	-0.0256800893694162	-0.00652430532500148	0.00776136433705688	NaN	60.3225402832031
62	120.645080566406	-26.4330348968506	6.42238759994507	-0.0143164889886975	0.00516396993771195	0.00418994715437293	0.00289124972186983	NaN	60.3225402832031
63	121.943778991699	-26.4330348968506	6.61719226837158	-0.0026282137259841	0.0226963832974434	0.0136055024340749	-0.0026282137259841	NaN	60.9718894958496
64	119.995727539063	-26.4330348968506	6.87693166732788	0.031137915328145	0.045423585921526	0.0327612869441509	-0.00295288790948689	NaN	59.9978637695313
65	123.242469787598	-26.4330348968506	6.74706172943115	0.0282158460468054	0.0470469556748867	0.0262678004801273	-3.08191010844894e-05	NaN	61.6212348937988
66	118.69702911377	-24.809663772583	6.8119969367981	0.0272418223321438	0.0360080301761627	0.0230210572481155	0.00289124972186983	NaN	59.3485145568848
67	119.346382141113	-25.7836856842041	6.5522575378418	0.0181509424000978	0.0278911720961332	0.0217223595827818	0.00418994715437293	NaN	59.6731910705566
68	118.69702911377	-25.1343383789063	6.61719226837158	0.00906006153672934	0.0249691028147936	0.00906006153672934	0.00711201597005129	NaN	59.3485145568848
69	119.346382141113	-25.7836856842041	6.48732233047485	0.00483929552137852	0.0168522447347641	0.00776136433705688	-0.000680167751852423	NaN	59.6731910705566
70	118.04768371582	-25.4590110778809	6.5522575378418	0.00613799272105098	0.0217223595827818	0.00354059832170606	-3.08191010844894e-05	NaN	59.0238418579102
71	119.995727539063	-26.4330348968506	6.5522575378418	0.000293855206109583	0.0100340843200684	0.00289124972186983	0.000943203864153475	NaN	59.9978637695313
72	118.69702911377	-25.7836856842041	6.09771347045898	-0.00555028254166245	0.00613799272105098	0.00289124972186983	0.00418994715437293	NaN	59.3485145568848
73	119.995727539063	-25.7836856842041	5.57823419570923	-0.0165892094373703	-0.0227580219507217	-0.0117190945893526	0.0113327819854021	NaN	59.9978637695313
74	119.995727539063	-26.1083602905273	5.83797359466553	-0.0292515084147453	-0.0295761823654175	-0.0409397818148136	0.00451462110504508	NaN	59.9978637695313
75	119.995727539063	-25.4590110778809	6.48732233047485	-0.0263294391334057	-0.0328229255974293	-0.0347709693014622	-0.00327756232582033	NaN	59.9978637695313
76	119.995727539063	-26.7577095031738	6.8119969367981	-0.0256800893694162	-0.0331475995481014	-0.0276281367987394	0.00581331877037883	NaN	59.9978637695313
77	119.346382141113	-25.7836856842041	6.68212699890137	-0.0211346503347158	-0.0133424662053585	-0.0201606266200542	0.00354059832170606	NaN	59.6731910705566
78	118.69702911377	-25.1343383789063	6.09771347045898	-0.0230826959013939	-0.00847235135734081	-0.0175632312893867	0.0155535480007529	NaN	59.3485145568848
79	119.346382141113	-26.7577095031738	6.09771347045898	-0.0146411629393697	-0.00619963090866804	-0.0230826959013939	-0.00490093370899558	NaN	59.6731910705566
80	118.69702911377	-26.4330348968506	5.96784353256226	-0.00392691092565656	-0.00749832857400179	-0.0139918150380254	-0.00684897974133492	NaN	59.3485145568848
81	119.346382141113	-25.7836856842041	6.48732233047485	-0.00392691092565656	-0.00619963090866804	-0.00879702530801296	0.00776136433705688	NaN	59.6731910705566
82	117.398338317871	-25.1343383789063	6.48732233047485	-0.0185372550040483	0.00678734155371785	-0.00360223650932312	0.00613799272105098	NaN	58.6991691589355
83	119.995727539063	-26.1083602905273	5.90290880203247	0.00354059832170606	0.0191249661147594	0.0197743140161037	0.00906006153672934	NaN	59.9978637695313
84	117.398338317871	-25.4590110778809	6.8119969367981	0.0178262684494257	0.0483456552028656	0.0327612869441509	-0.00132951640989631	NaN	58.6991691589355
85	120.645080566406	-26.7577095031738	6.87693166732788	0.0213976856321096	0.0392547734081745	0.0188002903014421	0.000293855206109583	NaN	60.3225402832031
86	119.995727539063	-26.4330348968506	5.83797359466553	0.0269171483814716	0.0405534692108631	0.0259431265294552	0.00386527273803949	NaN	59.9978637695313
87	120.645080566406	-26.7577095031738	6.09771347045898	0.0103587592020631	0.0239950809627771	0.0149041991680861	0.0100340843200684	NaN	60.3225402832031
88	119.995727539063	-26.4330348968506	6.03277826309204	0.00938473641872406	0.0142548503354192	0.00873538758605719	0.0207483377307653	NaN	59.9978637695313
89	120.645080566406	-26.7577095031738	6.16264820098877	-0.00847235135734081	0.0188002903014421	0.00646266713738441	-0.00490093370899558	NaN	60.3225402832031
90	119.346382141113	-26.1083602905273	6.29251766204834	0.0136055024340749	0.012956153601408	0.00581331877037883	0.00354059832170606	NaN	59.6731910705566
91	118.69702911377	-25.1343383789063	5.83797359466553	-0.00230353930965066	0.00256657530553639	0.00256657530553639	0.00970941036939621	NaN	59.3485145568848
92	118.69702911377	-26.1083602905273	5.64316940307617	-0.00522560812532902	0.00938473641872406	0.0100340843200684	-0.000355493422830477	NaN	59.3485145568848
93	119.346382141113	-26.1083602905273	5.70810413360596	-0.0331475995481014	-0.0250307414680719	-0.0159398596733809	0.0136055024340749	NaN	59.6731910705566
94	119.995727539063	-26.4330348968506	6.09771347045898	-0.0328229255974293	-0.0240567177534103	-0.0383423902094364	0.0022419011220336	NaN	59.9978637695313
95	119.346382141113	-25.7836856842041	5.90290880203247	-0.0311995539814234	-0.0302255302667618	-0.0302255302667618	0.0217223595827818	NaN	59.6731910705566
96	118.69702911377	-26.7577095031738	7.07173633575439	-0.0230826959013939	-0.0360696688294411	-0.0318489037454128	-0.000355493422830477	NaN	59.3485145568848
97	118.04768371582	-25.7836856842041	6.48732233047485	-0.0273034609854221	-0.0188619289547205	-0.0159398596733809	0.00451462110504508	NaN	59.0238418579102
98	117.398338317871	-25.7836856842041	6.61719226837158	-0.0195112787187099	-0.0136671401560307	-0.0162645354866982	-0.000680167751852423	NaN	58.6991691589355
99	118.69702911377	-26.1083602905273	6.03277826309204	-0.0159398596733809	-0.00749832857400179	-0.0117190945893526	0.00483929552137852	NaN	59.3485145568848
100	119.346382141113	-26.7577095031738	5.90290880203247	-0.00587495695799589	-0.00619963090866804	-0.00977104809135199	-0.00295288790948689	NaN	59.6731910705566
101	118.69702911377	-26.4330348968506	5.96784353256226	-0.0139918150380254	-0.0110697457566857	-0.00165419070981443	-0.00295288790948689	NaN	59.3485145568848
102	116.099639892578	-25.1343383789063	6.09771347045898	-0.00782300252467394	0.012956153601408	-3.08191010844894e-05	0.00354059832170606	NaN	58.0498199462891
103	119.346382141113	-25.7836856842041	6.42238759994507	0.0106834331527352	0.0168522447347641	0.0265924744307995	-0.00230353930965066	NaN	59.6731910705566
104	117.398338317871	-25.7836856842041	6.35745286941528	0.0165275707840919	0.0412028171122074	0.0275664981454611	0.00873538758605719	NaN	58.6991691589355
105	121.294425964355	-27.0823841094971	6.68212699890137	0.0226963832974434	0.0444495603442192	0.0252937767654657	-0.00392691092565656	NaN	60.6472129821777
106	119.346382141113	-26.7577095031738	6.61719226837158	0.01847561635077	0.0369820520281792	0.0295145437121391	-0.00100484199356288	NaN	59.6731910705566
107	121.294425964355	-25.4590110778809	5.90290880203247	0.0106834331527352	0.0217223595827818	0.025618452578783	0.00289124972186983	NaN	60.6472129821777
108	119.346382141113	-26.1083602905273	6.03277826309204	0.01100810803473	0.0194496400654316	0.0178262684494257	0.00386527273803949	NaN	59.6731910705566
109	119.995727539063	-26.7577095031738	6.03277826309204	0.00548864435404539	0.0113327819854021	0.00808603875339031	0.00191722682211548	NaN	59.9978637695313
110	119.346382141113	-26.4330348968506	5.83797359466553	0.00483929552137852	0.0149041991680861	0.000293855206109583	0.00191722682211548	NaN	59.6731910705566
111	118.69702911377	-26.1083602905273	6.68212699890137	-0.00230353930965066	0.00776136433705688	0.00256657530553639	0.00191722682211548	NaN	59.3485145568848
112	116.748985290527	-25.4590110778809	6.5522575378418	-0.0169138833880424	0.01100810803473	0.00516396993771195	-0.000680167751852423	NaN	58.3744926452637
113	119.346382141113	-25.7836856842041	5.90290880203247	-0.0243813935667276	-0.0133424662053585	-0.0172385573387146	0.00159255252219737	NaN	59.6731910705566
114	119.346382141113	-26.7577095031738	6.22758293151855	-0.0308748781681061	-0.028926832601428	-0.0370436906814575	-0.00522560812532902	NaN	59.6731910705566
115	118.69702911377	-25.4590110778809	5.57823419570923	-0.0337969474494457	-0.0350956469774246	-0.0393164120614529	-0.00295288790948689	NaN	59.3485145568848
116	119.346382141113	-27.0823841094971	5.90290880203247	-0.0305502042174339	-0.0370436906814575	-0.0295761823654175	-0.00652430532500148	NaN	59.6731910705566
117	119.995727539063	-27.0823841094971	6.61719226837158	-0.0250307414680719	-0.023407369852066	-0.0159398596733809	-0.00392691092565656	NaN	59.9978637695313
118	117.398338317871	-25.4590110778809	5.83797359466553	-0.0250307414680719	-0.00457625929266214	-0.0162645354866982	0.000293855206109583	NaN	58.6991691589355
119	118.69702911377	-26.1083602905273	6.03277826309204	-0.0123684434220195	-0.00814767740666866	-0.0136671401560307	-0.00490093370899558	NaN	59.3485145568848
120	118.04768371582	-25.4590110778809	6.29251766204834	-0.00749832857400179	-0.00782300252467394	-0.0107450718060136	-0.00652430532500148	NaN	59.0238418579102
121	120.645080566406	-27.0823841094971	6.42238759994507	-0.00847235135734081	-0.00944637414067984	-0.00425158534198999	-0.00717365415766835	NaN	60.3225402832031
122	119.346382141113	-26.7577095031738	6.68212699890137	-0.0208099745213985	-0.00587495695799589	0.000618529506027699	0.00418994715437293	NaN	59.6731910705566
123	119.995727539063	-27.0823841094971	6.74706172943115	0.00841071270406246	0.0162028968334198	0.0243197549134493	0.00970941036939621	NaN	59.9978637695313
124	118.04768371582	-26.4330348968506	6.87693166732788	0.0259431265294552	0.0376313999295235	0.0288651939481497	-0.00295288790948689	NaN	59.0238418579102
125	120.645080566406	-27.0823841094971	6.8119969367981	0.0213976856321096	0.0389300994575024	0.0304885655641556	-0.00457625929266214	NaN	60.3225402832031
126	118.04768371582	-26.1083602905273	6.5522575378418	0.0197743140161037	0.0343846566975117	0.00873538758605719	-0.00100484199356288	NaN	59.0238418579102
127	118.04768371582	-26.1083602905273	6.48732233047485	0.012956153601408	0.0188002903014421	0.0285405199974775	0.00386527273803949	NaN	59.0238418579102
128	118.04768371582	-26.1083602905273	6.5522575378418	0.00386527273803949	0.0162028968334198	0.012956153601408	0.00126787810586393	NaN	59.0238418579102
129	118.69702911377	-25.1343383789063	6.5522575378418	0.00613799272105098	0.0155535480007529	0.000943203864153475	0.00126787810586393	NaN	59.3485145568848
130	117.398338317871	-25.7836856842041	5.70810413360596	0.00841071270406246	0.011982130818069	0.00548864435404539	0.00126787810586393	NaN	58.6991691589355
131	119.995727539063	-26.1083602905273	6.8119969367981	0.00289124972186983	0.00548864435404539	-0.00100484199356288	0.00418994715437293	NaN	59.9978637695313
132	116.748985290527	-26.1083602905273	6.74706172943115	-0.00360223650932312	0.000943203864153475	0.00873538758605719	0.00159255252219737	NaN	58.3744926452637
133	119.995727539063	-25.7836856842041	6.48732233047485	-0.0133424662053585	-0.0162645354866982	-0.0120437685400248	0.00938473641872406	NaN	59.9978637695313
134	120.645080566406	-27.4070568084717	6.87693166732788	-0.0276281367987394	-0.0334722734987736	-0.0357449948787689	0.00126787810586393	NaN	60.3225402832031
135	118.04768371582	-25.7836856842041	6.48732233047485	-0.0318489037454128	-0.0208099745213985	-0.0373683646321297	0.000943203864153475	NaN	59.0238418579102
136	118.69702911377	-26.7577095031738	6.8119969367981	-0.0276281367987394	-0.0428878292441368	-0.0383423902094364	0.00483929552137852	NaN	59.3485145568848
137	120.645080566406	-27.4070568084717	6.16264820098877	-0.0195112787187099	-0.0273034609854221	-0.0136671401560307	0.000618529506027699	NaN	60.3225402832031
138	119.346382141113	-26.1083602905273	6.74706172943115	-0.0146411629393697	-0.0117190945893526	-0.0126931173726916	0.00808603875339031	NaN	59.6731910705566
139	118.04768371582	-25.4590110778809	6.42238759994507	-0.0136671401560307	-0.0133424662053585	-0.0195112787187099	0.00581331877037883	NaN	59.0238418579102
140	117.398338317871	-25.4590110778809	6.42238759994507	-0.00490093370899558	-0.0130177913233638	-0.0126931173726916	0.00646266713738441	NaN	58.6991691589355
141	120.645080566406	-26.7577095031738	5.90290880203247	-0.0165892094373703	0.00646266713738441	-0.00197886489331722	0.00548864435404539	NaN	60.3225402832031
142	119.346382141113	-26.7577095031738	6.16264820098877	-0.0156151866540313	-0.00684897974133492	-0.00360223650932312	0.00483929552137852	NaN	59.6731910705566
143	119.995727539063	-27.0823841094971	7.00680112838745	0.00548864435404539	0.0162028968334198	0.00678734155371785	0.00126787810586393	NaN	59.9978637695313
144	118.69702911377	-25.7836856842041	6.09771347045898	0.0168522447347641	0.0450989119708538	0.0334106348454952	-0.000355493422830477	NaN	59.3485145568848
145	119.995727539063	-26.4330348968506	6.87693166732788	0.0188002903014421	0.0431508645415306	0.025618452578783	-0.00782300252467394	NaN	59.9978637695313
146	119.346382141113	-25.4590110778809	6.48732233047485	0.0230210572481155	0.0376313999295235	0.0236704051494598	-0.00230353930965066	NaN	59.6731910705566
147	118.69702911377	-25.7836856842041	5.77303886413574	0.0126314787194133	0.0288651939481497	0.0272418223321438	0.00678734155371785	NaN	59.3485145568848
148	118.04768371582	-25.4590110778809	5.90290880203247	0.00841071270406246	0.0188002903014421	0.01847561635077	0.00126787810586393	NaN	59.0238418579102
149	118.69702911377	-25.4590110778809	5.96784353256226	-0.00360223650932312	0.0106834331527352	0.00646266713738441	-0.00100484199356288	NaN	59.3485145568848
150	118.69702911377	-26.4330348968506	5.90290880203247	0.00516396993771195	0.0181509424000978	0.00808603875339031	0.00126787810586393	NaN	59.3485145568848
151	120.645080566406	-26.1083602905273	5.90290880203247	-0.000355493422830477	0.00873538758605719	0.00548864435404539	0.00386527273803949	NaN	60.3225402832031
152	119.346382141113	-27.0823841094971	5.83797359466553	-0.00684897974133492	0.00906006153672934	0.00418994715437293	0.00321592413820326	NaN	59.6731910705566
153	119.346382141113	-27.0823841094971	5.83797359466553	-0.0250307414680719	-0.0117190945893526	-0.0172385573387146	0.00743668992072344	NaN	59.6731910705566
154	119.346382141113	-26.4330348968506	6.74706172943115	-0.039641086012125	-0.0337969474494457	-0.0367190167307854	0.00548864435404539	NaN	59.6731910705566
155	118.04768371582	-25.4590110778809	6.74706172943115	-0.0276281367987394	-0.0276281367987394	-0.0383423902094364	0.000293855206109583	NaN	59.0238418579102
156	118.69702911377	-26.1083602905273	6.87693166732788	-0.039641086012125	-0.0357449948787689	-0.0386670641601086	0.00321592413820326	NaN	59.3485145568848
157	120.645080566406	-26.7577095031738	6.68212699890137	-0.0224333461374044	-0.0253554154187441	-0.023407369852066	0.00386527273803949	NaN	60.3225402832031
158	119.995727539063	-27.0823841094971	5.83797359466553	-0.0146411629393697	-0.0162645354866982	-0.0204853005707264	-0.00100484199356288	NaN	59.9978637695313
159	119.346382141113	-25.7836856842041	5.83797359466553	-0.0104203969240189	-0.00295288790948689	-0.00360223650932312	0.000943203864153475	NaN	59.6731910705566
160	118.69702911377	-25.7836856842041	5.83797359466553	-0.00944637414067984	0.00646266713738441	-0.00977104809135199	-0.0026282137259841	NaN	59.3485145568848
161	120.645080566406	-26.7577095031738	7.13667106628418	-0.00522560812532902	0.00483929552137852	-0.0123684434220195	-0.00652430532500148	NaN	60.3225402832031
162	120.645080566406	-26.4330348968506	7.07173633575439	-0.0136671401560307	-0.000680167751852423	0.00321592413820326	-0.00587495695799589	NaN	60.3225402832031
163	120.645080566406	-26.7577095031738	6.74706172943115	-0.00165419070981443	0.0217223595827818	-0.0130177913233638	0.00321592413820326	NaN	60.3225402832031
164	118.04768371582	-25.4590110778809	6.48732233047485	0.0314625911414623	0.0360080301761627	-0.00652430532500148	0.000943203864153475	NaN	59.0238418579102
165	121.294425964355	-26.7577095031738	6.74706172943115	0.0233457311987877	0.0376313999295235	0.0376313999295235	-0.00457625929266214	NaN	60.6472129821777
166	119.346382141113	-26.7577095031738	6.94186639785767	0.0246444288641214	0.0421768426895142	0.0243197549134493	0.00808603875339031	NaN	59.6731910705566
167	121.294425964355	-25.7836856842041	6.68212699890137	0.0197743140161037	0.0152288740500808	0.0334106348454952	0.0022419011220336	NaN	60.6472129821777
168	118.69702911377	-26.1083602905273	6.5522575378418	0.013930176384747	0.0275664981454611	0.0210730116814375	0.00191722682211548	NaN	59.3485145568848
169	120.645080566406	-25.7836856842041	6.68212699890137	0.00841071270406246	0.0197743140161037	0.00906006153672934	0.00386527273803949	NaN	60.3225402832031
170	120.645080566406	-26.7577095031738	6.68212699890137	0.0175015944987535	0.0132808275520802	0.00321592413820326	-0.00230353930965066	NaN	60.3225402832031
171	121.294425964355	-26.4330348968506	6.87693166732788	0.000293855206109583	0.00711201597005129	0.00938473641872406	-0.000355493422830477	NaN	60.6472129821777
172	121.294425964355	-27.0823841094971	6.16264820098877	0.0106834331527352	0.00289124972186983	0.00418994715437293	0.00451462110504508	NaN	60.6472129821777
173	121.943778991699	-26.7577095031738	6.29251766204834	-0.0175632312893867	-0.0237320438027382	-0.0165892094373703	-0.000355493422830477	NaN	60.9718894958496
174	120.645080566406	-26.7577095031738	6.29251766204834	-0.0250307414680719	-0.0360696688294411	-0.0367190167307854	0.00516396993771195	NaN	60.3225402832031
175	119.995727539063	-25.4590110778809	6.42238759994507	-0.0165892094373703	-0.0279528107494116	-0.0308748781681061	-0.0123684434220195	NaN	59.9978637695313
176	121.294425964355	-27.0823841094971	6.94186639785767	-0.017887907102704	-0.0347709693014622	-0.0282774847000837	-0.00295288790948689	NaN	60.6472129821777
177	121.294425964355	-26.7577095031738	5.83797359466553	-0.0104203969240189	-0.0276281367987394	-0.0201606266200542	-3.08191010844894e-05	NaN	60.6472129821777
178	120.645080566406	-25.4590110778809	5.96784353256226	-0.00847235135734081	-0.017887907102704	-0.00749832857400179	-0.00425158534198999	NaN	60.3225402832031
179	120.645080566406	-26.1083602905273	6.03277826309204	-0.0117190945893526	-0.00814767740666866	-0.0113944197073579	0.000293855206109583	NaN	60.3225402832031
180	119.346382141113	-25.7836856842041	6.03277826309204	-0.00360223650932312	0.00613799272105098	-0.0172385573387146	0.00354059832170606	NaN	59.6731910705566
181	121.294425964355	-25.4590110778809	5.64316940307617	0.0022419011220336	-0.0162645354866982	-0.00944637414067984	-0.00295288790948689	NaN	60.6472129821777
182	119.346382141113	-25.4590110778809	5.57823419570923	0.00581331877037883	-0.00360223650932312	-0.00425158534198999	0.00256657530553639	NaN	59.6731910705566
183	121.943778991699	-27.0823841094971	6.61719226837158	0.0162028968334198	0.012956153601408	0.0188002903014421	-0.00555028254166245	NaN	60.9718894958496
184	120.645080566406	-25.7836856842041	5.83797359466553	0.0230210572481155	0.0360080301761627	0.0226963832974434	0.00386527273803949	NaN	60.3225402832031
185	119.995727539063	-26.1083602905273	6.09771347045898	0.0298392176628113	0.0360080301761627	0.0363327041268349	-0.00295288790948689	NaN	59.9978637695313
186	121.943778991699	-27.0823841094971	6.29251766204834	0.0301638916134834	0.0350340083241463	0.036657378077507	0.00321592413820326	NaN	60.9718894958496
187	120.645080566406	-27.4070568084717	5.90290880203247	0.0165275707840919	0.0220470335334539	0.0285405199974775	-0.00327756232582033	NaN	60.3225402832031
188	120.645080566406	-27.0823841094971	6.03277826309204	0.011982130818069	0.01847561635077	0.0207483377307653	0.00743668992072344	NaN	60.3225402832031
189	121.294425964355	-27.7317314147949	5.96784353256226	0.00581331877037883	0.00548864435404539	0.0123068047687411	-0.00717365415766835	NaN	60.6472129821777
190	119.995727539063	-26.4330348968506	6.74706172943115	0.0113327819854021	0.0165275707840919	0.00873538758605719	-0.0117190945893526	NaN	59.9978637695313
191	119.995727539063	-26.1083602905273	6.74706172943115	0.00678734155371785	0.00743668992072344	0.00938473641872406	-0.00814767740666866	NaN	59.9978637695313
192	119.995727539063	-26.1083602905273	6.94186639785767	0.00256657530553639	-0.00490093370899558	-0.00360223650932312	-0.000680167751852423	NaN	59.9978637695313
193	121.943778991699	-26.4330348968506	6.42238759994507	-0.00912170019000769	-0.0217839982360601	-0.00360223650932312	0.00386527273803949	NaN	60.9718894958496
194	119.346382141113	-27.0823841094971	6.8119969367981	-0.0240567177534103	-0.0386670641601086	-0.03444629535079	-0.00327756232582033	NaN	59.6731910705566
195	121.294425964355	-26.1083602905273	6.5522575378418	-0.0126931173726916	-0.0350956469774246	-0.0318489037454128	-0.00555028254166245	NaN	60.6472129821777
196	121.294425964355	-26.7577095031738	6.42238759994507	-0.0253554154187441	-0.0383423902094364	-0.0347709693014622	-0.000355493422830477	NaN	60.6472129821777
197	122.593124389648	-27.7317314147949	7.20160579681396	-0.0208099745213985	-0.0263294391334057	-0.017887907102704	0.00289124972186983	NaN	61.2965621948242
198	121.943778991699	-27.4070568084717	7.07173633575439	-0.0146411629393697	-0.00879702530801296	-0.0130177913233638	-0.0133424662053585	NaN	60.9718894958496
199	122.593124389648	-27.4070568084717	6.48732233047485	-0.0136671401560307	-0.0208099745213985	-0.0130177913233638	0.00418994715437293	NaN	61.2965621948242
200	121.943778991699	-27.7317314147949	6.68212699890137	-0.000680167751852423	-0.00782300252467394	-0.0126931173726916	-0.00165419070981443	NaN	60.9718894958496
201	122.593124389648	-27.7317314147949	6.74706172943115	-0.00100484199356288	0.00418994715437293	-0.0110697457566857	-0.00100484199356288	NaN	61.2965621948242
202	119.995727539063	-26.7577095031738	5.90290880203247	-0.0110697457566857	-0.0305502042174339	-0.00619963090866804	0.0022419011220336	NaN	59.9978637695313
203	121.943778991699	-27.7317314147949	6.22758293151855	0.020423661917448	0.00906006153672934	0.013930176384747	0.00516396993771195	NaN	60.9718894958496
204	119.995727539063	-26.7577095031738	6.48732233047485	0.0223717093467712	0.0304885655641556	0.0262678004801273	-0.00652430532500148	NaN	59.9978637695313
205	121.943778991699	-27.4070568084717	6.74706172943115	0.0265924744307995	0.0304885655641556	0.0226963832974434	-0.00717365415766835	NaN	60.9718894958496
206	119.995727539063	-27.0823841094971	6.42238759994507	0.0295145437121391	0.0262678004801273	0.031137915328145	-0.00587495695799589	NaN	59.9978637695313
207	120.645080566406	-26.7577095031738	5.83797359466553	0.0178262684494257	0.020423661917448	0.0298392176628113	-0.00197886489331722	NaN	60.3225402832031
208	119.995727539063	-27.4070568084717	6.16264820098877	0.0116574559360743	0.00418994715437293	0.0181509424000978	0.0022419011220336	NaN	59.9978637695313
209	121.294425964355	-27.7317314147949	6.09771347045898	0.00808603875339031	0.00938473641872406	0.0106834331527352	0.00354059832170606	NaN	60.6472129821777
210	120.645080566406	-26.4330348968506	6.74706172943115	0.0171769186854362	0.0145795252174139	0.00483929552137852	0.00386527273803949	NaN	60.3225402832031
211	120.645080566406	-26.7577095031738	6.35745286941528	0.00841071270406246	0.000618529506027699	0.0022419011220336	0.000618529506027699	NaN	60.3225402832031
212	121.943778991699	-27.4070568084717	6.48732233047485	-0.00100484199356288	-0.00165419070981443	0.00938473641872406	0.00906006153672934	NaN	60.9718894958496
213	122.593124389648	-27.7317314147949	6.61719226837158	-0.0156151866540313	-0.0247060675173998	-0.0149658378213644	0.00256657530553639	NaN	61.2965621948242
214	120.645080566406	-26.1083602905273	6.87693166732788	-0.0201606266200542	-0.0406151078641415	-0.0324982516467571	0.00548864435404539	NaN	60.3225402832031
215	121.943778991699	-28.0564060211182	6.09771347045898	-0.0185372550040483	-0.0428878292441368	-0.0292515084147453	0.00354059832170606	NaN	60.9718894958496
216	119.995727539063	-26.7577095031738	6.8119969367981	-0.0143164889886975	-0.0393164120614529	-0.0224333461374044	-0.00360223650932312	NaN	59.9978637695313
217	119.995727539063	-27.7317314147949	6.74706172943115	-0.0136671401560307	-0.0263294391334057	-0.0204853005707264	0.000618529506027699	NaN	59.9978637695313
218	121.943778991699	-28.0564060211182	6.74706172943115	-0.0165892094373703	-0.0191866029053926	-0.017887907102704	0.000293855206109583	NaN	60.9718894958496
219	121.943778991699	-28.0564060211182	6.03277826309204	-0.00392691092565656	-0.0146411629393697	-0.0165892094373703	-0.000355493422830477	NaN	60.9718894958496
220	121.294425964355	-28.0564060211182	6.09771347045898	-0.00749832857400179	-0.0159398596733809	-0.00977104809135199	-0.00100484199356288	NaN	60.6472129821777
221	120.645080566406	-27.4070568084717	6.22758293151855	0.00191722682211548	-0.0120437685400248	-0.00652430532500148	-0.00295288790948689	NaN	60.3225402832031
222	120.645080566406	-26.7577095031738	6.8119969367981	-0.00360223650932312	-0.0165892094373703	-0.00197886489331722	-0.000355493422830477	NaN	60.3225402832031
223	120.645080566406	-27.4070568084717	6.68212699890137	0.0123068047687411	0.00808603875339031	0.0249691028147936	-0.000680167751852423	NaN	60.3225402832031
224	120.645080566406	-26.7577095031738	6.48732233047485	0.0327612869441509	0.0259431265294552	0.0308132413774729	-0.00165419070981443	NaN	60.3225402832031
225	121.943778991699	-28.0564060211182	6.74706172943115	0.0330859608948231	0.0288651939481497	0.0330859608948231	-0.00295288790948689	NaN	60.9718894958496
226	122.593124389648	-28.3810806274414	6.87693166732788	0.0304885655641556	0.0314625911414623	0.0327612869441509	-0.00132951640989631	NaN	61.2965621948242
227	120.645080566406	-26.7577095031738	5.77303886413574	0.0230210572481155	0.0142548503354192	0.0269171483814716	0.0022419011220336	NaN	60.3225402832031
228	119.346382141113	-27.0823841094971	6.09771347045898	0.0142548503354192	0.00970941036939621	0.0175015944987535	-0.00132951640989631	NaN	59.6731910705566
229	120.645080566406	-27.4070568084717	5.70810413360596	0.0158782228827477	0.00418994715437293	0.00289124972186983	-0.0026282137259841	NaN	60.3225402832031
230	120.645080566406	-27.0823841094971	6.48732233047485	0.01100810803473	0.00418994715437293	-0.00360223650932312	0.000293855206109583	NaN	60.3225402832031
231	121.943778991699	-28.3810806274414	6.8119969367981	0.00646266713738441	0.00321592413820326	0.0100340843200684	-0.00749832857400179	NaN	60.9718894958496
232	122.593124389648	-27.7317314147949	6.94186639785767	0.00126787810586393	-0.00879702530801296	0.00126787810586393	-0.000355493422830477	NaN	61.2965621948242
233	121.294425964355	-27.7317314147949	6.94186639785767	-0.0195112787187099	-0.0253554154187441	-0.0123684434220195	-0.00879702530801296	NaN	60.6472129821777
234	120.645080566406	-27.0823841094971	6.87693166732788	-0.0217839982360601	-0.0415891297161579	-0.0402904339134693	0.00126787810586393	NaN	60.3225402832031
235	122.593124389648	-28.0564060211182	6.8119969367981	-0.0227580219507217	-0.0386670641601086	-0.0341216214001179	-0.00814767740666866	NaN	61.2965621948242
236	119.995727539063	-27.0823841094971	5.77303886413574	-0.0195112787187099	-0.0360696688294411	-0.0373683646321297	0.00289124972186983	NaN	59.9978637695313
237	120.645080566406	-26.7577095031738	6.5522575378418	-0.0195112787187099	-0.0367190167307854	-0.0172385573387146	0.00354059832170606	NaN	60.3225402832031
238	121.294425964355	-28.0564060211182	6.87693166732788	-0.0149658378213644	-0.02697878703475	-0.0146411629393697	0.00970941036939621	NaN	60.6472129821777
239	121.943778991699	-27.7317314147949	6.22758293151855	-0.00165419070981443	-0.00879702530801296	-0.00944637414067984	-3.08191010844894e-05	NaN	60.9718894958496
240	121.294425964355	-28.0564060211182	6.35745286941528	-0.00230353930965066	-0.0117190945893526	-0.0126931173726916	0.000618529506027699	NaN	60.6472129821777
241	119.995727539063	-26.4330348968506	6.42238759994507	0.000618529506027699	-0.00587495695799589	-0.00782300252467394	0.00321592413820326	NaN	59.9978637695313
242	120.645080566406	-26.4330348968506	6.42238759994507	0.00970941036939621	-0.0126931173726916	-0.00977104809135199	0.00483929552137852	NaN	60.3225402832031
243	121.294425964355	-27.4070568084717	6.42238759994507	0.0171769186854362	0.0123068047687411	0.0194496400654316	0.00678734155371785	NaN	60.6472129821777
244	121.943778991699	-28.0564060211182	6.5522575378418	0.0298392176628113	0.0308132413774729	0.0373067259788513	-0.00457625929266214	NaN	60.9718894958496
245	119.995727539063	-26.7577095031738	6.74706172943115	0.025618452578783	0.0314625911414623	0.0162028968334198	-0.00295288790948689	NaN	59.9978637695313
246	123.242469787598	-28.0564060211182	7.00680112838745	0.0308132413774729	0.0275664981454611	0.0386054255068302	-0.000680167751852423	NaN	61.6212348937988
247	121.943778991699	-28.0564060211182	6.5522575378418	0.0230210572481155	0.0168522447347641	0.0220470335334539	-0.00327756232582033	NaN	60.9718894958496
248	122.593124389648	-27.7317314147949	6.8119969367981	0.00581331877037883	0.0100340843200684	0.0233457311987877	0.000293855206109583	NaN	61.2965621948242
249	121.943778991699	-27.7317314147949	6.68212699890137	0.0100340843200684	0.00743668992072344	0.0123068047687411	0.00548864435404539	NaN	60.9718894958496
250	121.943778991699	-28.0564060211182	6.94186639785767	0.00354059832170606	0.00289124972186983	0.00386527273803949	-0.0026282137259841	NaN	60.9718894958496
251	121.943778991699	-26.7577095031738	6.94186639785767	0.00646266713738441	0.00516396993771195	0.00256657530553639	0.00289124972186983	NaN	60.9718894958496
252	119.995727539063	-26.7577095031738	6.87693166732788	0.00516396993771195	-0.00230353930965066	0.00256657530553639	0.00548864435404539	NaN	59.9978637695313
253	120.645080566406	-26.7577095031738	6.35745286941528	-0.0195112787187099	-0.0237320438027382	-0.0139918150380254	0.00159255252219737	NaN	60.3225402832031
254	120.645080566406	-26.4330348968506	6.48732233047485	-0.0247060675173998	-0.038017712533474	-0.0376930385828018	0.00159255252219737	NaN	60.3225402832031
255	122.593124389648	-28.0564060211182	6.8119969367981	-0.0240567177534103	-0.0393164120614529	-0.0428878292441368	-0.00197886489331722	NaN	61.2965621948242
256	119.346382141113	-26.4330348968506	6.68212699890137	-0.0266541130840778	-0.0461345724761486	-0.0311995539814234	0.0126314787194133	NaN	59.6731910705566
257	119.995727539063	-27.0823841094971	7.07173633575439	-0.0100957229733467	-0.0318489037454128	-0.0136671401560307	-0.00360223650932312	NaN	59.9978637695313
258	121.943778991699	-27.7317314147949	7.13667106628418	-0.0169138833880424	-0.0230826959013939	-0.0110697457566857	0.00126787810586393	NaN	60.9718894958496
259	121.294425964355	-27.4070568084717	5.96784353256226	-0.00684897974133492	-0.0139918150380254	-0.0113944197073579	-0.00392691092565656	NaN	60.6472129821777
260	121.294425964355	-27.7317314147949	6.03277826309204	-0.00652430532500148	-0.0211346503347158	-0.0130177913233638	-0.00587495695799589	NaN	60.6472129821777
261	121.943778991699	-28.0564060211182	6.09771347045898	-0.00197886489331722	-0.00749832857400179	-0.0130177913233638	0.000943203864153475	NaN	60.9718894958496
262	121.294425964355	-27.7317314147949	6.22758293151855	-0.00230353930965066	-0.00912170019000769	-0.00100484199356288	0.00906006153672934	NaN	60.6472129821777
263	120.645080566406	-26.4330348968506	6.03277826309204	0.0145795252174139	-0.0026282137259841	0.0142548503354192	0.00159255252219737	NaN	60.3225402832031
264	120.645080566406	-27.4070568084717	7.13667106628418	0.0207483377307653	-0.00392691092565656	0.0207483377307653	-0.00100484199356288	NaN	60.3225402832031
265	120.645080566406	-25.7836856842041	6.42238759994507	0.0239950809627771	-0.00879702530801296	0.0226963832974434	-0.00295288790948689	NaN	60.3225402832031
266	119.346382141113	-26.7577095031738	5.77303886413574	0.00873538758605719	0.000618529506027699	0.0288651939481497	-0.00295288790948689	NaN	59.6731910705566
267	119.995727539063	-26.4330348968506	5.57823419570923	0.011982130818069	0.0230210572481155	0.025618452578783	-0.000680167751852423	NaN	59.9978637695313
268	118.69702911377	-26.1083602905273	5.96784353256226	0.0116574559360743	0.0233457311987877	0.00906006153672934	0.00613799272105098	NaN	59.3485145568848
269	119.995727539063	-26.4330348968506	6.03277826309204	0.011982130818069	0.0158782228827477	0.00873538758605719	-0.00587495695799589	NaN	59.9978637695313
270	121.943778991699	-27.4070568084717	5.44836473464966	0.01100810803473	0.0113327819854021	-0.00327756232582033	-0.00555028254166245	NaN	60.9718894958496
271	121.943778991699	-27.4070568084717	5.90290880203247	0.0106834331527352	0.00678734155371785	0.00451462110504508	-0.00847235135734081	NaN	60.9718894958496
272	121.294425964355	-27.7317314147949	6.09771347045898	0.0106834331527352	0.00451462110504508	0.00581331877037883	0.00289124972186983	NaN	60.6472129821777
273	120.645080566406	-27.4070568084717	5.83797359466553	-0.0191866029053926	-0.021459324285388	-0.0136671401560307	0.000618529506027699	NaN	60.3225402832031
274	121.294425964355	-27.0823841094971	6.03277826309204	-0.0237320438027382	-0.0263294391334057	-0.0331475995481014	0.00321592413820326	NaN	60.6472129821777
275	120.645080566406	-26.7577095031738	6.29251766204834	-0.017887907102704	-0.023407369852066	-0.028926832601428	-0.00165419070981443	NaN	60.3225402832031
276	122.593124389648	-26.7577095031738	6.68212699890137	-0.0204853005707264	-0.0347709693014622	-0.0302255302667618	0.00646266713738441	NaN	61.2965621948242
277	119.995727539063	-26.1083602905273	6.35745286941528	-0.0195112787187099	-0.0188619289547205	-0.0182125810533762	-3.08191010844894e-05	NaN	59.9978637695313
278	119.995727539063	-26.4330348968506	5.90290880203247	-0.00327756232582033	-0.0146411629393697	-0.00944637414067984	0.00321592413820326	NaN	59.9978637695313
279	120.645080566406	-25.4590110778809	5.77303886413574	-0.00230353930965066	-0.00684897974133492	-0.0175632312893867	-0.00360223650932312	NaN	60.3225402832031
280	120.645080566406	-26.4330348968506	6.87693166732788	-0.00230353930965066	-0.0026282137259841	-0.0110697457566857	-0.00295288790948689	NaN	60.3225402832031
281	120.645080566406	-25.7836856842041	6.94186639785767	0.00483929552137852	0.00126787810586393	-0.00457625929266214	-0.00684897974133492	NaN	60.3225402832031
282	120.645080566406	-27.7317314147949	6.74706172943115	0.00841071270406246	-0.00555028254166245	-0.00684897974133492	-0.00295288790948689	NaN	60.3225402832031
283	119.995727539063	-26.4330348968506	6.35745286941528	0.0126314787194133	0.0142548503354192	0.0178262684494257	-0.00587495695799589	NaN	59.9978637695313
284	121.294425964355	-27.4070568084717	6.8119969367981	0.0382807515561581	0.0470469556748867	0.025618452578783	-0.00555028254166245	NaN	60.6472129821777
285	120.645080566406	-26.4330348968506	6.61719226837158	0.0321119390428066	0.0317872650921345	0.029189869761467	-0.0165892094373703	NaN	60.3225402832031
286	121.943778991699	-28.0564060211182	7.00680112838745	0.0298392176628113	0.0369820520281792	0.0285405199974775	-0.00555028254166245	NaN	60.9718894958496
287	121.943778991699	-27.4070568084717	6.74706172943115	0.0194496400654316	0.0207483377307653	0.0259431265294552	-0.00457625929266214	NaN	60.9718894958496
288	121.294425964355	-27.0823841094971	6.61719226837158	0.0132808275520802	0.0191249661147594	0.0162028968334198	0.00126787810586393	NaN	60.6472129821777
289	122.593124389648	-27.4070568084717	5.70810413360596	0.0165275707840919	0.013930176384747	0.00678734155371785	-0.0149658378213644	NaN	61.2965621948242
290	121.943778991699	-27.7317314147949	6.03277826309204	0.00354059832170606	0.0123068047687411	0.00191722682211548	-0.00392691092565656	NaN	60.9718894958496
291	122.593124389648	-27.0823841094971	6.8119969367981	0.0116574559360743	0.0145795252174139	0.0103587592020631	-0.00619963090866804	NaN	61.2965621948242
292	121.943778991699	-26.4330348968506	6.16264820098877	0.00678734155371785	-0.00360223650932312	0.00451462110504508	0.000618529506027699	NaN	60.9718894958496
293	119.995727539063	-26.1083602905273	6.68212699890137	-0.0123684434220195	-0.0149658378213644	-0.0110697457566857	0.00451462110504508	NaN	59.9978637695313
294	121.943778991699	-27.7317314147949	6.74706172943115	-0.0162645354866982	-0.0363943427801132	-0.0328229255974293	-0.00230353930965066	NaN	60.9718894958496
295	120.645080566406	-26.7577095031738	6.61719226837158	-0.0217839982360601	-0.0315242260694504	-0.0305502042174339	-0.00392691092565656	NaN	60.3225402832031
296	122.593124389648	-27.7317314147949	7.00680112838745	-0.00977104809135199	-0.0305502042174339	-0.0354203209280968	-0.00230353930965066	NaN	61.2965621948242
297	121.943778991699	-27.4070568084717	5.96784353256226	-0.00684897974133492	-0.0308748781681061	-0.0195112787187099	0.00321592413820326	NaN	60.9718894958496
298	120.645080566406	-26.7577095031738	6.22758293151855	-0.00814767740666866	-0.0136671401560307	-0.0221086721867323	0.0126314787194133	NaN	60.3225402832031
299	120.645080566406	-26.1083602905273	5.77303886413574	-0.00522560812532902	-0.00879702530801296	-0.0117190945893526	-0.00392691092565656	NaN	60.3225402832031
300	120.645080566406	-27.4070568084717	5.83797359466553	0.000618529506027699	-0.00749832857400179	-0.0227580219507217	-0.00425158534198999	NaN	60.3225402832031
301	121.943778991699	-28.0564060211182	6.03277826309204	-0.00944637414067984	-0.0133424662053585	-0.00555028254166245	-0.00230353930965066	NaN	60.9718894958496
302	121.943778991699	-28.0564060211182	6.87693166732788	0.00451462110504508	-0.0188619289547205	-0.0100957229733467	0.00776136433705688	NaN	60.9718894958496
303	121.943778991699	-27.4070568084717	6.09771347045898	0.0132808275520802	0.0236704051494598	0.0249691028147936	-3.08191010844894e-05	NaN	60.9718894958496
304	121.294425964355	-27.4070568084717	6.29251766204834	0.0392547734081745	0.0369820520281792	0.0243197549134493	0.00678734155371785	NaN	60.6472129821777
305	121.294425964355	-27.0823841094971	5.51329946517944	0.0210730116814375	0.0395794473588467	0.0223717093467712	-0.0117190945893526	NaN	60.6472129821777
306	120.645080566406	-26.4330348968506	5.64316940307617	0.0304885655641556	0.0327612869441509	0.0288651939481497	-0.00587495695799589	NaN	60.3225402832031
307	119.995727539063	-27.0823841094971	5.96784353256226	0.0194496400654316	0.0301638916134834	0.0243197549134493	0.00386527273803949	NaN	59.9978637695313
308	121.943778991699	-27.7317314147949	6.03277826309204	0.0188002903014421	0.0149041991680861	0.0126314787194133	0.00516396993771195	NaN	60.9718894958496
309	121.943778991699	-27.4070568084717	6.29251766204834	0.0132808275520802	0.00581331877037883	0.00873538758605719	-0.00425158534198999	NaN	60.9718894958496
310	119.995727539063	-27.4070568084717	7.13667106628418	0.00841071270406246	0.0100340843200684	-0.00425158534198999	0.000293855206109583	NaN	59.9978637695313
311	120.645080566406	-25.7836856842041	6.61719226837158	0.00678734155371785	0.00516396993771195	0.00483929552137852	-0.00912170019000769	NaN	60.3225402832031
312	119.995727539063	-26.7577095031738	6.48732233047485	0.00289124972186983	0.000618529506027699	-0.00230353930965066	0.00451462110504508	NaN	59.9978637695313
313	121.943778991699	-26.7577095031738	6.48732233047485	-0.0221086721867323	-0.0195112787187099	-0.0123684434220195	-0.0026282137259841	NaN	60.9718894958496
314	121.943778991699	-27.7317314147949	6.87693166732788	-0.0198359526693821	-0.0279528107494116	-0.0370436906814575	-0.00392691092565656	NaN	60.9718894958496
315	119.995727539063	-26.1083602905273	6.68212699890137	-0.0139918150380254	-0.0334722734987736	-0.0428878292441368	-0.00912170019000769	NaN	59.9978637695313
316	119.995727539063	-26.4330348968506	7.13667106628418	-0.0198359526693821	-0.0399657599627972	-0.0334722734987736	0.00191722682211548	NaN	59.9978637695313
317	122.593124389648	-27.0823841094971	6.8119969367981	-0.0136671401560307	-0.0250307414680719	-0.0227580219507217	-0.000680167751852423	NaN	61.2965621948242
318	121.943778991699	-27.4070568084717	6.61719226837158	-0.0162645354866982	-0.0107450718060136	-0.0175632312893867	0.000943203864153475	NaN	60.9718894958496
319	121.294425964355	-26.7577095031738	6.61719226837158	-0.000355493422830477	-0.00587495695799589	-0.0117190945893526	-0.00425158534198999	NaN	60.6472129821777
320	122.593124389648	-27.0823841094971	6.87693166732788	0.00126787810586393	-0.00327756232582033	-0.0230826959013939	0.000618529506027699	NaN	61.2965621948242
321	122.593124389648	-27.0823841094971	6.87693166732788	0.00743668992072344	0.00548864435404539	-0.0123684434220195	-0.00295288790948689	NaN	61.2965621948242
322	121.294425964355	-26.1083602905273	6.87693166732788	-0.00425158534198999	-0.0237320438027382	0.00483929552137852	0.00256657530553639	NaN	60.6472129821777
323	122.593124389648	-26.7577095031738	6.74706172943115	0.011982130818069	0.0142548503354192	0.0171769186854362	-0.00684897974133492	NaN	61.2965621948242
324	119.995727539063	-26.1083602905273	6.5522575378418	0.0246444288641214	0.0330859608948231	0.0308132413774729	-0.000680167751852423	NaN	59.9978637695313
325	121.294425964355	-27.0823841094971	6.68212699890137	0.025618452578783	0.0347093306481838	0.0298392176628113	-0.00197886489331722	NaN	60.6472129821777
326	121.294425964355	-26.1083602905273	6.74706172943115	0.0295145437121391	0.0386054255068302	0.031137915328145	0.00613799272105098	NaN	60.6472129821777
327	121.294425964355	-25.4590110778809	6.8119969367981	0.0275664981454611	0.0278911720961332	0.0220470335334539	0.00548864435404539	NaN	60.6472129821777
328	120.645080566406	-26.7577095031738	6.68212699890137	0.00970941036939621	0.0132808275520802	0.0116574559360743	0.0103587592020631	NaN	60.3225402832031
329	120.645080566406	-25.4590110778809	6.61719226837158	0.00808603875339031	0.0149041991680861	0.0100340843200684	0.000293855206109583	NaN	60.3225402832031
330	121.294425964355	-26.1083602905273	6.42238759994507	0.0106834331527352	0.0145795252174139	-0.00327756232582033	-0.00132951640989631	NaN	60.6472129821777
331	122.593124389648	-26.4330348968506	5.83797359466553	0.0123068047687411	0.00548864435404539	0.00906006153672934	0.0136055024340749	NaN	61.2965621948242
332	122.593124389648	-27.4070568084717	6.09771347045898	-0.0139918150380254	0.00289124972186983	0.00126787810586393	0.020423661917448	NaN	61.2965621948242
333	121.294425964355	-26.7577095031738	7.13667106628418	-0.0240567177534103	-0.0117190945893526	-0.0159398596733809	0.00159255252219737	NaN	60.6472129821777
334	120.645080566406	-26.1083602905273	6.5522575378418	-0.0256800893694162	-0.0337969474494457	-0.038017712533474	-0.00100484199356288	NaN	60.3225402832031
335	121.943778991699	-26.1083602905273	6.5522575378418	-0.0201606266200542	-0.0221086721867323	-0.0363943427801132	0.000618529506027699	NaN	60.9718894958496
336	121.943778991699	-25.4590110778809	6.48732233047485	-0.0208099745213985	-0.0292515084147453	-0.0308748781681061	0.00321592413820326	NaN	60.9718894958496
337	119.995727539063	-26.4330348968506	6.61719226837158	-0.0143164889886975	-0.0175632312893867	-0.0195112787187099	-0.00295288790948689	NaN	59.9978637695313
338	122.593124389648	-27.0823841094971	6.87693166732788	-0.0139918150380254	-0.0110697457566857	-0.0211346503347158	-0.00392691092565656	NaN	61.2965621948242
339	122.593124389648	-27.0823841094971	6.42238759994507	-0.0107450718060136	0.0103587592020631	-0.0136671401560307	-0.0104203969240189	NaN	61.2965621948242
340	123.242469787598	-27.4070568084717	6.09771347045898	-3.08191010844894e-05	-0.0152905117720366	-0.0133424662053585	-0.00912170019000769	NaN	61.6212348937988
341	119.995727539063	-26.1083602905273	5.90290880203247	-0.00197886489331722	-0.0117190945893526	-0.00847235135734081	0.000943203864153475	NaN	59.9978637695313
342	121.943778991699	-25.7836856842041	5.70810413360596	-0.00555028254166245	0.00126787810586393	0.0022419011220336	-0.00749832857400179	NaN	60.9718894958496
343	119.995727539063	-25.4590110778809	6.8119969367981	0.0103587592020631	0.0171769186854362	0.0142548503354192	-3.08191010844894e-05	NaN	59.9978637695313
344	120.645080566406	-26.1083602905273	6.74706172943115	0.025618452578783	0.0431508645415306	0.0334106348454952	-0.00619963090866804	NaN	60.3225402832031
345	121.294425964355	-26.4330348968506	7.00680112838745	0.0376313999295235	0.0395794473588467	0.0246444288641214	0.000618529506027699	NaN	60.6472129821777
346	123.242469787598	-27.0823841094971	6.61719226837158	0.0243197549134493	0.0321119390428066	0.0265924744307995	-0.0117190945893526	NaN	61.6212348937988
347	120.645080566406	-25.4590110778809	6.42238759994507	0.0217223595827818	0.0243197549134493	0.0252937767654657	0.00418994715437293	NaN	60.3225402832031
348	121.294425964355	-25.4590110778809	6.48732233047485	0.00938473641872406	0.0168522447347641	0.0103587592020631	0.00581331877037883	NaN	60.6472129821777
349	119.995727539063	-25.4590110778809	6.42238759994507	0.00938473641872406	0.0100340843200684	0.0106834331527352	-0.000680167751852423	NaN	59.9978637695313
350	121.294425964355	-25.7836856842041	6.8119969367981	0.0106834331527352	0.0152288740500808	-0.00165419070981443	-0.00230353930965066	NaN	60.6472129821777
351	121.943778991699	-26.4330348968506	6.87693166732788	0.00938473641872406	0.0106834331527352	0.01100810803473	-3.08191010844894e-05	NaN	60.9718894958496
352	122.593124389648	-27.0823841094971	6.48732233047485	0.00581331877037883	0.00159255252219737	0.00126787810586393	0.00418994715437293	NaN	61.2965621948242
353	119.995727539063	-25.1343383789063	6.48732233047485	-0.0263294391334057	-0.0139918150380254	-0.0120437685400248	0.000618529506027699	NaN	59.9978637695313
354	121.294425964355	-25.7836856842041	6.42238759994507	-0.0188619289547205	-0.0347709693014622	-0.0386670641601086	-0.00587495695799589	NaN	60.6472129821777
355	121.943778991699	-26.4330348968506	6.74706172943115	-0.0237320438027382	-0.0318489037454128	-0.0357449948787689	0.000943203864153475	NaN	60.9718894958496
356	120.645080566406	-25.7836856842041	6.68212699890137	-0.0250307414680719	-0.032173577696085	-0.0341216214001179	-0.00749832857400179	NaN	60.3225402832031
357	119.346382141113	-25.7836856842041	6.61719226837158	-0.0136671401560307	-0.023407369852066	-0.021459324285388	0.00483929552137852	NaN	59.6731910705566
358	122.593124389648	-26.7577095031738	6.68212699890137	-0.0201606266200542	-0.0110697457566857	-0.0188619289547205	0.0103587592020631	NaN	61.2965621948242
359	121.943778991699	-26.7577095031738	6.61719226837158	-0.00749832857400179	-0.00165419070981443	-0.0149658378213644	0.00191722682211548	NaN	60.9718894958496
360	122.593124389648	-27.0823841094971	5.96784353256226	-3.08191010844894e-05	-0.0143164889886975	-0.0188619289547205	0.000293855206109583	NaN	61.2965621948242
361	121.943778991699	-26.7577095031738	6.74706172943115	-0.000355493422830477	-0.000680167751852423	-0.00522560812532902	-0.00100484199356288	NaN	60.9718894958496
362	120.645080566406	-25.7836856842041	5.96784353256226	-0.00847235135734081	-0.0165892094373703	-0.00230353930965066	0.011982130818069	NaN	60.3225402832031
363	119.995727539063	-25.4590110778809	5.51329946517944	0.0171769186854362	0.0191249661147594	0.0152288740500808	0.00841071270406246	NaN	59.9978637695313
364	122.593124389648	-26.4330348968506	5.77303886413574	0.0265924744307995	0.0340599827468395	0.0252937767654657	0.000293855206109583	NaN	61.2965621948242
365	120.645080566406	-25.7836856842041	6.42238759994507	0.0239950809627771	0.0321119390428066	0.0314625911414623	-0.00165419070981443	NaN	60.3225402832031
366	120.645080566406	-26.1083602905273	6.42238759994507	0.0298392176628113	0.0324366129934788	0.0444495603442192	-0.000355493422830477	NaN	60.3225402832031
367	119.995727539063	-25.4590110778809	6.61719226837158	0.0197743140161037	0.0288651939481497	0.0171769186854362	-0.00165419070981443	NaN	59.9978637695313
368	121.294425964355	-25.7836856842041	6.03277826309204	0.013930176384747	0.029189869761467	0.0181509424000978	-0.00425158534198999	NaN	60.6472129821777
369	119.995727539063	-25.7836856842041	5.44836473464966	0.00938473641872406	0.0340599827468395	0.00711201597005129	0.000618529506027699	NaN	59.9978637695313
370	120.645080566406	-26.1083602905273	6.35745286941528	0.0217223595827818	0.0295145437121391	0.00873538758605719	0.00354059832170606	NaN	60.3225402832031
371	120.645080566406	-26.7577095031738	6.68212699890137	0.012956153601408	0.0243197549134493	0.00354059832170606	-0.00522560812532902	NaN	60.3225402832031
372	121.294425964355	-26.4330348968506	6.61719226837158	0.013930176384747	0.00386527273803949	0.00613799272105098	0.000943203864153475	NaN	60.6472129821777
373	120.645080566406	-26.1083602905273	6.87693166732788	0.000618529506027699	-0.0221086721867323	-0.0149658378213644	0.00354059832170606	NaN	60.3225402832031
374	121.943778991699	-26.1083602905273	6.68212699890137	-0.0240567177534103	-0.0243813935667276	-0.0315242260694504	-0.00230353930965066	NaN	60.9718894958496
375	120.645080566406	-26.7577095031738	6.48732233047485	-0.0188619289547205	-0.0324982516467571	-0.0389917381107807	-0.0117190945893526	NaN	60.3225402832031
376	122.593124389648	-26.7577095031738	6.48732233047485	-0.0224333461374044	-0.0373683646321297	-0.038017712533474	-0.00230353930965066	NaN	61.2965621948242
377	119.995727539063	-25.7836856842041	6.35745286941528	-0.0162645354866982	-0.0156151866540313	-0.0195112787187099	0.000293855206109583	NaN	59.9978637695313
378	119.995727539063	-25.7836856842041	6.48732233047485	-0.0208099745213985	-0.0156151866540313	-0.0273034609854221	0.00126787810586393	NaN	59.9978637695313
379	119.995727539063	-26.1083602905273	6.87693166732788	-0.00749832857400179	-0.0107450718060136	-0.00684897974133492	-0.00652430532500148	NaN	59.9978637695313
380	120.645080566406	-25.7836856842041	6.48732233047485	0.000293855206109583	-0.00490093370899558	-0.0169138833880424	-0.00522560812532902	NaN	60.3225402832031
381	119.346382141113	-25.4590110778809	6.42238759994507	0.0265924744307995	-0.0162645354866982	-0.00684897974133492	-0.00425158534198999	NaN	59.6731910705566
382	120.645080566406	-26.1083602905273	6.35745286941528	-0.00555028254166245	0.00159255252219737	-0.00425158534198999	-0.00100484199356288	NaN	60.3225402832031
383	119.995727539063	-26.1083602905273	6.22758293151855	0.0165275707840919	0.0149041991680861	0.0175015944987535	0.00516396993771195	NaN	59.9978637695313
384	121.943778991699	-27.0823841094971	6.74706172943115	0.0259431265294552	0.0434755384922028	0.0288651939481497	-0.0123684434220195	NaN	60.9718894958496
385	119.995727539063	-25.7836856842041	6.5522575378418	0.0259431265294552	0.0317872650921345	0.0272418223321438	0.000618529506027699	NaN	59.9978637695313
386	120.645080566406	-25.4590110778809	6.5522575378418	0.0226963832974434	0.0434755384922028	0.0207483377307653	-0.00457625929266214	NaN	60.3225402832031
387	121.294425964355	-27.0823841094971	6.48732233047485	0.0191249661147594	0.0278911720961332	0.0334106348454952	-0.00197886489331722	NaN	60.6472129821777
388	123.242469787598	-26.7577095031738	6.61719226837158	0.0123068047687411	0.0165275707840919	0.0149041991680861	0.00646266713738441	NaN	61.6212348937988
389	122.593124389648	-26.4330348968506	6.61719226837158	0.0181509424000978	0.00873538758605719	0.00159255252219737	-0.0100957229733467	NaN	61.2965621948242
390	120.645080566406	-26.4330348968506	6.8119969367981	0.0210730116814375	0.012956153601408	0.00289124972186983	-0.00457625929266214	NaN	60.3225402832031
391	119.346382141113	-25.7836856842041	6.94186639785767	0.00548864435404539	0.00516396993771195	0.00678734155371785	-0.00977104809135199	NaN	59.6731910705566
392	119.995727539063	-25.1343383789063	6.29251766204834	-0.00555028254166245	0.00613799272105098	0.00191722682211548	-0.00360223650932312	NaN	59.9978637695313
393	120.645080566406	-25.7836856842041	5.57823419570923	-0.0208099745213985	-0.0263294391334057	-0.0133424662053585	0.00581331877037883	NaN	60.3225402832031
394	122.593124389648	-26.4330348968506	6.48732233047485	-0.0198359526693821	-0.0334722734987736	-0.0383423902094364	0.00386527273803949	NaN	61.2965621948242
395	119.995727539063	-26.1083602905273	6.68212699890137	-0.0162645354866982	-0.0328229255974293	-0.0341216214001179	-0.00425158534198999	NaN	59.9978637695313
396	122.593124389648	-26.7577095031738	6.74706172943115	-0.0311995539814234	-0.0324982516467571	-0.0341216214001179	-0.0100957229733467	NaN	61.2965621948242
397	119.995727539063	-25.7836856842041	6.61719226837158	-0.0159398596733809	-0.0250307414680719	-0.0191866029053926	-0.00457625929266214	NaN	59.9978637695313
398	120.645080566406	-25.7836856842041	5.44836473464966	-0.0162645354866982	-0.0165892094373703	-0.0133424662053585	0.00159255252219737	NaN	60.3225402832031
399	119.995727539063	-26.1083602905273	6.48732233047485	-0.00619963090866804	0.000293855206109583	-0.0208099745213985	-0.00587495695799589	NaN	59.9978637695313
400	119.995727539063	-25.4590110778809	6.16264820098877	0.00256657530553639	0.00613799272105098	-0.0113944197073579	-0.00814767740666866	NaN	59.9978637695313
401	119.995727539063	-25.7836856842041	6.42238759994507	0.0106834331527352	-0.00717365415766835	-0.00814767740666866	0.00159255252219737	NaN	59.9978637695313
402	120.645080566406	-25.4590110778809	5.90290880203247	0.00289124972186983	-0.00847235135734081	-0.0026282137259841	0.00159255252219737	NaN	60.3225402832031
403	121.943778991699	-26.4330348968506	5.77303886413574	0.0181509424000978	0.011982130818069	0.00613799272105098	-3.08191010844894e-05	NaN	60.9718894958496
404	120.645080566406	-26.4330348968506	5.64316940307617	0.0275664981454611	0.0460729338228703	0.0340599827468395	-0.00619963090866804	NaN	60.3225402832031
405	122.593124389648	-25.7836856842041	5.77303886413574	0.0259431265294552	0.0434755384922028	0.0155535480007529	-0.00360223650932312	NaN	61.2965621948242
406	119.995727539063	-25.7836856842041	5.51329946517944	0.0239950809627771	0.0369820520281792	0.0226963832974434	-0.0100957229733467	NaN	59.9978637695313
407	119.346382141113	-26.4330348968506	5.70810413360596	0.0168522447347641	0.0275664981454611	0.0233457311987877	0.00516396993771195	NaN	59.6731910705566
408	120.645080566406	-25.4590110778809	6.61719226837158	0.00970941036939621	0.0168522447347641	0.0132808275520802	0.00776136433705688	NaN	60.3225402832031
409	119.346382141113	-25.7836856842041	5.77303886413574	0.00970941036939621	0.0113327819854021	0.00191722682211548	0.00516396993771195	NaN	59.6731910705566
410	120.645080566406	-25.1343383789063	5.44836473464966	0.0152288740500808	0.0145795252174139	0.00191722682211548	-0.00912170019000769	NaN	60.3225402832031
411	121.943778991699	-27.4070568084717	5.57823419570923	0.00418994715437293	0.00873538758605719	-0.00197886489331722	-0.0026282137259841	NaN	60.9718894958496
412	119.995727539063	-25.4590110778809	5.51329946517944	0.00970941036939621	0.0022419011220336	0.00743668992072344	0.00581331877037883	NaN	59.9978637695313
413	120.645080566406	-26.1083602905273	5.64316940307617	-0.0136671401560307	-0.0136671401560307	-0.0169138833880424	0.00581331877037883	NaN	60.3225402832031
414	121.943778991699	-26.1083602905273	6.74706172943115	-0.0273034609854221	-0.039641086012125	-0.0341216214001179	0.00516396993771195	NaN	60.9718894958496
415	120.645080566406	-25.7836856842041	6.29251766204834	-0.0117190945893526	-0.0308748781681061	-0.0370436906814575	0.000943203864153475	NaN	60.3225402832031
416	121.943778991699	-26.4330348968506	6.48732233047485	-0.0175632312893867	-0.0402904339134693	-0.03444629535079	0.00126787810586393	NaN	60.9718894958496
417	121.943778991699	-26.4330348968506	6.22758293151855	-0.0185372550040483	-0.0243813935667276	-0.0243813935667276	0.00841071270406246	NaN	60.9718894958496
418	119.995727539063	-25.4590110778809	5.51329946517944	-0.00847235135734081	-0.0169138833880424	-0.0211346503347158	0.00970941036939621	NaN	59.9978637695313
419	121.294425964355	-25.7836856842041	5.77303886413574	-0.00944637414067984	-0.00327756232582033	-0.0195112787187099	0.00483929552137852	NaN	60.6472129821777
420	120.645080566406	-24.809663772583	6.5522575378418	0.000943203864153475	-0.0146411629393697	-0.0169138833880424	0.0022419011220336	NaN	60.3225402832031
421	120.645080566406	-26.1083602905273	6.29251766204834	-0.00132951640989631	-0.00749832857400179	-0.0133424662053585	-0.0117190945893526	NaN	60.3225402832031
422	121.943778991699	-25.7836856842041	6.03277826309204	-0.0113944197073579	-0.00132951640989631	-0.000680167751852423	-0.00230353930965066	NaN	60.9718894958496
423	121.943778991699	-26.7577095031738	6.42238759994507	0.0132808275520802	0.0126314787194133	0.00938473641872406	-0.00197886489331722	NaN	60.9718894958496
424	120.645080566406	-26.1083602905273	6.48732233047485	0.031137915328145	0.0389300994575024	0.0246444288641214	-0.00327756232582033	NaN	60.3225402832031
425	122.593124389648	-27.4070568084717	6.5522575378418	0.0347093306481838	0.0405534692108631	0.0207483377307653	-0.0107450718060136	NaN	61.2965621948242
426	119.995727539063	-25.4590110778809	5.83797359466553	0.0239950809627771	0.0369820520281792	0.0330859608948231	0.000618529506027699	NaN	59.9978637695313
427	121.294425964355	-26.1083602905273	5.57823419570923	0.0210730116814375	0.0278911720961332	0.0194496400654316	-0.00392691092565656	NaN	60.6472129821777
428	119.995727539063	-25.4590110778809	6.5522575378418	0.0178262684494257	0.0171769186854362	0.0162028968334198	0.00386527273803949	NaN	59.9978637695313
429	121.294425964355	-25.7836856842041	6.29251766204834	-0.00165419070981443	0.0103587592020631	-0.00684897974133492	-0.000680167751852423	NaN	60.6472129821777
430	120.645080566406	-25.4590110778809	6.42238759994507	0.0132808275520802	0.00873538758605719	0.00613799272105098	-0.00360223650932312	NaN	60.3225402832031
431	121.943778991699	-27.4070568084717	6.8119969367981	0.00483929552137852	0.00776136433705688	0.0022419011220336	0.000293855206109583	NaN	60.9718894958496
432	120.645080566406	-25.4590110778809	5.77303886413574	0.00451462110504508	0.00321592413820326	0.00321592413820326	0.000943203864153475	NaN	60.3225402832031
433	120.645080566406	-26.1083602905273	5.44836473464966	-0.0185372550040483	-0.0139918150380254	-0.0230826959013939	0.00613799272105098	NaN	60.3225402832031
434	122.593124389648	-27.0823841094971	5.77303886413574	-0.0243813935667276	-0.0373683646321297	-0.0373683646321297	0.0022419011220336	NaN	61.2965621948242
435	121.943778991699	-26.1083602905273	6.42238759994507	-0.0146411629393697	-0.03444629535079	-0.0354203209280968	0.00256657530553639	NaN	60.9718894958496
436	121.943778991699	-26.7577095031738	6.5522575378418	-0.0188619289547205	-0.0282774847000837	-0.0367190167307854	0.00354059832170606	NaN	60.9718894958496
437	123.242469787598	-27.0823841094971	6.61719226837158	-0.0182125810533762	-0.0253554154187441	-0.0243813935667276	0.00711201597005129	NaN	61.6212348937988
438	119.995727539063	-26.1083602905273	6.68212699890137	-0.0104203969240189	-0.0110697457566857	-0.017887907102704	0.00483929552137852	NaN	59.9978637695313
439	121.294425964355	-25.7836856842041	6.29251766204834	-0.00652430532500148	-0.00619963090866804	-0.0104203969240189	-0.000680167751852423	NaN	60.6472129821777
440	120.645080566406	-26.1083602905273	6.35745286941528	-0.00295288790948689	-0.0026282137259841	-0.0146411629393697	-0.00652430532500148	NaN	60.3225402832031
441	121.943778991699	-26.1083602905273	6.42238759994507	0.00938473641872406	0.0100340843200684	-0.00652430532500148	0.0022419011220336	NaN	60.9718894958496
442	121.943778991699	-26.7577095031738	5.90290880203247	0.00678734155371785	-0.00295288790948689	0.00483929552137852	0.00159255252219737	NaN	60.9718894958496
443	123.242469787598	-27.4070568084717	6.8119969367981	0.0126314787194133	0.0162028968334198	0.00873538758605719	0.00873538758605719	NaN	61.6212348937988
444	119.995727539063	-25.7836856842041	6.48732233047485	0.0265924744307995	0.0425015166401863	0.0282158460468054	-0.00392691092565656	NaN	59.9978637695313
445	123.242469787598	-27.0823841094971	6.5522575378418	0.0317872650921345	0.0460729338228703	0.0223717093467712	0.000618529506027699	NaN	61.6212348937988
446	120.645080566406	-25.4590110778809	6.35745286941528	0.0285405199974775	0.0373067259788513	0.029189869761467	-0.00100484199356288	NaN	60.3225402832031
447	120.645080566406	-26.1083602905273	5.77303886413574	0.0126314787194133	0.0259431265294552	0.0181509424000978	0.00451462110504508	NaN	60.3225402832031
448	120.645080566406	-25.7836856842041	6.5522575378418	0.011982130818069	0.0213976856321096	0.0233457311987877	0.00841071270406246	NaN	60.3225402832031
449	120.645080566406	-25.7836856842041	6.94186639785767	0.00841071270406246	0.0223717093467712	0.00970941036939621	0.00289124972186983	NaN	60.3225402832031
450	119.995727539063	-26.1083602905273	6.35745286941528	0.0158782228827477	0.0149041991680861	0.00483929552137852	-0.00619963090866804	NaN	59.9978637695313
451	122.593124389648	-27.0823841094971	6.61719226837158	0.00743668992072344	0.00516396993771195	-0.00457625929266214	0.00418994715437293	NaN	61.2965621948242
452	121.294425964355	-27.7317314147949	5.83797359466553	0.00159255252219737	0.00776136433705688	0.00418994715437293	-0.0026282137259841	NaN	60.6472129821777
453	123.242469787598	-27.7317314147949	6.03277826309204	-0.0165892094373703	-0.0133424662053585	-0.0211346503347158	0.00289124972186983	NaN	61.6212348937988
454	121.943778991699	-26.7577095031738	6.74706172943115	-0.02697878703475	-0.0373683646321297	-0.039641086012125	-0.00100484199356288	NaN	60.9718894958496
455	121.294425964355	-26.1083602905273	6.74706172943115	-0.0130177913233638	-0.032173577696085	-0.0373683646321297	-0.00327756232582033	NaN	60.6472129821777
456	122.593124389648	-26.7577095031738	5.90290880203247	-0.0195112787187099	-0.0299008563160896	-0.0305502042174339	-0.00425158534198999	NaN	61.2965621948242
457	121.294425964355	-25.7836856842041	5.64316940307617	-0.0139918150380254	-0.0305502042174339	-0.0266541130840778	-0.00197886489331722	NaN	60.6472129821777
458	119.995727539063	-25.7836856842041	5.57823419570923	-0.00912170019000769	-0.0191866029053926	-0.0117190945893526	-0.00392691092565656	NaN	59.9978637695313
459	121.294425964355	-25.4590110778809	6.03277826309204	-0.00912170019000769	-0.0120437685400248	-0.021459324285388	-0.00490093370899558	NaN	60.6472129821777
460	120.645080566406	-26.4330348968506	6.16264820098877	0.00581331877037883	-0.00879702530801296	-0.0169138833880424	-0.0120437685400248	NaN	60.3225402832031
461	121.943778991699	-26.4330348968506	6.09771347045898	0.000618529506027699	-0.0120437685400248	-0.0130177913233638	0.00126787810586393	NaN	60.9718894958496
462	119.995727539063	-26.1083602905273	5.70810413360596	-3.08191010844894e-05	-0.0026282137259841	-0.00197886489331722	-0.00132951640989631	NaN	59.9978637695313
463	123.891822814941	-27.0823841094971	5.83797359466553	0.0168522447347641	0.0136055024340749	0.00938473641872406	0.00289124972186983	NaN	61.9459114074707
464	119.995727539063	-25.1343383789063	5.77303886413574	0.0275664981454611	0.0360080301761627	0.0282158460468054	-0.000680167751852423	NaN	59.9978637695313
465	122.593124389648	-27.4070568084717	6.03277826309204	0.0243197549134493	0.031137915328145	0.0278911720961332	-0.00165419070981443	NaN	61.2965621948242
466	123.242469787598	-27.0823841094971	6.29251766204834	0.0285405199974775	0.0373067259788513	0.0298392176628113	-0.00717365415766835	NaN	61.6212348937988
467	122.593124389648	-27.4070568084717	6.29251766204834	0.0126314787194133	0.0321119390428066	0.0142548503354192	0.00516396993771195	NaN	61.2965621948242
468	122.593124389648	-26.7577095031738	5.90290880203247	0.020423661917448	0.0389300994575024	0.0171769186854362	0.00159255252219737	NaN	61.2965621948242
469	123.242469787598	-27.0823841094971	5.83797359466553	0.01847561635077	0.0301638916134834	-0.00132951640989631	0.00906006153672934	NaN	61.6212348937988
470	119.995727539063	-27.0823841094971	6.03277826309204	0.0243197549134493	0.0421768426895142	0.00581331877037883	-0.00749832857400179	NaN	59.9978637695313
471	122.593124389648	-26.1083602905273	6.5522575378418	0.0175015944987535	0.0295145437121391	0.00418994715437293	-0.000680167751852423	NaN	61.2965621948242
472	119.995727539063	-26.1083602905273	6.5522575378418	0.0175015944987535	0.00516396993771195	0.000943203864153475	0.00321592413820326	NaN	59.9978637695313
473	123.242469787598	-25.7836856842041	6.61719226837158	0.000293855206109583	-0.0182125810533762	-0.0143164889886975	0.00548864435404539	NaN	61.6212348937988
474	121.943778991699	-27.4070568084717	6.61719226837158	-0.032173577696085	-0.0273034609854221	-0.038017712533474	-0.00555028254166245	NaN	60.9718894958496
475	123.242469787598	-26.1083602905273	6.35745286941528	-0.0240567177534103	-0.0318489037454128	-0.0357449948787689	-0.00295288790948689	NaN	61.6212348937988
476	119.995727539063	-25.7836856842041	6.5522575378418	-0.0211346503347158	-0.0311995539814234	-0.032173577696085	0.00191722682211548	NaN	59.9978637695313
477	123.242469787598	-27.4070568084717	7.07173633575439	-0.0113944197073579	-0.038017712533474	-0.0156151866540313	0.0106834331527352	NaN	61.6212348937988
478	121.943778991699	-27.4070568084717	7.13667106628418	-0.0152905117720366	-0.0211346503347158	-0.0143164889886975	-0.00392691092565656	NaN	60.9718894958496
479	123.891822814941	-27.0823841094971	7.20160579681396	-0.0152905117720366	-0.0292515084147453	-0.0217839982360601	-0.000355493422830477	NaN	61.9459114074707
480	122.593124389648	-27.0823841094971	7.07173633575439	0.00289124972186983	-0.0169138833880424	-0.0126931173726916	-0.00619963090866804	NaN	61.2965621948242
481	123.242469787598	-27.4070568084717	6.74706172943115	-0.00749832857400179	-0.0130177913233638	-0.00197886489331722	-0.00230353930965066	NaN	61.6212348937988
482	121.294425964355	-26.1083602905273	6.5522575378418	-0.00100484199356288	-0.0195112787187099	-0.00814767740666866	-0.00360223650932312	NaN	60.6472129821777
483	123.242469787598	-27.4070568084717	6.8119969367981	0.012956153601408	0.0210730116814375	0.01100810803473	-0.00392691092565656	NaN	61.6212348937988
484	119.995727539063	-26.1083602905273	6.94186639785767	0.0210730116814375	0.0314625911414623	0.0285405199974775	-0.0026282137259841	NaN	59.9978637695313
485	122.593124389648	-27.0823841094971	6.74706172943115	0.0217223595827818	0.0347093306481838	0.0282158460468054	-0.00165419070981443	NaN	61.2965621948242
486	119.995727539063	-26.1083602905273	6.22758293151855	0.0363327041268349	0.0389300994575024	0.0308132413774729	0.000943203864153475	NaN	59.9978637695313
487	121.943778991699	-26.4330348968506	6.61719226837158	0.013930176384747	0.0226963832974434	0.0181509424000978	0.00581331877037883	NaN	60.9718894958496
488	121.943778991699	-27.7317314147949	5.90290880203247	0.0126314787194133	0.01847561635077	0.0168522447347641	0.00289124972186983	NaN	60.9718894958496
489	123.242469787598	-27.0823841094971	6.8119969367981	0.01847561635077	0.00808603875339031	0.00386527273803949	-3.08191010844894e-05	NaN	61.6212348937988
490	121.294425964355	-26.1083602905273	6.29251766204834	0.0152288740500808	0.00808603875339031	0.0103587592020631	-0.00555028254166245	NaN	60.6472129821777
491	121.294425964355	-26.4330348968506	5.96784353256226	0.0103587592020631	0.00191722682211548	0.00516396993771195	0.00289124972186983	NaN	60.6472129821777
492	120.645080566406	-26.1083602905273	5.64316940307617	-0.00132951640989631	0.00418994715437293	-0.00100484199356288	-0.00295288790948689	NaN	60.3225402832031
493	122.593124389648	-27.0823841094971	6.74706172943115	-0.00392691092565656	-0.00619963090866804	-0.00749832857400179	0.00191722682211548	NaN	61.2965621948242
494	120.645080566406	-26.1083602905273	5.90290880203247	-0.0328229255974293	-0.0357449948787689	-0.0334722734987736	0.00613799272105098	NaN	60.3225402832031
495	122.593124389648	-27.7317314147949	6.09771347045898	-0.017887907102704	-0.0357449948787689	-0.0328229255974293	-0.00879702530801296	NaN	61.2965621948242
496	119.995727539063	-26.4330348968506	6.03277826309204	-0.0279528107494116	-0.0318489037454128	-0.0240567177534103	0.000943203864153475	NaN	59.9978637695313
497	122.593124389648	-26.7577095031738	6.03277826309204	-0.0201606266200542	-0.0253554154187441	-0.0182125810533762	0.00483929552137852	NaN	61.2965621948242
498	122.593124389648	-27.4070568084717	5.90290880203247	-0.0169138833880424	-0.0133424662053585	-0.0152905117720366	0.00451462110504508	NaN	61.2965621948242
499	123.242469787598	-27.4070568084717	5.90290880203247	-0.0104203969240189	0.00808603875339031	-0.0146411629393697	0.00354059832170606	NaN	61.6212348937988
500	121.294425964355	-27.7317314147949	5.77303886413574	-0.00360223650932312	-0.00879702530801296	-0.00684897974133492	0.00126787810586393	NaN	60.6472129821777
501	120.645080566406	-26.1083602905273	6.03277826309204	0.00256657530553639	0.0158782228827477	-0.0113944197073579	0.0162028968334198	NaN	60.3225402832031
502	119.346382141113	-26.1083602905273	6.03277826309204	-0.00327756232582033	-0.00295288790948689	-0.00230353930965066	0.00483929552137852	NaN	59.6731910705566
503	121.294425964355	-26.4330348968506	5.90290880203247	0.0113327819854021	0.0171769186854362	0.0103587592020631	0.00289124972186983	NaN	60.6472129821777
504	119.995727539063	-26.4330348968506	5.64316940307617	0.0288651939481497	0.0399041213095188	0.0249691028147936	0.00354059832170606	NaN	59.9978637695313
505	123.242469787598	-27.7317314147949	6.87693166732788	0.0243197549134493	0.0376313999295235	0.031137915328145	-0.00522560812532902	NaN	61.6212348937988
506	121.943778991699	-27.0823841094971	6.61719226837158	0.0233457311987877	0.0399041213095188	0.0188002903014421	-0.0026282137259841	NaN	60.9718894958496
507	121.943778991699	-26.7577095031738	5.96784353256226	0.0220470335334539	0.0233457311987877	0.0213976856321096	0.00548864435404539	NaN	60.9718894958496
508	120.645080566406	-26.4330348968506	6.29251766204834	0.0136055024340749	0.01847561635077	0.0175015944987535	0.000293855206109583	NaN	60.3225402832031
509	120.645080566406	-26.7577095031738	6.35745286941528	0.012956153601408	0.00873538758605719	0.00646266713738441	0.00321592413820326	NaN	60.3225402832031
510	119.346382141113	-26.1083602905273	6.48732233047485	0.0103587592020631	0.0116574559360743	-0.000355493422830477	0.00321592413820326	NaN	59.6731910705566
511	122.593124389648	-26.7577095031738	6.5522575378418	0.0106834331527352	0.0136055024340749	0.00386527273803949	-0.00100484199356288	NaN	61.2965621948242
512	121.943778991699	-26.7577095031738	6.8119969367981	0.000618529506027699	0.00159255252219737	0.00516396993771195	0.00159255252219737	NaN	60.9718894958496
513	121.943778991699	-26.1083602905273	6.68212699890137	-0.00782300252467394	-0.0165892094373703	-0.00684897974133492	0.00321592413820326	NaN	60.9718894958496
514	119.995727539063	-26.1083602905273	6.5522575378418	-0.0282774847000837	-0.039641086012125	-0.0376930385828018	-0.000355493422830477	NaN	59.9978637695313
515	122.593124389648	-27.4070568084717	6.8119969367981	-0.0341216214001179	-0.0279528107494116	-0.0311995539814234	-0.00327756232582033	NaN	61.2965621948242
516	121.294425964355	-26.7577095031738	6.29251766204834	-0.0243813935667276	-0.0334722734987736	-0.0363943427801132	0.000943203864153475	NaN	60.6472129821777
517	121.943778991699	-26.1083602905273	6.48732233047485	-0.0165892094373703	-0.0266541130840778	-0.017887907102704	-0.00165419070981443	NaN	60.9718894958496
518	119.995727539063	-26.1083602905273	6.74706172943115	-0.0221086721867323	-0.0107450718060136	-0.0120437685400248	-0.00392691092565656	NaN	59.9978637695313
519	121.294425964355	-26.7577095031738	7.07173633575439	-0.00879702530801296	-0.0107450718060136	-0.0104203969240189	0.000943203864153475	NaN	60.6472129821777
520	119.346382141113	-26.1083602905273	6.74706172943115	0.00483929552137852	-0.00782300252467394	-0.00814767740666866	-0.0026282137259841	NaN	59.6731910705566
521	121.294425964355	-26.1083602905273	6.35745286941528	0.00354059832170606	-0.0143164889886975	-3.08191010844894e-05	-3.08191010844894e-05	NaN	60.6472129821777
522	121.294425964355	-26.1083602905273	6.48732233047485	-0.00684897974133492	-0.0152905117720366	-0.000680167751852423	0.00646266713738441	NaN	60.6472129821777
523	121.294425964355	-26.4330348968506	6.48732233047485	0.00483929552137852	0.0178262684494257	0.0171769186854362	0.0022419011220336	NaN	60.6472129821777
524	121.943778991699	-26.7577095031738	6.68212699890137	0.0285405199974775	0.0314625911414623	0.0360080301761627	0.00159255252219737	NaN	60.9718894958496
525	121.294425964355	-26.4330348968506	6.94186639785767	0.025618452578783	0.0386054255068302	0.0217223595827818	0.000293855206109583	NaN	60.6472129821777
526	121.294425964355	-27.4070568084717	6.8119969367981	0.0223717093467712	0.0334106348454952	0.0308132413774729	0.000943203864153475	NaN	60.6472129821777
527	121.943778991699	-27.4070568084717	6.68212699890137	0.0162028968334198	0.0298392176628113	0.0217223595827818	0.0100340843200684	NaN	60.9718894958496
528	121.294425964355	-27.0823841094971	5.64316940307617	0.01100810803473	0.0210730116814375	0.00808603875339031	0.00808603875339031	NaN	60.6472129821777
529	121.943778991699	-27.4070568084717	5.77303886413574	0.00711201597005129	0.0103587592020631	0.0116574559360743	0.00678734155371785	NaN	60.9718894958496
530	121.294425964355	-27.4070568084717	6.87693166732788	0.00906006153672934	0.0171769186854362	0.00126787810586393	0.00354059832170606	NaN	60.6472129821777
531	121.294425964355	-27.4070568084717	6.22758293151855	0.0116574559360743	0.00548864435404539	0.00289124972186983	-0.00457625929266214	NaN	60.6472129821777
532	118.04768371582	-26.4330348968506	5.96784353256226	-0.00132951640989631	0.000618529506027699	0.000293855206109583	0.00451462110504508	NaN	59.0238418579102
533	119.995727539063	-26.7577095031738	6.42238759994507	-0.0136671401560307	-0.00749832857400179	-0.00652430532500148	0.000618529506027699	NaN	59.9978637695313
534	119.995727539063	-26.1083602905273	6.42238759994507	-0.0393164120614529	-0.0286021586507559	-0.0409397818148136	0.00483929552137852	NaN	59.9978637695313
535	120.645080566406	-26.7577095031738	6.03277826309204	-0.0250307414680719	-0.0201606266200542	-0.028926832601428	-0.00555028254166245	NaN	60.3225402832031
536	120.645080566406	-27.4070568084717	6.09771347045898	-0.0302255302667618	-0.0318489037454128	-0.0324982516467571	0.00483929552137852	NaN	60.3225402832031
537	119.995727539063	-26.1083602905273	6.87693166732788	-0.0230826959013939	-0.0260047651827335	-0.02697878703475	0.00743668992072344	NaN	59.9978637695313
538	119.995727539063	-26.7577095031738	5.77303886413574	-0.0136671401560307	-0.00879702530801296	-0.017887907102704	-0.0026282137259841	NaN	59.9978637695313
539	121.294425964355	-26.4330348968506	5.77303886413574	-0.00652430532500148	-0.0175632312893867	-0.0120437685400248	0.00126787810586393	NaN	60.6472129821777
540	118.69702911377	-26.4330348968506	6.48732233047485	-0.00327756232582033	-0.00457625929266214	-0.0175632312893867	0.00159255252219737	NaN	59.3485145568848
541	119.346382141113	-26.4330348968506	6.48732233047485	0.0022419011220336	-0.00522560812532902	-0.0110697457566857	0.00289124972186983	NaN	59.6731910705566
542	121.294425964355	-27.4070568084717	6.8119969367981	-0.00100484199356288	0.00451462110504508	-0.00327756232582033	0.00386527273803949	NaN	60.6472129821777
543	121.294425964355	-26.7577095031738	6.8119969367981	0.000293855206109583	0.0136055024340749	0.0149041991680861	0.00646266713738441	NaN	60.6472129821777
544	119.995727539063	-27.4070568084717	6.61719226837158	0.0243197549134493	0.0415274947881699	0.0321119390428066	0.000293855206109583	NaN	59.9978637695313
545	119.995727539063	-27.0823841094971	6.5522575378418	0.0188002903014421	0.0389300994575024	0.0239950809627771	0.00548864435404539	NaN	59.9978637695313
546	119.346382141113	-26.7577095031738	5.96784353256226	0.0217223595827818	0.040228795260191	0.0347093306481838	-0.00327756232582033	NaN	59.6731910705566
547	119.995727539063	-27.7317314147949	6.8119969367981	0.0165275707840919	0.0282158460468054	0.0239950809627771	-0.00295288790948689	NaN	59.9978637695313
548	119.995727539063	-27.7317314147949	6.94186639785767	-0.000680167751852423	0.0165275707840919	0.0178262684494257	-0.00587495695799589	NaN	59.9978637695313
549	120.645080566406	-28.0564060211182	7.00680112838745	0.00289124972186983	0.00776136433705688	0.0022419011220336	-0.00295288790948689	NaN	60.3225402832031
550	119.995727539063	-27.4070568084717	6.68212699890137	0.00516396993771195	0.011982130818069	0.00743668992072344	0.0022419011220336	NaN	59.9978637695313
551	118.04768371582	-26.4330348968506	6.29251766204834	0.00256657530553639	0.0103587592020631	0.00613799272105098	-3.08191010844894e-05	NaN	59.0238418579102
552	118.04768371582	-26.1083602905273	6.68212699890137	-0.0139918150380254	0.00646266713738441	0.00711201597005129	0.00743668992072344	NaN	59.0238418579102
553	118.04768371582	-26.4330348968506	6.5522575378418	-0.0217839982360601	-0.00327756232582033	-0.0165892094373703	0.00483929552137852	NaN	59.0238418579102
554	119.995727539063	-27.0823841094971	6.35745286941528	-0.0357449948787689	-0.0292515084147453	-0.0458098985254765	-0.00360223650932312	NaN	59.9978637695313
555	117.398338317871	-26.7577095031738	5.90290880203247	-0.0237320438027382	-0.0286021586507559	-0.0354203209280968	-0.000680167751852423	NaN	58.6991691589355
556	119.995727539063	-27.7317314147949	6.16264820098877	-0.0247060675173998	-0.0331475995481014	-0.0282774847000837	0.00613799272105098	NaN	59.9978637695313
557	119.346382141113	-27.0823841094971	6.42238759994507	-0.028926832601428	-0.0260047651827335	-0.0217839982360601	0.00581331877037883	NaN	59.6731910705566
558	116.748985290527	-26.4330348968506	6.61719226837158	-0.0185372550040483	-0.0149658378213644	-0.0126931173726916	0.00776136433705688	NaN	58.3744926452637
559	118.04768371582	-26.4330348968506	6.68212699890137	-0.0169138833880424	0.00386527273803949	-0.0110697457566857	0.00191722682211548	NaN	59.0238418579102
560	118.04768371582	-26.1083602905273	6.09771347045898	-0.0130177913233638	-0.0100957229733467	-0.00684897974133492	-3.08191010844894e-05	NaN	59.0238418579102
561	118.69702911377	-26.7577095031738	5.83797359466553	0.00451462110504508	0.00743668992072344	-0.00100484199356288	0.00159255252219737	NaN	59.3485145568848
562	119.346382141113	-27.7317314147949	6.68212699890137	-0.0182125810533762	0.00938473641872406	-0.0107450718060136	0.00191722682211548	NaN	59.6731910705566
563	118.69702911377	-27.4070568084717	6.68212699890137	0.00483929552137852	0.0132808275520802	0.0236704051494598	-0.00132951640989631	NaN	59.3485145568848
564	119.346382141113	-27.7317314147949	6.74706172943115	0.0197743140161037	0.0379560738801956	0.0321119390428066	0.00126787810586393	NaN	59.6731910705566
565	119.346382141113	-26.4330348968506	6.5522575378418	0.0239950809627771	0.0379560738801956	0.0233457311987877	-0.0110697457566857	NaN	59.6731910705566
566	118.04768371582	-26.4330348968506	6.94186639785767	0.0217223595827818	0.041852168738842	0.0252937767654657	-0.00944637414067984	NaN	59.0238418579102
567	118.04768371582	-28.0564060211182	6.8119969367981	0.0230210572481155	0.0220470335334539	0.0236704051494598	0.000293855206109583	NaN	59.0238418579102
568	119.346382141113	-27.7317314147949	6.03277826309204	0.00289124972186983	0.0132808275520802	0.0194496400654316	0.00516396993771195	NaN	59.6731910705566
569	118.69702911377	-28.0564060211182	5.96784353256226	0.00646266713738441	0.0155535480007529	0.00613799272105098	0.00386527273803949	NaN	59.3485145568848
570	118.04768371582	-26.7577095031738	6.29251766204834	-0.00457625929266214	0.00711201597005129	0.00516396993771195	0.00289124972186983	NaN	59.0238418579102
571	117.398338317871	-26.7577095031738	6.68212699890137	0.0106834331527352	0.0113327819854021	-3.08191010844894e-05	-3.08191010844894e-05	NaN	58.6991691589355
572	118.04768371582	-26.7577095031738	7.00680112838745	-0.0113944197073579	0.000618529506027699	0.00126787810586393	0.00581331877037883	NaN	59.0238418579102
573	120.645080566406	-26.7577095031738	6.48732233047485	-0.0188619289547205	0.00613799272105098	-0.0133424662053585	-0.0026282137259841	NaN	60.3225402832031
574	119.995727539063	-27.7317314147949	6.03277826309204	-0.0185372550040483	0.00743668992072344	-0.038017712533474	0.00743668992072344	NaN	59.9978637695313
575	119.346382141113	-26.7577095031738	5.70810413360596	-0.0126931173726916	0.00159255252219737	-0.0334722734987736	-0.00327756232582033	NaN	59.6731910705566
576	119.346382141113	-27.4070568084717	5.96784353256226	-0.00977104809135199	0.0022419011220336	-0.03444629535079	-0.00652430532500148	NaN	59.6731910705566
577	119.995727539063	-27.7317314147949	6.09771347045898	-0.0136671401560307	-0.0328229255974293	-0.0175632312893867	0.00516396993771195	NaN	59.9978637695313
578	118.69702911377	-26.4330348968506	6.09771347045898	-0.0172385573387146	-0.0165892094373703	-0.0107450718060136	0.000293855206109583	NaN	59.3485145568848
579	119.346382141113	-26.7577095031738	6.42238759994507	-0.0130177913233638	-0.0139918150380254	-0.0136671401560307	-0.00619963090866804	NaN	59.6731910705566
580	119.346382141113	-26.1083602905273	6.5522575378418	-0.00912170019000769	-0.00847235135734081	-0.00977104809135199	0.00159255252219737	NaN	59.6731910705566
581	120.645080566406	-28.0564060211182	6.5522575378418	-0.00847235135734081	0.000293855206109583	-0.00457625929266214	0.00354059832170606	NaN	60.3225402832031
582	119.995727539063	-27.4070568084717	6.09771347045898	-0.00847235135734081	0.00516396993771195	-0.00132951640989631	0.00678734155371785	NaN	59.9978637695313
583	119.346382141113	-28.3810806274414	6.03277826309204	0.0022419011220336	0.01100810803473	0.012956153601408	0.00646266713738441	NaN	59.6731910705566
584	118.04768371582	-26.4330348968506	7.13667106628418	0.0272418223321438	0.0334106348454952	0.0363327041268349	0.00581331877037883	NaN	59.0238418579102
585	119.995727539063	-27.7317314147949	6.61719226837158	0.0236704051494598	0.0369820520281792	0.0226963832974434	0.00841071270406246	NaN	59.9978637695313
586	118.69702911377	-26.1083602905273	6.48732233047485	0.0207483377307653	0.0412028171122074	0.0295145437121391	0.00646266713738441	NaN	59.3485145568848
587	118.04768371582	-26.4330348968506	6.48732233047485	0.0126314787194133	0.0217223595827818	0.0272418223321438	0.00646266713738441	NaN	59.0238418579102
588	118.69702911377	-26.4330348968506	6.74706172943115	0.00191722682211548	0.0168522447347641	0.0194496400654316	0.00256657530553639	NaN	59.3485145568848
589	118.69702911377	-26.4330348968506	6.74706172943115	-0.00360223650932312	0.0123068047687411	0.00451462110504508	0.0022419011220336	NaN	59.3485145568848
590	118.69702911377	-26.1083602905273	6.74706172943115	0.00776136433705688	0.00743668992072344	0.00581331877037883	-0.00392691092565656	NaN	59.3485145568848
591	119.995727539063	-27.4070568084717	6.48732233047485	-0.00132951640989631	0.0113327819854021	0.00159255252219737	-0.00490093370899558	NaN	59.9978637695313
592	119.346382141113	-27.4070568084717	5.90290880203247	-0.00132951640989631	0.00646266713738441	0.0123068047687411	0.0113327819854021	NaN	59.6731910705566
593	120.645080566406	-27.4070568084717	6.5522575378418	-0.0169138833880424	-0.0110697457566857	-0.0149658378213644	-0.00360223650932312	NaN	60.3225402832031
594	119.995727539063	-27.0823841094971	6.94186639785767	-0.0240567177534103	-0.0331475995481014	-0.0299008563160896	0.00289124972186983	NaN	59.9978637695313
595	119.995727539063	-26.1083602905273	6.5522575378418	-0.0221086721867323	-0.0334722734987736	-0.0370436906814575	-0.0133424662053585	NaN	59.9978637695313
596	119.346382141113	-27.7317314147949	7.26654100418091	-0.0221086721867323	-0.0370436906814575	-0.028926832601428	-0.00782300252467394	NaN	59.6731910705566
597	121.294425964355	-27.7317314147949	5.96784353256226	-0.0139918150380254	-0.0243813935667276	-0.0217839982360601	-0.00132951640989631	NaN	60.6472129821777
598	119.995727539063	-26.4330348968506	5.83797359466553	-0.0224333461374044	-0.0159398596733809	-0.00977104809135199	0.000618529506027699	NaN	59.9978637695313
599	118.04768371582	-26.4330348968506	6.5522575378418	-0.00814767740666866	-0.00132951640989631	-0.0191866029053926	0.00126787810586393	NaN	59.0238418579102
600	118.04768371582	-26.4330348968506	6.61719226837158	-0.0107450718060136	-0.00717365415766835	-0.0185372550040483	-0.000680167751852423	NaN	59.0238418579102
601	118.04768371582	-26.1083602905273	6.74706172943115	-0.0159398596733809	-0.00327756232582033	-0.00587495695799589	-0.00327756232582033	NaN	59.0238418579102
602	119.346382141113	-26.4330348968506	7.00680112838745	-0.00944637414067984	0.0100340843200684	-0.00197886489331722	0.00808603875339031	NaN	59.6731910705566
603	119.995727539063	-27.7317314147949	5.96784353256226	0.00906006153672934	0.0126314787194133	0.020423661917448	0.00646266713738441	NaN	59.9978637695313
604	119.995727539063	-27.7317314147949	5.83797359466553	0.0249691028147936	0.040228795260191	0.0278911720961332	-0.00295288790948689	NaN	59.9978637695313
605	118.69702911377	-26.1083602905273	5.77303886413574	0.0191249661147594	0.0334106348454952	0.0262678004801273	-0.00879702530801296	NaN	59.3485145568848
606	121.294425964355	-27.7317314147949	6.09771347045898	0.0252937767654657	0.0386054255068302	0.0308132413774729	0.000943203864153475	NaN	60.6472129821777
607	121.294425964355	-27.0823841094971	6.09771347045898	0.01100810803473	0.0259431265294552	0.0233457311987877	-0.00392691092565656	NaN	60.6472129821777
608	121.294425964355	-27.7317314147949	6.42238759994507	0.0145795252174139	0.0103587592020631	0.0171769186854362	-0.000355493422830477	NaN	60.6472129821777
609	121.943778991699	-27.4070568084717	6.68212699890137	0.00451462110504508	0.00906006153672934	0.0123068047687411	-0.00165419070981443	NaN	60.9718894958496
610	118.69702911377	-26.1083602905273	6.42238759994507	0.0106834331527352	0.0158782228827477	0.00354059832170606	0.00418994715437293	NaN	59.3485145568848
611	118.69702911377	-26.1083602905273	5.77303886413574	0.00711201597005129	0.00808603875339031	0.0123068047687411	-0.00132951640989631	NaN	59.3485145568848
612	120.645080566406	-27.4070568084717	5.90290880203247	0.00191722682211548	0.00646266713738441	0.00581331877037883	0.00678734155371785	NaN	60.3225402832031
613	119.995727539063	-27.4070568084717	6.22758293151855	-0.0165892094373703	-0.0146411629393697	-0.00944637414067984	0.00678734155371785	NaN	59.9978637695313
614	119.346382141113	-26.4330348968506	6.16264820098877	-0.0328229255974293	-0.0315242260694504	-0.0373683646321297	0.00289124972186983	NaN	59.6731910705566
615	120.645080566406	-27.4070568084717	5.90290880203247	-0.0243813935667276	-0.0311995539814234	-0.0347709693014622	-0.00392691092565656	NaN	60.3225402832031
616	119.346382141113	-26.1083602905273	6.61719226837158	-0.0253554154187441	-0.0292515084147453	-0.0230826959013939	-0.00392691092565656	NaN	59.6731910705566
617	121.294425964355	-28.0564060211182	6.74706172943115	-0.0169138833880424	-0.028926832601428	-0.0227580219507217	0.00581331877037883	NaN	60.6472129821777
618	119.346382141113	-27.4070568084717	6.87693166732788	-0.0208099745213985	-0.0191866029053926	-0.0149658378213644	0.00354059832170606	NaN	59.6731910705566
619	121.294425964355	-27.4070568084717	6.8119969367981	-0.0113944197073579	-0.00457625929266214	-0.0143164889886975	-0.00555028254166245	NaN	60.6472129821777
620	120.645080566406	-27.4070568084717	7.20160579681396	-0.00782300252467394	-0.0175632312893867	-0.0169138833880424	-0.00555028254166245	NaN	60.3225402832031
621	119.346382141113	-27.0823841094971	6.87693166732788	-0.0130177913233638	-0.00944637414067984	-0.00100484199356288	-0.00912170019000769	NaN	59.6731910705566
622	119.995727539063	-26.1083602905273	6.48732233047485	-0.00555028254166245	0.000618529506027699	-0.00132951640989631	-0.00490093370899558	NaN	59.9978637695313
623	119.346382141113	-26.4330348968506	6.68212699890137	0.00289124972186983	0.00646266713738441	0.0132808275520802	-3.08191010844894e-05	NaN	59.6731910705566
624	119.995727539063	-26.1083602905273	6.68212699890137	0.0230210572481155	0.0327612869441509	0.0275664981454611	-3.08191010844894e-05	NaN	59.9978637695313
625	120.645080566406	-27.4070568084717	7.00680112838745	0.0210730116814375	0.0324366129934788	0.0220470335334539	-0.00522560812532902	NaN	60.3225402832031
626	120.645080566406	-27.4070568084717	7.07173633575439	0.025618452578783	0.0350340083241463	0.0321119390428066	-0.000680167751852423	NaN	60.3225402832031
627	119.346382141113	-25.7836856842041	5.64316940307617	0.0145795252174139	0.025618452578783	0.0210730116814375	-0.00230353930965066	NaN	59.6731910705566
628	118.69702911377	-26.4330348968506	5.77303886413574	0.0175015944987535	0.0149041991680861	0.0145795252174139	0.00678734155371785	NaN	59.3485145568848
629	118.69702911377	-26.4330348968506	5.64316940307617	0.00743668992072344	0.0116574559360743	0.00613799272105098	-0.00197886489331722	NaN	59.3485145568848
630	119.995727539063	-26.4330348968506	5.83797359466553	0.00548864435404539	0.00548864435404539	0.0106834331527352	-0.00782300252467394	NaN	59.9978637695313
631	121.294425964355	-27.4070568084717	6.09771347045898	0.00548864435404539	0.00711201597005129	0.00256657530553639	-0.0110697457566857	NaN	60.6472129821777
632	121.294425964355	-27.0823841094971	6.42238759994507	-0.00165419070981443	0.000943203864153475	0.000943203864153475	0.00776136433705688	NaN	60.6472129821777
633	119.346382141113	-26.1083602905273	5.77303886413574	-0.0221086721867323	-0.0195112787187099	-0.0149658378213644	0.00354059832170606	NaN	59.6731910705566
634	118.69702911377	-26.4330348968506	5.83797359466553	-0.0243813935667276	-0.0324982516467571	-0.0331475995481014	0.00516396993771195	NaN	59.3485145568848
635	120.645080566406	-27.7317314147949	6.22758293151855	-0.023407369852066	-0.0331475995481014	-0.0357449948787689	-0.00749832857400179	NaN	60.3225402832031
636	118.69702911377	-26.1083602905273	5.90290880203247	-0.0282774847000837	-0.0367190167307854	-0.0299008563160896	-0.000355493422830477	NaN	59.3485145568848
637	118.69702911377	-26.7577095031738	6.16264820098877	-0.0211346503347158	-0.0256800893694162	-0.0204853005707264	0.00191722682211548	NaN	59.3485145568848
638	121.294425964355	-26.7577095031738	6.48732233047485	-0.0100957229733467	-0.0117190945893526	-0.0182125810533762	0.0103587592020631	NaN	60.6472129821777
639	120.645080566406	-27.0823841094971	6.74706172943115	-0.00879702530801296	0.0132808275520802	-0.00879702530801296	-0.00717365415766835	NaN	60.3225402832031
640	121.294425964355	-27.0823841094971	6.74706172943115	-0.00230353930965066	0.00321592413820326	-0.0175632312893867	-0.00425158534198999	NaN	60.6472129821777
641	121.943778991699	-27.4070568084717	5.90290880203247	-0.00944637414067984	-0.0117190945893526	-0.0126931173726916	0.00289124972186983	NaN	60.9718894958496
642	121.943778991699	-27.0823841094971	6.16264820098877	-0.00327756232582033	-0.00814767740666866	-0.00490093370899558	0.00743668992072344	NaN	60.9718894958496
643	119.995727539063	-25.4590110778809	5.90290880203247	0.0132808275520802	0.00743668992072344	0.00678734155371785	-0.00165419070981443	NaN	59.9978637695313
644	121.943778991699	-27.4070568084717	7.00680112838745	0.0308132413774729	0.0343846566975117	0.0298392176628113	-0.00230353930965066	NaN	60.9718894958496
645	119.346382141113	-26.1083602905273	6.42238759994507	0.0243197549134493	0.0330859608948231	0.0259431265294552	-0.00749832857400179	NaN	59.6731910705566
646	119.995727539063	-26.1083602905273	6.5522575378418	0.0230210572481155	0.0379560738801956	0.0334106348454952	0.00483929552137852	NaN	59.9978637695313
647	119.995727539063	-26.7577095031738	6.74706172943115	0.0152288740500808	0.0243197549134493	0.0239950809627771	-0.000355493422830477	NaN	59.9978637695313
648	119.995727539063	-27.4070568084717	6.94186639785767	0.00970941036939621	0.00776136433705688	0.000618529506027699	-0.00100484199356288	NaN	59.9978637695313
649	120.645080566406	-26.1083602905273	6.87693166732788	0.00483929552137852	0.0197743140161037	0.00906006153672934	-0.00165419070981443	NaN	60.3225402832031
650	119.995727539063	-26.4330348968506	6.16264820098877	0.00678734155371785	0.00776136433705688	0.00581331877037883	-0.00100484199356288	NaN	59.9978637695313
651	121.943778991699	-26.7577095031738	6.5522575378418	0.0022419011220336	0.00646266713738441	-0.00230353930965066	0.00126787810586393	NaN	60.9718894958496
652	119.346382141113	-26.7577095031738	5.90290880203247	0.00678734155371785	0.00354059832170606	0.00581331877037883	-0.000680167751852423	NaN	59.6731910705566
653	118.69702911377	-26.1083602905273	6.74706172943115	-0.0143164889886975	-0.0165892094373703	-0.00944637414067984	0.00191722682211548	NaN	59.3485145568848
654	119.346382141113	-26.4330348968506	6.61719226837158	-0.0256800893694162	-0.0243813935667276	-0.0399657599627972	-0.0026282137259841	NaN	59.6731910705566
655	121.943778991699	-27.0823841094971	6.74706172943115	-0.0204853005707264	-0.0302255302667618	-0.0363943427801132	-0.0026282137259841	NaN	60.9718894958496
656	119.995727539063	-26.4330348968506	6.16264820098877	-0.0266541130840778	-0.0386670641601086	-0.0311995539814234	-0.0026282137259841	NaN	59.9978637695313
657	121.943778991699	-27.4070568084717	6.5522575378418	-0.0130177913233638	-0.0260047651827335	-0.0195112787187099	-3.08191010844894e-05	NaN	60.9718894958496
658	120.645080566406	-27.0823841094971	5.96784353256226	-0.0175632312893867	-0.0146411629393697	-0.0143164889886975	0.0022419011220336	NaN	60.3225402832031
659	121.294425964355	-26.1083602905273	5.77303886413574	-0.00717365415766835	-0.00522560812532902	-0.0172385573387146	-0.00425158534198999	NaN	60.6472129821777
660	119.995727539063	-26.1083602905273	5.77303886413574	0.000618529506027699	-0.0126931173726916	-0.0133424662053585	-0.00522560812532902	NaN	59.9978637695313
661	121.943778991699	-26.7577095031738	6.74706172943115	-0.0104203969240189	-0.00749832857400179	-0.0126931173726916	-0.00360223650932312	NaN	60.9718894958496
662	120.645080566406	-27.4070568084717	7.20160579681396	0.00386527273803949	-0.0165892094373703	0.000293855206109583	0.00289124972186983	NaN	60.3225402832031
663	122.593124389648	-26.7577095031738	6.74706172943115	0.0113327819854021	0.0155535480007529	0.0142548503354192	-0.00165419070981443	NaN	61.2965621948242
664	121.943778991699	-27.4070568084717	5.96784353256226	0.0259431265294552	0.0395794473588467	0.031137915328145	0.00386527273803949	NaN	60.9718894958496
665	119.995727539063	-25.7836856842041	5.77303886413574	0.0314625911414623	0.0314625911414623	0.0178262684494257	-0.00944637414067984	NaN	59.9978637695313
666	119.346382141113	-26.1083602905273	5.96784353256226	0.0347093306481838	0.0363327041268349	0.029189869761467	-0.0113944197073579	NaN	59.6731910705566
667	120.645080566406	-26.1083602905273	6.74706172943115	0.0243197549134493	0.0233457311987877	0.0321119390428066	-0.00457625929266214	NaN	60.3225402832031
668	119.995727539063	-26.4330348968506	6.74706172943115	0.00841071270406246	0.0162028968334198	0.011982130818069	0.00289124972186983	NaN	59.9978637695313
669	119.995727539063	-26.1083602905273	6.48732233047485	0.0116574559360743	0.00938473641872406	0.00321592413820326	-0.00197886489331722	NaN	59.9978637695313
670	119.346382141113	-26.7577095031738	6.5522575378418	0.00776136433705688	0.0100340843200684	0.00159255252219737	-0.00457625929266214	NaN	59.6731910705566
671	122.593124389648	-27.4070568084717	6.61719226837158	0.00126787810586393	-0.0026282137259841	0.0145795252174139	0.0022419011220336	NaN	61.2965621948242
672	121.294425964355	-27.4070568084717	7.20160579681396	0.00711201597005129	0.0022419011220336	0.000943203864153475	0.00483929552137852	NaN	60.6472129821777
673	122.593124389648	-27.4070568084717	7.00680112838745	-0.00619963090866804	0.00938473641872406	-0.0204853005707264	-0.00684897974133492	NaN	61.2965621948242
674	119.995727539063	-27.0823841094971	6.8119969367981	-0.0146411629393697	0.00808603875339031	-0.0337969474494457	-0.00425158534198999	NaN	59.9978637695313
675	121.943778991699	-27.4070568084717	6.68212699890137	-0.00132951640989631	0.00581331877037883	-0.0350956469774246	-0.00522560812532902	NaN	60.9718894958496
676	120.645080566406	-27.0823841094971	6.61719226837158	-0.0104203969240189	0.00191722682211548	-0.0331475995481014	0.00126787810586393	NaN	60.3225402832031
677	119.995727539063	-26.7577095031738	6.74706172943115	-0.00749832857400179	-0.0273034609854221	-0.0247060675173998	-0.0110697457566857	NaN	59.9978637695313
678	120.645080566406	-27.7317314147949	7.07173633575439	-0.00944637414067984	-0.0208099745213985	-0.0165892094373703	0.00678734155371785	NaN	60.3225402832031
679	121.943778991699	-27.4070568084717	7.07173633575439	-0.0139918150380254	-0.0113944197073579	-0.0188619289547205	0.00191722682211548	NaN	60.9718894958496
680	120.645080566406	-27.7317314147949	5.96784353256226	-0.00619963090866804	-0.00847235135734081	-0.0130177913233638	-0.000680167751852423	NaN	60.3225402832031
681	119.995727539063	-25.7836856842041	5.70810413360596	-0.0026282137259841	-0.02697878703475	-0.00360223650932312	-0.00457625929266214	NaN	59.9978637695313
682	119.995727539063	-26.7577095031738	6.48732233047485	-0.00587495695799589	0.0022419011220336	0.000293855206109583	0.00613799272105098	NaN	59.9978637695313
683	119.995727539063	-26.7577095031738	5.70810413360596	0.0175015944987535	0.00354059832170606	0.0194496400654316	0.00418994715437293	NaN	59.9978637695313
684	121.943778991699	-27.0823841094971	6.74706172943115	0.0301638916134834	0.0415274947881699	0.0259431265294552	0.00418994715437293	NaN	60.9718894958496
685	120.645080566406	-26.4330348968506	7.07173633575439	0.0288651939481497	0.0350340083241463	0.0386054255068302	0.0022419011220336	NaN	60.3225402832031
686	121.943778991699	-28.0564060211182	6.74706172943115	0.0239950809627771	0.0340599827468395	0.0298392176628113	-3.08191010844894e-05	NaN	60.9718894958496
687	121.943778991699	-27.7317314147949	5.64316940307617	0.0217223595827818	0.0243197549134493	0.031137915328145	0.00646266713738441	NaN	60.9718894958496
688	119.995727539063	-26.4330348968506	5.90290880203247	0.0142548503354192	0.0171769186854362	0.013930176384747	0.00191722682211548	NaN	59.9978637695313
689	119.995727539063	-26.1083602905273	5.77303886413574	0.011982130818069	0.0162028968334198	0.00808603875339031	-0.00587495695799589	NaN	59.9978637695313
690	121.943778991699	-26.7577095031738	6.03277826309204	0.0100340843200684	0.0106834331527352	0.00418994715437293	-0.00457625929266214	NaN	60.9718894958496
691	122.593124389648	-27.0823841094971	6.42238759994507	0.00841071270406246	0.00776136433705688	0.00386527273803949	-0.00360223650932312	NaN	61.2965621948242
692	122.593124389648	-27.7317314147949	6.8119969367981	0.00841071270406246	0.00581331877037883	0.00970941036939621	0.00191722682211548	NaN	61.2965621948242
693	119.995727539063	-26.4330348968506	6.29251766204834	-0.00522560812532902	-0.0243813935667276	-0.0175632312893867	0.00191722682211548	NaN	59.9978637695313
694	121.943778991699	-26.7577095031738	6.5522575378418	-0.0373683646321297	-0.0273034609854221	-0.0367190167307854	0.00191722682211548	NaN	60.9718894958496
695	121.294425964355	-26.7577095031738	6.09771347045898	-0.0146411629393697	-0.0334722734987736	-0.0295761823654175	0.00451462110504508	NaN	60.6472129821777
696	121.943778991699	-28.0564060211182	6.87693166732788	-0.028926832601428	-0.0341216214001179	-0.0354203209280968	0.00548864435404539	NaN	60.9718894958496
697	120.645080566406	-26.4330348968506	5.90290880203247	-0.0191866029053926	-0.0253554154187441	-0.0195112787187099	-0.00457625929266214	NaN	60.3225402832031
698	119.995727539063	-27.0823841094971	6.48732233047485	-0.0110697457566857	-0.0221086721867323	-0.0253554154187441	0.00418994715437293	NaN	59.9978637695313
699	119.346382141113	-26.4330348968506	6.42238759994507	-0.00944637414067984	-0.00684897974133492	-0.00684897974133492	-0.00197886489331722	NaN	59.6731910705566
700	120.645080566406	-26.7577095031738	6.61719226837158	-0.00425158534198999	-0.00684897974133492	-0.00879702530801296	-0.0100957229733467	NaN	60.3225402832031
701	120.645080566406	-26.4330348968506	6.48732233047485	0.00191722682211548	0.00126787810586393	-0.00977104809135199	-0.00912170019000769	NaN	60.3225402832031
702	121.294425964355	-28.0564060211182	6.94186639785767	0.00321592413820326	-0.0143164889886975	-0.00392691092565656	0.00451462110504508	NaN	60.6472129821777
703	121.294425964355	-26.4330348968506	5.90290880203247	0.00516396993771195	0.00743668992072344	0.01847561635077	-0.00165419070981443	NaN	60.6472129821777
704	122.593124389648	-28.7057552337646	6.03277826309204	0.0246444288641214	0.0369820520281792	0.0210730116814375	0.00126787810586393	NaN	61.2965621948242
705	121.294425964355	-27.0823841094971	6.61719226837158	0.0288651939481497	0.040228795260191	0.0285405199974775	-0.00619963090866804	NaN	60.6472129821777
706	121.943778991699	-28.7057552337646	7.00680112838745	0.0197743140161037	0.0350340083241463	0.0236704051494598	0.00289124972186983	NaN	60.9718894958496
707	123.242469787598	-28.0564060211182	7.00680112838745	0.0226963832974434	0.0226963832974434	0.0220470335334539	-0.00652430532500148	NaN	61.6212348937988
708	123.891822814941	-28.0564060211182	7.39641046524048	0.0162028968334198	0.0165275707840919	0.012956153601408	0.000293855206109583	NaN	61.9459114074707
709	121.294425964355	-27.7317314147949	6.87693166732788	0.00483929552137852	0.0145795252174139	0.00808603875339031	0.00191722682211548	NaN	60.6472129821777
710	122.593124389648	-28.3810806274414	6.94186639785767	0.0145795252174139	0.0106834331527352	-0.00295288790948689	-0.00100484199356288	NaN	61.2965621948242
711	121.943778991699	-27.7317314147949	6.5522575378418	-0.00555028254166245	0.000293855206109583	0.011982130818069	-0.00879702530801296	NaN	60.9718894958496
712	121.943778991699	-26.7577095031738	5.90290880203247	0.00354059832170606	0.00386527273803949	0.00159255252219737	-0.00457625929266214	NaN	60.9718894958496
713	120.645080566406	-26.4330348968506	5.83797359466553	-0.0182125810533762	-0.0159398596733809	-0.00749832857400179	0.00516396993771195	NaN	60.3225402832031
714	123.242469787598	-28.3810806274414	6.87693166732788	-0.02697878703475	-0.032173577696085	-0.0357449948787689	-0.00132951640989631	NaN	61.6212348937988
715	119.995727539063	-26.4330348968506	6.61719226837158	-0.0217839982360601	-0.0295761823654175	-0.0266541130840778	-0.00912170019000769	NaN	59.9978637695313
716	123.891822814941	-27.7317314147949	5.96784353256226	-0.0266541130840778	-0.0334722734987736	-0.0263294391334057	0.00321592413820326	NaN	61.9459114074707
717	122.593124389648	-26.1083602905273	5.64316940307617	-0.0120437685400248	-0.0217839982360601	-0.0260047651827335	-0.00392691092565656	NaN	61.2965621948242
718	120.645080566406	-27.4070568084717	5.83797359466553	-0.0185372550040483	-0.0143164889886975	-0.0256800893694162	0.00516396993771195	NaN	60.3225402832031
719	120.645080566406	-26.4330348968506	6.74706172943115	-0.0156151866540313	0.000293855206109583	-0.00652430532500148	-0.00100484199356288	NaN	60.3225402832031
720	119.995727539063	-27.0823841094971	6.94186639785767	-0.00522560812532902	0.00321592413820326	-0.0117190945893526	-0.00522560812532902	NaN	59.9978637695313
721	119.995727539063	-26.7577095031738	6.61719226837158	-0.00522560812532902	0.00808603875339031	-0.00230353930965066	0.000618529506027699	NaN	59.9978637695313
722	122.593124389648	-28.3810806274414	6.74706172943115	-0.00587495695799589	-0.00879702530801296	0.00256657530553639	0.00256657530553639	NaN	61.2965621948242
723	122.593124389648	-27.7317314147949	6.74706172943115	0.00711201597005129	0.0126314787194133	0.0171769186854362	0.00386527273803949	NaN	61.2965621948242
724	123.891822814941	-28.3810806274414	6.8119969367981	0.0285405199974775	0.0369820520281792	0.0308132413774729	-0.0026282137259841	NaN	61.9459114074707
725	120.645080566406	-26.7577095031738	5.83797359466553	0.0259431265294552	0.0347093306481838	0.0321119390428066	-0.00587495695799589	NaN	60.3225402832031
726	121.294425964355	-27.0823841094971	6.09771347045898	0.0181509424000978	0.0301638916134834	0.0259431265294552	0.00289124972186983	NaN	60.6472129821777
727	119.346382141113	-27.7317314147949	5.96784353256226	0.0210730116814375	0.0288651939481497	0.0288651939481497	0.00191722682211548	NaN	59.6731910705566
728	122.593124389648	-28.0564060211182	6.5522575378418	0.0149041991680861	0.0142548503354192	0.0116574559360743	0.00743668992072344	NaN	61.2965621948242
729	121.943778991699	-27.7317314147949	6.8119969367981	0.00191722682211548	0.0113327819854021	0.00646266713738441	0.00483929552137852	NaN	60.9718894958496
730	123.242469787598	-27.4070568084717	6.09771347045898	0.0175015944987535	0.0213976856321096	-0.00100484199356288	0.00126787810586393	NaN	61.6212348937988
731	121.294425964355	-26.4330348968506	6.5522575378418	0.00776136433705688	0.00159255252219737	0.00776136433705688	0.000943203864153475	NaN	60.6472129821777
732	121.943778991699	-26.7577095031738	6.74706172943115	0.00354059832170606	0.00678734155371785	0.00711201597005129	0.00743668992072344	NaN	60.9718894958496
733	122.593124389648	-27.0823841094971	6.5522575378418	-0.00587495695799589	-0.0113944197073579	-0.0139918150380254	0.00873538758605719	NaN	61.2965621948242
734	123.891822814941	-27.7317314147949	6.74706172943115	-0.0250307414680719	-0.0363943427801132	-0.0334722734987736	0.00483929552137852	NaN	61.9459114074707
735	120.645080566406	-26.7577095031738	6.35745286941528	-0.0169138833880424	-0.0308748781681061	-0.032173577696085	0.00581331877037883	NaN	60.3225402832031
736	123.242469787598	-28.0564060211182	6.87693166732788	-0.0221086721867323	-0.0383423902094364	-0.02697878703475	0.00451462110504508	NaN	61.6212348937988
737	122.593124389648	-27.0823841094971	6.8119969367981	-0.0146411629393697	-0.0276281367987394	-0.0201606266200542	0.00159255252219737	NaN	61.2965621948242
738	123.242469787598	-27.4070568084717	6.87693166732788	-0.0175632312893867	-0.0133424662053585	-0.0169138833880424	0.00159255252219737	NaN	61.6212348937988
739	120.645080566406	-26.4330348968506	6.74706172943115	-0.00327756232582033	-0.00522560812532902	-0.0113944197073579	-0.00522560812532902	NaN	60.3225402832031
740	122.593124389648	-27.0823841094971	6.42238759994507	0.00743668992072344	-0.0149658378213644	-0.00879702530801296	-0.00197886489331722	NaN	61.2965621948242
741	121.943778991699	-28.0564060211182	6.68212699890137	-0.00100484199356288	-0.0133424662053585	-0.00555028254166245	-0.0130177913233638	NaN	60.9718894958496
742	124.541168212891	-27.7317314147949	6.74706172943115	-0.000355493422830477	-0.00360223650932312	-0.00490093370899558	-0.00295288790948689	NaN	62.2705841064453
743	123.891822814941	-27.4070568084717	6.87693166732788	0.0162028968334198	0.00906006153672934	0.0145795252174139	0.00808603875339031	NaN	61.9459114074707
744	122.593124389648	-27.0823841094971	6.94186639785767	0.0197743140161037	0.0350340083241463	0.0324366129934788	0.000943203864153475	NaN	61.2965621948242
745	121.943778991699	-27.0823841094971	6.61719226837158	0.0262678004801273	0.0353586822748184	0.0327612869441509	-0.00522560812532902	NaN	60.9718894958496
746	121.294425964355	-26.7577095031738	6.35745286941528	0.029189869761467	0.0399041213095188	0.0249691028147936	-0.00814767740666866	NaN	60.6472129821777
747	121.294425964355	-26.7577095031738	6.42238759994507	0.0220470335334539	0.0213976856321096	0.0233457311987877	-0.000355493422830477	NaN	60.6472129821777
748	122.593124389648	-26.7577095031738	6.5522575378418	0.0145795252174139	0.0155535480007529	0.0165275707840919	0.0022419011220336	NaN	61.2965621948242
749	120.645080566406	-27.0823841094971	6.61719226837158	0.00451462110504508	0.0142548503354192	0.00386527273803949	-0.000355493422830477	NaN	60.3225402832031
750	120.645080566406	-26.7577095031738	6.87693166732788	0.0152288740500808	0.0168522447347641	0.00581331877037883	-0.00652430532500148	NaN	60.3225402832031
751	120.645080566406	-27.4070568084717	5.70810413360596	0.00516396993771195	0.00159255252219737	0.00516396993771195	0.00191722682211548	NaN	60.3225402832031
752	123.891822814941	-28.0564060211182	5.70810413360596	0.00581331877037883	-0.00230353930965066	0.00191722682211548	0.00678734155371785	NaN	61.9459114074707
753	123.242469787598	-27.7317314147949	6.87693166732788	-0.0162645354866982	-0.00619963090866804	-0.0152905117720366	0.00483929552137852	NaN	61.6212348937988
754	122.593124389648	-28.0564060211182	6.8119969367981	-0.0221086721867323	-0.0399657599627972	-0.0360696688294411	-0.000680167751852423	NaN	61.2965621948242
755	121.294425964355	-26.7577095031738	5.83797359466553	-0.0136671401560307	-0.0266541130840778	-0.0357449948787689	-0.000355493422830477	NaN	60.6472129821777
756	120.645080566406	-27.0823841094971	7.07173633575439	-0.0156151866540313	-0.0318489037454128	-0.0311995539814234	-0.00132951640989631	NaN	60.3225402832031
757	123.242469787598	-27.7317314147949	6.8119969367981	-0.0169138833880424	-0.0286021586507559	-0.0292515084147453	0.00678734155371785	NaN	61.6212348937988
758	123.242469787598	-28.3810806274414	6.42238759994507	-0.0026282137259841	-0.0243813935667276	-0.0126931173726916	0.00159255252219737	NaN	61.6212348937988
759	121.294425964355	-26.7577095031738	6.35745286941528	-0.00555028254166245	-0.0152905117720366	-0.0175632312893867	0.00191722682211548	NaN	60.6472129821777
760	122.593124389648	-27.0823841094971	6.61719226837158	0.000618529506027699	-0.00132951640989631	-0.0123684434220195	-0.00132951640989631	NaN	61.2965621948242
761	122.593124389648	-28.0564060211182	7.07173633575439	-3.08191010844894e-05	-0.00879702530801296	-0.0139918150380254	-0.00360223650932312	NaN	61.2965621948242
762	122.593124389648	-28.0564060211182	6.87693166732788	0.00418994715437293	-0.00490093370899558	0.000293855206109583	0.00191722682211548	NaN	61.2965621948242
763	122.593124389648	-27.7317314147949	6.74706172943115	0.0116574559360743	0.011982130818069	0.00841071270406246	0.00451462110504508	NaN	61.2965621948242
764	121.294425964355	-26.7577095031738	6.35745286941528	0.0246444288641214	0.0285405199974775	0.0308132413774729	-0.0026282137259841	NaN	60.6472129821777
765	122.593124389648	-28.3810806274414	6.61719226837158	0.0262678004801273	0.0376313999295235	0.0246444288641214	0.00126787810586393	NaN	61.2965621948242
766	123.242469787598	-28.0564060211182	6.61719226837158	0.0197743140161037	0.0275664981454611	0.0340599827468395	-0.00132951640989631	NaN	61.6212348937988
767	120.645080566406	-27.0823841094971	6.68212699890137	0.0145795252174139	0.0288651939481497	0.025618452578783	0.00321592413820326	NaN	60.3225402832031
768	121.943778991699	-26.7577095031738	7.00680112838745	0.0171769186854362	0.0103587592020631	0.01847561635077	0.00386527273803949	NaN	60.9718894958496
769	120.645080566406	-26.7577095031738	6.48732233047485	0.00873538758605719	0.00938473641872406	0.000943203864153475	0.0116574559360743	NaN	60.3225402832031
770	121.943778991699	-27.4070568084717	6.35745286941528	0.00711201597005129	0.00321592413820326	0.00808603875339031	0.000618529506027699	NaN	60.9718894958496
771	121.943778991699	-27.7317314147949	6.8119969367981	0.00483929552137852	0.0123068047687411	0.0022419011220336	-0.00619963090866804	NaN	60.9718894958496
772	123.891822814941	-27.7317314147949	6.74706172943115	-0.00132951640989631	-0.00100484199356288	0.00386527273803949	0.00581331877037883	NaN	61.9459114074707
773	122.593124389648	-27.7317314147949	6.87693166732788	-0.0152905117720366	0.00548864435404539	-0.00717365415766835	-0.00230353930965066	NaN	61.2965621948242
774	120.645080566406	-27.4070568084717	7.07173633575439	-0.00652430532500148	0.00743668992072344	-0.0350956469774246	0.00256657530553639	NaN	60.3225402832031
775	122.593124389648	-28.3810806274414	6.42238759994507	-0.0107450718060136	0.0116574559360743	-0.0331475995481014	-0.00782300252467394	NaN	61.2965621948242
776	121.943778991699	-27.4070568084717	6.42238759994507	-0.00327756232582033	0.00646266713738441	-0.0357449948787689	0.000293855206109583	NaN	60.9718894958496
777	122.593124389648	-28.3810806274414	6.8119969367981	-0.00944637414067984	-0.0331475995481014	-0.0175632312893867	-0.00619963090866804	NaN	61.2965621948242
778	123.891822814941	-28.0564060211182	5.96784353256226	-0.0126931173726916	-0.0266541130840778	-0.0175632312893867	0.00289124972186983	NaN	61.9459114074707
779	123.242469787598	-27.7317314147949	5.77303886413574	-0.00522560812532902	-0.0221086721867323	-0.0162645354866982	-0.00295288790948689	NaN	61.6212348937988
780	121.943778991699	-28.3810806274414	6.09771347045898	0.00451462110504508	0.000293855206109583	-0.00782300252467394	-0.00457625929266214	NaN	60.9718894958496
781	123.242469787598	-28.0564060211182	5.96784353256226	-0.00522560812532902	-0.00912170019000769	-0.00392691092565656	0.000618529506027699	NaN	61.6212348937988
782	123.242469787598	-28.0564060211182	6.68212699890137	-0.00977104809135199	-0.0100957229733467	-0.00165419070981443	-3.08191010844894e-05	NaN	61.6212348937988
783	120.645080566406	-28.3810806274414	6.74706172943115	0.00711201597005129	0.000943203864153475	0.0126314787194133	0.00581331877037883	NaN	60.3225402832031
784	121.294425964355	-27.0823841094971	5.90290880203247	0.0304885655641556	0.0288651939481497	0.0217223595827818	0.00354059832170606	NaN	60.6472129821777
785	121.943778991699	-28.7057552337646	6.16264820098877	0.0285405199974775	0.025618452578783	0.0288651939481497	0.00159255252219737	NaN	60.9718894958496
786	122.593124389648	-28.3810806274414	6.35745286941528	0.0197743140161037	0.0314625911414623	0.0220470335334539	-0.00457625929266214	NaN	61.2965621948242
787	122.593124389648	-28.0564060211182	5.77303886413574	0.0168522447347641	0.0188002903014421	0.0262678004801273	0.00386527273803949	NaN	61.2965621948242
788	121.294425964355	-27.7317314147949	6.42238759994507	0.0123068047687411	0.0132808275520802	0.0191249661147594	0.00159255252219737	NaN	60.6472129821777
789	120.645080566406	-27.4070568084717	5.83797359466553	0.00711201597005129	0.00483929552137852	-0.000680167751852423	-0.00457625929266214	NaN	60.3225402832031
790	123.242469787598	-28.0564060211182	5.83797359466553	0.00548864435404539	0.00191722682211548	0.0106834331527352	-0.00749832857400179	NaN	61.6212348937988
791	123.242469787598	-29.0304298400879	6.22758293151855	0.0123068047687411	0.00321592413820326	0.00386527273803949	-0.00230353930965066	NaN	61.6212348937988
792	123.891822814941	-28.7057552337646	6.22758293151855	0.00646266713738441	-0.00555028254166245	0.00451462110504508	0.00289124972186983	NaN	61.9459114074707
793	123.242469787598	-28.3810806274414	5.90290880203247	-0.0198359526693821	-0.0204853005707264	-0.0110697457566857	0.00256657530553639	NaN	61.6212348937988
794	122.593124389648	-28.0564060211182	5.83797359466553	-0.0240567177534103	-0.0373683646321297	-0.0299008563160896	0.00256657530553639	NaN	61.2965621948242
795	122.593124389648	-28.7057552337646	6.68212699890137	-0.0243813935667276	-0.0302255302667618	-0.0260047651827335	0.000293855206109583	NaN	61.2965621948242
796	121.294425964355	-27.7317314147949	5.83797359466553	-0.0113944197073579	-0.0402904339134693	-0.0360696688294411	0.00418994715437293	NaN	60.6472129821777
797	122.593124389648	-28.7057552337646	6.87693166732788	-0.021459324285388	-0.0350956469774246	-0.0165892094373703	0.00516396993771195	NaN	61.2965621948242
798	122.593124389648	-28.7057552337646	6.42238759994507	-0.00457625929266214	-0.0204853005707264	-0.0133424662053585	0.00873538758605719	NaN	61.2965621948242
799	121.943778991699	-27.4070568084717	5.70810413360596	-0.00684897974133492	-0.0146411629393697	-0.0230826959013939	-0.00165419070981443	NaN	60.9718894958496
800	123.242469787598	-28.0564060211182	5.70810413360596	-0.00587495695799589	-0.00912170019000769	-0.00360223650932312	-0.00100484199356288	NaN	61.6212348937988
801	122.593124389648	-28.3810806274414	6.87693166732788	-0.00230353930965066	-0.00847235135734081	-0.00944637414067984	-0.000355493422830477	NaN	61.2965621948242
802	123.242469787598	-28.7057552337646	6.74706172943115	-0.00230353930965066	-0.00522560812532902	-0.00490093370899558	-0.00100484199356288	NaN	61.6212348937988
803	121.294425964355	-28.3810806274414	6.22758293151855	0.0136055024340749	0.000618529506027699	0.012956153601408	0.00906006153672934	NaN	60.6472129821777
804	124.541168212891	-28.3810806274414	6.16264820098877	0.0220470335334539	0.0321119390428066	0.0252937767654657	-0.00165419070981443	NaN	62.2705841064453
805	120.645080566406	-28.3810806274414	6.61719226837158	0.0252937767654657	0.0324366129934788	0.0233457311987877	-0.000355493422830477	NaN	60.3225402832031
806	124.541168212891	-29.3551044464111	6.61719226837158	0.040228795260191	0.0265924744307995	0.0275664981454611	-0.0026282137259841	NaN	62.2705841064453
807	122.593124389648	-28.7057552337646	5.96784353256226	0.0210730116814375	0.0162028968334198	0.0317872650921345	0.00321592413820326	NaN	61.2965621948242
808	123.891822814941	-29.3551044464111	6.68212699890137	0.0142548503354192	0.00906006153672934	0.01100810803473	0.000293855206109583	NaN	61.9459114074707
809	123.242469787598	-29.0304298400879	6.94186639785767	0.00743668992072344	0.00873538758605719	0.00289124972186983	0.000618529506027699	NaN	61.6212348937988
810	123.242469787598	-29.0304298400879	6.94186639785767	-0.00100484199356288	0.0123068047687411	0.00256657530553639	-0.00587495695799589	NaN	61.6212348937988
811	121.294425964355	-28.3810806274414	6.61719226837158	0.00418994715437293	-0.00360223650932312	0.00321592413820326	-0.00522560812532902	NaN	60.6472129821777
812	124.541168212891	-29.0304298400879	5.96784353256226	0.0123068047687411	-0.00295288790948689	0.00321592413820326	0.00483929552137852	NaN	62.2705841064453
813	122.593124389648	-28.7057552337646	6.61719226837158	-0.00749832857400179	-0.0136671401560307	-0.0104203969240189	0.00581331877037883	NaN	61.2965621948242
814	121.943778991699	-28.0564060211182	6.5522575378418	-0.0263294391334057	-0.0386670641601086	-0.03444629535079	-3.08191010844894e-05	NaN	60.9718894958496
815	123.242469787598	-29.0304298400879	6.8119969367981	-0.0175632312893867	-0.0383423902094364	-0.0341216214001179	-0.00132951640989631	NaN	61.6212348937988
816	122.593124389648	-27.7317314147949	6.09771347045898	-0.0159398596733809	-0.0360696688294411	-0.0311995539814234	0.000618529506027699	NaN	61.2965621948242
817	123.242469787598	-29.0304298400879	6.09771347045898	-0.0204853005707264	-0.0334722734987736	-0.021459324285388	0.00289124972186983	NaN	61.6212348937988
818	123.242469787598	-29.0304298400879	5.83797359466553	-0.00879702530801296	-0.0201606266200542	-0.0107450718060136	0.00483929552137852	NaN	61.6212348937988
819	122.593124389648	-29.3551044464111	5.83797359466553	-0.00912170019000769	-0.0182125810533762	-0.0139918150380254	0.00808603875339031	NaN	61.2965621948242
820	123.242469787598	-29.3551044464111	6.68212699890137	0.0022419011220336	-0.00977104809135199	-0.0149658378213644	0.00581331877037883	NaN	61.6212348937988
821	123.242469787598	-29.0304298400879	6.94186639785767	-0.00555028254166245	-0.00912170019000769	-0.00295288790948689	-0.00165419070981443	NaN	61.6212348937988
822	123.242469787598	-29.0304298400879	7.13667106628418	0.011982130818069	-0.00555028254166245	-0.00619963090866804	0.00776136433705688	NaN	61.6212348937988
823	121.294425964355	-27.7317314147949	5.90290880203247	0.013930176384747	0.00581331877037883	0.013930176384747	-0.00230353930965066	NaN	60.6472129821777
824	123.891822814941	-28.7057552337646	5.70810413360596	0.0298392176628113	0.0252937767654657	0.0282158460468054	-0.00327756232582033	NaN	61.9459114074707
825	120.645080566406	-28.0564060211182	5.96784353256226	0.0298392176628113	0.0347093306481838	0.0262678004801273	-0.00587495695799589	NaN	60.3225402832031
826	123.891822814941	-29.3551044464111	6.8119969367981	0.0249691028147936	0.0233457311987877	0.029189869761467	-0.00782300252467394	NaN	61.9459114074707
827	123.242469787598	-29.3551044464111	6.87693166732788	0.0149041991680861	0.0162028968334198	0.0278911720961332	0.00906006153672934	NaN	61.6212348937988
828	123.242469787598	-29.6797771453857	6.94186639785767	0.00678734155371785	0.0155535480007529	0.01847561635077	-0.00392691092565656	NaN	61.6212348937988
829	124.541168212891	-29.0304298400879	6.03277826309204	0.00841071270406246	0.00678734155371785	0.00938473641872406	-0.00197886489331722	NaN	62.2705841064453
830	123.242469787598	-29.6797771453857	5.96784353256226	0.0100340843200684	0.00418994715437293	0.0106834331527352	-0.000680167751852423	NaN	61.6212348937988
831	119.995727539063	-28.3810806274414	5.90290880203247	0.0106834331527352	0.000618529506027699	0.00646266713738441	0.00581331877037883	NaN	59.9978637695313
832	121.294425964355	-29.0304298400879	6.03277826309204	0.00711201597005129	-0.00847235135734081	-0.0026282137259841	0.00159255252219737	NaN	60.6472129821777
833	121.294425964355	-29.6797771453857	7.20160579681396	-0.00684897974133492	-0.0191866029053926	-0.0113944197073579	-0.00392691092565656	NaN	60.6472129821777
834	120.645080566406	-28.7057552337646	6.74706172943115	-0.0227580219507217	-0.0360696688294411	-0.0350956469774246	-0.00100484199356288	NaN	60.3225402832031
835	122.593124389648	-29.3551044464111	6.68212699890137	-0.0256800893694162	-0.039641086012125	-0.0302255302667618	-0.00327756232582033	NaN	61.2965621948242
836	121.943778991699	-28.3810806274414	6.61719226837158	-0.0204853005707264	-0.0461345724761486	-0.0383423902094364	-0.00392691092565656	NaN	60.9718894958496
837	123.242469787598	-29.3551044464111	6.87693166732788	-0.0123684434220195	-0.0341216214001179	-0.0256800893694162	0.00386527273803949	NaN	61.6212348937988
838	122.593124389648	-28.7057552337646	6.48732233047485	-0.0139918150380254	-0.021459324285388	-0.0221086721867323	-0.00295288790948689	NaN	61.2965621948242
839	121.294425964355	-28.7057552337646	5.96784353256226	-0.00587495695799589	-0.0188619289547205	-0.0188619289547205	0.00483929552137852	NaN	60.6472129821777
840	120.645080566406	-28.7057552337646	5.96784353256226	-0.00944637414067984	-0.0146411629393697	-0.0113944197073579	-0.00977104809135199	NaN	60.3225402832031
841	119.995727539063	-28.7057552337646	5.70810413360596	-0.00782300252467394	-0.0123684434220195	-0.0204853005707264	0.000943203864153475	NaN	59.9978637695313
842	120.645080566406	-28.3810806274414	5.70810413360596	-0.000680167751852423	-0.0273034609854221	-0.00879702530801296	0.00418994715437293	NaN	60.3225402832031
843	122.593124389648	-30.004451751709	6.8119969367981	0.0155535480007529	0.00613799272105098	0.0194496400654316	0.0022419011220336	NaN	61.2965621948242
844	123.891822814941	-30.004451751709	6.68212699890137	0.0265924744307995	0.0236704051494598	0.0239950809627771	-0.00100484199356288	NaN	61.9459114074707
845	121.294425964355	-28.7057552337646	6.74706172943115	0.0275664981454611	0.0340599827468395	0.025618452578783	-0.00522560812532902	NaN	60.6472129821777
846	121.294425964355	-29.6797771453857	6.29251766204834	0.0252937767654657	0.0330859608948231	0.0288651939481497	-0.00490093370899558	NaN	60.6472129821777
847	121.294425964355	-30.004451751709	5.83797359466553	0.0191249661147594	0.0207483377307653	0.0327612869441509	-0.000680167751852423	NaN	60.6472129821777
848	121.943778991699	-29.3551044464111	5.77303886413574	0.0188002903014421	0.00321592413820326	0.01847561635077	-0.00100484199356288	NaN	60.9718894958496
849	120.645080566406	-28.3810806274414	6.09771347045898	0.0106834331527352	0.00516396993771195	0.0136055024340749	-0.00165419070981443	NaN	60.3225402832031
850	120.645080566406	-28.7057552337646	6.42238759994507	0.00418994715437293	0.00191722682211548	0.00646266713738441	-0.00327756232582033	NaN	60.3225402832031
851	121.943778991699	-29.0304298400879	6.61719226837158	0.0132808275520802	-0.00457625929266214	0.00938473641872406	-0.000355493422830477	NaN	60.9718894958496
852	123.891822814941	-29.3551044464111	6.94186639785767	0.00191722682211548	-0.00457625929266214	0.0022419011220336	0.00159255252219737	NaN	61.9459114074707
853	123.891822814941	-29.6797771453857	6.74706172943115	-0.00360223650932312	-0.0243813935667276	-0.00360223650932312	0.00646266713738441	NaN	61.9459114074707
854	120.645080566406	-28.3810806274414	6.42238759994507	-0.0266541130840778	-0.0389917381107807	-0.0276281367987394	0.00321592413820326	NaN	60.3225402832031
855	122.593124389648	-29.3551044464111	6.16264820098877	-0.0185372550040483	-0.0435371771454811	-0.0389917381107807	0.000293855206109583	NaN	61.2965621948242
856	122.593124389648	-28.7057552337646	5.83797359466553	-0.0172385573387146	-0.0451605506241322	-0.0266541130840778	-0.00327756232582033	NaN	61.2965621948242
857	121.294425964355	-28.7057552337646	6.09771347045898	-0.0188619289547205	-0.0328229255974293	-0.0295761823654175	0.00548864435404539	NaN	60.6472129821777
858	122.593124389648	-29.6797771453857	6.87693166732788	-0.0156151866540313	-0.0201606266200542	-0.0130177913233638	-0.0113944197073579	NaN	61.2965621948242
859	123.242469787598	-29.6797771453857	6.94186639785767	-0.00392691092565656	-0.0185372550040483	-0.0152905117720366	-0.00360223650932312	NaN	61.6212348937988
860	121.943778991699	-29.0304298400879	6.68212699890137	-0.00230353930965066	0.00191722682211548	-0.0143164889886975	-0.00230353930965066	NaN	60.9718894958496
861	121.294425964355	-29.0304298400879	6.68212699890137	0.0145795252174139	-0.00555028254166245	-0.00425158534198999	0.00418994715437293	NaN	60.6472129821777
862	121.294425964355	-28.7057552337646	6.61719226837158	-0.00684897974133492	-0.0152905117720366	-0.00619963090866804	0.00321592413820326	NaN	60.6472129821777
863	120.645080566406	-29.0304298400879	7.00680112838745	0.00776136433705688	0.00808603875339031	0.0191249661147594	0.00386527273803949	NaN	60.3225402832031
864	120.645080566406	-28.3810806274414	5.90290880203247	0.0282158460468054	0.0230210572481155	0.0275664981454611	0.00418994715437293	NaN	60.3225402832031
865	122.593124389648	-30.004451751709	5.96784353256226	0.0233457311987877	0.0340599827468395	0.0194496400654316	-0.00295288790948689	NaN	61.2965621948242
866	121.294425964355	-28.3810806274414	6.5522575378418	0.0278911720961332	0.0301638916134834	0.0230210572481155	-0.00490093370899558	NaN	60.6472129821777
867	122.593124389648	-29.0304298400879	6.61719226837158	0.020423661917448	0.0178262684494257	0.0162028968334198	0.00743668992072344	NaN	61.2965621948242
868	121.294425964355	-28.0564060211182	6.68212699890137	0.00970941036939621	0.0022419011220336	0.0252937767654657	-0.00100484199356288	NaN	60.6472129821777
869	121.294425964355	-29.6797771453857	6.35745286941528	0.0132808275520802	0.0100340843200684	0.00289124972186983	-0.000680167751852423	NaN	60.6472129821777
870	122.593124389648	-28.7057552337646	6.8119969367981	0.00906006153672934	0.00711201597005129	0.0103587592020631	-0.00197886489331722	NaN	61.2965621948242
871	120.645080566406	-28.3810806274414	5.70810413360596	0.013930176384747	0.000943203864153475	0.00711201597005129	-0.00100484199356288	NaN	60.3225402832031
872	123.891822814941	-29.0304298400879	5.83797359466553	-0.00490093370899558	-0.00392691092565656	0.00548864435404539	-0.00230353930965066	NaN	61.9459114074707
873	121.943778991699	-29.0304298400879	6.48732233047485	-0.0227580219507217	-0.0172385573387146	-0.00814767740666866	-0.000680167751852423	NaN	60.9718894958496
874	121.294425964355	-28.0564060211182	6.61719226837158	-0.0305502042174339	-0.043212503194809	-0.0367190167307854	0.000618529506027699	NaN	60.6472129821777
875	123.242469787598	-29.6797771453857	7.00680112838745	-0.0292515084147453	-0.0406151078641415	-0.0389917381107807	0.00159255252219737	NaN	61.6212348937988
876	122.593124389648	-29.0304298400879	6.16264820098877	-0.0247060675173998	-0.039641086012125	-0.0334722734987736	0.000293855206109583	NaN	61.2965621948242
877	121.943778991699	-28.3810806274414	6.48732233047485	-0.0247060675173998	-0.0386670641601086	-0.0276281367987394	0.00906006153672934	NaN	60.9718894958496
878	121.943778991699	-28.0564060211182	6.48732233047485	-0.00879702530801296	-0.0308748781681061	-0.00295288790948689	-0.00360223650932312	NaN	60.9718894958496
879	121.943778991699	-28.7057552337646	6.94186639785767	-0.000680167751852423	-0.0350956469774246	-0.0240567177534103	0.00159255252219737	NaN	60.9718894958496
880	120.645080566406	-27.7317314147949	6.5522575378418	-0.00977104809135199	-0.0302255302667618	-0.0126931173726916	0.0155535480007529	NaN	60.3225402832031
881	121.294425964355	-28.3810806274414	6.8119969367981	-0.000680167751852423	-0.0347709693014622	-0.0123684434220195	-0.00977104809135199	NaN	60.6472129821777
882	123.891822814941	-29.0304298400879	7.07173633575439	0.00321592413820326	-0.000355493422830477	-0.00912170019000769	0.000618529506027699	NaN	61.9459114074707
883	119.995727539063	-28.7057552337646	5.83797359466553	-0.0026282137259841	0.00321592413820326	0.0175015944987535	0.00841071270406246	NaN	59.9978637695313
884	121.943778991699	-28.0564060211182	6.48732233047485	0.0321119390428066	0.0428261905908585	0.0213976856321096	-0.00230353930965066	NaN	60.9718894958496
885	121.943778991699	-29.3551044464111	6.16264820098877	0.0275664981454611	0.0288651939481497	0.0200989879667759	-0.0100957229733467	NaN	60.9718894958496
886	123.242469787598	-29.0304298400879	6.03277826309204	0.0334106348454952	0.0285405199974775	0.0282158460468054	-0.00847235135734081	NaN	61.6212348937988
887	121.943778991699	-28.3810806274414	6.74706172943115	0.0191249661147594	0.0155535480007529	0.011982130818069	0.00256657530553639	NaN	60.9718894958496
888	121.943778991699	-27.7317314147949	6.68212699890137	0.0113327819854021	0.0165275707840919	0.0194496400654316	-0.00619963090866804	NaN	60.9718894958496
889	120.645080566406	-28.0564060211182	6.5522575378418	0.00483929552137852	0.00386527273803949	0.00808603875339031	0.00743668992072344	NaN	60.3225402832031
890	121.294425964355	-27.7317314147949	6.42238759994507	0.00808603875339031	0.000943203864153475	0.00483929552137852	-0.00652430532500148	NaN	60.6472129821777
891	119.995727539063	-28.7057552337646	6.61719226837158	0.00548864435404539	0.00386527273803949	0.00516396993771195	-0.00425158534198999	NaN	59.9978637695313
892	122.593124389648	-29.0304298400879	6.87693166732788	0.00256657530553639	-0.00360223650932312	0.00646266713738441	0.00289124972186983	NaN	61.2965621948242
893	121.943778991699	-28.7057552337646	6.94186639785767	-0.0165892094373703	-0.0191866029053926	-0.0149658378213644	0.00808603875339031	NaN	60.9718894958496
894	121.943778991699	-28.7057552337646	6.68212699890137	-0.0191866029053926	-0.0334722734987736	-0.0337969474494457	0.00354059832170606	NaN	60.9718894958496
895	120.645080566406	-28.7057552337646	6.48732233047485	-0.0295761823654175	-0.0357449948787689	-0.0350956469774246	-0.00132951640989631	NaN	60.3225402832031
896	123.891822814941	-28.7057552337646	6.74706172943115	-0.023407369852066	-0.0425631552934647	-0.0286021586507559	-0.000355493422830477	NaN	61.9459114074707
897	123.242469787598	-28.7057552337646	6.61719226837158	-0.017887907102704	-0.02697878703475	-0.0204853005707264	0.00743668992072344	NaN	61.6212348937988
898	119.995727539063	-28.0564060211182	6.61719226837158	-0.0123684434220195	-0.0217839982360601	-0.017887907102704	0.00191722682211548	NaN	59.9978637695313
899	122.593124389648	-28.3810806274414	6.94186639785767	-0.00587495695799589	-0.0110697457566857	-0.0120437685400248	0.00386527273803949	NaN	61.2965621948242
900	121.294425964355	-28.0564060211182	6.68212699890137	0.00289124972186983	0.00386527273803949	-0.0156151866540313	-0.00360223650932312	NaN	60.6472129821777
901	122.593124389648	-29.0304298400879	5.77303886413574	0.00126787810586393	-0.00684897974133492	-0.0152905117720366	-0.00327756232582033	NaN	61.2965621948242
902	123.242469787598	-28.7057552337646	5.90290880203247	0.00906006153672934	-0.0149658378213644	-0.00522560812532902	0.00126787810586393	NaN	61.6212348937988
903	121.943778991699	-28.3810806274414	6.5522575378418	0.000293855206109583	0.00841071270406246	0.0100340843200684	-0.00327756232582033	NaN	60.9718894958496
904	123.242469787598	-29.3551044464111	6.74706172943115	0.0282158460468054	0.0298392176628113	0.0298392176628113	-0.00652430532500148	NaN	61.6212348937988
905	121.943778991699	-28.7057552337646	6.68212699890137	0.0269171483814716	0.0282158460468054	0.0265924744307995	-0.000355493422830477	NaN	60.9718894958496
906	122.593124389648	-28.7057552337646	6.87693166732788	0.0356833562254906	0.0330859608948231	0.0324366129934788	-0.00555028254166245	NaN	61.2965621948242
907	123.891822814941	-29.6797771453857	6.61719226837158	0.0155535480007529	0.0181509424000978	0.0158782228827477	0.00126787810586393	NaN	61.9459114074707
908	122.593124389648	-28.3810806274414	6.42238759994507	0.0210730116814375	0.012956153601408	0.01847561635077	0.00354059832170606	NaN	61.2965621948242
909	122.593124389648	-28.3810806274414	6.5522575378418	0.00418994715437293	0.00354059832170606	0.00418994715437293	-0.00490093370899558	NaN	61.2965621948242
910	123.242469787598	-28.3810806274414	5.83797359466553	0.01100810803473	0.0100340843200684	0.00548864435404539	-0.00977104809135199	NaN	61.6212348937988
911	123.242469787598	-29.3551044464111	6.29251766204834	0.00938473641872406	0.000618529506027699	0.00418994715437293	-0.00230353930965066	NaN	61.6212348937988
912	123.242469787598	-29.3551044464111	6.09771347045898	0.00873538758605719	0.0022419011220336	-0.00360223650932312	0.00581331877037883	NaN	61.6212348937988
913	123.242469787598	-29.0304298400879	6.48732233047485	-0.0113944197073579	-0.0253554154187441	-0.0143164889886975	0.0113327819854021	NaN	61.6212348937988
914	123.891822814941	-29.0304298400879	6.74706172943115	-0.0273034609854221	-0.0328229255974293	-0.0334722734987736	-0.0026282137259841	NaN	61.9459114074707
915	122.593124389648	-28.7057552337646	6.61719226837158	-0.0172385573387146	-0.0341216214001179	-0.0376930385828018	-0.00392691092565656	NaN	61.2965621948242
916	121.943778991699	-29.3551044464111	7.00680112838745	-0.0165892094373703	-0.0393164120614529	-0.0328229255974293	-0.00619963090866804	NaN	60.9718894958496
917	124.541168212891	-30.004451751709	6.22758293151855	-0.021459324285388	-0.0315242260694504	-0.0230826959013939	0.00613799272105098	NaN	62.2705841064453
918	122.593124389648	-29.6797771453857	5.96784353256226	-0.0165892094373703	-0.0305502042174339	-0.0152905117720366	0.000618529506027699	NaN	61.2965621948242
919	124.541168212891	-29.3551044464111	5.83797359466553	-0.0100957229733467	-0.0149658378213644	-0.017887907102704	-0.00327756232582033	NaN	62.2705841064453
920	122.593124389648	-29.0304298400879	6.68212699890137	-0.00684897974133492	-0.0113944197073579	-0.0195112787187099	-0.00522560812532902	NaN	61.2965621948242
921	123.891822814941	-29.6797771453857	6.8119969367981	0.00873538758605719	-0.0162645354866982	-0.0104203969240189	-0.0026282137259841	NaN	61.9459114074707
922	120.645080566406	-28.0564060211182	6.03277826309204	-0.00717365415766835	-0.0237320438027382	0.00321592413820326	0.00938473641872406	NaN	60.3225402832031
923	123.891822814941	-29.6797771453857	6.29251766204834	0.00678734155371785	0.00808603875339031	0.00776136433705688	-0.00555028254166245	NaN	61.9459114074707
924	123.242469787598	-29.6797771453857	6.03277826309204	0.0220470335334539	0.0298392176628113	0.0308132413774729	0.00191722682211548	NaN	61.6212348937988
925	122.593124389648	-28.7057552337646	6.29251766204834	0.0295145437121391	0.0334106348454952	0.0226963832974434	-0.00132951640989631	NaN	61.2965621948242
926	122.593124389648	-28.3810806274414	6.8119969367981	0.0327612869441509	0.0327612869441509	0.040228795260191	-0.00555028254166245	NaN	61.2965621948242
927	123.242469787598	-29.3551044464111	6.74706172943115	0.0168522447347641	0.0155535480007529	0.0259431265294552	0.00906006153672934	NaN	61.6212348937988
928	122.593124389648	-29.0304298400879	6.74706172943115	0.00678734155371785	0.00970941036939621	0.0207483377307653	0.00386527273803949	NaN	61.2965621948242
929	123.242469787598	-29.6797771453857	6.94186639785767	0.00906006153672934	0.00256657530553639	0.00354059832170606	0.00126787810586393	NaN	61.6212348937988
930	123.242469787598	-29.0304298400879	6.03277826309204	0.00808603875339031	0.00126787810586393	0.00711201597005129	0.00256657530553639	NaN	61.6212348937988
931	123.891822814941	-29.3551044464111	6.61719226837158	0.0171769186854362	0.00354059832170606	0.00321592413820326	-0.00100484199356288	NaN	61.9459114074707
932	120.645080566406	-28.0564060211182	6.5522575378418	0.000293855206109583	-0.00619963090866804	0.00581331877037883	0.00613799272105098	NaN	60.3225402832031
933	123.891822814941	-29.6797771453857	6.22758293151855	-0.0136671401560307	-0.0165892094373703	-0.0152905117720366	0.00159255252219737	NaN	61.9459114074707
934	119.995727539063	-28.3810806274414	6.8119969367981	-0.0133424662053585	-0.0311995539814234	-0.0292515084147453	0.000293855206109583	NaN	59.9978637695313
935	124.541168212891	-30.004451751709	6.87693166732788	-0.0165892094373703	-0.0393164120614529	-0.0386670641601086	0.00483929552137852	NaN	62.2705841064453
936	121.294425964355	-28.0564060211182	6.74706172943115	-0.0263294391334057	-0.0445111989974976	-0.0273034609854221	-0.00165419070981443	NaN	60.6472129821777
937	123.242469787598	-29.3551044464111	6.74706172943115	-0.0152905117720366	-0.032173577696085	-0.0221086721867323	0.00516396993771195	NaN	61.6212348937988
938	123.242469787598	-29.6797771453857	5.90290880203247	-0.0156151866540313	-0.0221086721867323	-0.0201606266200542	-0.00165419070981443	NaN	61.6212348937988
939	123.242469787598	-29.3551044464111	6.68212699890137	-0.00912170019000769	-0.0117190945893526	-0.0224333461374044	0.00581331877037883	NaN	61.6212348937988
940	122.593124389648	-29.3551044464111	6.09771347045898	-0.00912170019000769	-0.0224333461374044	-0.0139918150380254	-0.00652430532500148	NaN	61.2965621948242
941	121.943778991699	-28.7057552337646	6.29251766204834	0.000293855206109583	-0.0126931173726916	-0.0126931173726916	-0.00230353930965066	NaN	60.9718894958496
942	120.645080566406	-28.3810806274414	6.61719226837158	-0.00327756232582033	-0.0311995539814234	0.00418994715437293	0.00159255252219737	NaN	60.3225402832031
943	123.242469787598	-29.6797771453857	6.74706172943115	0.0123068047687411	0.0103587592020631	0.00938473641872406	-0.000680167751852423	NaN	61.6212348937988
944	121.943778991699	-28.0564060211182	6.61719226837158	0.0262678004801273	0.0301638916134834	0.0395794473588467	-0.00132951640989631	NaN	60.9718894958496
945	123.891822814941	-29.6797771453857	6.68212699890137	0.0382807515561581	0.0252937767654657	0.0188002903014421	-0.00425158534198999	NaN	61.9459114074707
946	121.294425964355	-28.3810806274414	6.5522575378418	0.0340599827468395	0.0278911720961332	0.0369820520281792	0.0022419011220336	NaN	60.6472129821777
947	122.593124389648	-28.3810806274414	7.13667106628418	0.0210730116814375	0.0158782228827477	0.0171769186854362	0.00613799272105098	NaN	61.2965621948242
948	121.943778991699	-29.3551044464111	6.8119969367981	0.00613799272105098	0.00581331877037883	0.0136055024340749	0.00678734155371785	NaN	60.9718894958496
949	123.891822814941	-29.6797771453857	6.74706172943115	0.00938473641872406	0.00516396993771195	0.00938473641872406	0.00841071270406246	NaN	61.9459114074707
950	122.593124389648	-29.6797771453857	6.61719226837158	0.0106834331527352	0.00191722682211548	0.00159255252219737	-0.00587495695799589	NaN	61.2965621948242
951	121.943778991699	-28.7057552337646	6.61719226837158	0.00418994715437293	0.000293855206109583	-0.0026282137259841	-0.00717365415766835	NaN	60.9718894958496
952	121.943778991699	-28.3810806274414	6.5522575378418	0.0126314787194133	0.00159255252219737	0.00548864435404539	-0.00522560812532902	NaN	60.9718894958496
953	121.943778991699	-28.3810806274414	6.68212699890137	-0.00749832857400179	-0.0136671401560307	-0.0107450718060136	0.00613799272105098	NaN	60.9718894958496
954	121.294425964355	-28.7057552337646	6.74706172943115	-0.0273034609854221	-0.032173577696085	-0.0250307414680719	-0.00360223650932312	NaN	60.6472129821777
955	124.541168212891	-29.6797771453857	5.96784353256226	-0.0130177913233638	-0.0389917381107807	-0.0318489037454128	-0.00587495695799589	NaN	62.2705841064453
956	123.891822814941	-29.0304298400879	5.64316940307617	-0.0247060675173998	-0.0441865250468254	-0.0250307414680719	-0.00132951640989631	NaN	61.9459114074707
957	123.242469787598	-28.7057552337646	5.90290880203247	-0.0130177913233638	-0.0305502042174339	-0.0191866029053926	0.0022419011220336	NaN	61.6212348937988
958	121.294425964355	-29.0304298400879	6.61719226837158	-0.0123684434220195	-0.0204853005707264	-0.017887907102704	0.00548864435404539	NaN	60.6472129821777
959	121.943778991699	-28.3810806274414	6.8119969367981	-0.00555028254166245	-0.0149658378213644	-0.00977104809135199	-0.00327756232582033	NaN	60.9718894958496
960	121.294425964355	-28.0564060211182	6.68212699890137	-0.000680167751852423	-0.0120437685400248	-0.0107450718060136	0.000943203864153475	NaN	60.6472129821777
961	121.943778991699	-28.0564060211182	6.48732233047485	0.0022419011220336	-0.00782300252467394	-0.0130177913233638	-0.00749832857400179	NaN	60.9718894958496
962	122.593124389648	-29.3551044464111	5.90290880203247	-0.00912170019000769	-0.00555028254166245	-0.00230353930965066	0.00126787810586393	NaN	61.2965621948242
963	122.593124389648	-28.3810806274414	5.77303886413574	0.0142548503354192	0.000293855206109583	0.00581331877037883	0.00354059832170606	NaN	61.2965621948242
964	121.294425964355	-28.3810806274414	6.8119969367981	0.0275664981454611	0.0412028171122074	0.025618452578783	-0.00490093370899558	NaN	60.6472129821777
965	122.593124389648	-29.0304298400879	7.00680112838745	0.0347093306481838	0.0350340083241463	0.0194496400654316	-0.00392691092565656	NaN	61.2965621948242
966	123.242469787598	-29.0304298400879	7.00680112838745	0.0304885655641556	0.031137915328145	0.0236704051494598	-0.00490093370899558	NaN	61.6212348937988
967	121.943778991699	-28.7057552337646	5.77303886413574	0.0175015944987535	0.0217223595827818	0.0259431265294552	0.00776136433705688	NaN	60.9718894958496
968	121.294425964355	-28.7057552337646	5.70810413360596	0.0113327819854021	0.0165275707840919	0.0191249661147594	0.00646266713738441	NaN	60.6472129821777
969	122.593124389648	-28.7057552337646	5.77303886413574	0.00613799272105098	0.00938473641872406	0.00191722682211548	0.00126787810586393	NaN	61.2965621948242
970	121.294425964355	-28.7057552337646	5.70810413360596	0.00451462110504508	0.000618529506027699	0.0126314787194133	0.00906006153672934	NaN	60.6472129821777
971	122.593124389648	-28.3810806274414	6.03277826309204	0.0162028968334198	0.00386527273803949	0.0132808275520802	-0.00360223650932312	NaN	61.2965621948242
972	122.593124389648	-29.3551044464111	6.29251766204834	0.00354059832170606	-0.00230353930965066	0.011982130818069	0.00678734155371785	NaN	61.2965621948242
973	121.943778991699	-28.3810806274414	6.35745286941528	-0.0113944197073579	-0.0191866029053926	-0.0136671401560307	0.00678734155371785	NaN	60.9718894958496
974	122.593124389648	-29.0304298400879	6.61719226837158	-0.028926832601428	-0.0376930385828018	-0.0266541130840778	0.00126787810586393	NaN	61.2965621948242
975	121.943778991699	-29.0304298400879	6.03277826309204	-0.0175632312893867	-0.0393164120614529	-0.0357449948787689	-0.00295288790948689	NaN	60.9718894958496
976	122.593124389648	-29.6797771453857	6.09771347045898	-0.0211346503347158	-0.0370436906814575	-0.0324982516467571	-0.00522560812532902	NaN	61.2965621948242
977	122.593124389648	-28.7057552337646	6.03277826309204	-0.0130177913233638	-0.0350956469774246	-0.0286021586507559	0.025618452578783	NaN	61.2965621948242
978	121.294425964355	-29.0304298400879	6.22758293151855	-0.0146411629393697	-0.0425631552934647	-0.0198359526693821	0.000943203864153475	NaN	60.6472129821777
979	121.943778991699	-28.0564060211182	6.29251766204834	-0.00912170019000769	-0.0354203209280968	-0.0117190945893526	0.00386527273803949	NaN	60.9718894958496
980	121.294425964355	-28.7057552337646	6.5522575378418	-0.00490093370899558	-0.0334722734987736	-0.0230826959013939	0.0022419011220336	NaN	60.6472129821777
981	121.943778991699	-28.7057552337646	6.74706172943115	-0.00165419070981443	-0.0412644557654858	-0.0026282137259841	0.00418994715437293	NaN	60.9718894958496
982	123.891822814941	-29.6797771453857	6.87693166732788	-0.00555028254166245	-0.0126931173726916	-0.00619963090866804	0.0022419011220336	NaN	61.9459114074707
983	121.943778991699	-29.0304298400879	6.68212699890137	0.00483929552137852	0.00483929552137852	0.0123068047687411	0.00808603875339031	NaN	60.9718894958496
984	123.242469787598	-29.0304298400879	6.35745286941528	0.0360080301761627	0.0369820520281792	0.0324366129934788	0.0022419011220336	NaN	61.6212348937988
985	122.593124389648	-29.3551044464111	5.64316940307617	0.0343846566975117	0.0301638916134834	0.0181509424000978	-0.00717365415766835	NaN	61.2965621948242
986	123.242469787598	-29.6797771453857	6.74706172943115	0.0246444288641214	0.0295145437121391	0.0220470335334539	-0.00392691092565656	NaN	61.6212348937988
987	123.242469787598	-29.3551044464111	6.5522575378418	0.0207483377307653	0.0213976856321096	0.0347093306481838	-0.00165419070981443	NaN	61.6212348937988
988	122.593124389648	-30.004451751709	6.61719226837158	0.0136055024340749	0.00776136433705688	0.0165275707840919	-0.00425158534198999	NaN	61.2965621948242
989	123.242469787598	-29.3551044464111	6.68212699890137	0.0165275707840919	0.0152288740500808	0.0116574559360743	-0.00749832857400179	NaN	61.6212348937988
990	123.242469787598	-29.6797771453857	7.13667106628418	0.00970941036939621	0.0126314787194133	0.00159255252219737	-0.0026282137259841	NaN	61.6212348937988
991	123.242469787598	-30.004451751709	6.68212699890137	0.013930176384747	0.000943203864153475	0.00548864435404539	-0.00457625929266214	NaN	61.6212348937988
992	121.294425964355	-28.7057552337646	6.09771347045898	0.000618529506027699	0.00711201597005129	0.00711201597005129	0.00516396993771195	NaN	60.6472129821777
993	123.242469787598	-29.6797771453857	6.5522575378418	-0.0182125810533762	-0.0120437685400248	-0.0152905117720366	0.00126787810586393	NaN	61.6212348937988
994	123.891822814941	-30.004451751709	6.87693166732788	-0.0302255302667618	-0.0409397818148136	-0.0350956469774246	-0.000680167751852423	NaN	61.9459114074707
995	121.294425964355	-29.0304298400879	6.8119969367981	-0.0149658378213644	-0.0282774847000837	-0.03444629535079	-0.00555028254166245	NaN	60.6472129821777
996	122.593124389648	-29.6797771453857	7.20160579681396	-0.021459324285388	-0.0386670641601086	-0.0376930385828018	-0.00652430532500148	NaN	61.2965621948242
997	123.242469787598	-29.6797771453857	6.61719226837158	-0.0149658378213644	-0.0302255302667618	-0.02697878703475	-0.000355493422830477	NaN	61.6212348937988
998	121.943778991699	-29.0304298400879	6.48732233047485	-0.0247060675173998	-0.0198359526693821	-0.00684897974133492	0.00289124972186983	NaN	60.9718894958496
999	121.943778991699	-28.7057552337646	6.48732233047485	-0.00619963090866804	-0.0240567177534103	-0.00944637414067984	-0.0126931173726916	NaN	60.9718894958496
1000	123.242469787598	-28.7057552337646	6.68212699890137	-0.00197886489331722	-0.0139918150380254	-0.0149658378213644	-0.00132951640989631	NaN	61.6212348937988
1001	123.242469787598	-29.3551044464111	6.09771347045898	-3.08191010844894e-05	-0.00327756232582033	-0.0104203969240189	-0.00717365415766835	NaN	61.6212348937988
1002	122.593124389648	-30.004451751709	6.42238759994507	0.01100810803473	-0.0276281367987394	-0.00490093370899558	-0.00425158534198999	NaN	61.2965621948242
1003	124.541168212891	-29.6797771453857	6.68212699890137	0.0145795252174139	0.00581331877037883	0.0100340843200684	0.000618529506027699	NaN	62.2705841064453
1004	123.891822814941	-30.004451751709	6.09771347045898	0.0285405199974775	0.0252937767654657	0.0350340083241463	-0.0026282137259841	NaN	61.9459114074707
1005	121.943778991699	-28.3810806274414	5.70810413360596	0.0304885655641556	0.0356833562254906	0.0210730116814375	-0.0113944197073579	NaN	60.9718894958496
1006	121.294425964355	-28.7057552337646	5.96784353256226	0.0269171483814716	0.0262678004801273	0.0343846566975117	-0.00749832857400179	NaN	60.6472129821777
1007	123.891822814941	-29.3551044464111	6.16264820098877	0.0259431265294552	0.0243197549134493	0.0262678004801273	-0.00522560812532902	NaN	61.9459114074707
1008	121.943778991699	-29.6797771453857	7.13667106628418	0.00938473641872406	0.0106834331527352	0.01100810803473	-0.00100484199356288	NaN	60.9718894958496
1009	123.891822814941	-29.3551044464111	6.61719226837158	0.0145795252174139	0.00970941036939621	0.01100810803473	-0.00555028254166245	NaN	61.9459114074707
1010	123.242469787598	-29.6797771453857	6.22758293151855	0.0152288740500808	0.00483929552137852	-0.00165419070981443	-0.00360223650932312	NaN	61.6212348937988
1011	121.943778991699	-29.3551044464111	6.03277826309204	0.00613799272105098	0.00256657530553639	0.011982130818069	-0.00912170019000769	NaN	60.9718894958496
1012	120.645080566406	-28.3810806274414	5.70810413360596	0.00418994715437293	-0.00360223650932312	0.00386527273803949	0.000293855206109583	NaN	60.3225402832031
1013	122.593124389648	-29.0304298400879	6.16264820098877	0.000618529506027699	-0.0152905117720366	-0.00522560812532902	-0.00684897974133492	NaN	61.2965621948242
1014	122.593124389648	-29.3551044464111	6.29251766204834	-0.0373683646321297	-0.0406151078641415	-0.0357449948787689	-0.00555028254166245	NaN	61.2965621948242
1015	123.242469787598	-28.0564060211182	5.51329946517944	-0.00977104809135199	-0.0373683646321297	-0.0373683646321297	-0.00360223650932312	NaN	61.6212348937988
1016	121.943778991699	-28.3810806274414	5.83797359466553	-0.0237320438027382	-0.0422384813427925	-0.0295761823654175	0.000618529506027699	NaN	60.9718894958496
1017	123.242469787598	-29.3551044464111	6.09771347045898	-0.017887907102704	-0.0253554154187441	-0.0282774847000837	-0.00555028254166245	NaN	61.6212348937988
1018	123.242469787598	-29.3551044464111	6.22758293151855	-0.00652430532500148	-0.0198359526693821	-0.0198359526693821	0.00678734155371785	NaN	61.6212348937988
1019	123.891822814941	-29.0304298400879	6.87693166732788	-0.0156151866540313	-0.00457625929266214	-0.0169138833880424	-0.00327756232582033	NaN	61.9459114074707
1020	123.891822814941	-29.3551044464111	6.5522575378418	-0.00814767740666866	-0.00197886489331722	-0.00814767740666866	0.00289124972186983	NaN	61.9459114074707
1021	123.242469787598	-28.7057552337646	5.83797359466553	-0.00912170019000769	-0.00392691092565656	-0.0110697457566857	-0.00132951640989631	NaN	61.6212348937988
1022	122.593124389648	-27.7317314147949	5.96784353256226	-0.00977104809135199	-0.00555028254166245	0.00711201597005129	0.00321592413820326	NaN	61.2965621948242
1023	121.943778991699	-28.7057552337646	6.03277826309204	0.01100810803473	0.0162028968334198	0.0100340843200684	0.00386527273803949	NaN	60.9718894958496
1024	120.645080566406	-27.7317314147949	6.68212699890137	0.0158782228827477	0.0347093306481838	0.029189869761467	-0.00230353930965066	NaN	60.3225402832031
1025	123.891822814941	-29.0304298400879	6.8119969367981	0.0288651939481497	0.0360080301761627	0.0269171483814716	-0.000680167751852423	NaN	61.9459114074707
1026	122.593124389648	-28.0564060211182	6.61719226837158	0.029189869761467	0.0353586822748184	0.0181509424000978	-0.00360223650932312	NaN	61.2965621948242
1027	121.294425964355	-28.0564060211182	6.48732233047485	0.020423661917448	0.0304885655641556	0.0334106348454952	0.00548864435404539	NaN	60.6472129821777
1028	122.593124389648	-28.3810806274414	6.48732233047485	0.0126314787194133	0.011982130818069	0.0191249661147594	-0.00360223650932312	NaN	61.2965621948242
1029	122.593124389648	-27.7317314147949	5.70810413360596	0.0106834331527352	0.00938473641872406	0.00808603875339031	0.00483929552137852	NaN	61.2965621948242
1030	121.943778991699	-28.0564060211182	5.90290880203247	0.013930176384747	0.00873538758605719	-0.00100484199356288	-0.00132951640989631	NaN	60.9718894958496
1031	121.294425964355	-27.7317314147949	5.96784353256226	0.01100810803473	0.00256657530553639	0.00418994715437293	-0.00132951640989631	NaN	60.6472129821777
1032	122.593124389648	-29.0304298400879	7.13667106628418	0.00548864435404539	-0.00425158534198999	-0.00165419070981443	-0.00490093370899558	NaN	61.2965621948242
1033	122.593124389648	-29.3551044464111	6.61719226837158	-0.00619963090866804	-0.0133424662053585	-0.00977104809135199	-0.00587495695799589	NaN	61.2965621948242
1034	121.294425964355	-28.7057552337646	5.96784353256226	-0.0188619289547205	-0.0354203209280968	-0.0389917381107807	0.00126787810586393	NaN	60.6472129821777
1035	123.891822814941	-28.3810806274414	6.8119969367981	-0.0182125810533762	-0.038017712533474	-0.0276281367987394	-0.00652430532500148	NaN	61.9459114074707
1036	121.943778991699	-28.0564060211182	6.74706172943115	-0.0107450718060136	-0.0383423902094364	-0.0383423902094364	0.00191722682211548	NaN	60.9718894958496
1037	122.593124389648	-28.7057552337646	7.00680112838745	-0.0182125810533762	-0.028926832601428	-0.021459324285388	-0.000355493422830477	NaN	61.2965621948242
1038	123.891822814941	-29.0304298400879	7.07173633575439	-0.0182125810533762	-0.017887907102704	-0.0198359526693821	0.00451462110504508	NaN	61.9459114074707
1039	123.242469787598	-29.0304298400879	5.90290880203247	-0.0117190945893526	-0.0120437685400248	-0.0100957229733467	0.00289124972186983	NaN	61.6212348937988
1040	123.242469787598	-29.6797771453857	6.03277826309204	-0.00327756232582033	-0.00977104809135199	-0.0143164889886975	-0.00360223650932312	NaN	61.6212348937988
1041	123.242469787598	-29.0304298400879	6.74706172943115	-0.00100484199356288	-0.00847235135734081	-0.00522560812532902	-0.000355493422830477	NaN	61.6212348937988
1042	121.294425964355	-28.0564060211182	6.68212699890137	-0.00392691092565656	0.00354059832170606	-0.00652430532500148	0.000293855206109583	NaN	60.6472129821777
1043	121.294425964355	-27.4070568084717	6.68212699890137	0.011982130818069	0.00776136433705688	0.00970941036939621	0.000293855206109583	NaN	60.6472129821777
1044	122.593124389648	-28.0564060211182	6.94186639785767	0.0275664981454611	0.036657378077507	0.0200989879667759	-0.00392691092565656	NaN	61.2965621948242
1045	121.943778991699	-28.7057552337646	5.96784353256226	0.0327612869441509	0.0343846566975117	0.031137915328145	-0.0120437685400248	NaN	60.9718894958496
1046	123.891822814941	-29.3551044464111	6.03277826309204	0.0259431265294552	0.0308132413774729	0.0288651939481497	-0.00392691092565656	NaN	61.9459114074707
1047	123.242469787598	-28.3810806274414	5.77303886413574	0.0220470335334539	0.0288651939481497	0.0246444288641214	-0.00522560812532902	NaN	61.6212348937988
1048	121.294425964355	-28.3810806274414	6.03277826309204	0.0162028968334198	0.0181509424000978	0.0168522447347641	0.00321592413820326	NaN	60.6472129821777
1049	121.943778991699	-27.7317314147949	5.90290880203247	0.00321592413820326	0.00938473641872406	0.00548864435404539	-0.00879702530801296	NaN	60.9718894958496
1050	123.242469787598	-29.3551044464111	6.87693166732788	0.00711201597005129	0.0100340843200684	-0.00132951640989631	-0.00717365415766835	NaN	61.6212348937988
1051	122.593124389648	-29.0304298400879	6.8119969367981	0.0162028968334198	0.00678734155371785	0.00483929552137852	-0.0130177913233638	NaN	61.2965621948242
1052	123.891822814941	-29.0304298400879	6.8119969367981	0.00386527273803949	0.00256657530553639	0.00321592413820326	0.00256657530553639	NaN	61.9459114074707
1053	121.294425964355	-27.4070568084717	6.09771347045898	-0.0139918150380254	-0.0169138833880424	-0.0152905117720366	0.00191722682211548	NaN	60.6472129821777
1054	121.943778991699	-28.0564060211182	5.90290880203247	-0.028926832601428	-0.0299008563160896	-0.0299008563160896	0.00256657530553639	NaN	60.9718894958496
1055	123.242469787598	-29.0304298400879	6.94186639785767	-0.017887907102704	-0.0360696688294411	-0.0324982516467571	-0.000680167751852423	NaN	61.6212348937988
1056	121.943778991699	-28.3810806274414	6.8119969367981	-0.0211346503347158	-0.0402904339134693	-0.0276281367987394	-0.00230353930965066	NaN	60.9718894958496
1057	121.294425964355	-27.7317314147949	6.35745286941528	-0.0143164889886975	-0.0292515084147453	-0.0230826959013939	-0.00100484199356288	NaN	60.6472129821777
1058	123.242469787598	-29.6797771453857	7.00680112838745	-0.0172385573387146	-0.0159398596733809	-0.0276281367987394	0.00906006153672934	NaN	61.6212348937988
1059	123.891822814941	-29.3551044464111	6.68212699890137	-0.0126931173726916	0.00191722682211548	-0.0152905117720366	-0.00360223650932312	NaN	61.9459114074707
1060	123.242469787598	-29.6797771453857	6.68212699890137	-0.000680167751852423	-0.00230353930965066	-0.0191866029053926	-0.00360223650932312	NaN	61.6212348937988
1061	121.294425964355	-29.0304298400879	7.00680112838745	-0.00197886489331722	-0.0130177913233638	-0.0100957229733467	-0.00230353930965066	NaN	60.6472129821777
1062	121.943778991699	-28.3810806274414	7.00680112838745	0.00126787810586393	-0.00619963090866804	-0.00392691092565656	0.00126787810586393	NaN	60.9718894958496
1063	121.294425964355	-27.7317314147949	6.42238759994507	0.013930176384747	0.00321592413820326	0.0136055024340749	0.00321592413820326	NaN	60.6472129821777
1064	121.943778991699	-29.3551044464111	6.8119969367981	0.0210730116814375	0.0376313999295235	0.0210730116814375	0.00321592413820326	NaN	60.9718894958496
1065	121.943778991699	-27.7317314147949	6.61719226837158	0.0304885655641556	0.0356833562254906	0.0249691028147936	-0.00327756232582033	NaN	60.9718894958496
1066	123.891822814941	-29.6797771453857	6.87693166732788	0.0298392176628113	0.0298392176628113	0.0340599827468395	-0.000680167751852423	NaN	61.9459114074707
1067	123.891822814941	-29.0304298400879	6.09771347045898	0.0136055024340749	0.0210730116814375	0.0282158460468054	0.00321592413820326	NaN	61.9459114074707
1068	123.891822814941	-29.3551044464111	6.48732233047485	0.0165275707840919	0.0171769186854362	0.0226963832974434	0.00386527273803949	NaN	61.9459114074707
1069	122.593124389648	-29.0304298400879	5.90290880203247	0.00938473641872406	0.00548864435404539	0.00873538758605719	-0.00100484199356288	NaN	61.2965621948242
1070	123.891822814941	-29.6797771453857	6.03277826309204	0.0158782228827477	0.00938473641872406	0.000618529506027699	-0.00749832857400179	NaN	61.9459114074707
1071	121.943778991699	-29.0304298400879	5.90290880203247	0.00711201597005129	-0.00490093370899558	-0.000680167751852423	-0.0026282137259841	NaN	60.9718894958496
1072	121.943778991699	-28.3810806274414	6.09771347045898	0.0022419011220336	-3.08191010844894e-05	0.00354059832170606	-0.00392691092565656	NaN	60.9718894958496
1073	121.943778991699	-28.3810806274414	5.96784353256226	-0.00327756232582033	-0.0201606266200542	-0.0175632312893867	0.00483929552137852	NaN	60.9718894958496
1074	122.593124389648	-28.3810806274414	5.90290880203247	-0.0282774847000837	-0.0445111989974976	-0.0477579422295094	0.00256657530553639	NaN	61.2965621948242
1075	122.593124389648	-29.3551044464111	5.90290880203247	-0.0107450718060136	-0.0373683646321297	-0.03444629535079	-0.000680167751852423	NaN	61.2965621948242
1076	122.593124389648	-29.0304298400879	5.70810413360596	-0.0201606266200542	-0.0386670641601086	-0.0292515084147453	0.000293855206109583	NaN	61.2965621948242
1077	121.294425964355	-28.3810806274414	6.42238759994507	-0.0104203969240189	-0.02697878703475	-0.0227580219507217	0.000293855206109583	NaN	60.6472129821777
1078	123.242469787598	-29.6797771453857	6.03277826309204	-0.0143164889886975	-0.0182125810533762	-0.0175632312893867	0.00841071270406246	NaN	61.6212348937988
1079	123.891822814941	-29.3551044464111	6.16264820098877	-0.0123684434220195	-0.0260047651827335	-0.0299008563160896	0.00289124972186983	NaN	61.9459114074707
1080	124.541168212891	-29.6797771453857	7.00680112838745	-0.00782300252467394	-0.0139918150380254	-0.0146411629393697	-0.00652430532500148	NaN	62.2705841064453
1081	122.593124389648	-29.3551044464111	6.5522575378418	-0.0026282137259841	-0.0198359526693821	-0.0191866029053926	0.00191722682211548	NaN	61.2965621948242
1082	122.593124389648	-28.7057552337646	6.5522575378418	-0.00879702530801296	-0.0120437685400248	-0.0100957229733467	0.00516396993771195	NaN	61.2965621948242
1083	121.294425964355	-28.7057552337646	6.5522575378418	0.0145795252174139	-0.00847235135734081	0.00906006153672934	0.000293855206109583	NaN	60.6472129821777
1084	123.891822814941	-29.6797771453857	6.74706172943115	0.0269171483814716	-0.00295288790948689	0.025618452578783	0.01100810803473	NaN	61.9459114074707
1085	121.294425964355	-28.0564060211182	6.68212699890137	0.0340599827468395	-0.00457625929266214	0.031137915328145	-0.00749832857400179	NaN	60.6472129821777
1086	122.593124389648	-29.6797771453857	7.00680112838745	0.0226963832974434	-0.00814767740666866	0.0116574559360743	0.00321592413820326	NaN	61.2965621948242
1087	122.593124389648	-29.3551044464111	6.87693166732788	0.0165275707840919	0.01847561635077	0.031137915328145	0.0113327819854021	NaN	61.2965621948242
1088	123.242469787598	-29.6797771453857	6.8119969367981	0.0197743140161037	0.0178262684494257	0.0239950809627771	0.00678734155371785	NaN	61.6212348937988
1089	123.242469787598	-29.6797771453857	6.74706172943115	0.0113327819854021	0.011982130818069	0.00711201597005129	0.00451462110504508	NaN	61.6212348937988
1090	123.891822814941	-29.6797771453857	6.87693166732788	0.0132808275520802	0.00581331877037883	0.012956153601408	-0.00555028254166245	NaN	61.9459114074707
1091	121.294425964355	-28.0564060211182	6.74706172943115	0.0113327819854021	0.00321592413820326	0.00548864435404539	-0.00782300252467394	NaN	60.6472129821777
1092	121.943778991699	-28.7057552337646	6.74706172943115	0.000293855206109583	-0.0026282137259841	0.00191722682211548	0.00711201597005129	NaN	60.9718894958496
1093	121.943778991699	-28.0564060211182	6.48732233047485	-0.000680167751852423	-0.0227580219507217	-0.0123684434220195	0.00483929552137852	NaN	60.9718894958496
1094	122.593124389648	-28.7057552337646	6.35745286941528	-0.0373683646321297	-0.0360696688294411	-0.0299008563160896	0.00418994715437293	NaN	61.2965621948242
1095	122.593124389648	-29.6797771453857	6.74706172943115	-0.021459324285388	-0.028926832601428	-0.028926832601428	0.00646266713738441	NaN	61.2965621948242
1096	123.242469787598	-29.0304298400879	6.68212699890137	-0.0208099745213985	-0.0399657599627972	-0.032173577696085	0.00483929552137852	NaN	61.6212348937988
1097	121.943778991699	-29.3551044464111	7.07173633575439	-0.0156151866540313	-0.02697878703475	-0.021459324285388	-0.00360223650932312	NaN	60.9718894958496
1098	123.891822814941	-30.004451751709	6.87693166732788	-0.0182125810533762	-0.0211346503347158	-0.0165892094373703	0.000618529506027699	NaN	61.9459114074707
1099	123.242469787598	-29.3551044464111	6.42238759994507	-0.00555028254166245	-0.0126931173726916	-0.0136671401560307	-0.000680167751852423	NaN	61.6212348937988
1100	123.891822814941	-30.004451751709	5.70810413360596	-0.00490093370899558	-0.0159398596733809	-0.00425158534198999	-0.00295288790948689	NaN	61.9459114074707
1101	123.242469787598	-29.3551044464111	5.96784353256226	0.01847561635077	-0.0110697457566857	-0.00652430532500148	-0.00522560812532902	NaN	61.6212348937988
1102	123.891822814941	-30.004451751709	6.74706172943115	0.00289124972186983	0.00841071270406246	0.000293855206109583	-3.08191010844894e-05	NaN	61.9459114074707
1103	121.294425964355	-29.3551044464111	7.07173633575439	0.012956153601408	0.00841071270406246	0.0210730116814375	-0.00197886489331722	NaN	60.6472129821777
1104	122.593124389648	-29.6797771453857	6.35745286941528	0.01847561635077	0.0379560738801956	0.0213976856321096	-3.08191010844894e-05	NaN	61.2965621948242
1105	122.593124389648	-29.6797771453857	6.35745286941528	0.0213976856321096	0.0324366129934788	0.0327612869441509	-0.0026282137259841	NaN	61.2965621948242
1106	122.593124389648	-28.7057552337646	5.70810413360596	0.0262678004801273	0.0314625911414623	0.0259431265294552	-0.000355493422830477	NaN	61.2965621948242
1107	121.294425964355	-28.7057552337646	5.90290880203247	0.0210730116814375	0.0188002903014421	0.0269171483814716	-0.00165419070981443	NaN	60.6472129821777
1108	121.943778991699	-28.7057552337646	5.90290880203247	0.0106834331527352	0.0175015944987535	0.00970941036939621	0.00354059832170606	NaN	60.9718894958496
1109	121.294425964355	-29.0304298400879	5.96784353256226	0.00451462110504508	0.00873538758605719	0.01100810803473	0.00191722682211548	NaN	60.6472129821777
1110	123.891822814941	-29.6797771453857	6.16264820098877	0.00743668992072344	0.00321592413820326	0.00516396993771195	-0.00165419070981443	NaN	61.9459114074707
1111	122.593124389648	-29.3551044464111	6.03277826309204	0.0106834331527352	0.000943203864153475	0.00159255252219737	0.00776136433705688	NaN	61.2965621948242
1112	122.593124389648	-29.6797771453857	5.96784353256226	0.00159255252219737	0.00126787810586393	-0.00165419070981443	0.00289124972186983	NaN	61.2965621948242
1113	121.943778991699	-28.7057552337646	5.83797359466553	-0.0156151866540313	-0.0188619289547205	-0.00717365415766835	-0.00457625929266214	NaN	60.9718894958496
1114	123.891822814941	-30.004451751709	6.5522575378418	-0.0256800893694162	-0.0357449948787689	-0.03444629535079	-0.00100484199356288	NaN	61.9459114074707
1115	122.593124389648	-29.0304298400879	6.87693166732788	-0.0237320438027382	-0.0367190167307854	-0.0282774847000837	-0.00295288790948689	NaN	61.2965621948242
1116	124.541168212891	-29.6797771453857	6.87693166732788	-0.0172385573387146	-0.0334722734987736	-0.0305502042174339	0.0022419011220336	NaN	62.2705841064453
1117	121.294425964355	-29.3551044464111	6.42238759994507	-0.0172385573387146	-0.0367190167307854	-0.0324982516467571	0.000618529506027699	NaN	60.6472129821777
1118	122.593124389648	-29.3551044464111	6.42238759994507	-0.0162645354866982	-0.0191866029053926	-0.0110697457566857	0.00743668992072344	NaN	61.2965621948242
1119	123.242469787598	-28.7057552337646	6.42238759994507	-0.00814767740666866	-0.0146411629393697	-0.0123684434220195	0.00841071270406246	NaN	61.6212348937988
1120	121.943778991699	-29.0304298400879	6.68212699890137	-3.08191010844894e-05	-0.00944637414067984	-0.0136671401560307	-0.00360223650932312	NaN	60.9718894958496
1121	122.593124389648	-29.0304298400879	6.74706172943115	0.00191722682211548	-0.0107450718060136	-0.0149658378213644	0.00841071270406246	NaN	61.2965621948242
1122	123.891822814941	-30.004451751709	6.87693166732788	-0.00327756232582033	-0.017887907102704	-0.00814767740666866	0.00516396993771195	NaN	61.9459114074707
1123	121.943778991699	-28.7057552337646	6.42238759994507	0.00841071270406246	0.00159255252219737	0.0168522447347641	0.000618529506027699	NaN	60.9718894958496
1124	123.891822814941	-30.004451751709	6.68212699890137	0.0252937767654657	0.029189869761467	0.0223717093467712	0.000618529506027699	NaN	61.9459114074707
1125	121.294425964355	-28.7057552337646	6.5522575378418	0.0191249661147594	0.0386054255068302	0.0275664981454611	-0.00132951640989631	NaN	60.6472129821777
1126	124.541168212891	-30.3291263580322	6.87693166732788	0.0304885655641556	0.040228795260191	0.0275664981454611	-0.0026282137259841	NaN	62.2705841064453
1127	124.541168212891	-29.6797771453857	7.07173633575439	0.0178262684494257	0.0236704051494598	0.0249691028147936	0.00938473641872406	NaN	62.2705841064453
1128	123.242469787598	-29.3551044464111	6.74706172943115	0.0145795252174139	0.00646266713738441	0.011982130818069	0.01100810803473	NaN	61.6212348937988
1129	123.242469787598	-29.0304298400879	6.35745286941528	0.00289124972186983	0.00938473641872406	0.012956153601408	0.00191722682211548	NaN	61.6212348937988
1130	124.541168212891	-30.004451751709	6.74706172943115	0.0106834331527352	0.012956153601408	-0.000355493422830477	-0.00100484199356288	NaN	62.2705841064453
1131	123.242469787598	-30.004451751709	6.74706172943115	0.0103587592020631	0.00678734155371785	0.00548864435404539	0.00451462110504508	NaN	61.6212348937988
1132	122.593124389648	-29.0304298400879	6.87693166732788	0.00938473641872406	0.00256657530553639	0.00418994715437293	0.00451462110504508	NaN	61.2965621948242
1133	123.891822814941	-29.6797771453857	6.8119969367981	0.00938473641872406	-0.00717365415766835	-0.00360223650932312	0.00581331877037883	NaN	61.9459114074707
1134	122.593124389648	-29.6797771453857	6.8119969367981	-0.0139918150380254	-0.0422384813427925	-0.0360696688294411	0.0100340843200684	NaN	61.2965621948242
1135	122.593124389648	-29.0304298400879	6.48732233047485	-0.0143164889886975	-0.0354203209280968	-0.032173577696085	-0.00230353930965066	NaN	61.2965621948242
1136	123.891822814941	-30.004451751709	5.77303886413574	-0.0221086721867323	-0.0422384813427925	-0.0337969474494457	-0.00230353930965066	NaN	61.9459114074707
1137	123.242469787598	-29.6797771453857	5.90290880203247	-0.0107450718060136	-0.0311995539814234	-0.021459324285388	-0.00197886489331722	NaN	61.6212348937988
1138	121.943778991699	-29.0304298400879	5.77303886413574	-0.0104203969240189	-0.0204853005707264	-0.0208099745213985	-0.00944637414067984	NaN	60.9718894958496
1139	121.294425964355	-28.3810806274414	6.74706172943115	-0.00879702530801296	0.000293855206109583	-0.0156151866540313	0.00159255252219737	NaN	60.6472129821777
1140	122.593124389648	-28.3810806274414	6.5522575378418	0.0022419011220336	-0.0182125810533762	-0.0188619289547205	-0.0133424662053585	NaN	61.2965621948242
1141	123.891822814941	-28.7057552337646	6.48732233047485	-0.000680167751852423	-0.0185372550040483	-0.00814767740666866	-0.0100957229733467	NaN	61.9459114074707
1142	124.541168212891	-30.004451751709	6.8119969367981	-0.0159398596733809	-0.00587495695799589	-0.000355493422830477	-0.00327756232582033	NaN	62.2705841064453
1143	123.242469787598	-29.3551044464111	6.87693166732788	0.00841071270406246	-0.00100484199356288	0.0149041991680861	-0.00392691092565656	NaN	61.6212348937988
1144	122.593124389648	-29.6797771453857	6.22758293151855	0.0265924744307995	0.0334106348454952	0.0272418223321438	-0.00327756232582033	NaN	61.2965621948242
1145	123.242469787598	-29.0304298400879	6.03277826309204	0.0278911720961332	0.0282158460468054	0.0272418223321438	-0.00555028254166245	NaN	61.6212348937988
1146	121.294425964355	-28.7057552337646	5.64316940307617	0.0259431265294552	0.0382807515561581	0.0262678004801273	-0.00100484199356288	NaN	60.6472129821777
1147	121.943778991699	-29.6797771453857	6.03277826309204	0.0226963832974434	0.0181509424000978	0.031137915328145	0.00289124972186983	NaN	60.9718894958496
1148	123.891822814941	-30.004451751709	5.96784353256226	0.0188002903014421	0.0132808275520802	0.0132808275520802	-0.0026282137259841	NaN	61.9459114074707
1149	123.242469787598	-29.6797771453857	6.16264820098877	0.0162028968334198	0.012956153601408	0.0136055024340749	0.00613799272105098	NaN	61.6212348937988
1150	123.891822814941	-29.6797771453857	6.22758293151855	0.01847561635077	0.00451462110504508	0.00289124972186983	-0.00684897974133492	NaN	61.9459114074707
1151	121.943778991699	-29.0304298400879	6.16264820098877	0.00743668992072344	0.00354059832170606	0.00516396993771195	-0.0026282137259841	NaN	60.9718894958496
1152	121.943778991699	-28.7057552337646	5.70810413360596	0.00711201597005129	-3.08191010844894e-05	-0.0026282137259841	0.00548864435404539	NaN	60.9718894958496
1153	123.891822814941	-30.3291263580322	5.90290880203247	-0.0159398596733809	-0.0191866029053926	-0.00197886489331722	-0.00100484199356288	NaN	61.9459114074707
1154	123.891822814941	-30.004451751709	6.87693166732788	-0.0282774847000837	-0.03444629535079	-0.0347709693014622	-0.00165419070981443	NaN	61.9459114074707
1155	123.242469787598	-29.0304298400879	5.83797359466553	-0.0133424662053585	-0.0370436906814575	-0.0334722734987736	0.000618529506027699	NaN	61.6212348937988
1156	121.943778991699	-29.0304298400879	6.68212699890137	-0.0204853005707264	-0.0389917381107807	-0.028926832601428	-0.00295288790948689	NaN	60.9718894958496
1157	123.242469787598	-30.004451751709	6.35745286941528	-0.0152905117720366	-0.0341216214001179	-0.0169138833880424	-0.00132951640989631	NaN	61.6212348937988
1158	122.593124389648	-30.004451751709	5.64316940307617	-0.0110697457566857	-0.023407369852066	-0.0146411629393697	0.000618529506027699	NaN	61.2965621948242
1159	123.891822814941	-29.0304298400879	6.48732233047485	-0.0107450718060136	-0.0133424662053585	-0.0136671401560307	0.00289124972186983	NaN	61.9459114074707
1160	123.242469787598	-29.6797771453857	6.5522575378418	-0.000355493422830477	-0.00587495695799589	-0.00522560812532902	-0.00587495695799589	NaN	61.6212348937988
1161	123.242469787598	-30.3291263580322	6.94186639785767	-0.00847235135734081	-0.00555028254166245	-0.00749832857400179	-0.00717365415766835	NaN	61.6212348937988
1162	122.593124389648	-30.004451751709	6.87693166732788	0.00256657530553639	-0.00490093370899558	-0.00782300252467394	0.00159255252219737	NaN	61.2965621948242
1163	123.242469787598	-30.3291263580322	7.13667106628418	0.013930176384747	0.000618529506027699	0.011982130818069	-0.00425158534198999	NaN	61.6212348937988
1164	122.593124389648	-28.7057552337646	6.35745286941528	0.0275664981454611	0.0330859608948231	0.0285405199974775	-3.08191010844894e-05	NaN	61.2965621948242
1165	123.242469787598	-30.004451751709	6.03277826309204	0.0337353087961674	0.0350340083241463	0.0327612869441509	-3.08191010844894e-05	NaN	61.6212348937988
1166	122.593124389648	-29.0304298400879	5.77303886413574	0.031137915328145	0.0298392176628113	0.0246444288641214	0.000293855206109583	NaN	61.2965621948242
1167	121.943778991699	-29.0304298400879	5.96784353256226	0.0243197549134493	0.0301638916134834	0.0324366129934788	0.0100340843200684	NaN	60.9718894958496
1168	121.943778991699	-29.3551044464111	5.90290880203247	0.00581331877037883	0.00808603875339031	0.0132808275520802	0.00289124972186983	NaN	60.9718894958496
1169	121.943778991699	-28.3810806274414	6.87693166732788	0.0149041991680861	0.0178262684494257	0.0155535480007529	0.00451462110504508	NaN	60.9718894958496
1170	122.593124389648	-29.0304298400879	5.77303886413574	0.0103587592020631	0.00711201597005129	-0.00619963090866804	-0.00327756232582033	NaN	61.2965621948242
1171	123.242469787598	-28.3810806274414	6.5522575378418	0.00906006153672934	-0.00327756232582033	0.00126787810586393	-0.00457625929266214	NaN	61.6212348937988
1172	123.891822814941	-30.004451751709	6.74706172943115	0.00743668992072344	-3.08191010844894e-05	0.00743668992072344	0.00613799272105098	NaN	61.9459114074707
1173	121.943778991699	-28.3810806274414	7.07173633575439	-0.0113944197073579	-0.0104203969240189	-0.00555028254166245	0.00808603875339031	NaN	60.9718894958496
1174	122.593124389648	-28.7057552337646	6.74706172943115	-0.023407369852066	-0.0393164120614529	-0.0370436906814575	-0.00327756232582033	NaN	61.2965621948242
1175	123.891822814941	-29.6797771453857	6.22758293151855	-0.0198359526693821	-0.0389917381107807	-0.0324982516467571	-0.00100484199356288	NaN	61.9459114074707
1176	122.593124389648	-29.0304298400879	5.83797359466553	-0.0156151866540313	-0.0435371771454811	-0.0305502042174339	-0.00490093370899558	NaN	61.2965621948242
1177	123.891822814941	-30.004451751709	6.74706172943115	-0.0162645354866982	-0.0295761823654175	-0.0308748781681061	-0.0026282137259841	NaN	61.9459114074707
1178	123.891822814941	-30.004451751709	6.5522575378418	-0.0126931173726916	-0.0188619289547205	-0.0146411629393697	0.00321592413820326	NaN	61.9459114074707
1179	122.593124389648	-29.0304298400879	6.61719226837158	-0.00847235135734081	-0.0240567177534103	-0.0198359526693821	-0.00165419070981443	NaN	61.2965621948242
1180	121.943778991699	-28.7057552337646	6.03277826309204	-0.00814767740666866	-0.0156151866540313	-0.0130177913233638	-0.00684897974133492	NaN	60.9718894958496
1181	123.242469787598	-29.6797771453857	5.83797359466553	0.01100810803473	-0.0211346503347158	-0.0130177913233638	0.00126787810586393	NaN	61.6212348937988
1182	122.593124389648	-29.6797771453857	5.77303886413574	-0.00100484199356288	-0.00619963090866804	-0.00782300252467394	-0.00457625929266214	NaN	61.2965621948242
1183	122.593124389648	-30.004451751709	6.03277826309204	0.00483929552137852	-0.00392691092565656	0.0142548503354192	-3.08191010844894e-05	NaN	61.2965621948242
1184	123.891822814941	-29.6797771453857	5.90290880203247	0.0278911720961332	-0.0250307414680719	0.0308132413774729	-0.00684897974133492	NaN	61.9459114074707
1185	120.645080566406	-29.0304298400879	6.5522575378418	0.0220470335334539	0.0168522447347641	0.0210730116814375	-0.00652430532500148	NaN	60.3225402832031
1186	121.294425964355	-29.6797771453857	7.07173633575439	0.0295145437121391	-0.0250307414680719	0.0265924744307995	-0.00912170019000769	NaN	60.6472129821777
1187	122.593124389648	-30.004451751709	6.94186639785767	0.0181509424000978	0.0194496400654316	0.0343846566975117	0.0116574559360743	NaN	61.2965621948242
1188	122.593124389648	-30.3291263580322	6.61719226837158	0.012956153601408	0.0162028968334198	0.0175015944987535	0.000293855206109583	NaN	61.2965621948242
1189	123.242469787598	-30.3291263580322	6.94186639785767	0.0145795252174139	0.00873538758605719	0.0103587592020631	0.00256657530553639	NaN	61.6212348937988
1190	121.943778991699	-28.7057552337646	5.83797359466553	0.00678734155371785	0.00678734155371785	0.000943203864153475	-0.0107450718060136	NaN	60.9718894958496
1191	121.294425964355	-29.0304298400879	6.03277826309204	0.00841071270406246	0.00906006153672934	0.00548864435404539	0.000293855206109583	NaN	60.6472129821777
1192	123.242469787598	-30.004451751709	7.13667106628418	0.00678734155371785	-0.00295288790948689	0.00451462110504508	-0.00197886489331722	NaN	61.6212348937988
1193	123.242469787598	-30.3291263580322	6.94186639785767	-0.00814767740666866	-0.0185372550040483	-0.0130177913233638	0.00548864435404539	NaN	61.6212348937988
1194	122.593124389648	-29.0304298400879	6.35745286941528	-0.0237320438027382	-0.0324982516467571	-0.0273034609854221	0.00159255252219737	NaN	61.2965621948242
1195	123.891822814941	-30.6538009643555	6.87693166732788	-0.0162645354866982	-0.032173577696085	-0.0409397818148136	0.000618529506027699	NaN	61.9459114074707
1196	121.943778991699	-29.0304298400879	6.61719226837158	-0.0175632312893867	-0.0334722734987736	-0.0376930385828018	-0.00912170019000769	NaN	60.9718894958496
1197	121.294425964355	-29.3551044464111	6.22758293151855	-0.017887907102704	-0.0299008563160896	-0.0302255302667618	0.00613799272105098	NaN	60.6472129821777
1198	122.593124389648	-29.6797771453857	6.35745286941528	-0.0143164889886975	-0.0227580219507217	-0.0195112787187099	-0.00522560812532902	NaN	61.2965621948242
1199	123.242469787598	-29.6797771453857	5.96784353256226	-0.00652430532500148	-0.0113944197073579	-0.0282774847000837	0.00711201597005129	NaN	61.6212348937988
1200	123.891822814941	-29.3551044464111	6.8119969367981	-0.00814767740666866	-0.00197886489331722	-0.0204853005707264	-0.00782300252467394	NaN	61.9459114074707
1201	124.541168212891	-30.004451751709	6.74706172943115	0.00483929552137852	-0.0146411629393697	-0.00522560812532902	0.000293855206109583	NaN	62.2705841064453
1202	121.943778991699	-28.3810806274414	5.70810413360596	-0.00100484199356288	-0.0100957229733467	0.00418994715437293	0.00906006153672934	NaN	60.9718894958496
1203	122.593124389648	-28.7057552337646	6.74706172943115	0.00256657530553639	0.00548864435404539	0.00418994715437293	0.0113327819854021	NaN	61.2965621948242
1204	123.891822814941	-29.0304298400879	6.8119969367981	0.029189869761467	0.0412028171122074	0.0304885655641556	-0.00327756232582033	NaN	61.9459114074707
1205	121.943778991699	-28.7057552337646	6.68212699890137	0.0327612869441509	0.0360080301761627	0.0334106348454952	-0.00587495695799589	NaN	60.9718894958496
1206	123.891822814941	-29.0304298400879	6.68212699890137	0.0275664981454611	0.0460729338228703	0.0441248863935471	-0.00132951640989631	NaN	61.9459114074707
1207	124.541168212891	-29.3551044464111	6.68212699890137	0.0223717093467712	0.0252937767654657	0.0343846566975117	0.00711201597005129	NaN	62.2705841064453
1208	121.943778991699	-28.0564060211182	6.61719226837158	0.0142548503354192	0.0145795252174139	0.01847561635077	0.000293855206109583	NaN	60.9718894958496
1209	122.593124389648	-28.7057552337646	6.87693166732788	0.011982130818069	0.0126314787194133	0.00938473641872406	-0.00197886489331722	NaN	61.2965621948242
1210	123.891822814941	-29.0304298400879	6.16264820098877	0.0155535480007529	0.0136055024340749	0.00256657530553639	-0.00100484199356288	NaN	61.9459114074707
1211	123.242469787598	-29.3551044464111	5.96784353256226	0.00970941036939621	0.00613799272105098	0.00451462110504508	-0.000680167751852423	NaN	61.6212348937988
1212	122.593124389648	-28.3810806274414	5.96784353256226	0.00159255252219737	0.00776136433705688	0.00873538758605719	-0.00457625929266214	NaN	61.2965621948242
1213	121.943778991699	-28.3810806274414	6.22758293151855	-0.00425158534198999	-0.0230826959013939	-0.00652430532500148	0.000618529506027699	NaN	60.9718894958496
1214	121.943778991699	-27.4070568084717	5.77303886413574	-0.0279528107494116	-0.0331475995481014	-0.03444629535079	-0.00847235135734081	NaN	60.9718894958496
1215	123.891822814941	-29.6797771453857	6.16264820098877	-0.0237320438027382	-0.0292515084147453	-0.0331475995481014	-0.00392691092565656	NaN	61.9459114074707
1216	121.294425964355	-28.3810806274414	6.8119969367981	-0.0185372550040483	-0.0305502042174339	-0.0263294391334057	-0.00392691092565656	NaN	60.6472129821777
1217	121.943778991699	-28.7057552337646	5.83797359466553	-0.0133424662053585	-0.0237320438027382	-0.02697878703475	0.00906006153672934	NaN	60.9718894958496
1218	124.541168212891	-29.0304298400879	5.96784353256226	-0.017887907102704	-0.0175632312893867	-0.00977104809135199	-0.00132951640989631	NaN	62.2705841064453
1219	125.190521240234	-29.3551044464111	5.90290880203247	-0.00100484199356288	0.0022419011220336	-0.00912170019000769	0.000293855206109583	NaN	62.5952606201172
1220	123.891822814941	-29.0304298400879	6.8119969367981	-0.00684897974133492	-0.0169138833880424	-0.0159398596733809	-0.00392691092565656	NaN	61.9459114074707
1221	123.891822814941	-29.3551044464111	7.00680112838745	-0.00197886489331722	-0.0253554154187441	-0.00749832857400179	-0.00165419070981443	NaN	61.9459114074707
1222	121.294425964355	-27.4070568084717	6.61719226837158	-3.08191010844894e-05	0.000293855206109583	-0.00132951640989631	0.0022419011220336	NaN	60.6472129821777
1223	121.943778991699	-28.3810806274414	6.48732233047485	0.0116574559360743	0.00678734155371785	0.00743668992072344	0.00808603875339031	NaN	60.9718894958496
1224	123.891822814941	-29.3551044464111	5.77303886413574	0.0252937767654657	0.0337353087961674	0.0353586822748184	-0.000355493422830477	NaN	61.9459114074707
1225	121.943778991699	-28.7057552337646	5.77303886413574	0.0265924744307995	0.0386054255068302	0.0282158460468054	-0.00425158534198999	NaN	60.9718894958496
1226	123.242469787598	-29.3551044464111	6.16264820098877	0.0327612869441509	0.0363327041268349	0.0314625911414623	-0.0107450718060136	NaN	61.6212348937988
1227	124.541168212891	-29.3551044464111	7.20160579681396	0.0207483377307653	0.0191249661147594	0.0243197549134493	0.00126787810586393	NaN	62.2705841064453
1228	122.593124389648	-28.7057552337646	6.74706172943115	0.00321592413820326	0.0178262684494257	0.0200989879667759	0.00386527273803949	NaN	61.2965621948242
1229	125.190521240234	-29.3551044464111	5.90290880203247	0.00711201597005129	0.0165275707840919	0.00516396993771195	-0.000680167751852423	NaN	62.5952606201172
1230	123.891822814941	-29.3551044464111	6.87693166732788	0.00451462110504508	0.00938473641872406	0.0022419011220336	0.00256657530553639	NaN	61.9459114074707
1231	122.593124389648	-29.0304298400879	6.5522575378418	0.00743668992072344	0.00776136433705688	0.000943203864153475	-0.00425158534198999	NaN	61.2965621948242
1232	121.943778991699	-28.0564060211182	6.74706172943115	0.00743668992072344	-3.08191010844894e-05	0.00873538758605719	0.00354059832170606	NaN	60.9718894958496
1233	122.593124389648	-28.7057552337646	7.07173633575439	-0.0182125810533762	-0.00944637414067984	-0.00490093370899558	-0.000680167751852423	NaN	61.2965621948242
1234	121.294425964355	-28.0564060211182	6.5522575378418	-0.0126931173726916	-0.0334722734987736	-0.0299008563160896	-0.00847235135734081	NaN	60.6472129821777
1235	123.242469787598	-29.6797771453857	6.68212699890137	-0.0159398596733809	-0.0357449948787689	-0.0308748781681061	0.00321592413820326	NaN	61.6212348937988
1236	120.645080566406	-28.3810806274414	5.51329946517944	-0.0263294391334057	-0.0363943427801132	-0.02697878703475	-0.00165419070981443	NaN	60.3225402832031
1237	121.943778991699	-28.7057552337646	6.68212699890137	-0.0130177913233638	-0.0334722734987736	-0.0201606266200542	0.00256657530553639	NaN	60.9718894958496
1238	123.242469787598	-29.3551044464111	6.8119969367981	-0.0221086721867323	-0.0273034609854221	-0.0152905117720366	0.00191722682211548	NaN	61.6212348937988
1239	123.242469787598	-29.3551044464111	7.07173633575439	-0.00522560812532902	-0.0026282137259841	-0.0139918150380254	-0.00555028254166245	NaN	61.6212348937988
1240	123.891822814941	-29.6797771453857	5.96784353256226	-0.00847235135734081	-0.021459324285388	-0.0117190945893526	-0.00619963090866804	NaN	61.9459114074707
1241	125.190521240234	-29.6797771453857	6.03277826309204	-0.00360223650932312	-0.0221086721867323	-0.00977104809135199	-0.000680167751852423	NaN	62.5952606201172
1242	121.294425964355	-28.7057552337646	5.70810413360596	0.0116574559360743	0.00354059832170606	-0.00197886489331722	-0.000355493422830477	NaN	60.6472129821777
1243	121.943778991699	-29.0304298400879	5.83797359466553	0.00581331877037883	0.00289124972186983	0.0106834331527352	0.0116574559360743	NaN	60.9718894958496
1244	123.242469787598	-29.3551044464111	6.29251766204834	0.0230210572481155	0.0265924744307995	0.031137915328145	-0.00522560812532902	NaN	61.6212348937988
1245	121.943778991699	-28.3810806274414	6.16264820098877	0.0298392176628113	0.0356833562254906	0.0262678004801273	0.00191722682211548	NaN	60.9718894958496
1246	121.943778991699	-29.0304298400879	6.74706172943115	0.0308132413774729	0.0334106348454952	0.0389300994575024	-0.00392691092565656	NaN	60.9718894958496
1247	123.891822814941	-29.0304298400879	6.16264820098877	0.0233457311987877	0.0194496400654316	0.0181509424000978	0.01100810803473	NaN	61.9459114074707
1248	121.943778991699	-29.0304298400879	6.03277826309204	0.0145795252174139	0.01100810803473	0.0194496400654316	0.00386527273803949	NaN	60.9718894958496
1249	124.541168212891	-29.6797771453857	5.96784353256226	0.0116574559360743	0.0103587592020631	0.0113327819854021	-0.00295288790948689	NaN	62.2705841064453
1250	122.593124389648	-29.3551044464111	6.94186639785767	0.0113327819854021	0.0123068047687411	0.00451462110504508	0.00386527273803949	NaN	61.2965621948242
1251	121.943778991699	-28.3810806274414	6.8119969367981	0.01100810803473	0.00256657530553639	0.00711201597005129	-0.00295288790948689	NaN	60.9718894958496
1252	121.294425964355	-28.3810806274414	6.5522575378418	0.00483929552137852	-0.00457625929266214	0.00451462110504508	0.00646266713738441	NaN	60.6472129821777
1253	123.242469787598	-28.3810806274414	6.35745286941528	-0.0104203969240189	-0.00392691092565656	-0.00555028254166245	0.00516396993771195	NaN	61.6212348937988
1254	121.294425964355	-28.7057552337646	6.5522575378418	-0.0282774847000837	-0.0402904339134693	-0.0376930385828018	-0.00197886489331722	NaN	60.6472129821777
1255	125.190521240234	-29.6797771453857	6.03277826309204	-0.021459324285388	-0.0435371771454811	-0.0318489037454128	-0.00392691092565656	NaN	62.5952606201172
1256	123.891822814941	-28.7057552337646	6.68212699890137	-0.0195112787187099	-0.0438618510961533	-0.032173577696085	0.00418994715437293	NaN	61.9459114074707
1257	121.943778991699	-28.3810806274414	7.13667106628418	-0.0165892094373703	-0.0324982516467571	-0.0185372550040483	0.00451462110504508	NaN	60.9718894958496
1258	122.593124389648	-29.6797771453857	6.74706172943115	-0.0204853005707264	-0.0282774847000837	-0.0130177913233638	0.00256657530553639	NaN	61.2965621948242
1259	123.891822814941	-29.3551044464111	6.68212699890137	-0.00749832857400179	-0.0149658378213644	-0.0139918150380254	-0.00132951640989631	NaN	61.9459114074707
1260	124.541168212891	-30.004451751709	6.8119969367981	0.00581331877037883	0.00613799272105098	-0.0107450718060136	-0.00619963090866804	NaN	62.2705841064453
1261	123.242469787598	-29.3551044464111	6.87693166732788	-0.00360223650932312	-0.00490093370899558	-0.0159398596733809	-0.00619963090866804	NaN	61.6212348937988
1262	119.995727539063	-28.7057552337646	6.8119969367981	0.0162028968334198	0.00451462110504508	-0.00619963090866804	0.00159255252219737	NaN	59.9978637695313
1263	122.593124389648	-28.0564060211182	5.96784353256226	0.011982130818069	-0.0026282137259841	0.00776136433705688	0.00743668992072344	NaN	61.2965621948242
1264	123.242469787598	-29.3551044464111	6.87693166732788	0.031137915328145	0.0379560738801956	0.0298392176628113	0.00646266713738441	NaN	61.6212348937988
1265	123.242469787598	-28.3810806274414	5.70810413360596	0.0288651939481497	0.031137915328145	0.0282158460468054	-0.000355493422830477	NaN	61.6212348937988
1266	121.294425964355	-29.3551044464111	6.03277826309204	0.0269171483814716	0.0269171483814716	0.0350340083241463	0.000293855206109583	NaN	60.6472129821777
1267	123.242469787598	-29.3551044464111	6.94186639785767	0.0233457311987877	0.0272418223321438	0.0236704051494598	0.00548864435404539	NaN	61.6212348937988
1268	123.242469787598	-29.6797771453857	7.13667106628418	0.0100340843200684	0.00970941036939621	0.0132808275520802	0.00873538758605719	NaN	61.6212348937988
1269	123.891822814941	-29.3551044464111	6.87693166732788	0.0113327819854021	0.0136055024340749	0.0136055024340749	-0.0026282137259841	NaN	61.9459114074707
1270	123.891822814941	-29.3551044464111	5.96784353256226	0.01100810803473	0.0103587592020631	-0.00100484199356288	0.000618529506027699	NaN	61.9459114074707
1271	120.645080566406	-28.3810806274414	6.42238759994507	0.00483929552137852	0.00581331877037883	0.00776136433705688	-0.00814767740666866	NaN	60.3225402832031
1272	121.943778991699	-28.3810806274414	6.5522575378418	0.0113327819854021	0.0022419011220336	0.00906006153672934	0.00354059832170606	NaN	60.9718894958496
1273	121.943778991699	-28.3810806274414	6.48732233047485	-0.00912170019000769	-0.0243813935667276	-0.0117190945893526	0.00289124972186983	NaN	60.9718894958496
1274	123.242469787598	-28.7057552337646	6.22758293151855	-0.0211346503347158	-0.028926832601428	-0.0286021586507559	0.000943203864153475	NaN	61.6212348937988
1275	121.294425964355	-29.0304298400879	6.09771347045898	-0.0185372550040483	-0.0324982516467571	-0.0406151078641415	-0.00587495695799589	NaN	60.6472129821777
1276	123.242469787598	-29.3551044464111	5.83797359466553	-0.0172385573387146	-0.0334722734987736	-0.032173577696085	-0.00230353930965066	NaN	61.6212348937988
1277	121.294425964355	-28.3810806274414	6.48732233047485	-0.0143164889886975	-0.0393164120614529	-0.0172385573387146	0.0022419011220336	NaN	60.6472129821777
1278	121.943778991699	-28.7057552337646	6.87693166732788	-0.0204853005707264	-0.0240567177534103	-0.0175632312893867	0.00289124972186983	NaN	60.9718894958496
1279	122.593124389648	-29.3551044464111	6.87693166732788	0.00191722682211548	-0.0100957229733467	-0.0156151866540313	-0.00814767740666866	NaN	61.2965621948242
1280	123.242469787598	-29.0304298400879	7.20160579681396	-0.0100957229733467	-0.0126931173726916	-0.0211346503347158	0.000618529506027699	NaN	61.6212348937988
1281	121.294425964355	-28.3810806274414	6.22758293151855	-0.00782300252467394	-0.0182125810533762	-0.0104203969240189	-0.00457625929266214	NaN	60.6472129821777
1282	122.593124389648	-27.7317314147949	5.77303886413574	0.00159255252219737	-0.00619963090866804	0.000293855206109583	0.00678734155371785	NaN	61.2965621948242
1283	121.294425964355	-27.7317314147949	5.77303886413574	0.00970941036939621	0.00711201597005129	0.01100810803473	-0.00197886489331722	NaN	60.6472129821777
1284	123.891822814941	-29.3551044464111	6.16264820098877	0.0233457311987877	0.0317872650921345	0.0321119390428066	-0.00425158534198999	NaN	61.9459114074707
1285	122.593124389648	-27.4070568084717	6.68212699890137	0.020423661917448	0.0314625911414623	0.0324366129934788	-0.0026282137259841	NaN	61.2965621948242
1286	121.294425964355	-27.7317314147949	6.94186639785767	0.0301638916134834	0.0269171483814716	0.0282158460468054	-0.00132951640989631	NaN	60.6472129821777
1287	122.593124389648	-29.0304298400879	6.68212699890137	0.0239950809627771	0.0269171483814716	0.0285405199974775	0.00548864435404539	NaN	61.2965621948242
1288	123.242469787598	-29.0304298400879	6.87693166732788	0.0113327819854021	0.0269171483814716	0.012956153601408	0.00483929552137852	NaN	61.6212348937988
1289	122.593124389648	-29.0304298400879	6.61719226837158	0.0100340843200684	0.0317872650921345	0.00970941036939621	-0.00295288790948689	NaN	61.2965621948242
1290	121.294425964355	-27.7317314147949	6.87693166732788	0.0113327819854021	0.0278911720961332	0.000618529506027699	0.000618529506027699	NaN	60.6472129821777
1291	120.645080566406	-27.7317314147949	6.68212699890137	0.0123068047687411	0.0236704051494598	0.00516396993771195	-0.00717365415766835	NaN	60.3225402832031
1292	120.645080566406	-27.7317314147949	6.29251766204834	0.00873538758605719	-0.00132951640989631	0.0113327819854021	-0.00295288790948689	NaN	60.3225402832031
1293	120.645080566406	-28.0564060211182	5.77303886413574	-0.0110697457566857	-0.0191866029053926	-0.017887907102704	-0.000680167751852423	NaN	60.3225402832031
1294	122.593124389648	-29.0304298400879	5.96784353256226	-0.0224333461374044	-0.0383423902094364	-0.0406151078641415	0.00159255252219737	NaN	61.2965621948242
1295	121.943778991699	-28.0564060211182	5.90290880203247	-0.021459324285388	-0.0350956469774246	-0.0305502042174339	-0.00652430532500148	NaN	60.9718894958496
1296	123.242469787598	-28.7057552337646	6.22758293151855	-0.017887907102704	-0.0376930385828018	-0.03444629535079	-0.00457625929266214	NaN	61.6212348937988
1297	121.294425964355	-28.0564060211182	5.83797359466553	-0.0188619289547205	-0.0373683646321297	-0.0185372550040483	-0.00392691092565656	NaN	60.6472129821777
1298	121.943778991699	-28.0564060211182	6.03277826309204	-0.0133424662053585	-0.0292515084147453	-0.0175632312893867	0.0022419011220336	NaN	60.9718894958496
1299	121.294425964355	-29.0304298400879	5.96784353256226	-0.0110697457566857	-0.00457625929266214	-0.0191866029053926	-0.00165419070981443	NaN	60.6472129821777
1300	121.943778991699	-29.0304298400879	6.74706172943115	-0.00619963090866804	-0.0308748781681061	-0.0120437685400248	0.00516396993771195	NaN	60.9718894958496
1301	121.294425964355	-28.0564060211182	5.77303886413574	0.0022419011220336	-0.0315242260694504	-0.00782300252467394	-0.000355493422830477	NaN	60.6472129821777
1302	120.645080566406	-28.7057552337646	5.90290880203247	0.01100810803473	-0.0159398596733809	0.000293855206109583	0.00354059832170606	NaN	60.3225402832031
1303	123.242469787598	-28.7057552337646	6.61719226837158	0.0126314787194133	0.00386527273803949	0.0175015944987535	-0.000680167751852423	NaN	61.6212348937988
1304	121.943778991699	-29.0304298400879	7.07173633575439	0.0178262684494257	0.0356833562254906	0.0340599827468395	-0.00295288790948689	NaN	60.9718894958496
1305	123.891822814941	-29.0304298400879	6.42238759994507	0.0321119390428066	0.0304885655641556	0.0230210572481155	-0.00392691092565656	NaN	61.9459114074707
1306	121.943778991699	-28.7057552337646	6.61719226837158	0.0200989879667759	0.0298392176628113	0.0301638916134834	-0.00165419070981443	NaN	60.9718894958496
1307	121.294425964355	-28.7057552337646	6.48732233047485	0.0191249661147594	0.0152288740500808	0.0252937767654657	-0.000355493422830477	NaN	60.6472129821777
1308	121.943778991699	-29.6797771453857	6.22758293151855	0.01100810803473	0.00841071270406246	0.0142548503354192	0.00678734155371785	NaN	60.9718894958496
1309	121.294425964355	-28.3810806274414	6.29251766204834	0.0106834331527352	0.00678734155371785	0.0158782228827477	0.0022419011220336	NaN	60.6472129821777
1310	121.294425964355	-28.7057552337646	6.09771347045898	0.0116574559360743	0.00841071270406246	-0.00327756232582033	0.00386527273803949	NaN	60.6472129821777
1311	121.294425964355	-28.3810806274414	5.64316940307617	0.0162028968334198	0.000293855206109583	0.00873538758605719	0.00646266713738441	NaN	60.6472129821777
1312	122.593124389648	-29.3551044464111	6.61719226837158	0.00418994715437293	0.00159255252219737	0.0103587592020631	0.00776136433705688	NaN	61.2965621948242
1313	123.891822814941	-28.7057552337646	6.48732233047485	-0.00457625929266214	-0.0159398596733809	-0.0159398596733809	-0.00360223650932312	NaN	61.9459114074707
1314	124.541168212891	-29.3551044464111	7.00680112838745	-0.0250307414680719	-0.0406151078641415	-0.0240567177534103	0.00906006153672934	NaN	62.2705841064453
1315	120.645080566406	-28.3810806274414	6.09771347045898	-0.0201606266200542	-0.0425631552934647	-0.02697878703475	-0.00782300252467394	NaN	60.3225402832031
1316	123.242469787598	-29.3551044464111	6.16264820098877	-0.017887907102704	-0.0415891297161579	-0.0360696688294411	0.00256657530553639	NaN	61.6212348937988
1317	121.943778991699	-28.0564060211182	5.70810413360596	-0.0191866029053926	-0.0247060675173998	-0.0156151866540313	-0.00165419070981443	NaN	60.9718894958496
1318	123.242469787598	-29.3551044464111	5.96784353256226	-0.0159398596733809	-0.0243813935667276	-0.023407369852066	-0.00165419070981443	NaN	61.6212348937988
1319	123.242469787598	-28.7057552337646	6.68212699890137	-0.00749832857400179	-0.0204853005707264	-0.0100957229733467	-0.000680167751852423	NaN	61.6212348937988
1320	123.891822814941	-30.004451751709	6.87693166732788	-0.00132951640989631	-0.00327756232582033	-0.0156151866540313	-0.000680167751852423	NaN	61.9459114074707
1321	123.891822814941	-29.6797771453857	6.94186639785767	-0.00295288790948689	-0.0208099745213985	-0.00977104809135199	0.000943203864153475	NaN	61.9459114074707
1322	123.242469787598	-30.004451751709	6.94186639785767	-0.0120437685400248	-0.0191866029053926	-0.00749832857400179	-0.00132951640989631	NaN	61.6212348937988
1323	121.294425964355	-28.0564060211182	6.35745286941528	0.0152288740500808	0.000618529506027699	0.00678734155371785	0.000618529506027699	NaN	60.6472129821777
1324	121.294425964355	-28.7057552337646	6.42238759994507	0.0347093306481838	0.0295145437121391	0.0236704051494598	-0.00457625929266214	NaN	60.6472129821777
1325	123.891822814941	-28.7057552337646	6.8119969367981	0.0295145437121391	0.0304885655641556	0.0334106348454952	-0.00522560812532902	NaN	61.9459114074707
1326	122.593124389648	-28.3810806274414	6.68212699890137	0.020423661917448	0.0298392176628113	0.0220470335334539	-0.0104203969240189	NaN	61.2965621948242
1327	121.294425964355	-27.7317314147949	6.8119969367981	0.0230210572481155	0.0136055024340749	0.0301638916134834	-0.0026282137259841	NaN	60.6472129821777
1328	121.294425964355	-28.3810806274414	6.5522575378418	0.0116574559360743	0.0113327819854021	0.0126314787194133	0.000618529506027699	NaN	60.6472129821777
1329	123.242469787598	-28.7057552337646	6.35745286941528	0.0132808275520802	0.00938473641872406	0.0113327819854021	-0.00912170019000769	NaN	61.6212348937988
1330	123.242469787598	-29.3551044464111	6.74706172943115	0.0171769186854362	0.00776136433705688	0.00256657530553639	-0.00425158534198999	NaN	61.6212348937988
1331	121.943778991699	-29.3551044464111	6.87693166732788	0.00776136433705688	-0.00392691092565656	0.00776136433705688	-0.000680167751852423	NaN	60.9718894958496
1332	121.943778991699	-28.3810806274414	6.74706172943115	0.00159255252219737	-3.08191010844894e-05	0.00548864435404539	0.0100340843200684	NaN	60.9718894958496
1333	121.943778991699	-28.0564060211182	6.87693166732788	-0.00847235135734081	-0.0211346503347158	-0.0172385573387146	0.0022419011220336	NaN	60.9718894958496
1334	123.891822814941	-29.6797771453857	6.74706172943115	-0.0266541130840778	-0.0376930385828018	-0.03444629535079	-0.00132951640989631	NaN	61.9459114074707
1335	121.943778991699	-28.3810806274414	6.74706172943115	-0.0195112787187099	-0.043212503194809	-0.0383423902094364	-0.00912170019000769	NaN	60.9718894958496
1336	123.242469787598	-29.6797771453857	6.61719226837158	-0.0198359526693821	-0.0350956469774246	-0.0324982516467571	0.00126787810586393	NaN	61.6212348937988
1337	121.943778991699	-28.0564060211182	6.61719226837158	-0.0156151866540313	-0.0331475995481014	-0.0230826959013939	-0.00230353930965066	NaN	60.9718894958496
1338	123.242469787598	-29.6797771453857	7.00680112838745	-0.0126931173726916	-0.0273034609854221	-0.0182125810533762	0.00451462110504508	NaN	61.6212348937988
1339	123.242469787598	-28.7057552337646	7.07173633575439	-0.00879702530801296	-0.0133424662053585	-0.0136671401560307	0.00256657530553639	NaN	61.6212348937988
1340	123.891822814941	-29.6797771453857	6.68212699890137	0.00126787810586393	-0.0256800893694162	-0.0149658378213644	0.000293855206109583	NaN	61.9459114074707
1341	122.593124389648	-29.0304298400879	6.5522575378418	-3.08191010844894e-05	-0.00814767740666866	-0.00295288790948689	-0.00425158534198999	NaN	61.2965621948242
1342	123.242469787598	-29.6797771453857	6.8119969367981	-0.00165419070981443	-0.00717365415766835	-3.08191010844894e-05	-3.08191010844894e-05	NaN	61.6212348937988
1343	121.294425964355	-28.0564060211182	5.83797359466553	0.00678734155371785	0.000943203864153475	0.0217223595827818	-3.08191010844894e-05	NaN	60.6472129821777
1344	121.943778991699	-28.7057552337646	6.09771347045898	0.0207483377307653	0.0327612869441509	0.0308132413774729	0.00159255252219737	NaN	60.9718894958496
1345	123.242469787598	-29.3551044464111	6.29251766204834	0.0353586822748184	0.0347093306481838	0.0197743140161037	-0.00327756232582033	NaN	61.6212348937988
1346	121.943778991699	-28.7057552337646	6.42238759994507	0.0369820520281792	0.0298392176628113	0.0295145437121391	0.00386527273803949	NaN	60.9718894958496
1347	120.645080566406	-27.4070568084717	6.42238759994507	0.0168522447347641	0.01847561635077	0.0178262684494257	0.000293855206109583	NaN	60.3225402832031
1348	121.943778991699	-28.7057552337646	6.61719226837158	0.0149041991680861	0.00483929552137852	0.0188002903014421	0.0022419011220336	NaN	60.9718894958496
1349	120.645080566406	-27.7317314147949	6.5522575378418	0.00808603875339031	0.00678734155371785	0.00678734155371785	-0.00392691092565656	NaN	60.3225402832031
1350	123.891822814941	-29.0304298400879	6.74706172943115	0.011982130818069	0.000618529506027699	0.000293855206109583	-0.00619963090866804	NaN	61.9459114074707
1351	121.943778991699	-28.7057552337646	6.35745286941528	0.0123068047687411	-0.00360223650932312	0.00808603875339031	0.00159255252219737	NaN	60.9718894958496
1352	122.593124389648	-29.0304298400879	6.48732233047485	0.01100810803473	-0.00295288790948689	0.0100340843200684	-0.000355493422830477	NaN	61.2965621948242
1353	121.294425964355	-27.7317314147949	6.48732233047485	-0.0026282137259841	-0.00749832857400179	-0.0159398596733809	0.00126787810586393	NaN	60.6472129821777
1354	122.593124389648	-29.0304298400879	6.8119969367981	-0.0273034609854221	-0.0422384813427925	-0.0363943427801132	-3.08191010844894e-05	NaN	61.2965621948242
1355	121.943778991699	-28.0564060211182	6.68212699890137	-0.0169138833880424	-0.0354203209280968	-0.0383423902094364	-0.00197886489331722	NaN	60.9718894958496
1356	124.541168212891	-29.3551044464111	7.00680112838745	-0.0273034609854221	-0.043212503194809	-0.0458098985254765	0.00516396993771195	NaN	62.2705841064453
1357	123.242469787598	-29.3551044464111	6.03277826309204	-0.0126931173726916	-0.0367190167307854	-0.0256800893694162	0.00354059832170606	NaN	61.6212348937988
1358	121.943778991699	-28.3810806274414	5.70810413360596	-0.00944637414067984	-0.0273034609854221	-0.0198359526693821	0.00451462110504508	NaN	60.9718894958496
1359	121.294425964355	-28.0564060211182	5.70810413360596	-0.00782300252467394	0.00256657530553639	-0.0136671401560307	0.00516396993771195	NaN	60.6472129821777
1360	122.593124389648	-28.7057552337646	5.70810413360596	0.000293855206109583	-0.00360223650932312	-0.0133424662053585	-0.00490093370899558	NaN	61.2965621948242
1361	122.593124389648	-29.0304298400879	5.83797359466553	-0.00197886489331722	-0.0188619289547205	-0.00392691092565656	0.00418994715437293	NaN	61.2965621948242
1362	124.541168212891	-29.0304298400879	6.29251766204834	-0.00295288790948689	0.0103587592020631	-0.00782300252467394	0.000943203864153475	NaN	62.2705841064453
1363	122.593124389648	-29.0304298400879	6.68212699890137	0.0113327819854021	0.00321592413820326	0.00808603875339031	-0.00230353930965066	NaN	61.2965621948242
1364	123.891822814941	-29.3551044464111	6.5522575378418	0.0275664981454611	0.0314625911414623	0.0295145437121391	0.00516396993771195	NaN	61.9459114074707
1365	120.645080566406	-28.0564060211182	5.64316940307617	0.0278911720961332	0.0382807515561581	0.0275664981454611	-0.00619963090866804	NaN	60.3225402832031
1366	121.943778991699	-29.6797771453857	6.03277826309204	0.0395794473588467	0.0272418223321438	0.0207483377307653	-0.00295288790948689	NaN	60.9718894958496
1367	122.593124389648	-29.3551044464111	6.8119969367981	0.0197743140161037	0.0233457311987877	0.031137915328145	0.00256657530553639	NaN	61.2965621948242
1368	123.242469787598	-29.3551044464111	6.94186639785767	0.0191249661147594	0.0100340843200684	0.0217223595827818	0.00354059832170606	NaN	61.6212348937988
1369	121.943778991699	-28.7057552337646	6.61719226837158	0.00678734155371785	0.00906006153672934	0.00483929552137852	-0.00132951640989631	NaN	60.9718894958496
1370	124.541168212891	-29.3551044464111	6.5522575378418	0.0165275707840919	0.00873538758605719	0.00613799272105098	-0.00392691092565656	NaN	62.2705841064453
1371	122.593124389648	-29.0304298400879	6.68212699890137	0.0116574559360743	0.00289124972186983	0.00354059832170606	0.000293855206109583	NaN	61.2965621948242
1372	121.943778991699	-28.3810806274414	6.09771347045898	-0.00295288790948689	-0.00327756232582033	0.00451462110504508	0.00289124972186983	NaN	60.9718894958496
1373	123.891822814941	-28.7057552337646	6.16264820098877	0.00354059832170606	-0.0123684434220195	-0.0152905117720366	0.00613799272105098	NaN	61.9459114074707
1374	123.242469787598	-29.6797771453857	7.13667106628418	-0.0221086721867323	-0.0435371771454811	-0.0402904339134693	0.00126787810586393	NaN	61.6212348937988
1375	120.645080566406	-28.0564060211182	6.61719226837158	-0.0195112787187099	-0.032173577696085	-0.0334722734987736	-0.00360223650932312	NaN	60.3225402832031
1376	123.242469787598	-28.0564060211182	6.48732233047485	-0.0191866029053926	-0.0487319678068161	-0.0399657599627972	-0.00197886489331722	NaN	61.6212348937988
1377	123.242469787598	-29.3551044464111	6.8119969367981	-0.0227580219507217	-0.0367190167307854	-0.0260047651827335	-0.00360223650932312	NaN	61.6212348937988
1378	124.541168212891	-29.3551044464111	6.61719226837158	-0.00847235135734081	-0.0263294391334057	-0.0136671401560307	0.011982130818069	NaN	62.2705841064453
1379	122.593124389648	-29.3551044464111	6.8119969367981	-0.00425158534198999	-0.0165892094373703	-0.0143164889886975	0.00776136433705688	NaN	61.2965621948242
1380	124.541168212891	-29.0304298400879	7.00680112838745	-0.00425158534198999	-0.0208099745213985	-0.00619963090866804	-0.00327756232582033	NaN	62.2705841064453
1381	121.294425964355	-29.3551044464111	6.61719226837158	-0.00132951640989631	-0.0104203969240189	-0.0136671401560307	-0.00295288790948689	NaN	60.6472129821777
1382	121.943778991699	-28.3810806274414	5.77303886413574	-0.0026282137259841	-0.00684897974133492	-0.00165419070981443	0.000618529506027699	NaN	60.9718894958496
1383	120.645080566406	-29.3551044464111	6.09771347045898	0.0106834331527352	-0.00230353930965066	0.01847561635077	0.00581331877037883	NaN	60.3225402832031
1384	121.943778991699	-28.0564060211182	5.96784353256226	0.0330859608948231	0.0275664981454611	0.0304885655641556	0.00256657530553639	NaN	60.9718894958496
1385	122.593124389648	-29.3551044464111	6.16264820098877	0.031137915328145	0.0282158460468054	0.0314625911414623	-0.0110697457566857	NaN	61.2965621948242
1386	121.943778991699	-28.0564060211182	6.29251766204834	0.0259431265294552	0.0295145437121391	0.0288651939481497	-0.00132951640989631	NaN	60.9718894958496
1387	120.645080566406	-29.0304298400879	5.90290880203247	0.0145795252174139	0.0285405199974775	0.0272418223321438	0.00256657530553639	NaN	60.3225402832031
1388	123.891822814941	-29.0304298400879	6.61719226837158	0.0113327819854021	0.0233457311987877	0.0213976856321096	0.00386527273803949	NaN	61.9459114074707
1389	123.242469787598	-28.3810806274414	7.00680112838745	0.00808603875339031	0.0308132413774729	0.00646266713738441	0.0022419011220336	NaN	61.6212348937988
1390	123.891822814941	-28.7057552337646	6.74706172943115	0.0168522447347641	0.0249691028147936	0.00678734155371785	-0.0152905117720366	NaN	61.9459114074707
1391	123.242469787598	-29.0304298400879	6.29251766204834	0.0162028968334198	0.0243197549134493	0.00516396993771195	-0.00555028254166245	NaN	61.6212348937988
1392	121.943778991699	-28.0564060211182	5.90290880203247	0.00646266713738441	-0.00360223650932312	0.00581331877037883	-0.0100957229733467	NaN	60.9718894958496
1393	121.294425964355	-28.0564060211182	5.70810413360596	-0.00912170019000769	-0.00847235135734081	-0.00619963090866804	-3.08191010844894e-05	NaN	60.6472129821777
1394	122.593124389648	-28.3810806274414	5.64316940307617	-0.02697878703475	-0.0425631552934647	-0.0331475995481014	0.00386527273803949	NaN	61.2965621948242
1395	121.294425964355	-28.7057552337646	5.90290880203247	-0.0208099745213985	-0.0441865250468254	-0.0347709693014622	-0.00425158534198999	NaN	60.6472129821777
1396	123.242469787598	-29.0304298400879	6.87693166732788	-0.0217839982360601	-0.0461345724761486	-0.0347709693014622	0.000293855206109583	NaN	61.6212348937988
1397	122.593124389648	-28.0564060211182	6.74706172943115	-0.0260047651827335	-0.032173577696085	-0.0243813935667276	0.00548864435404539	NaN	61.2965621948242
1398	121.943778991699	-27.7317314147949	6.61719226837158	-0.0110697457566857	-0.0282774847000837	-0.0208099745213985	0.00191722682211548	NaN	60.9718894958496
1399	121.294425964355	-28.0564060211182	6.48732233047485	-0.00977104809135199	-0.0185372550040483	-0.0126931173726916	0.00516396993771195	NaN	60.6472129821777
1400	121.294425964355	-27.7317314147949	6.48732233047485	-0.00555028254166245	-0.0191866029053926	-0.0123684434220195	-0.00717365415766835	NaN	60.6472129821777
1401	121.943778991699	-28.7057552337646	6.8119969367981	-0.0026282137259841	-0.0185372550040483	-0.00944637414067984	-0.00587495695799589	NaN	60.9718894958496
1402	124.541168212891	-29.3551044464111	6.87693166732788	0.00354059832170606	-0.00684897974133492	-0.00230353930965066	-0.0107450718060136	NaN	62.2705841064453
1403	121.943778991699	-27.7317314147949	6.94186639785767	0.00841071270406246	0.00321592413820326	0.0145795252174139	-0.00295288790948689	NaN	60.9718894958496
1404	120.645080566406	-27.7317314147949	5.77303886413574	0.0210730116814375	0.0191249661147594	0.0249691028147936	0.00386527273803949	NaN	60.3225402832031
1405	123.891822814941	-29.0304298400879	5.96784353256226	0.0259431265294552	0.0334106348454952	0.0392547734081745	-0.0026282137259841	NaN	61.9459114074707
1406	123.242469787598	-28.7057552337646	6.68212699890137	0.0334106348454952	0.0278911720961332	0.029189869761467	-0.00490093370899558	NaN	61.6212348937988
1407	120.645080566406	-27.7317314147949	6.5522575378418	0.0298392176628113	0.0181509424000978	0.0295145437121391	-0.00392691092565656	NaN	60.3225402832031
1408	120.645080566406	-28.0564060211182	6.8119969367981	0.00743668992072344	0.00938473641872406	0.0239950809627771	0.000618529506027699	NaN	60.3225402832031
1409	121.294425964355	-28.7057552337646	7.07173633575439	0.00808603875339031	0.0100340843200684	0.011982130818069	0.00126787810586393	NaN	60.6472129821777
1410	121.294425964355	-28.7057552337646	6.8119969367981	0.0149041991680861	-0.00132951640989631	0.00711201597005129	-0.0136671401560307	NaN	60.6472129821777
1411	120.645080566406	-28.3810806274414	6.5522575378418	0.00841071270406246	-3.08191010844894e-05	0.00678734155371785	0.000618529506027699	NaN	60.3225402832031
1412	121.294425964355	-27.7317314147949	6.35745286941528	0.00289124972186983	-0.00587495695799589	0.0158782228827477	0.00321592413820326	NaN	60.6472129821777
1413	121.943778991699	-28.0564060211182	5.83797359466553	-0.0026282137259841	-0.0208099745213985	-0.00782300252467394	0.00776136433705688	NaN	60.9718894958496
1414	122.593124389648	-29.3551044464111	6.87693166732788	-0.0273034609854221	-0.0435371771454811	-0.0347709693014622	-0.00197886489331722	NaN	61.2965621948242
1415	120.645080566406	-28.3810806274414	6.22758293151855	-0.0211346503347158	-0.0383423902094364	-0.0324982516467571	-0.00327756232582033	NaN	60.3225402832031
1416	122.593124389648	-29.0304298400879	5.96784353256226	-0.0211346503347158	-0.0438618510961533	-0.0315242260694504	0.00289124972186983	NaN	61.2965621948242
1417	122.593124389648	-29.3551044464111	6.16264820098877	-0.0139918150380254	-0.0373683646321297	-0.0266541130840778	0.00711201597005129	NaN	61.2965621948242
1418	122.593124389648	-28.7057552337646	5.77303886413574	-0.0113944197073579	-0.0227580219507217	-0.0133424662053585	0.00841071270406246	NaN	61.2965621948242
1419	121.943778991699	-28.7057552337646	5.83797359466553	-0.0149658378213644	-0.0185372550040483	-0.0159398596733809	-0.00100484199356288	NaN	60.9718894958496
1420	122.593124389648	-29.3551044464111	7.00680112838745	-0.00197886489331722	-0.0120437685400248	-0.0143164889886975	-0.00295288790948689	NaN	61.2965621948242
1421	123.242469787598	-29.0304298400879	7.13667106628418	-0.00619963090866804	-0.0130177913233638	-0.00619963090866804	-0.00619963090866804	NaN	61.6212348937988
1422	121.943778991699	-28.3810806274414	6.5522575378418	0.00808603875339031	-0.032173577696085	0.011982130818069	-0.00392691092565656	NaN	60.9718894958496
1423	122.593124389648	-29.0304298400879	6.35745286941528	0.0116574559360743	0.00678734155371785	0.00938473641872406	0.00581331877037883	NaN	61.2965621948242
1424	123.242469787598	-29.0304298400879	6.8119969367981	0.0259431265294552	0.0194496400654316	0.0275664981454611	-3.08191010844894e-05	NaN	61.6212348937988
1425	121.943778991699	-28.7057552337646	6.74706172943115	0.0269171483814716	0.0272418223321438	0.0262678004801273	-0.000680167751852423	NaN	60.9718894958496
1426	122.593124389648	-28.7057552337646	7.13667106628418	0.0285405199974775	0.0246444288641214	0.031137915328145	-0.00490093370899558	NaN	61.2965621948242
1427	121.294425964355	-28.0564060211182	7.00680112838745	0.0191249661147594	0.0152288740500808	0.0288651939481497	0.000293855206109583	NaN	60.6472129821777
1428	121.294425964355	-28.0564060211182	6.48732233047485	0.01100810803473	0.00354059832170606	0.0188002903014421	-0.000680167751852423	NaN	60.6472129821777
1429	121.943778991699	-29.0304298400879	6.74706172943115	0.0149041991680861	0.0103587592020631	0.00386527273803949	0.00191722682211548	NaN	60.9718894958496
1430	123.242469787598	-29.0304298400879	6.87693166732788	0.00191722682211548	0.00354059832170606	0.00808603875339031	-0.00814767740666866	NaN	61.6212348937988
1431	121.294425964355	-28.0564060211182	7.00680112838745	0.00321592413820326	0.000293855206109583	-0.000680167751852423	-0.00392691092565656	NaN	60.6472129821777
1432	121.943778991699	-27.4070568084717	6.09771347045898	0.00841071270406246	-0.00425158534198999	0.00776136433705688	-0.00295288790948689	NaN	60.9718894958496
1433	122.593124389648	-28.3810806274414	5.90290880203247	-0.0162645354866982	-0.0185372550040483	-0.00879702530801296	-0.00327756232582033	NaN	61.2965621948242
1434	122.593124389648	-28.0564060211182	5.83797359466553	-0.0224333461374044	-0.0399657599627972	-0.0360696688294411	-0.00490093370899558	NaN	61.2965621948242
1435	122.593124389648	-29.0304298400879	6.09771347045898	-0.0237320438027382	-0.0406151078641415	-0.0373683646321297	-0.00457625929266214	NaN	61.2965621948242
1436	120.645080566406	-28.0564060211182	6.48732233047485	-0.0136671401560307	-0.0376930385828018	-0.0311995539814234	-0.00457625929266214	NaN	60.3225402832031
1437	121.294425964355	-28.0564060211182	6.68212699890137	-0.0188619289547205	-0.0376930385828018	-0.0221086721867323	-0.00392691092565656	NaN	60.6472129821777
1438	122.593124389648	-27.7317314147949	6.94186639785767	-0.00814767740666866	-0.0253554154187441	-0.0123684434220195	-0.00555028254166245	NaN	61.2965621948242
1439	121.294425964355	-28.3810806274414	5.96784353256226	-0.00490093370899558	-0.0182125810533762	-0.0208099745213985	-0.00132951640989631	NaN	60.6472129821777
1440	121.294425964355	-28.0564060211182	5.51329946517944	-0.000680167751852423	-0.0204853005707264	-0.0100957229733467	-0.00165419070981443	NaN	60.6472129821777
1441	122.593124389648	-29.0304298400879	6.74706172943115	0.00191722682211548	-0.00847235135734081	-0.00977104809135199	-0.00587495695799589	NaN	61.2965621948242
1442	121.943778991699	-28.3810806274414	6.48732233047485	-0.000680167751852423	-0.0126931173726916	-0.0026282137259841	-0.00555028254166245	NaN	60.9718894958496
1443	119.995727539063	-28.0564060211182	6.5522575378418	0.0103587592020631	0.000618529506027699	0.00970941036939621	-0.000680167751852423	NaN	59.9978637695313
1444	121.943778991699	-29.3551044464111	6.22758293151855	0.0272418223321438	0.0340599827468395	0.0278911720961332	-0.00749832857400179	NaN	60.9718894958496
1445	120.645080566406	-28.3810806274414	6.61719226837158	0.0249691028147936	0.036657378077507	0.0233457311987877	-3.08191010844894e-05	NaN	60.3225402832031
1446	123.242469787598	-29.0304298400879	6.68212699890137	0.0269171483814716	0.0350340083241463	0.0308132413774729	-0.00944637414067984	NaN	61.6212348937988
1447	121.943778991699	-28.3810806274414	5.96784353256226	0.0220470335334539	0.029189869761467	0.0243197549134493	0.0106834331527352	NaN	60.9718894958496
1448	120.645080566406	-28.0564060211182	5.96784353256226	0.0142548503354192	0.00776136433705688	0.020423661917448	-0.000355493422830477	NaN	60.3225402832031
1449	119.995727539063	-28.3810806274414	6.94186639785767	0.020423661917448	0.0113327819854021	0.00321592413820326	0.00938473641872406	NaN	59.9978637695313
1450	121.294425964355	-28.0564060211182	6.74706172943115	0.0132808275520802	0.01100810803473	0.00354059832170606	-0.00457625929266214	NaN	60.6472129821777
1451	121.943778991699	-28.3810806274414	6.61719226837158	0.00906006153672934	0.00581331877037883	0.00613799272105098	-0.0026282137259841	NaN	60.9718894958496
1452	122.593124389648	-27.7317314147949	6.42238759994507	0.000293855206109583	-0.00132951640989631	-0.00230353930965066	0.00548864435404539	NaN	61.2965621948242
1453	122.593124389648	-29.0304298400879	6.94186639785767	-0.0133424662053585	-0.0217839982360601	-0.00425158534198999	0.00743668992072344	NaN	61.2965621948242
1454	120.645080566406	-27.7317314147949	6.5522575378418	-0.0227580219507217	-0.0376930385828018	-0.0354203209280968	-0.00197886489331722	NaN	60.3225402832031
1455	123.242469787598	-29.0304298400879	7.20160579681396	-0.0191866029053926	-0.0331475995481014	-0.038017712533474	-0.00197886489331722	NaN	61.6212348937988
1456	121.943778991699	-27.7317314147949	6.94186639785767	-0.0172385573387146	-0.0370436906814575	-0.0328229255974293	-0.000680167751852423	NaN	60.9718894958496
1457	121.943778991699	-28.3810806274414	6.42238759994507	-0.0208099745213985	-0.0350956469774246	-0.0302255302667618	0.00321592413820326	NaN	60.9718894958496
1458	120.645080566406	-29.0304298400879	6.8119969367981	-0.00782300252467394	-0.0256800893694162	-0.0172385573387146	-0.00295288790948689	NaN	60.3225402832031
1459	121.294425964355	-29.3551044464111	6.87693166732788	-0.00587495695799589	-0.0162645354866982	-0.0172385573387146	0.0022419011220336	NaN	60.6472129821777
1460	121.943778991699	-27.7317314147949	6.5522575378418	0.0022419011220336	0.00678734155371785	-0.0107450718060136	-0.00457625929266214	NaN	60.9718894958496
1461	120.645080566406	-28.0564060211182	6.87693166732788	-0.00327756232582033	-0.0360696688294411	-0.00652430532500148	0.00159255252219737	NaN	60.3225402832031
1462	119.346382141113	-28.3810806274414	6.74706172943115	-0.00457625929266214	-0.0341216214001179	-0.00360223650932312	-0.00327756232582033	NaN	59.6731910705566
1463	121.943778991699	-28.7057552337646	6.48732233047485	0.00354059832170606	0.013930176384747	0.00613799272105098	-0.0026282137259841	NaN	60.9718894958496
1464	122.593124389648	-29.0304298400879	6.68212699890137	0.0230210572481155	0.0350340083241463	0.0226963832974434	-0.0104203969240189	NaN	61.2965621948242
1465	120.645080566406	-28.7057552337646	6.74706172943115	0.0340599827468395	0.0314625911414623	0.0223717093467712	-0.00230353930965066	NaN	60.3225402832031
1466	123.242469787598	-29.0304298400879	6.8119969367981	0.0252937767654657	0.0236704051494598	0.0308132413774729	-0.00197886489331722	NaN	61.6212348937988
1467	123.891822814941	-29.6797771453857	6.87693166732788	0.0220470335334539	0.0210730116814375	0.0152288740500808	0.00386527273803949	NaN	61.9459114074707
1468	121.294425964355	-27.7317314147949	6.8119969367981	0.00873538758605719	0.0132808275520802	0.0188002903014421	-3.08191010844894e-05	NaN	60.6472129821777
1469	121.294425964355	-28.3810806274414	6.48732233047485	0.00548864435404539	0.00646266713738441	0.00516396993771195	0.00451462110504508	NaN	60.6472129821777
1470	121.943778991699	-28.0564060211182	5.77303886413574	0.0158782228827477	0.0103587592020631	0.00483929552137852	-0.00944637414067984	NaN	60.9718894958496
1471	121.294425964355	-28.0564060211182	6.61719226837158	0.012956153601408	-0.00197886489331722	0.00191722682211548	0.00159255252219737	NaN	60.6472129821777
1472	122.593124389648	-29.0304298400879	6.09771347045898	0.00451462110504508	-0.000355493422830477	-0.00100484199356288	0.00126787810586393	NaN	61.2965621948242
1473	122.593124389648	-30.004451751709	6.09771347045898	-0.00684897974133492	-0.0126931173726916	-0.00522560812532902	-0.000355493422830477	NaN	61.2965621948242
1474	121.943778991699	-27.7317314147949	5.77303886413574	-0.0260047651827335	-0.0402904339134693	-0.0422384813427925	-0.00360223650932312	NaN	60.9718894958496
1475	123.891822814941	-29.3551044464111	6.74706172943115	-0.0217839982360601	-0.0409397818148136	-0.0334722734987736	-0.00392691092565656	NaN	61.9459114074707
1476	121.294425964355	-28.3810806274414	6.42238759994507	-0.0188619289547205	-0.0412644557654858	-0.0324982516467571	0.00126787810586393	NaN	60.6472129821777
1477	122.593124389648	-28.3810806274414	6.48732233047485	-0.0195112787187099	-0.03444629535079	-0.0302255302667618	0.00451462110504508	NaN	61.2965621948242
1478	121.943778991699	-28.0564060211182	6.8119969367981	-0.0113944197073579	-0.017887907102704	-0.0152905117720366	0.00289124972186983	NaN	60.9718894958496
1479	121.943778991699	-28.7057552337646	7.00680112838745	-0.0156151866540313	-0.0208099745213985	-0.0188619289547205	0.00321592413820326	NaN	60.9718894958496
1480	120.645080566406	-28.3810806274414	5.70810413360596	-0.00684897974133492	-0.0331475995481014	-0.00912170019000769	-0.00684897974133492	NaN	60.3225402832031
1481	121.943778991699	-28.7057552337646	6.42238759994507	-0.00392691092565656	-0.0149658378213644	-0.0100957229733467	0.00451462110504508	NaN	60.9718894958496
1482	123.891822814941	-29.3551044464111	6.68212699890137	0.00418994715437293	-0.00522560812532902	-0.00457625929266214	-0.00360223650932312	NaN	61.9459114074707
1483	122.593124389648	-29.6797771453857	6.87693166732788	0.00256657530553639	0.00711201597005129	0.0136055024340749	0.00126787810586393	NaN	61.2965621948242
1484	123.242469787598	-29.3551044464111	6.94186639785767	0.0272418223321438	0.0321119390428066	0.0226963832974434	-0.00327756232582033	NaN	61.6212348937988
1485	121.294425964355	-27.7317314147949	6.29251766204834	0.0252937767654657	0.029189869761467	0.0171769186854362	0.00289124972186983	NaN	60.6472129821777
1486	122.593124389648	-28.3810806274414	5.96784353256226	0.0373067259788513	0.0321119390428066	0.0165275707840919	0.00289124972186983	NaN	61.2965621948242
1487	123.242469787598	-28.3810806274414	5.77303886413574	0.0181509424000978	0.0223717093467712	0.0285405199974775	0.00776136433705688	NaN	61.6212348937988
1488	121.294425964355	-27.7317314147949	6.61719226837158	0.012956153601408	0.00321592413820326	0.0191249661147594	0.00126787810586393	NaN	60.6472129821777
1489	121.943778991699	-28.3810806274414	6.74706172943115	0.0136055024340749	0.00548864435404539	0.00321592413820326	0.0022419011220336	NaN	60.9718894958496
1490	121.294425964355	-28.7057552337646	7.07173633575439	0.0100340843200684	0.00451462110504508	0.0113327819854021	-0.00684897974133492	NaN	60.6472129821777
1491	120.645080566406	-28.0564060211182	6.87693166732788	0.013930176384747	-0.0026282137259841	0.00548864435404539	-0.00230353930965066	NaN	60.3225402832031
1492	119.995727539063	-27.0823841094971	6.48732233047485	0.00613799272105098	0.0022419011220336	0.0106834331527352	-0.00230353930965066	NaN	59.9978637695313
1493	123.242469787598	-28.0564060211182	6.5522575378418	0.00516396993771195	-0.00100484199356288	-0.0139918150380254	0.00970941036939621	NaN	61.6212348937988
1494	121.294425964355	-27.4070568084717	6.48732233047485	-0.023407369852066	0.00191722682211548	-0.0328229255974293	0.00548864435404539	NaN	60.6472129821777
1495	122.593124389648	-29.0304298400879	6.87693166732788	-0.0253554154187441	0.00646266713738441	-0.0334722734987736	-0.000355493422830477	NaN	61.2965621948242
1496	121.943778991699	-28.0564060211182	6.94186639785767	-0.0130177913233638	-3.08191010844894e-05	-0.0324982516467571	-0.000680167751852423	NaN	60.9718894958496
1497	123.242469787598	-28.7057552337646	6.5522575378418	-0.0201606266200542	-0.0337969474494457	-0.0237320438027382	0.0145795252174139	NaN	61.6212348937988
1498	121.943778991699	-27.7317314147949	6.48732233047485	-0.0198359526693821	-0.0260047651827335	-0.0172385573387146	0.00776136433705688	NaN	60.9718894958496
1499	123.891822814941	-28.7057552337646	6.68212699890137	-0.0117190945893526	-0.0201606266200542	-0.0175632312893867	0.00289124972186983	NaN	61.9459114074707
1500	122.593124389648	-28.3810806274414	6.74706172943115	-0.00490093370899558	-0.0169138833880424	-0.0156151866540313	-0.00295288790948689	NaN	61.2965621948242
1501	119.995727539063	-28.0564060211182	6.8119969367981	-0.00197886489331722	-0.023407369852066	-0.0113944197073579	0.00386527273803949	NaN	59.9978637695313
1502	121.943778991699	-28.3810806274414	7.07173633575439	-0.00717365415766835	-0.0172385573387146	-0.00425158534198999	0.00418994715437293	NaN	60.9718894958496
1503	122.593124389648	-28.7057552337646	6.61719226837158	-0.00392691092565656	0.00126787810586393	0.0207483377307653	0.00451462110504508	NaN	61.2965621948242
1504	121.943778991699	-28.3810806274414	6.68212699890137	0.0295145437121391	0.0269171483814716	0.0298392176628113	-0.00782300252467394	NaN	60.9718894958496
1505	123.242469787598	-27.4070568084717	6.5522575378418	0.0353586822748184	0.0243197549134493	0.0116574559360743	-0.00782300252467394	NaN	61.6212348937988
1506	121.294425964355	-27.4070568084717	6.8119969367981	0.0350340083241463	0.0317872650921345	0.0324366129934788	-0.00360223650932312	NaN	60.6472129821777
1507	123.242469787598	-29.0304298400879	6.74706172943115	0.0233457311987877	0.020423661917448	0.0210730116814375	0.00548864435404539	NaN	61.6212348937988
1508	122.593124389648	-28.3810806274414	6.8119969367981	0.00743668992072344	0.00581331877037883	0.020423661917448	0.00483929552137852	NaN	61.2965621948242
1509	122.593124389648	-28.0564060211182	6.61719226837158	0.00678734155371785	0.00386527273803949	0.00354059832170606	0.00581331877037883	NaN	61.2965621948242
1510	122.593124389648	-27.7317314147949	6.29251766204834	0.00548864435404539	0.000293855206109583	0.00581331877037883	0.0022419011220336	NaN	61.2965621948242
1511	122.593124389648	-29.0304298400879	5.83797359466553	0.00646266713738441	0.00159255252219737	0.00678734155371785	-0.00165419070981443	NaN	61.2965621948242
1512	122.593124389648	-28.3810806274414	5.96784353256226	0.00321592413820326	-0.00782300252467394	0.000293855206109583	-0.00457625929266214	NaN	61.2965621948242
1513	122.593124389648	-29.0304298400879	6.16264820098877	-0.00847235135734081	-0.0126931173726916	-0.00717365415766835	-0.00132951640989631	NaN	61.2965621948242
1514	119.346382141113	-27.0823841094971	6.09771347045898	-0.0237320438027382	-0.0370436906814575	-0.0263294391334057	-0.00197886489331722	NaN	59.6731910705566
1515	122.593124389648	-29.0304298400879	6.16264820098877	-0.0263294391334057	-0.0451605506241322	-0.039641086012125	-3.08191010844894e-05	NaN	61.2965621948242
1516	120.645080566406	-27.4070568084717	6.48732233047485	-0.0247060675173998	-0.0464592464268208	-0.0347709693014622	-0.00652430532500148	NaN	60.3225402832031
1517	119.995727539063	-28.3810806274414	6.48732233047485	-0.0113944197073579	-0.0389917381107807	-0.0243813935667276	0.00256657530553639	NaN	59.9978637695313
1518	119.995727539063	-28.3810806274414	6.09771347045898	-0.0172385573387146	-0.0266541130840778	-0.0143164889886975	0.00451462110504508	NaN	59.9978637695313
1519	121.294425964355	-28.7057552337646	6.94186639785767	-0.00360223650932312	-0.0201606266200542	-0.0182125810533762	-0.0026282137259841	NaN	60.6472129821777
1520	119.995727539063	-27.4070568084717	6.87693166732788	-0.00100484199356288	-3.08191010844894e-05	-0.0143164889886975	-0.00425158534198999	NaN	59.9978637695313
1521	120.645080566406	-27.7317314147949	6.74706172943115	-0.00295288790948689	-0.00847235135734081	-0.0104203969240189	-0.00944637414067984	NaN	60.3225402832031
1522	121.943778991699	-27.7317314147949	6.22758293151855	-0.00490093370899558	-0.00652430532500148	-0.00132951640989631	0.00678734155371785	NaN	60.9718894958496
1523	123.242469787598	-28.7057552337646	6.74706172943115	-0.00457625929266214	0.00191722682211548	0.00873538758605719	-0.00619963090866804	NaN	61.6212348937988
1524	119.995727539063	-27.4070568084717	6.5522575378418	0.0285405199974775	0.0340599827468395	0.0304885655641556	-0.00814767740666866	NaN	59.9978637695313
1525	121.943778991699	-28.7057552337646	6.87693166732788	0.0262678004801273	0.0324366129934788	0.0223717093467712	0.000293855206109583	NaN	60.9718894958496
1526	120.645080566406	-27.7317314147949	6.87693166732788	0.031137915328145	0.0243197549134493	0.0308132413774729	-0.00522560812532902	NaN	60.3225402832031
1527	122.593124389648	-28.7057552337646	6.61719226837158	0.0259431265294552	0.01847561635077	0.0252937767654657	0.00678734155371785	NaN	61.2965621948242
1528	122.593124389648	-28.3810806274414	6.68212699890137	0.00970941036939621	0.0103587592020631	0.0213976856321096	-0.000680167751852423	NaN	61.2965621948242
1529	123.242469787598	-28.7057552337646	6.74706172943115	0.013930176384747	0.00548864435404539	-3.08191010844894e-05	0.00483929552137852	NaN	61.6212348937988
1530	121.943778991699	-28.3810806274414	6.87693166732788	0.0103587592020631	0.00906006153672934	0.000618529506027699	0.00191722682211548	NaN	60.9718894958496
1531	123.242469787598	-28.7057552337646	6.29251766204834	0.00548864435404539	0.00646266713738441	0.00321592413820326	-0.00587495695799589	NaN	61.6212348937988
1532	120.645080566406	-28.0564060211182	6.22758293151855	0.00711201597005129	-0.00619963090866804	0.00841071270406246	0.00483929552137852	NaN	60.3225402832031
1533	122.593124389648	-27.7317314147949	5.83797359466553	-0.00847235135734081	-0.0276281367987394	-0.00879702530801296	0.00354059832170606	NaN	61.2965621948242
1534	121.943778991699	-27.4070568084717	6.35745286941528	-0.0273034609854221	-0.0370436906814575	-0.0347709693014622	0.000293855206109583	NaN	60.9718894958496
1535	121.943778991699	-28.7057552337646	6.8119969367981	-0.0217839982360601	-0.0422384813427925	-0.0302255302667618	0.00126787810586393	NaN	60.9718894958496
1536	121.943778991699	-28.3810806274414	6.94186639785767	-0.0162645354866982	-0.0360696688294411	-0.0282774847000837	0.00126787810586393	NaN	60.9718894958496
1537	120.645080566406	-27.7317314147949	6.03277826309204	-0.00490093370899558	-0.039641086012125	-0.0227580219507217	0.00906006153672934	NaN	60.3225402832031
1538	121.294425964355	-27.7317314147949	6.74706172943115	-0.0243813935667276	-0.023407369852066	-0.0139918150380254	0.00581331877037883	NaN	60.6472129821777
1539	120.645080566406	-27.4070568084717	5.77303886413574	-0.00490093370899558	-0.0107450718060136	-0.0156151866540313	-0.00360223650932312	NaN	60.3225402832031
1540	119.995727539063	-27.4070568084717	5.70810413360596	-0.00100484199356288	-0.02697878703475	-0.0136671401560307	0.0022419011220336	NaN	59.9978637695313
1541	123.242469787598	-28.0564060211182	5.77303886413574	-0.000355493422830477	-0.0126931173726916	-0.00490093370899558	-0.00165419070981443	NaN	61.6212348937988
1542	121.943778991699	-28.7057552337646	5.96784353256226	-0.0026282137259841	-0.00230353930965066	0.000943203864153475	0.00808603875339031	NaN	60.9718894958496
1543	121.943778991699	-28.0564060211182	6.74706172943115	0.0100340843200684	-0.00457625929266214	0.00711201597005129	0.00938473641872406	NaN	60.9718894958496
1544	121.943778991699	-28.0564060211182	6.61719226837158	0.029189869761467	0.0330859608948231	0.0363327041268349	0.00256657530553639	NaN	60.9718894958496
1545	123.891822814941	-28.7057552337646	5.83797359466553	0.0337353087961674	0.0269171483814716	0.0327612869441509	-0.00717365415766835	NaN	61.9459114074707
1546	121.943778991699	-27.7317314147949	6.5522575378418	0.0317872650921345	0.0321119390428066	0.0350340083241463	-0.00425158534198999	NaN	60.9718894958496
1547	123.242469787598	-28.0564060211182	5.64316940307617	0.0200989879667759	0.0197743140161037	0.0334106348454952	0.0022419011220336	NaN	61.6212348937988
1548	122.593124389648	-28.0564060211182	6.8119969367981	0.0116574559360743	0.011982130818069	0.0145795252174139	0.00289124972186983	NaN	61.2965621948242
1549	123.242469787598	-28.7057552337646	6.35745286941528	0.0113327819854021	0.01100810803473	0.00354059832170606	-0.00490093370899558	NaN	61.6212348937988
1550	121.943778991699	-28.7057552337646	6.09771347045898	0.0113327819854021	0.00646266713738441	0.00873538758605719	0.000618529506027699	NaN	60.9718894958496
1551	121.943778991699	-28.3810806274414	5.83797359466553	0.0126314787194133	-0.00197886489331722	-0.00327756232582033	-0.000355493422830477	NaN	60.9718894958496
1552	121.943778991699	-28.0564060211182	6.42238759994507	0.0126314787194133	0.00451462110504508	0.00451462110504508	0.000618529506027699	NaN	60.9718894958496
1553	121.294425964355	-27.7317314147949	6.68212699890137	-0.00555028254166245	-0.0237320438027382	-0.0113944197073579	0.00321592413820326	NaN	60.6472129821777
1554	122.593124389648	-29.3551044464111	6.03277826309204	-0.0204853005707264	-0.0389917381107807	-0.0347709693014622	0.00418994715437293	NaN	61.2965621948242
1555	121.943778991699	-28.0564060211182	6.87693166732788	-0.0159398596733809	-0.043212503194809	-0.03444629535079	-0.00100484199356288	NaN	60.9718894958496
1556	121.943778991699	-28.7057552337646	7.00680112838745	-0.0191866029053926	-0.0409397818148136	-0.0334722734987736	-0.00912170019000769	NaN	60.9718894958496
1557	122.593124389648	-29.0304298400879	5.64316940307617	-0.0195112787187099	-0.0406151078641415	-0.0130177913233638	-0.000355493422830477	NaN	61.2965621948242
1558	121.294425964355	-28.0564060211182	5.64316940307617	-0.0139918150380254	-0.0299008563160896	-0.0182125810533762	0.00613799272105098	NaN	60.6472129821777
1559	121.943778991699	-28.0564060211182	5.77303886413574	-0.00652430532500148	-0.021459324285388	-0.00879702530801296	-0.00490093370899558	NaN	60.9718894958496
1560	122.593124389648	-28.0564060211182	6.74706172943115	-0.00295288790948689	-0.0136671401560307	-0.00977104809135199	-0.00230353930965066	NaN	61.2965621948242
1561	121.943778991699	-29.0304298400879	7.07173633575439	-0.00749832857400179	-0.0143164889886975	-0.00912170019000769	-0.00522560812532902	NaN	60.9718894958496
1562	121.294425964355	-29.0304298400879	6.68212699890137	-0.00327756232582033	-0.0126931173726916	-0.000680167751852423	-0.00197886489331722	NaN	60.6472129821777
1563	121.943778991699	-27.7317314147949	5.64316940307617	0.00711201597005129	-0.000680167751852423	0.0132808275520802	0.00613799272105098	NaN	60.9718894958496
1564	121.943778991699	-29.3551044464111	6.5522575378418	0.0278911720961332	0.0269171483814716	0.0269171483814716	-0.00457625929266214	NaN	60.9718894958496
1565	121.943778991699	-28.3810806274414	5.96784353256226	0.025618452578783	0.0269171483814716	0.0230210572481155	-0.00717365415766835	NaN	60.9718894958496
1566	121.943778991699	-29.0304298400879	6.09771347045898	0.0275664981454611	0.0317872650921345	0.0317872650921345	-0.00392691092565656	NaN	60.9718894958496
1567	122.593124389648	-28.0564060211182	6.8119969367981	0.0259431265294552	0.0217223595827818	0.0213976856321096	0.00256657530553639	NaN	61.2965621948242
1568	120.645080566406	-28.7057552337646	6.74706172943115	0.0116574559360743	0.01100810803473	0.0126314787194133	0.000293855206109583	NaN	60.3225402832031
1569	122.593124389648	-29.3551044464111	6.74706172943115	0.00711201597005129	0.00581331877037883	0.00613799272105098	0.000293855206109583	NaN	61.2965621948242
1570	123.242469787598	-29.3551044464111	6.87693166732788	0.0106834331527352	0.00613799272105098	0.0022419011220336	-0.00392691092565656	NaN	61.6212348937988
1571	120.645080566406	-29.0304298400879	6.87693166732788	0.00808603875339031	0.00126787810586393	0.00354059832170606	0.00191722682211548	NaN	60.3225402832031
1572	119.995727539063	-28.0564060211182	6.74706172943115	0.00743668992072344	-0.00425158534198999	0.00906006153672934	0.00711201597005129	NaN	59.9978637695313
1573	120.645080566406	-28.0564060211182	6.8119969367981	-0.00587495695799589	-0.00977104809135199	-0.00814767740666866	0.00678734155371785	NaN	60.3225402832031
1574	119.346382141113	-28.0564060211182	6.8119969367981	-0.0195112787187099	-0.0324982516467571	-0.0295761823654175	-0.00197886489331722	NaN	59.6731910705566
1575	122.593124389648	-29.0304298400879	6.42238759994507	-0.023407369852066	-0.0347709693014622	-0.0308748781681061	-0.00490093370899558	NaN	61.2965621948242
1576	121.294425964355	-28.0564060211182	6.42238759994507	-0.0198359526693821	-0.0445111989974976	-0.0279528107494116	0.0022419011220336	NaN	60.6472129821777
1577	121.943778991699	-28.0564060211182	6.5522575378418	-0.00749832857400179	-0.0441865250468254	-0.0253554154187441	-0.00230353930965066	NaN	60.9718894958496
1578	121.943778991699	-29.3551044464111	7.00680112838745	-0.0159398596733809	-0.0253554154187441	-0.0165892094373703	0.00548864435404539	NaN	60.9718894958496
1579	121.294425964355	-27.7317314147949	6.87693166732788	-0.0100957229733467	-0.00165419070981443	-0.0185372550040483	-0.00490093370899558	NaN	60.6472129821777
1580	120.645080566406	-28.7057552337646	6.61719226837158	-0.00555028254166245	-0.00392691092565656	-0.0149658378213644	0.00159255252219737	NaN	60.3225402832031
1581	121.943778991699	-28.0564060211182	5.77303886413574	-0.00295288790948689	-0.0100957229733467	-0.00977104809135199	-3.08191010844894e-05	NaN	60.9718894958496
1582	121.943778991699	-27.7317314147949	6.61719226837158	0.00289124972186983	-0.0409397818148136	-0.00490093370899558	-0.00197886489331722	NaN	60.9718894958496
1583	120.645080566406	-28.0564060211182	6.48732233047485	0.00906006153672934	0.000943203864153475	0.00483929552137852	0.00289124972186983	NaN	60.3225402832031
1584	123.242469787598	-29.3551044464111	7.07173633575439	0.0262678004801273	0.029189869761467	0.0200989879667759	-0.00295288790948689	NaN	61.6212348937988
1585	120.645080566406	-28.3810806274414	7.00680112838745	0.0249691028147936	0.0317872650921345	0.01847561635077	0.000618529506027699	NaN	60.3225402832031
1586	123.242469787598	-28.3810806274414	6.5522575378418	0.0308132413774729	0.040228795260191	0.0304885655641556	-0.00425158534198999	NaN	61.6212348937988
1587	121.294425964355	-27.7317314147949	6.42238759994507	0.0269171483814716	0.029189869761467	0.0213976856321096	0.000293855206109583	NaN	60.6472129821777
1588	121.943778991699	-29.0304298400879	6.8119969367981	0.0178262684494257	0.0116574559360743	0.0178262684494257	0.0022419011220336	NaN	60.9718894958496
1589	122.593124389648	-29.3551044464111	6.8119969367981	0.00354059832170606	0.00613799272105098	0.00646266713738441	0.0022419011220336	NaN	61.2965621948242
1590	122.593124389648	-28.7057552337646	6.74706172943115	0.00678734155371785	0.00678734155371785	0.00613799272105098	-0.00132951640989631	NaN	61.2965621948242
1591	121.943778991699	-29.3551044464111	6.87693166732788	0.00808603875339031	0.000618529506027699	0.00159255252219737	-0.00100484199356288	NaN	60.9718894958496
1592	122.593124389648	-29.6797771453857	5.96784353256226	0.0113327819854021	-0.00392691092565656	0.00483929552137852	0.00256657530553639	NaN	61.2965621948242
1593	121.943778991699	-29.6797771453857	5.96784353256226	0.000618529506027699	-0.00100484199356288	-0.00360223650932312	0.000293855206109583	NaN	60.9718894958496
1594	120.645080566406	-30.004451751709	6.09771347045898	-0.0315242260694504	0.00743668992072344	-0.0286021586507559	0.00386527273803949	NaN	60.3225402832031
1595	123.242469787598	-29.0304298400879	6.8119969367981	-0.0152905117720366	0.00386527273803949	-0.0324982516467571	-0.00879702530801296	NaN	61.6212348937988
1596	121.943778991699	-28.0564060211182	6.74706172943115	-0.0256800893694162	0.00289124972186983	-0.0302255302667618	-0.00132951640989631	NaN	60.9718894958496
1597	121.943778991699	-28.3810806274414	5.96784353256226	-0.0156151866540313	-0.0286021586507559	-0.0208099745213985	0.00321592413820326	NaN	60.9718894958496
1598	121.294425964355	-28.3810806274414	5.90290880203247	-0.0188619289547205	-0.0299008563160896	-0.0188619289547205	-0.00132951640989631	NaN	60.6472129821777
1599	121.294425964355	-28.0564060211182	5.64316940307617	-0.00782300252467394	-0.0191866029053926	-0.0100957229733467	-0.0123684434220195	NaN	60.6472129821777
1600	122.593124389648	-29.3551044464111	5.83797359466553	-0.00425158534198999	-0.0156151866540313	-0.0133424662053585	-0.00360223650932312	NaN	61.2965621948242
1601	121.943778991699	-29.3551044464111	6.22758293151855	0.000618529506027699	-0.0318489037454128	-0.00360223650932312	-0.00295288790948689	NaN	60.9718894958496
1602	120.645080566406	-29.0304298400879	7.07173633575439	-0.00295288790948689	-0.0130177913233638	0.00159255252219737	-0.00717365415766835	NaN	60.3225402832031
1603	121.294425964355	-28.7057552337646	6.68212699890137	0.00938473641872406	-0.00652430532500148	0.01100810803473	0.00711201597005129	NaN	60.6472129821777
1604	122.593124389648	-29.6797771453857	5.70810413360596	0.0220470335334539	0.0269171483814716	0.0278911720961332	-0.00814767740666866	NaN	61.2965621948242
1605	120.645080566406	-27.7317314147949	5.83797359466553	0.0249691028147936	0.0243197549134493	0.0243197549134493	-0.00197886489331722	NaN	60.3225402832031
1606	121.943778991699	-29.3551044464111	6.03277826309204	0.0334106348454952	0.0239950809627771	0.0340599827468395	-0.00230353930965066	NaN	60.9718894958496
1607	121.943778991699	-28.0564060211182	5.70810413360596	0.0191249661147594	0.0223717093467712	0.0272418223321438	0.00516396993771195	NaN	60.9718894958496
1608	120.645080566406	-28.7057552337646	6.16264820098877	0.0103587592020631	0.00354059832170606	0.0126314787194133	-0.00197886489331722	NaN	60.3225402832031
1609	121.294425964355	-28.0564060211182	6.8119969367981	0.0149041991680861	0.00646266713738441	-0.000355493422830477	-0.00295288790948689	NaN	60.6472129821777
1610	119.995727539063	-28.3810806274414	6.35745286941528	0.01100810803473	0.00613799272105098	0.000293855206109583	-0.000355493422830477	NaN	59.9978637695313
1611	119.995727539063	-28.3810806274414	6.42238759994507	0.00418994715437293	-0.00392691092565656	0.00873538758605719	-0.00847235135734081	NaN	59.9978637695313
1612	123.242469787598	-29.3551044464111	6.87693166732788	0.000943203864153475	-0.0107450718060136	0.00159255252219737	0.00354059832170606	NaN	61.6212348937988
1613	121.943778991699	-27.7317314147949	6.5522575378418	-0.0123684434220195	-0.0286021586507559	-0.0165892094373703	-0.000680167751852423	NaN	60.9718894958496
1614	122.593124389648	-29.3551044464111	6.29251766204834	-0.0227580219507217	-0.0376930385828018	-0.0360696688294411	-0.00132951640989631	NaN	61.2965621948242
1615	120.645080566406	-28.0564060211182	6.74706172943115	-0.0253554154187441	-0.0402904339134693	-0.0324982516467571	-0.00555028254166245	NaN	60.3225402832031
1616	121.943778991699	-29.6797771453857	6.74706172943115	-0.0208099745213985	-0.0425631552934647	-0.0311995539814234	0.00256657530553639	NaN	60.9718894958496
1617	123.242469787598	-28.3810806274414	6.42238759994507	-0.0139918150380254	-0.0350956469774246	-0.0237320438027382	-0.00457625929266214	NaN	61.6212348937988
1618	121.294425964355	-28.3810806274414	6.61719226837158	-0.0139918150380254	-0.0282774847000837	-0.0172385573387146	0.00386527273803949	NaN	60.6472129821777
1619	121.294425964355	-27.7317314147949	6.61719226837158	-0.00912170019000769	-0.0139918150380254	-0.0198359526693821	-0.00619963090866804	NaN	60.6472129821777
1620	120.645080566406	-28.3810806274414	6.87693166732788	-0.00912170019000769	-0.0256800893694162	-0.0143164889886975	0.00191722682211548	NaN	60.3225402832031
1621	122.593124389648	-29.0304298400879	6.87693166732788	-0.00652430532500148	-0.0188619289547205	-0.00717365415766835	-0.00295288790948689	NaN	61.2965621948242
1622	121.943778991699	-29.6797771453857	6.8119969367981	-0.00327756232582033	-0.0198359526693821	-0.00165419070981443	0.00418994715437293	NaN	60.9718894958496
1623	122.593124389648	-28.7057552337646	6.68212699890137	0.00581331877037883	-0.00197886489331722	0.0188002903014421	0.00321592413820326	NaN	61.2965621948242
1624	123.242469787598	-29.6797771453857	6.87693166732788	0.0226963832974434	0.0301638916134834	0.0252937767654657	-0.00100484199356288	NaN	61.6212348937988
1625	121.294425964355	-27.4070568084717	6.5522575378418	0.0321119390428066	0.0282158460468054	0.0282158460468054	-0.00490093370899558	NaN	60.6472129821777
1626	123.891822814941	-29.3551044464111	7.07173633575439	0.0298392176628113	0.0275664981454611	0.0236704051494598	0.000293855206109583	NaN	61.9459114074707
1627	123.891822814941	-28.3810806274414	5.96784353256226	0.0249691028147936	0.0197743140161037	0.0262678004801273	-3.08191010844894e-05	NaN	61.9459114074707
1628	121.943778991699	-28.0564060211182	5.70810413360596	0.00841071270406246	0.00711201597005129	0.0200989879667759	0.0022419011220336	NaN	60.9718894958496
1629	120.645080566406	-28.0564060211182	5.64316940307617	0.00678734155371785	0.012956153601408	0.00678734155371785	-0.00522560812532902	NaN	60.3225402832031
1630	120.645080566406	-28.3810806274414	5.70810413360596	0.00354059832170606	0.00613799272105098	0.00256657530553639	-0.00295288790948689	NaN	60.3225402832031
1631	120.645080566406	-28.0564060211182	5.83797359466553	0.00970941036939621	0.00256657530553639	0.00354059832170606	-0.00165419070981443	NaN	60.3225402832031
1632	123.891822814941	-29.3551044464111	6.35745286941528	0.0103587592020631	-0.00425158534198999	0.00386527273803949	0.00159255252219737	NaN	61.9459114074707
1633	123.242469787598	-28.3810806274414	5.90290880203247	-0.00327756232582033	-0.0182125810533762	-0.0130177913233638	0.00516396993771195	NaN	61.6212348937988
1634	121.943778991699	-27.7317314147949	5.70810413360596	-0.0253554154187441	-0.0406151078641415	-0.0399657599627972	0.00581331877037883	NaN	60.9718894958496
1635	122.593124389648	-28.3810806274414	6.61719226837158	-0.0175632312893867	-0.0464592464268208	-0.03444629535079	0.0022419011220336	NaN	61.2965621948242
1636	121.294425964355	-28.0564060211182	5.83797359466553	-0.021459324285388	-0.0412644557654858	-0.0386670641601086	0.00516396993771195	NaN	60.6472129821777
1637	120.645080566406	-27.7317314147949	5.90290880203247	-0.0159398596733809	-0.0282774847000837	-0.0198359526693821	-0.00327756232582033	NaN	60.3225402832031
1638	121.943778991699	-28.0564060211182	6.29251766204834	-0.0152905117720366	-0.0227580219507217	-0.023407369852066	0.00548864435404539	NaN	60.9718894958496
1639	121.294425964355	-27.7317314147949	5.96784353256226	-0.0110697457566857	-0.0169138833880424	-0.0188619289547205	0.000943203864153475	NaN	60.6472129821777
1640	121.294425964355	-28.0564060211182	5.77303886413574	0.00581331877037883	-0.0107450718060136	-0.0201606266200542	-0.00295288790948689	NaN	60.6472129821777
1641	120.645080566406	-27.0823841094971	5.83797359466553	-0.00327756232582033	-0.0169138833880424	-0.00944637414067984	-0.00197886489331722	NaN	60.3225402832031
1642	122.593124389648	-28.0564060211182	5.96784353256226	0.00808603875339031	-0.0100957229733467	-0.00392691092565656	-0.00197886489331722	NaN	61.2965621948242
1643	123.891822814941	-28.3810806274414	6.16264820098877	0.0136055024340749	-0.00782300252467394	0.0100340843200684	-0.000355493422830477	NaN	61.9459114074707
1644	121.294425964355	-28.7057552337646	7.13667106628418	0.0239950809627771	0.0230210572481155	0.0330859608948231	-0.00197886489331722	NaN	60.6472129821777
1645	121.943778991699	-27.7317314147949	6.42238759994507	0.0317872650921345	0.0353586822748184	0.0321119390428066	-0.00814767740666866	NaN	60.9718894958496
1646	121.943778991699	-27.7317314147949	6.68212699890137	0.0304885655641556	0.0230210572481155	0.0168522447347641	-0.00360223650932312	NaN	60.9718894958496
1647	122.593124389648	-28.0564060211182	5.96784353256226	0.0223717093467712	0.0217223595827818	0.0226963832974434	0.00776136433705688	NaN	61.2965621948242
1648	121.943778991699	-27.7317314147949	6.5522575378418	0.0165275707840919	0.013930176384747	0.0145795252174139	0.0142548503354192	NaN	60.9718894958496
1649	120.645080566406	-27.0823841094971	6.68212699890137	0.00906006153672934	0.00906006153672934	0.012956153601408	0.00321592413820326	NaN	60.3225402832031
1650	121.943778991699	-27.0823841094971	6.74706172943115	0.0142548503354192	0.000943203864153475	-0.00132951640989631	-0.00814767740666866	NaN	60.9718894958496
1651	119.995727539063	-26.7577095031738	6.5522575378418	0.00451462110504508	-0.00425158534198999	0.00776136433705688	-0.00360223650932312	NaN	59.9978637695313
1652	122.593124389648	-27.0823841094971	6.68212699890137	0.0106834331527352	0.00126787810586393	-0.000680167751852423	-0.00425158534198999	NaN	61.2965621948242
1653	123.242469787598	-27.7317314147949	6.8119969367981	-0.0165892094373703	-0.0250307414680719	-0.00684897974133492	0.00386527273803949	NaN	61.6212348937988
1654	122.593124389648	-28.0564060211182	6.61719226837158	-0.0230826959013939	-0.0328229255974293	-0.0354203209280968	-0.00295288790948689	NaN	61.2965621948242
1655	120.645080566406	-27.4070568084717	6.87693166732788	-0.0182125810533762	-0.0389917381107807	-0.0302255302667618	0.00516396993771195	NaN	60.3225402832031
1656	122.593124389648	-28.7057552337646	6.29251766204834	-0.0195112787187099	-0.0376930385828018	-0.0389917381107807	-0.00457625929266214	NaN	61.2965621948242
1657	121.943778991699	-28.0564060211182	5.96784353256226	-0.0120437685400248	-0.0337969474494457	-0.0165892094373703	-0.0026282137259841	NaN	60.9718894958496
1658	123.242469787598	-27.7317314147949	5.83797359466553	-0.0191866029053926	-0.0198359526693821	-0.0110697457566857	0.00256657530553639	NaN	61.6212348937988
1659	121.943778991699	-27.7317314147949	6.68212699890137	-0.00132951640989631	-0.0104203969240189	-0.0117190945893526	-0.00100484199356288	NaN	60.9718894958496
1660	123.242469787598	-28.0564060211182	5.96784353256226	-0.00295288790948689	-0.00782300252467394	-0.0156151866540313	0.0022419011220336	NaN	61.6212348937988
1661	121.943778991699	-26.7577095031738	6.03277826309204	-0.00749832857400179	-0.0191866029053926	-0.0107450718060136	-0.00100484199356288	NaN	60.9718894958496
1662	123.891822814941	-28.0564060211182	6.42238759994507	-0.00490093370899558	-0.00165419070981443	-0.00490093370899558	0.00126787810586393	NaN	61.9459114074707
1663	122.593124389648	-28.0564060211182	6.03277826309204	0.00386527273803949	0.00451462110504508	0.00581331877037883	0.00126787810586393	NaN	61.2965621948242
1664	121.294425964355	-27.0823841094971	5.77303886413574	0.0210730116814375	0.0382807515561581	0.0230210572481155	0.00483929552137852	NaN	60.6472129821777
1665	122.593124389648	-28.0564060211182	5.77303886413574	0.0343846566975117	0.0295145437121391	0.0314625911414623	-0.00132951640989631	NaN	61.2965621948242
1666	121.294425964355	-27.4070568084717	5.83797359466553	0.025618452578783	0.0343846566975117	0.0369820520281792	0.000618529506027699	NaN	60.6472129821777
1667	122.593124389648	-27.7317314147949	6.16264820098877	0.0188002903014421	0.0197743140161037	0.0259431265294552	-0.00100484199356288	NaN	61.2965621948242
1668	122.593124389648	-28.3810806274414	7.00680112838745	0.0152288740500808	0.0155535480007529	0.0223717093467712	0.000943203864153475	NaN	61.2965621948242
1669	121.943778991699	-27.4070568084717	5.90290880203247	0.00743668992072344	0.00970941036939621	0.00873538758605719	0.000618529506027699	NaN	60.9718894958496
1670	123.242469787598	-28.0564060211182	5.70810413360596	0.0152288740500808	0.0145795252174139	0.00873538758605719	-0.00814767740666866	NaN	61.6212348937988
1671	121.294425964355	-27.7317314147949	5.90290880203247	0.012956153601408	-0.00132951640989631	0.00613799272105098	-0.00587495695799589	NaN	60.6472129821777
1672	122.593124389648	-28.3810806274414	6.09771347045898	0.0022419011220336	0.00808603875339031	0.00418994715437293	-0.000355493422830477	NaN	61.2965621948242
1673	119.995727539063	-27.7317314147949	6.16264820098877	-0.0113944197073579	-0.0172385573387146	-0.0113944197073579	0.00548864435404539	NaN	59.9978637695313
1674	121.294425964355	-27.0823841094971	6.03277826309204	-0.0263294391334057	-0.0324982516467571	-0.03444629535079	0.00646266713738441	NaN	60.6472129821777
1675	122.593124389648	-27.0823841094971	6.74706172943115	-0.0191866029053926	-0.0247060675173998	-0.0367190167307854	-0.00619963090866804	NaN	61.2965621948242
1676	123.242469787598	-27.4070568084717	6.35745286941528	-0.0260047651827335	-0.0354203209280968	-0.0376930385828018	0.00548864435404539	NaN	61.6212348937988
1677	120.645080566406	-27.0823841094971	5.70810413360596	-0.0224333461374044	-0.0337969474494457	-0.0230826959013939	0.00256657530553639	NaN	60.3225402832031
1678	121.943778991699	-26.7577095031738	5.70810413360596	-0.0149658378213644	-0.0185372550040483	-0.0211346503347158	0.0022419011220336	NaN	60.9718894958496
1679	119.995727539063	-26.7577095031738	6.8119969367981	-0.00587495695799589	-0.0133424662053585	-0.0113944197073579	0.00873538758605719	NaN	59.9978637695313
1680	121.294425964355	-27.0823841094971	6.8119969367981	-0.00490093370899558	-0.00684897974133492	-0.0152905117720366	0.00581331877037883	NaN	60.6472129821777
1681	121.294425964355	-26.7577095031738	6.42238759994507	0.0022419011220336	-0.023407369852066	-0.0156151866540313	0.00191722682211548	NaN	60.6472129821777
1682	123.242469787598	-28.0564060211182	6.68212699890137	-0.00652430532500148	-0.0276281367987394	-0.00327756232582033	0.00970941036939621	NaN	61.6212348937988
1683	122.593124389648	-27.0823841094971	6.68212699890137	0.00451462110504508	0.011982130818069	0.00808603875339031	0.00581331877037883	NaN	61.2965621948242
1684	121.294425964355	-26.7577095031738	6.61719226837158	0.0226963832974434	0.0340599827468395	0.0200989879667759	-0.00360223650932312	NaN	60.6472129821777
1685	121.943778991699	-27.4070568084717	6.87693166732788	0.0324366129934788	0.0363327041268349	0.01847561635077	-0.00457625929266214	NaN	60.9718894958496
1686	121.294425964355	-26.4330348968506	6.74706172943115	0.0259431265294552	0.0288651939481497	0.025618452578783	0.00516396993771195	NaN	60.6472129821777
1687	121.943778991699	-27.7317314147949	6.8119969367981	0.0210730116814375	0.0278911720961332	0.0278911720961332	0.00743668992072344	NaN	60.9718894958496
1688	123.242469787598	-27.4070568084717	6.61719226837158	0.00970941036939621	0.0168522447347641	0.00776136433705688	0.00743668992072344	NaN	61.6212348937988
1689	121.943778991699	-27.0823841094971	6.74706172943115	0.00841071270406246	0.0113327819854021	0.00906006153672934	0.00289124972186983	NaN	60.9718894958496
1690	123.242469787598	-27.4070568084717	6.74706172943115	0.0100340843200684	0.012956153601408	0.00451462110504508	-0.000355493422830477	NaN	61.6212348937988
1691	121.294425964355	-27.0823841094971	6.94186639785767	0.01100810803473	0.00906006153672934	0.00743668992072344	0.00483929552137852	NaN	60.6472129821777
1692	120.645080566406	-27.4070568084717	7.20160579681396	0.00970941036939621	0.000943203864153475	0.00386527273803949	0.000618529506027699	NaN	60.3225402832031
1693	120.645080566406	-26.1083602905273	6.48732233047485	-0.0191866029053926	0.000293855206109583	-0.00165419070981443	0.00191722682211548	NaN	60.3225402832031
1694	121.294425964355	-26.4330348968506	6.42238759994507	-0.0221086721867323	-0.0315242260694504	-0.032173577696085	0.00418994715437293	NaN	60.6472129821777
1695	121.943778991699	-27.4070568084717	6.09771347045898	-0.0217839982360601	-0.0363943427801132	-0.03444629535079	0.000943203864153475	NaN	60.9718894958496
1696	123.242469787598	-27.4070568084717	6.74706172943115	-0.0208099745213985	-0.0360696688294411	-0.0282774847000837	-0.00230353930965066	NaN	61.6212348937988
1697	119.346382141113	-26.7577095031738	6.68212699890137	-0.0201606266200542	-0.0295761823654175	-0.0182125810533762	-0.000680167751852423	NaN	59.6731910705566
1698	121.294425964355	-26.4330348968506	6.74706172943115	-0.0172385573387146	-0.032173577696085	-0.0204853005707264	0.00126787810586393	NaN	60.6472129821777
1699	120.645080566406	-27.0823841094971	6.5522575378418	-0.00652430532500148	-0.0260047651827335	-0.0175632312893867	0.000293855206109583	NaN	60.3225402832031
1700	121.294425964355	-26.4330348968506	6.42238759994507	0.0022419011220336	-0.0221086721867323	-0.00944637414067984	-0.00490093370899558	NaN	60.6472129821777
1701	121.943778991699	-27.4070568084717	6.42238759994507	0.000618529506027699	-0.0331475995481014	-0.00847235135734081	-0.00879702530801296	NaN	60.9718894958496
1702	123.891822814941	-28.3810806274414	6.03277826309204	-0.00717365415766835	-0.0136671401560307	0.000293855206109583	0.00191722682211548	NaN	61.9459114074707
1703	119.995727539063	-27.0823841094971	6.16264820098877	0.00289124972186983	0.00711201597005129	0.00483929552137852	-0.0026282137259841	NaN	59.9978637695313
1704	119.995727539063	-26.4330348968506	6.09771347045898	0.0275664981454611	0.0399041213095188	0.0298392176628113	0.000293855206109583	NaN	59.9978637695313
1705	121.943778991699	-27.4070568084717	5.96784353256226	0.0304885655641556	0.047696303576231	0.0288651939481497	-0.00749832857400179	NaN	60.9718894958496
1706	121.294425964355	-27.0823841094971	6.35745286941528	0.031137915328145	0.041852168738842	0.0262678004801273	-0.00230353930965066	NaN	60.6472129821777
1707	119.995727539063	-27.0823841094971	6.8119969367981	0.0197743140161037	0.0275664981454611	0.0304885655641556	0.0022419011220336	NaN	59.9978637695313
1708	122.593124389648	-28.3810806274414	6.74706172943115	0.0126314787194133	0.0282158460468054	0.0162028968334198	-0.00132951640989631	NaN	61.2965621948242
1709	121.943778991699	-27.7317314147949	6.29251766204834	0.0113327819854021	0.0158782228827477	0.00159255252219737	0.00516396993771195	NaN	60.9718894958496
1710	122.593124389648	-28.0564060211182	6.35745286941528	0.020423661917448	0.0123068047687411	0.000943203864153475	-0.00490093370899558	NaN	61.2965621948242
1711	122.593124389648	-27.7317314147949	5.90290880203247	0.00418994715437293	0.0142548503354192	0.00776136433705688	-0.000680167751852423	NaN	61.2965621948242
1712	121.294425964355	-27.0823841094971	6.5522575378418	0.00386527273803949	0.000943203864153475	0.0132808275520802	-0.00652430532500148	NaN	60.6472129821777
1713	119.995727539063	-26.4330348968506	6.8119969367981	-0.000680167751852423	-0.000680167751852423	-0.0104203969240189	-0.0026282137259841	NaN	59.9978637695313
1714	122.593124389648	-28.0564060211182	6.68212699890137	-0.0282774847000837	-0.0292515084147453	-0.028926832601428	-0.00457625929266214	NaN	61.2965621948242
1715	119.995727539063	-27.0823841094971	7.13667106628418	-0.0211346503347158	-0.0292515084147453	-0.0299008563160896	-0.00132951640989631	NaN	59.9978637695313
1716	123.242469787598	-27.7317314147949	6.94186639785767	-0.021459324285388	-0.0341216214001179	-0.0311995539814234	-0.00100484199356288	NaN	61.6212348937988
1717	120.645080566406	-27.4070568084717	6.5522575378418	-0.0201606266200542	-0.0318489037454128	-0.0266541130840778	0.00126787810586393	NaN	60.3225402832031
1718	120.645080566406	-27.0823841094971	6.42238759994507	-0.0139918150380254	-0.0185372550040483	-0.0198359526693821	0.00191722682211548	NaN	60.3225402832031
1719	119.995727539063	-27.0823841094971	6.61719226837158	-0.0126931173726916	-0.00684897974133492	-0.0156151866540313	-0.000680167751852423	NaN	59.9978637695313
1720	120.645080566406	-26.7577095031738	6.48732233047485	0.00743668992072344	0.00321592413820326	-0.0123684434220195	-0.00684897974133492	NaN	60.3225402832031
1721	122.593124389648	-27.4070568084717	6.87693166732788	-0.00392691092565656	-0.00100484199356288	-0.0104203969240189	0.00321592413820326	NaN	61.2965621948242
1722	121.943778991699	-27.7317314147949	7.07173633575439	-0.00295288790948689	-0.0143164889886975	-0.00847235135734081	-0.00490093370899558	NaN	60.9718894958496
1723	121.294425964355	-27.0823841094971	6.48732233047485	0.00776136433705688	0.0142548503354192	0.00776136433705688	0.00548864435404539	NaN	60.6472129821777
1724	120.645080566406	-26.7577095031738	6.29251766204834	0.0243197549134493	0.0304885655641556	0.0239950809627771	-0.00587495695799589	NaN	60.3225402832031
1725	122.593124389648	-27.7317314147949	7.00680112838745	0.0379560738801956	0.0395794473588467	0.0298392176628113	0.00126787810586393	NaN	61.2965621948242
1726	121.294425964355	-26.7577095031738	6.48732233047485	0.0308132413774729	0.0356833562254906	0.0226963832974434	-0.0113944197073579	NaN	60.6472129821777
1727	118.69702911377	-26.7577095031738	6.8119969367981	0.0178262684494257	0.0282158460468054	0.0239950809627771	0.00451462110504508	NaN	59.3485145568848
1728	121.943778991699	-28.0564060211182	7.00680112838745	0.012956153601408	0.0181509424000978	0.0210730116814375	-0.00132951640989631	NaN	60.9718894958496
1729	121.943778991699	-27.7317314147949	6.09771347045898	0.0181509424000978	0.0168522447347641	0.00873538758605719	-0.00165419070981443	NaN	60.9718894958496
1730	122.593124389648	-27.4070568084717	5.96784353256226	0.0106834331527352	0.0162028968334198	0.00711201597005129	-0.0026282137259841	NaN	61.2965621948242
1731	121.943778991699	-28.0564060211182	6.16264820098877	0.0155535480007529	0.00678734155371785	0.00354059832170606	-3.08191010844894e-05	NaN	60.9718894958496
1732	122.593124389648	-27.7317314147949	6.22758293151855	-0.0139918150380254	0.00711201597005129	0.00873538758605719	0.00256657530553639	NaN	61.2965621948242
1733	119.346382141113	-27.0823841094971	5.77303886413574	0.0106834331527352	0.00191722682211548	-0.0113944197073579	-0.000680167751852423	NaN	59.6731910705566
1734	120.645080566406	-27.4070568084717	6.16264820098877	-0.0224333461374044	-0.0282774847000837	-0.0253554154187441	-0.00814767740666866	NaN	60.3225402832031
1735	121.943778991699	-26.7577095031738	5.83797359466553	-0.0253554154187441	-0.0328229255974293	-0.0334722734987736	-0.00392691092565656	NaN	60.9718894958496
1736	119.995727539063	-26.4330348968506	5.83797359466553	-0.0165892094373703	-0.038017712533474	-0.0311995539814234	-0.00100484199356288	NaN	59.9978637695313
1737	120.645080566406	-27.0823841094971	5.90290880203247	-0.0211346503347158	-0.0266541130840778	-0.0276281367987394	-0.00457625929266214	NaN	60.3225402832031
1738	119.995727539063	-27.0823841094971	5.96784353256226	-0.0104203969240189	-0.0162645354866982	-0.0227580219507217	0.00126787810586393	NaN	59.9978637695313
1739	119.995727539063	-27.0823841094971	6.03277826309204	-0.0126931173726916	-0.017887907102704	-0.0221086721867323	-0.00230353930965066	NaN	59.9978637695313
1740	119.995727539063	-26.4330348968506	5.90290880203247	-0.00295288790948689	0.000618529506027699	-0.00425158534198999	-0.00230353930965066	NaN	59.9978637695313
1741	121.294425964355	-27.0823841094971	6.42238759994507	0.00386527273803949	-0.0120437685400248	-0.0120437685400248	-0.00100484199356288	NaN	60.6472129821777
1742	119.346382141113	-26.4330348968506	6.42238759994507	-0.00782300252467394	0.00289124972186983	-0.00100484199356288	0.00516396993771195	NaN	59.6731910705566
1743	120.645080566406	-26.7577095031738	6.74706172943115	0.00548864435404539	0.00970941036939621	0.00873538758605719	0.00191722682211548	NaN	60.3225402832031
1744	121.943778991699	-27.4070568084717	6.61719226837158	0.0230210572481155	0.0360080301761627	0.0278911720961332	-3.08191010844894e-05	NaN	60.9718894958496
1745	119.995727539063	-27.4070568084717	7.13667106628418	0.0278911720961332	0.0415274947881699	0.0282158460468054	-0.000680167751852423	NaN	59.9978637695313
1746	122.593124389648	-27.7317314147949	6.94186639785767	0.0275664981454611	0.0350340083241463	0.0282158460468054	-0.00879702530801296	NaN	61.2965621948242
1747	119.346382141113	-26.7577095031738	6.5522575378418	0.0220470335334539	0.0308132413774729	0.0246444288641214	0.00516396993771195	NaN	59.6731910705566
1748	121.294425964355	-26.7577095031738	6.35745286941528	0.0158782228827477	0.0175015944987535	0.0272418223321438	-0.00100484199356288	NaN	60.6472129821777
1749	121.294425964355	-27.4070568084717	6.61719226837158	0.0113327819854021	0.0106834331527352	0.00256657530553639	0.00321592413820326	NaN	60.6472129821777
1750	119.346382141113	-26.7577095031738	6.09771347045898	0.01100810803473	0.0175015944987535	0.0116574559360743	-0.00555028254166245	NaN	59.6731910705566
1751	120.645080566406	-27.0823841094971	6.74706172943115	0.00743668992072344	0.00483929552137852	0.0142548503354192	-0.00360223650932312	NaN	60.3225402832031
1752	119.995727539063	-26.1083602905273	6.61719226837158	0.000618529506027699	0.00678734155371785	0.0132808275520802	-0.00165419070981443	NaN	59.9978637695313
1753	121.294425964355	-27.0823841094971	5.70810413360596	-0.0169138833880424	-0.00522560812532902	-0.00977104809135199	0.00776136433705688	NaN	60.6472129821777
1754	121.943778991699	-27.7317314147949	6.03277826309204	-0.0201606266200542	-0.0318489037454128	-0.0324982516467571	0.00581331877037883	NaN	60.9718894958496
1755	121.294425964355	-26.7577095031738	6.68212699890137	-0.0324982516467571	-0.0318489037454128	-0.0393164120614529	0.00841071270406246	NaN	60.6472129821777
1756	121.294425964355	-27.4070568084717	6.94186639785767	-0.0221086721867323	-0.0328229255974293	-0.0389917381107807	-0.00425158534198999	NaN	60.6472129821777
1757	122.593124389648	-27.7317314147949	7.26654100418091	-0.0221086721867323	-0.0347709693014622	-0.0282774847000837	0.00354059832170606	NaN	61.2965621948242
1758	121.943778991699	-27.4070568084717	6.61719226837158	-0.0107450718060136	-0.00912170019000769	-0.0221086721867323	0.000943203864153475	NaN	60.9718894958496
1759	122.593124389648	-27.7317314147949	6.42238759994507	-0.00490093370899558	-0.0139918150380254	-0.0240567177534103	0.00646266713738441	NaN	61.2965621948242
1760	121.943778991699	-27.7317314147949	6.68212699890137	-0.00944637414067984	0.00873538758605719	-0.0165892094373703	-0.00100484199356288	NaN	60.9718894958496
1761	123.242469787598	-27.7317314147949	5.90290880203247	-0.00197886489331722	-0.00327756232582033	-0.0123684434220195	-0.00847235135734081	NaN	61.6212348937988
1762	119.995727539063	-26.4330348968506	5.90290880203247	-0.00490093370899558	-0.00847235135734081	-0.00587495695799589	0.00289124972186983	NaN	59.9978637695313
1763	121.943778991699	-26.7577095031738	6.09771347045898	0.00613799272105098	0.00483929552137852	0.0116574559360743	-0.00100484199356288	NaN	60.9718894958496
1764	121.943778991699	-27.0823841094971	5.96784353256226	0.0226963832974434	0.0382807515561581	0.0304885655641556	0.00321592413820326	NaN	60.9718894958496
1765	122.593124389648	-27.0823841094971	5.70810413360596	0.0230210572481155	0.0444495603442192	0.0197743140161037	-0.000680167751852423	NaN	61.2965621948242
1766	121.943778991699	-26.7577095031738	6.61719226837158	0.0275664981454611	0.0428261905908585	0.0350340083241463	-0.00457625929266214	NaN	60.9718894958496
1767	120.645080566406	-26.7577095031738	6.5522575378418	0.0278911720961332	0.0213976856321096	0.0226963832974434	-0.00230353930965066	NaN	60.3225402832031
1768	120.645080566406	-26.4330348968506	6.68212699890137	0.00581331877037883	0.0223717093467712	0.0220470335334539	0.00451462110504508	NaN	60.3225402832031
1769	120.645080566406	-27.0823841094971	6.8119969367981	0.00906006153672934	0.0155535480007529	0.00126787810586393	-0.00132951640989631	NaN	60.3225402832031
1770	119.995727539063	-26.4330348968506	6.48732233047485	0.00418994715437293	0.0171769186854362	0.000618529506027699	-0.00684897974133492	NaN	59.9978637695313
1771	121.294425964355	-26.4330348968506	5.83797359466553	0.00711201597005129	0.00938473641872406	0.000618529506027699	-3.08191010844894e-05	NaN	60.6472129821777
1772	121.294425964355	-27.4070568084717	5.83797359466553	0.012956153601408	0.00808603875339031	-0.00230353930965066	-0.00132951640989631	NaN	60.6472129821777
1773	122.593124389648	-27.4070568084717	6.8119969367981	-0.00684897974133492	-0.00490093370899558	-3.08191010844894e-05	0.000293855206109583	NaN	61.2965621948242
1774	121.943778991699	-26.7577095031738	6.8119969367981	-0.0230826959013939	-0.0266541130840778	-0.0286021586507559	0.00159255252219737	NaN	60.9718894958496
1775	121.294425964355	-26.7577095031738	6.87693166732788	-0.0227580219507217	-0.0302255302667618	-0.0350956469774246	-0.00295288790948689	NaN	60.6472129821777
1776	119.995727539063	-26.4330348968506	6.74706172943115	-0.0211346503347158	-0.0318489037454128	-0.0318489037454128	0.00743668992072344	NaN	59.9978637695313
1777	122.593124389648	-27.7317314147949	6.61719226837158	-0.0224333461374044	-0.0318489037454128	-0.0302255302667618	0.00418994715437293	NaN	61.2965621948242
1778	121.294425964355	-27.0823841094971	6.8119969367981	-0.00360223650932312	-0.0188619289547205	-0.0123684434220195	0.01100810803473	NaN	60.6472129821777
1779	122.593124389648	-27.4070568084717	6.74706172943115	-0.000680167751852423	-0.0117190945893526	-0.021459324285388	0.00386527273803949	NaN	61.2965621948242
1780	121.294425964355	-27.4070568084717	7.00680112838745	-0.00814767740666866	-0.0110697457566857	-0.00457625929266214	-0.00717365415766835	NaN	60.6472129821777
1781	123.242469787598	-27.7317314147949	7.00680112838745	0.00191722682211548	-0.00392691092565656	-0.00879702530801296	-0.00619963090866804	NaN	61.6212348937988
1782	119.995727539063	-25.7836856842041	6.48732233047485	0.00126787810586393	-0.0299008563160896	0.00159255252219737	-0.00100484199356288	NaN	59.9978637695313
1783	122.593124389648	-27.0823841094971	6.61719226837158	-0.00425158534198999	0.012956153601408	0.00646266713738441	-0.000355493422830477	NaN	61.2965621948242
1784	121.943778991699	-27.4070568084717	6.74706172943115	0.0249691028147936	0.036657378077507	0.0301638916134834	0.000943203864153475	NaN	60.9718894958496
1785	121.943778991699	-26.7577095031738	6.5522575378418	0.0278911720961332	0.0450989119708538	0.0259431265294552	-0.00100484199356288	NaN	60.9718894958496
1786	121.294425964355	-27.7317314147949	7.00680112838745	0.0304885655641556	0.0356833562254906	0.0269171483814716	-0.00619963090866804	NaN	60.6472129821777
1787	122.593124389648	-27.0823841094971	6.94186639785767	0.0155535480007529	0.0285405199974775	0.0369820520281792	0.00418994715437293	NaN	61.2965621948242
1788	119.995727539063	-26.7577095031738	6.61719226837158	0.0116574559360743	0.0100340843200684	0.0230210572481155	0.00841071270406246	NaN	59.9978637695313
1789	121.294425964355	-26.7577095031738	6.42238759994507	0.00386527273803949	0.012956153601408	0.00451462110504508	0.00776136433705688	NaN	60.6472129821777
1790	119.995727539063	-26.4330348968506	6.61719226837158	0.000943203864153475	0.0113327819854021	-3.08191010844894e-05	-0.00132951640989631	NaN	59.9978637695313
1791	122.593124389648	-27.7317314147949	5.77303886413574	0.00906006153672934	0.012956153601408	0.00646266713738441	-0.00749832857400179	NaN	61.2965621948242
1792	122.593124389648	-27.0823841094971	7.00680112838745	0.000943203864153475	0.000943203864153475	0.00646266713738441	0.0022419011220336	NaN	61.2965621948242
1793	123.242469787598	-27.0823841094971	7.13667106628418	-0.00879702530801296	0.000293855206109583	-0.00814767740666866	-0.00457625929266214	NaN	61.6212348937988
1794	119.995727539063	-26.1083602905273	6.42238759994507	-0.0175632312893867	-0.03444629535079	-0.0360696688294411	0.00256657530553639	NaN	59.9978637695313
1795	121.943778991699	-27.4070568084717	6.5522575378418	-0.0156151866540313	-0.0331475995481014	-0.0383423902094364	-0.00490093370899558	NaN	60.9718894958496
1796	120.645080566406	-26.1083602905273	5.77303886413574	-0.0230826959013939	-0.0341216214001179	-0.0324982516467571	-0.00327756232582033	NaN	60.3225402832031
1797	120.645080566406	-27.0823841094971	6.09771347045898	-0.017887907102704	-0.0350956469774246	-0.0328229255974293	-0.00327756232582033	NaN	60.3225402832031
1798	121.294425964355	-27.4070568084717	6.09771347045898	-0.0139918150380254	-0.032173577696085	-0.0188619289547205	0.0022419011220336	NaN	60.6472129821777
1799	122.593124389648	-27.4070568084717	7.00680112838745	-0.0136671401560307	-0.0263294391334057	-0.0152905117720366	-0.000355493422830477	NaN	61.2965621948242
1800	121.294425964355	-26.7577095031738	6.68212699890137	-0.000680167751852423	-0.0276281367987394	-0.0156151866540313	-0.000355493422830477	NaN	60.6472129821777
1801	121.943778991699	-26.4330348968506	6.8119969367981	0.000293855206109583	-0.0302255302667618	-0.00717365415766835	0.00159255252219737	NaN	60.9718894958496
1802	119.995727539063	-26.4330348968506	6.61719226837158	0.00126787810586393	-0.00684897974133492	-0.00360223650932312	-0.00684897974133492	NaN	59.9978637695313
1803	123.242469787598	-27.7317314147949	6.87693166732788	0.0126314787194133	0.0175015944987535	0.00354059832170606	0.00873538758605719	NaN	61.6212348937988
1804	119.995727539063	-26.1083602905273	6.87693166732788	0.0259431265294552	0.0373067259788513	0.0243197549134493	-0.00132951640989631	NaN	59.9978637695313
1805	122.593124389648	-27.0823841094971	6.8119969367981	0.025618452578783	0.040228795260191	0.031137915328145	-0.00782300252467394	NaN	61.2965621948242
1806	119.995727539063	-26.4330348968506	6.42238759994507	0.0382807515561581	0.0399041213095188	0.0317872650921345	-0.00230353930965066	NaN	59.9978637695313
1807	122.593124389648	-27.0823841094971	6.68212699890137	0.0213976856321096	0.031137915328145	0.0278911720961332	0.00646266713738441	NaN	61.2965621948242
1808	121.294425964355	-27.0823841094971	6.03277826309204	0.00776136433705688	0.0197743140161037	0.0223717093467712	0.00516396993771195	NaN	60.6472129821777
1809	122.593124389648	-27.0823841094971	6.03277826309204	0.012956153601408	0.020423661917448	0.0142548503354192	0.00451462110504508	NaN	61.2965621948242
1810	121.943778991699	-27.0823841094971	6.29251766204834	0.00970941036939621	0.013930176384747	0.000618529506027699	0.00191722682211548	NaN	60.9718894958496
1811	122.593124389648	-27.0823841094971	6.94186639785767	0.00678734155371785	0.00483929552137852	0.00970941036939621	-0.0026282137259841	NaN	61.2965621948242
1812	119.995727539063	-26.4330348968506	6.61719226837158	0.00873538758605719	0.0106834331527352	-0.00132951640989631	0.00159255252219737	NaN	59.9978637695313
1813	121.294425964355	-26.1083602905273	6.74706172943115	-0.00295288790948689	-0.00490093370899558	-0.00749832857400179	0.0162028968334198	NaN	60.6472129821777
1814	120.645080566406	-25.7836856842041	6.5522575378418	-0.0311995539814234	-0.0230826959013939	-0.02697878703475	0.00451462110504508	NaN	60.3225402832031
1815	122.593124389648	-26.7577095031738	6.8119969367981	-0.021459324285388	-0.0295761823654175	-0.0357449948787689	0.00159255252219737	NaN	61.2965621948242
1816	119.995727539063	-26.4330348968506	7.00680112838745	-0.017887907102704	-0.0334722734987736	-0.02697878703475	-0.00327756232582033	NaN	59.9978637695313
1817	120.645080566406	-26.1083602905273	6.68212699890137	-0.0146411629393697	-0.0286021586507559	-0.0273034609854221	0.00256657530553639	NaN	60.3225402832031
1818	119.995727539063	-26.1083602905273	5.90290880203247	-0.0208099745213985	-0.0159398596733809	-0.0146411629393697	0.00289124972186983	NaN	59.9978637695313
1819	120.645080566406	-27.0823841094971	5.90290880203247	-0.00717365415766835	-0.0104203969240189	-0.0136671401560307	0.00321592413820326	NaN	60.3225402832031
1820	120.645080566406	-26.7577095031738	5.96784353256226	-0.00425158534198999	-0.0139918150380254	-0.0100957229733467	-0.00392691092565656	NaN	60.3225402832031
1821	120.645080566406	-26.1083602905273	5.70810413360596	-0.00132951640989631	0.0136055024340749	-0.00490093370899558	-0.00295288790948689	NaN	60.3225402832031
1822	122.593124389648	-27.0823841094971	5.96784353256226	0.00613799272105098	-0.00425158534198999	0.00159255252219737	0.000618529506027699	NaN	61.2965621948242
1823	120.645080566406	-26.1083602905273	6.29251766204834	0.0188002903014421	0.00613799272105098	0.0168522447347641	0.00970941036939621	NaN	60.3225402832031
1824	121.294425964355	-26.1083602905273	5.77303886413574	0.0334106348454952	0.0360080301761627	0.0200989879667759	0.000943203864153475	NaN	60.6472129821777
1825	121.943778991699	-27.4070568084717	6.68212699890137	0.0340599827468395	0.0379560738801956	0.0317872650921345	-0.00197886489331722	NaN	60.9718894958496
1826	119.995727539063	-25.7836856842041	5.64316940307617	0.0343846566975117	0.0382807515561581	0.0246444288641214	-0.00684897974133492	NaN	59.9978637695313
1827	120.645080566406	-25.7836856842041	5.96784353256226	0.0262678004801273	0.0321119390428066	0.0207483377307653	0.0022419011220336	NaN	60.3225402832031
1828	122.593124389648	-27.7317314147949	6.35745286941528	0.011982130818069	0.012956153601408	0.0233457311987877	0.00516396993771195	NaN	61.2965621948242
1829	121.943778991699	-27.0823841094971	5.96784353256226	0.0155535480007529	0.0230210572481155	0.00938473641872406	-0.0026282137259841	NaN	60.9718894958496
1830	121.294425964355	-27.0823841094971	5.96784353256226	0.0165275707840919	0.0191249661147594	0.00548864435404539	0.00354059832170606	NaN	60.6472129821777
1831	120.645080566406	-27.0823841094971	6.03277826309204	0.012956153601408	0.00808603875339031	0.00354059832170606	-0.000680167751852423	NaN	60.3225402832031
1832	119.995727539063	-25.7836856842041	5.77303886413574	0.00483929552137852	0.00483929552137852	0.00418994715437293	0.00776136433705688	NaN	59.9978637695313
1833	120.645080566406	-26.4330348968506	5.90290880203247	-0.0139918150380254	-0.00360223650932312	-0.0117190945893526	0.00256657530553639	NaN	60.3225402832031
1834	120.645080566406	-26.1083602905273	7.00680112838745	-0.0149658378213644	-0.023407369852066	-0.0373683646321297	0.00354059832170606	NaN	60.3225402832031
1835	121.294425964355	-27.0823841094971	6.8119969367981	-0.0227580219507217	-0.032173577696085	-0.0315242260694504	0.00386527273803949	NaN	60.6472129821777
1836	121.943778991699	-27.0823841094971	5.90290880203247	-0.0100957229733467	-0.0337969474494457	-0.0292515084147453	-0.00132951640989631	NaN	60.9718894958496
1837	120.645080566406	-26.1083602905273	6.48732233047485	-0.0185372550040483	-0.0263294391334057	-0.0256800893694162	0.00743668992072344	NaN	60.3225402832031
1838	119.995727539063	-25.7836856842041	5.96784353256226	-0.0165892094373703	-0.0243813935667276	-0.0136671401560307	0.00743668992072344	NaN	59.9978637695313
1839	121.294425964355	-26.1083602905273	6.5522575378418	-0.0143164889886975	-0.0110697457566857	-0.0172385573387146	0.00289124972186983	NaN	60.6472129821777
1840	120.645080566406	-26.4330348968506	6.03277826309204	0.00711201597005129	0.00354059832170606	-0.0136671401560307	0.00386527273803949	NaN	60.3225402832031
1841	119.995727539063	-26.4330348968506	5.70810413360596	0.00418994715437293	-0.0185372550040483	-0.00392691092565656	-0.00100484199356288	NaN	59.9978637695313
1842	121.943778991699	-27.4070568084717	6.68212699890137	-0.00230353930965066	0.000618529506027699	-0.00457625929266214	-0.000680167751852423	NaN	60.9718894958496
1843	119.995727539063	-26.1083602905273	6.48732233047485	0.0126314787194133	0.000943203864153475	0.012956153601408	-0.00619963090866804	NaN	59.9978637695313
1844	119.995727539063	-25.7836856842041	6.61719226837158	0.0356833562254906	0.0334106348454952	0.0259431265294552	0.000293855206109583	NaN	59.9978637695313
1845	121.294425964355	-27.7317314147949	7.13667106628418	0.0149041991680861	0.040228795260191	0.0194496400654316	-0.00619963090866804	NaN	60.6472129821777
1846	121.294425964355	-27.4070568084717	6.09771347045898	0.01847561635077	0.0431508645415306	0.0230210572481155	-3.08191010844894e-05	NaN	60.6472129821777
1847	119.995727539063	-26.7577095031738	6.42238759994507	0.020423661917448	0.0363327041268349	0.0236704051494598	-0.00684897974133492	NaN	59.9978637695313
1848	120.645080566406	-26.4330348968506	6.5522575378418	0.00678734155371785	0.0145795252174139	0.0194496400654316	0.00126787810586393	NaN	60.3225402832031
1849	120.645080566406	-27.4070568084717	6.68212699890137	0.00581331877037883	0.0181509424000978	0.00678734155371785	-0.00425158534198999	NaN	60.3225402832031
1850	120.645080566406	-27.0823841094971	6.87693166732788	0.00386527273803949	0.0181509424000978	-0.00392691092565656	-0.0110697457566857	NaN	60.3225402832031
1851	120.645080566406	-26.7577095031738	6.61719226837158	0.00808603875339031	0.00808603875339031	0.0022419011220336	-0.0100957229733467	NaN	60.3225402832031
1852	119.995727539063	-26.7577095031738	6.68212699890137	0.00159255252219737	0.00581331877037883	0.00516396993771195	-0.00425158534198999	NaN	59.9978637695313
1853	121.294425964355	-26.7577095031738	6.42238759994507	-0.00490093370899558	-0.00132951640989631	-3.08191010844894e-05	-0.00392691092565656	NaN	60.6472129821777
1854	121.943778991699	-27.0823841094971	5.96784353256226	-0.0211346503347158	-0.0292515084147453	-0.0276281367987394	-0.00425158534198999	NaN	60.9718894958496
1855	119.995727539063	-26.7577095031738	5.77303886413574	-0.0256800893694162	-0.0253554154187441	-0.0308748781681061	-0.00749832857400179	NaN	59.9978637695313
1856	121.294425964355	-27.7317314147949	7.13667106628418	-0.021459324285388	-0.032173577696085	-0.0217839982360601	-0.00327756232582033	NaN	60.6472129821777
1857	121.294425964355	-27.0823841094971	6.74706172943115	-0.0240567177534103	-0.0240567177534103	-0.0282774847000837	0.000293855206109583	NaN	60.6472129821777
1858	120.645080566406	-26.1083602905273	6.68212699890137	-0.023407369852066	-0.02697878703475	-0.0139918150380254	0.00483929552137852	NaN	60.3225402832031
1859	119.995727539063	-26.4330348968506	6.35745286941528	-0.00944637414067984	-0.00555028254166245	-0.0156151866540313	-0.00327756232582033	NaN	59.9978637695313
1860	119.995727539063	-26.4330348968506	6.5522575378418	-0.00197886489331722	-0.0172385573387146	-0.0110697457566857	-0.000680167751852423	NaN	59.9978637695313
1861	121.943778991699	-27.7317314147949	6.48732233047485	-0.0136671401560307	-0.00847235135734081	-0.00944637414067984	-0.00522560812532902	NaN	60.9718894958496
1862	121.294425964355	-27.7317314147949	6.8119969367981	-0.00197886489331722	-0.00457625929266214	-0.00684897974133492	0.000618529506027699	NaN	60.6472129821777
1863	122.593124389648	-26.7577095031738	6.8119969367981	-0.0123684434220195	0.0116574559360743	0.00483929552137852	-0.00652430532500148	NaN	61.2965621948242
1864	122.593124389648	-27.4070568084717	6.8119969367981	0.0308132413774729	0.031137915328145	0.0191249661147594	-0.00230353930965066	NaN	61.2965621948242
1865	119.995727539063	-26.7577095031738	6.48732233047485	0.0298392176628113	0.0373067259788513	0.0265924744307995	-0.00912170019000769	NaN	59.9978637695313
1866	121.294425964355	-27.4070568084717	6.74706172943115	0.0230210572481155	0.0441248863935471	0.0304885655641556	-0.00132951640989631	NaN	60.6472129821777
1867	121.294425964355	-26.7577095031738	6.68212699890137	0.0327612869441509	0.025618452578783	0.0340599827468395	0.00418994715437293	NaN	60.6472129821777
1868	119.995727539063	-26.1083602905273	6.8119969367981	0.00581331877037883	0.0178262684494257	0.0162028968334198	-0.000355493422830477	NaN	59.9978637695313
1869	119.995727539063	-26.7577095031738	6.87693166732788	0.0136055024340749	0.0171769186854362	0.0181509424000978	-0.00360223650932312	NaN	59.9978637695313
1870	119.346382141113	-26.4330348968506	6.48732233047485	0.0106834331527352	0.0149041991680861	0.0106834331527352	0.00354059832170606	NaN	59.6731910705566
1871	119.995727539063	-26.4330348968506	6.42238759994507	0.00743668992072344	0.01100810803473	0.0103587592020631	-0.0026282137259841	NaN	59.9978637695313
1872	121.943778991699	-27.4070568084717	5.96784353256226	0.0103587592020631	0.00418994715437293	0.00906006153672934	0.00256657530553639	NaN	60.9718894958496
1873	123.242469787598	-27.7317314147949	5.96784353256226	-0.00522560812532902	-0.0104203969240189	-0.0107450718060136	0.0100340843200684	NaN	61.6212348937988
1874	121.943778991699	-27.4070568084717	7.00680112838745	-0.0211346503347158	-0.0221086721867323	-0.0347709693014622	0.00808603875339031	NaN	60.9718894958496
1875	120.645080566406	-26.1083602905273	6.09771347045898	-0.0188619289547205	-0.023407369852066	-0.0334722734987736	-0.00360223650932312	NaN	60.3225402832031
1876	119.995727539063	-27.0823841094971	6.16264820098877	-0.0230826959013939	-0.0337969474494457	-0.0376930385828018	-0.00360223650932312	NaN	59.9978637695313
1877	121.943778991699	-27.7317314147949	5.77303886413574	-0.0247060675173998	-0.0315242260694504	-0.0156151866540313	0.00386527273803949	NaN	60.9718894958496
1878	121.943778991699	-28.0564060211182	5.96784353256226	-0.021459324285388	-0.0182125810533762	-0.0224333461374044	-0.00814767740666866	NaN	60.9718894958496
1879	121.943778991699	-26.4330348968506	5.90290880203247	-0.00425158534198999	-0.00295288790948689	-0.0159398596733809	-0.00555028254166245	NaN	60.9718894958496
1880	121.294425964355	-27.7317314147949	6.94186639785767	-0.0104203969240189	-0.0156151866540313	-0.0188619289547205	-0.00392691092565656	NaN	60.6472129821777
1881	121.943778991699	-27.7317314147949	7.07173633575439	-0.0026282137259841	-0.0139918150380254	-0.00619963090866804	-0.00814767740666866	NaN	60.9718894958496
1882	119.995727539063	-27.7317314147949	6.09771347045898	0.0022419011220336	0.00354059832170606	-0.00457625929266214	-0.00425158534198999	NaN	59.9978637695313
1883	121.943778991699	-27.4070568084717	5.83797359466553	0.0126314787194133	-3.08191010844894e-05	0.00841071270406246	-0.000680167751852423	NaN	60.9718894958496
1884	121.943778991699	-27.0823841094971	6.68212699890137	0.0239950809627771	0.0369820520281792	0.0298392176628113	-0.00652430532500148	NaN	60.9718894958496
1885	119.995727539063	-26.4330348968506	6.61719226837158	0.0223717093467712	0.0334106348454952	0.0321119390428066	-0.000355493422830477	NaN	59.9978637695313
1886	119.995727539063	-27.7317314147949	6.16264820098877	0.0278911720961332	0.0434755384922028	0.0314625911414623	0.00126787810586393	NaN	59.9978637695313
1887	122.593124389648	-27.0823841094971	6.35745286941528	0.0236704051494598	0.0308132413774729	0.0262678004801273	0.0022419011220336	NaN	61.2965621948242
1888	121.943778991699	-27.4070568084717	5.77303886413574	0.00938473641872406	0.0165275707840919	0.0197743140161037	0.00646266713738441	NaN	60.9718894958496
1889	119.995727539063	-26.1083602905273	6.5522575378418	0.013930176384747	0.0152288740500808	0.0136055024340749	0.000293855206109583	NaN	59.9978637695313
1890	121.943778991699	-26.7577095031738	6.48732233047485	0.00743668992072344	0.00483929552137852	0.00516396993771195	-0.00132951640989631	NaN	60.9718894958496
1891	122.593124389648	-27.4070568084717	6.8119969367981	0.00646266713738441	0.00483929552137852	0.00873538758605719	-0.00522560812532902	NaN	61.2965621948242
1892	121.943778991699	-27.4070568084717	7.07173633575439	0.011982130818069	0.00191722682211548	-0.00684897974133492	-0.00587495695799589	NaN	60.9718894958496
1893	121.943778991699	-27.7317314147949	7.13667106628418	-0.00490093370899558	-0.0165892094373703	-0.0130177913233638	0.00418994715437293	NaN	60.9718894958496
1894	119.995727539063	-27.0823841094971	6.87693166732788	-0.0211346503347158	-0.03444629535079	-0.0350956469774246	0.00483929552137852	NaN	59.9978637695313
1895	122.593124389648	-26.7577095031738	5.64316940307617	-0.0250307414680719	-0.0308748781681061	-0.0435371771454811	-0.00717365415766835	NaN	61.2965621948242
1896	120.645080566406	-26.4330348968506	5.96784353256226	-0.0260047651827335	-0.0337969474494457	-0.0383423902094364	-0.00717365415766835	NaN	60.3225402832031
1897	123.242469787598	-27.7317314147949	6.09771347045898	-0.0211346503347158	-0.0406151078641415	-0.0221086721867323	-0.00944637414067984	NaN	61.6212348937988
1898	121.943778991699	-27.0823841094971	6.87693166732788	-0.0221086721867323	-0.00392691092565656	-0.0169138833880424	-0.00100484199356288	NaN	60.9718894958496
1899	121.943778991699	-27.0823841094971	7.39641046524048	-0.00782300252467394	-0.0175632312893867	-0.0110697457566857	0.00126787810586393	NaN	60.9718894958496
1900	121.294425964355	-27.7317314147949	6.74706172943115	-0.00132951640989631	-0.0172385573387146	-0.0143164889886975	0.00159255252219737	NaN	60.6472129821777
1901	121.943778991699	-27.4070568084717	6.74706172943115	-0.00360223650932312	0.00321592413820326	-3.08191010844894e-05	0.00548864435404539	NaN	60.9718894958496
1902	121.294425964355	-26.7577095031738	6.61719226837158	-0.00132951640989631	-0.00327756232582033	-0.000355493422830477	0.00808603875339031	NaN	60.6472129821777
1903	121.943778991699	-27.0823841094971	6.8119969367981	-0.00814767740666866	-0.00555028254166245	0.00938473641872406	0.00289124972186983	NaN	60.9718894958496
1904	120.645080566406	-26.4330348968506	6.94186639785767	0.0262678004801273	-0.00132951640989631	0.0233457311987877	0.00256657530553639	NaN	60.3225402832031
1905	122.593124389648	-26.7577095031738	6.16264820098877	0.0324366129934788	0.00451462110504508	0.0233457311987877	-0.00522560812532902	NaN	61.2965621948242
1906	119.995727539063	-26.1083602905273	5.77303886413574	0.0330859608948231	-0.00425158534198999	0.0337353087961674	0.00159255252219737	NaN	59.9978637695313
1907	121.294425964355	-27.0823841094971	5.96784353256226	0.0243197549134493	0.020423661917448	0.031137915328145	-0.00100484199356288	NaN	60.6472129821777
1908	121.943778991699	-27.7317314147949	6.16264820098877	0.0142548503354192	0.0223717093467712	0.0243197549134493	0.00743668992072344	NaN	60.9718894958496
1909	122.593124389648	-26.7577095031738	5.83797359466553	0.00743668992072344	0.0188002903014421	0.00938473641872406	-0.00587495695799589	NaN	61.2965621948242
1910	121.943778991699	-27.4070568084717	6.29251766204834	0.0113327819854021	0.0191249661147594	-0.00717365415766835	-0.00555028254166245	NaN	60.9718894958496
1911	121.943778991699	-27.7317314147949	7.00680112838745	0.0116574559360743	0.0178262684494257	0.00516396993771195	-0.00197886489331722	NaN	60.9718894958496
1912	119.995727539063	-26.7577095031738	6.5522575378418	0.00743668992072344	0.00451462110504508	0.00483929552137852	0.00743668992072344	NaN	59.9978637695313
1913	119.995727539063	-26.1083602905273	6.68212699890137	-0.00197886489331722	0.00256657530553639	-0.0110697457566857	0.00191722682211548	NaN	59.9978637695313
1914	119.346382141113	-26.4330348968506	5.90290880203247	-0.0299008563160896	-0.0243813935667276	-0.0266541130840778	-0.00879702530801296	NaN	59.6731910705566
1915	121.943778991699	-27.4070568084717	6.03277826309204	-0.0156151866540313	-0.028926832601428	-0.0393164120614529	0.00159255252219737	NaN	60.9718894958496
1916	119.995727539063	-26.1083602905273	6.03277826309204	-0.0201606266200542	-0.0305502042174339	-0.032173577696085	-0.00522560812532902	NaN	59.9978637695313
1917	120.645080566406	-26.1083602905273	6.29251766204834	-0.017887907102704	-0.0247060675173998	-0.0227580219507217	-0.00749832857400179	NaN	60.3225402832031
1918	119.995727539063	-27.7317314147949	6.74706172943115	-0.0182125810533762	-0.0104203969240189	-0.0191866029053926	-0.00295288790948689	NaN	59.9978637695313
1919	122.593124389648	-27.0823841094971	6.61719226837158	-0.0107450718060136	-0.00457625929266214	-0.0130177913233638	-0.00749832857400179	NaN	61.2965621948242
1920	121.943778991699	-27.7317314147949	6.8119969367981	-0.00684897974133492	-0.00295288790948689	-0.00944637414067984	-0.00619963090866804	NaN	60.9718894958496
1921	119.995727539063	-26.1083602905273	6.03277826309204	-0.00684897974133492	-0.00782300252467394	-0.00100484199356288	-0.00684897974133492	NaN	59.9978637695313
1922	119.995727539063	-26.4330348968506	6.16264820098877	-0.00295288790948689	0.00451462110504508	-0.00684897974133492	0.00289124972186983	NaN	59.9978637695313
1923	119.995727539063	-26.1083602905273	6.8119969367981	0.0126314787194133	0.0106834331527352	0.00516396993771195	-3.08191010844894e-05	NaN	59.9978637695313
1924	120.645080566406	-26.1083602905273	6.42238759994507	0.025618452578783	0.0405534692108631	0.0230210572481155	0.00159255252219737	NaN	60.3225402832031
1925	121.943778991699	-26.7577095031738	6.68212699890137	0.0304885655641556	0.0434755384922028	0.0168522447347641	-0.00197886489331722	NaN	60.9718894958496
1926	121.943778991699	-26.7577095031738	6.61719226837158	0.0314625911414623	0.0408781431615353	0.0347093306481838	0.000618529506027699	NaN	60.9718894958496
1927	119.995727539063	-26.1083602905273	6.5522575378418	0.013930176384747	0.0275664981454611	0.0246444288641214	0.0022419011220336	NaN	59.9978637695313
1928	120.645080566406	-26.7577095031738	7.26654100418091	0.00548864435404539	0.00808603875339031	0.0132808275520802	0.0175015944987535	NaN	60.3225402832031
1929	121.294425964355	-27.0823841094971	7.07173633575439	0.00841071270406246	0.0197743140161037	0.00646266713738441	-0.00165419070981443	NaN	60.6472129821777
1930	119.995727539063	-26.7577095031738	6.74706172943115	0.00581331877037883	0.0175015944987535	-0.00425158534198999	-0.000680167751852423	NaN	59.9978637695313
1931	119.995727539063	-25.7836856842041	6.48732233047485	0.00873538758605719	0.00743668992072344	0.0113327819854021	-0.00555028254166245	NaN	59.9978637695313
1932	119.995727539063	-26.4330348968506	6.48732233047485	0.00841071270406246	0.00808603875339031	0.00516396993771195	-0.00490093370899558	NaN	59.9978637695313
1933	119.995727539063	-25.7836856842041	5.77303886413574	-0.00782300252467394	-0.00457625929266214	-0.00100484199356288	0.00841071270406246	NaN	59.9978637695313
1934	121.943778991699	-26.7577095031738	5.90290880203247	-0.0191866029053926	-0.0282774847000837	-0.0279528107494116	0.00548864435404539	NaN	60.9718894958496
1935	121.294425964355	-27.0823841094971	6.29251766204834	-0.0211346503347158	-0.0305502042174339	-0.0328229255974293	-0.00392691092565656	NaN	60.6472129821777
1936	121.943778991699	-27.7317314147949	5.90290880203247	-0.0211346503347158	-0.0363943427801132	-0.0367190167307854	-3.08191010844894e-05	NaN	60.9718894958496
1937	120.645080566406	-26.1083602905273	5.70810413360596	-0.0152905117720366	-0.0263294391334057	-0.0273034609854221	0.000618529506027699	NaN	60.3225402832031
1938	121.294425964355	-27.0823841094971	5.83797359466553	-0.0175632312893867	-0.0188619289547205	-0.0156151866540313	-0.00295288790948689	NaN	60.6472129821777
1939	121.943778991699	-25.7836856842041	6.03277826309204	-0.017887907102704	-0.00977104809135199	-0.0159398596733809	-0.00457625929266214	NaN	60.9718894958496
1940	120.645080566406	-26.7577095031738	6.09771347045898	-0.00327756232582033	-0.00717365415766835	-0.0149658378213644	-0.00749832857400179	NaN	60.3225402832031
1941	120.645080566406	-25.7836856842041	6.5522575378418	-0.00197886489331722	0.01100810803473	-0.00749832857400179	-0.00165419070981443	NaN	60.3225402832031
1942	122.593124389648	-27.0823841094971	6.61719226837158	-0.000680167751852423	0.0113327819854021	-0.00652430532500148	0.00191722682211548	NaN	61.2965621948242
1943	119.995727539063	-25.7836856842041	6.48732233047485	0.00451462110504508	-3.08191010844894e-05	0.00613799272105098	-0.00392691092565656	NaN	59.9978637695313
1944	121.943778991699	-27.7317314147949	6.87693166732788	0.0213976856321096	0.0353586822748184	0.0304885655641556	0.00191722682211548	NaN	60.9718894958496
1945	119.995727539063	-26.1083602905273	6.68212699890137	0.0288651939481497	0.0415274947881699	0.029189869761467	-0.00977104809135199	NaN	59.9978637695313
1946	122.593124389648	-27.4070568084717	7.07173633575439	0.0188002903014421	0.0399041213095188	0.0298392176628113	-3.08191010844894e-05	NaN	61.2965621948242
1947	121.943778991699	-26.1083602905273	6.42238759994507	0.0269171483814716	0.0304885655641556	0.0272418223321438	-0.00197886489331722	NaN	60.9718894958496
1948	120.645080566406	-26.4330348968506	5.57823419570923	0.0155535480007529	0.0181509424000978	0.0165275707840919	-0.00165419070981443	NaN	60.3225402832031
1949	119.995727539063	-25.4590110778809	5.77303886413574	0.00711201597005129	0.01100810803473	0.00776136433705688	0.000943203864153475	NaN	59.9978637695313
1950	120.645080566406	-26.7577095031738	5.77303886413574	0.0106834331527352	0.0152288740500808	-0.00587495695799589	-0.00490093370899558	NaN	60.3225402832031
1951	121.943778991699	-26.4330348968506	6.48732233047485	0.0220470335334539	0.00841071270406246	-0.00749832857400179	-0.00132951640989631	NaN	60.9718894958496
1952	121.943778991699	-27.4070568084717	7.13667106628418	-0.00847235135734081	0.000943203864153475	-0.00327756232582033	0.000618529506027699	NaN	60.9718894958496
1953	121.943778991699	-26.7577095031738	6.48732233047485	-0.0123684434220195	-0.00619963090866804	-0.0123684434220195	0.00354059832170606	NaN	60.9718894958496
1954	122.593124389648	-27.4070568084717	6.61719226837158	-0.0286021586507559	-0.0247060675173998	-0.0318489037454128	0.00483929552137852	NaN	61.2965621948242
1955	119.995727539063	-25.7836856842041	6.48732233047485	-0.0260047651827335	-0.0360696688294411	-0.0324982516467571	0.00613799272105098	NaN	59.9978637695313
1956	121.943778991699	-27.4070568084717	6.87693166732788	-0.0217839982360601	-0.0383423902094364	-0.02697878703475	0.00516396993771195	NaN	60.9718894958496
1957	121.943778991699	-26.1083602905273	6.61719226837158	-0.0201606266200542	-0.0295761823654175	-0.0204853005707264	-0.000355493422830477	NaN	60.9718894958496
1958	119.995727539063	-26.4330348968506	6.94186639785767	-0.0149658378213644	-0.0159398596733809	-0.0208099745213985	0.00418994715437293	NaN	59.9978637695313
1959	119.995727539063	-26.1083602905273	6.5522575378418	-0.0123684434220195	-0.0139918150380254	-0.00782300252467394	0.00418994715437293	NaN	59.9978637695313
1960	120.645080566406	-26.4330348968506	6.48732233047485	-0.00100484199356288	-0.00490093370899558	-0.00132951640989631	-0.00100484199356288	NaN	60.3225402832031
1961	120.645080566406	-26.1083602905273	6.48732233047485	-0.00977104809135199	-0.00814767740666866	-0.00327756232582033	-0.00100484199356288	NaN	60.3225402832031
1962	121.943778991699	-27.4070568084717	6.22758293151855	0.000293855206109583	-0.0152905117720366	0.00386527273803949	0.00711201597005129	NaN	60.9718894958496
1963	122.593124389648	-27.0823841094971	6.8119969367981	0.00451462110504508	0.0126314787194133	0.0158782228827477	0.00678734155371785	NaN	61.2965621948242
1964	122.593124389648	-27.0823841094971	6.35745286941528	0.0243197549134493	0.0379560738801956	0.0191249661147594	-0.00230353930965066	NaN	61.2965621948242
1965	119.995727539063	-25.4590110778809	6.35745286941528	0.0373067259788513	0.0438002124428749	0.0262678004801273	-0.000355493422830477	NaN	59.9978637695313
1966	121.943778991699	-27.4070568084717	6.68212699890137	0.0369820520281792	0.0444495603442192	0.0249691028147936	0.00126787810586393	NaN	60.9718894958496
1967	121.943778991699	-26.7577095031738	6.68212699890137	0.0175015944987535	0.0324366129934788	0.036657378077507	-0.000355493422830477	NaN	60.9718894958496
1968	121.294425964355	-27.4070568084717	6.68212699890137	0.012956153601408	0.0194496400654316	0.00970941036939621	0.00418994715437293	NaN	60.6472129821777
1969	121.943778991699	-25.7836856842041	6.74706172943115	0.00808603875339031	0.0136055024340749	0.0171769186854362	0.00516396993771195	NaN	60.9718894958496
1970	122.593124389648	-27.7317314147949	7.07173633575439	0.00743668992072344	0.011982130818069	0.00906006153672934	-0.00944637414067984	NaN	61.2965621948242
1971	121.943778991699	-26.4330348968506	6.61719226837158	-0.00587495695799589	0.00873538758605719	0.0116574559360743	-0.00555028254166245	NaN	60.9718894958496
1972	120.645080566406	-27.0823841094971	6.8119969367981	0.00516396993771195	0.00289124972186983	0.00841071270406246	-0.000680167751852423	NaN	60.3225402832031
1973	122.593124389648	-27.4070568084717	6.74706172943115	-0.00392691092565656	-0.0110697457566857	-0.00684897974133492	0.00386527273803949	NaN	61.2965621948242
1974	121.943778991699	-28.0564060211182	6.09771347045898	-0.028926832601428	-0.0350956469774246	-0.0292515084147453	0.00321592413820326	NaN	60.9718894958496
1975	119.346382141113	-26.1083602905273	6.68212699890137	-0.0123684434220195	-0.0276281367987394	-0.0295761823654175	0.00191722682211548	NaN	59.6731910705566
1976	121.294425964355	-27.0823841094971	7.20160579681396	-0.0221086721867323	-0.0354203209280968	-0.0376930385828018	-0.00197886489331722	NaN	60.6472129821777
1977	121.943778991699	-27.0823841094971	5.83797359466553	-0.0195112787187099	-0.0266541130840778	-0.0237320438027382	-0.00165419070981443	NaN	60.9718894958496
1978	121.943778991699	-27.0823841094971	5.64316940307617	-0.0120437685400248	-0.0175632312893867	-0.017887907102704	0.00483929552137852	NaN	60.9718894958496
1979	120.645080566406	-25.7836856842041	5.83797359466553	-0.00425158534198999	-0.00619963090866804	-0.0136671401560307	-0.00360223650932312	NaN	60.3225402832031
1980	121.294425964355	-26.4330348968506	6.74706172943115	0.00386527273803949	-0.0169138833880424	-0.0188619289547205	-0.00327756232582033	NaN	60.6472129821777
1981	121.943778991699	-27.4070568084717	6.16264820098877	-0.00587495695799589	0.00418994715437293	-0.0146411629393697	-0.00360223650932312	NaN	60.9718894958496
1982	122.593124389648	-27.4070568084717	6.16264820098877	-0.00132951640989631	0.00386527273803949	-0.00132951640989631	-0.00295288790948689	NaN	61.2965621948242
1983	121.294425964355	-27.0823841094971	6.61719226837158	0.0152288740500808	0.00581331877037883	0.011982130818069	0.0022419011220336	NaN	60.6472129821777
1984	121.943778991699	-26.4330348968506	6.68212699890137	0.0262678004801273	0.025618452578783	0.0171769186854362	-0.000355493422830477	NaN	60.9718894958496
1985	121.943778991699	-27.0823841094971	6.35745286941528	0.0412028171122074	0.0317872650921345	0.0314625911414623	-0.00425158534198999	NaN	60.9718894958496
1986	120.645080566406	-26.4330348968506	6.5522575378418	0.0278911720961332	0.0347093306481838	0.0220470335334539	-0.00814767740666866	NaN	60.3225402832031
1987	121.943778991699	-27.0823841094971	6.94186639785767	0.025618452578783	0.0239950809627771	0.0272418223321438	-0.00100484199356288	NaN	60.9718894958496
1988	123.242469787598	-27.7317314147949	6.35745286941528	0.013930176384747	0.020423661917448	0.0226963832974434	-0.00425158534198999	NaN	61.6212348937988
1989	122.593124389648	-27.4070568084717	5.96784353256226	0.013930176384747	0.013930176384747	0.00321592413820326	-0.00230353930965066	NaN	61.2965621948242
1990	122.593124389648	-27.0823841094971	5.96784353256226	0.01847561635077	0.0168522447347641	-0.00165419070981443	-0.00879702530801296	NaN	61.2965621948242
1991	120.645080566406	-27.0823841094971	6.68212699890137	0.0100340843200684	0.013930176384747	0.00159255252219737	0.000293855206109583	NaN	60.3225402832031
1992	121.943778991699	-26.4330348968506	6.5522575378418	0.000618529506027699	0.00516396993771195	0.0100340843200684	0.00808603875339031	NaN	60.9718894958496
1993	122.593124389648	-27.0823841094971	7.07173633575439	-0.00847235135734081	-0.00782300252467394	-0.00555028254166245	0.00970941036939621	NaN	61.2965621948242
1994	121.294425964355	-26.4330348968506	6.94186639785767	-0.0211346503347158	-0.0240567177534103	-0.0370436906814575	0.00841071270406246	NaN	60.6472129821777
1995	121.943778991699	-26.7577095031738	5.77303886413574	-0.0266541130840778	-0.0347709693014622	-0.032173577696085	-0.00100484199356288	NaN	60.9718894958496
1996	121.294425964355	-27.0823841094971	5.77303886413574	-0.0165892094373703	-0.0373683646321297	-0.0373683646321297	-0.00619963090866804	NaN	60.6472129821777
1997	122.593124389648	-27.4070568084717	6.8119969367981	-0.0139918150380254	-0.0273034609854221	-0.0240567177534103	-0.00392691092565656	NaN	61.2965621948242
1998	122.593124389648	-27.4070568084717	6.8119969367981	-0.0162645354866982	-0.021459324285388	-0.0162645354866982	0.0022419011220336	NaN	61.2965621948242
1999	121.943778991699	-26.7577095031738	6.74706172943115	-0.00814767740666866	-0.0133424662053585	-0.0143164889886975	-0.0123684434220195	NaN	60.9718894958496
2000	123.242469787598	-27.4070568084717	7.00680112838745	0.00418994715437293	-0.00132951640989631	-0.0188619289547205	-0.00457625929266214	NaN	61.6212348937988
[truncated: 6,480 more rows]
