# Supplementary material for: Precise instruction and consideration of the vertical and horizontal force component increases validity and reliability of the 90:20 Isometric Posterior Chain Test
Source: PLoS One. 2024 Oct 28;19(10):e0312843. doi: 10.1371/journal.pone.0312843 (PMC11515970; doi:10.1371/journal.pone.0312843)
Supplement: S1 File — (ZIP) [file pone.0312843.s001.zip › S1_Raw_Data/M1_P05_v_2.csv]

1	120.645080566406	-22.8616180419922	6.35745286941528	-0.00912170019000769	0.00191722682211548	-0.00425158534198999	0.00841071270406246	NaN	60.3225402832031
2	118.69702911377	-22.5369434356689	5.70810413360596	-0.0133424662053585	0.00418994715437293	0.000618529506027699	0.00418994715437293	NaN	59.3485145568848
3	119.346382141113	-22.2122688293457	5.44836473464966	0.0022419011220336	0.01100810803473	-0.00522560812532902	0.00354059832170606	NaN	59.6731910705566
4	119.346382141113	-22.2122688293457	5.44836473464966	0.00191722682211548	0.0100340843200684	0.00126787810586393	-0.00100484199356288	NaN	59.6731910705566
5	119.995727539063	-22.5369434356689	5.44836473464966	0.000618529506027699	0.0152288740500808	0.00873538758605719	0.00548864435404539	NaN	59.9978637695313
6	120.645080566406	-23.1862907409668	5.90290880203247	0.00386527273803949	0.01847561635077	0.0217223595827818	-0.00327756232582033	NaN	60.3225402832031
7	121.294425964355	-23.51096534729	6.09771347045898	0.00678734155371785	0.0213976856321096	0.0158782228827477	0.00743668992072344	NaN	60.6472129821777
8	119.995727539063	-22.8616180419922	5.44836473464966	0.0123068047687411	0.01100810803473	0.00841071270406246	-0.000355493422830477	NaN	59.9978637695313
9	121.294425964355	-23.1862907409668	5.70810413360596	-0.00230353930965066	0.00483929552137852	0.000943203864153475	-0.00327756232582033	NaN	60.6472129821777
10	120.645080566406	-22.8616180419922	5.90290880203247	-0.00749832857400179	0.0022419011220336	0.00418994715437293	0.00808603875339031	NaN	60.3225402832031
11	121.294425964355	-23.8356399536133	5.96784353256226	-0.00587495695799589	0.00418994715437293	0.0106834331527352	-0.00360223650932312	NaN	60.6472129821777
12	119.995727539063	-22.8616180419922	6.16264820098877	0.0022419011220336	0.00126787810586393	0.00451462110504508	0.00581331877037883	NaN	59.9978637695313
13	119.995727539063	-23.51096534729	6.29251766204834	0.00289124972186983	0.00743668992072344	0.000943203864153475	-0.00100484199356288	NaN	59.9978637695313
14	119.346382141113	-22.2122688293457	5.77303886413574	-0.00392691092565656	-0.00360223650932312	-0.0169138833880424	-0.00360223650932312	NaN	59.6731910705566
15	121.943778991699	-23.51096534729	5.77303886413574	-0.0195112787187099	-0.0113944197073579	-0.0152905117720366	0.00418994715437293	NaN	60.9718894958496
16	118.04768371582	-21.8875942230225	5.77303886413574	-0.0139918150380254	-0.0208099745213985	-0.00619963090866804	0.00678734155371785	NaN	59.0238418579102
17	121.943778991699	-23.1862907409668	6.03277826309204	-0.00652430532500148	-0.00555028254166245	-0.00782300252467394	0.000943203864153475	NaN	60.9718894958496
18	121.943778991699	-23.1862907409668	5.96784353256226	-0.00749832857400179	-0.0113944197073579	-0.0133424662053585	0.0022419011220336	NaN	60.9718894958496
19	122.593124389648	-23.51096534729	6.16264820098877	-0.00360223650932312	-0.00197886489331722	-0.0191866029053926	0.000943203864153475	NaN	61.2965621948242
20	121.943778991699	-22.8616180419922	5.90290880203247	-0.0156151866540313	-0.00977104809135199	-0.0152905117720366	-0.000680167751852423	NaN	60.9718894958496
21	123.242469787598	-23.51096534729	5.83797359466553	-0.00814767740666866	-0.00425158534198999	-0.00619963090866804	0.00354059832170606	NaN	61.6212348937988
22	121.294425964355	-23.51096534729	6.03277826309204	0.000293855206109583	-0.00132951640989631	-0.00490093370899558	0.00418994715437293	NaN	60.6472129821777
23	120.645080566406	-22.2122688293457	5.83797359466553	0.0155535480007529	0.00483929552137852	-0.00132951640989631	-0.00197886489331722	NaN	60.3225402832031
24	122.593124389648	-23.1862907409668	5.90290880203247	0.00126787810586393	0.0106834331527352	-0.00457625929266214	0.00321592413820326	NaN	61.2965621948242
25	123.242469787598	-23.1862907409668	6.22758293151855	0.00613799272105098	0.0158782228827477	0.00776136433705688	-0.00360223650932312	NaN	61.6212348937988
26	121.294425964355	-22.8616180419922	5.96784353256226	0.00581331877037883	0.0149041991680861	0.000943203864153475	0.00646266713738441	NaN	60.6472129821777
27	120.645080566406	-22.2122688293457	5.70810413360596	0.0126314787194133	0.0175015944987535	0.00483929552137852	0.000293855206109583	NaN	60.3225402832031
28	121.294425964355	-22.8616180419922	5.77303886413574	0.00289124972186983	0.0142548503354192	-3.08191010844894e-05	0.000293855206109583	NaN	60.6472129821777
29	122.593124389648	-23.1862907409668	6.09771347045898	0.0162028968334198	0.0103587592020631	0.0022419011220336	-0.00360223650932312	NaN	61.2965621948242
30	122.593124389648	-22.8616180419922	6.22758293151855	-3.08191010844894e-05	0.00256657530553639	0.00613799272105098	0.00386527273803949	NaN	61.2965621948242
31	120.645080566406	-22.2122688293457	5.96784353256226	-0.00327756232582033	0.00418994715437293	0.0113327819854021	0.00548864435404539	NaN	60.3225402832031
32	121.294425964355	-22.5369434356689	5.51329946517944	0.0100340843200684	0.00613799272105098	0.00321592413820326	0.00191722682211548	NaN	60.6472129821777
33	122.593124389648	-22.2122688293457	5.31849479675293	0.00873538758605719	-0.000680167751852423	0.00321592413820326	0.000618529506027699	NaN	61.2965621948242
34	122.593124389648	-23.8356399536133	5.90290880203247	-0.00847235135734081	-0.00782300252467394	-0.00782300252467394	-0.00392691092565656	NaN	61.2965621948242
35	122.593124389648	-23.1862907409668	5.83797359466553	-0.00847235135734081	-0.0165892094373703	-0.017887907102704	-0.00555028254166245	NaN	61.2965621948242
36	123.242469787598	-23.1862907409668	5.90290880203247	-0.0104203969240189	-0.017887907102704	-0.00912170019000769	0.00841071270406246	NaN	61.6212348937988
37	121.943778991699	-22.5369434356689	5.96784353256226	-0.00457625929266214	-0.0143164889886975	-0.00912170019000769	-0.00327756232582033	NaN	60.9718894958496
38	122.593124389648	-22.8616180419922	6.03277826309204	0.0132808275520802	-0.00490093370899558	-0.0156151866540313	0.00289124972186983	NaN	61.2965621948242
39	123.242469787598	-23.1862907409668	5.90290880203247	-0.0162645354866982	-0.00490093370899558	-0.00392691092565656	-0.00944637414067984	NaN	61.6212348937988
40	123.242469787598	-23.51096534729	6.09771347045898	0.00938473641872406	-0.00360223650932312	-0.00814767740666866	-0.0026282137259841	NaN	61.6212348937988
41	122.593124389648	-23.1862907409668	6.03277826309204	-0.00944637414067984	-0.00782300252467394	-3.08191010844894e-05	-0.000355493422830477	NaN	61.2965621948242
42	121.294425964355	-22.8616180419922	5.83797359466553	0.00548864435404539	0.00354059832170606	-0.00360223650932312	0.00418994715437293	NaN	60.6472129821777
43	122.593124389648	-22.8616180419922	5.96784353256226	0.00126787810586393	0.0116574559360743	-0.00165419070981443	-0.00912170019000769	NaN	61.2965621948242
44	123.242469787598	-23.51096534729	6.16264820098877	-0.00100484199356288	0.0103587592020631	0.00418994715437293	-0.00555028254166245	NaN	61.6212348937988
45	121.294425964355	-22.5369434356689	5.70810413360596	0.00970941036939621	0.0132808275520802	0.0178262684494257	-0.00619963090866804	NaN	60.6472129821777
46	123.891822814941	-23.51096534729	6.09771347045898	0.00581331877037883	0.00906006153672934	0.0132808275520802	0.00321592413820326	NaN	61.9459114074707
47	122.593124389648	-22.8616180419922	5.83797359466553	0.0178262684494257	0.0116574559360743	0.0145795252174139	-0.00100484199356288	NaN	61.2965621948242
48	122.593124389648	-23.51096534729	5.96784353256226	0.0191249661147594	0.00938473641872406	0.00548864435404539	0.00354059832170606	NaN	61.2965621948242
49	122.593124389648	-22.8616180419922	6.16264820098877	0.0162028968334198	0.00581331877037883	-0.00327756232582033	-0.00977104809135199	NaN	61.2965621948242
50	121.943778991699	-23.1862907409668	5.64316940307617	0.00354059832170606	0.000293855206109583	-0.00327756232582033	0.00126787810586393	NaN	60.9718894958496
51	121.943778991699	-23.1862907409668	5.70810413360596	0.00483929552137852	-0.00100484199356288	0.01100810803473	0.0022419011220336	NaN	60.9718894958496
52	123.242469787598	-24.4849891662598	6.61719226837158	0.00548864435404539	0.00386527273803949	0.0022419011220336	0.00678734155371785	NaN	61.6212348937988
53	121.943778991699	-24.1603145599365	6.03277826309204	0.00451462110504508	0.00159255252219737	-0.00814767740666866	-0.000355493422830477	NaN	60.9718894958496
54	123.891822814941	-24.809663772583	6.22758293151855	0.00841071270406246	-0.0126931173726916	-0.0185372550040483	-0.00165419070981443	NaN	61.9459114074707
55	121.943778991699	-23.1862907409668	6.03277826309204	-0.017887907102704	-0.0172385573387146	-0.00944637414067984	0.00289124972186983	NaN	60.9718894958496
56	123.891822814941	-24.809663772583	6.29251766204834	-0.00457625929266214	-0.0292515084147453	-0.0126931173726916	0.00191722682211548	NaN	61.9459114074707
57	121.943778991699	-23.51096534729	5.57823419570923	-0.0113944197073579	-0.0204853005707264	-0.00684897974133492	0.00548864435404539	NaN	60.9718894958496
58	122.593124389648	-23.51096534729	6.42238759994507	0.025618452578783	-0.0162645354866982	-0.0146411629393697	-0.00360223650932312	NaN	61.2965621948242
59	121.943778991699	-23.8356399536133	5.96784353256226	-0.000680167751852423	-0.0123684434220195	-0.00977104809135199	-0.00132951640989631	NaN	60.9718894958496
60	122.593124389648	-24.1603145599365	6.03277826309204	-0.0133424662053585	-0.00977104809135199	-0.00100484199356288	-0.00522560812532902	NaN	61.2965621948242
61	121.294425964355	-23.1862907409668	5.96784353256226	-0.00132951640989631	-0.0113944197073579	-0.00684897974133492	0.00516396993771195	NaN	60.6472129821777
62	122.593124389648	-23.8356399536133	5.90290880203247	0.000293855206109583	-0.00490093370899558	-0.00944637414067984	0.00256657530553639	NaN	61.2965621948242
63	123.242469787598	-24.4849891662598	5.64316940307617	0.000618529506027699	-0.000355493422830477	0.000943203864153475	0.00191722682211548	NaN	61.6212348937988
64	123.242469787598	-24.809663772583	6.03277826309204	0.0123068047687411	0.00646266713738441	-0.00912170019000769	-0.00587495695799589	NaN	61.6212348937988
65	121.943778991699	-23.1862907409668	5.77303886413574	0.0106834331527352	0.00808603875339031	0.00289124972186983	0.00159255252219737	NaN	60.9718894958496
66	123.891822814941	-24.4849891662598	6.16264820098877	0.00613799272105098	0.0106834331527352	-0.00944637414067984	0.00126787810586393	NaN	61.9459114074707
67	123.242469787598	-23.8356399536133	5.83797359466553	0.0116574559360743	0.0145795252174139	-0.00457625929266214	-0.000680167751852423	NaN	61.6212348937988
68	123.891822814941	-23.51096534729	5.51329946517944	0.020423661917448	0.012956153601408	0.000943203864153475	0.0022419011220336	NaN	61.9459114074707
69	121.294425964355	-22.5369434356689	5.51329946517944	0.00678734155371785	0.00483929552137852	-0.00944637414067984	-0.000680167751852423	NaN	60.6472129821777
70	122.593124389648	-22.5369434356689	5.70810413360596	0.00743668992072344	0.00841071270406246	-0.00165419070981443	-0.00230353930965066	NaN	61.2965621948242
71	121.294425964355	-22.5369434356689	5.77303886413574	0.00581331877037883	0.00159255252219737	-0.00295288790948689	0.00191722682211548	NaN	60.6472129821777
72	124.541168212891	-24.4849891662598	6.74706172943115	0.00451462110504508	0.00516396993771195	-0.0113944197073579	0.00256657530553639	NaN	62.2705841064453
73	122.593124389648	-23.51096534729	6.87693166732788	0.00516396993771195	0.00126787810586393	0.000293855206109583	-0.00652430532500148	NaN	61.2965621948242
74	121.943778991699	-23.8356399536133	6.09771347045898	-0.000355493422830477	-0.00619963090866804	-0.0165892094373703	-0.00295288790948689	NaN	60.9718894958496
75	120.645080566406	-22.5369434356689	5.31849479675293	-0.0156151866540313	-0.0237320438027382	-3.08191010844894e-05	-0.0113944197073579	NaN	60.3225402832031
76	124.541168212891	-23.51096534729	5.96784353256226	-0.00652430532500148	-0.0156151866540313	-0.00457625929266214	0.00808603875339031	NaN	62.2705841064453
77	122.593124389648	-23.51096534729	5.83797359466553	-0.00100484199356288	-0.0133424662053585	-0.00392691092565656	0.00711201597005129	NaN	61.2965621948242
78	122.593124389648	-22.5369434356689	5.64316940307617	-0.00327756232582033	-0.00490093370899558	0.000943203864153475	-3.08191010844894e-05	NaN	61.2965621948242
79	120.645080566406	-22.2122688293457	6.09771347045898	-0.00587495695799589	0.00126787810586393	-0.00490093370899558	-0.00782300252467394	NaN	60.3225402832031
80	123.242469787598	-22.8616180419922	6.61719226837158	-0.00360223650932312	-0.00749832857400179	-0.00230353930965066	-3.08191010844894e-05	NaN	61.6212348937988
81	121.943778991699	-22.2122688293457	6.42238759994507	-0.0175632312893867	-0.00782300252467394	0.000618529506027699	0.00678734155371785	NaN	60.9718894958496
82	125.839866638184	-23.8356399536133	5.77303886413574	-0.0143164889886975	-0.00165419070981443	-0.00392691092565656	0.00516396993771195	NaN	62.9199333190918
83	123.891822814941	-22.8616180419922	6.03277826309204	0.00289124972186983	0.00516396993771195	-0.00197886489331722	0.00808603875339031	NaN	61.9459114074707
84	122.593124389648	-23.1862907409668	5.57823419570923	0.013930176384747	0.0126314787194133	-0.00814767740666866	0.00256657530553639	NaN	61.2965621948242
85	121.943778991699	-22.8616180419922	5.90290880203247	0.00159255252219737	0.0155535480007529	0.00581331877037883	0.000943203864153475	NaN	60.9718894958496
86	123.891822814941	-22.5369434356689	6.03277826309204	0.00613799272105098	0.0103587592020631	0.00808603875339031	0.00191722682211548	NaN	61.9459114074707
87	123.242469787598	-23.51096534729	5.77303886413574	0.00841071270406246	0.0136055024340749	-0.0026282137259841	-0.00132951640989631	NaN	61.6212348937988
88	123.891822814941	-23.51096534729	5.77303886413574	0.011982130818069	0.00808603875339031	0.00711201597005129	0.00743668992072344	NaN	61.9459114074707
89	122.593124389648	-22.5369434356689	5.83797359466553	0.00548864435404539	0.0132808275520802	0.00354059832170606	-0.00587495695799589	NaN	61.2965621948242
90	123.242469787598	-22.5369434356689	5.83797359466553	-0.00230353930965066	-0.00327756232582033	0.0132808275520802	0.000293855206109583	NaN	61.6212348937988
91	122.593124389648	-23.1862907409668	6.16264820098877	0.00743668992072344	0.00548864435404539	0.00581331877037883	0.00289124972186983	NaN	61.2965621948242
92	124.541168212891	-23.1862907409668	6.29251766204834	0.00970941036939621	0.00256657530553639	0.000293855206109583	0.000293855206109583	NaN	62.2705841064453
93	121.943778991699	-23.51096534729	5.83797359466553	-0.00132951640989631	0.00451462110504508	0.00289124972186983	-0.000355493422830477	NaN	60.9718894958496
94	122.593124389648	-22.8616180419922	5.38343000411987	0.00516396993771195	0.00516396993771195	-0.00327756232582033	-0.00457625929266214	NaN	61.2965621948242
95	123.242469787598	-22.8616180419922	5.44836473464966	-0.0133424662053585	-0.0149658378213644	-0.000680167751852423	0.00126787810586393	NaN	61.6212348937988
96	123.242469787598	-22.5369434356689	5.51329946517944	-0.00879702530801296	-0.00977104809135199	0.00126787810586393	0.00483929552137852	NaN	61.6212348937988
97	123.891822814941	-24.1603145599365	5.90290880203247	-0.0100957229733467	-0.000355493422830477	-0.00490093370899558	-3.08191010844894e-05	NaN	61.9459114074707
98	123.891822814941	-23.1862907409668	5.64316940307617	0.00548864435404539	-0.00392691092565656	-0.00100484199356288	0.000293855206109583	NaN	61.9459114074707
99	121.294425964355	-22.5369434356689	5.25356006622314	0.00711201597005129	-0.00944637414067984	-0.00522560812532902	-0.00360223650932312	NaN	60.6472129821777
100	123.242469787598	-22.2122688293457	5.25356006622314	-0.00360223650932312	-0.00652430532500148	-0.00165419070981443	0.00289124972186983	NaN	61.6212348937988
101	123.891822814941	-22.5369434356689	5.70810413360596	-0.00100484199356288	-0.00782300252467394	-0.000355493422830477	-0.00132951640989631	NaN	61.9459114074707
102	123.242469787598	-23.1862907409668	5.64316940307617	0.00516396993771195	0.000618529506027699	-0.00717365415766835	-0.00717365415766835	NaN	61.6212348937988
103	123.242469787598	-23.1862907409668	5.96784353256226	0.0207483377307653	0.00289124972186983	-0.000355493422830477	0.00483929552137852	NaN	61.6212348937988
104	121.943778991699	-22.2122688293457	5.64316940307617	0.0158782228827477	0.00938473641872406	-0.00230353930965066	-0.00879702530801296	NaN	60.9718894958496
105	122.593124389648	-23.51096534729	5.70810413360596	0.00191722682211548	0.012956153601408	-0.00619963090866804	-0.0026282137259841	NaN	61.2965621948242
106	121.943778991699	-22.8616180419922	5.38343000411987	0.00386527273803949	0.0155535480007529	-0.00295288790948689	0.00354059832170606	NaN	60.9718894958496
107	120.645080566406	-23.51096534729	5.57823419570923	0.0149041991680861	0.0207483377307653	-0.000355493422830477	0.00808603875339031	NaN	60.3225402832031
108	123.242469787598	-23.51096534729	5.70810413360596	0.00873538758605719	0.0155535480007529	-0.00295288790948689	-0.00782300252467394	NaN	61.6212348937988
109	123.242469787598	-23.51096534729	5.96784353256226	0.00776136433705688	0.0142548503354192	-0.00132951640989631	0.00451462110504508	NaN	61.6212348937988
110	122.593124389648	-23.1862907409668	5.83797359466553	0.00776136433705688	0.00613799272105098	0.00191722682211548	-0.00392691092565656	NaN	61.2965621948242
111	122.593124389648	-23.51096534729	5.51329946517944	0.00581331877037883	0.00386527273803949	0.00191722682211548	0.00516396993771195	NaN	61.2965621948242
112	121.294425964355	-22.8616180419922	5.38343000411987	0.0106834331527352	0.00256657530553639	-0.00197886489331722	-0.0117190945893526	NaN	60.6472129821777
113	121.943778991699	-22.2122688293457	5.57823419570923	0.00418994715437293	-0.000355493422830477	-0.00652430532500148	-0.00132951640989631	NaN	60.9718894958496
114	121.943778991699	-22.2122688293457	5.64316940307617	0.00321592413820326	-0.0263294391334057	-0.000355493422830477	-0.00522560812532902	NaN	60.9718894958496
115	123.891822814941	-23.51096534729	6.09771347045898	-0.0139918150380254	-0.0136671401560307	-0.00457625929266214	0.00386527273803949	NaN	61.9459114074707
116	121.943778991699	-21.8875942230225	5.77303886413574	-0.00360223650932312	-0.0107450718060136	0.000293855206109583	-0.00165419070981443	NaN	60.9718894958496
117	120.645080566406	-23.1862907409668	5.77303886413574	-0.00684897974133492	-0.0100957229733467	-0.00490093370899558	0.00646266713738441	NaN	60.3225402832031
118	123.891822814941	-23.1862907409668	5.83797359466553	0.00126787810586393	-0.00327756232582033	-0.00165419070981443	-0.00587495695799589	NaN	61.9459114074707
119	123.242469787598	-23.51096534729	5.83797359466553	-0.0113944197073579	-0.0107450718060136	-0.00392691092565656	-0.00230353930965066	NaN	61.6212348937988
120	123.242469787598	-22.8616180419922	5.83797359466553	-0.0113944197073579	-0.00425158534198999	-0.00522560812532902	-0.00490093370899558	NaN	61.6212348937988
121	123.242469787598	-23.51096534729	5.90290880203247	-0.0026282137259841	-0.00132951640989631	-0.00327756232582033	-3.08191010844894e-05	NaN	61.6212348937988
122	122.593124389648	-23.1862907409668	6.09771347045898	-0.000355493422830477	0.00646266713738441	-0.00555028254166245	0.00386527273803949	NaN	61.2965621948242
123	121.943778991699	-22.5369434356689	5.57823419570923	0.00743668992072344	0.00516396993771195	-0.00847235135734081	-0.00425158534198999	NaN	60.9718894958496
124	123.242469787598	-22.5369434356689	5.25356006622314	0.0116574559360743	0.013930176384747	0.00613799272105098	-0.00717365415766835	NaN	61.6212348937988
125	123.891822814941	-23.8356399536133	5.57823419570923	0.00808603875339031	0.0100340843200684	-0.00490093370899558	0.000943203864153475	NaN	61.9459114074707
126	123.242469787598	-21.5629196166992	5.38343000411987	0.00548864435404539	0.0106834331527352	0.00418994715437293	0.00321592413820326	NaN	61.6212348937988
127	121.943778991699	-22.2122688293457	5.96784353256226	0.0136055024340749	0.0106834331527352	-0.00360223650932312	0.0022419011220336	NaN	60.9718894958496
128	121.943778991699	-22.8616180419922	6.16264820098877	0.0171769186854362	0.0158782228827477	-0.00555028254166245	0.00191722682211548	NaN	60.9718894958496
129	124.541168212891	-23.51096534729	6.09771347045898	-0.000355493422830477	0.00516396993771195	-0.00132951640989631	0.000293855206109583	NaN	62.2705841064453
130	122.593124389648	-22.8616180419922	5.64316940307617	0.00159255252219737	0.00126787810586393	0.00256657530553639	-0.00457625929266214	NaN	61.2965621948242
131	122.593124389648	-22.8616180419922	5.70810413360596	0.00289124972186983	0.00646266713738441	-0.00522560812532902	0.00548864435404539	NaN	61.2965621948242
132	121.943778991699	-21.8875942230225	5.77303886413574	0.01100810803473	0.00906006153672934	-0.000680167751852423	-0.00100484199356288	NaN	60.9718894958496
133	121.943778991699	-22.2122688293457	5.90290880203247	0.012956153601408	0.00256657530553639	-0.00457625929266214	-0.00100484199356288	NaN	60.9718894958496
134	123.891822814941	-22.8616180419922	5.90290880203247	0.0165275707840919	-0.0107450718060136	0.00191722682211548	-0.00327756232582033	NaN	61.9459114074707
135	123.891822814941	-23.51096534729	5.77303886413574	-0.0146411629393697	-0.0428878292441368	-0.00717365415766835	0.000618529506027699	NaN	61.9459114074707
136	123.891822814941	-21.8875942230225	5.44836473464966	-0.0130177913233638	-0.00327756232582033	-0.00132951640989631	0.00191722682211548	NaN	61.9459114074707
137	121.943778991699	-22.5369434356689	5.70810413360596	0.00256657530553639	-0.00814767740666866	-0.00522560812532902	0.00159255252219737	NaN	60.9718894958496
138	122.593124389648	-22.8616180419922	5.64316940307617	-0.0026282137259841	0.0175015944987535	-0.00619963090866804	0.000618529506027699	NaN	61.2965621948242
139	123.242469787598	-23.51096534729	5.90290880203247	-0.00912170019000769	-0.00522560812532902	-0.0026282137259841	0.000293855206109583	NaN	61.6212348937988
140	123.891822814941	-22.8616180419922	5.83797359466553	-0.0130177913233638	-3.08191010844894e-05	-0.00165419070981443	-0.000680167751852423	NaN	61.9459114074707
141	124.541168212891	-23.51096534729	5.96784353256226	-0.00327756232582033	-0.00652430532500148	-0.00197886489331722	0.00159255252219737	NaN	62.2705841064453
142	121.943778991699	-21.8875942230225	5.96784353256226	0.000618529506027699	-0.00490093370899558	-0.00295288790948689	0.000618529506027699	NaN	60.9718894958496
143	122.593124389648	-22.5369434356689	6.61719226837158	0.00321592413820326	0.012956153601408	-0.00652430532500148	0.000618529506027699	NaN	61.2965621948242
144	121.943778991699	-23.1862907409668	6.09771347045898	0.0116574559360743	0.012956153601408	0.000293855206109583	-0.00165419070981443	NaN	60.9718894958496
145	123.242469787598	-22.2122688293457	6.16264820098877	0.00646266713738441	0.00711201597005129	0.00126787810586393	-0.000355493422830477	NaN	61.6212348937988
146	123.242469787598	-22.8616180419922	6.16264820098877	0.0022419011220336	0.0158782228827477	0.00289124972186983	0.00678734155371785	NaN	61.6212348937988
147	121.943778991699	-21.8875942230225	5.64316940307617	0.00938473641872406	0.0165275707840919	0.00646266713738441	0.00483929552137852	NaN	60.9718894958496
148	121.294425964355	-22.2122688293457	5.70810413360596	0.0132808275520802	0.0155535480007529	-0.00717365415766835	0.0022419011220336	NaN	60.6472129821777
149	121.943778991699	-22.5369434356689	5.83797359466553	0.000943203864153475	0.0126314787194133	-0.000680167751852423	-0.00490093370899558	NaN	60.9718894958496
150	120.645080566406	-22.2122688293457	5.83797359466553	-0.00555028254166245	0.00418994715437293	-0.00425158534198999	0.00191722682211548	NaN	60.3225402832031
151	121.943778991699	-21.8875942230225	6.87693166732788	0.0022419011220336	0.00354059832170606	-0.00230353930965066	0.000943203864153475	NaN	60.9718894958496
152	120.645080566406	-22.2122688293457	5.57823419570923	0.00191722682211548	0.00873538758605719	0.0022419011220336	0.00743668992072344	NaN	60.3225402832031
153	122.593124389648	-22.8616180419922	5.64316940307617	-0.00652430532500148	0.0165275707840919	-0.00782300252467394	0.00418994715437293	NaN	61.2965621948242
154	122.593124389648	-23.1862907409668	5.96784353256226	-0.0133424662053585	-3.08191010844894e-05	-0.00457625929266214	0.00126787810586393	NaN	61.2965621948242
155	121.943778991699	-22.2122688293457	5.77303886413574	-0.00879702530801296	-0.0139918150380254	-0.00132951640989631	0.00159255252219737	NaN	60.9718894958496
156	121.943778991699	-23.51096534729	6.16264820098877	-0.0175632312893867	-0.0100957229733467	-0.00425158534198999	0.00711201597005129	NaN	60.9718894958496
157	120.645080566406	-21.8875942230225	6.03277826309204	-0.00587495695799589	-0.00652430532500148	0.00256657530553639	0.0022419011220336	NaN	60.3225402832031
158	119.346382141113	-22.5369434356689	5.83797359466553	-0.0100957229733467	0.00970941036939621	-0.00847235135734081	0.00386527273803949	NaN	59.6731910705566
159	120.645080566406	-23.51096534729	5.96784353256226	-0.00425158534198999	-0.00457625929266214	0.00321592413820326	-0.000680167751852423	NaN	60.3225402832031
160	120.645080566406	-22.8616180419922	6.03277826309204	-0.0143164889886975	0.000943203864153475	-0.00295288790948689	0.00159255252219737	NaN	60.3225402832031
161	119.995727539063	-22.5369434356689	5.64316940307617	-0.0117190945893526	-0.00132951640989631	-0.000680167751852423	0.00159255252219737	NaN	59.9978637695313
162	119.995727539063	-22.5369434356689	5.64316940307617	-0.017887907102704	0.00808603875339031	0.00354059832170606	0.00613799272105098	NaN	59.9978637695313
163	121.294425964355	-22.2122688293457	5.96784353256226	0.00386527273803949	0.00548864435404539	-0.00814767740666866	-0.0026282137259841	NaN	60.6472129821777
164	119.995727539063	-23.1862907409668	5.96784353256226	-0.00457625929266214	0.01100810803473	0.000618529506027699	0.000293855206109583	NaN	59.9978637695313
165	120.645080566406	-22.2122688293457	5.64316940307617	-0.00165419070981443	0.00873538758605719	-0.00165419070981443	-0.00490093370899558	NaN	60.3225402832031
166	119.995727539063	-23.1862907409668	6.8119969367981	-0.0026282137259841	0.0213976856321096	0.00191722682211548	0.00451462110504508	NaN	59.9978637695313
167	121.294425964355	-23.51096534729	5.83797359466553	0.0100340843200684	0.0165275707840919	0.00191722682211548	-0.000355493422830477	NaN	60.6472129821777
168	118.69702911377	-22.5369434356689	5.70810413360596	-0.00100484199356288	0.0136055024340749	-0.00197886489331722	0.00126787810586393	NaN	59.3485145568848
169	119.346382141113	-22.2122688293457	5.70810413360596	0.000618529506027699	0.00906006153672934	0.00191722682211548	0.000943203864153475	NaN	59.6731910705566
170	118.69702911377	-22.5369434356689	5.57823419570923	-0.0146411629393697	0.00289124972186983	-0.0026282137259841	0.00191722682211548	NaN	59.3485145568848
171	118.69702911377	-21.8875942230225	5.64316940307617	0.000618529506027699	0.00451462110504508	-0.00165419070981443	0.0022419011220336	NaN	59.3485145568848
172	119.995727539063	-23.1862907409668	5.96784353256226	-0.00165419070981443	-0.00100484199356288	0.0022419011220336	0.00581331877037883	NaN	59.9978637695313
173	121.294425964355	-23.1862907409668	6.03277826309204	0.00938473641872406	0.00970941036939621	-0.00522560812532902	-0.00555028254166245	NaN	60.6472129821777
174	119.346382141113	-23.1862907409668	6.16264820098877	-0.0104203969240189	0.0022419011220336	0.00126787810586393	-0.00587495695799589	NaN	59.6731910705566
175	119.346382141113	-21.8875942230225	5.77303886413574	-0.0182125810533762	-0.0224333461374044	0.00451462110504508	-0.00295288790948689	NaN	59.6731910705566
176	119.346382141113	-24.1603145599365	6.09771347045898	-0.0172385573387146	-0.0208099745213985	0.00386527273803949	0.00581331877037883	NaN	59.6731910705566
177	120.645080566406	-23.1862907409668	5.83797359466553	-0.0104203969240189	-0.0376930385828018	0.00321592413820326	-0.00360223650932312	NaN	60.3225402832031
178	118.04768371582	-22.5369434356689	5.77303886413574	-0.00652430532500148	0.0022419011220336	-0.0026282137259841	0.00581331877037883	NaN	59.0238418579102
179	119.995727539063	-22.2122688293457	5.77303886413574	-0.0149658378213644	-0.00360223650932312	0.000943203864153475	-0.00165419070981443	NaN	59.9978637695313
180	119.995727539063	-22.5369434356689	6.03277826309204	-0.00944637414067984	-0.00230353930965066	-0.00425158534198999	-0.00197886489331722	NaN	59.9978637695313
181	120.645080566406	-22.2122688293457	5.96784353256226	-0.0133424662053585	-3.08191010844894e-05	-3.08191010844894e-05	-3.08191010844894e-05	NaN	60.3225402832031
182	120.645080566406	-22.2122688293457	5.64316940307617	0.0149041991680861	0.00256657530553639	0.000943203864153475	0.00613799272105098	NaN	60.3225402832031
183	121.943778991699	-23.1862907409668	5.77303886413574	-0.0104203969240189	0.00191722682211548	-0.00360223650932312	-0.00100484199356288	NaN	60.9718894958496
184	119.995727539063	-22.8616180419922	5.90290880203247	0.00581331877037883	0.0162028968334198	0.00321592413820326	-3.08191010844894e-05	NaN	59.9978637695313
185	121.294425964355	-21.8875942230225	5.70810413360596	0.00776136433705688	0.00386527273803949	-0.00425158534198999	0.000943203864153475	NaN	60.6472129821777
186	121.294425964355	-22.8616180419922	6.03277826309204	0.00483929552137852	0.01847561635077	0.00126787810586393	0.00743668992072344	NaN	60.6472129821777
187	122.593124389648	-22.8616180419922	6.22758293151855	0.0230210572481155	0.0236704051494598	0.0022419011220336	-0.00425158534198999	NaN	61.2965621948242
188	123.242469787598	-23.8356399536133	5.96784353256226	0.0022419011220336	0.0145795252174139	-0.00555028254166245	-0.00295288790948689	NaN	61.6212348937988
189	121.943778991699	-23.1862907409668	5.57823419570923	0.00841071270406246	0.0136055024340749	0.00808603875339031	-0.00749832857400179	NaN	60.9718894958496
190	121.943778991699	-23.8356399536133	5.83797359466553	0.00289124972186983	0.00418994715437293	0.00126787810586393	0.000618529506027699	NaN	60.9718894958496
191	123.242469787598	-22.8616180419922	6.03277826309204	0.000618529506027699	0.00581331877037883	0.0175015944987535	0.00516396993771195	NaN	61.6212348937988
192	123.242469787598	-23.1862907409668	6.29251766204834	-0.0110697457566857	0.00906006153672934	0.00516396993771195	-0.00100484199356288	NaN	61.6212348937988
193	121.943778991699	-22.5369434356689	6.29251766204834	0.00970941036939621	0.00386527273803949	-0.00100484199356288	-0.00587495695799589	NaN	60.9718894958496
194	121.943778991699	-22.5369434356689	5.70810413360596	-0.00100484199356288	-0.00457625929266214	-0.0152905117720366	-0.00295288790948689	NaN	60.9718894958496
195	122.593124389648	-21.5629196166992	5.70810413360596	-0.0143164889886975	-0.0195112787187099	-0.00782300252467394	-0.00457625929266214	NaN	61.2965621948242
196	122.593124389648	-22.2122688293457	5.96784353256226	-0.00749832857400179	-0.0123684434220195	-0.0107450718060136	0.00451462110504508	NaN	61.2965621948242
197	123.891822814941	-22.5369434356689	5.90290880203247	-0.00230353930965066	-0.00782300252467394	-0.0123684434220195	0.00516396993771195	NaN	61.9459114074707
198	122.593124389648	-22.5369434356689	5.90290880203247	0.00126787810586393	-0.00977104809135199	-0.0130177913233638	-0.00522560812532902	NaN	61.2965621948242
199	120.645080566406	-22.2122688293457	5.96784353256226	-0.00165419070981443	-0.00327756232582033	-0.0133424662053585	-0.000680167751852423	NaN	60.3225402832031
200	122.593124389648	-23.1862907409668	5.51329946517944	-0.00425158534198999	-0.0113944197073579	-0.00197886489331722	0.000293855206109583	NaN	61.2965621948242
201	121.294425964355	-22.5369434356689	5.64316940307617	-0.0107450718060136	-0.00392691092565656	-0.000680167751852423	0.00159255252219737	NaN	60.6472129821777
202	123.891822814941	-23.51096534729	5.44836473464966	0.00808603875339031	-0.0026282137259841	-3.08191010844894e-05	-0.00425158534198999	NaN	61.9459114074707
203	121.943778991699	-23.1862907409668	5.96784353256226	0.00873538758605719	0.00418994715437293	-0.00360223650932312	-0.00782300252467394	NaN	60.9718894958496
204	121.943778991699	-22.5369434356689	5.96784353256226	0.0116574559360743	0.0207483377307653	0.00873538758605719	-0.0100957229733467	NaN	60.9718894958496
205	123.242469787598	-24.1603145599365	6.22758293151855	0.00808603875339031	0.00906006153672934	0.00776136433705688	-0.00457625929266214	NaN	61.6212348937988
206	121.294425964355	-22.8616180419922	5.57823419570923	0.00970941036939621	0.0123068047687411	0.00289124972186983	0.00321592413820326	NaN	60.6472129821777
207	121.294425964355	-23.51096534729	5.96784353256226	0.0165275707840919	0.0126314787194133	0.020423661917448	0.00386527273803949	NaN	60.6472129821777
208	123.891822814941	-24.4849891662598	6.09771347045898	0.00711201597005129	0.00873538758605719	0.00938473641872406	-0.000680167751852423	NaN	61.9459114074707
209	123.242469787598	-23.8356399536133	6.03277826309204	0.00516396993771195	0.0022419011220336	0.00256657530553639	-0.00360223650932312	NaN	61.6212348937988
210	123.891822814941	-24.4849891662598	6.29251766204834	0.00483929552137852	-0.00197886489331722	-0.000355493422830477	-0.00165419070981443	NaN	61.9459114074707
211	123.242469787598	-23.8356399536133	6.09771347045898	0.00418994715437293	-0.00684897974133492	0.01100810803473	0.00354059832170606	NaN	61.6212348937988
212	122.593124389648	-23.1862907409668	5.70810413360596	0.0123068047687411	-0.000355493422830477	0.0022419011220336	-0.00295288790948689	NaN	61.2965621948242
213	121.294425964355	-22.8616180419922	5.64316940307617	0.000943203864153475	-0.00684897974133492	0.00808603875339031	0.00646266713738441	NaN	60.6472129821777
214	121.294425964355	-23.51096534729	5.70810413360596	-0.00425158534198999	-0.0217839982360601	-0.0152905117720366	-0.000355493422830477	NaN	60.6472129821777
215	122.593124389648	-23.8356399536133	5.77303886413574	-0.00847235135734081	-0.021459324285388	-0.0100957229733467	0.0022419011220336	NaN	61.2965621948242
216	122.593124389648	-24.1603145599365	5.70810413360596	-0.0104203969240189	-0.0253554154187441	-0.00555028254166245	0.00418994715437293	NaN	61.2965621948242
217	123.242469787598	-24.4849891662598	5.70810413360596	-0.00197886489331722	0.00159255252219737	-0.00392691092565656	0.00711201597005129	NaN	61.6212348937988
218	123.891822814941	-24.4849891662598	5.64316940307617	0.000943203864153475	-0.0175632312893867	-0.0100957229733467	0.00906006153672934	NaN	61.9459114074707
219	122.593124389648	-23.1862907409668	5.38343000411987	-0.0100957229733467	-0.0188619289547205	-0.00197886489331722	0.00289124972186983	NaN	61.2965621948242
220	122.593124389648	-23.51096534729	5.70810413360596	-0.00814767740666866	-0.0100957229733467	-0.0126931173726916	-0.00652430532500148	NaN	61.2965621948242
221	123.242469787598	-24.4849891662598	5.77303886413574	0.00483929552137852	-0.0165892094373703	0.00743668992072344	0.00354059832170606	NaN	61.6212348937988
222	124.541168212891	-24.809663772583	6.29251766204834	0.00743668992072344	-0.00749832857400179	-0.00522560812532902	0.00548864435404539	NaN	62.2705841064453
223	122.593124389648	-24.1603145599365	6.16264820098877	0.0132808275520802	0.000293855206109583	-0.00490093370899558	0.00321592413820326	NaN	61.2965621948242
224	123.891822814941	-24.809663772583	5.64316940307617	0.00354059832170606	0.013930176384747	0.00256657530553639	0.00321592413820326	NaN	61.9459114074707
225	122.593124389648	-24.4849891662598	5.77303886413574	0.00354059832170606	0.00646266713738441	0.00678734155371785	-0.00327756232582033	NaN	61.2965621948242
226	121.294425964355	-23.1862907409668	5.44836473464966	0.0103587592020631	0.00516396993771195	0.0123068047687411	0.00418994715437293	NaN	60.6472129821777
227	121.943778991699	-23.1862907409668	5.64316940307617	0.0168522447347641	0.00678734155371785	0.00581331877037883	-0.00100484199356288	NaN	60.9718894958496
228	121.943778991699	-23.8356399536133	6.35745286941528	0.012956153601408	0.012956153601408	0.0113327819854021	0.00289124972186983	NaN	60.9718894958496
229	123.242469787598	-23.51096534729	6.03277826309204	0.00289124972186983	0.00126787810586393	0.00743668992072344	-0.00555028254166245	NaN	61.6212348937988
230	123.891822814941	-24.4849891662598	5.90290880203247	-0.00912170019000769	-0.00197886489331722	0.0152288740500808	0.00483929552137852	NaN	61.9459114074707
231	121.943778991699	-22.8616180419922	5.83797359466553	-0.000680167751852423	-3.08191010844894e-05	0.0132808275520802	0.0022419011220336	NaN	60.9718894958496
232	121.294425964355	-22.8616180419922	5.77303886413574	0.00711201597005129	0.00613799272105098	0.013930176384747	0.00126787810586393	NaN	60.6472129821777
233	121.943778991699	-23.1862907409668	5.90290880203247	-0.0130177913233638	0.00808603875339031	0.00191722682211548	-0.00132951640989631	NaN	60.9718894958496
234	121.943778991699	-23.51096534729	5.90290880203247	0.00191722682211548	-0.00522560812532902	-0.00912170019000769	-3.08191010844894e-05	NaN	60.9718894958496
235	122.593124389648	-23.51096534729	6.03277826309204	-0.0123684434220195	-0.0130177913233638	-0.00425158534198999	0.000618529506027699	NaN	61.2965621948242
236	121.943778991699	-23.51096534729	5.70810413360596	-0.00814767740666866	-0.0195112787187099	-0.0156151866540313	0.0106834331527352	NaN	60.9718894958496
237	121.294425964355	-22.5369434356689	5.96784353256226	-0.00100484199356288	-0.0139918150380254	-0.00782300252467394	0.0100340843200684	NaN	60.6472129821777
238	123.242469787598	-23.8356399536133	5.96784353256226	-0.000355493422830477	0.0149041991680861	-0.0211346503347158	0.000943203864153475	NaN	61.6212348937988
239	123.242469787598	-23.1862907409668	6.22758293151855	-0.00717365415766835	-0.00522560812532902	-0.0159398596733809	-0.00295288790948689	NaN	61.6212348937988
240	123.891822814941	-23.8356399536133	5.96784353256226	-0.00522560812532902	-0.00684897974133492	-0.00165419070981443	-0.0026282137259841	NaN	61.9459114074707
241	123.242469787598	-23.8356399536133	6.68212699890137	-0.00490093370899558	-0.00814767740666866	-0.00717365415766835	0.00906006153672934	NaN	61.6212348937988
242	123.891822814941	-23.51096534729	6.74706172943115	0.00354059832170606	0.000293855206109583	0.00418994715437293	-0.00230353930965066	NaN	61.9459114074707
243	120.645080566406	-22.2122688293457	5.90290880203247	-0.000680167751852423	0.00321592413820326	-0.00132951640989631	-0.00295288790948689	NaN	60.3225402832031
244	123.891822814941	-23.1862907409668	6.03277826309204	0.00548864435404539	0.0126314787194133	-0.00165419070981443	-0.0149658378213644	NaN	61.9459114074707
245	121.943778991699	-23.1862907409668	6.35745286941528	0.00354059832170606	0.0152288740500808	0.0162028968334198	0.00451462110504508	NaN	60.9718894958496
246	122.593124389648	-23.51096534729	6.29251766204834	0.00289124972186983	0.0132808275520802	0.0171769186854362	-0.000355493422830477	NaN	61.2965621948242
247	121.294425964355	-22.2122688293457	5.77303886413574	0.0175015944987535	0.0132808275520802	0.0217223595827818	0.00548864435404539	NaN	60.6472129821777
248	121.294425964355	-22.2122688293457	5.51329946517944	0.0152288740500808	0.00970941036939621	0.0022419011220336	-0.00425158534198999	NaN	60.6472129821777
249	121.294425964355	-22.2122688293457	5.83797359466553	0.0106834331527352	0.0100340843200684	0.0116574559360743	-0.00717365415766835	NaN	60.6472129821777
250	121.943778991699	-22.5369434356689	5.57823419570923	0.00386527273803949	0.00321592413820326	0.000618529506027699	-3.08191010844894e-05	NaN	60.9718894958496
251	121.943778991699	-22.5369434356689	5.90290880203247	0.00873538758605719	0.000618529506027699	0.012956153601408	0.00289124972186983	NaN	60.9718894958496
252	121.943778991699	-22.8616180419922	6.03277826309204	0.00906006153672934	0.00581331877037883	0.00776136433705688	-0.00197886489331722	NaN	60.9718894958496
253	123.242469787598	-22.5369434356689	5.70810413360596	0.00418994715437293	-3.08191010844894e-05	-0.00425158534198999	0.00159255252219737	NaN	61.6212348937988
254	123.242469787598	-23.1862907409668	5.25356006622314	-0.00717365415766835	-0.00522560812532902	-0.0146411629393697	-0.00327756232582033	NaN	61.6212348937988
255	123.242469787598	-23.1862907409668	5.77303886413574	-0.0110697457566857	-0.0130177913233638	-0.0117190945893526	0.00256657530553639	NaN	61.6212348937988
256	123.242469787598	-23.1862907409668	5.51329946517944	-0.00977104809135199	-0.0188619289547205	-0.00457625929266214	0.0022419011220336	NaN	61.6212348937988
257	121.294425964355	-22.2122688293457	5.57823419570923	-0.00879702530801296	-0.0295761823654175	-0.00295288790948689	0.00841071270406246	NaN	60.6472129821777
258	123.242469787598	-23.51096534729	5.96784353256226	0.00321592413820326	0.00159255252219737	-0.0110697457566857	-0.00327756232582033	NaN	61.6212348937988
259	123.242469787598	-23.8356399536133	5.77303886413574	0.00126787810586393	0.00354059832170606	-0.0165892094373703	0.00321592413820326	NaN	61.6212348937988
260	122.593124389648	-23.51096534729	5.77303886413574	-0.00360223650932312	-0.00295288790948689	-0.00490093370899558	-0.00360223650932312	NaN	61.2965621948242
261	122.593124389648	-22.8616180419922	5.96784353256226	-0.0100957229733467	-0.00100484199356288	-0.00132951640989631	0.00516396993771195	NaN	61.2965621948242
262	123.242469787598	-23.1862907409668	5.96784353256226	0.00646266713738441	0.00159255252219737	0.00126787810586393	0.00678734155371785	NaN	61.6212348937988
263	121.943778991699	-22.8616180419922	5.96784353256226	0.0152288740500808	0.000618529506027699	-0.000355493422830477	0.00386527273803949	NaN	60.9718894958496
264	123.242469787598	-23.8356399536133	5.96784353256226	0.00646266713738441	0.0100340843200684	-0.00197886489331722	-0.00392691092565656	NaN	61.6212348937988
265	121.943778991699	-22.5369434356689	5.64316940307617	0.0106834331527352	0.0207483377307653	0.0175015944987535	0.00581331877037883	NaN	60.9718894958496
266	123.242469787598	-23.51096534729	5.83797359466553	0.00711201597005129	0.00970941036939621	0.0126314787194133	-0.00132951640989631	NaN	61.6212348937988
267	122.593124389648	-22.5369434356689	5.70810413360596	0.01847561635077	0.0197743140161037	0.00841071270406246	0.00418994715437293	NaN	61.2965621948242
268	121.943778991699	-21.5629196166992	5.70810413360596	0.00938473641872406	0.0152288740500808	0.00289124972186983	-0.00587495695799589	NaN	60.9718894958496
269	122.593124389648	-22.5369434356689	5.83797359466553	0.00126787810586393	0.00289124972186983	-0.00490093370899558	-0.00295288790948689	NaN	61.2965621948242
270	121.943778991699	-21.8875942230225	5.96784353256226	0.00548864435404539	0.00451462110504508	0.000618529506027699	-0.00587495695799589	NaN	60.9718894958496
271	122.593124389648	-22.5369434356689	5.90290880203247	0.000943203864153475	0.00548864435404539	0.00289124972186983	0.00516396993771195	NaN	61.2965621948242
272	123.242469787598	-22.8616180419922	5.83797359466553	0.00678734155371785	0.00548864435404539	0.00516396993771195	0.00191722682211548	NaN	61.6212348937988
273	122.593124389648	-24.1603145599365	5.64316940307617	0.000293855206109583	0.00776136433705688	-0.00619963090866804	0.00646266713738441	NaN	61.2965621948242
274	123.242469787598	-23.1862907409668	6.09771347045898	0.00289124972186983	-0.00132951640989631	-0.0146411629393697	-0.0026282137259841	NaN	61.6212348937988
275	121.943778991699	-22.8616180419922	6.16264820098877	-0.00847235135734081	-0.0159398596733809	-0.0133424662053585	-0.00230353930965066	NaN	60.9718894958496
276	123.891822814941	-23.51096534729	5.96784353256226	-0.00847235135734081	-0.0136671401560307	-0.0113944197073579	0.00418994715437293	NaN	61.9459114074707
277	121.943778991699	-22.2122688293457	5.70810413360596	0.00126787810586393	-0.0133424662053585	-0.0136671401560307	0.00483929552137852	NaN	60.9718894958496
278	122.593124389648	-22.5369434356689	5.83797359466553	0.00451462110504508	0.0149041991680861	-0.00522560812532902	-0.00360223650932312	NaN	61.2965621948242
279	123.891822814941	-23.51096534729	5.90290880203247	-0.00944637414067984	-0.00587495695799589	-0.0182125810533762	-0.00717365415766835	NaN	61.9459114074707
280	123.891822814941	-22.8616180419922	5.90290880203247	0.000293855206109583	0.00126787810586393	0.00126787810586393	-0.00295288790948689	NaN	61.9459114074707
281	123.891822814941	-23.8356399536133	5.96784353256226	-0.00587495695799589	-0.00782300252467394	-0.0130177913233638	0.00126787810586393	NaN	61.9459114074707
282	121.943778991699	-22.8616180419922	6.16264820098877	-0.00684897974133492	0.00646266713738441	0.000618529506027699	-0.000355493422830477	NaN	60.9718894958496
283	121.943778991699	-22.2122688293457	5.44836473464966	0.00743668992072344	0.00386527273803949	-0.00587495695799589	0.000618529506027699	NaN	60.9718894958496
284	123.242469787598	-23.1862907409668	5.70810413360596	0.0152288740500808	0.0123068047687411	-0.00197886489331722	-0.00165419070981443	NaN	61.6212348937988
285	122.593124389648	-22.8616180419922	5.51329946517944	0.00418994715437293	0.0132808275520802	0.0132808275520802	-0.00230353930965066	NaN	61.2965621948242
286	123.242469787598	-23.1862907409668	5.70810413360596	0.00873538758605719	0.0145795252174139	0.00711201597005129	0.00418994715437293	NaN	61.6212348937988
287	123.891822814941	-23.8356399536133	5.77303886413574	0.0152288740500808	0.012956153601408	0.00711201597005129	0.00354059832170606	NaN	61.9459114074707
288	121.943778991699	-21.8875942230225	5.64316940307617	0.0158782228827477	0.011982130818069	0.00581331877037883	-0.0026282137259841	NaN	60.9718894958496
289	121.943778991699	-22.8616180419922	5.25356006622314	0.00581331877037883	0.00808603875339031	-0.0136671401560307	-0.00652430532500148	NaN	60.9718894958496
290	121.294425964355	-22.5369434356689	5.44836473464966	0.00354059832170606	0.000943203864153475	0.00483929552137852	-0.0026282137259841	NaN	60.6472129821777
291	124.541168212891	-23.1862907409668	5.25356006622314	-0.00490093370899558	-0.00100484199356288	-0.000680167751852423	-0.000680167751852423	NaN	62.2705841064453
292	123.242469787598	-23.51096534729	5.51329946517944	0.00776136433705688	0.012956153601408	0.00418994715437293	0.00776136433705688	NaN	61.6212348937988
293	123.891822814941	-23.8356399536133	5.83797359466553	0.00354059832170606	0.0132808275520802	-0.00684897974133492	-3.08191010844894e-05	NaN	61.9459114074707
294	123.242469787598	-23.51096534729	6.09771347045898	-0.0107450718060136	-0.00457625929266214	-0.0191866029053926	-0.000680167751852423	NaN	61.6212348937988
295	122.593124389648	-22.5369434356689	5.44836473464966	-0.00944637414067984	-0.0156151866540313	-0.0204853005707264	-3.08191010844894e-05	NaN	61.2965621948242
296	123.242469787598	-23.8356399536133	5.70810413360596	-0.0139918150380254	-0.0117190945893526	-0.0156151866540313	-0.00132951640989631	NaN	61.6212348937988
297	122.593124389648	-22.8616180419922	5.64316940307617	0.00354059832170606	-0.00814767740666866	-0.0123684434220195	0.00386527273803949	NaN	61.2965621948242
298	121.294425964355	-22.8616180419922	5.70810413360596	0.00159255252219737	-0.0117190945893526	-0.0123684434220195	0.000293855206109583	NaN	60.6472129821777
299	124.541168212891	-23.8356399536133	5.83797359466553	-0.00587495695799589	0.000943203864153475	-0.0159398596733809	-0.000680167751852423	NaN	62.2705841064453
300	123.891822814941	-23.1862907409668	6.03277826309204	-0.00522560812532902	-0.000355493422830477	-0.00132951640989631	-0.00230353930965066	NaN	61.9459114074707
301	123.891822814941	-23.1862907409668	5.70810413360596	-0.0156151866540313	-0.00684897974133492	-0.00684897974133492	0.00906006153672934	NaN	61.9459114074707
302	121.943778991699	-22.5369434356689	6.29251766204834	-0.00522560812532902	0.000943203864153475	-0.00360223650932312	0.00873538758605719	NaN	60.9718894958496
303	121.943778991699	-22.5369434356689	6.16264820098877	-0.0126931173726916	-0.00327756232582033	-0.0188619289547205	-0.00425158534198999	NaN	60.9718894958496
304	121.943778991699	-21.8875942230225	6.35745286941528	-3.08191010844894e-05	0.0136055024340749	0.00938473641872406	0.000618529506027699	NaN	60.9718894958496
305	122.593124389648	-22.8616180419922	5.57823419570923	0.00646266713738441	0.00776136433705688	0.00678734155371785	-0.00100484199356288	NaN	61.2965621948242
306	121.294425964355	-23.1862907409668	6.61719226837158	0.0145795252174139	0.0132808275520802	0.00808603875339031	0.00483929552137852	NaN	60.6472129821777
307	123.891822814941	-23.1862907409668	6.42238759994507	0.0155535480007529	0.0213976856321096	0.0178262684494257	0.0106834331527352	NaN	61.9459114074707
308	123.891822814941	-23.1862907409668	5.57823419570923	0.00938473641872406	0.0194496400654316	0.00159255252219737	0.00354059832170606	NaN	61.9459114074707
309	123.891822814941	-22.8616180419922	5.64316940307617	0.00938473641872406	0.00516396993771195	-0.00132951640989631	-0.00490093370899558	NaN	61.9459114074707
310	123.242469787598	-23.51096534729	5.57823419570923	0.00646266713738441	0.00418994715437293	0.00483929552137852	-0.000680167751852423	NaN	61.6212348937988
311	123.891822814941	-23.8356399536133	6.03277826309204	0.00418994715437293	0.00418994715437293	0.00678734155371785	0.00613799272105098	NaN	61.9459114074707
312	123.242469787598	-22.8616180419922	6.16264820098877	0.00970941036939621	0.00483929552137852	-0.00392691092565656	0.00289124972186983	NaN	61.6212348937988
313	123.242469787598	-23.51096534729	5.77303886413574	0.0171769186854362	0.00970941036939621	-0.00684897974133492	-0.000680167751852423	NaN	61.6212348937988
314	123.242469787598	-23.8356399536133	5.64316940307617	-0.00425158534198999	-0.0149658378213644	-0.0221086721867323	-0.00717365415766835	NaN	61.6212348937988
315	122.593124389648	-22.5369434356689	5.31849479675293	-0.00555028254166245	0.0158782228827477	-0.00977104809135199	-0.00165419070981443	NaN	61.2965621948242
316	122.593124389648	-23.8356399536133	5.83797359466553	-0.0172385573387146	-0.017887907102704	-0.0104203969240189	0.00516396993771195	NaN	61.2965621948242
317	121.943778991699	-21.8875942230225	5.83797359466553	-0.00847235135734081	-0.00977104809135199	-0.0143164889886975	0.00191722682211548	NaN	60.9718894958496
318	120.645080566406	-22.2122688293457	5.83797359466553	0.0022419011220336	0.00516396993771195	-0.0169138833880424	-0.00100484199356288	NaN	60.3225402832031
319	123.242469787598	-23.51096534729	5.44836473464966	-0.00100484199356288	-0.00782300252467394	-0.0208099745213985	-0.00652430532500148	NaN	61.6212348937988
320	122.593124389648	-22.8616180419922	5.44836473464966	-0.00132951640989631	-0.0113944197073579	-0.00392691092565656	-0.000355493422830477	NaN	61.2965621948242
321	123.242469787598	-23.1862907409668	5.64316940307617	0.00126787810586393	-0.00749832857400179	-0.00944637414067984	0.00126787810586393	NaN	61.6212348937988
322	122.593124389648	-22.2122688293457	5.38343000411987	-0.000355493422830477	0.00581331877037883	0.00743668992072344	0.00418994715437293	NaN	61.2965621948242
323	119.995727539063	-22.2122688293457	5.57823419570923	0.00841071270406246	0.00321592413820326	-0.0100957229733467	-3.08191010844894e-05	NaN	59.9978637695313
324	120.645080566406	-22.2122688293457	5.77303886413574	0.0126314787194133	0.0136055024340749	-0.00295288790948689	-0.00944637414067984	NaN	60.3225402832031
325	123.242469787598	-23.51096534729	5.57823419570923	0.0116574559360743	0.00938473641872406	0.00841071270406246	0.00548864435404539	NaN	61.6212348937988
326	121.294425964355	-22.2122688293457	5.70810413360596	0.0158782228827477	0.00808603875339031	0.00483929552137852	0.00646266713738441	NaN	60.6472129821777
327	123.242469787598	-23.51096534729	5.77303886413574	0.0162028968334198	0.0197743140161037	0.00938473641872406	0.00159255252219737	NaN	61.6212348937988
328	122.593124389648	-23.51096534729	6.09771347045898	0.01100810803473	0.00646266713738441	0.00711201597005129	-0.000355493422830477	NaN	61.2965621948242
329	122.593124389648	-23.51096534729	6.29251766204834	0.00938473641872406	0.00841071270406246	-0.00684897974133492	-0.00749832857400179	NaN	61.2965621948242
330	123.242469787598	-23.1862907409668	6.09771347045898	0.00548864435404539	0.00516396993771195	0.000618529506027699	0.00743668992072344	NaN	61.6212348937988
331	121.943778991699	-23.1862907409668	5.90290880203247	0.00678734155371785	-0.000680167751852423	0.000943203864153475	-0.00652430532500148	NaN	60.9718894958496
332	121.943778991699	-22.2122688293457	5.64316940307617	0.0116574559360743	0.00873538758605719	0.00386527273803949	0.00776136433705688	NaN	60.9718894958496
333	121.943778991699	-23.51096534729	5.96784353256226	0.0178262684494257	0.00191722682211548	0.000943203864153475	-0.00295288790948689	NaN	60.9718894958496
334	121.943778991699	-23.1862907409668	6.29251766204834	0.00548864435404539	-0.00652430532500148	-0.0156151866540313	-0.00619963090866804	NaN	60.9718894958496
335	120.645080566406	-22.2122688293457	6.09771347045898	0.00646266713738441	-0.0159398596733809	-0.0169138833880424	-0.00522560812532902	NaN	60.3225402832031
336	122.593124389648	-23.51096534729	6.09771347045898	-0.0120437685400248	-0.0156151866540313	0.000293855206109583	0.00451462110504508	NaN	61.2965621948242
337	123.242469787598	-23.51096534729	5.44836473464966	-0.00490093370899558	-0.00879702530801296	-0.0149658378213644	0.00159255252219737	NaN	61.6212348937988
338	119.995727539063	-22.5369434356689	5.51329946517944	-0.00197886489331722	-0.0172385573387146	-0.0143164889886975	0.00808603875339031	NaN	59.9978637695313
339	121.294425964355	-22.8616180419922	5.77303886413574	0.00646266713738441	-0.00165419070981443	-0.00555028254166245	-0.0026282137259841	NaN	60.6472129821777
340	120.645080566406	-22.5369434356689	6.03277826309204	0.0168522447347641	0.00126787810586393	-0.0120437685400248	-0.00652430532500148	NaN	60.3225402832031
341	120.645080566406	-22.5369434356689	6.09771347045898	-0.0104203969240189	-0.00295288790948689	-0.00230353930965066	0.000943203864153475	NaN	60.3225402832031
342	119.995727539063	-22.2122688293457	5.77303886413574	-3.08191010844894e-05	0.000293855206109583	-0.0026282137259841	-0.00425158534198999	NaN	59.9978637695313
343	123.242469787598	-23.1862907409668	5.57823419570923	-0.00425158534198999	0.00808603875339031	-0.00814767740666866	-0.00555028254166245	NaN	61.6212348937988
344	120.645080566406	-21.8875942230225	5.57823419570923	0.00483929552137852	0.0136055024340749	-0.00197886489331722	-0.00132951640989631	NaN	60.3225402832031
345	122.593124389648	-23.1862907409668	5.64316940307617	0.00126787810586393	0.0142548503354192	0.00873538758605719	0.00126787810586393	NaN	61.2965621948242
346	119.995727539063	-22.2122688293457	5.64316940307617	0.00386527273803949	0.0149041991680861	0.01847561635077	0.00548864435404539	NaN	59.9978637695313
347	119.995727539063	-22.2122688293457	5.83797359466553	0.0145795252174139	0.0223717093467712	0.0126314787194133	0.00126787810586393	NaN	59.9978637695313
348	121.943778991699	-23.51096534729	6.09771347045898	0.00159255252219737	0.0145795252174139	0.00613799272105098	-0.00327756232582033	NaN	60.9718894958496
349	120.645080566406	-22.5369434356689	5.96784353256226	0.013930176384747	0.00256657530553639	0.00159255252219737	-0.00165419070981443	NaN	60.3225402832031
350	121.294425964355	-23.51096534729	5.64316940307617	-0.00230353930965066	0.00613799272105098	0.00451462110504508	0.00289124972186983	NaN	60.6472129821777
351	119.995727539063	-22.5369434356689	5.70810413360596	0.00191722682211548	-0.000355493422830477	0.00678734155371785	0.0022419011220336	NaN	59.9978637695313
352	118.69702911377	-22.2122688293457	5.70810413360596	0.00808603875339031	0.00776136433705688	0.00483929552137852	0.0022419011220336	NaN	59.3485145568848
353	118.69702911377	-21.8875942230225	6.03277826309204	0.00126787810586393	0.00906006153672934	0.00808603875339031	-0.00619963090866804	NaN	59.3485145568848
354	119.995727539063	-21.8875942230225	5.96784353256226	-0.0211346503347158	-0.00944637414067984	-0.0195112787187099	-0.00392691092565656	NaN	59.9978637695313
355	119.346382141113	-21.8875942230225	5.70810413360596	-0.0136671401560307	-0.0165892094373703	-0.0123684434220195	-0.000680167751852423	NaN	59.6731910705566
356	119.346382141113	-23.1862907409668	6.03277826309204	-0.0198359526693821	-0.0133424662053585	-0.00847235135734081	0.00548864435404539	NaN	59.6731910705566
357	119.995727539063	-22.5369434356689	5.90290880203247	-0.00749832857400179	0.00321592413820326	-0.00977104809135199	-0.00490093370899558	NaN	59.9978637695313
358	118.04768371582	-22.2122688293457	6.03277826309204	-0.00782300252467394	-0.0172385573387146	-0.0123684434220195	0.00873538758605719	NaN	59.0238418579102
359	118.69702911377	-21.8875942230225	5.90290880203247	-0.00977104809135199	0.00646266713738441	-0.0117190945893526	-0.00165419070981443	NaN	59.3485145568848
360	118.04768371582	-22.5369434356689	5.77303886413574	-0.0143164889886975	-0.00879702530801296	-0.00782300252467394	0.00354059832170606	NaN	59.0238418579102
361	118.69702911377	-21.5629196166992	5.83797359466553	-0.0104203969240189	-0.00587495695799589	-0.00360223650932312	0.000293855206109583	NaN	59.3485145568848
362	119.346382141113	-21.5629196166992	5.77303886413574	-0.0191866029053926	-0.00392691092565656	-0.00879702530801296	0.00548864435404539	NaN	59.6731910705566
363	118.69702911377	-21.238245010376	5.83797359466553	-0.0136671401560307	0.00646266713738441	-0.00555028254166245	-0.00327756232582033	NaN	59.3485145568848
364	118.69702911377	-22.2122688293457	5.96784353256226	-0.00327756232582033	0.0103587592020631	-0.00197886489331722	-0.00782300252467394	NaN	59.3485145568848
365	119.995727539063	-22.5369434356689	6.29251766204834	0.00159255252219737	0.0155535480007529	0.0116574559360743	-0.00230353930965066	NaN	59.9978637695313
366	118.04768371582	-21.5629196166992	5.77303886413574	-0.00522560812532902	0.0100340843200684	0.0152288740500808	0.0162028968334198	NaN	59.0238418579102
367	117.398338317871	-21.8875942230225	5.64316940307617	0.013930176384747	0.0210730116814375	0.00386527273803949	-0.00100484199356288	NaN	58.6991691589355
368	119.346382141113	-22.2122688293457	6.22758293151855	0.00321592413820326	0.0175015944987535	0.0191249661147594	0.00289124972186983	NaN	59.6731910705566
369	118.69702911377	-22.2122688293457	6.16264820098877	-0.00425158534198999	0.00873538758605719	-0.00490093370899558	-0.00360223650932312	NaN	59.3485145568848
370	119.346382141113	-21.8875942230225	6.29251766204834	-0.00652430532500148	0.00581331877037883	-0.00425158534198999	0.0022419011220336	NaN	59.6731910705566
371	118.69702911377	-21.238245010376	6.03277826309204	0.000293855206109583	0.00321592413820326	0.00548864435404539	0.000293855206109583	NaN	59.3485145568848
372	119.995727539063	-22.2122688293457	5.64316940307617	0.000293855206109583	0.00321592413820326	-0.000680167751852423	0.00159255252219737	NaN	59.9978637695313
373	118.69702911377	-20.9135704040527	5.96784353256226	0.00321592413820326	0.00613799272105098	-0.00425158534198999	-3.08191010844894e-05	NaN	59.3485145568848
374	118.04768371582	-21.8875942230225	5.96784353256226	-0.0162645354866982	-0.00327756232582033	-0.0201606266200542	-0.00230353930965066	NaN	59.0238418579102
375	119.995727539063	-21.8875942230225	5.96784353256226	-0.0191866029053926	-0.00360223650932312	-0.0198359526693821	0.00451462110504508	NaN	59.9978637695313
376	118.69702911377	-22.5369434356689	7.00680112838745	-0.0136671401560307	-0.00652430532500148	-0.0201606266200542	0.00126787810586393	NaN	59.3485145568848
377	119.995727539063	-22.2122688293457	6.68212699890137	-0.0204853005707264	-0.0260047651827335	-0.0120437685400248	0.00581331877037883	NaN	59.9978637695313
378	119.346382141113	-21.5629196166992	5.64316940307617	-0.00944637414067984	0.00191722682211548	-0.0146411629393697	0.00289124972186983	NaN	59.6731910705566
379	117.398338317871	-21.238245010376	5.38343000411987	0.00386527273803949	-0.00749832857400179	-0.00425158534198999	-0.00490093370899558	NaN	58.6991691589355
380	119.346382141113	-21.5629196166992	5.51329946517944	0.00451462110504508	-0.00360223650932312	-0.00944637414067984	0.00483929552137852	NaN	59.6731910705566
381	118.69702911377	-20.5888977050781	5.83797359466553	-0.0286021586507559	-0.00327756232582033	0.000293855206109583	0.00451462110504508	NaN	59.3485145568848
382	119.346382141113	-21.8875942230225	6.03277826309204	-0.0208099745213985	-0.00749832857400179	-0.0110697457566857	0.00483929552137852	NaN	59.6731910705566
383	119.995727539063	-21.8875942230225	5.77303886413574	0.00256657530553639	0.00906006153672934	-0.00522560812532902	-0.00197886489331722	NaN	59.9978637695313
384	119.995727539063	-22.2122688293457	5.70810413360596	0.00516396993771195	0.00646266713738441	-0.00230353930965066	-0.00132951640989631	NaN	59.9978637695313
385	121.294425964355	-22.2122688293457	5.96784353256226	0.00743668992072344	0.0152288740500808	0.00808603875339031	0.00159255252219737	NaN	60.6472129821777
386	119.995727539063	-21.5629196166992	5.77303886413574	0.00321592413820326	0.00841071270406246	0.0162028968334198	0.00646266713738441	NaN	59.9978637695313
387	119.346382141113	-21.5629196166992	5.90290880203247	0.0123068047687411	0.0155535480007529	0.0158782228827477	-3.08191010844894e-05	NaN	59.6731910705566
388	120.645080566406	-22.5369434356689	6.48732233047485	0.00776136433705688	0.0155535480007529	0.00711201597005129	0.00386527273803949	NaN	60.3225402832031
389	119.995727539063	-21.8875942230225	6.16264820098877	0.00354059832170606	0.00516396993771195	0.00646266713738441	-0.000680167751852423	NaN	59.9978637695313
390	120.645080566406	-22.5369434356689	5.57823419570923	0.00808603875339031	0.00581331877037883	-0.00392691092565656	-3.08191010844894e-05	NaN	60.3225402832031
391	120.645080566406	-21.8875942230225	6.5522575378418	0.00451462110504508	0.00386527273803949	-3.08191010844894e-05	0.00321592413820326	NaN	60.3225402832031
392	121.294425964355	-21.8875942230225	5.77303886413574	0.00418994715437293	0.00711201597005129	-0.000355493422830477	0.00711201597005129	NaN	60.6472129821777
393	119.995727539063	-21.8875942230225	5.77303886413574	0.00548864435404539	0.00906006153672934	0.00646266713738441	-3.08191010844894e-05	NaN	59.9978637695313
394	121.294425964355	-21.8875942230225	6.22758293151855	0.000943203864153475	-3.08191010844894e-05	-0.017887907102704	-0.00522560812532902	NaN	60.6472129821777
395	121.943778991699	-22.8616180419922	5.83797359466553	-0.0139918150380254	0.00386527273803949	-0.0149658378213644	-3.08191010844894e-05	NaN	60.9718894958496
396	122.593124389648	-21.5629196166992	5.77303886413574	-0.0143164889886975	-0.0208099745213985	0.00386527273803949	0.00354059832170606	NaN	61.2965621948242
397	122.593124389648	-22.2122688293457	5.83797359466553	-0.0100957229733467	-0.0120437685400248	-0.00684897974133492	0.000293855206109583	NaN	61.2965621948242
398	120.645080566406	-21.238245010376	5.77303886413574	-0.00879702530801296	0.00289124972186983	-0.0123684434220195	0.00678734155371785	NaN	60.3225402832031
399	119.995727539063	-21.238245010376	5.83797359466553	-0.00619963090866804	-0.000680167751852423	-0.0104203969240189	-0.00522560812532902	NaN	59.9978637695313
400	121.294425964355	-21.8875942230225	5.96784353256226	-0.0195112787187099	-0.00165419070981443	-0.00977104809135199	-3.08191010844894e-05	NaN	60.6472129821777
401	119.995727539063	-22.2122688293457	5.57823419570923	-0.00847235135734081	-0.00230353930965066	-0.00879702530801296	0.00613799272105098	NaN	59.9978637695313
402	120.645080566406	-21.8875942230225	5.64316940307617	-0.0208099745213985	-0.00230353930965066	-0.00100484199356288	0.00873538758605719	NaN	60.3225402832031
403	122.593124389648	-22.2122688293457	5.83797359466553	0.0113327819854021	0.00354059832170606	-0.00522560812532902	-0.000680167751852423	NaN	61.2965621948242
404	122.593124389648	-23.1862907409668	5.90290880203247	0.01100810803473	0.013930176384747	0.0022419011220336	-0.00230353930965066	NaN	61.2965621948242
405	122.593124389648	-22.5369434356689	6.16264820098877	0.00808603875339031	0.011982130818069	0.00548864435404539	-0.00295288790948689	NaN	61.2965621948242
406	122.593124389648	-22.2122688293457	6.09771347045898	0.012956153601408	0.0145795252174139	0.0145795252174139	0.00743668992072344	NaN	61.2965621948242
407	120.645080566406	-22.2122688293457	5.77303886413574	0.0106834331527352	0.0158782228827477	0.0100340843200684	0.0103587592020631	NaN	60.3225402832031
408	122.593124389648	-22.2122688293457	5.70810413360596	0.0149041991680861	0.0149041991680861	0.00906006153672934	0.0103587592020631	NaN	61.2965621948242
409	121.294425964355	-21.8875942230225	5.83797359466553	0.0165275707840919	0.00646266713738441	0.00289124972186983	-0.00587495695799589	NaN	60.6472129821777
410	120.645080566406	-21.8875942230225	5.90290880203247	0.00776136433705688	0.00808603875339031	0.00289124972186983	0.000618529506027699	NaN	60.3225402832031
411	121.943778991699	-22.5369434356689	6.03277826309204	0.00873538758605719	-3.08191010844894e-05	0.00191722682211548	0.00938473641872406	NaN	60.9718894958496
412	122.593124389648	-22.5369434356689	6.29251766204834	0.0103587592020631	0.00159255252219737	-0.00230353930965066	-0.00425158534198999	NaN	61.2965621948242
413	121.294425964355	-22.2122688293457	5.70810413360596	0.0136055024340749	0.00678734155371785	0.00126787810586393	-0.000680167751852423	NaN	60.6472129821777
414	121.943778991699	-22.5369434356689	5.57823419570923	-0.00197886489331722	-0.00132951640989631	-0.021459324285388	-0.0113944197073579	NaN	60.9718894958496
415	123.242469787598	-22.8616180419922	6.03277826309204	-0.0204853005707264	-0.0185372550040483	-0.0201606266200542	-0.00230353930965066	NaN	61.6212348937988
416	122.593124389648	-21.8875942230225	5.70810413360596	-0.00814767740666866	-0.0305502042174339	-0.00619963090866804	-0.00100484199356288	NaN	61.2965621948242
417	123.891822814941	-22.8616180419922	5.77303886413574	-0.00814767740666866	-0.00522560812532902	-0.00944637414067984	0.00386527273803949	NaN	61.9459114074707
418	121.943778991699	-22.5369434356689	5.90290880203247	-0.00327756232582033	-0.00132951640989631	-0.0126931173726916	-0.00197886489331722	NaN	60.9718894958496
419	121.943778991699	-22.5369434356689	5.70810413360596	-3.08191010844894e-05	-0.00392691092565656	-3.08191010844894e-05	-0.00555028254166245	NaN	60.9718894958496
420	120.645080566406	-22.2122688293457	5.64316940307617	-0.0198359526693821	-0.00587495695799589	-0.0026282137259841	-0.0026282137259841	NaN	60.3225402832031
421	119.995727539063	-22.5369434356689	5.77303886413574	0.000293855206109583	-0.00425158534198999	0.00613799272105098	0.00613799272105098	NaN	59.9978637695313
422	121.294425964355	-22.2122688293457	5.83797359466553	0.0100340843200684	0.00191722682211548	-0.00197886489331722	-0.00360223650932312	NaN	60.6472129821777
423	122.593124389648	-22.8616180419922	6.09771347045898	0.000293855206109583	0.000618529506027699	0.0022419011220336	0.00613799272105098	NaN	61.2965621948242
424	123.891822814941	-23.1862907409668	6.94186639785767	0.00938473641872406	0.013930176384747	0.00321592413820326	-0.00490093370899558	NaN	61.9459114074707
425	122.593124389648	-23.1862907409668	6.03277826309204	0.00970941036939621	0.0113327819854021	0.011982130818069	-0.000680167751852423	NaN	61.2965621948242
426	122.593124389648	-22.5369434356689	5.64316940307617	0.0100340843200684	0.0100340843200684	0.012956153601408	0.000943203864153475	NaN	61.2965621948242
427	121.294425964355	-22.2122688293457	5.77303886413574	0.0106834331527352	0.0188002903014421	0.00808603875339031	0.000943203864153475	NaN	60.6472129821777
428	121.943778991699	-22.5369434356689	5.70810413360596	0.0152288740500808	0.0106834331527352	0.00191722682211548	-0.00522560812532902	NaN	60.9718894958496
429	122.593124389648	-21.8875942230225	6.03277826309204	-0.000680167751852423	0.0106834331527352	0.00581331877037883	-0.00587495695799589	NaN	61.2965621948242
430	121.943778991699	-22.2122688293457	6.09771347045898	0.00159255252219737	0.00613799272105098	-0.00230353930965066	-0.00132951640989631	NaN	60.9718894958496
431	121.943778991699	-22.5369434356689	5.90290880203247	-0.000355493422830477	0.00354059832170606	0.00711201597005129	-0.00457625929266214	NaN	60.9718894958496
432	123.242469787598	-22.8616180419922	5.77303886413574	0.00451462110504508	0.00581331877037883	0.00126787810586393	-0.000680167751852423	NaN	61.6212348937988
433	120.645080566406	-22.5369434356689	5.90290880203247	0.00289124972186983	0.00483929552137852	-0.00619963090866804	-0.00425158534198999	NaN	60.3225402832031
434	121.294425964355	-22.2122688293457	6.03277826309204	-0.00392691092565656	0.00613799272105098	-0.00230353930965066	-3.08191010844894e-05	NaN	60.6472129821777
435	123.242469787598	-24.1603145599365	6.29251766204834	-0.00457625929266214	-0.0185372550040483	-0.00392691092565656	-0.00619963090866804	NaN	61.6212348937988
436	121.294425964355	-22.2122688293457	5.90290880203247	-0.0130177913233638	-0.0165892094373703	-0.00684897974133492	-0.00165419070981443	NaN	60.6472129821777
437	122.593124389648	-23.51096534729	6.09771347045898	-0.00165419070981443	-0.0136671401560307	-0.00490093370899558	-0.00295288790948689	NaN	61.2965621948242
438	121.294425964355	-22.2122688293457	5.70810413360596	0.00873538758605719	0.00873538758605719	-0.00230353930965066	-0.00684897974133492	NaN	60.6472129821777
439	121.294425964355	-22.5369434356689	5.83797359466553	-0.0026282137259841	-0.00782300252467394	-0.0149658378213644	-0.00782300252467394	NaN	60.6472129821777
440	121.943778991699	-21.8875942230225	5.70810413360596	-0.0107450718060136	-0.000680167751852423	-0.00490093370899558	-0.00230353930965066	NaN	60.9718894958496
441	121.294425964355	-22.5369434356689	5.96784353256226	-0.0026282137259841	-0.00230353930965066	-0.00749832857400179	0.00808603875339031	NaN	60.6472129821777
442	121.943778991699	-22.2122688293457	5.96784353256226	0.0100340843200684	-0.00684897974133492	-0.0104203969240189	-0.00295288790948689	NaN	60.9718894958496
443	123.242469787598	-23.8356399536133	5.90290880203247	0.013930176384747	-3.08191010844894e-05	-0.00522560812532902	0.000618529506027699	NaN	61.6212348937988
444	123.242469787598	-23.51096534729	5.90290880203247	0.00613799272105098	0.01100810803473	0.00613799272105098	-0.00392691092565656	NaN	61.6212348937988
445	123.242469787598	-23.8356399536133	6.03277826309204	0.00548864435404539	0.00938473641872406	0.01100810803473	-3.08191010844894e-05	NaN	61.6212348937988
446	123.891822814941	-23.51096534729	5.77303886413574	0.01847561635077	0.0106834331527352	0.0116574559360743	-0.00295288790948689	NaN	61.9459114074707
447	122.593124389648	-22.5369434356689	5.90290880203247	0.013930176384747	0.0136055024340749	0.00808603875339031	-0.00132951640989631	NaN	61.2965621948242
448	121.943778991699	-22.2122688293457	6.09771347045898	0.0136055024340749	0.00970941036939621	0.00743668992072344	-0.00360223650932312	NaN	60.9718894958496
449	122.593124389648	-22.8616180419922	5.77303886413574	0.01100810803473	0.0136055024340749	-0.00457625929266214	0.00386527273803949	NaN	61.2965621948242
450	121.943778991699	-22.2122688293457	5.70810413360596	-0.000355493422830477	0.00451462110504508	-3.08191010844894e-05	-0.00814767740666866	NaN	60.9718894958496
451	122.593124389648	-22.8616180419922	5.83797359466553	0.00581331877037883	-0.00490093370899558	-0.00457625929266214	0.00354059832170606	NaN	61.2965621948242
452	123.242469787598	-23.51096534729	5.96784353256226	0.00873538758605719	0.00159255252219737	0.00678734155371785	0.000943203864153475	NaN	61.6212348937988
453	122.593124389648	-23.1862907409668	5.83797359466553	0.00354059832170606	0.00354059832170606	-0.00912170019000769	-0.00522560812532902	NaN	61.2965621948242
454	122.593124389648	-22.5369434356689	6.16264820098877	-0.00717365415766835	-0.00912170019000769	-0.00425158534198999	0.00159255252219737	NaN	61.2965621948242
455	123.891822814941	-24.1603145599365	6.03277826309204	-0.0117190945893526	-0.0230826959013939	-0.0113944197073579	0.00354059832170606	NaN	61.9459114074707
456	121.294425964355	-22.8616180419922	5.70810413360596	-0.0133424662053585	-0.00749832857400179	-0.00522560812532902	0.00418994715437293	NaN	60.6472129821777
457	123.891822814941	-24.1603145599365	6.09771347045898	-0.00197886489331722	-0.0247060675173998	-0.00652430532500148	0.00289124972186983	NaN	61.9459114074707
458	122.593124389648	-23.1862907409668	5.77303886413574	-0.00619963090866804	-0.00132951640989631	-0.00912170019000769	0.00126787810586393	NaN	61.2965621948242
459	123.242469787598	-23.51096534729	5.90290880203247	0.00126787810586393	-0.0159398596733809	-0.00684897974133492	-0.00425158534198999	NaN	61.6212348937988
460	121.294425964355	-22.8616180419922	5.96784353256226	0.00289124972186983	-0.0146411629393697	-0.00912170019000769	-0.000355493422830477	NaN	60.6472129821777
461	122.593124389648	-23.51096534729	5.77303886413574	0.00970941036939621	-0.0113944197073579	-0.00197886489331722	0.00776136433705688	NaN	61.2965621948242
462	121.943778991699	-23.51096534729	5.64316940307617	0.00159255252219737	-0.00392691092565656	0.00418994715437293	0.00646266713738441	NaN	60.9718894958496
463	123.891822814941	-25.1343383789063	5.77303886413574	0.011982130818069	-0.00230353930965066	-0.00197886489331722	0.00321592413820326	NaN	61.9459114074707
464	123.891822814941	-24.4849891662598	5.90290880203247	0.00678734155371785	-0.000680167751852423	0.00841071270406246	-0.00619963090866804	NaN	61.9459114074707
465	123.891822814941	-24.4849891662598	6.09771347045898	0.00354059832170606	0.00289124972186983	0.00646266713738441	-0.00165419070981443	NaN	61.9459114074707
466	123.242469787598	-24.1603145599365	6.09771347045898	0.0142548503354192	0.00613799272105098	0.0100340843200684	0.0022419011220336	NaN	61.6212348937988
467	121.943778991699	-23.51096534729	5.77303886413574	0.0158782228827477	0.00873538758605719	0.00548864435404539	-0.00392691092565656	NaN	60.9718894958496
468	121.943778991699	-23.51096534729	5.77303886413574	0.0191249661147594	0.00548864435404539	0.00289124972186983	-0.00165419070981443	NaN	60.9718894958496
469	122.593124389648	-23.51096534729	5.64316940307617	0.00613799272105098	-3.08191010844894e-05	0.00873538758605719	-0.000680167751852423	NaN	61.2965621948242
470	122.593124389648	-23.51096534729	5.90290880203247	0.00776136433705688	-0.00587495695799589	0.00159255252219737	-3.08191010844894e-05	NaN	61.2965621948242
471	123.242469787598	-23.1862907409668	5.96784353256226	0.00386527273803949	-0.00197886489331722	0.00711201597005129	0.00548864435404539	NaN	61.6212348937988
472	122.593124389648	-23.8356399536133	6.09771347045898	0.00776136433705688	-0.00197886489331722	0.00483929552137852	0.00354059832170606	NaN	61.2965621948242
473	121.943778991699	-23.51096534729	5.64316940307617	0.00646266713738441	-0.00295288790948689	-0.00749832857400179	0.000293855206109583	NaN	60.9718894958496
474	121.943778991699	-22.8616180419922	5.64316940307617	-0.0100957229733467	-0.00977104809135199	-0.0113944197073579	0.00191722682211548	NaN	60.9718894958496
475	123.891822814941	-24.1603145599365	6.03277826309204	-0.0143164889886975	-0.0185372550040483	-0.0201606266200542	-0.0026282137259841	NaN	61.9459114074707
476	121.943778991699	-23.1862907409668	5.77303886413574	-0.00457625929266214	-0.0182125810533762	-0.00360223650932312	0.00678734155371785	NaN	60.9718894958496
477	123.891822814941	-24.1603145599365	6.09771347045898	-0.00295288790948689	-0.0230826959013939	-0.0146411629393697	0.00256657530553639	NaN	61.9459114074707
478	121.943778991699	-22.2122688293457	6.03277826309204	0.0132808275520802	-0.0117190945893526	-0.0175632312893867	0.000943203864153475	NaN	60.9718894958496
479	122.593124389648	-22.5369434356689	5.38343000411987	0.000293855206109583	-0.00327756232582033	-0.0159398596733809	-0.000680167751852423	NaN	61.2965621948242
480	121.943778991699	-22.2122688293457	5.38343000411987	-0.0133424662053585	-0.00392691092565656	-0.00977104809135199	0.00386527273803949	NaN	60.9718894958496
481	122.593124389648	-22.2122688293457	5.70810413360596	0.0103587592020631	-0.00425158534198999	0.00354059832170606	0.00354059832170606	NaN	61.2965621948242
482	120.645080566406	-22.5369434356689	5.83797359466553	-0.0107450718060136	-0.00197886489331722	-0.00392691092565656	0.00418994715437293	NaN	60.3225402832031
483	123.242469787598	-23.1862907409668	6.16264820098877	0.00613799272105098	0.00451462110504508	-0.00165419070981443	-0.00749832857400179	NaN	61.6212348937988
484	123.242469787598	-22.8616180419922	6.03277826309204	0.00711201597005129	0.0116574559360743	0.0100340843200684	-0.00457625929266214	NaN	61.6212348937988
485	123.242469787598	-22.8616180419922	6.09771347045898	0.01100810803473	0.00581331877037883	0.00418994715437293	-0.00425158534198999	NaN	61.6212348937988
486	121.943778991699	-23.8356399536133	5.83797359466553	0.0142548503354192	0.0113327819854021	0.0168522447347641	0.00711201597005129	NaN	60.9718894958496
487	121.943778991699	-22.2122688293457	5.77303886413574	0.0158782228827477	0.0210730116814375	0.0162028968334198	0.000618529506027699	NaN	60.9718894958496
488	120.645080566406	-21.8875942230225	5.90290880203247	0.0103587592020631	0.0123068047687411	0.00191722682211548	0.00581331877037883	NaN	60.3225402832031
489	121.943778991699	-21.8875942230225	5.96784353256226	0.00841071270406246	0.0113327819854021	0.00841071270406246	-0.00749832857400179	NaN	60.9718894958496
490	121.943778991699	-21.8875942230225	6.09771347045898	0.00581331877037883	-0.0026282137259841	-3.08191010844894e-05	-0.00165419070981443	NaN	60.9718894958496
491	121.294425964355	-21.5629196166992	5.51329946517944	0.00418994715437293	0.00354059832170606	0.00873538758605719	0.000618529506027699	NaN	60.6472129821777
492	122.593124389648	-22.8616180419922	5.96784353256226	0.00289124972186983	0.00548864435404539	0.00191722682211548	0.00581331877037883	NaN	61.2965621948242
493	122.593124389648	-22.2122688293457	5.70810413360596	-0.00132951640989631	0.00938473641872406	-0.00847235135734081	-0.00587495695799589	NaN	61.2965621948242
494	121.294425964355	-21.8875942230225	5.77303886413574	0.0132808275520802	-0.00295288790948689	-0.00522560812532902	0.00256657530553639	NaN	60.6472129821777
495	123.242469787598	-23.1862907409668	6.16264820098877	-0.0110697457566857	-0.0156151866540313	-0.0175632312893867	-0.00457625929266214	NaN	61.6212348937988
496	122.593124389648	-22.2122688293457	6.03277826309204	-0.0175632312893867	-0.00230353930965066	-0.00392691092565656	0.00841071270406246	NaN	61.2965621948242
497	123.891822814941	-23.51096534729	5.57823419570923	-0.00619963090866804	-0.0152905117720366	-0.0146411629393697	-0.00425158534198999	NaN	61.9459114074707
498	122.593124389648	-22.8616180419922	5.77303886413574	-0.00295288790948689	-0.00100484199356288	-0.00912170019000769	-0.00490093370899558	NaN	61.2965621948242
499	121.294425964355	-21.5629196166992	5.77303886413574	-0.00327756232582033	0.000293855206109583	-0.00490093370899558	-0.00197886489331722	NaN	60.6472129821777
500	121.294425964355	-21.8875942230225	5.57823419570923	0.00678734155371785	-0.00652430532500148	-0.0139918150380254	-0.00652430532500148	NaN	60.6472129821777
501	121.943778991699	-21.8875942230225	5.64316940307617	-0.00652430532500148	-0.017887907102704	-0.00327756232582033	0.000943203864153475	NaN	60.9718894958496
502	121.943778991699	-21.8875942230225	5.70810413360596	0.00711201597005129	-0.00652430532500148	-0.00230353930965066	0.000618529506027699	NaN	60.9718894958496
503	122.593124389648	-22.8616180419922	5.44836473464966	-0.00652430532500148	0.00646266713738441	-0.0136671401560307	-0.00555028254166245	NaN	61.2965621948242
504	122.593124389648	-22.8616180419922	5.57823419570923	0.0100340843200684	0.013930176384747	-0.00197886489331722	-0.0026282137259841	NaN	61.2965621948242
505	123.242469787598	-22.2122688293457	5.38343000411987	0.00126787810586393	0.0113327819854021	0.012956153601408	-0.00555028254166245	NaN	61.6212348937988
506	123.242469787598	-23.51096534729	5.77303886413574	0.00938473641872406	0.0181509424000978	0.0175015944987535	-0.00392691092565656	NaN	61.6212348937988
507	120.645080566406	-21.238245010376	5.77303886413574	0.0181509424000978	0.0155535480007529	0.00808603875339031	-3.08191010844894e-05	NaN	60.3225402832031
508	121.294425964355	-21.8875942230225	5.83797359466553	0.0136055024340749	0.0191249661147594	-0.000355493422830477	-0.00100484199356288	NaN	60.6472129821777
509	120.645080566406	-21.238245010376	5.44836473464966	0.00906006153672934	0.00841071270406246	-3.08191010844894e-05	-0.00847235135734081	NaN	60.3225402832031
510	121.943778991699	-21.5629196166992	5.25356006622314	0.00289124972186983	0.00451462110504508	-0.0100957229733467	-0.0026282137259841	NaN	60.9718894958496
511	122.593124389648	-21.238245010376	5.18862533569336	-3.08191010844894e-05	0.00808603875339031	0.0022419011220336	-0.00100484199356288	NaN	61.2965621948242
512	123.891822814941	-22.5369434356689	5.90290880203247	0.00678734155371785	0.00354059832170606	-0.000355493422830477	0.000293855206109583	NaN	61.9459114074707
513	120.645080566406	-21.238245010376	5.83797359466553	0.012956153601408	0.00191722682211548	-0.00392691092565656	-0.00555028254166245	NaN	60.3225402832031
514	121.943778991699	-21.5629196166992	5.83797359466553	-0.00425158534198999	-0.021459324285388	-0.0162645354866982	-0.000680167751852423	NaN	60.9718894958496
515	123.242469787598	-22.2122688293457	5.64316940307617	-0.0120437685400248	-0.0110697457566857	-0.017887907102704	-0.00457625929266214	NaN	61.6212348937988
516	121.943778991699	-21.5629196166992	5.44836473464966	-0.0130177913233638	-0.0130177913233638	-0.0149658378213644	-3.08191010844894e-05	NaN	60.9718894958496
517	123.242469787598	-22.5369434356689	5.64316940307617	-0.00327756232582033	-0.0107450718060136	-0.00814767740666866	0.00289124972186983	NaN	61.6212348937988
518	123.891822814941	-21.8875942230225	6.22758293151855	-0.00684897974133492	-0.0227580219507217	-0.0175632312893867	-0.00619963090866804	NaN	61.9459114074707
519	121.294425964355	-21.238245010376	5.51329946517944	-0.00879702530801296	-0.00230353930965066	-0.0139918150380254	0.00516396993771195	NaN	60.6472129821777
520	122.593124389648	-21.238245010376	6.68212699890137	-0.00944637414067984	-0.0100957229733467	-0.0188619289547205	-0.000355493422830477	NaN	61.2965621948242
521	121.294425964355	-21.5629196166992	6.22758293151855	0.00613799272105098	-0.00587495695799589	0.00386527273803949	-0.00197886489331722	NaN	60.6472129821777
522	122.593124389648	-21.5629196166992	5.44836473464966	-0.000680167751852423	-0.000680167751852423	-0.0139918150380254	0.00191722682211548	NaN	61.2965621948242
523	122.593124389648	-22.2122688293457	5.77303886413574	0.00581331877037883	0.00256657530553639	-0.00392691092565656	-0.0026282137259841	NaN	61.2965621948242
524	123.242469787598	-22.8616180419922	5.83797359466553	0.0145795252174139	0.00873538758605719	-0.00197886489331722	0.00321592413820326	NaN	61.6212348937988
525	120.645080566406	-22.2122688293457	5.96784353256226	0.013930176384747	0.0142548503354192	0.00613799272105098	-0.00457625929266214	NaN	60.3225402832031
526	123.242469787598	-22.8616180419922	6.03277826309204	0.00613799272105098	0.0136055024340749	-3.08191010844894e-05	0.00126787810586393	NaN	61.6212348937988
527	120.645080566406	-20.9135704040527	5.57823419570923	0.0249691028147936	0.0181509424000978	0.013930176384747	-0.00165419070981443	NaN	60.3225402832031
528	122.593124389648	-21.5629196166992	5.18862533569336	0.0106834331527352	0.00776136433705688	0.0022419011220336	-0.00457625929266214	NaN	61.2965621948242
529	121.294425964355	-21.238245010376	5.31849479675293	0.00646266713738441	0.00938473641872406	0.000943203864153475	-0.00522560812532902	NaN	60.6472129821777
530	122.593124389648	-21.8875942230225	5.51329946517944	0.00386527273803949	-0.00132951640989631	-0.00425158534198999	-0.00782300252467394	NaN	61.2965621948242
531	120.645080566406	-20.9135704040527	5.90290880203247	0.000293855206109583	0.00451462110504508	0.00743668992072344	0.00418994715437293	NaN	60.3225402832031
532	123.242469787598	-22.8616180419922	6.16264820098877	0.000293855206109583	0.0100340843200684	-0.00847235135734081	0.0022419011220336	NaN	61.6212348937988
533	121.294425964355	-20.9135704040527	5.70810413360596	0.00126787810586393	0.00581331877037883	-0.00165419070981443	-0.00782300252467394	NaN	60.6472129821777
534	123.242469787598	-21.8875942230225	5.57823419570923	-0.0123684434220195	-0.0201606266200542	-0.0113944197073579	-0.00457625929266214	NaN	61.6212348937988
535	123.242469787598	-22.2122688293457	5.96784353256226	-0.0133424662053585	-0.0208099745213985	0.000293855206109583	-0.00490093370899558	NaN	61.6212348937988
536	122.593124389648	-21.5629196166992	5.77303886413574	-0.0133424662053585	-0.0117190945893526	-3.08191010844894e-05	0.00970941036939621	NaN	61.2965621948242
537	123.891822814941	-22.2122688293457	6.09771347045898	-0.00197886489331722	-0.0100957229733467	0.000618529506027699	0.000618529506027699	NaN	61.9459114074707
538	124.541168212891	-21.8875942230225	5.83797359466553	-0.00457625929266214	-0.00814767740666866	-0.0123684434220195	-0.00457625929266214	NaN	62.2705841064453
539	121.294425964355	-21.238245010376	5.83797359466553	-0.0104203969240189	-0.000680167751852423	-0.0107450718060136	-0.00295288790948689	NaN	60.6472129821777
540	121.943778991699	-21.8875942230225	5.64316940307617	-0.00879702530801296	-0.00652430532500148	-0.00295288790948689	0.000618529506027699	NaN	60.9718894958496
541	121.943778991699	-21.238245010376	5.57823419570923	-0.00295288790948689	-3.08191010844894e-05	-0.00782300252467394	0.00548864435404539	NaN	60.9718894958496
542	122.593124389648	-21.8875942230225	5.77303886413574	0.00289124972186983	0.00483929552137852	-0.00230353930965066	0.00808603875339031	NaN	61.2965621948242
543	123.891822814941	-22.2122688293457	6.03277826309204	0.000293855206109583	0.00711201597005129	-0.0149658378213644	-0.00100484199356288	NaN	61.9459114074707
544	123.891822814941	-22.5369434356689	6.16264820098877	0.00873538758605719	0.0103587592020631	-0.00360223650932312	-0.00457625929266214	NaN	61.9459114074707
545	121.943778991699	-22.2122688293457	5.90290880203247	0.0100340843200684	0.013930176384747	0.0116574559360743	0.00191722682211548	NaN	60.9718894958496
546	123.242469787598	-22.5369434356689	6.5522575378418	0.00354059832170606	0.0171769186854362	0.0116574559360743	0.00516396993771195	NaN	61.6212348937988
547	121.294425964355	-21.238245010376	6.35745286941528	0.0155535480007529	0.01847561635077	0.01100810803473	-0.00132951640989631	NaN	60.6472129821777
548	121.943778991699	-21.8875942230225	5.77303886413574	0.0181509424000978	0.0103587592020631	0.00159255252219737	-0.00165419070981443	NaN	60.9718894958496
549	122.593124389648	-21.238245010376	5.96784353256226	0.00581331877037883	0.00581331877037883	0.00548864435404539	-0.000680167751852423	NaN	61.2965621948242
550	122.593124389648	-21.5629196166992	5.96784353256226	0.00483929552137852	0.000618529506027699	-0.00555028254166245	0.00159255252219737	NaN	61.2965621948242
551	121.294425964355	-21.5629196166992	5.70810413360596	-0.00100484199356288	0.00516396993771195	0.00451462110504508	0.000293855206109583	NaN	60.6472129821777
552	123.891822814941	-22.5369434356689	5.77303886413574	0.00678734155371785	0.00516396993771195	-0.00392691092565656	0.00776136433705688	NaN	61.9459114074707
553	120.645080566406	-21.8875942230225	5.70810413360596	-0.0026282137259841	0.00483929552137852	-0.00490093370899558	0.000618529506027699	NaN	60.3225402832031
554	123.242469787598	-21.5629196166992	6.5522575378418	-0.00457625929266214	0.00516396993771195	-0.0120437685400248	0.00321592413820326	NaN	61.6212348937988
555	122.593124389648	-22.5369434356689	6.16264820098877	-0.00847235135734081	-0.0185372550040483	-0.0104203969240189	-0.000355493422830477	NaN	61.2965621948242
556	122.593124389648	-22.2122688293457	6.03277826309204	-0.0139918150380254	-0.00684897974133492	-0.00522560812532902	0.00776136433705688	NaN	61.2965621948242
557	121.943778991699	-23.51096534729	6.03277826309204	-0.00457625929266214	-0.0100957229733467	-0.0100957229733467	0.00711201597005129	NaN	60.9718894958496
558	123.242469787598	-22.2122688293457	5.64316940307617	-0.00847235135734081	-0.0169138833880424	-0.0100957229733467	-0.0026282137259841	NaN	61.6212348937988
559	119.346382141113	-21.8875942230225	5.77303886413574	-0.0156151866540313	0.00354059832170606	-0.00814767740666866	-0.0026282137259841	NaN	59.6731910705566
560	120.645080566406	-22.2122688293457	5.83797359466553	-0.00912170019000769	-0.0026282137259841	-0.00457625929266214	0.000943203864153475	NaN	60.3225402832031
561	120.645080566406	-22.2122688293457	5.64316940307617	-0.0211346503347158	-0.00782300252467394	0.000943203864153475	0.00354059832170606	NaN	60.3225402832031
562	121.294425964355	-22.5369434356689	5.70810413360596	-0.00522560812532902	0.00321592413820326	-0.00717365415766835	0.000293855206109583	NaN	60.6472129821777
563	120.645080566406	-22.8616180419922	5.70810413360596	0.00256657530553639	0.00873538758605719	-0.00327756232582033	-0.00392691092565656	NaN	60.3225402832031
564	121.943778991699	-23.1862907409668	5.83797359466553	0.00646266713738441	0.012956153601408	-0.000680167751852423	-0.00587495695799589	NaN	60.9718894958496
565	119.346382141113	-22.5369434356689	5.90290880203247	0.0022419011220336	0.0142548503354192	0.0113327819854021	-0.00230353930965066	NaN	59.6731910705566
566	119.995727539063	-23.1862907409668	5.83797359466553	0.0022419011220336	0.0155535480007529	0.00678734155371785	0.00126787810586393	NaN	59.9978637695313
567	119.346382141113	-22.2122688293457	5.96784353256226	0.00256657530553639	0.0171769186854362	0.00613799272105098	0.00289124972186983	NaN	59.6731910705566
568	118.69702911377	-22.2122688293457	6.03277826309204	0.00938473641872406	0.0126314787194133	0.00256657530553639	-0.00327756232582033	NaN	59.3485145568848
569	118.04768371582	-22.2122688293457	5.64316940307617	0.00873538758605719	0.00841071270406246	-0.0026282137259841	-0.00295288790948689	NaN	59.0238418579102
570	118.69702911377	-22.2122688293457	5.64316940307617	0.00256657530553639	-0.000680167751852423	0.00581331877037883	0.00191722682211548	NaN	59.3485145568848
571	119.346382141113	-21.8875942230225	5.83797359466553	-0.00457625929266214	0.00970941036939621	0.00159255252219737	0.00776136433705688	NaN	59.6731910705566
572	120.645080566406	-23.1862907409668	5.96784353256226	0.00126787810586393	0.00418994715437293	0.00483929552137852	0.00906006153672934	NaN	60.3225402832031
573	118.04768371582	-22.2122688293457	6.03277826309204	0.00126787810586393	0.00873538758605719	-0.00230353930965066	0.00711201597005129	NaN	59.0238418579102
574	119.995727539063	-22.2122688293457	5.77303886413574	-0.0136671401560307	0.000293855206109583	-0.0126931173726916	0.000618529506027699	NaN	59.9978637695313
575	119.346382141113	-23.1862907409668	5.96784353256226	-0.0133424662053585	-0.0172385573387146	-0.0182125810533762	0.00873538758605719	NaN	59.6731910705566
576	119.346382141113	-22.2122688293457	5.64316940307617	-0.00100484199356288	-0.0130177913233638	-0.0146411629393697	0.000618529506027699	NaN	59.6731910705566
577	119.995727539063	-23.51096534729	5.90290880203247	-0.0123684434220195	-0.00977104809135199	-0.00814767740666866	0.0022419011220336	NaN	59.9978637695313
578	121.294425964355	-22.8616180419922	5.70810413360596	-0.00977104809135199	0.0100340843200684	-0.0100957229733467	0.00386527273803949	NaN	60.6472129821777
579	119.346382141113	-22.2122688293457	5.96784353256226	-0.0136671401560307	0.00159255252219737	-0.0191866029053926	0.00808603875339031	NaN	59.6731910705566
580	119.346382141113	-22.2122688293457	5.90290880203247	-0.0123684434220195	0.00841071270406246	-0.00749832857400179	0.00321592413820326	NaN	59.6731910705566
581	118.69702911377	-22.2122688293457	5.64316940307617	-0.00490093370899558	-0.00587495695799589	-0.00165419070981443	0.000293855206109583	NaN	59.3485145568848
582	119.995727539063	-21.8875942230225	5.70810413360596	-0.00327756232582033	-0.000680167751852423	-0.00132951640989631	0.000943203864153475	NaN	59.9978637695313
583	121.294425964355	-23.1862907409668	6.09771347045898	0.00711201597005129	0.00321592413820326	-0.00360223650932312	-0.00197886489331722	NaN	60.6472129821777
584	119.995727539063	-23.1862907409668	5.70810413360596	0.00418994715437293	0.0142548503354192	-0.00165419070981443	-0.00814767740666866	NaN	59.9978637695313
585	119.995727539063	-22.2122688293457	6.03277826309204	0.00970941036939621	0.00776136433705688	0.01847561635077	0.00191722682211548	NaN	59.9978637695313
586	121.294425964355	-23.1862907409668	6.22758293151855	0.0022419011220336	0.0162028968334198	0.00906006153672934	-3.08191010844894e-05	NaN	60.6472129821777
587	119.995727539063	-22.8616180419922	5.77303886413574	0.0197743140161037	0.0191249661147594	0.0123068047687411	0.000943203864153475	NaN	59.9978637695313
588	119.995727539063	-21.8875942230225	5.77303886413574	0.00256657530553639	0.01847561635077	0.0103587592020631	-0.00295288790948689	NaN	59.9978637695313
589	120.645080566406	-21.8875942230225	5.83797359466553	0.00418994715437293	0.00808603875339031	-0.00100484199356288	-0.00132951640989631	NaN	60.3225402832031
590	121.294425964355	-21.8875942230225	5.90290880203247	0.00776136433705688	0.00678734155371785	0.00581331877037883	0.000293855206109583	NaN	60.6472129821777
591	123.242469787598	-23.1862907409668	6.74706172943115	-0.00652430532500148	0.00191722682211548	0.00776136433705688	0.00256657530553639	NaN	61.6212348937988
592	122.593124389648	-22.8616180419922	6.16264820098877	0.00354059832170606	0.00354059832170606	0.00289124972186983	0.00126787810586393	NaN	61.2965621948242
593	120.645080566406	-22.2122688293457	5.77303886413574	0.00451462110504508	0.0116574559360743	-0.00360223650932312	-0.00230353930965066	NaN	60.3225402832031
594	120.645080566406	-21.8875942230225	5.64316940307617	0.00970941036939621	-0.00782300252467394	-0.00457625929266214	-0.00587495695799589	NaN	60.3225402832031
595	123.242469787598	-22.8616180419922	6.09771347045898	-0.0136671401560307	-0.0201606266200542	-0.0221086721867323	-0.00457625929266214	NaN	61.6212348937988
596	121.943778991699	-21.8875942230225	5.51329946517944	-0.00425158534198999	-0.0263294391334057	-0.00749832857400179	0.00906006153672934	NaN	60.9718894958496
597	121.943778991699	-23.1862907409668	6.48732233047485	-0.0117190945893526	-0.00132951640989631	-0.0191866029053926	0.00289124972186983	NaN	60.9718894958496
598	123.891822814941	-23.1862907409668	6.03277826309204	0.00289124972186983	0.0132808275520802	-0.00100484199356288	0.00159255252219737	NaN	61.9459114074707
599	122.593124389648	-22.2122688293457	5.77303886413574	-0.00295288790948689	0.00808603875339031	-0.0149658378213644	-0.00782300252467394	NaN	61.2965621948242
600	120.645080566406	-21.5629196166992	5.77303886413574	0.000943203864153475	-0.00879702530801296	-0.0130177913233638	0.000618529506027699	NaN	60.3225402832031
601	121.294425964355	-22.5369434356689	5.83797359466553	-0.00782300252467394	-0.00782300252467394	-0.00230353930965066	0.00386527273803949	NaN	60.6472129821777
602	123.891822814941	-23.1862907409668	5.83797359466553	0.0100340843200684	-0.00230353930965066	0.00808603875339031	0.000293855206109583	NaN	61.9459114074707
603	123.891822814941	-23.51096534729	6.35745286941528	0.00776136433705688	0.000618529506027699	-0.0136671401560307	-3.08191010844894e-05	NaN	61.9459114074707
604	123.891822814941	-23.51096534729	6.03277826309204	0.00321592413820326	0.00321592413820326	0.0136055024340749	-0.00652430532500148	NaN	61.9459114074707
605	122.593124389648	-22.5369434356689	5.90290880203247	0.00776136433705688	0.00743668992072344	0.00126787810586393	-0.00360223650932312	NaN	61.2965621948242
606	122.593124389648	-23.51096534729	5.96784353256226	0.00321592413820326	0.00613799272105098	0.011982130818069	0.00126787810586393	NaN	61.2965621948242
607	122.593124389648	-22.8616180419922	5.77303886413574	0.0191249661147594	0.0145795252174139	0.00711201597005129	-0.00522560812532902	NaN	61.2965621948242
608	121.294425964355	-22.5369434356689	6.5522575378418	0.0188002903014421	0.00418994715437293	0.00548864435404539	0.000943203864153475	NaN	60.6472129821777
609	122.593124389648	-23.1862907409668	6.09771347045898	-0.00165419070981443	0.00711201597005129	-0.0026282137259841	-0.00295288790948689	NaN	61.2965621948242
610	120.645080566406	-22.5369434356689	5.83797359466553	0.00321592413820326	0.00483929552137852	0.00321592413820326	0.0022419011220336	NaN	60.3225402832031
611	122.593124389648	-23.1862907409668	5.64316940307617	0.000618529506027699	0.00191722682211548	-0.00360223650932312	0.00646266713738441	NaN	61.2965621948242
612	123.242469787598	-23.8356399536133	5.96784353256226	0.00418994715437293	-0.00100484199356288	0.00808603875339031	0.00418994715437293	NaN	61.6212348937988
613	122.593124389648	-23.51096534729	5.64316940307617	0.00548864435404539	-3.08191010844894e-05	-0.00132951640989631	0.000943203864153475	NaN	61.2965621948242
614	121.943778991699	-22.8616180419922	5.90290880203247	-0.00912170019000769	-0.0152905117720366	-0.00749832857400179	-0.00425158534198999	NaN	60.9718894958496
615	124.541168212891	-24.4849891662598	6.22758293151855	-0.0110697457566857	-0.0169138833880424	-0.023407369852066	0.00483929552137852	NaN	62.2705841064453
616	121.943778991699	-23.1862907409668	6.42238759994507	-0.0182125810533762	-0.00425158534198999	-0.0201606266200542	0.00581331877037883	NaN	60.9718894958496
617	123.242469787598	-24.1603145599365	5.96784353256226	-0.00132951640989631	-0.0224333461374044	-0.0149658378213644	0.00386527273803949	NaN	61.6212348937988
618	123.242469787598	-24.1603145599365	6.03277826309204	-0.00879702530801296	-0.00555028254166245	-0.0146411629393697	-0.00619963090866804	NaN	61.6212348937988
619	123.891822814941	-23.51096534729	5.77303886413574	-0.00132951640989631	-0.0146411629393697	-0.0169138833880424	0.00289124972186983	NaN	61.9459114074707
620	121.294425964355	-23.1862907409668	5.90290880203247	-0.0123684434220195	-0.00944637414067984	-0.00944637414067984	-0.00197886489331722	NaN	60.6472129821777
621	123.242469787598	-23.51096534729	6.22758293151855	-0.017887907102704	-0.00749832857400179	-0.00132951640989631	0.00646266713738441	NaN	61.6212348937988
622	122.593124389648	-24.1603145599365	5.83797359466553	0.0132808275520802	-0.00879702530801296	0.00483929552137852	-0.00197886489331722	NaN	61.2965621948242
623	123.891822814941	-24.809663772583	5.96784353256226	-0.000355493422830477	-0.00295288790948689	-0.00165419070981443	0.00191722682211548	NaN	61.9459114074707
624	123.242469787598	-24.1603145599365	5.90290880203247	0.00548864435404539	0.00646266713738441	-0.00165419070981443	-0.00100484199356288	NaN	61.6212348937988
625	122.593124389648	-23.51096534729	5.90290880203247	0.00548864435404539	0.00776136433705688	0.00711201597005129	0.00289124972186983	NaN	61.2965621948242
626	123.242469787598	-24.1603145599365	6.16264820098877	0.00581331877037883	0.00776136433705688	0.00873538758605719	0.00451462110504508	NaN	61.6212348937988
627	123.891822814941	-23.8356399536133	5.64316940307617	0.0171769186854362	0.0123068047687411	0.00711201597005129	-0.00555028254166245	NaN	61.9459114074707
628	121.294425964355	-23.1862907409668	5.83797359466553	0.0191249661147594	0.0155535480007529	0.00970941036939621	0.00256657530553639	NaN	60.6472129821777
629	121.943778991699	-22.5369434356689	5.31849479675293	-0.000680167751852423	0.00970941036939621	0.00386527273803949	-0.00327756232582033	NaN	60.9718894958496
630	121.943778991699	-22.2122688293457	5.70810413360596	0.00581331877037883	0.00256657530553639	0.00906006153672934	0.00386527273803949	NaN	60.9718894958496
631	123.242469787598	-23.51096534729	5.83797359466553	0.00354059832170606	0.000618529506027699	0.00581331877037883	0.000293855206109583	NaN	61.6212348937988
632	123.242469787598	-23.51096534729	6.29251766204834	0.0123068047687411	0.0113327819854021	0.00451462110504508	0.00743668992072344	NaN	61.6212348937988
633	123.891822814941	-23.51096534729	5.96784353256226	0.00613799272105098	0.0106834331527352	-0.00100484199356288	0.000293855206109583	NaN	61.9459114074707
634	123.891822814941	-23.51096534729	5.64316940307617	-0.00749832857400179	0.00126787810586393	-0.0165892094373703	-0.00295288790948689	NaN	61.9459114074707
635	123.242469787598	-24.1603145599365	6.03277826309204	-0.00944637414067984	-0.0162645354866982	-0.0104203969240189	0.00126787810586393	NaN	61.6212348937988
636	121.294425964355	-22.5369434356689	5.64316940307617	-0.0165892094373703	-0.0130177913233638	-0.0191866029053926	0.0106834331527352	NaN	60.6472129821777
637	123.242469787598	-22.8616180419922	6.03277826309204	-0.0100957229733467	-0.0133424662053585	-0.00749832857400179	0.00256657530553639	NaN	61.6212348937988
638	123.242469787598	-23.8356399536133	6.29251766204834	-0.00555028254166245	0.0126314787194133	-0.0110697457566857	-0.00652430532500148	NaN	61.6212348937988
639	123.891822814941	-23.51096534729	5.90290880203247	-0.00490093370899558	-0.00327756232582033	-0.00684897974133492	-0.00749832857400179	NaN	61.9459114074707
640	123.242469787598	-22.8616180419922	5.51329946517944	-0.00360223650932312	-0.00230353930965066	-0.00977104809135199	0.00191722682211548	NaN	61.6212348937988
641	123.242469787598	-23.1862907409668	5.25356006622314	-0.0117190945893526	-0.00652430532500148	-0.00490093370899558	0.0022419011220336	NaN	61.6212348937988
642	123.242469787598	-23.51096534729	5.57823419570923	-0.0143164889886975	0.00646266713738441	-0.0104203969240189	-3.08191010844894e-05	NaN	61.6212348937988
643	124.541168212891	-24.1603145599365	5.90290880203247	0.00841071270406246	-0.00295288790948689	-0.0133424662053585	-0.00457625929266214	NaN	62.2705841064453
644	124.541168212891	-23.8356399536133	6.16264820098877	0.00613799272105098	0.00841071270406246	0.00548864435404539	-0.00360223650932312	NaN	62.2705841064453
645	122.593124389648	-22.8616180419922	5.83797359466553	0.0106834331527352	0.0168522447347641	0.00906006153672934	0.000943203864153475	NaN	61.2965621948242
646	123.891822814941	-23.51096534729	5.90290880203247	0.0142548503354192	0.01100810803473	0.0236704051494598	-0.000680167751852423	NaN	61.9459114074707
647	123.891822814941	-23.51096534729	5.77303886413574	0.0123068047687411	0.0194496400654316	0.011982130818069	-0.0026282137259841	NaN	61.9459114074707
648	122.593124389648	-23.51096534729	5.70810413360596	0.0158782228827477	0.00873538758605719	0.0136055024340749	-0.00165419070981443	NaN	61.2965621948242
649	123.891822814941	-22.8616180419922	5.64316940307617	0.013930176384747	0.00743668992072344	-0.00360223650932312	-0.0104203969240189	NaN	61.9459114074707
650	123.891822814941	-24.1603145599365	5.96784353256226	-0.00132951640989631	0.00386527273803949	0.00483929552137852	0.00581331877037883	NaN	61.9459114074707
651	123.891822814941	-24.1603145599365	6.03277826309204	0.011982130818069	0.00126787810586393	-3.08191010844894e-05	-0.00100484199356288	NaN	61.9459114074707
652	122.593124389648	-23.8356399536133	5.90290880203247	0.0100340843200684	0.0022419011220336	0.00418994715437293	-0.0026282137259841	NaN	61.2965621948242
653	123.242469787598	-24.1603145599365	5.51329946517944	0.011982130818069	0.00191722682211548	-0.00165419070981443	-0.00360223650932312	NaN	61.6212348937988
654	123.891822814941	-24.4849891662598	5.83797359466553	0.00191722682211548	-0.00457625929266214	-0.017887907102704	-0.00425158534198999	NaN	61.9459114074707
655	122.593124389648	-24.1603145599365	5.77303886413574	-0.0100957229733467	-0.00782300252467394	-0.0169138833880424	-0.00295288790948689	NaN	61.2965621948242
656	123.242469787598	-23.51096534729	5.51329946517944	-0.0120437685400248	-0.00425158534198999	-0.0188619289547205	-0.00392691092565656	NaN	61.6212348937988
657	122.593124389648	-23.1862907409668	5.70810413360596	-0.00587495695799589	-0.0165892094373703	-0.0123684434220195	-0.00522560812532902	NaN	61.2965621948242
658	124.541168212891	-24.1603145599365	5.57823419570923	-0.00165419070981443	0.00548864435404539	-0.017887907102704	-0.00197886489331722	NaN	62.2705841064453
659	123.242469787598	-24.1603145599365	5.70810413360596	-0.00490093370899558	-0.00944637414067984	-0.0169138833880424	-0.00197886489331722	NaN	61.6212348937988
660	123.891822814941	-23.8356399536133	5.57823419570923	-0.00100484199356288	-0.00522560812532902	-0.00619963090866804	0.00191722682211548	NaN	61.9459114074707
661	123.242469787598	-24.1603145599365	5.51329946517944	-0.0130177913233638	-0.00425158534198999	-0.00587495695799589	0.000293855206109583	NaN	61.6212348937988
662	123.242469787598	-24.4849891662598	5.83797359466553	0.00711201597005129	-0.000680167751852423	-0.00879702530801296	0.00126787810586393	NaN	61.6212348937988
663	123.891822814941	-23.8356399536133	5.96784353256226	0.0233457311987877	0.0022419011220336	-0.00360223650932312	-0.00912170019000769	NaN	61.9459114074707
664	121.943778991699	-23.8356399536133	5.70810413360596	-0.00165419070981443	0.0100340843200684	-0.00100484199356288	0.00548864435404539	NaN	60.9718894958496
665	122.593124389648	-22.8616180419922	5.44836473464966	0.00776136433705688	0.0181509424000978	0.00873538758605719	-0.00327756232582033	NaN	61.2965621948242
666	123.242469787598	-24.4849891662598	5.96784353256226	0.00289124972186983	0.0103587592020631	0.00711201597005129	0.000293855206109583	NaN	61.6212348937988
667	123.891822814941	-23.51096534729	5.83797359466553	0.013930176384747	0.0168522447347641	0.00841071270406246	-0.00132951640989631	NaN	61.9459114074707
668	123.242469787598	-24.1603145599365	5.90290880203247	0.00970941036939621	0.012956153601408	-0.00132951640989631	0.00613799272105098	NaN	61.6212348937988
669	122.593124389648	-22.8616180419922	5.64316940307617	0.00841071270406246	0.00678734155371785	-0.00327756232582033	-0.00457625929266214	NaN	61.2965621948242
670	123.242469787598	-24.1603145599365	5.44836473464966	0.00256657530553639	0.00289124972186983	0.00126787810586393	0.00548864435404539	NaN	61.6212348937988
671	123.242469787598	-23.8356399536133	5.77303886413574	-0.000355493422830477	0.00191722682211548	0.0132808275520802	0.00516396993771195	NaN	61.6212348937988
672	121.943778991699	-23.8356399536133	6.03277826309204	0.01100810803473	0.000618529506027699	-0.00165419070981443	0.00418994715437293	NaN	60.9718894958496
673	123.242469787598	-23.51096534729	5.90290880203247	0.0132808275520802	0.0165275707840919	0.000293855206109583	-0.00295288790948689	NaN	61.6212348937988
674	122.593124389648	-24.1603145599365	6.22758293151855	-0.0113944197073579	0.000618529506027699	-0.0110697457566857	-0.000355493422830477	NaN	61.2965621948242
675	121.943778991699	-22.5369434356689	6.16264820098877	-0.0130177913233638	-0.0156151866540313	-0.00587495695799589	-0.00587495695799589	NaN	60.9718894958496
676	124.541168212891	-24.1603145599365	5.83797359466553	-0.00522560812532902	-0.0130177913233638	-0.0175632312893867	0.00841071270406246	NaN	62.2705841064453
677	120.645080566406	-22.8616180419922	5.38343000411987	-0.000680167751852423	-0.0182125810533762	-0.0107450718060136	0.00159255252219737	NaN	60.3225402832031
678	123.891822814941	-24.1603145599365	5.77303886413574	0.00678734155371785	-0.0117190945893526	-0.0104203969240189	-0.00230353930965066	NaN	61.9459114074707
679	123.242469787598	-23.8356399536133	5.70810413360596	-0.00814767740666866	0.00483929552137852	-0.0146411629393697	-0.00652430532500148	NaN	61.6212348937988
680	123.891822814941	-24.1603145599365	6.22758293151855	-0.00555028254166245	-0.00814767740666866	-0.00782300252467394	-0.000355493422830477	NaN	61.9459114074707
681	123.242469787598	-22.8616180419922	5.77303886413574	-0.00165419070981443	-0.00522560812532902	-0.00132951640989631	0.00354059832170606	NaN	61.6212348937988
682	123.242469787598	-23.8356399536133	5.70810413360596	0.00321592413820326	0.000618529506027699	-0.00944637414067984	0.00418994715437293	NaN	61.6212348937988
683	121.294425964355	-22.8616180419922	5.57823419570923	-0.000355493422830477	0.00646266713738441	-0.0026282137259841	-0.00197886489331722	NaN	60.6472129821777
684	123.242469787598	-23.1862907409668	5.77303886413574	-0.000355493422830477	0.0132808275520802	0.00483929552137852	-0.00165419070981443	NaN	61.6212348937988
685	121.294425964355	-22.2122688293457	5.57823419570923	0.011982130818069	0.0181509424000978	0.00841071270406246	0.00418994715437293	NaN	60.6472129821777
686	123.891822814941	-23.8356399536133	6.29251766204834	0.00548864435404539	0.0145795252174139	0.0113327819854021	0.011982130818069	NaN	61.9459114074707
687	123.242469787598	-23.1862907409668	5.96784353256226	0.0213976856321096	0.01847561635077	0.00581331877037883	0.00483929552137852	NaN	61.6212348937988
688	123.891822814941	-23.8356399536133	5.64316940307617	0.0188002903014421	0.0181509424000978	0.00418994715437293	0.00418994715437293	NaN	61.9459114074707
689	122.593124389648	-22.2122688293457	5.77303886413574	0.0100340843200684	0.00808603875339031	-0.00132951640989631	-0.00555028254166245	NaN	61.2965621948242
690	123.242469787598	-23.8356399536133	5.70810413360596	0.000618529506027699	0.00841071270406246	0.00354059832170606	-3.08191010844894e-05	NaN	61.6212348937988
691	121.943778991699	-23.51096534729	6.22758293151855	0.0100340843200684	0.0103587592020631	0.0116574559360743	0.00386527273803949	NaN	60.9718894958496
692	122.593124389648	-23.8356399536133	6.35745286941528	0.00938473641872406	-0.000680167751852423	0.000293855206109583	0.00418994715437293	NaN	61.2965621948242
693	121.943778991699	-23.51096534729	5.90290880203247	0.01100810803473	0.00354059832170606	0.0022419011220336	-0.000680167751852423	NaN	60.9718894958496
694	122.593124389648	-24.1603145599365	5.96784353256226	-0.00457625929266214	-0.00652430532500148	-0.0100957229733467	0.00256657530553639	NaN	61.2965621948242
695	119.995727539063	-22.5369434356689	5.83797359466553	-0.0188619289547205	-0.00587495695799589	-0.00814767740666866	-0.00490093370899558	NaN	59.9978637695313
696	121.943778991699	-23.1862907409668	6.03277826309204	-0.0117190945893526	-0.0159398596733809	-0.00684897974133492	0.00191722682211548	NaN	60.9718894958496
697	118.04768371582	-22.8616180419922	5.96784353256226	-0.0117190945893526	-0.00684897974133492	-0.0130177913233638	-0.0026282137259841	NaN	59.0238418579102
698	121.294425964355	-24.1603145599365	6.35745286941528	-0.00457625929266214	0.00548864435404539	-0.0117190945893526	0.000618529506027699	NaN	60.6472129821777
699	120.645080566406	-23.1862907409668	5.83797359466553	-0.0126931173726916	-0.00197886489331722	-0.0123684434220195	-0.00425158534198999	NaN	60.3225402832031
700	120.645080566406	-24.4849891662598	5.96784353256226	-0.0201606266200542	-0.00555028254166245	-0.00490093370899558	0.00776136433705688	NaN	60.3225402832031
701	119.995727539063	-23.51096534729	6.61719226837158	-0.0123684434220195	-0.00555028254166245	-0.00360223650932312	-0.00327756232582033	NaN	59.9978637695313
702	121.294425964355	-23.8356399536133	6.8119969367981	-0.00360223650932312	0.000618529506027699	-0.0104203969240189	-0.00230353930965066	NaN	60.6472129821777
703	118.04768371582	-21.8875942230225	6.61719226837158	-3.08191010844894e-05	0.00159255252219737	-0.0026282137259841	-0.00197886489331722	NaN	59.0238418579102
704	119.346382141113	-22.8616180419922	5.96784353256226	-3.08191010844894e-05	0.013930176384747	0.000618529506027699	0.000618529506027699	NaN	59.6731910705566
705	119.346382141113	-22.5369434356689	5.64316940307617	-3.08191010844894e-05	0.0171769186854362	0.013930176384747	-0.00197886489331722	NaN	59.6731910705566
706	119.346382141113	-22.5369434356689	5.83797359466553	-3.08191010844894e-05	0.0155535480007529	0.012956153601408	0.00613799272105098	NaN	59.6731910705566
707	119.346382141113	-23.1862907409668	5.90290880203247	0.00581331877037883	0.0106834331527352	0.0165275707840919	0.00451462110504508	NaN	59.6731910705566
708	121.294425964355	-23.8356399536133	6.09771347045898	0.0106834331527352	0.0116574559360743	0.00256657530553639	0.00548864435404539	NaN	60.6472129821777
709	120.645080566406	-22.8616180419922	6.35745286941528	0.00613799272105098	0.00613799272105098	0.00516396993771195	0.00159255252219737	NaN	60.3225402832031
710	121.294425964355	-22.8616180419922	6.22758293151855	0.00483929552137852	0.00743668992072344	0.00354059832170606	-0.0026282137259841	NaN	60.6472129821777
711	121.294425964355	-23.1862907409668	5.83797359466553	0.00289124972186983	0.00289124972186983	0.00418994715437293	0.00938473641872406	NaN	60.6472129821777
712	119.995727539063	-22.2122688293457	5.70810413360596	0.000943203864153475	0.000943203864153475	-0.00230353930965066	0.00451462110504508	NaN	59.9978637695313
713	121.294425964355	-23.1862907409668	6.03277826309204	0.000943203864153475	0.00581331877037883	0.00386527273803949	0.00126787810586393	NaN	60.6472129821777
714	122.593124389648	-23.1862907409668	5.96784353256226	0.00613799272105098	-0.00132951640989631	-0.00782300252467394	-0.000355493422830477	NaN	61.2965621948242
715	121.294425964355	-22.2122688293457	5.96784353256226	-0.0208099745213985	-0.0217839982360601	-0.0113944197073579	-0.00392691092565656	NaN	60.6472129821777
716	122.593124389648	-23.51096534729	6.09771347045898	-0.00879702530801296	-0.0201606266200542	-0.000355493422830477	-3.08191010844894e-05	NaN	61.2965621948242
717	119.346382141113	-22.5369434356689	5.51329946517944	-0.00327756232582033	-0.0195112787187099	-0.017887907102704	-0.00847235135734081	NaN	59.6731910705566
718	119.995727539063	-22.8616180419922	5.90290880203247	0.000618529506027699	0.00256657530553639	-0.0117190945893526	-0.00749832857400179	NaN	59.9978637695313
719	122.593124389648	-23.51096534729	5.96784353256226	-0.00912170019000769	-0.00490093370899558	-0.00652430532500148	-0.00392691092565656	NaN	61.2965621948242
720	123.242469787598	-23.1862907409668	6.09771347045898	-0.00749832857400179	-0.0130177913233638	-0.00360223650932312	0.00483929552137852	NaN	61.6212348937988
721	121.943778991699	-22.8616180419922	6.29251766204834	-0.00425158534198999	0.000618529506027699	0.00613799272105098	0.00354059832170606	NaN	60.9718894958496
722	121.294425964355	-23.1862907409668	5.64316940307617	-0.00360223650932312	0.00711201597005129	-0.00684897974133492	0.00159255252219737	NaN	60.6472129821777
723	119.995727539063	-22.2122688293457	5.70810413360596	0.0142548503354192	0.00418994715437293	0.000943203864153475	0.000943203864153475	NaN	59.9978637695313
724	119.995727539063	-22.5369434356689	5.83797359466553	0.00776136433705688	0.00873538758605719	-0.00327756232582033	-0.00100484199356288	NaN	59.9978637695313
725	121.943778991699	-23.1862907409668	5.96784353256226	0.00613799272105098	0.0171769186854362	0.00906006153672934	-0.00100484199356288	NaN	60.9718894958496
726	121.294425964355	-22.2122688293457	6.03277826309204	0.013930176384747	0.0149041991680861	0.0158782228827477	0.00256657530553639	NaN	60.6472129821777
727	119.995727539063	-22.8616180419922	6.29251766204834	0.0123068047687411	0.013930176384747	0.011982130818069	-0.00100484199356288	NaN	59.9978637695313
728	123.242469787598	-23.1862907409668	5.90290880203247	0.00386527273803949	0.0113327819854021	0.00256657530553639	0.000293855206109583	NaN	61.6212348937988
729	122.593124389648	-23.1862907409668	5.90290880203247	0.00646266713738441	0.0123068047687411	0.00354059832170606	-0.0026282137259841	NaN	61.2965621948242
730	122.593124389648	-22.5369434356689	5.70810413360596	0.00256657530553639	0.00289124972186983	-0.00749832857400179	-0.000355493422830477	NaN	61.2965621948242
731	120.645080566406	-22.2122688293457	6.03277826309204	0.00289124972186983	0.000618529506027699	0.00159255252219737	0.00938473641872406	NaN	60.3225402832031
732	121.294425964355	-21.5629196166992	5.90290880203247	0.00808603875339031	0.00354059832170606	0.00386527273803949	0.00516396993771195	NaN	60.6472129821777
733	121.294425964355	-22.8616180419922	6.29251766204834	0.00613799272105098	0.00451462110504508	-0.00230353930965066	-0.00619963090866804	NaN	60.6472129821777
734	123.242469787598	-22.8616180419922	5.83797359466553	-0.0104203969240189	-0.00684897974133492	-0.00847235135734081	-0.0107450718060136	NaN	61.6212348937988
735	120.645080566406	-21.5629196166992	5.70810413360596	-0.00425158534198999	-0.0191866029053926	-0.0240567177534103	-3.08191010844894e-05	NaN	60.3225402832031
736	123.242469787598	-22.8616180419922	6.03277826309204	-0.00717365415766835	-0.00425158534198999	-0.00717365415766835	0.00451462110504508	NaN	61.6212348937988
737	121.294425964355	-22.5369434356689	5.83797359466553	-0.00717365415766835	-0.00100484199356288	-0.00879702530801296	0.000293855206109583	NaN	60.6472129821777
738	119.995727539063	-22.2122688293457	6.74706172943115	-0.00327756232582033	-0.00587495695799589	-0.00490093370899558	0.0100340843200684	NaN	59.9978637695313
739	121.294425964355	-23.1862907409668	6.94186639785767	-0.0104203969240189	-0.00944637414067984	-0.0156151866540313	0.000293855206109583	NaN	60.6472129821777
740	122.593124389648	-23.51096534729	6.03277826309204	-0.00944637414067984	-0.00912170019000769	-0.0162645354866982	0.00159255252219737	NaN	61.2965621948242
741	122.593124389648	-23.51096534729	6.03277826309204	-0.0104203969240189	-0.0136671401560307	-0.00717365415766835	0.00483929552137852	NaN	61.2965621948242
742	120.645080566406	-22.8616180419922	5.96784353256226	0.00159255252219737	-0.0104203969240189	-0.0026282137259841	0.00256657530553639	NaN	60.3225402832031
743	120.645080566406	-22.5369434356689	6.03277826309204	-0.000680167751852423	0.00126787810586393	-0.00684897974133492	0.00581331877037883	NaN	60.3225402832031
744	120.645080566406	-22.8616180419922	5.90290880203247	-0.00132951640989631	0.00516396993771195	0.00289124972186983	-0.00197886489331722	NaN	60.3225402832031
745	122.593124389648	-23.8356399536133	6.22758293151855	-0.00522560812532902	0.0113327819854021	0.0100340843200684	-0.00652430532500148	NaN	61.2965621948242
746	121.294425964355	-22.8616180419922	5.57823419570923	0.0100340843200684	0.000293855206109583	0.0116574559360743	0.00743668992072344	NaN	60.6472129821777
747	120.645080566406	-22.8616180419922	6.03277826309204	0.0165275707840919	0.00548864435404539	0.0100340843200684	0.00581331877037883	NaN	60.3225402832031
748	122.593124389648	-24.4849891662598	5.96784353256226	0.0213976856321096	0.00906006153672934	0.00743668992072344	0.00191722682211548	NaN	61.2965621948242
749	122.593124389648	-23.8356399536133	6.03277826309204	0.0126314787194133	0.00159255252219737	0.00191722682211548	0.000943203864153475	NaN	61.2965621948242
750	122.593124389648	-24.1603145599365	6.22758293151855	0.00743668992072344	-0.00490093370899558	0.00483929552137852	-0.00327756232582033	NaN	61.2965621948242
751	121.294425964355	-23.1862907409668	6.03277826309204	0.00483929552137852	-0.00814767740666866	0.0100340843200684	0.0155535480007529	NaN	60.6472129821777
752	119.346382141113	-22.5369434356689	5.64316940307617	0.00938473641872406	-3.08191010844894e-05	-0.00360223650932312	0.000618529506027699	NaN	59.6731910705566
753	120.645080566406	-23.1862907409668	5.77303886413574	0.00646266713738441	-0.00327756232582033	0.00321592413820326	0.00743668992072344	NaN	60.3225402832031
754	120.645080566406	-22.8616180419922	5.96784353256226	0.013930176384747	-0.00619963090866804	-0.00295288790948689	-0.00360223650932312	NaN	60.3225402832031
755	119.995727539063	-22.8616180419922	5.96784353256226	0.000293855206109583	-0.00619963090866804	-0.0172385573387146	-0.00100484199356288	NaN	59.9978637695313
756	122.593124389648	-23.8356399536133	6.09771347045898	-0.00587495695799589	-0.023407369852066	-0.00944637414067984	0.00581331877037883	NaN	61.2965621948242
757	121.294425964355	-22.2122688293457	5.90290880203247	0.00386527273803949	-0.0136671401560307	-0.00652430532500148	0.00938473641872406	NaN	60.6472129821777
758	120.645080566406	-23.51096534729	5.90290880203247	0.00256657530553639	-0.0286021586507559	-0.0126931173726916	0.00289124972186983	NaN	60.3225402832031
759	122.593124389648	-23.51096534729	6.03277826309204	-0.0169138833880424	-0.00230353930965066	-0.0136671401560307	-0.00295288790948689	NaN	61.2965621948242
760	122.593124389648	-23.1862907409668	5.96784353256226	-0.00814767740666866	-0.0162645354866982	-0.00100484199356288	0.00321592413820326	NaN	61.2965621948242
761	121.943778991699	-23.1862907409668	6.16264820098877	-0.0100957229733467	-0.00587495695799589	0.00873538758605719	0.00289124972186983	NaN	60.9718894958496
762	123.242469787598	-22.8616180419922	6.29251766204834	0.00483929552137852	-0.00490093370899558	0.0022419011220336	-0.00619963090866804	NaN	61.6212348937988
763	122.593124389648	-23.1862907409668	6.09771347045898	0.0175015944987535	0.000943203864153475	-0.0104203969240189	0.0022419011220336	NaN	61.2965621948242
764	119.995727539063	-22.2122688293457	5.44836473464966	0.0106834331527352	0.00159255252219737	0.00483929552137852	-0.00295288790948689	NaN	59.9978637695313
765	122.593124389648	-23.1862907409668	6.03277826309204	0.00646266713738441	0.00938473641872406	0.00678734155371785	-0.00749832857400179	NaN	61.2965621948242
766	121.943778991699	-21.8875942230225	5.77303886413574	0.00938473641872406	0.013930176384747	0.0171769186854362	-0.00230353930965066	NaN	60.9718894958496
767	120.645080566406	-22.2122688293457	5.96784353256226	0.0197743140161037	0.0103587592020631	0.0113327819854021	-0.00100484199356288	NaN	60.3225402832031
768	120.645080566406	-21.238245010376	6.09771347045898	0.011982130818069	0.013930176384747	0.000943203864153475	-0.00392691092565656	NaN	60.3225402832031
769	119.346382141113	-21.8875942230225	5.51329946517944	0.00906006153672934	0.000618529506027699	0.00841071270406246	-0.00230353930965066	NaN	59.6731910705566
770	120.645080566406	-22.2122688293457	5.51329946517944	0.00711201597005129	0.00126787810586393	-0.00132951640989631	-0.00587495695799589	NaN	60.3225402832031
771	122.593124389648	-23.51096534729	6.03277826309204	0.0022419011220336	0.00581331877037883	0.00808603875339031	0.00191722682211548	NaN	61.2965621948242
772	122.593124389648	-22.5369434356689	6.03277826309204	0.00418994715437293	0.00483929552137852	-0.000680167751852423	-0.0120437685400248	NaN	61.2965621948242
773	121.943778991699	-23.51096534729	6.22758293151855	0.00613799272105098	0.00159255252219737	-0.00587495695799589	-3.08191010844894e-05	NaN	60.9718894958496
774	123.242469787598	-22.8616180419922	6.22758293151855	-0.00132951640989631	-0.0224333461374044	-0.00165419070981443	-0.0107450718060136	NaN	61.6212348937988
775	121.294425964355	-21.8875942230225	5.77303886413574	-0.0149658378213644	-0.0247060675173998	-0.0152905117720366	-0.00684897974133492	NaN	60.6472129821777
776	122.593124389648	-22.8616180419922	5.90290880203247	-0.0100957229733467	-0.0243813935667276	-0.00717365415766835	0.00289124972186983	NaN	61.2965621948242
777	121.294425964355	-21.5629196166992	5.70810413360596	-0.00944637414067984	-0.0152905117720366	-0.0149658378213644	-0.000680167751852423	NaN	60.6472129821777
778	121.294425964355	-22.8616180419922	6.03277826309204	0.000618529506027699	-0.0191866029053926	-0.00132951640989631	-0.00360223650932312	NaN	60.6472129821777
779	123.242469787598	-23.1862907409668	6.29251766204834	-0.00230353930965066	-0.00360223650932312	-0.0120437685400248	-0.00814767740666866	NaN	61.6212348937988
780	122.593124389648	-22.5369434356689	6.29251766204834	0.011982130818069	-0.00944637414067984	-0.00749832857400179	-0.00847235135734081	NaN	61.2965621948242
781	122.593124389648	-23.1862907409668	5.90290880203247	0.00516396993771195	-0.0026282137259841	0.00289124972186983	-0.00197886489331722	NaN	61.2965621948242
782	122.593124389648	-22.8616180419922	5.83797359466553	0.01847561635077	-0.00392691092565656	0.000943203864153475	-0.00555028254166245	NaN	61.2965621948242
783	123.242469787598	-23.1862907409668	5.90290880203247	-0.0159398596733809	0.01100810803473	-0.00912170019000769	-0.00100484199356288	NaN	61.6212348937988
784	121.943778991699	-21.8875942230225	5.70810413360596	0.01100810803473	0.0123068047687411	0.00159255252219737	-0.00652430532500148	NaN	60.9718894958496
785	122.593124389648	-23.51096534729	5.96784353256226	0.00743668992072344	0.0113327819854021	0.00256657530553639	-0.00165419070981443	NaN	61.2965621948242
786	119.995727539063	-21.8875942230225	6.03277826309204	0.011982130818069	0.0149041991680861	0.0162028968334198	0.00548864435404539	NaN	59.9978637695313
787	121.943778991699	-22.2122688293457	5.51329946517944	0.00906006153672934	0.0162028968334198	0.00711201597005129	-0.00197886489331722	NaN	60.9718894958496
788	120.645080566406	-21.5629196166992	5.51329946517944	0.00743668992072344	0.01847561635077	0.000293855206109583	-0.00295288790948689	NaN	60.3225402832031
789	121.294425964355	-22.5369434356689	5.51329946517944	0.01100810803473	0.00938473641872406	-0.00295288790948689	-0.00749832857400179	NaN	60.6472129821777
790	120.645080566406	-21.5629196166992	5.70810413360596	-0.0026282137259841	-0.000680167751852423	0.0106834331527352	-0.00555028254166245	NaN	60.3225402832031
791	122.593124389648	-22.5369434356689	5.83797359466553	0.000293855206109583	0.00483929552137852	0.00483929552137852	0.00289124972186983	NaN	61.2965621948242
792	122.593124389648	-22.8616180419922	5.96784353256226	0.01100810803473	0.00516396993771195	-0.000680167751852423	0.00256657530553639	NaN	61.2965621948242
793	123.242469787598	-23.51096534729	5.70810413360596	0.00743668992072344	-3.08191010844894e-05	-0.0123684434220195	0.000293855206109583	NaN	61.6212348937988
794	123.242469787598	-22.8616180419922	5.70810413360596	-0.00230353930965066	-0.00230353930965066	-0.00782300252467394	-0.00717365415766835	NaN	61.6212348937988
795	121.294425964355	-22.5369434356689	5.51329946517944	-0.00717365415766835	0.00646266713738441	-0.0175632312893867	0.00191722682211548	NaN	60.6472129821777
796	122.593124389648	-22.8616180419922	5.64316940307617	-0.00944637414067984	-0.0211346503347158	-0.00717365415766835	0.00386527273803949	NaN	61.2965621948242
797	123.891822814941	-23.1862907409668	5.38343000411987	-0.00490093370899558	-0.0117190945893526	-0.0208099745213985	0.00159255252219737	NaN	61.9459114074707
798	121.294425964355	-22.2122688293457	5.70810413360596	0.00321592413820326	-0.021459324285388	-0.0146411629393697	-0.00684897974133492	NaN	60.6472129821777
799	121.943778991699	-22.5369434356689	5.57823419570923	-0.00490093370899558	-0.00977104809135199	-0.0143164889886975	-0.00652430532500148	NaN	60.9718894958496
800	121.294425964355	-22.5369434356689	5.57823419570923	-3.08191010844894e-05	0.000293855206109583	-0.0110697457566857	0.00191722682211548	NaN	60.6472129821777
801	121.943778991699	-22.8616180419922	5.77303886413574	-0.0237320438027382	-0.00457625929266214	-0.00295288790948689	0.00321592413820326	NaN	60.9718894958496
802	119.995727539063	-21.8875942230225	5.70810413360596	0.00938473641872406	0.00191722682211548	-0.00457625929266214	0.00354059832170606	NaN	59.9978637695313
803	123.242469787598	-22.8616180419922	5.96784353256226	0.01100810803473	0.0113327819854021	-0.0162645354866982	0.000293855206109583	NaN	61.6212348937988
804	121.294425964355	-22.5369434356689	5.96784353256226	0.00743668992072344	0.0194496400654316	-0.00100484199356288	-0.00425158534198999	NaN	60.6472129821777
805	123.891822814941	-23.1862907409668	5.51329946517944	0.00678734155371785	0.00873538758605719	0.0103587592020631	-0.000680167751852423	NaN	61.9459114074707
806	120.645080566406	-22.8616180419922	5.57823419570923	0.0155535480007529	0.0126314787194133	0.00938473641872406	0.0022419011220336	NaN	60.3225402832031
807	123.242469787598	-23.1862907409668	5.83797359466553	0.0168522447347641	0.01847561635077	0.0100340843200684	0.00386527273803949	NaN	61.6212348937988
808	123.242469787598	-22.8616180419922	5.96784353256226	0.012956153601408	0.0126314787194133	0.000293855206109583	0.00451462110504508	NaN	61.6212348937988
809	123.891822814941	-23.51096534729	6.16264820098877	0.00581331877037883	0.00159255252219737	0.00321592413820326	-0.00425158534198999	NaN	61.9459114074707
810	121.294425964355	-23.51096534729	5.77303886413574	0.00256657530553639	0.00386527273803949	0.00548864435404539	0.00386527273803949	NaN	60.6472129821777
811	123.891822814941	-23.8356399536133	5.64316940307617	0.0106834331527352	0.0022419011220336	0.00581331877037883	-0.00360223650932312	NaN	61.9459114074707
812	121.294425964355	-23.51096534729	5.83797359466553	0.0123068047687411	0.00516396993771195	0.01100810803473	0.000618529506027699	NaN	60.6472129821777
813	121.294425964355	-23.51096534729	5.77303886413574	0.00321592413820326	0.00711201597005129	-0.00490093370899558	-0.00360223650932312	NaN	60.6472129821777
814	120.645080566406	-22.8616180419922	5.77303886413574	-0.0185372550040483	0.00646266713738441	-0.00619963090866804	-0.00360223650932312	NaN	60.3225402832031
815	122.593124389648	-22.5369434356689	5.96784353256226	0.00126787810586393	-0.0139918150380254	-0.0130177913233638	0.00256657530553639	NaN	61.2965621948242
816	120.645080566406	-23.1862907409668	5.96784353256226	-0.00814767740666866	-0.0113944197073579	-0.017887907102704	0.00678734155371785	NaN	60.3225402832031
817	122.593124389648	-23.8356399536133	5.77303886413574	-0.00814767740666866	-0.00977104809135199	-0.00814767740666866	0.00776136433705688	NaN	61.2965621948242
818	119.346382141113	-21.8875942230225	5.44836473464966	0.0126314787194133	0.00289124972186983	-0.0104203969240189	-0.00197886489331722	NaN	59.6731910705566
819	120.645080566406	-22.5369434356689	5.51329946517944	0.000293855206109583	-0.00684897974133492	-0.0169138833880424	-0.00230353930965066	NaN	60.3225402832031
820	119.995727539063	-22.5369434356689	6.03277826309204	-0.00879702530801296	-0.0026282137259841	-0.00457625929266214	-0.00684897974133492	NaN	59.9978637695313
821	119.995727539063	-22.2122688293457	6.16264820098877	0.00613799272105098	0.00126787810586393	0.00126787810586393	-0.00197886489331722	NaN	59.9978637695313
822	118.69702911377	-22.5369434356689	5.64316940307617	-0.00100484199356288	-0.00490093370899558	-0.00327756232582033	0.00613799272105098	NaN	59.3485145568848
823	121.294425964355	-23.51096534729	5.77303886413574	-0.0113944197073579	0.00646266713738441	-0.00717365415766835	0.000943203864153475	NaN	60.6472129821777
824	119.995727539063	-22.5369434356689	5.51329946517944	0.00970941036939621	0.0100340843200684	0.00906006153672934	-0.00230353930965066	NaN	59.9978637695313
825	121.943778991699	-23.1862907409668	5.70810413360596	0.00483929552137852	0.0126314787194133	0.00938473641872406	-0.00165419070981443	NaN	60.9718894958496
826	118.69702911377	-21.8875942230225	5.90290880203247	0.00354059832170606	0.0197743140161037	0.0136055024340749	0.00678734155371785	NaN	59.3485145568848
827	119.346382141113	-22.8616180419922	5.96784353256226	0.0123068047687411	0.0100340843200684	0.00938473641872406	0.00191722682211548	NaN	59.6731910705566
828	119.346382141113	-23.1862907409668	5.77303886413574	0.00711201597005129	0.0126314787194133	0.00548864435404539	0.0022419011220336	NaN	59.6731910705566
829	120.645080566406	-23.51096534729	5.90290880203247	0.00646266713738441	0.0168522447347641	0.00451462110504508	-0.0026282137259841	NaN	60.3225402832031
830	119.995727539063	-23.8356399536133	6.74706172943115	-0.00327756232582033	-0.000680167751852423	-0.000680167751852423	0.00191722682211548	NaN	59.9978637695313
831	117.398338317871	-23.1862907409668	6.09771347045898	-0.00392691092565656	-0.00165419070981443	0.00321592413820326	0.00159255252219737	NaN	58.6991691589355
832	118.04768371582	-22.8616180419922	6.03277826309204	-3.08191010844894e-05	0.0100340843200684	0.00256657530553639	0.00743668992072344	NaN	59.0238418579102
833	118.69702911377	-22.8616180419922	6.03277826309204	0.000943203864153475	0.0149041991680861	-0.00230353930965066	-0.00587495695799589	NaN	59.3485145568848
834	118.69702911377	-22.2122688293457	5.57823419570923	-0.0100957229733467	-0.00327756232582033	-0.0113944197073579	-0.00490093370899558	NaN	59.3485145568848
835	119.346382141113	-23.1862907409668	5.64316940307617	-0.0175632312893867	-0.0146411629393697	-0.0120437685400248	-0.00717365415766835	NaN	59.6731910705566
836	118.69702911377	-22.8616180419922	5.77303886413574	-0.0201606266200542	-0.00879702530801296	-0.000680167751852423	0.00354059832170606	NaN	59.3485145568848
837	119.346382141113	-23.1862907409668	6.03277826309204	-0.00944637414067984	-0.00977104809135199	-0.0130177913233638	0.000943203864153475	NaN	59.6731910705566
838	118.69702911377	-22.5369434356689	5.96784353256226	-0.00425158534198999	0.00256657530553639	-0.00944637414067984	-0.00522560812532902	NaN	59.3485145568848
839	118.69702911377	-22.2122688293457	6.09771347045898	-0.00717365415766835	-0.0224333461374044	-0.0120437685400248	-0.00457625929266214	NaN	59.3485145568848
840	118.69702911377	-22.5369434356689	5.77303886413574	0.0207483377307653	0.00743668992072344	-0.00587495695799589	-0.00425158534198999	NaN	59.3485145568848
841	119.995727539063	-22.2122688293457	5.70810413360596	-0.00879702530801296	-0.00684897974133492	0.00354059832170606	0.000943203864153475	NaN	59.9978637695313
842	119.995727539063	-21.8875942230225	5.90290880203247	-0.000355493422830477	-0.00165419070981443	-0.00749832857400179	0.00743668992072344	NaN	59.9978637695313
843	121.294425964355	-22.8616180419922	5.96784353256226	0.00256657530553639	0.00548864435404539	-0.00230353930965066	-0.00619963090866804	NaN	60.6472129821777
844	120.645080566406	-22.8616180419922	6.09771347045898	0.00256657530553639	0.0103587592020631	0.000293855206109583	-0.00132951640989631	NaN	60.3225402832031
845	121.943778991699	-22.5369434356689	6.03277826309204	0.00516396993771195	0.0142548503354192	0.00354059832170606	0.00191722682211548	NaN	60.9718894958496
846	121.943778991699	-21.8875942230225	5.77303886413574	0.0136055024340749	0.0145795252174139	0.00678734155371785	0.00613799272105098	NaN	60.9718894958496
847	119.346382141113	-20.9135704040527	5.70810413360596	0.0233457311987877	0.0178262684494257	0.0168522447347641	0.000618529506027699	NaN	59.6731910705566
848	119.995727539063	-21.8875942230225	5.83797359466553	0.0103587592020631	0.0168522447347641	0.00354059832170606	-3.08191010844894e-05	NaN	59.9978637695313
849	119.346382141113	-21.5629196166992	5.83797359466553	0.00970941036939621	0.00808603875339031	0.00516396993771195	-0.00165419070981443	NaN	59.6731910705566
850	120.645080566406	-21.8875942230225	6.22758293151855	0.00970941036939621	0.00418994715437293	-0.00197886489331722	0.00256657530553639	NaN	60.3225402832031
851	119.995727539063	-21.238245010376	5.77303886413574	-0.00392691092565656	0.00548864435404539	0.0116574559360743	0.00321592413820326	NaN	59.9978637695313
852	121.294425964355	-22.5369434356689	5.83797359466553	0.00483929552137852	0.00321592413820326	-0.000680167751852423	-0.0026282137259841	NaN	60.6472129821777
853	120.645080566406	-20.5888977050781	5.77303886413574	0.00841071270406246	0.00711201597005129	-0.00684897974133492	-0.00165419070981443	NaN	60.3225402832031
854	119.995727539063	-21.5629196166992	5.57823419570923	-0.0104203969240189	-0.000680167751852423	-0.0201606266200542	-0.00619963090866804	NaN	59.9978637695313
855	121.294425964355	-21.8875942230225	5.77303886413574	-0.00717365415766835	-0.0263294391334057	-0.0130177913233638	-0.0100957229733467	NaN	60.6472129821777
856	121.294425964355	-21.8875942230225	5.70810413360596	-0.00977104809135199	-0.0169138833880424	-0.0130177913233638	0.00191722682211548	NaN	60.6472129821777
857	120.645080566406	-21.8875942230225	5.70810413360596	-0.00555028254166245	-0.0201606266200542	-0.00684897974133492	0.00321592413820326	NaN	60.3225402832031
858	119.995727539063	-21.5629196166992	5.64316940307617	-0.000680167751852423	-3.08191010844894e-05	-0.0172385573387146	-0.000355493422830477	NaN	59.9978637695313
859	119.995727539063	-21.5629196166992	5.96784353256226	-0.00587495695799589	-0.00587495695799589	-0.0156151866540313	-0.00392691092565656	NaN	59.9978637695313
860	123.242469787598	-22.8616180419922	6.03277826309204	-0.00230353930965066	-0.00652430532500148	-0.0146411629393697	0.000618529506027699	NaN	61.6212348937988
861	122.593124389648	-22.5369434356689	6.29251766204834	-0.00522560812532902	-0.0110697457566857	-0.00490093370899558	0.000943203864153475	NaN	61.2965621948242
862	122.593124389648	-23.1862907409668	6.35745286941528	-0.00165419070981443	-0.00132951640989631	-0.00360223650932312	0.00159255252219737	NaN	61.2965621948242
863	119.995727539063	-21.5629196166992	5.51329946517944	0.00581331877037883	0.00386527273803949	-0.00457625929266214	-0.00165419070981443	NaN	59.9978637695313
864	121.943778991699	-21.8875942230225	5.57823419570923	0.0103587592020631	0.00938473641872406	-0.00392691092565656	-0.00295288790948689	NaN	60.9718894958496
865	119.995727539063	-21.5629196166992	5.83797359466553	0.0103587592020631	0.00906006153672934	0.0181509424000978	-0.00619963090866804	NaN	59.9978637695313
866	123.242469787598	-23.1862907409668	6.09771347045898	0.00418994715437293	0.00483929552137852	0.0116574559360743	-3.08191010844894e-05	NaN	61.6212348937988
867	121.943778991699	-22.5369434356689	5.90290880203247	0.0194496400654316	0.0123068047687411	0.0152288740500808	0.00613799272105098	NaN	60.9718894958496
868	121.294425964355	-22.2122688293457	6.03277826309204	0.00808603875339031	0.00613799272105098	0.00776136433705688	0.00548864435404539	NaN	60.6472129821777
869	120.645080566406	-21.8875942230225	5.64316940307617	0.00321592413820326	0.00451462110504508	0.00126787810586393	-0.00132951640989631	NaN	60.3225402832031
870	121.294425964355	-23.1862907409668	5.70810413360596	0.00776136433705688	-0.00619963090866804	0.00938473641872406	-0.000680167751852423	NaN	60.6472129821777
871	121.294425964355	-23.1862907409668	6.8119969367981	0.0022419011220336	-0.00392691092565656	0.000293855206109583	-0.00295288790948689	NaN	60.6472129821777
872	121.294425964355	-22.8616180419922	6.03277826309204	0.00678734155371785	-0.00457625929266214	0.00970941036939621	0.0106834331527352	NaN	60.6472129821777
873	119.995727539063	-21.5629196166992	6.16264820098877	0.00613799272105098	-0.00197886489331722	0.000618529506027699	-0.00295288790948689	NaN	59.9978637695313
874	120.645080566406	-22.2122688293457	5.96784353256226	-0.00555028254166245	-0.0110697457566857	-0.0130177913233638	-3.08191010844894e-05	NaN	60.3225402832031
875	121.294425964355	-23.1862907409668	5.96784353256226	-0.0175632312893867	-0.0282774847000837	-0.0146411629393697	0.00451462110504508	NaN	60.6472129821777
876	119.995727539063	-21.238245010376	5.64316940307617	-0.0136671401560307	-0.0393164120614529	-0.0126931173726916	0.00289124972186983	NaN	59.9978637695313
877	121.294425964355	-22.8616180419922	5.96784353256226	-0.00360223650932312	-0.0133424662053585	-0.0126931173726916	0.00776136433705688	NaN	60.6472129821777
878	122.593124389648	-22.8616180419922	5.96784353256226	-0.00327756232582033	-0.0191866029053926	-0.00944637414067984	-0.000355493422830477	NaN	61.2965621948242
879	118.69702911377	-21.5629196166992	5.90290880203247	-0.00749832857400179	-0.000680167751852423	-0.0107450718060136	0.0022419011220336	NaN	59.3485145568848
880	121.294425964355	-21.5629196166992	5.70810413360596	-0.00165419070981443	-0.0182125810533762	-0.0113944197073579	0.00646266713738441	NaN	60.6472129821777
881	119.995727539063	-21.5629196166992	5.44836473464966	-0.0162645354866982	-0.00717365415766835	-0.00132951640989631	0.00354059832170606	NaN	59.9978637695313
882	121.943778991699	-22.8616180419922	5.70810413360596	0.00548864435404539	-0.0107450718060136	-0.00684897974133492	0.00776136433705688	NaN	60.9718894958496
883	121.943778991699	-22.5369434356689	5.90290880203247	0.012956153601408	-0.00360223650932312	-0.0169138833880424	0.00354059832170606	NaN	60.9718894958496
884	122.593124389648	-22.5369434356689	5.77303886413574	0.012956153601408	0.00646266713738441	-3.08191010844894e-05	-0.00587495695799589	NaN	61.2965621948242
885	120.645080566406	-22.5369434356689	6.29251766204834	0.00970941036939621	0.00906006153672934	0.0126314787194133	0.00711201597005129	NaN	60.3225402832031
886	120.645080566406	-20.9135704040527	5.64316940307617	-0.000355493422830477	0.00808603875339031	-0.00132951640989631	-0.000680167751852423	NaN	60.3225402832031
887	119.995727539063	-21.5629196166992	5.70810413360596	0.0175015944987535	0.0116574559360743	0.01847561635077	0.00451462110504508	NaN	59.9978637695313
888	121.943778991699	-22.8616180419922	5.96784353256226	0.0142548503354192	0.0116574559360743	-0.00165419070981443	0.000618529506027699	NaN	60.9718894958496
889	121.294425964355	-22.5369434356689	6.16264820098877	-0.00132951640989631	0.00354059832170606	0.00776136433705688	-0.00944637414067984	NaN	60.6472129821777
890	122.593124389648	-22.2122688293457	5.90290880203247	0.00646266713738441	-0.00100484199356288	0.0022419011220336	0.000293855206109583	NaN	61.2965621948242
891	120.645080566406	-22.2122688293457	6.03277826309204	0.00483929552137852	-0.00100484199356288	0.01100810803473	0.00808603875339031	NaN	60.3225402832031
892	121.294425964355	-20.9135704040527	5.83797359466553	0.00386527273803949	0.00451462110504508	0.00256657530553639	0.00841071270406246	NaN	60.6472129821777
893	119.346382141113	-20.5888977050781	5.57823419570923	0.0116574559360743	0.00354059832170606	-0.0026282137259841	-0.00522560812532902	NaN	59.6731910705566
894	121.294425964355	-21.238245010376	5.64316940307617	0.00841071270406246	-0.00555028254166245	-0.017887907102704	-0.000680167751852423	NaN	60.6472129821777
895	121.294425964355	-21.8875942230225	6.09771347045898	-0.0139918150380254	-0.0227580219507217	-0.0133424662053585	-0.000355493422830477	NaN	60.6472129821777
896	119.995727539063	-20.9135704040527	5.90290880203247	-0.00522560812532902	-0.0172385573387146	-0.0136671401560307	0.00256657530553639	NaN	59.9978637695313
897	119.995727539063	-21.238245010376	6.29251766204834	0.00418994715437293	-0.0133424662053585	-0.0130177913233638	0.00678734155371785	NaN	59.9978637695313
898	121.943778991699	-21.5629196166992	5.90290880203247	-0.00327756232582033	-0.00944637414067984	-0.00619963090866804	0.00386527273803949	NaN	60.9718894958496
899	119.995727539063	-21.238245010376	5.77303886413574	-0.0100957229733467	0.000293855206109583	-0.00847235135734081	-0.00944637414067984	NaN	59.9978637695313
900	120.645080566406	-20.9135704040527	6.48732233047485	0.012956153601408	-0.00522560812532902	-0.00879702530801296	-0.00165419070981443	NaN	60.3225402832031
901	120.645080566406	-21.238245010376	6.5522575378418	0.0106834331527352	-0.00490093370899558	-0.00360223650932312	-0.00132951640989631	NaN	60.3225402832031
902	121.943778991699	-21.238245010376	6.29251766204834	0.00581331877037883	-0.00619963090866804	-0.00197886489331722	-0.00652430532500148	NaN	60.9718894958496
903	120.645080566406	-21.8875942230225	6.22758293151855	0.00126787810586393	0.00776136433705688	-0.00652430532500148	0.00159255252219737	NaN	60.3225402832031
904	120.645080566406	-21.5629196166992	5.90290880203247	0.00451462110504508	0.0132808275520802	-0.00230353930965066	-0.0117190945893526	NaN	60.3225402832031
905	119.995727539063	-21.5629196166992	5.96784353256226	0.00418994715437293	0.0126314787194133	0.00646266713738441	0.0022419011220336	NaN	59.9978637695313
906	121.943778991699	-21.5629196166992	5.83797359466553	0.00873538758605719	0.0136055024340749	0.00970941036939621	-0.00100484199356288	NaN	60.9718894958496
907	119.995727539063	-20.2642230987549	6.03277826309204	0.01847561635077	0.0188002903014421	0.0132808275520802	-0.00587495695799589	NaN	59.9978637695313
908	120.645080566406	-20.5888977050781	6.09771347045898	0.013930176384747	0.0103587592020631	0.00906006153672934	-0.0026282137259841	NaN	60.3225402832031
909	119.346382141113	-21.5629196166992	6.29251766204834	0.00613799272105098	0.00743668992072344	-0.00165419070981443	-0.00295288790948689	NaN	59.6731910705566
910	119.346382141113	-21.238245010376	5.90290880203247	0.0100340843200684	0.00451462110504508	0.0113327819854021	0.000618529506027699	NaN	59.6731910705566
911	118.69702911377	-20.5888977050781	5.70810413360596	-0.00392691092565656	-0.00295288790948689	0.0132808275520802	-0.00165419070981443	NaN	59.3485145568848
912	119.995727539063	-19.9395484924316	5.90290880203247	0.01100810803473	0.00678734155371785	0.00776136433705688	-0.00392691092565656	NaN	59.9978637695313
913	119.995727539063	-20.5888977050781	5.96784353256226	0.00711201597005129	0.00808603875339031	-0.00230353930965066	0.00646266713738441	NaN	59.9978637695313
914	121.943778991699	-21.8875942230225	5.96784353256226	0.00289124972186983	0.000618529506027699	-0.00555028254166245	-0.000355493422830477	NaN	60.9718894958496
915	119.995727539063	-21.5629196166992	5.83797359466553	-0.000355493422830477	-0.00165419070981443	-0.0149658378213644	-0.00327756232582033	NaN	59.9978637695313
916	121.294425964355	-21.238245010376	5.25356006622314	-0.00847235135734081	-0.00555028254166245	-0.00912170019000769	0.00159255252219737	NaN	60.6472129821777
917	120.645080566406	-20.5888977050781	5.70810413360596	-0.00490093370899558	-0.0152905117720366	-0.0188619289547205	0.00354059832170606	NaN	60.3225402832031
918	120.645080566406	-21.5629196166992	5.77303886413574	-0.00230353930965066	0.00646266713738441	-0.0113944197073579	-0.00360223650932312	NaN	60.3225402832031
919	121.943778991699	-21.5629196166992	6.09771347045898	-0.00230353930965066	-0.00165419070981443	-0.0162645354866982	-0.00132951640989631	NaN	60.9718894958496
920	121.943778991699	-21.5629196166992	6.16264820098877	0.0171769186854362	-0.00587495695799589	-0.00555028254166245	-0.00132951640989631	NaN	60.9718894958496
921	121.943778991699	-20.9135704040527	5.83797359466553	-0.0169138833880424	-0.00555028254166245	-0.000355493422830477	0.00938473641872406	NaN	60.9718894958496
922	120.645080566406	-21.5629196166992	5.83797359466553	-3.08191010844894e-05	0.000293855206109583	-3.08191010844894e-05	0.000618529506027699	NaN	60.3225402832031
923	119.346382141113	-20.9135704040527	5.77303886413574	0.013930176384747	-0.00165419070981443	-0.0113944197073579	0.00451462110504508	NaN	59.6731910705566
924	120.645080566406	-21.238245010376	5.83797359466553	0.00776136433705688	0.0136055024340749	0.00678734155371785	-0.00912170019000769	NaN	60.3225402832031
925	119.346382141113	-21.238245010376	5.83797359466553	0.00841071270406246	0.0103587592020631	0.00678734155371785	0.000943203864153475	NaN	59.6731910705566
926	121.943778991699	-21.238245010376	6.09771347045898	0.00321592413820326	0.00808603875339031	0.0126314787194133	-0.00132951640989631	NaN	60.9718894958496
927	121.294425964355	-21.5629196166992	5.57823419570923	0.0132808275520802	0.020423661917448	0.0136055024340749	-0.0026282137259841	NaN	60.6472129821777
928	119.346382141113	-20.2642230987549	5.51329946517944	0.0162028968334198	0.0136055024340749	0.00678734155371785	-0.00522560812532902	NaN	59.6731910705566
929	119.995727539063	-20.9135704040527	5.31849479675293	0.00646266713738441	0.00354059832170606	-0.00490093370899558	-0.00360223650932312	NaN	59.9978637695313
930	119.995727539063	-20.2642230987549	5.57823419570923	0.00289124972186983	0.0103587592020631	0.000293855206109583	-0.00327756232582033	NaN	59.9978637695313
931	120.645080566406	-20.9135704040527	5.83797359466553	0.00289124972186983	-0.000355493422830477	0.00191722682211548	0.00191722682211548	NaN	60.3225402832031
932	121.943778991699	-21.238245010376	6.03277826309204	0.00841071270406246	0.01100810803473	0.00483929552137852	0.000943203864153475	NaN	60.9718894958496
933	121.294425964355	-21.8875942230225	5.51329946517944	0.01100810803473	0.00743668992072344	-0.00100484199356288	0.0022419011220336	NaN	60.6472129821777
934	121.294425964355	-21.238245010376	5.70810413360596	0.000293855206109583	0.00159255252219737	-0.0143164889886975	-0.00360223650932312	NaN	60.6472129821777
935	119.995727539063	-20.9135704040527	5.25356006622314	-0.0026282137259841	-0.0243813935667276	-0.0139918150380254	-0.00230353930965066	NaN	59.9978637695313
936	121.294425964355	-21.5629196166992	5.57823419570923	-0.0152905117720366	-0.00522560812532902	-0.00425158534198999	0.00159255252219737	NaN	60.6472129821777
937	120.645080566406	-20.5888977050781	5.70810413360596	-0.00392691092565656	-0.0123684434220195	-0.00717365415766835	0.00678734155371785	NaN	60.3225402832031
938	119.346382141113	-20.5888977050781	5.77303886413574	-0.00132951640989631	0.0103587592020631	-0.0159398596733809	-3.08191010844894e-05	NaN	59.6731910705566
939	121.294425964355	-22.5369434356689	5.64316940307617	0.00418994715437293	-0.000680167751852423	-0.0146411629393697	0.000618529506027699	NaN	60.6472129821777
940	122.593124389648	-22.2122688293457	5.51329946517944	0.00970941036939621	-0.00230353930965066	-0.00425158534198999	-0.00132951640989631	NaN	61.2965621948242
941	121.294425964355	-22.8616180419922	5.77303886413574	0.0113327819854021	-0.00814767740666866	-0.0169138833880424	0.00354059832170606	NaN	60.6472129821777
942	119.995727539063	-21.238245010376	5.64316940307617	-0.000355493422830477	-0.00912170019000769	-0.00619963090866804	-0.00587495695799589	NaN	59.9978637695313
943	120.645080566406	-21.8875942230225	5.70810413360596	-0.000355493422830477	0.0100340843200684	-0.00619963090866804	0.00159255252219737	NaN	60.3225402832031
944	119.995727539063	-21.238245010376	5.64316940307617	0.00938473641872406	0.00451462110504508	-0.00684897974133492	-0.00587495695799589	NaN	59.9978637695313
945	121.943778991699	-21.8875942230225	5.44836473464966	0.00938473641872406	0.012956153601408	-0.00360223650932312	-0.00100484199356288	NaN	60.9718894958496
946	119.995727539063	-21.8875942230225	5.70810413360596	0.00906006153672934	0.012956153601408	0.000618529506027699	0.00548864435404539	NaN	59.9978637695313
947	121.943778991699	-22.8616180419922	5.70810413360596	0.0136055024340749	0.0239950809627771	-0.0120437685400248	0.00548864435404539	NaN	60.9718894958496
948	120.645080566406	-21.5629196166992	5.70810413360596	0.0145795252174139	0.00938473641872406	-0.00165419070981443	-0.00100484199356288	NaN	60.3225402832031
949	119.995727539063	-22.2122688293457	5.77303886413574	0.00841071270406246	0.00354059832170606	0.00159255252219737	-0.00327756232582033	NaN	59.9978637695313
950	119.995727539063	-21.8875942230225	5.77303886413574	0.000943203864153475	0.00938473641872406	0.00256657530553639	0.00289124972186983	NaN	59.9978637695313
951	121.943778991699	-22.5369434356689	5.57823419570923	0.00516396993771195	-0.000355493422830477	0.00873538758605719	0.00678734155371785	NaN	60.9718894958496
952	121.294425964355	-22.8616180419922	5.51329946517944	0.011982130818069	0.00938473641872406	0.00516396993771195	-0.00100484199356288	NaN	60.6472129821777
953	121.943778991699	-23.51096534729	6.5522575378418	0.012956153601408	0.0103587592020631	0.00289124972186983	0.00191722682211548	NaN	60.9718894958496
954	120.645080566406	-21.8875942230225	5.90290880203247	0.00159255252219737	-0.0201606266200542	-0.0149658378213644	-0.00295288790948689	NaN	60.3225402832031
955	121.294425964355	-22.2122688293457	5.90290880203247	-0.0169138833880424	-0.0188619289547205	-0.0104203969240189	-0.00425158534198999	NaN	60.6472129821777
956	121.294425964355	-23.51096534729	5.90290880203247	-0.00912170019000769	-0.0185372550040483	-0.00652430532500148	0.0106834331527352	NaN	60.6472129821777
957	122.593124389648	-23.1862907409668	5.38343000411987	-0.00912170019000769	-0.0117190945893526	-0.00749832857400179	0.000618529506027699	NaN	61.2965621948242
958	119.995727539063	-21.8875942230225	5.70810413360596	0.00159255252219737	-0.0117190945893526	-0.00230353930965066	-0.0100957229733467	NaN	59.9978637695313
959	120.645080566406	-22.2122688293457	5.64316940307617	-0.00327756232582033	0.00191722682211548	-0.0204853005707264	0.00678734155371785	NaN	60.3225402832031
960	119.346382141113	-22.5369434356689	5.90290880203247	-0.00782300252467394	-0.00295288790948689	-0.00165419070981443	-0.00165419070981443	NaN	59.6731910705566
961	120.645080566406	-22.8616180419922	5.90290880203247	-0.00457625929266214	-0.00782300252467394	-0.00392691092565656	0.00646266713738441	NaN	60.3225402832031
962	119.995727539063	-22.2122688293457	5.70810413360596	-0.00555028254166245	-0.000355493422830477	0.00256657530553639	0.00126787810586393	NaN	59.9978637695313
963	121.943778991699	-23.1862907409668	5.51329946517944	0.00386527273803949	0.00483929552137852	-0.00230353930965066	-0.00132951640989631	NaN	60.9718894958496
964	120.645080566406	-22.5369434356689	5.70810413360596	-0.00490093370899558	0.01100810803473	0.00451462110504508	-0.00327756232582033	NaN	60.3225402832031
965	121.294425964355	-23.1862907409668	5.96784353256226	0.01100810803473	0.00938473641872406	0.011982130818069	0.00289124972186983	NaN	60.6472129821777
966	121.294425964355	-22.5369434356689	5.57823419570923	0.00743668992072344	0.00548864435404539	0.00581331877037883	-0.00100484199356288	NaN	60.6472129821777
967	121.943778991699	-23.8356399536133	6.09771347045898	0.0100340843200684	0.0165275707840919	0.0165275707840919	0.000618529506027699	NaN	60.9718894958496
968	121.943778991699	-23.51096534729	5.70810413360596	0.00841071270406246	0.0132808275520802	0.00678734155371785	0.00354059832170606	NaN	60.9718894958496
969	121.943778991699	-23.8356399536133	5.57823419570923	0.00548864435404539	0.00711201597005129	0.0022419011220336	-0.00555028254166245	NaN	60.9718894958496
970	122.593124389648	-24.1603145599365	5.83797359466553	0.00418994715437293	-0.000355493422830477	0.00289124972186983	-0.00457625929266214	NaN	61.2965621948242
971	121.294425964355	-23.51096534729	5.77303886413574	0.00646266713738441	0.00451462110504508	0.00289124972186983	0.00483929552137852	NaN	60.6472129821777
972	120.645080566406	-24.1603145599365	6.16264820098877	0.00548864435404539	0.000618529506027699	0.01100810803473	-0.00457625929266214	NaN	60.3225402832031
973	121.943778991699	-23.1862907409668	6.29251766204834	0.00516396993771195	0.00386527273803949	-3.08191010844894e-05	-0.00522560812532902	NaN	60.9718894958496
974	119.995727539063	-22.5369434356689	5.70810413360596	-0.00652430532500148	-0.00425158534198999	-0.0146411629393697	-0.00879702530801296	NaN	59.9978637695313
975	122.593124389648	-22.8616180419922	5.57823419570923	-0.00555028254166245	-0.0133424662053585	-0.0159398596733809	-0.00522560812532902	NaN	61.2965621948242
976	119.995727539063	-22.5369434356689	6.03277826309204	-0.00619963090866804	-0.0126931173726916	-0.00555028254166245	0.00354059832170606	NaN	59.9978637695313
977	122.593124389648	-23.51096534729	6.03277826309204	0.00289124972186983	-0.0136671401560307	-0.00912170019000769	-0.00587495695799589	NaN	61.2965621948242
978	121.294425964355	-23.1862907409668	5.96784353256226	-0.00360223650932312	-0.0165892094373703	-0.00847235135734081	-0.00197886489331722	NaN	60.6472129821777
979	121.294425964355	-23.1862907409668	6.16264820098877	0.0100340843200684	0.000293855206109583	-0.0123684434220195	-0.00392691092565656	NaN	60.6472129821777
980	120.645080566406	-23.1862907409668	5.77303886413574	-0.0107450718060136	-0.00295288790948689	-0.00522560812532902	-0.00230353930965066	NaN	60.3225402832031
981	120.645080566406	-22.5369434356689	5.70810413360596	-0.0227580219507217	0.00354059832170606	0.00126787810586393	-0.0026282137259841	NaN	60.3225402832031
982	119.995727539063	-22.8616180419922	5.83797359466553	0.00841071270406246	0.000618529506027699	0.00386527273803949	0.00191722682211548	NaN	59.9978637695313
983	123.242469787598	-24.1603145599365	5.96784353256226	0.00191722682211548	0.00711201597005129	-0.00782300252467394	-0.00652430532500148	NaN	61.6212348937988
984	122.593124389648	-23.51096534729	6.03277826309204	0.00548864435404539	0.00841071270406246	-0.00132951640989631	-0.00230353930965066	NaN	61.2965621948242
985	121.943778991699	-23.8356399536133	6.09771347045898	0.00841071270406246	0.0103587592020631	0.00548864435404539	-0.00425158534198999	NaN	60.9718894958496
986	119.346382141113	-23.1862907409668	5.77303886413574	0.00581331877037883	0.00386527273803949	0.0149041991680861	0.00841071270406246	NaN	59.6731910705566
987	120.645080566406	-23.1862907409668	5.64316940307617	0.00191722682211548	0.0191249661147594	0.0142548503354192	-0.00327756232582033	NaN	60.3225402832031
988	120.645080566406	-24.1603145599365	5.96784353256226	0.00386527273803949	0.0145795252174139	0.00581331877037883	0.00321592413820326	NaN	60.3225402832031
989	120.645080566406	-23.8356399536133	5.77303886413574	-0.00197886489331722	0.00873538758605719	-0.00230353930965066	-0.00879702530801296	NaN	60.3225402832031
990	121.294425964355	-24.4849891662598	5.96784353256226	-0.00782300252467394	0.00321592413820326	-0.00100484199356288	0.00289124972186983	NaN	60.6472129821777
991	119.995727539063	-23.8356399536133	6.09771347045898	-0.00814767740666866	0.00386527273803949	0.00289124972186983	-0.00132951640989631	NaN	59.9978637695313
992	118.69702911377	-23.51096534729	5.77303886413574	0.00581331877037883	0.00711201597005129	0.00386527273803949	0.00289124972186983	NaN	59.3485145568848
993	119.346382141113	-22.5369434356689	5.77303886413574	-0.00360223650932312	0.0155535480007529	-0.00392691092565656	0.000293855206109583	NaN	59.6731910705566
994	118.69702911377	-23.1862907409668	5.90290880203247	-0.0191866029053926	-0.00619963090866804	-0.0172385573387146	0.00159255252219737	NaN	59.3485145568848
995	119.995727539063	-24.1603145599365	6.03277826309204	-0.0100957229733467	-0.0146411629393697	-0.00360223650932312	-0.00522560812532902	NaN	59.9978637695313
996	119.995727539063	-23.1862907409668	6.16264820098877	-0.0107450718060136	-0.0185372550040483	-0.0175632312893867	0.00906006153672934	NaN	59.9978637695313
997	120.645080566406	-23.8356399536133	5.96784353256226	-0.021459324285388	-0.00977104809135199	-0.0123684434220195	0.000618529506027699	NaN	60.3225402832031
998	119.995727539063	-23.51096534729	5.38343000411987	0.00516396993771195	-0.0266541130840778	-0.00392691092565656	0.00581331877037883	NaN	59.9978637695313
999	118.69702911377	-22.5369434356689	5.44836473464966	-0.0224333461374044	0.00256657530553639	-0.00749832857400179	-0.00522560812532902	NaN	59.3485145568848
1000	118.69702911377	-23.1862907409668	5.77303886413574	-0.0195112787187099	-0.000680167751852423	-0.0133424662053585	0.00159255252219737	NaN	59.3485145568848
1001	118.69702911377	-22.5369434356689	5.90290880203247	-0.0113944197073579	0.00126787810586393	-0.00360223650932312	0.00743668992072344	NaN	59.3485145568848
1002	120.645080566406	-23.1862907409668	5.64316940307617	-0.00555028254166245	-0.000680167751852423	-0.00717365415766835	0.00743668992072344	NaN	60.3225402832031
1003	119.995727539063	-23.51096534729	6.29251766204834	0.00159255252219737	0.00483929552137852	-0.00360223650932312	0.000943203864153475	NaN	59.9978637695313
1004	119.995727539063	-24.1603145599365	5.70810413360596	-0.00652430532500148	0.00418994715437293	-0.00717365415766835	-0.00230353930965066	NaN	59.9978637695313
1005	119.346382141113	-23.51096534729	5.70810413360596	-0.00100484199356288	0.00646266713738441	0.00516396993771195	0.00548864435404539	NaN	59.6731910705566
1006	121.294425964355	-23.51096534729	5.77303886413574	-0.00652430532500148	0.0113327819854021	0.00808603875339031	0.00581331877037883	NaN	60.6472129821777
1007	118.04768371582	-22.8616180419922	5.70810413360596	-0.00197886489331722	0.0126314787194133	0.0145795252174139	-0.00619963090866804	NaN	59.0238418579102
1008	119.995727539063	-22.8616180419922	5.96784353256226	0.00386527273803949	0.0207483377307653	0.00613799272105098	-0.00555028254166245	NaN	59.9978637695313
1009	119.346382141113	-22.8616180419922	5.96784353256226	0.00126787810586393	0.00841071270406246	0.000618529506027699	-0.00132951640989631	NaN	59.6731910705566
1010	120.645080566406	-23.1862907409668	5.57823419570923	-0.00587495695799589	0.00256657530553639	-0.00717365415766835	0.00386527273803949	NaN	60.3225402832031
1011	119.995727539063	-22.5369434356689	5.44836473464966	0.000293855206109583	0.00191722682211548	0.0126314787194133	0.00581331877037883	NaN	59.9978637695313
1012	121.294425964355	-23.1862907409668	5.70810413360596	-0.00587495695799589	0.00386527273803949	0.00354059832170606	0.00548864435404539	NaN	60.6472129821777
1013	121.943778991699	-22.5369434356689	5.83797359466553	-0.00230353930965066	0.013930176384747	-3.08191010844894e-05	0.00289124972186983	NaN	60.9718894958496
1014	121.943778991699	-24.1603145599365	6.03277826309204	-0.0188619289547205	0.000943203864153475	-0.0159398596733809	-0.000680167751852423	NaN	60.9718894958496
1015	121.943778991699	-24.1603145599365	6.22758293151855	-0.0169138833880424	-0.00977104809135199	-0.0143164889886975	0.000943203864153475	NaN	60.9718894958496
1016	121.943778991699	-22.5369434356689	5.57823419570923	-0.0149658378213644	-0.00652430532500148	-0.0139918150380254	0.00970941036939621	NaN	60.9718894958496
1017	120.645080566406	-24.1603145599365	5.96784353256226	-0.00717365415766835	-0.00717365415766835	-0.00944637414067984	0.00256657530553639	NaN	60.3225402832031
1018	121.943778991699	-23.51096534729	5.77303886413574	0.00906006153672934	-0.0136671401560307	-0.00684897974133492	-0.00100484199356288	NaN	60.9718894958496
1019	119.995727539063	-22.8616180419922	5.77303886413574	-0.0156151866540313	-0.00782300252467394	-0.00782300252467394	-0.00230353930965066	NaN	59.9978637695313
1020	121.294425964355	-23.51096534729	6.22758293151855	-0.00587495695799589	-0.000355493422830477	-0.00555028254166245	0.00256657530553639	NaN	60.6472129821777
1021	122.593124389648	-22.8616180419922	5.90290880203247	-0.00944637414067984	-0.00132951640989631	-0.00165419070981443	0.00743668992072344	NaN	61.2965621948242
1022	121.943778991699	-23.1862907409668	5.51329946517944	0.00159255252219737	0.000293855206109583	-0.00327756232582033	-3.08191010844894e-05	NaN	60.9718894958496
1023	119.995727539063	-22.5369434356689	5.77303886413574	0.00711201597005129	0.00906006153672934	-0.000355493422830477	0.00256657530553639	NaN	59.9978637695313
1024	123.242469787598	-23.8356399536133	5.83797359466553	0.0123068047687411	0.0162028968334198	0.00126787810586393	-0.00814767740666866	NaN	61.6212348937988
1025	120.645080566406	-22.8616180419922	5.77303886413574	0.00938473641872406	0.00516396993771195	0.00808603875339031	-3.08191010844894e-05	NaN	60.3225402832031
1026	123.242469787598	-24.4849891662598	6.22758293151855	0.000943203864153475	0.0213976856321096	0.0132808275520802	0.00938473641872406	NaN	61.6212348937988
1027	122.593124389648	-23.8356399536133	6.22758293151855	0.0158782228827477	0.0152288740500808	0.0142548503354192	0.0022419011220336	NaN	61.2965621948242
1028	123.242469787598	-23.8356399536133	5.64316940307617	0.0171769186854362	0.0149041991680861	0.00776136433705688	0.00516396993771195	NaN	61.6212348937988
1029	121.943778991699	-23.51096534729	5.83797359466553	0.00808603875339031	0.00646266713738441	-3.08191010844894e-05	0.0022419011220336	NaN	60.9718894958496
1030	123.242469787598	-23.8356399536133	6.03277826309204	0.00906006153672934	0.00873538758605719	0.00289124972186983	0.000293855206109583	NaN	61.6212348937988
1031	122.593124389648	-23.51096534729	6.87693166732788	-0.00165419070981443	0.00483929552137852	0.0126314787194133	0.00808603875339031	NaN	61.2965621948242
1032	121.943778991699	-22.8616180419922	6.03277826309204	0.0022419011220336	-0.000680167751852423	-0.00652430532500148	-0.000355493422830477	NaN	60.9718894958496
1033	120.645080566406	-23.1862907409668	6.16264820098877	0.0103587592020631	0.00321592413820326	0.0022419011220336	-0.000355493422830477	NaN	60.3225402832031
1034	120.645080566406	-23.1862907409668	5.57823419570923	0.000293855206109583	0.000943203864153475	-0.00684897974133492	-0.00977104809135199	NaN	60.3225402832031
1035	122.593124389648	-24.1603145599365	6.03277826309204	-0.00944637414067984	0.00418994715437293	-0.00490093370899558	-0.00522560812532902	NaN	61.2965621948242
1036	120.645080566406	-23.51096534729	5.90290880203247	-0.00684897974133492	-0.0217839982360601	-0.00360223650932312	0.00548864435404539	NaN	60.3225402832031
1037	120.645080566406	-24.1603145599365	6.09771347045898	-0.00392691092565656	-0.00295288790948689	-0.0162645354866982	0.00191722682211548	NaN	60.3225402832031
1038	123.242469787598	-25.1343383789063	6.22758293151855	-0.00132951640989631	0.00191722682211548	-0.0117190945893526	0.00159255252219737	NaN	61.6212348937988
1039	122.593124389648	-24.1603145599365	6.16264820098877	0.0220470335334539	-0.00912170019000769	-0.0100957229733467	0.00126787810586393	NaN	61.2965621948242
1040	121.294425964355	-24.1603145599365	5.64316940307617	-0.0266541130840778	-0.00457625929266214	-0.00100484199356288	-0.00360223650932312	NaN	60.6472129821777
1041	121.943778991699	-24.1603145599365	5.70810413360596	0.00938473641872406	-0.00392691092565656	-0.000680167751852423	0.00516396993771195	NaN	60.9718894958496
1042	122.593124389648	-24.4849891662598	5.83797359466553	0.01847561635077	-0.0113944197073579	-3.08191010844894e-05	0.0022419011220336	NaN	61.2965621948242
1043	121.943778991699	-24.4849891662598	6.16264820098877	0.00386527273803949	-0.00132951640989631	-0.0026282137259841	-0.00230353930965066	NaN	60.9718894958496
1044	123.242469787598	-25.1343383789063	6.22758293151855	0.0158782228827477	0.000943203864153475	0.00970941036939621	0.000943203864153475	NaN	61.6212348937988
1045	121.294425964355	-24.1603145599365	5.83797359466553	0.00776136433705688	0.00516396993771195	0.00386527273803949	-3.08191010844894e-05	NaN	60.6472129821777
1046	122.593124389648	-24.809663772583	5.57823419570923	0.00776136433705688	0.00386527273803949	0.0165275707840919	0.00289124972186983	NaN	61.2965621948242
1047	120.645080566406	-23.8356399536133	5.77303886413574	0.0175015944987535	0.00613799272105098	0.00354059832170606	0.000618529506027699	NaN	60.3225402832031
1048	119.995727539063	-23.51096534729	5.70810413360596	0.0142548503354192	0.00418994715437293	0.00743668992072344	0.00516396993771195	NaN	59.9978637695313
1049	121.294425964355	-24.4849891662598	6.16264820098877	0.00548864435404539	-3.08191010844894e-05	0.00126787810586393	-0.00457625929266214	NaN	60.6472129821777
1050	120.645080566406	-23.8356399536133	6.29251766204834	0.00678734155371785	-0.0126931173726916	0.00191722682211548	-0.0113944197073579	NaN	60.3225402832031
1051	120.645080566406	-24.1603145599365	6.03277826309204	0.00418994715437293	-0.00165419070981443	0.0142548503354192	0.00678734155371785	NaN	60.3225402832031
1052	120.645080566406	-23.51096534729	5.70810413360596	0.0132808275520802	0.000618529506027699	0.00581331877037883	-0.00165419070981443	NaN	60.3225402832031
1053	122.593124389648	-23.51096534729	5.83797359466553	0.00418994715437293	0.00191722682211548	0.00354059832170606	0.00126787810586393	NaN	61.2965621948242
1054	122.593124389648	-24.4849891662598	5.96784353256226	-0.00879702530801296	-0.0143164889886975	-0.00587495695799589	-0.00879702530801296	NaN	61.2965621948242
1055	121.294425964355	-24.4849891662598	6.16264820098877	-0.00684897974133492	-0.0143164889886975	-0.0191866029053926	0.00548864435404539	NaN	60.6472129821777
1056	122.593124389648	-23.51096534729	6.16264820098877	-0.00847235135734081	-0.0110697457566857	-0.00230353930965066	-0.000680167751852423	NaN	61.2965621948242
1057	121.294425964355	-23.51096534729	6.03277826309204	0.00516396993771195	-0.0113944197073579	-0.0211346503347158	0.000943203864153475	NaN	60.6472129821777
1058	121.943778991699	-24.4849891662598	5.96784353256226	-0.00425158534198999	-0.0120437685400248	-0.00814767740666866	-0.00555028254166245	NaN	60.9718894958496
1059	122.593124389648	-23.8356399536133	5.83797359466553	-0.0130177913233638	0.00256657530553639	-0.0130177913233638	-0.00684897974133492	NaN	61.2965621948242
1060	123.242469787598	-23.51096534729	6.03277826309204	0.00841071270406246	-0.00782300252467394	-0.0123684434220195	-0.00230353930965066	NaN	61.6212348937988
1061	122.593124389648	-23.8356399536133	6.16264820098877	0.00808603875339031	-0.00717365415766835	-0.00652430532500148	0.0113327819854021	NaN	61.2965621948242
1062	122.593124389648	-23.1862907409668	6.22758293151855	0.00126787810586393	-0.00490093370899558	0.000943203864153475	0.0022419011220336	NaN	61.2965621948242
1063	119.995727539063	-22.8616180419922	5.90290880203247	0.0282158460468054	0.0106834331527352	-0.00717365415766835	-0.00555028254166245	NaN	59.9978637695313
1064	123.242469787598	-23.1862907409668	5.90290880203247	-0.00230353930965066	0.00451462110504508	0.00289124972186983	-0.00944637414067984	NaN	61.6212348937988
1065	119.995727539063	-22.2122688293457	5.83797359466553	0.00548864435404539	0.00906006153672934	0.00970941036939621	-0.0026282137259841	NaN	59.9978637695313
1066	121.943778991699	-22.5369434356689	5.90290880203247	0.0103587592020631	0.00581331877037883	0.0223717093467712	-3.08191010844894e-05	NaN	60.9718894958496
1067	121.294425964355	-22.5369434356689	5.96784353256226	0.011982130818069	0.0168522447347641	0.00581331877037883	0.00321592413820326	NaN	60.6472129821777
1068	121.294425964355	-21.5629196166992	6.16264820098877	0.00841071270406246	0.0136055024340749	0.00711201597005129	-0.00100484199356288	NaN	60.6472129821777
1069	119.995727539063	-21.8875942230225	5.70810413360596	0.00678734155371785	0.00581331877037883	0.000293855206109583	0.000618529506027699	NaN	59.9978637695313
1070	119.995727539063	-21.238245010376	5.83797359466553	0.00451462110504508	0.00581331877037883	-0.000680167751852423	-0.00392691092565656	NaN	59.9978637695313
1071	120.645080566406	-22.2122688293457	5.77303886413574	0.00321592413820326	0.000618529506027699	0.00386527273803949	-0.0026282137259841	NaN	60.3225402832031
1072	121.943778991699	-22.8616180419922	6.03277826309204	0.01100810803473	0.00451462110504508	-0.000355493422830477	-0.0026282137259841	NaN	60.9718894958496
1073	122.593124389648	-23.1862907409668	6.09771347045898	0.00711201597005129	0.00126787810586393	-0.00847235135734081	0.00191722682211548	NaN	61.2965621948242
1074	121.294425964355	-22.5369434356689	6.35745286941528	0.00646266713738441	-0.00587495695799589	-0.00522560812532902	-0.00587495695799589	NaN	60.6472129821777
1075	120.645080566406	-21.8875942230225	5.83797359466553	-0.0156151866540313	-0.0256800893694162	-0.0113944197073579	-3.08191010844894e-05	NaN	60.3225402832031
1076	120.645080566406	-22.5369434356689	5.70810413360596	-0.0107450718060136	-0.0026282137259841	-0.00425158534198999	0.00418994715437293	NaN	60.3225402832031
1077	120.645080566406	-21.8875942230225	6.48732233047485	-0.00944637414067984	-0.00457625929266214	-0.0133424662053585	0.00418994715437293	NaN	60.3225402832031
1078	120.645080566406	-21.238245010376	5.96784353256226	-0.00230353930965066	-0.00490093370899558	-0.0120437685400248	-0.00100484199356288	NaN	60.3225402832031
1079	121.943778991699	-22.5369434356689	6.29251766204834	-0.00392691092565656	-0.00425158534198999	-0.00814767740666866	0.0022419011220336	NaN	60.9718894958496
1080	121.943778991699	-22.5369434356689	6.29251766204834	-0.0133424662053585	-0.00587495695799589	-0.00847235135734081	-0.00295288790948689	NaN	60.9718894958496
1081	122.593124389648	-23.1862907409668	6.16264820098877	-0.00230353930965066	-0.0172385573387146	0.00613799272105098	0.00191722682211548	NaN	61.2965621948242
1082	119.995727539063	-21.5629196166992	5.96784353256226	0.0116574559360743	0.0022419011220336	-0.00652430532500148	0.00354059832170606	NaN	59.9978637695313
1083	121.943778991699	-21.5629196166992	5.83797359466553	0.00483929552137852	0.00159255252219737	-0.00879702530801296	-0.000355493422830477	NaN	60.9718894958496
1084	121.294425964355	-20.5888977050781	5.96784353256226	0.00483929552137852	0.0132808275520802	0.00418994715437293	-0.00555028254166245	NaN	60.6472129821777
1085	120.645080566406	-20.9135704040527	6.03277826309204	-0.000355493422830477	0.0113327819854021	0.0132808275520802	-0.000680167751852423	NaN	60.3225402832031
1086	119.995727539063	-21.5629196166992	6.09771347045898	0.00841071270406246	0.00354059832170606	0.013930176384747	0.00711201597005129	NaN	59.9978637695313
1087	123.242469787598	-22.2122688293457	5.83797359466553	0.0181509424000978	0.0171769186854362	0.00906006153672934	0.00483929552137852	NaN	61.6212348937988
1088	122.593124389648	-21.5629196166992	5.70810413360596	0.0152288740500808	0.00841071270406246	0.00613799272105098	0.00321592413820326	NaN	61.2965621948242
1089	121.943778991699	-21.238245010376	5.70810413360596	0.00808603875339031	0.00354059832170606	0.00321592413820326	0.00289124972186983	NaN	60.9718894958496
1090	120.645080566406	-20.9135704040527	6.42238759994507	-0.000680167751852423	0.00711201597005129	0.00841071270406246	-0.00132951640989631	NaN	60.3225402832031
1091	121.294425964355	-21.8875942230225	6.29251766204834	-0.000355493422830477	0.00808603875339031	0.00451462110504508	0.00581331877037883	NaN	60.6472129821777
1092	121.943778991699	-21.5629196166992	5.96784353256226	0.00906006153672934	0.000943203864153475	0.00808603875339031	0.00191722682211548	NaN	60.9718894958496
1093	123.242469787598	-22.5369434356689	5.90290880203247	0.00743668992072344	0.00418994715437293	-0.00684897974133492	0.00548864435404539	NaN	61.6212348937988
1094	120.645080566406	-21.5629196166992	6.03277826309204	-0.00652430532500148	-0.00587495695799589	-0.0136671401560307	-0.00360223650932312	NaN	60.3225402832031
1095	121.294425964355	-20.5888977050781	5.77303886413574	-0.00717365415766835	-0.0126931173726916	-0.0185372550040483	-0.00717365415766835	NaN	60.6472129821777
1096	121.294425964355	-22.2122688293457	6.09771347045898	-0.0123684434220195	0.0136055024340749	-0.0107450718060136	0.00613799272105098	NaN	60.6472129821777
1097	121.294425964355	-20.9135704040527	5.96784353256226	0.00159255252219737	-0.0201606266200542	-0.0113944197073579	0.00613799272105098	NaN	60.6472129821777
1098	120.645080566406	-20.9135704040527	5.96784353256226	0.000943203864153475	-0.0221086721867323	-0.0243813935667276	0.00289124972186983	NaN	60.3225402832031
1099	121.294425964355	-21.8875942230225	5.77303886413574	-0.0026282137259841	0.0022419011220336	-0.00749832857400179	-0.00912170019000769	NaN	60.6472129821777
1100	121.943778991699	-21.8875942230225	5.70810413360596	0.00126787810586393	-0.00490093370899558	-0.000355493422830477	0.00159255252219737	NaN	60.9718894958496
1101	121.943778991699	-21.8875942230225	5.77303886413574	-0.0113944197073579	-3.08191010844894e-05	-0.0149658378213644	0.00938473641872406	NaN	60.9718894958496
1102	118.69702911377	-20.5888977050781	5.77303886413574	-0.0136671401560307	-0.00165419070981443	0.000618529506027699	-0.00392691092565656	NaN	59.3485145568848
1103	119.995727539063	-20.2642230987549	5.90290880203247	0.00970941036939621	0.01100810803473	-0.00879702530801296	0.00289124972186983	NaN	59.9978637695313
1104	119.995727539063	-20.5888977050781	5.51329946517944	0.0155535480007529	0.0123068047687411	0.00159255252219737	0.000293855206109583	NaN	59.9978637695313
1105	122.593124389648	-21.5629196166992	5.64316940307617	0.0116574559360743	0.0145795252174139	0.0116574559360743	-0.000680167751852423	NaN	61.2965621948242
1106	121.294425964355	-19.9395484924316	5.38343000411987	0.00418994715437293	0.012956153601408	0.00613799272105098	0.00678734155371785	NaN	60.6472129821777
1107	121.943778991699	-21.5629196166992	5.38343000411987	0.00938473641872406	0.0145795252174139	0.00776136433705688	0.0022419011220336	NaN	60.9718894958496
1108	120.645080566406	-21.238245010376	5.57823419570923	0.012956153601408	0.0113327819854021	-0.000680167751852423	0.000943203864153475	NaN	60.3225402832031
1109	121.943778991699	-21.238245010376	5.70810413360596	0.0155535480007529	0.0106834331527352	-0.000355493422830477	-0.00132951640989631	NaN	60.9718894958496
1110	120.645080566406	-21.5629196166992	5.57823419570923	0.000943203864153475	0.00743668992072344	0.000618529506027699	0.0022419011220336	NaN	60.3225402832031
1111	122.593124389648	-21.5629196166992	5.38343000411987	0.00776136433705688	0.00581331877037883	0.00581331877037883	-3.08191010844894e-05	NaN	61.2965621948242
1112	119.995727539063	-20.5888977050781	5.83797359466553	0.012956153601408	0.00808603875339031	0.00581331877037883	0.00451462110504508	NaN	59.9978637695313
1113	119.995727539063	-20.5888977050781	5.77303886413574	0.0022419011220336	0.00418994715437293	0.000618529506027699	-0.00392691092565656	NaN	59.9978637695313
1114	119.995727539063	-19.9395484924316	5.64316940307617	-0.00457625929266214	0.00289124972186983	-0.0100957229733467	-0.00165419070981443	NaN	59.9978637695313
1115	119.995727539063	-19.6148738861084	5.83797359466553	-0.0136671401560307	-0.00327756232582033	-0.0191866029053926	0.000618529506027699	NaN	59.9978637695313
1116	119.995727539063	-20.9135704040527	5.90290880203247	-0.00457625929266214	-0.0165892094373703	-0.0100957229733467	-0.00522560812532902	NaN	59.9978637695313
1117	121.943778991699	-20.5888977050781	5.38343000411987	-0.00457625929266214	-0.0130177913233638	-0.0104203969240189	0.00711201597005129	NaN	60.9718894958496
1118	118.69702911377	-20.2642230987549	5.51329946517944	-0.00814767740666866	-0.0159398596733809	-0.0156151866540313	0.000618529506027699	NaN	59.3485145568848
1119	119.995727539063	-19.9395484924316	5.44836473464966	-0.00197886489331722	0.00548864435404539	-0.00555028254166245	-0.00490093370899558	NaN	59.9978637695313
1120	119.995727539063	-20.2642230987549	5.90290880203247	-0.00360223650932312	-0.00360223650932312	-0.0107450718060136	0.00191722682211548	NaN	59.9978637695313
1121	118.69702911377	-19.6148738861084	5.83797359466553	0.000943203864153475	0.00418994715437293	-0.00652430532500148	-0.00230353930965066	NaN	59.3485145568848
1122	119.346382141113	-19.6148738861084	5.64316940307617	0.00516396993771195	0.000293855206109583	0.00451462110504508	0.00386527273803949	NaN	59.6731910705566
1123	121.294425964355	-19.9395484924316	5.38343000411987	-0.00555028254166245	0.00354059832170606	-0.00847235135734081	-0.00912170019000769	NaN	60.6472129821777
1124	119.346382141113	-19.6148738861084	5.57823419570923	0.00548864435404539	0.00581331877037883	0.00906006153672934	-0.00717365415766835	NaN	59.6731910705566
1125	121.294425964355	-20.9135704040527	5.83797359466553	0.00711201597005129	0.0152288740500808	0.00386527273803949	-0.00197886489331722	NaN	60.6472129821777
1126	118.69702911377	-19.9395484924316	5.96784353256226	0.00678734155371785	0.0142548503354192	0.0123068047687411	0.00321592413820326	NaN	59.3485145568848
1127	119.346382141113	-20.2642230987549	6.22758293151855	0.0223717093467712	0.0155535480007529	0.00938473641872406	-0.00360223650932312	NaN	59.6731910705566
1128	120.645080566406	-21.238245010376	5.96784353256226	0.00776136433705688	0.0178262684494257	0.00386527273803949	-0.00522560812532902	NaN	60.3225402832031
1129	119.995727539063	-20.9135704040527	5.96784353256226	0.00354059832170606	0.0116574559360743	0.00159255252219737	-0.000680167751852423	NaN	59.9978637695313
1130	121.294425964355	-20.9135704040527	6.09771347045898	0.00159255252219737	-0.00100484199356288	0.000943203864153475	0.00548864435404539	NaN	60.6472129821777
1131	120.645080566406	-20.9135704040527	6.03277826309204	0.00451462110504508	0.00678734155371785	0.00483929552137852	-0.00165419070981443	NaN	60.3225402832031
1132	119.346382141113	-19.6148738861084	5.96784353256226	-0.00197886489331722	0.00743668992072344	0.000293855206109583	0.0113327819854021	NaN	59.6731910705566
1133	118.69702911377	-19.2901992797852	5.90290880203247	0.00581331877037883	0.00776136433705688	-0.00100484199356288	-0.00425158534198999	NaN	59.3485145568848
1134	119.346382141113	-19.9395484924316	5.70810413360596	-0.00230353930965066	0.000943203864153475	0.000943203864153475	-0.00392691092565656	NaN	59.6731910705566
1135	120.645080566406	-19.9395484924316	5.64316940307617	-0.0159398596733809	-0.0182125810533762	-0.0136671401560307	-0.0026282137259841	NaN	60.3225402832031
1136	119.346382141113	-19.2901992797852	5.83797359466553	-0.00327756232582033	-0.0191866029053926	-0.00977104809135199	0.00321592413820326	NaN	59.6731910705566
1137	120.645080566406	-20.2642230987549	5.77303886413574	-0.00457625929266214	-0.00814767740666866	-0.00619963090866804	-0.00490093370899558	NaN	60.3225402832031
1138	119.346382141113	-18.9655246734619	6.03277826309204	-0.00457625929266214	-0.0107450718060136	-0.0123684434220195	-0.000680167751852423	NaN	59.6731910705566
1139	119.346382141113	-19.6148738861084	5.83797359466553	-0.00652430532500148	0.0100340843200684	-0.00717365415766835	-0.00165419070981443	NaN	59.6731910705566
1140	118.69702911377	-19.6148738861084	5.64316940307617	-0.00652430532500148	-0.0100957229733467	-0.0143164889886975	0.00256657530553639	NaN	59.3485145568848
1141	118.69702911377	-18.9655246734619	5.70810413360596	0.0181509424000978	-0.00490093370899558	0.00126787810586393	0.00126787810586393	NaN	59.3485145568848
1142	118.69702911377	-18.9655246734619	5.83797359466553	0.00159255252219737	-0.00197886489331722	-0.00327756232582033	0.00256657530553639	NaN	59.3485145568848
1143	121.294425964355	-20.2642230987549	6.16264820098877	0.00938473641872406	0.00743668992072344	-0.00782300252467394	-0.00944637414067984	NaN	60.6472129821777
1144	119.995727539063	-20.9135704040527	6.35745286941528	0.00678734155371785	0.00776136433705688	0.00354059832170606	0.00451462110504508	NaN	59.9978637695313
1145	119.346382141113	-19.9395484924316	5.96784353256226	-0.00327756232582033	0.013930176384747	0.00548864435404539	-0.00165419070981443	NaN	59.6731910705566
1146	119.995727539063	-19.6148738861084	6.5522575378418	0.00808603875339031	0.0132808275520802	0.00970941036939621	0.00841071270406246	NaN	59.9978637695313
1147	118.04768371582	-18.9655246734619	5.70810413360596	0.01847561635077	0.013930176384747	0.013930176384747	-0.00555028254166245	NaN	59.0238418579102
1148	118.69702911377	-19.6148738861084	5.90290880203247	0.0171769186854362	0.0181509424000978	0.00451462110504508	-0.00230353930965066	NaN	59.3485145568848
1149	118.69702911377	-19.2901992797852	6.03277826309204	0.00678734155371785	0.0103587592020631	-3.08191010844894e-05	-0.00392691092565656	NaN	59.3485145568848
1150	118.04768371582	-18.9655246734619	6.22758293151855	-0.00749832857400179	-0.00555028254166245	0.00256657530553639	0.000943203864153475	NaN	59.0238418579102
1151	119.346382141113	-18.9655246734619	6.42238759994507	0.00970941036939621	0.00906006153672934	0.00776136433705688	0.000943203864153475	NaN	59.6731910705566
1152	119.346382141113	-19.2901992797852	6.42238759994507	0.011982130818069	0.00159255252219737	0.00354059832170606	0.00354059832170606	NaN	59.6731910705566
1153	119.346382141113	-18.9655246734619	5.70810413360596	-0.000680167751852423	0.00776136433705688	0.000293855206109583	-0.00392691092565656	NaN	59.6731910705566
1154	118.04768371582	-19.9395484924316	5.51329946517944	-0.00684897974133492	-0.00457625929266214	-0.0139918150380254	-0.00425158534198999	NaN	59.0238418579102
1155	119.346382141113	-19.2901992797852	6.03277826309204	-0.0169138833880424	-0.0130177913233638	-0.0169138833880424	0.00321592413820326	NaN	59.6731910705566
1156	118.69702911377	-18.9655246734619	6.09771347045898	-0.0156151866540313	-0.0224333461374044	-0.0104203969240189	0.00711201597005129	NaN	59.3485145568848
1157	119.346382141113	-19.9395484924316	5.90290880203247	-0.0113944197073579	-0.00360223650932312	-0.0110697457566857	-0.00165419070981443	NaN	59.6731910705566
1158	119.346382141113	-19.2901992797852	5.64316940307617	-0.00749832857400179	-0.00230353930965066	-0.0169138833880424	0.00191722682211548	NaN	59.6731910705566
1159	118.04768371582	-18.6408519744873	5.70810413360596	-0.00619963090866804	-0.00165419070981443	-0.00977104809135199	-0.00587495695799589	NaN	59.0238418579102
1160	118.04768371582	-18.9655246734619	5.64316940307617	-0.00717365415766835	-0.00230353930965066	-0.0156151866540313	0.00354059832170606	NaN	59.0238418579102
1161	117.398338317871	-18.6408519744873	5.77303886413574	0.0165275707840919	-0.0120437685400248	0.00159255252219737	0.00451462110504508	NaN	58.6991691589355
1162	118.69702911377	-19.2901992797852	5.96784353256226	-0.0117190945893526	-0.000355493422830477	-0.00100484199356288	0.00289124972186983	NaN	59.3485145568848
1163	119.995727539063	-20.2642230987549	5.77303886413574	-0.00295288790948689	0.00646266713738441	-0.00360223650932312	0.00126787810586393	NaN	59.9978637695313
1164	119.995727539063	-19.9395484924316	5.96784353256226	0.00483929552137852	0.0162028968334198	-0.00360223650932312	0.000618529506027699	NaN	59.9978637695313
1165	117.398338317871	-18.6408519744873	5.77303886413574	-3.08191010844894e-05	0.0165275707840919	0.0145795252174139	-0.00555028254166245	NaN	58.6991691589355
1166	119.346382141113	-19.9395484924316	5.83797359466553	-0.00295288790948689	0.0155535480007529	0.0100340843200684	0.00678734155371785	NaN	59.6731910705566
1167	116.748985290527	-18.6408519744873	5.96784353256226	0.00711201597005129	0.0123068047687411	0.00970941036939621	0.0022419011220336	NaN	58.3744926452637
1168	118.04768371582	-19.2901992797852	5.83797359466553	0.00581331877037883	0.00711201597005129	0.000618529506027699	0.000618529506027699	NaN	59.0238418579102
1169	116.748985290527	-18.3161773681641	5.64316940307617	0.0100340843200684	0.00906006153672934	0.0022419011220336	-0.00327756232582033	NaN	58.3744926452637
1170	117.398338317871	-19.2901992797852	6.42238759994507	-0.00230353930965066	0.00159255252219737	0.000618529506027699	-0.00295288790948689	NaN	58.6991691589355
1171	116.748985290527	-18.6408519744873	5.70810413360596	-0.00392691092565656	0.00289124972186983	0.00386527273803949	0.00451462110504508	NaN	58.3744926452637
1172	119.346382141113	-20.2642230987549	5.96784353256226	0.00483929552137852	0.00191722682211548	-0.000355493422830477	0.00418994715437293	NaN	59.6731910705566
1173	116.748985290527	-18.6408519744873	6.09771347045898	0.000943203864153475	0.011982130818069	-0.00522560812532902	0.00483929552137852	NaN	58.3744926452637
1174	116.748985290527	-18.9655246734619	6.48732233047485	-0.0136671401560307	0.000618529506027699	-0.0130177913233638	-0.00619963090866804	NaN	58.3744926452637
1175	118.04768371582	-20.2642230987549	5.83797359466553	-0.0159398596733809	-0.0286021586507559	-0.0204853005707264	0.00678734155371785	NaN	59.0238418579102
1176	117.398338317871	-18.6408519744873	5.77303886413574	-0.0211346503347158	-0.00879702530801296	-0.0130177913233638	0.00678734155371785	NaN	58.6991691589355
1177	118.69702911377	-20.2642230987549	6.03277826309204	-0.00457625929266214	-0.0240567177534103	-0.0100957229733467	0.00548864435404539	NaN	59.3485145568848
1178	118.04768371582	-19.2901992797852	5.83797359466553	-0.0104203969240189	-0.00425158534198999	-0.0113944197073579	-0.00295288790948689	NaN	59.0238418579102
1179	116.099639892578	-19.2901992797852	6.03277826309204	-0.0162645354866982	-0.000355493422830477	-0.00749832857400179	-0.000355493422830477	NaN	58.0498199462891
1180	117.398338317871	-19.2901992797852	5.51329946517944	0.00808603875339031	-0.000355493422830477	-0.00327756232582033	-0.00425158534198999	NaN	58.6991691589355
1181	115.450286865234	-18.9655246734619	5.70810413360596	-0.0185372550040483	-0.00360223650932312	-0.00977104809135199	0.00386527273803949	NaN	57.7251434326172
1182	116.748985290527	-18.9655246734619	6.48732233047485	-0.00230353930965066	0.00418994715437293	0.00451462110504508	0.00873538758605719	NaN	58.3744926452637
1183	117.398338317871	-19.2901992797852	5.77303886413574	0.000943203864153475	0.00354059832170606	-0.00555028254166245	-0.00197886489331722	NaN	58.6991691589355
1184	117.398338317871	-20.9135704040527	6.09771347045898	-0.00360223650932312	0.012956153601408	0.00159255252219737	0.00126787810586393	NaN	58.6991691589355
1185	115.450286865234	-19.2901992797852	6.09771347045898	-0.00522560812532902	0.0126314787194133	0.0123068047687411	0.00516396993771195	NaN	57.7251434326172
1186	118.04768371582	-20.2642230987549	5.90290880203247	0.00289124972186983	0.0103587592020631	0.00743668992072344	0.00191722682211548	NaN	59.0238418579102
1187	116.748985290527	-19.6148738861084	5.64316940307617	0.00711201597005129	0.0162028968334198	0.0162028968334198	0.00516396993771195	NaN	58.3744926452637
1188	117.398338317871	-19.2901992797852	5.70810413360596	0.00646266713738441	0.013930176384747	0.00451462110504508	0.00581331877037883	NaN	58.6991691589355
1189	116.099639892578	-19.2901992797852	5.77303886413574	0.00126787810586393	0.0149041991680861	0.00743668992072344	-0.0026282137259841	NaN	58.0498199462891
1190	116.748985290527	-19.9395484924316	5.90290880203247	-0.000355493422830477	0.00256657530553639	0.00451462110504508	0.00191722682211548	NaN	58.3744926452637
1191	117.398338317871	-20.5888977050781	6.09771347045898	-0.00749832857400179	0.00354059832170606	0.00354059832170606	0.00191722682211548	NaN	58.6991691589355
1192	119.346382141113	-20.9135704040527	5.96784353256226	-0.000355493422830477	0.0103587592020631	0.00678734155371785	0.00354059832170606	NaN	59.6731910705566
1193	115.450286865234	-19.6148738861084	5.77303886413574	-0.0143164889886975	0.0106834331527352	0.000293855206109583	0.01100810803473	NaN	57.7251434326172
1194	117.398338317871	-19.2901992797852	6.5522575378418	-0.0104203969240189	0.000943203864153475	-0.0169138833880424	-0.00392691092565656	NaN	58.6991691589355
1195	117.398338317871	-20.2642230987549	6.09771347045898	-0.0143164889886975	-0.00652430532500148	-0.0162645354866982	-0.00230353930965066	NaN	58.6991691589355
1196	116.748985290527	-19.6148738861084	5.96784353256226	-0.0126931173726916	-0.0211346503347158	-0.0130177913233638	0.00581331877037883	NaN	58.3744926452637
1197	117.398338317871	-20.2642230987549	6.42238759994507	-0.00490093370899558	-0.00912170019000769	-0.0104203969240189	0.00548864435404539	NaN	58.6991691589355
1198	119.346382141113	-20.5888977050781	5.31849479675293	-0.00944637414067984	-0.00555028254166245	-0.0165892094373703	0.00126787810586393	NaN	59.6731910705566
1199	117.398338317871	-19.2901992797852	5.38343000411987	0.013930176384747	0.00418994715437293	-0.00782300252467394	-0.00425158534198999	NaN	58.6991691589355
1200	117.398338317871	-19.6148738861084	5.44836473464966	-0.0100957229733467	-0.0123684434220195	-0.00782300252467394	0.00289124972186983	NaN	58.6991691589355
1201	117.398338317871	-18.9655246734619	5.51329946517944	-0.0107450718060136	0.00191722682211548	-0.00555028254166245	0.00776136433705688	NaN	58.6991691589355
1202	117.398338317871	-19.6148738861084	5.57823419570923	0.00613799272105098	-0.00425158534198999	-0.00197886489331722	-0.00360223650932312	NaN	58.6991691589355
1203	119.346382141113	-20.2642230987549	6.03277826309204	0.00126787810586393	0.00711201597005129	-0.000680167751852423	-0.00684897974133492	NaN	59.6731910705566
1204	119.995727539063	-20.5888977050781	5.77303886413574	0.00548864435404539	0.0126314787194133	0.00906006153672934	0.0022419011220336	NaN	59.9978637695313
1205	118.69702911377	-19.2901992797852	5.77303886413574	0.011982130818069	0.0136055024340749	0.00873538758605719	0.00354059832170606	NaN	59.3485145568848
1206	119.995727539063	-20.2642230987549	5.90290880203247	-0.000680167751852423	0.0142548503354192	0.0213976856321096	0.00354059832170606	NaN	59.9978637695313
1207	119.995727539063	-19.9395484924316	5.90290880203247	0.0113327819854021	0.0210730116814375	0.00808603875339031	0.00646266713738441	NaN	59.9978637695313
1208	118.69702911377	-19.6148738861084	6.03277826309204	0.0145795252174139	0.0123068047687411	0.00548864435404539	-0.00197886489331722	NaN	59.3485145568848
1209	117.398338317871	-18.9655246734619	5.83797359466553	0.00646266713738441	0.0123068047687411	0.00321592413820326	-0.00587495695799589	NaN	58.6991691589355
1210	118.04768371582	-19.6148738861084	5.57823419570923	0.0126314787194133	0.00126787810586393	0.00159255252219737	-0.00295288790948689	NaN	59.0238418579102
1211	119.346382141113	-20.5888977050781	5.90290880203247	0.0022419011220336	0.0022419011220336	0.00938473641872406	0.00256657530553639	NaN	59.6731910705566
1212	120.645080566406	-20.9135704040527	6.68212699890137	0.00483929552137852	0.00711201597005129	0.0158782228827477	0.000293855206109583	NaN	60.3225402832031
1213	119.995727539063	-19.9395484924316	5.90290880203247	0.00743668992072344	-0.00132951640989631	-0.00587495695799589	-0.00132951640989631	NaN	59.9978637695313
1214	119.995727539063	-20.2642230987549	6.16264820098877	-0.00490093370899558	0.000293855206109583	-0.0120437685400248	-0.00782300252467394	NaN	59.9978637695313
1215	119.995727539063	-20.9135704040527	6.8119969367981	-0.0143164889886975	-0.0172385573387146	-0.0198359526693821	-0.00522560812532902	NaN	59.9978637695313
1216	118.69702911377	-20.2642230987549	6.42238759994507	-0.0117190945893526	-0.00100484199356288	-0.0123684434220195	0.00386527273803949	NaN	59.3485145568848
1217	119.995727539063	-21.238245010376	6.09771347045898	0.0022419011220336	-0.0172385573387146	-0.00457625929266214	0.00354059832170606	NaN	59.9978637695313
1218	119.995727539063	-21.238245010376	5.96784353256226	-0.00555028254166245	-0.00944637414067984	-0.0136671401560307	-0.000355493422830477	NaN	59.9978637695313
1219	118.04768371582	-20.5888977050781	5.77303886413574	-0.00197886489331722	-0.00749832857400179	-3.08191010844894e-05	-0.00197886489331722	NaN	59.0238418579102
1220	118.69702911377	-20.9135704040527	5.77303886413574	-0.00587495695799589	-0.00782300252467394	-0.00879702530801296	-0.00522560812532902	NaN	59.3485145568848
1221	118.69702911377	-20.5888977050781	5.70810413360596	0.0207483377307653	-0.00847235135734081	-0.00879702530801296	-0.0026282137259841	NaN	59.3485145568848
1222	119.995727539063	-20.9135704040527	5.57823419570923	-0.00165419070981443	-0.00360223650932312	-0.00490093370899558	0.00289124972186983	NaN	59.9978637695313
1223	119.346382141113	-21.8875942230225	6.03277826309204	0.0136055024340749	-0.00587495695799589	-0.00425158534198999	-0.000355493422830477	NaN	59.6731910705566
1224	120.645080566406	-21.8875942230225	6.16264820098877	0.000618529506027699	-3.08191010844894e-05	-0.00295288790948689	-0.00944637414067984	NaN	60.3225402832031
1225	119.346382141113	-20.9135704040527	6.03277826309204	0.0106834331527352	0.000618529506027699	0.0106834331527352	0.000618529506027699	NaN	59.6731910705566
1226	119.995727539063	-21.8875942230225	6.35745286941528	0.00906006153672934	0.00354059832170606	0.00873538758605719	0.00289124972186983	NaN	59.9978637695313
1227	120.645080566406	-21.8875942230225	5.44836473464966	0.0158782228827477	0.0103587592020631	0.0171769186854362	0.0022419011220336	NaN	60.3225402832031
1228	119.346382141113	-21.238245010376	5.51329946517944	0.0207483377307653	0.000943203864153475	-0.000355493422830477	0.00289124972186983	NaN	59.6731910705566
1229	118.04768371582	-20.9135704040527	5.51329946517944	0.0022419011220336	0.00646266713738441	0.00613799272105098	-0.00457625929266214	NaN	59.0238418579102
1230	118.04768371582	-20.9135704040527	5.70810413360596	-0.00165419070981443	-0.00684897974133492	0.00678734155371785	-0.00425158534198999	NaN	59.0238418579102
1231	119.995727539063	-21.8875942230225	5.90290880203247	-0.00197886489331722	-0.00360223650932312	0.00451462110504508	0.000293855206109583	NaN	59.9978637695313
1232	119.995727539063	-21.8875942230225	6.29251766204834	0.00451462110504508	-3.08191010844894e-05	0.00743668992072344	0.00451462110504508	NaN	59.9978637695313
1233	119.995727539063	-22.2122688293457	5.77303886413574	0.00581331877037883	-0.000680167751852423	-0.00295288790948689	0.0022419011220336	NaN	59.9978637695313
1234	119.346382141113	-21.5629196166992	5.51329946517944	-0.00132951640989631	-0.0100957229733467	-0.0113944197073579	-0.00490093370899558	NaN	59.6731910705566
1235	119.995727539063	-21.8875942230225	5.83797359466553	-0.00652430532500148	-0.00977104809135199	-0.0107450718060136	-0.00295288790948689	NaN	59.9978637695313
1236	118.69702911377	-20.5888977050781	5.70810413360596	-0.0126931173726916	-0.00457625929266214	-0.00912170019000769	-0.00587495695799589	NaN	59.3485145568848
1237	118.69702911377	-20.9135704040527	6.29251766204834	-0.0026282137259841	-0.0247060675173998	-0.00457625929266214	0.00483929552137852	NaN	59.3485145568848
1238	119.346382141113	-21.5629196166992	6.16264820098877	-0.00327756232582033	-0.02697878703475	-0.00782300252467394	-0.00392691092565656	NaN	59.6731910705566
1239	120.645080566406	-21.5629196166992	6.5522575378418	-0.0104203969240189	-0.00749832857400179	-0.0208099745213985	-0.0026282137259841	NaN	60.3225402832031
1240	118.04768371582	-20.2642230987549	6.35745286941528	-0.00684897974133492	-0.00652430532500148	0.00159255252219737	-0.00100484199356288	NaN	59.0238418579102
1241	118.69702911377	-20.5888977050781	5.83797359466553	-0.00847235135734081	-0.0100957229733467	-0.00814767740666866	0.000293855206109583	NaN	59.3485145568848
1242	119.995727539063	-21.5629196166992	6.03277826309204	-0.000355493422830477	0.00289124972186983	-0.000680167751852423	-0.00132951640989631	NaN	59.9978637695313
1243	119.346382141113	-21.5629196166992	6.35745286941528	0.00386527273803949	-0.00100484199356288	-0.00490093370899558	-0.00230353930965066	NaN	59.6731910705566
1244	119.346382141113	-21.238245010376	6.09771347045898	0.000943203864153475	0.00548864435404539	0.000943203864153475	-0.00847235135734081	NaN	59.6731910705566
1245	118.04768371582	-20.5888977050781	5.64316940307617	0.00581331877037883	0.00516396993771195	0.00938473641872406	0.000618529506027699	NaN	59.0238418579102
1246	120.645080566406	-20.9135704040527	6.74706172943115	0.00938473641872406	0.00516396993771195	0.0142548503354192	0.00256657530553639	NaN	60.3225402832031
1247	119.995727539063	-21.5629196166992	6.8119969367981	0.00613799272105098	0.011982130818069	0.0165275707840919	0.00613799272105098	NaN	59.9978637695313
1248	119.346382141113	-19.6148738861084	5.90290880203247	0.00808603875339031	0.00483929552137852	-0.00165419070981443	-0.000680167751852423	NaN	59.6731910705566
1249	118.04768371582	-19.6148738861084	6.16264820098877	-0.00360223650932312	0.01100810803473	-0.00100484199356288	0.00159255252219737	NaN	59.0238418579102
1250	119.346382141113	-19.9395484924316	5.90290880203247	0.000293855206109583	0.00159255252219737	0.00873538758605719	-0.00717365415766835	NaN	59.6731910705566
1251	121.294425964355	-20.9135704040527	5.90290880203247	0.00678734155371785	0.000943203864153475	-0.00587495695799589	0.00873538758605719	NaN	60.6472129821777
1252	120.645080566406	-20.9135704040527	5.96784353256226	-0.000355493422830477	0.00516396993771195	0.00159255252219737	-0.00132951640989631	NaN	60.3225402832031
1253	120.645080566406	-20.9135704040527	6.09771347045898	0.0171769186854362	0.0123068047687411	-0.00295288790948689	0.00418994715437293	NaN	60.3225402832031
1254	119.346382141113	-20.5888977050781	5.83797359466553	-0.0117190945893526	-0.00132951640989631	-0.0126931173726916	-0.00457625929266214	NaN	59.6731910705566
1255	119.346382141113	-20.2642230987549	6.03277826309204	-0.0139918150380254	-0.0185372550040483	-0.00132951640989631	-0.00457625929266214	NaN	59.6731910705566
1256	119.346382141113	-20.2642230987549	5.25356006622314	-0.0136671401560307	-0.0204853005707264	-0.00197886489331722	0.00289124972186983	NaN	59.6731910705566
1257	119.346382141113	-19.9395484924316	5.44836473464966	-0.0113944197073579	-0.00619963090866804	-0.00847235135734081	-0.00327756232582033	NaN	59.6731910705566
1258	120.645080566406	-19.9395484924316	5.96784353256226	-0.00197886489331722	-0.0130177913233638	-0.0113944197073579	0.000293855206109583	NaN	60.3225402832031
1259	120.645080566406	-20.5888977050781	5.96784353256226	-0.0133424662053585	-0.00652430532500148	-0.0123684434220195	-0.00684897974133492	NaN	60.3225402832031
1260	119.346382141113	-20.2642230987549	5.90290880203247	-0.00100484199356288	-0.00295288790948689	-0.0104203969240189	0.0022419011220336	NaN	59.6731910705566
1261	120.645080566406	-20.5888977050781	5.90290880203247	-0.00814767740666866	-0.00555028254166245	-0.0107450718060136	0.00646266713738441	NaN	60.3225402832031
1262	119.995727539063	-20.2642230987549	5.83797359466553	-0.00360223650932312	-0.00684897974133492	-0.00587495695799589	0.00354059832170606	NaN	59.9978637695313
1263	121.294425964355	-20.5888977050781	5.96784353256226	0.00581331877037883	-0.000355493422830477	-0.00619963090866804	0.00646266713738441	NaN	60.6472129821777
1264	118.04768371582	-20.5888977050781	5.77303886413574	0.0022419011220336	0.00678734155371785	-0.00652430532500148	-0.00490093370899558	NaN	59.0238418579102
1265	119.346382141113	-19.9395484924316	5.44836473464966	0.0142548503354192	0.01100810803473	0.00418994715437293	0.00191722682211548	NaN	59.6731910705566
1266	119.346382141113	-20.5888977050781	6.03277826309204	0.000943203864153475	0.0149041991680861	0.0100340843200684	0.00191722682211548	NaN	59.6731910705566
1267	120.645080566406	-20.5888977050781	6.03277826309204	0.0155535480007529	0.0194496400654316	0.00321592413820326	-0.000355493422830477	NaN	60.3225402832031
1268	119.346382141113	-20.9135704040527	5.64316940307617	0.0217223595827818	0.00873538758605719	0.00581331877037883	0.00354059832170606	NaN	59.6731910705566
1269	120.645080566406	-19.6148738861084	5.57823419570923	0.0132808275520802	0.0106834331527352	0.00256657530553639	-0.00717365415766835	NaN	60.3225402832031
1270	119.995727539063	-20.5888977050781	5.44836473464966	-0.00132951640989631	0.00808603875339031	-0.00230353930965066	0.00289124972186983	NaN	59.9978637695313
1271	120.645080566406	-20.2642230987549	5.70810413360596	0.00678734155371785	0.00126787810586393	-3.08191010844894e-05	0.00483929552137852	NaN	60.3225402832031
1272	119.346382141113	-20.2642230987549	5.90290880203247	0.00126787810586393	-0.000680167751852423	-0.00132951640989631	0.00256657530553639	NaN	59.6731910705566
1273	119.995727539063	-20.9135704040527	5.70810413360596	0.00873538758605719	0.00906006153672934	-0.00457625929266214	-0.000680167751852423	NaN	59.9978637695313
1274	119.995727539063	-19.9395484924316	5.90290880203247	-0.00457625929266214	-0.00912170019000769	-0.017887907102704	-0.00652430532500148	NaN	59.9978637695313
1275	119.995727539063	-19.9395484924316	5.57823419570923	-0.0117190945893526	-0.0126931173726916	-0.0136671401560307	0.000293855206109583	NaN	59.9978637695313
1276	118.69702911377	-20.2642230987549	5.77303886413574	-0.0117190945893526	-0.0266541130840778	-0.00977104809135199	-3.08191010844894e-05	NaN	59.3485145568848
1277	119.346382141113	-19.9395484924316	5.70810413360596	0.00126787810586393	-0.00587495695799589	-0.0104203969240189	-0.00360223650932312	NaN	59.6731910705566
1278	118.69702911377	-20.2642230987549	6.29251766204834	0.00646266713738441	0.00354059832170606	-0.00814767740666866	-0.000680167751852423	NaN	59.3485145568848
1279	119.346382141113	-19.6148738861084	5.77303886413574	0.00354059832170606	-0.000680167751852423	-0.0230826959013939	-0.0126931173726916	NaN	59.6731910705566
1280	117.398338317871	-19.2901992797852	5.51329946517944	0.00841071270406246	-0.00295288790948689	-0.00977104809135199	-0.00425158534198999	NaN	58.6991691589355
1281	118.69702911377	-19.6148738861084	5.31849479675293	0.000293855206109583	-0.00847235135734081	0.000943203864153475	0.000943203864153475	NaN	59.3485145568848
1282	119.346382141113	-18.9655246734619	5.57823419570923	0.00613799272105098	0.00159255252219737	-0.00879702530801296	0.00483929552137852	NaN	59.6731910705566
1283	120.645080566406	-19.9395484924316	5.51329946517944	0.0165275707840919	0.00483929552137852	-0.00814767740666866	0.000293855206109583	NaN	60.3225402832031
1284	118.69702911377	-20.9135704040527	5.96784353256226	0.00841071270406246	0.011982130818069	0.00126787810586393	-0.00132951640989631	NaN	59.3485145568848
1285	119.995727539063	-20.5888977050781	5.83797359466553	0.0145795252174139	0.0175015944987535	0.0100340843200684	0.00159255252219737	NaN	59.9978637695313
1286	117.398338317871	-19.6148738861084	5.44836473464966	0.00678734155371785	0.0106834331527352	0.00743668992072344	0.00808603875339031	NaN	58.6991691589355
1287	118.69702911377	-20.2642230987549	5.70810413360596	0.0106834331527352	0.0200989879667759	0.0149041991680861	-0.000680167751852423	NaN	59.3485145568848
1288	119.346382141113	-20.2642230987549	5.70810413360596	0.0191249661147594	0.0175015944987535	0.00191722682211548	0.00516396993771195	NaN	59.6731910705566
1289	119.995727539063	-20.5888977050781	5.90290880203247	0.0158782228827477	0.0149041991680861	-0.00360223650932312	-0.00684897974133492	NaN	59.9978637695313
1290	118.04768371582	-19.2901992797852	6.03277826309204	0.00938473641872406	0.00256657530553639	0.0022419011220336	-3.08191010844894e-05	NaN	59.0238418579102
1291	118.04768371582	-19.9395484924316	5.51329946517944	0.00646266713738441	0.00321592413820326	0.00841071270406246	0.00289124972186983	NaN	59.0238418579102
1292	118.04768371582	-19.2901992797852	5.38343000411987	0.00743668992072344	-0.00100484199356288	0.00418994715437293	0.00776136433705688	NaN	59.0238418579102
1293	119.995727539063	-19.9395484924316	5.38343000411987	0.00581331877037883	0.00678734155371785	-0.00587495695799589	-0.00165419070981443	NaN	59.9978637695313
1294	119.995727539063	-20.2642230987549	5.77303886413574	-0.00652430532500148	-0.00327756232582033	-0.0159398596733809	0.00126787810586393	NaN	59.9978637695313
1295	118.04768371582	-19.6148738861084	5.64316940307617	-0.0136671401560307	-0.00490093370899558	-0.0117190945893526	-0.00522560812532902	NaN	59.0238418579102
1296	119.995727539063	-20.5888977050781	6.16264820098877	-0.000680167751852423	-0.00847235135734081	-0.00522560812532902	0.00613799272105098	NaN	59.9978637695313
1297	118.69702911377	-18.9655246734619	5.57823419570923	-0.0104203969240189	-0.0188619289547205	-0.00977104809135199	0.00354059832170606	NaN	59.3485145568848
1298	117.398338317871	-19.6148738861084	5.64316940307617	0.000943203864153475	0.00321592413820326	-0.0165892094373703	-0.00230353930965066	NaN	58.6991691589355
1299	118.04768371582	-20.2642230987549	5.83797359466553	-0.00619963090866804	0.00938473641872406	-0.00814767740666866	-0.00132951640989631	NaN	59.0238418579102
1300	118.69702911377	-20.2642230987549	5.83797359466553	-0.00912170019000769	-0.00684897974133492	-0.00782300252467394	0.000618529506027699	NaN	59.3485145568848
1301	117.398338317871	-20.2642230987549	5.83797359466553	0.000293855206109583	-0.00392691092565656	-0.00360223650932312	0.0022419011220336	NaN	58.6991691589355
1302	116.748985290527	-18.9655246734619	6.09771347045898	0.00906006153672934	0.00126787810586393	-3.08191010844894e-05	0.00646266713738441	NaN	58.3744926452637
1303	118.69702911377	-19.6148738861084	5.70810413360596	0.00873538758605719	-0.00197886489331722	0.00126787810586393	-0.00230353930965066	NaN	59.3485145568848
1304	117.398338317871	-20.2642230987549	5.90290880203247	0.00711201597005129	0.01100810803473	-0.000355493422830477	-0.00490093370899558	NaN	58.6991691589355
1305	117.398338317871	-19.2901992797852	5.64316940307617	0.011982130818069	0.0106834331527352	0.0100340843200684	-0.00522560812532902	NaN	58.6991691589355
1306	118.69702911377	-20.5888977050781	5.96784353256226	0.000943203864153475	0.00483929552137852	0.011982130818069	0.00354059832170606	NaN	59.3485145568848
1307	118.69702911377	-18.6408519744873	5.77303886413574	0.012956153601408	0.0181509424000978	0.00873538758605719	0.00159255252219737	NaN	59.3485145568848
1308	118.04768371582	-18.9655246734619	6.03277826309204	0.0123068047687411	0.00938473641872406	0.00548864435404539	0.00386527273803949	NaN	59.0238418579102
1309	117.398338317871	-19.2901992797852	5.64316940307617	0.00841071270406246	0.0113327819854021	0.000943203864153475	-0.00490093370899558	NaN	58.6991691589355
1310	117.398338317871	-18.9655246734619	5.90290880203247	0.00354059832170606	0.00191722682211548	-0.00457625929266214	0.00159255252219737	NaN	58.6991691589355
1311	117.398338317871	-19.2901992797852	5.77303886413574	0.00516396993771195	-0.000355493422830477	0.00548864435404539	0.00483929552137852	NaN	58.6991691589355
1312	117.398338317871	-18.6408519744873	5.57823419570923	0.000618529506027699	0.0022419011220336	0.00548864435404539	-0.00132951640989631	NaN	58.6991691589355
1313	118.04768371582	-20.5888977050781	6.03277826309204	0.0149041991680861	0.00548864435404539	-0.00100484199356288	-0.00392691092565656	NaN	59.0238418579102
1314	116.748985290527	-19.2901992797852	6.42238759994507	-0.00392691092565656	-0.000355493422830477	-0.0100957229733467	0.00191722682211548	NaN	58.3744926452637
1315	118.04768371582	-18.9655246734619	5.64316940307617	-0.0156151866540313	0.000618529506027699	-0.0104203969240189	-0.00327756232582033	NaN	59.0238418579102
1316	119.346382141113	-20.2642230987549	6.03277826309204	-0.0110697457566857	-0.00652430532500148	-0.00490093370899558	0.00548864435404539	NaN	59.6731910705566
1317	118.69702911377	-19.9395484924316	5.90290880203247	-0.00717365415766835	-0.000680167751852423	-0.00587495695799589	-0.00132951640989631	NaN	59.3485145568848
1318	116.748985290527	-18.9655246734619	5.90290880203247	-3.08191010844894e-05	0.00191722682211548	-0.0100957229733467	-0.0026282137259841	NaN	58.3744926452637
1319	117.398338317871	-19.6148738861084	5.70810413360596	-0.00165419070981443	-0.0026282137259841	-0.0107450718060136	-0.0117190945893526	NaN	58.6991691589355
1320	118.04768371582	-18.6408519744873	5.96784353256226	-0.00425158534198999	-0.00619963090866804	-0.00295288790948689	-0.0100957229733467	NaN	59.0238418579102
1321	117.398338317871	-19.6148738861084	5.64316940307617	-0.00295288790948689	-0.00230353930965066	-0.00457625929266214	-0.00425158534198999	NaN	58.6991691589355
1322	117.398338317871	-19.2901992797852	5.77303886413574	0.00256657530553639	-0.00295288790948689	0.000943203864153475	0.00808603875339031	NaN	58.6991691589355
1323	118.69702911377	-19.9395484924316	5.90290880203247	0.0113327819854021	0.00516396993771195	0.0022419011220336	-0.0026282137259841	NaN	59.3485145568848
1324	116.099639892578	-19.6148738861084	5.90290880203247	0.00418994715437293	0.0165275707840919	-0.00879702530801296	0.00191722682211548	NaN	58.0498199462891
1325	117.398338317871	-19.2901992797852	5.83797359466553	0.00483929552137852	0.0191249661147594	0.0116574559360743	-0.000680167751852423	NaN	58.6991691589355
1326	116.748985290527	-19.9395484924316	5.77303886413574	0.0106834331527352	0.0142548503354192	0.0142548503354192	0.00451462110504508	NaN	58.3744926452637
1327	117.398338317871	-20.2642230987549	5.77303886413574	0.00483929552137852	0.0175015944987535	0.0103587592020631	0.000618529506027699	NaN	58.6991691589355
1328	116.099639892578	-18.9655246734619	5.83797359466553	0.0145795252174139	0.0197743140161037	0.000943203864153475	0.00938473641872406	NaN	58.0498199462891
1329	116.748985290527	-18.9655246734619	5.83797359466553	-3.08191010844894e-05	0.00743668992072344	0.00581331877037883	-0.00100484199356288	NaN	58.3744926452637
1330	116.748985290527	-19.6148738861084	5.90290880203247	0.00256657530553639	0.00386527273803949	-0.00100484199356288	-0.00490093370899558	NaN	58.3744926452637
1331	116.099639892578	-19.2901992797852	6.16264820098877	-0.00100484199356288	0.000293855206109583	0.000618529506027699	0.000943203864153475	NaN	58.0498199462891
1332	116.748985290527	-20.2642230987549	5.70810413360596	0.000618529506027699	0.00126787810586393	0.00613799272105098	0.00126787810586393	NaN	58.3744926452637
1333	118.04768371582	-19.9395484924316	5.90290880203247	0.00256657530553639	0.00321592413820326	-0.00230353930965066	-0.00327756232582033	NaN	59.0238418579102
1334	115.450286865234	-19.6148738861084	5.70810413360596	0.00126787810586393	0.0022419011220336	-0.0136671401560307	0.000293855206109583	NaN	57.7251434326172
1335	116.099639892578	-18.9655246734619	5.70810413360596	-0.00847235135734081	-0.0175632312893867	-0.0175632312893867	-0.00814767740666866	NaN	58.0498199462891
1336	115.450286865234	-20.2642230987549	6.16264820098877	-0.0117190945893526	-0.00684897974133492	-0.000680167751852423	-3.08191010844894e-05	NaN	57.7251434326172
1337	116.748985290527	-20.2642230987549	6.16264820098877	-0.0126931173726916	-0.0204853005707264	-0.00814767740666866	0.00483929552137852	NaN	58.3744926452637
1338	114.800941467285	-19.9395484924316	5.64316940307617	-0.00555028254166245	-3.08191010844894e-05	-0.00360223650932312	0.0116574559360743	NaN	57.4004707336426
1339	114.800941467285	-19.2901992797852	5.57823419570923	-0.0156151866540313	-0.00165419070981443	-0.00360223650932312	-0.00717365415766835	NaN	57.4004707336426
1340	114.800941467285	-19.9395484924316	5.51329946517944	-0.0149658378213644	-0.00652430532500148	-0.00360223650932312	0.00418994715437293	NaN	57.4004707336426
1341	113.502243041992	-19.2901992797852	5.77303886413574	-0.00490093370899558	-0.00490093370899558	-0.00814767740666866	0.00289124972186983	NaN	56.7511215209961
1342	116.099639892578	-19.9395484924316	6.03277826309204	-0.00587495695799589	-0.00230353930965066	-0.00847235135734081	0.0106834331527352	NaN	58.0498199462891
1343	116.748985290527	-19.9395484924316	6.03277826309204	-0.00197886489331722	0.00256657530553639	-0.000355493422830477	0.000618529506027699	NaN	58.3744926452637
1344	115.450286865234	-20.2642230987549	5.70810413360596	-0.00717365415766835	0.0123068047687411	-0.00522560812532902	-0.00977104809135199	NaN	57.7251434326172
1345	116.748985290527	-20.2642230987549	5.96784353256226	0.00354059832170606	0.01100810803473	0.00483929552137852	-0.00327756232582033	NaN	58.3744926452637
1346	114.800941467285	-19.6148738861084	5.44836473464966	0.00289124972186983	0.0142548503354192	0.00841071270406246	0.00743668992072344	NaN	57.4004707336426
1347	117.398338317871	-20.5888977050781	5.77303886413574	0.00678734155371785	0.0178262684494257	0.0142548503354192	0.00386527273803949	NaN	58.6991691589355
1348	117.398338317871	-20.2642230987549	5.77303886413574	0.00386527273803949	0.00970941036939621	0.00548864435404539	0.00256657530553639	NaN	58.6991691589355
1349	115.450286865234	-19.2901992797852	5.83797359466553	0.000943203864153475	0.0100340843200684	0.00418994715437293	-0.00165419070981443	NaN	57.7251434326172
1350	116.748985290527	-19.9395484924316	5.38343000411987	-0.00165419070981443	0.00256657530553639	-0.00944637414067984	-0.00392691092565656	NaN	58.3744926452637
1351	116.099639892578	-19.9395484924316	5.64316940307617	-0.00295288790948689	0.00191722682211548	0.00191722682211548	0.00776136433705688	NaN	58.0498199462891
1352	117.398338317871	-20.9135704040527	6.03277826309204	0.00548864435404539	0.00451462110504508	-0.000680167751852423	-0.00360223650932312	NaN	58.6991691589355
1353	114.800941467285	-20.2642230987549	6.09771347045898	0.00841071270406246	0.0132808275520802	-0.00392691092565656	0.000943203864153475	NaN	57.4004707336426
1354	118.04768371582	-19.9395484924316	5.96784353256226	-0.0159398596733809	-0.00749832857400179	-0.0133424662053585	-0.00392691092565656	NaN	59.0238418579102
1355	118.04768371582	-20.5888977050781	6.16264820098877	-0.00782300252467394	-0.0237320438027382	-0.00457625929266214	0.00126787810586393	NaN	59.0238418579102
1356	116.748985290527	-19.6148738861084	5.77303886413574	-0.0143164889886975	-0.0100957229733467	-0.00587495695799589	0.00516396993771195	NaN	58.3744926452637
1357	116.099639892578	-20.9135704040527	5.96784353256226	-0.00782300252467394	-0.0305502042174339	-0.00555028254166245	0.00256657530553639	NaN	58.0498199462891
1358	118.04768371582	-21.238245010376	6.03277826309204	-0.0100957229733467	0.000618529506027699	-0.0110697457566857	-0.00360223650932312	NaN	59.0238418579102
1359	116.748985290527	-19.6148738861084	5.77303886413574	-0.00230353930965066	-0.000355493422830477	-0.0104203969240189	-0.00782300252467394	NaN	58.3744926452637
1360	116.748985290527	-19.9395484924316	5.96784353256226	-3.08191010844894e-05	-0.00522560812532902	-0.00392691092565656	-0.00879702530801296	NaN	58.3744926452637
1361	116.748985290527	-20.9135704040527	5.83797359466553	-0.00327756232582033	0.00613799272105098	0.00191722682211548	0.00483929552137852	NaN	58.3744926452637
1362	118.69702911377	-20.9135704040527	5.77303886413574	0.00159255252219737	0.00126787810586393	-0.0100957229733467	-0.000680167751852423	NaN	59.3485145568848
1363	116.099639892578	-20.9135704040527	5.90290880203247	0.00418994715437293	0.00938473641872406	-0.00619963090866804	-3.08191010844894e-05	NaN	58.0498199462891
1364	118.69702911377	-20.9135704040527	5.96784353256226	0.00418994715437293	0.0152288740500808	0.00548864435404539	-0.00295288790948689	NaN	59.3485145568848
1365	118.04768371582	-20.9135704040527	6.8119969367981	0.00841071270406246	0.0165275707840919	0.00743668992072344	-0.00522560812532902	NaN	59.0238418579102
1366	118.04768371582	-20.2642230987549	6.8119969367981	0.00906006153672934	0.00841071270406246	0.020423661917448	0.0106834331527352	NaN	59.0238418579102
1367	116.748985290527	-19.9395484924316	6.68212699890137	0.0113327819854021	0.0191249661147594	0.0123068047687411	0.00646266713738441	NaN	58.3744926452637
1368	118.69702911377	-21.5629196166992	6.61719226837158	0.01100810803473	0.0106834331527352	0.00548864435404539	0.00516396993771195	NaN	59.3485145568848
1369	118.69702911377	-21.238245010376	5.96784353256226	0.00289124972186983	0.00678734155371785	-0.00619963090866804	0.00289124972186983	NaN	59.3485145568848
1370	119.346382141113	-21.238245010376	5.90290880203247	0.00289124972186983	0.0022419011220336	-0.00230353930965066	-0.000355493422830477	NaN	59.6731910705566
1371	118.04768371582	-20.9135704040527	6.16264820098877	0.00743668992072344	0.00418994715437293	0.00321592413820326	0.00776136433705688	NaN	59.0238418579102
1372	117.398338317871	-20.9135704040527	6.16264820098877	0.01100810803473	0.00906006153672934	0.000943203864153475	0.0022419011220336	NaN	58.6991691589355
1373	117.398338317871	-19.9395484924316	5.77303886413574	0.0100340843200684	0.0106834331527352	0.00191722682211548	0.00159255252219737	NaN	58.6991691589355
1374	119.995727539063	-21.5629196166992	5.83797359466553	0.0155535480007529	-0.00100484199356288	-0.0107450718060136	0.0022419011220336	NaN	59.9978637695313
1375	118.69702911377	-20.9135704040527	5.70810413360596	-0.0139918150380254	-0.0185372550040483	-0.00977104809135199	-0.00295288790948689	NaN	59.3485145568848
1376	118.04768371582	-20.2642230987549	5.51329946517944	-0.000355493422830477	-0.0273034609854221	-0.00555028254166245	0.00418994715437293	NaN	59.0238418579102
1377	118.04768371582	-19.9395484924316	5.64316940307617	-0.0126931173726916	-0.00555028254166245	-0.0123684434220195	-0.00230353930965066	NaN	59.0238418579102
1378	118.69702911377	-20.9135704040527	6.16264820098877	-0.00132951640989631	0.00678734155371785	-0.0126931173726916	0.0022419011220336	NaN	59.3485145568848
1379	119.995727539063	-21.238245010376	6.03277826309204	-0.000680167751852423	0.00321592413820326	-0.0136671401560307	-0.00295288790948689	NaN	59.9978637695313
1380	119.346382141113	-21.5629196166992	5.57823419570923	-0.00230353930965066	-0.00684897974133492	-0.00425158534198999	-0.0026282137259841	NaN	59.6731910705566
1381	118.69702911377	-21.5629196166992	5.57823419570923	0.00321592413820326	-0.00100484199356288	0.00970941036939621	0.0100340843200684	NaN	59.3485145568848
1382	118.69702911377	-21.8875942230225	5.64316940307617	0.00256657530553639	0.00159255252219737	0.00159255252219737	0.00354059832170606	NaN	59.3485145568848
1383	118.69702911377	-20.2642230987549	5.70810413360596	0.0022419011220336	0.00613799272105098	-0.00717365415766835	0.00191722682211548	NaN	59.3485145568848
1384	120.645080566406	-22.2122688293457	6.22758293151855	0.00159255252219737	0.00418994715437293	0.000293855206109583	-0.00197886489331722	NaN	60.3225402832031
1385	118.04768371582	-20.5888977050781	5.96784353256226	0.000618529506027699	0.0158782228827477	0.00418994715437293	0.000943203864153475	NaN	59.0238418579102
1386	119.346382141113	-21.8875942230225	6.74706172943115	0.0162028968334198	0.013930176384747	0.012956153601408	0.00581331877037883	NaN	59.6731910705566
1387	118.04768371582	-20.2642230987549	6.42238759994507	0.0132808275520802	0.0197743140161037	0.0113327819854021	0.00126787810586393	NaN	59.0238418579102
1388	118.69702911377	-20.9135704040527	5.70810413360596	0.0145795252174139	0.0149041991680861	-0.000355493422830477	0.000293855206109583	NaN	59.3485145568848
1389	117.398338317871	-21.8875942230225	6.42238759994507	0.0103587592020631	0.00321592413820326	0.00159255252219737	0.00418994715437293	NaN	58.6991691589355
1390	117.398338317871	-21.5629196166992	6.29251766204834	0.00776136433705688	0.00418994715437293	0.000293855206109583	-0.00392691092565656	NaN	58.6991691589355
1391	117.398338317871	-20.9135704040527	5.83797359466553	0.00191722682211548	-0.00197886489331722	0.00678734155371785	0.00776136433705688	NaN	58.6991691589355
1392	118.04768371582	-20.9135704040527	6.29251766204834	0.00906006153672934	-0.00392691092565656	0.0022419011220336	0.00354059832170606	NaN	59.0238418579102
1393	118.69702911377	-21.8875942230225	5.90290880203247	0.000293855206109583	0.00483929552137852	-0.00522560812532902	0.0022419011220336	NaN	59.3485145568848
1394	119.346382141113	-21.8875942230225	5.96784353256226	0.00516396993771195	-0.00457625929266214	-0.00879702530801296	-0.00197886489331722	NaN	59.6731910705566
1395	117.398338317871	-20.5888977050781	5.96784353256226	-0.0152905117720366	-0.0165892094373703	-0.0100957229733467	-0.00912170019000769	NaN	58.6991691589355
1396	118.69702911377	-21.8875942230225	6.35745286941528	-0.0221086721867323	-0.0256800893694162	-0.00230353930965066	0.000618529506027699	NaN	59.3485145568848
1397	117.398338317871	-21.5629196166992	6.61719226837158	-0.00132951640989631	-0.0221086721867323	-0.0185372550040483	0.00354059832170606	NaN	58.6991691589355
1398	117.398338317871	-21.8875942230225	6.68212699890137	0.00613799272105098	-0.00197886489331722	-0.00847235135734081	-0.00652430532500148	NaN	58.6991691589355
1399	119.346382141113	-22.5369434356689	6.09771347045898	-0.00717365415766835	-0.00555028254166245	-0.0110697457566857	-0.00814767740666866	NaN	59.6731910705566
1400	119.995727539063	-21.8875942230225	6.94186639785767	0.00386527273803949	-0.0182125810533762	-0.0026282137259841	-0.0100957229733467	NaN	59.9978637695313
1401	119.346382141113	-22.2122688293457	6.29251766204834	-0.00522560812532902	-0.0113944197073579	0.000943203864153475	0.00678734155371785	NaN	59.6731910705566
1402	118.04768371582	-21.8875942230225	6.29251766204834	0.0162028968334198	-0.00457625929266214	0.00418994715437293	0.000293855206109583	NaN	59.0238418579102
1403	117.398338317871	-20.9135704040527	5.83797359466553	0.00256657530553639	-0.00522560812532902	0.00191722682211548	0.000293855206109583	NaN	58.6991691589355
1404	118.04768371582	-21.238245010376	5.96784353256226	0.0103587592020631	-0.00295288790948689	0.00483929552137852	-0.0107450718060136	NaN	59.0238418579102
1405	118.04768371582	-21.8875942230225	6.5522575378418	-0.000355493422830477	-3.08191010844894e-05	0.000293855206109583	-0.00327756232582033	NaN	59.0238418579102
1406	119.346382141113	-22.2122688293457	5.96784353256226	0.0116574559360743	-0.00132951640989631	0.0116574559360743	0.00126787810586393	NaN	59.6731910705566
1407	119.346382141113	-22.5369434356689	5.96784353256226	0.0194496400654316	0.00776136433705688	0.00938473641872406	-0.00360223650932312	NaN	59.6731910705566
1408	118.04768371582	-21.238245010376	6.03277826309204	0.0213976856321096	-0.000680167751852423	0.00613799272105098	-0.00619963090866804	NaN	59.0238418579102
1409	118.69702911377	-21.5629196166992	5.77303886413574	0.00678734155371785	-0.000355493422830477	-0.00555028254166245	-0.00327756232582033	NaN	59.3485145568848
1410	117.398338317871	-21.238245010376	5.44836473464966	-0.000680167751852423	-0.00555028254166245	-0.00295288790948689	-0.00684897974133492	NaN	58.6991691589355
1411	118.04768371582	-21.5629196166992	5.57823419570923	0.00516396993771195	0.0022419011220336	-3.08191010844894e-05	0.0113327819854021	NaN	59.0238418579102
1412	119.995727539063	-21.238245010376	5.64316940307617	0.00289124972186983	-0.00652430532500148	0.00289124972186983	-0.00360223650932312	NaN	59.9978637695313
1413	119.995727539063	-22.2122688293457	6.22758293151855	0.00321592413820326	0.000293855206109583	-0.00360223650932312	-0.00327756232582033	NaN	59.9978637695313
1414	118.69702911377	-20.9135704040527	6.09771347045898	-0.0156151866540313	-0.0130177913233638	-0.00879702530801296	-0.00944637414067984	NaN	59.3485145568848
1415	118.69702911377	-21.8875942230225	5.31849479675293	-0.0253554154187441	-0.00977104809135199	-0.0201606266200542	-0.00230353930965066	NaN	59.3485145568848
1416	119.346382141113	-21.8875942230225	5.96784353256226	-0.0123684434220195	-0.0198359526693821	-3.08191010844894e-05	0.00159255252219737	NaN	59.6731910705566
1417	121.294425964355	-21.8875942230225	5.70810413360596	0.00711201597005129	-0.0347709693014622	-0.0130177913233638	0.000293855206109583	NaN	60.6472129821777
1418	118.69702911377	-21.238245010376	5.90290880203247	0.00938473641872406	-0.00295288790948689	-0.00132951640989631	-0.00295288790948689	NaN	59.3485145568848
1419	119.346382141113	-21.238245010376	6.16264820098877	-0.000355493422830477	-0.0100957229733467	-0.00847235135734081	-0.00490093370899558	NaN	59.6731910705566
1420	118.04768371582	-21.238245010376	6.16264820098877	0.000293855206109583	-0.00457625929266214	-0.0126931173726916	0.0022419011220336	NaN	59.0238418579102
1421	119.995727539063	-20.5888977050781	5.70810413360596	-0.00100484199356288	-0.00457625929266214	-0.00392691092565656	0.00386527273803949	NaN	59.9978637695313
1422	118.69702911377	-20.5888977050781	5.77303886413574	0.0132808275520802	-0.00295288790948689	-0.00392691092565656	0.00841071270406246	NaN	59.3485145568848
1423	119.995727539063	-20.9135704040527	5.77303886413574	0.00873538758605719	-0.00100484199356288	-0.00684897974133492	0.00289124972186983	NaN	59.9978637695313
1424	118.69702911377	-20.5888977050781	5.83797359466553	0.00581331877037883	-0.00100484199356288	0.00321592413820326	0.00191722682211548	NaN	59.3485145568848
1425	121.294425964355	-21.5629196166992	6.16264820098877	0.00743668992072344	0.0103587592020631	0.00418994715437293	0.000618529506027699	NaN	60.6472129821777
1426	117.398338317871	-20.2642230987549	5.96784353256226	0.00418994715437293	0.00711201597005129	0.01100810803473	0.00841071270406246	NaN	58.6991691589355
1427	121.943778991699	-21.5629196166992	5.90290880203247	0.0100340843200684	0.011982130818069	0.00938473641872406	0.00613799272105098	NaN	60.9718894958496
1428	119.995727539063	-21.238245010376	5.64316940307617	0.0100340843200684	0.0132808275520802	-0.0026282137259841	-0.00230353930965066	NaN	59.9978637695313
1429	119.995727539063	-20.9135704040527	5.90290880203247	0.00938473641872406	0.00483929552137852	-0.00327756232582033	0.000943203864153475	NaN	59.9978637695313
1430	118.69702911377	-20.2642230987549	5.83797359466553	-3.08191010844894e-05	-0.000680167751852423	0.00321592413820326	-0.0026282137259841	NaN	59.3485145568848
1431	121.294425964355	-21.238245010376	5.90290880203247	0.00548864435404539	-0.000680167751852423	0.00646266713738441	0.00289124972186983	NaN	60.6472129821777
1432	119.346382141113	-21.238245010376	5.77303886413574	0.00516396993771195	-0.00555028254166245	0.00451462110504508	0.000618529506027699	NaN	59.6731910705566
1433	120.645080566406	-21.238245010376	5.90290880203247	0.00256657530553639	0.00808603875339031	-0.00522560812532902	0.00776136433705688	NaN	60.3225402832031
1434	118.69702911377	-19.9395484924316	5.70810413360596	-0.000680167751852423	-0.00100484199356288	-0.0126931173726916	-0.00165419070981443	NaN	59.3485145568848
1435	121.294425964355	-21.8875942230225	5.70810413360596	-0.0117190945893526	-0.0104203969240189	-0.0172385573387146	-3.08191010844894e-05	NaN	60.6472129821777
1436	118.69702911377	-19.9395484924316	5.96784353256226	-0.0156151866540313	-0.0123684434220195	-0.00749832857400179	-0.00522560812532902	NaN	59.3485145568848
1437	120.645080566406	-21.238245010376	6.35745286941528	0.0132808275520802	-0.0123684434220195	-0.00230353930965066	0.00126787810586393	NaN	60.3225402832031
1438	118.69702911377	-19.6148738861084	5.70810413360596	0.0022419011220336	-0.0139918150380254	-0.00360223650932312	-0.00587495695799589	NaN	59.3485145568848
1439	120.645080566406	-20.2642230987549	5.64316940307617	0.00678734155371785	0.000293855206109583	-0.0100957229733467	-0.00327756232582033	NaN	60.3225402832031
1440	119.346382141113	-20.2642230987549	5.77303886413574	-0.00977104809135199	-0.000355493422830477	-0.00522560812532902	0.00321592413820326	NaN	59.6731910705566
1441	119.995727539063	-20.9135704040527	5.77303886413574	-0.000355493422830477	-0.00684897974133492	-3.08191010844894e-05	0.0022419011220336	NaN	59.9978637695313
1442	119.346382141113	-20.2642230987549	5.57823419570923	0.0100340843200684	-0.0026282137259841	0.00354059832170606	0.0022419011220336	NaN	59.6731910705566
1443	121.943778991699	-21.5629196166992	6.35745286941528	0.00776136433705688	0.00126787810586393	-0.00360223650932312	-0.000355493422830477	NaN	60.9718894958496
1444	119.995727539063	-20.2642230987549	5.57823419570923	0.00321592413820326	0.0126314787194133	0.000943203864153475	-0.00522560812532902	NaN	59.9978637695313
1445	121.943778991699	-21.5629196166992	5.83797359466553	0.00841071270406246	0.00808603875339031	0.013930176384747	-0.0026282137259841	NaN	60.9718894958496
1446	118.69702911377	-20.9135704040527	5.70810413360596	0.011982130818069	0.00483929552137852	0.00418994715437293	0.000618529506027699	NaN	59.3485145568848
1447	120.645080566406	-22.2122688293457	6.03277826309204	0.0175015944987535	0.0191249661147594	0.0123068047687411	-0.00132951640989631	NaN	60.3225402832031
1448	121.294425964355	-21.5629196166992	6.09771347045898	0.01847561635077	0.0132808275520802	0.00418994715437293	-0.00327756232582033	NaN	60.6472129821777
1449	121.943778991699	-21.5629196166992	6.22758293151855	0.0142548503354192	0.00711201597005129	-0.0026282137259841	-3.08191010844894e-05	NaN	60.9718894958496
1450	121.294425964355	-21.8875942230225	5.90290880203247	0.00191722682211548	0.00776136433705688	0.00418994715437293	-0.00782300252467394	NaN	60.6472129821777
1451	121.294425964355	-21.5629196166992	5.83797359466553	0.000943203864153475	0.00646266713738441	-0.000680167751852423	0.000943203864153475	NaN	60.6472129821777
1452	121.294425964355	-21.5629196166992	5.90290880203247	0.00483929552137852	-0.0026282137259841	0.0022419011220336	0.00743668992072344	NaN	60.6472129821777
1453	120.645080566406	-20.5888977050781	5.77303886413574	0.00646266713738441	0.00581331877037883	-0.00490093370899558	-0.00360223650932312	NaN	60.3225402832031
1454	121.294425964355	-21.238245010376	5.90290880203247	0.00289124972186983	-0.00425158534198999	0.000293855206109583	-0.00327756232582033	NaN	60.6472129821777
1455	123.242469787598	-21.8875942230225	6.09771347045898	-0.0146411629393697	-0.0224333461374044	-0.00100484199356288	0.00159255252219737	NaN	61.6212348937988
1456	119.995727539063	-20.5888977050781	5.38343000411987	0.000293855206109583	-0.00749832857400179	0.00256657530553639	0.0022419011220336	NaN	59.9978637695313
1457	121.943778991699	-22.2122688293457	5.77303886413574	0.00483929552137852	-0.0130177913233638	-0.00327756232582033	0.00581331877037883	NaN	60.9718894958496
1458	121.943778991699	-21.8875942230225	5.77303886413574	0.000293855206109583	-0.00944637414067984	-0.000355493422830477	-0.00555028254166245	NaN	60.9718894958496
1459	121.943778991699	-21.5629196166992	5.70810413360596	-0.0123684434220195	-0.00197886489331722	-0.00749832857400179	0.000943203864153475	NaN	60.9718894958496
1460	119.995727539063	-21.238245010376	5.77303886413574	-0.00944637414067984	-0.0110697457566857	-0.00814767740666866	-0.000355493422830477	NaN	59.9978637695313
1461	123.242469787598	-21.8875942230225	5.90290880203247	-0.00100484199356288	-0.00587495695799589	-0.0107450718060136	-0.00132951640989631	NaN	61.6212348937988
1462	121.294425964355	-21.8875942230225	5.70810413360596	0.00289124972186983	0.000618529506027699	-0.000355493422830477	0.00483929552137852	NaN	60.6472129821777
1463	123.242469787598	-22.5369434356689	5.83797359466553	0.00548864435404539	0.00808603875339031	-0.0104203969240189	0.0022419011220336	NaN	61.6212348937988
1464	121.943778991699	-22.2122688293457	5.96784353256226	0.00483929552137852	0.0158782228827477	0.00126787810586393	-0.0026282137259841	NaN	60.9718894958496
1465	120.645080566406	-22.5369434356689	5.83797359466553	0.0116574559360743	0.01847561635077	-0.00295288790948689	-0.00717365415766835	NaN	60.3225402832031
1466	123.242469787598	-22.2122688293457	5.77303886413574	0.00386527273803949	0.0100340843200684	0.00483929552137852	-0.00100484199356288	NaN	61.6212348937988
1467	120.645080566406	-21.5629196166992	5.57823419570923	0.013930176384747	0.020423661917448	0.01100810803473	0.000293855206109583	NaN	60.3225402832031
1468	120.645080566406	-22.5369434356689	5.44836473464966	0.0132808275520802	0.0171769186854362	0.00126787810586393	-0.000680167751852423	NaN	60.3225402832031
1469	123.242469787598	-22.8616180419922	5.64316940307617	0.0100340843200684	0.00808603875339031	0.00808603875339031	0.00159255252219737	NaN	61.6212348937988
1470	121.943778991699	-22.5369434356689	5.77303886413574	0.00711201597005129	0.00418994715437293	0.00321592413820326	0.00289124972186983	NaN	60.9718894958496
1471	121.294425964355	-22.5369434356689	5.77303886413574	0.00191722682211548	0.00289124972186983	-0.00360223650932312	0.00451462110504508	NaN	60.6472129821777
1472	121.294425964355	-21.5629196166992	5.83797359466553	0.00743668992072344	0.00581331877037883	0.00191722682211548	0.00743668992072344	NaN	60.6472129821777
1473	121.294425964355	-21.8875942230225	5.64316940307617	0.00289124972186983	0.00256657530553639	-0.00555028254166245	-0.00100484199356288	NaN	60.6472129821777
1474	122.593124389648	-22.8616180419922	5.77303886413574	-3.08191010844894e-05	0.00159255252219737	-0.00522560812532902	0.000618529506027699	NaN	61.2965621948242
1475	123.242469787598	-23.1862907409668	6.48732233047485	-0.0159398596733809	-0.0152905117720366	-0.00555028254166245	-0.00522560812532902	NaN	61.6212348937988
1476	121.943778991699	-22.5369434356689	5.57823419570923	-0.00782300252467394	-0.0185372550040483	-0.0139918150380254	0.00256657530553639	NaN	60.9718894958496
1477	121.943778991699	-22.2122688293457	5.70810413360596	-0.00165419070981443	-0.00425158534198999	-0.0120437685400248	-0.00652430532500148	NaN	60.9718894958496
1478	123.242469787598	-23.51096534729	6.29251766204834	0.000618529506027699	-0.00295288790948689	-0.0224333461374044	-0.00555028254166245	NaN	61.6212348937988
1479	122.593124389648	-23.1862907409668	5.83797359466553	0.000293855206109583	-0.00749832857400179	-0.00457625929266214	-0.00327756232582033	NaN	61.2965621948242
1480	123.242469787598	-23.51096534729	5.51329946517944	-0.00587495695799589	0.000943203864153475	-0.00327756232582033	-0.00132951640989631	NaN	61.6212348937988
1481	124.541168212891	-23.1862907409668	5.64316940307617	-0.00782300252467394	-0.00295288790948689	0.00646266713738441	0.0022419011220336	NaN	62.2705841064453
1482	123.891822814941	-22.5369434356689	5.90290880203247	-0.00197886489331722	0.00483929552137852	-0.00425158534198999	-3.08191010844894e-05	NaN	61.9459114074707
1483	120.645080566406	-23.51096534729	5.77303886413574	0.00581331877037883	0.00256657530553639	-0.0117190945893526	0.00354059832170606	NaN	60.3225402832031
1484	123.242469787598	-23.1862907409668	5.83797359466553	0.00581331877037883	0.0132808275520802	-0.00327756232582033	-0.000355493422830477	NaN	61.6212348937988
1485	122.593124389648	-22.5369434356689	5.64316940307617	0.00776136433705688	0.0132808275520802	0.00678734155371785	-0.00360223650932312	NaN	61.2965621948242
1486	123.891822814941	-23.8356399536133	5.70810413360596	0.00743668992072344	0.00646266713738441	0.00841071270406246	0.00256657530553639	NaN	61.9459114074707
1487	122.593124389648	-22.5369434356689	5.51329946517944	0.0145795252174139	0.0149041991680861	0.0132808275520802	0.00516396993771195	NaN	61.2965621948242
1488	121.943778991699	-22.5369434356689	5.77303886413574	0.0175015944987535	0.00906006153672934	-0.00132951640989631	0.00451462110504508	NaN	60.9718894958496
1489	121.943778991699	-22.8616180419922	5.70810413360596	0.00808603875339031	0.0103587592020631	-0.000680167751852423	-0.00490093370899558	NaN	60.9718894958496
1490	121.943778991699	-22.5369434356689	6.16264820098877	0.00808603875339031	0.00126787810586393	-0.0026282137259841	-0.000680167751852423	NaN	60.9718894958496
1491	121.943778991699	-22.8616180419922	5.70810413360596	0.00256657530553639	0.00354059832170606	0.00548864435404539	-0.000680167751852423	NaN	60.9718894958496
1492	123.242469787598	-23.51096534729	5.70810413360596	0.00808603875339031	0.00354059832170606	-0.0026282137259841	0.00646266713738441	NaN	61.6212348937988
1493	122.593124389648	-23.51096534729	5.77303886413574	0.01100810803473	0.0113327819854021	-0.00425158534198999	0.0022419011220336	NaN	61.2965621948242
1494	124.541168212891	-24.1603145599365	6.09771347045898	-0.00132951640989631	0.00711201597005129	-0.0195112787187099	0.00418994715437293	NaN	62.2705841064453
1495	121.943778991699	-22.5369434356689	5.83797359466553	-0.00360223650932312	-0.00749832857400179	-0.0146411629393697	-0.00879702530801296	NaN	60.9718894958496
1496	123.891822814941	-24.1603145599365	6.03277826309204	-0.000680167751852423	-0.00749832857400179	-0.0156151866540313	0.000293855206109583	NaN	61.9459114074707
1497	122.593124389648	-23.1862907409668	5.31849479675293	-0.0149658378213644	-0.00360223650932312	-0.00457625929266214	-0.0026282137259841	NaN	61.2965621948242
1498	123.891822814941	-24.1603145599365	5.57823419570923	0.00321592413820326	0.00159255252219737	-0.0120437685400248	-0.00587495695799589	NaN	61.9459114074707
1499	123.891822814941	-24.1603145599365	5.64316940307617	-3.08191010844894e-05	0.00483929552137852	-0.00457625929266214	-3.08191010844894e-05	NaN	61.9459114074707
1500	123.891822814941	-24.1603145599365	6.03277826309204	-0.00782300252467394	0.000618529506027699	-0.00912170019000769	-0.000355493422830477	NaN	61.9459114074707
1501	123.891822814941	-23.8356399536133	6.03277826309204	-0.00425158534198999	-0.00230353930965066	-0.00847235135734081	-0.00749832857400179	NaN	61.9459114074707
1502	124.541168212891	-23.8356399536133	5.96784353256226	0.0123068047687411	0.00483929552137852	-0.00132951640989631	0.00776136433705688	NaN	62.2705841064453
1503	122.593124389648	-23.51096534729	5.64316940307617	0.00646266713738441	0.00418994715437293	-0.00749832857400179	-0.00360223650932312	NaN	61.2965621948242
1504	122.593124389648	-23.1862907409668	5.64316940307617	0.00548864435404539	0.00970941036939621	-0.0026282137259841	-0.00944637414067984	NaN	61.2965621948242
1505	121.943778991699	-22.2122688293457	5.70810413360596	0.00386527273803949	0.00548864435404539	0.00776136433705688	-0.00782300252467394	NaN	60.9718894958496
1506	125.190521240234	-23.8356399536133	5.90290880203247	0.00970941036939621	0.0149041991680861	0.00613799272105098	0.00386527273803949	NaN	62.5952606201172
1507	124.541168212891	-23.51096534729	6.09771347045898	0.0145795252174139	0.0145795252174139	0.0116574559360743	0.00159255252219737	NaN	62.2705841064453
1508	122.593124389648	-23.8356399536133	6.03277826309204	0.00646266713738441	0.0116574559360743	-0.00197886489331722	-0.00457625929266214	NaN	61.2965621948242
1509	122.593124389648	-22.5369434356689	5.64316940307617	0.00841071270406246	0.00873538758605719	0.00418994715437293	-0.00392691092565656	NaN	61.2965621948242
1510	123.242469787598	-22.8616180419922	5.70810413360596	0.00418994715437293	0.00191722682211548	-0.00392691092565656	-0.000680167751852423	NaN	61.6212348937988
1511	122.593124389648	-22.8616180419922	5.70810413360596	0.00613799272105098	-3.08191010844894e-05	0.00418994715437293	-0.00230353930965066	NaN	61.2965621948242
1512	125.190521240234	-24.1603145599365	6.16264820098877	0.0113327819854021	-3.08191010844894e-05	-0.00230353930965066	0.00354059832170606	NaN	62.5952606201172
1513	123.891822814941	-23.8356399536133	6.29251766204834	0.00483929552137852	0.00808603875339031	-0.00912170019000769	-0.00392691092565656	NaN	61.9459114074707
1514	123.242469787598	-23.51096534729	7.00680112838745	-0.00132951640989631	0.00451462110504508	-0.0175632312893867	-0.00197886489331722	NaN	61.6212348937988
1515	120.645080566406	-22.8616180419922	5.44836473464966	0.00354059832170606	0.00451462110504508	-0.0113944197073579	-0.00165419070981443	NaN	60.3225402832031
1516	123.242469787598	-24.1603145599365	5.90290880203247	-0.00132951640989631	-0.0247060675173998	-0.0146411629393697	0.00483929552137852	NaN	61.6212348937988
1517	121.294425964355	-22.8616180419922	5.64316940307617	-0.000355493422830477	-0.0113944197073579	-0.0117190945893526	0.00581331877037883	NaN	60.6472129821777
1518	121.943778991699	-23.51096534729	5.96784353256226	-0.00555028254166245	0.00776136433705688	-0.0143164889886975	0.00451462110504508	NaN	60.9718894958496
1519	123.242469787598	-23.51096534729	6.16264820098877	-0.0120437685400248	0.00159255252219737	-0.00360223650932312	-0.00587495695799589	NaN	61.6212348937988
1520	123.242469787598	-24.1603145599365	6.35745286941528	-0.00522560812532902	-0.00457625929266214	-0.00814767740666866	0.00289124972186983	NaN	61.6212348937988
1521	121.943778991699	-24.1603145599365	6.03277826309204	-0.0146411629393697	-0.0117190945893526	-0.00197886489331722	-3.08191010844894e-05	NaN	60.9718894958496
1522	122.593124389648	-24.1603145599365	5.83797359466553	-3.08191010844894e-05	-0.00295288790948689	0.00483929552137852	0.00321592413820326	NaN	61.2965621948242
1523	120.645080566406	-22.8616180419922	5.77303886413574	-0.00327756232582033	0.011982130818069	-0.0104203969240189	0.00451462110504508	NaN	60.3225402832031
1524	121.294425964355	-22.8616180419922	5.77303886413574	0.00126787810586393	0.00873538758605719	-0.00522560812532902	-0.00425158534198999	NaN	60.6472129821777
1525	121.943778991699	-23.8356399536133	5.83797359466553	-0.00425158534198999	0.00841071270406246	0.00321592413820326	0.000293855206109583	NaN	60.9718894958496
1526	121.943778991699	-22.8616180419922	5.77303886413574	0.00581331877037883	0.0136055024340749	0.00386527273803949	0.00354059832170606	NaN	60.9718894958496
1527	121.943778991699	-23.51096534729	5.90290880203247	0.00711201597005129	0.0230210572481155	0.011982130818069	0.00256657530553639	NaN	60.9718894958496
1528	123.891822814941	-24.1603145599365	5.96784353256226	0.00354059832170606	0.011982130818069	0.00548864435404539	0.0136055024340749	NaN	61.9459114074707
1529	121.294425964355	-23.51096534729	5.96784353256226	-3.08191010844894e-05	0.0142548503354192	0.00743668992072344	0.000618529506027699	NaN	60.6472129821777
1530	123.242469787598	-23.8356399536133	5.96784353256226	0.00191722682211548	0.00451462110504508	0.00191722682211548	-3.08191010844894e-05	NaN	61.6212348937988
1531	121.943778991699	-22.8616180419922	6.16264820098877	-0.00457625929266214	0.000293855206109583	0.00548864435404539	0.00159255252219737	NaN	60.9718894958496
1532	121.294425964355	-22.2122688293457	6.09771347045898	0.00451462110504508	0.00808603875339031	-0.000355493422830477	0.00256657530553639	NaN	60.6472129821777
1533	119.346382141113	-22.8616180419922	5.83797359466553	0.00418994715437293	0.00808603875339031	0.00548864435404539	-0.00230353930965066	NaN	59.6731910705566
1534	121.294425964355	-22.8616180419922	5.90290880203247	-0.00814767740666866	-0.00555028254166245	-0.00912170019000769	0.00126787810586393	NaN	60.6472129821777
1535	119.346382141113	-22.2122688293457	5.64316940307617	-0.0318489037454128	-0.017887907102704	-0.0211346503347158	0.00418994715437293	NaN	59.6731910705566
1536	123.242469787598	-23.1862907409668	6.16264820098877	-0.0188619289547205	-0.0253554154187441	-0.0104203969240189	0.00516396993771195	NaN	61.6212348937988
1537	119.995727539063	-22.2122688293457	6.09771347045898	-0.00879702530801296	-0.0172385573387146	-0.0113944197073579	0.00581331877037883	NaN	59.9978637695313
1538	120.645080566406	-21.8875942230225	5.83797359466553	-0.0136671401560307	-0.0172385573387146	-0.0146411629393697	-0.000355493422830477	NaN	60.3225402832031
1539	121.943778991699	-22.8616180419922	5.83797359466553	-0.0159398596733809	0.00354059832170606	-0.00619963090866804	-3.08191010844894e-05	NaN	60.9718894958496
1540	122.593124389648	-22.8616180419922	6.03277826309204	-0.0211346503347158	-0.000680167751852423	-0.00457625929266214	0.00451462110504508	NaN	61.2965621948242
1541	121.294425964355	-22.5369434356689	6.16264820098877	-0.0100957229733467	-0.00230353930965066	-0.00879702530801296	-3.08191010844894e-05	NaN	60.6472129821777
1542	120.645080566406	-22.2122688293457	6.09771347045898	-0.00684897974133492	-0.0026282137259841	0.00451462110504508	0.00808603875339031	NaN	60.3225402832031
1543	119.995727539063	-21.5629196166992	6.03277826309204	-0.00652430532500148	0.00321592413820326	-0.00327756232582033	0.000943203864153475	NaN	59.9978637695313
1544	119.346382141113	-21.5629196166992	5.90290880203247	-0.00360223650932312	0.0142548503354192	-0.000355493422830477	-0.00490093370899558	NaN	59.6731910705566
1545	121.294425964355	-22.2122688293457	5.96784353256226	-0.00165419070981443	0.0116574559360743	0.00841071270406246	0.00321592413820326	NaN	60.6472129821777
1546	119.346382141113	-21.5629196166992	5.57823419570923	0.00321592413820326	0.0106834331527352	0.012956153601408	-0.00165419070981443	NaN	59.6731910705566
1547	119.995727539063	-21.8875942230225	6.16264820098877	0.00646266713738441	0.0194496400654316	0.0165275707840919	0.000943203864153475	NaN	59.9978637695313
1548	121.943778991699	-22.2122688293457	6.74706172943115	-0.00100484199356288	0.0168522447347641	0.00418994715437293	0.00289124972186983	NaN	60.9718894958496
1549	120.645080566406	-21.8875942230225	6.35745286941528	0.00678734155371785	0.0106834331527352	0.000618529506027699	0.00256657530553639	NaN	60.3225402832031
1550	121.294425964355	-21.8875942230225	6.03277826309204	-0.00652430532500148	0.00548864435404539	0.00516396993771195	0.00159255252219737	NaN	60.6472129821777
1551	121.294425964355	-21.5629196166992	6.03277826309204	-0.00295288790948689	0.00159255252219737	0.00613799272105098	0.011982130818069	NaN	60.6472129821777
1552	119.346382141113	-20.9135704040527	5.64316940307617	-0.00327756232582033	0.00483929552137852	-0.00392691092565656	0.00126787810586393	NaN	59.6731910705566
1553	118.69702911377	-20.5888977050781	5.83797359466553	0.00711201597005129	0.0132808275520802	0.00126787810586393	0.00256657530553639	NaN	59.3485145568848
1554	119.346382141113	-20.5888977050781	5.77303886413574	-0.00392691092565656	-0.00132951640989631	-0.00165419070981443	-0.00522560812532902	NaN	59.6731910705566
1555	119.346382141113	-20.5888977050781	6.09771347045898	-0.0165892094373703	-0.0133424662053585	-0.0169138833880424	0.00321592413820326	NaN	59.6731910705566
1556	121.943778991699	-21.238245010376	6.03277826309204	-0.0149658378213644	-0.0169138833880424	-0.0120437685400248	0.00613799272105098	NaN	60.9718894958496
1557	120.645080566406	-20.2642230987549	5.57823419570923	0.00386527273803949	-0.0139918150380254	-0.0191866029053926	0.00354059832170606	NaN	60.3225402832031
1558	119.995727539063	-20.5888977050781	5.70810413360596	-0.00490093370899558	0.000618529506027699	-0.00587495695799589	0.000943203864153475	NaN	59.9978637695313
1559	121.943778991699	-21.238245010376	5.90290880203247	0.00159255252219737	0.00159255252219737	-0.0139918150380254	-0.00197886489331722	NaN	60.9718894958496
1560	121.943778991699	-20.5888977050781	6.03277826309204	-0.0188619289547205	-0.00392691092565656	-0.00782300252467394	-3.08191010844894e-05	NaN	60.9718894958496
1561	122.593124389648	-21.238245010376	6.22758293151855	-0.0130177913233638	-0.00652430532500148	-0.00587495695799589	0.00970941036939621	NaN	61.2965621948242
1562	122.593124389648	-19.9395484924316	5.90290880203247	-0.0195112787187099	0.00256657530553639	-0.00425158534198999	-0.00327756232582033	NaN	61.2965621948242
1563	122.593124389648	-20.9135704040527	5.96784353256226	0.00126787810586393	0.00938473641872406	-0.00684897974133492	0.0022419011220336	NaN	61.2965621948242
1564	120.645080566406	-19.2901992797852	5.90290880203247	-0.00522560812532902	0.00451462110504508	-0.00165419070981443	-0.00814767740666866	NaN	60.3225402832031
1565	121.294425964355	-20.9135704040527	6.09771347045898	0.00516396993771195	0.0132808275520802	0.012956153601408	0.00191722682211548	NaN	60.6472129821777
1566	122.593124389648	-19.6148738861084	5.83797359466553	0.000618529506027699	0.0103587592020631	0.020423661917448	-0.00522560812532902	NaN	61.2965621948242
1567	120.645080566406	-19.9395484924316	5.90290880203247	0.00938473641872406	0.0162028968334198	0.00678734155371785	0.00321592413820326	NaN	60.3225402832031
1568	119.995727539063	-19.2901992797852	5.77303886413574	0.0145795252174139	0.0213976856321096	0.00841071270406246	-0.00847235135734081	NaN	59.9978637695313
1569	120.645080566406	-19.6148738861084	5.83797359466553	0.000293855206109583	0.00321592413820326	-0.000355493422830477	-0.00457625929266214	NaN	60.3225402832031
1570	120.645080566406	-18.9655246734619	5.70810413360596	0.00451462110504508	0.00873538758605719	0.00483929552137852	-0.00295288790948689	NaN	60.3225402832031
1571	122.593124389648	-19.2901992797852	5.70810413360596	0.00191722682211548	0.00126787810586393	0.000943203864153475	-3.08191010844894e-05	NaN	61.2965621948242
1572	121.943778991699	-20.2642230987549	6.16264820098877	0.00483929552137852	0.0123068047687411	0.00386527273803949	-0.00587495695799589	NaN	60.9718894958496
1573	120.645080566406	-19.9395484924316	6.29251766204834	0.00776136433705688	0.00613799272105098	-0.00197886489331722	0.00191722682211548	NaN	60.3225402832031
1574	119.346382141113	-18.9655246734619	5.83797359466553	0.00321592413820326	0.000618529506027699	-0.00619963090866804	-0.00782300252467394	NaN	59.6731910705566
1575	121.943778991699	-19.6148738861084	5.77303886413574	-0.0139918150380254	-0.0169138833880424	-0.0143164889886975	-0.0130177913233638	NaN	60.9718894958496
1576	121.943778991699	-19.9395484924316	5.96784353256226	-0.0162645354866982	-0.00392691092565656	-0.00944637414067984	-0.00425158534198999	NaN	60.9718894958496
1577	121.943778991699	-20.2642230987549	6.03277826309204	-0.00847235135734081	-0.0162645354866982	-0.0195112787187099	-0.00782300252467394	NaN	60.9718894958496
1578	120.645080566406	-18.3161773681641	6.09771347045898	-0.000680167751852423	0.0191249661147594	-0.00847235135734081	-0.00197886489331722	NaN	60.3225402832031
1579	121.294425964355	-19.6148738861084	5.96784353256226	-0.00392691092565656	-0.0133424662053585	-0.00847235135734081	-0.00684897974133492	NaN	60.6472129821777
1580	119.995727539063	-18.6408519744873	5.64316940307617	-0.0133424662053585	-0.00360223650932312	-0.00230353930965066	0.000293855206109583	NaN	59.9978637695313
1581	121.943778991699	-19.2901992797852	5.77303886413574	-0.0240567177534103	-0.0149658378213644	-0.00360223650932312	0.00548864435404539	NaN	60.9718894958496
1582	119.346382141113	-18.3161773681641	5.90290880203247	-0.000355493422830477	0.00483929552137852	-0.00555028254166245	-0.00230353930965066	NaN	59.6731910705566
1583	122.593124389648	-19.9395484924316	6.68212699890137	0.00321592413820326	0.00321592413820326	-0.00619963090866804	-3.08191010844894e-05	NaN	61.2965621948242
1584	121.943778991699	-18.6408519744873	6.16264820098877	0.00386527273803949	0.00451462110504508	0.00483929552137852	-0.00782300252467394	NaN	60.9718894958496
1585	121.943778991699	-19.6148738861084	6.09771347045898	0.0132808275520802	0.0191249661147594	0.00776136433705688	-0.00587495695799589	NaN	60.9718894958496
1586	119.995727539063	-18.3161773681641	5.57823419570923	0.00776136433705688	0.013930176384747	0.0142548503354192	0.00256657530553639	NaN	59.9978637695313
1587	123.242469787598	-20.2642230987549	5.96784353256226	0.0116574559360743	0.0249691028147936	0.00646266713738441	-0.00425158534198999	NaN	61.6212348937988
1588	121.943778991699	-19.2901992797852	5.83797359466553	0.00743668992072344	0.0175015944987535	0.00938473641872406	-0.00100484199356288	NaN	60.9718894958496
1589	121.943778991699	-19.2901992797852	5.90290880203247	0.00938473641872406	0.0132808275520802	0.01100810803473	0.000618529506027699	NaN	60.9718894958496
1590	121.943778991699	-18.6408519744873	5.96784353256226	0.00256657530553639	-0.00230353930965066	0.00354059832170606	-0.0026282137259841	NaN	60.9718894958496
1591	123.242469787598	-20.2642230987549	5.83797359466553	-0.0026282137259841	0.00159255252219737	0.0113327819854021	0.00354059832170606	NaN	61.6212348937988
1592	121.943778991699	-19.6148738861084	5.90290880203247	0.00256657530553639	0.00548864435404539	0.00581331877037883	0.000293855206109583	NaN	60.9718894958496
1593	120.645080566406	-19.6148738861084	5.96784353256226	0.0022419011220336	-0.00327756232582033	0.00256657530553639	0.000618529506027699	NaN	60.3225402832031
1594	119.995727539063	-18.6408519744873	5.77303886413574	0.00354059832170606	-0.00425158534198999	-0.0123684434220195	-0.000355493422830477	NaN	59.9978637695313
1595	122.593124389648	-20.2642230987549	5.90290880203247	-0.00879702530801296	-0.0117190945893526	-0.0156151866540313	0.000293855206109583	NaN	61.2965621948242
1596	120.645080566406	-18.9655246734619	6.16264820098877	-0.0175632312893867	-0.0276281367987394	-0.00717365415766835	0.00970941036939621	NaN	60.3225402832031
1597	123.891822814941	-20.5888977050781	5.96784353256226	-0.0104203969240189	-0.0204853005707264	-0.0256800893694162	0.00256657530553639	NaN	61.9459114074707
1598	120.645080566406	-19.6148738861084	5.64316940307617	0.00581331877037883	-0.0139918150380254	-0.0100957229733467	0.00321592413820326	NaN	60.3225402832031
1599	120.645080566406	-19.6148738861084	5.57823419570923	-0.0113944197073579	0.0022419011220336	-0.00717365415766835	0.00321592413820326	NaN	60.3225402832031
1600	119.995727539063	-19.2901992797852	5.77303886413574	0.00418994715437293	-0.0175632312893867	-0.00684897974133492	-0.00132951640989631	NaN	59.9978637695313
1601	121.294425964355	-19.6148738861084	5.90290880203247	-0.0172385573387146	-0.0130177913233638	-3.08191010844894e-05	0.00581331877037883	NaN	60.6472129821777
1602	120.645080566406	-19.6148738861084	5.90290880203247	0.0132808275520802	-0.00619963090866804	-0.00684897974133492	0.00191722682211548	NaN	60.3225402832031
1603	123.242469787598	-20.9135704040527	5.90290880203247	-0.00457625929266214	-0.00652430532500148	-0.00587495695799589	0.000293855206109583	NaN	61.6212348937988
1604	121.943778991699	-20.5888977050781	5.77303886413574	-0.00230353930965066	0.01100810803473	-0.00425158534198999	-0.00295288790948689	NaN	60.9718894958496
1605	123.242469787598	-20.5888977050781	5.90290880203247	0.0181509424000978	0.00613799272105098	0.0142548503354192	-0.00197886489331722	NaN	61.6212348937988
1606	119.995727539063	-20.2642230987549	5.90290880203247	0.00841071270406246	-0.00165419070981443	0.0132808275520802	0.00808603875339031	NaN	59.9978637695313
1607	121.943778991699	-21.238245010376	6.29251766204834	0.01100810803473	0.00613799272105098	0.0155535480007529	-0.00165419070981443	NaN	60.9718894958496
1608	121.943778991699	-21.238245010376	6.22758293151855	0.0168522447347641	0.0136055024340749	0.00159255252219737	-0.00555028254166245	NaN	60.9718894958496
1609	123.242469787598	-20.9135704040527	5.90290880203247	0.00906006153672934	-0.00360223650932312	-0.00100484199356288	-0.00684897974133492	NaN	61.6212348937988
1610	121.294425964355	-20.9135704040527	5.64316940307617	0.00321592413820326	0.00906006153672934	0.00938473641872406	0.00418994715437293	NaN	60.6472129821777
1611	123.242469787598	-20.5888977050781	5.96784353256226	0.00451462110504508	-0.00100484199356288	0.00678734155371785	0.00970941036939621	NaN	61.6212348937988
1612	121.294425964355	-20.2642230987549	6.09771347045898	0.00418994715437293	0.00321592413820326	0.00938473641872406	0.00191722682211548	NaN	60.6472129821777
1613	121.294425964355	-19.9395484924316	5.90290880203247	0.00678734155371785	0.00418994715437293	0.00938473641872406	0.00418994715437293	NaN	60.6472129821777
1614	123.242469787598	-20.9135704040527	6.29251766204834	0.00776136433705688	-0.00555028254166245	-0.017887907102704	-0.0026282137259841	NaN	61.6212348937988
1615	122.593124389648	-20.5888977050781	6.03277826309204	0.00516396993771195	-0.0159398596733809	-0.00717365415766835	-0.00717365415766835	NaN	61.2965621948242
1616	120.645080566406	-19.2901992797852	5.83797359466553	-0.0276281367987394	-0.0162645354866982	-0.0113944197073579	0.00873538758605719	NaN	60.3225402832031
1617	120.645080566406	-20.5888977050781	6.03277826309204	-0.00814767740666866	-0.0133424662053585	-0.0126931173726916	-0.00327756232582033	NaN	60.3225402832031
1618	121.943778991699	-20.5888977050781	6.03277826309204	-0.00230353930965066	-0.0107450718060136	-0.00295288790948689	-3.08191010844894e-05	NaN	60.9718894958496
1619	121.943778991699	-19.6148738861084	6.03277826309204	-0.00360223650932312	-0.00555028254166245	-0.0172385573387146	-0.00847235135734081	NaN	60.9718894958496
1620	120.645080566406	-19.6148738861084	5.96784353256226	0.00743668992072344	-0.00230353930965066	-0.00392691092565656	0.00321592413820326	NaN	60.3225402832031
1621	121.943778991699	-19.2901992797852	5.25356006622314	-0.02697878703475	-0.00749832857400179	0.00289124972186983	0.000943203864153475	NaN	60.9718894958496
1622	122.593124389648	-20.5888977050781	5.51329946517944	-0.00132951640989631	-0.00555028254166245	-0.00749832857400179	0.00386527273803949	NaN	61.2965621948242
1623	123.242469787598	-21.238245010376	5.96784353256226	0.00646266713738441	0.00354059832170606	-0.0026282137259841	-0.00100484199356288	NaN	61.6212348937988
1624	121.294425964355	-20.5888977050781	6.16264820098877	0.000293855206109583	0.00808603875339031	0.0103587592020631	-3.08191010844894e-05	NaN	60.6472129821777
1625	119.995727539063	-19.6148738861084	6.03277826309204	0.0149041991680861	0.00841071270406246	0.00841071270406246	0.00126787810586393	NaN	59.9978637695313
1626	122.593124389648	-20.9135704040527	6.29251766204834	0.00159255252219737	0.0113327819854021	0.0168522447347641	0.00711201597005129	NaN	61.2965621948242
1627	123.242469787598	-20.9135704040527	5.70810413360596	0.0116574559360743	0.0188002903014421	0.0136055024340749	0.00321592413820326	NaN	61.6212348937988
1628	121.294425964355	-19.6148738861084	5.77303886413574	0.0197743140161037	0.0158782228827477	0.00418994715437293	0.000618529506027699	NaN	60.6472129821777
1629	120.645080566406	-19.6148738861084	5.44836473464966	0.0155535480007529	0.00873538758605719	0.00516396993771195	-0.00392691092565656	NaN	60.3225402832031
1630	119.995727539063	-19.9395484924316	5.96784353256226	0.00516396993771195	0.00906006153672934	0.00126787810586393	-0.00132951640989631	NaN	59.9978637695313
1631	123.242469787598	-20.2642230987549	5.96784353256226	-0.00392691092565656	-0.00197886489331722	0.011982130818069	0.00678734155371785	NaN	61.6212348937988
1632	121.294425964355	-20.9135704040527	6.03277826309204	0.00159255252219737	0.00938473641872406	0.00159255252219737	0.00451462110504508	NaN	60.6472129821777
1633	121.943778991699	-21.238245010376	5.90290880203247	0.00743668992072344	0.0123068047687411	-0.00165419070981443	-0.00392691092565656	NaN	60.9718894958496
1634	120.645080566406	-21.238245010376	5.96784353256226	0.000293855206109583	0.00126787810586393	-0.0130177913233638	-0.00619963090866804	NaN	60.3225402832031
1635	122.593124389648	-20.9135704040527	5.96784353256226	-0.0133424662053585	-0.0152905117720366	-0.0139918150380254	-0.00749832857400179	NaN	61.2965621948242
1636	119.346382141113	-20.2642230987549	5.90290880203247	-0.00522560812532902	-0.017887907102704	-0.0110697457566857	-0.00100484199356288	NaN	59.6731910705566
1637	119.995727539063	-20.5888977050781	6.35745286941528	-0.00327756232582033	-0.0198359526693821	-0.0230826959013939	-0.00360223650932312	NaN	59.9978637695313
1638	121.294425964355	-20.9135704040527	5.96784353256226	0.00938473641872406	0.00678734155371785	-0.0130177913233638	0.00159255252219737	NaN	60.6472129821777
1639	121.294425964355	-20.2642230987549	5.57823419570923	-0.00425158534198999	-0.0152905117720366	-0.0123684434220195	-0.00555028254166245	NaN	60.6472129821777
1640	119.346382141113	-20.2642230987549	5.70810413360596	-0.00749832857400179	-0.0026282137259841	-0.0100957229733467	-0.00230353930965066	NaN	59.6731910705566
1641	119.995727539063	-19.9395484924316	5.57823419570923	-0.0185372550040483	-0.00165419070981443	-0.00100484199356288	0.00289124972186983	NaN	59.9978637695313
1642	121.294425964355	-20.2642230987549	5.83797359466553	-0.00425158534198999	-0.00555028254166245	-0.00522560812532902	-0.00230353930965066	NaN	60.6472129821777
1643	122.593124389648	-20.9135704040527	6.03277826309204	0.00711201597005129	0.00808603875339031	-0.00782300252467394	-0.00782300252467394	NaN	61.2965621948242
1644	121.943778991699	-21.8875942230225	5.57823419570923	0.0181509424000978	0.011982130818069	-0.000680167751852423	-0.00619963090866804	NaN	60.9718894958496
1645	120.645080566406	-20.2642230987549	5.18862533569336	0.00646266713738441	0.0100340843200684	0.000293855206109583	-0.00587495695799589	NaN	60.3225402832031
1646	121.943778991699	-21.238245010376	5.83797359466553	0.00418994715437293	0.0175015944987535	0.013930176384747	0.00711201597005129	NaN	60.9718894958496
1647	122.593124389648	-20.9135704040527	5.70810413360596	0.00970941036939621	0.0191249661147594	0.00970941036939621	-0.00165419070981443	NaN	61.2965621948242
1648	121.943778991699	-20.9135704040527	5.77303886413574	0.0142548503354192	0.0155535480007529	-0.00132951640989631	-0.00295288790948689	NaN	60.9718894958496
1649	120.645080566406	-20.2642230987549	5.70810413360596	0.00483929552137852	0.0207483377307653	-0.00197886489331722	-0.0104203969240189	NaN	60.3225402832031
1650	120.645080566406	-20.5888977050781	5.38343000411987	-0.00555028254166245	0.00873538758605719	-0.0026282137259841	-0.000355493422830477	NaN	60.3225402832031
1651	122.593124389648	-21.5629196166992	5.77303886413574	0.00581331877037883	0.00354059832170606	0.0100340843200684	0.00776136433705688	NaN	61.2965621948242
1652	122.593124389648	-21.8875942230225	5.83797359466553	0.00581331877037883	0.00873538758605719	-0.00165419070981443	0.00321592413820326	NaN	61.2965621948242
1653	122.593124389648	-21.8875942230225	5.51329946517944	0.00451462110504508	0.01100810803473	0.000293855206109583	-0.00100484199356288	NaN	61.2965621948242
1654	121.943778991699	-22.2122688293457	5.77303886413574	0.00646266713738441	-0.0169138833880424	-0.0201606266200542	-0.00425158534198999	NaN	60.9718894958496
1655	121.294425964355	-21.8875942230225	5.83797359466553	-0.0191866029053926	-0.0169138833880424	-0.0117190945893526	0.00159255252219737	NaN	60.6472129821777
1656	121.294425964355	-20.9135704040527	5.38343000411987	-0.0130177913233638	-0.0146411629393697	-0.0224333461374044	0.00256657530553639	NaN	60.6472129821777
1657	121.943778991699	-21.8875942230225	5.77303886413574	-0.0107450718060136	-0.0204853005707264	-0.0156151866540313	0.00256657530553639	NaN	60.9718894958496
1658	122.593124389648	-21.238245010376	5.44836473464966	-0.00977104809135199	-0.0100957229733467	-0.0152905117720366	0.00678734155371785	NaN	61.2965621948242
1659	120.645080566406	-20.5888977050781	5.44836473464966	-0.00230353930965066	-0.0026282137259841	-0.00684897974133492	-0.00977104809135199	NaN	60.3225402832031
1660	121.943778991699	-21.8875942230225	5.90290880203247	-0.00977104809135199	0.000618529506027699	-0.0165892094373703	0.000293855206109583	NaN	60.9718894958496
1661	121.294425964355	-21.238245010376	5.83797359466553	-0.0143164889886975	-0.0191866029053926	0.000293855206109583	0.00808603875339031	NaN	60.6472129821777
1662	121.943778991699	-22.2122688293457	6.42238759994507	-0.00912170019000769	-0.0104203969240189	-0.0191866029053926	-0.000355493422830477	NaN	60.9718894958496
1663	120.645080566406	-20.2642230987549	5.38343000411987	-0.00587495695799589	0.00873538758605719	-0.00944637414067984	0.00678734155371785	NaN	60.3225402832031
1664	121.294425964355	-21.5629196166992	5.51329946517944	-0.0104203969240189	0.00678734155371785	0.000618529506027699	-0.000355493422830477	NaN	60.6472129821777
1665	121.294425964355	-20.5888977050781	5.57823419570923	-0.00684897974133492	0.0149041991680861	0.00386527273803949	-0.00360223650932312	NaN	60.6472129821777
1666	121.943778991699	-22.2122688293457	6.09771347045898	0.0149041991680861	0.0116574559360743	0.00906006153672934	0.0022419011220336	NaN	60.9718894958496
1667	123.242469787598	-22.5369434356689	5.96784353256226	0.01847561635077	0.0123068047687411	0.00646266713738441	0.00483929552137852	NaN	61.6212348937988
1668	123.891822814941	-22.8616180419922	5.77303886413574	0.0152288740500808	0.0200989879667759	0.00451462110504508	0.00613799272105098	NaN	61.9459114074707
1669	122.593124389648	-21.8875942230225	5.77303886413574	0.0178262684494257	0.011982130818069	0.00776136433705688	-0.00165419070981443	NaN	61.2965621948242
1670	123.242469787598	-23.1862907409668	5.90290880203247	0.00418994715437293	0.00321592413820326	0.00126787810586393	-0.00100484199356288	NaN	61.6212348937988
1671	119.995727539063	-21.8875942230225	6.03277826309204	0.00418994715437293	0.00418994715437293	0.00321592413820326	0.00483929552137852	NaN	59.9978637695313
1672	121.943778991699	-21.8875942230225	5.96784353256226	0.00354059832170606	-0.00197886489331722	-0.00457625929266214	0.00126787810586393	NaN	60.9718894958496
1673	123.242469787598	-21.238245010376	5.77303886413574	0.00516396993771195	0.0100340843200684	0.00256657530553639	-0.00652430532500148	NaN	61.6212348937988
1674	122.593124389648	-21.8875942230225	5.83797359466553	0.00321592413820326	0.00256657530553639	-0.0100957229733467	0.000618529506027699	NaN	61.2965621948242
1675	122.593124389648	-21.5629196166992	5.83797359466553	-0.0139918150380254	-0.00100484199356288	-0.0120437685400248	-0.00749832857400179	NaN	61.2965621948242
1676	122.593124389648	-21.5629196166992	5.70810413360596	-0.0169138833880424	-0.0110697457566857	-0.00879702530801296	0.00548864435404539	NaN	61.2965621948242
1677	121.294425964355	-22.5369434356689	5.90290880203247	0.00289124972186983	-0.00814767740666866	-0.0143164889886975	0.00126787810586393	NaN	60.6472129821777
1678	122.593124389648	-21.8875942230225	5.96784353256226	0.00873538758605719	0.00386527273803949	-0.0110697457566857	0.00321592413820326	NaN	61.2965621948242
1679	121.943778991699	-21.5629196166992	5.70810413360596	-0.00684897974133492	-0.00555028254166245	-0.0133424662053585	0.000943203864153475	NaN	60.9718894958496
1680	121.943778991699	-21.5629196166992	5.77303886413574	-0.00749832857400179	0.00354059832170606	-0.00749832857400179	-0.0026282137259841	NaN	60.9718894958496
1681	121.294425964355	-22.5369434356689	6.03277826309204	-0.0026282137259841	-0.00522560812532902	0.000943203864153475	0.0022419011220336	NaN	60.6472129821777
1682	121.943778991699	-21.8875942230225	5.90290880203247	0.012956153601408	-0.000355493422830477	0.00191722682211548	0.00126787810586393	NaN	60.9718894958496
1683	120.645080566406	-20.9135704040527	5.83797359466553	0.00678734155371785	0.00289124972186983	0.000618529506027699	-0.00360223650932312	NaN	60.3225402832031
1684	122.593124389648	-20.5888977050781	5.96784353256226	0.0142548503354192	0.00678734155371785	-0.00782300252467394	-0.0113944197073579	NaN	61.2965621948242
1685	121.943778991699	-20.9135704040527	5.90290880203247	0.00970941036939621	0.0136055024340749	0.00841071270406246	-0.00717365415766835	NaN	60.9718894958496
1686	123.891822814941	-22.5369434356689	5.90290880203247	0.0155535480007529	0.013930176384747	0.00873538758605719	0.00711201597005129	NaN	61.9459114074707
1687	121.943778991699	-21.8875942230225	5.83797359466553	0.01100810803473	0.0200989879667759	0.0175015944987535	0.00289124972186983	NaN	60.9718894958496
1688	122.593124389648	-21.5629196166992	5.83797359466553	0.00776136433705688	0.020423661917448	0.00873538758605719	-0.00425158534198999	NaN	61.2965621948242
1689	119.995727539063	-21.5629196166992	5.83797359466553	0.00418994715437293	0.0113327819854021	0.00970941036939621	-0.00327756232582033	NaN	59.9978637695313
1690	121.943778991699	-22.2122688293457	6.09771347045898	-0.000680167751852423	0.0022419011220336	-0.00457625929266214	-0.00555028254166245	NaN	60.9718894958496
1691	121.294425964355	-22.2122688293457	6.8119969367981	-0.00100484199356288	0.00159255252219737	0.0116574559360743	0.00289124972186983	NaN	60.6472129821777
1692	121.943778991699	-21.8875942230225	6.61719226837158	0.0022419011220336	0.00548864435404539	0.00906006153672934	0.00711201597005129	NaN	60.9718894958496
1693	118.69702911377	-20.9135704040527	5.64316940307617	0.00451462110504508	0.00873538758605719	-0.000355493422830477	-0.00197886489331722	NaN	59.3485145568848
1694	119.995727539063	-20.5888977050781	5.77303886413574	-0.00847235135734081	-0.00652430532500148	-0.0107450718060136	0.00126787810586393	NaN	59.9978637695313
1695	120.645080566406	-21.8875942230225	6.09771347045898	-0.023407369852066	-0.00197886489331722	-0.00717365415766835	-0.00490093370899558	NaN	60.3225402832031
1696	119.346382141113	-20.9135704040527	5.96784353256226	-0.0156151866540313	-0.0162645354866982	-0.0146411629393697	0.00678734155371785	NaN	59.6731910705566
1697	120.645080566406	-21.8875942230225	5.90290880203247	-0.00717365415766835	-0.0126931173726916	-0.00847235135734081	0.0106834331527352	NaN	60.3225402832031
1698	119.995727539063	-21.8875942230225	5.90290880203247	-0.00522560812532902	-0.0110697457566857	-0.00619963090866804	0.00613799272105098	NaN	59.9978637695313
1699	118.69702911377	-20.9135704040527	6.5522575378418	-0.00782300252467394	-0.00197886489331722	-0.0169138833880424	-0.00295288790948689	NaN	59.3485145568848
1700	118.69702911377	-20.9135704040527	6.5522575378418	-0.0182125810533762	-0.00587495695799589	-0.0107450718060136	-0.00847235135734081	NaN	59.3485145568848
1701	118.04768371582	-20.9135704040527	5.96784353256226	-0.0123684434220195	0.00256657530553639	-0.00230353930965066	-0.000680167751852423	NaN	59.0238418579102
1702	119.995727539063	-21.238245010376	6.03277826309204	-0.0130177913233638	-3.08191010844894e-05	-0.00100484199356288	0.00354059832170606	NaN	59.9978637695313
1703	119.995727539063	-21.5629196166992	6.74706172943115	-0.0165892094373703	-0.000355493422830477	0.00516396993771195	0.0158782228827477	NaN	59.9978637695313
1704	120.645080566406	-22.5369434356689	6.74706172943115	0.00581331877037883	0.00906006153672934	-3.08191010844894e-05	-0.00230353930965066	NaN	60.3225402832031
1705	116.748985290527	-21.5629196166992	6.09771347045898	0.000618529506027699	0.012956153601408	0.0103587592020631	0.00321592413820326	NaN	58.3744926452637
1706	119.995727539063	-21.8875942230225	5.70810413360596	0.00678734155371785	0.0113327819854021	0.0136055024340749	0.00191722682211548	NaN	59.9978637695313
1707	116.748985290527	-20.9135704040527	5.90290880203247	0.00548864435404539	0.0188002903014421	0.0162028968334198	0.00483929552137852	NaN	58.3744926452637
1708	118.04768371582	-20.5888977050781	6.35745286941528	0.0136055024340749	0.0188002903014421	0.00646266713738441	0.00354059832170606	NaN	59.0238418579102
1709	118.04768371582	-20.5888977050781	6.03277826309204	-0.00295288790948689	0.012956153601408	0.000943203864153475	-0.00230353930965066	NaN	59.0238418579102
1710	118.04768371582	-21.5629196166992	5.96784353256226	-0.00295288790948689	0.00776136433705688	0.000618529506027699	-0.00619963090866804	NaN	59.0238418579102
1711	116.748985290527	-21.238245010376	5.90290880203247	-0.00847235135734081	-0.0113944197073579	0.00354059832170606	0.00743668992072344	NaN	58.3744926452637
1712	116.748985290527	-20.2642230987549	5.77303886413574	-0.000680167751852423	0.00354059832170606	0.00873538758605719	0.000293855206109583	NaN	58.3744926452637
1713	120.645080566406	-21.5629196166992	5.96784353256226	-0.000355493422830477	0.0113327819854021	-0.00490093370899558	0.00451462110504508	NaN	60.3225402832031
1714	120.645080566406	-21.8875942230225	6.16264820098877	-0.00490093370899558	-0.00327756232582033	-0.00522560812532902	-0.0026282137259841	NaN	60.3225402832031
1715	119.995727539063	-21.5629196166992	5.83797359466553	-0.0169138833880424	-0.0185372550040483	-0.0188619289547205	-0.00522560812532902	NaN	59.9978637695313
1716	118.69702911377	-20.2642230987549	5.57823419570923	-0.0204853005707264	-0.0146411629393697	-0.00684897974133492	0.00646266713738441	NaN	59.3485145568848
1717	119.346382141113	-21.238245010376	6.09771347045898	-0.0149658378213644	-0.0152905117720366	-0.00749832857400179	-0.00230353930965066	NaN	59.6731910705566
1718	120.645080566406	-20.9135704040527	5.96784353256226	-0.0026282137259841	-0.00490093370899558	-0.0175632312893867	0.00159255252219737	NaN	60.3225402832031
1719	119.346382141113	-19.9395484924316	6.03277826309204	0.0116574559360743	0.00711201597005129	-0.0139918150380254	0.00678734155371785	NaN	59.6731910705566
1720	118.69702911377	-19.9395484924316	5.83797359466553	0.0113327819854021	-0.00587495695799589	-0.00490093370899558	-0.00814767740666866	NaN	59.3485145568848
1721	120.645080566406	-20.2642230987549	5.57823419570923	-0.0159398596733809	-0.00555028254166245	-0.00425158534198999	0.00159255252219737	NaN	60.3225402832031
1722	120.645080566406	-19.6148738861084	5.64316940307617	0.00483929552137852	-0.00619963090866804	-0.00490093370899558	0.00646266713738441	NaN	60.3225402832031
1723	121.943778991699	-20.2642230987549	5.70810413360596	-0.000355493422830477	0.00906006153672934	-0.0026282137259841	0.00613799272105098	NaN	60.9718894958496
1724	121.294425964355	-20.9135704040527	5.90290880203247	0.0142548503354192	0.0136055024340749	-0.00392691092565656	-0.00619963090866804	NaN	60.6472129821777
1725	121.294425964355	-20.9135704040527	5.96784353256226	0.00354059832170606	0.0152288740500808	0.00581331877037883	-0.00425158534198999	NaN	60.6472129821777
1726	119.995727539063	-20.5888977050781	6.16264820098877	0.0113327819854021	0.011982130818069	0.0181509424000978	-0.00392691092565656	NaN	59.9978637695313
1727	121.943778991699	-21.5629196166992	6.03277826309204	0.00548864435404539	0.0207483377307653	0.0158782228827477	-0.00165419070981443	NaN	60.9718894958496
1728	122.593124389648	-20.9135704040527	5.96784353256226	0.0126314787194133	0.0168522447347641	-0.00132951640989631	-0.00360223650932312	NaN	61.2965621948242
1729	122.593124389648	-21.5629196166992	5.83797359466553	0.00841071270406246	0.0126314787194133	0.00418994715437293	-0.00360223650932312	NaN	61.2965621948242
1730	123.242469787598	-20.9135704040527	6.8119969367981	0.00126787810586393	-0.00165419070981443	0.00613799272105098	-3.08191010844894e-05	NaN	61.6212348937988
1731	122.593124389648	-21.5629196166992	6.22758293151855	-0.0107450718060136	0.00191722682211548	0.00126787810586393	0.00711201597005129	NaN	61.2965621948242
1732	121.294425964355	-19.9395484924316	6.8119969367981	0.00451462110504508	0.00191722682211548	-0.00100484199356288	0.000293855206109583	NaN	60.6472129821777
1733	122.593124389648	-21.8875942230225	5.70810413360596	0.0123068047687411	0.00581331877037883	-0.0123684434220195	-0.00457625929266214	NaN	61.2965621948242
1734	122.593124389648	-21.238245010376	5.70810413360596	-3.08191010844894e-05	0.000618529506027699	-0.00230353930965066	0.00126787810586393	NaN	61.2965621948242
1735	121.294425964355	-21.5629196166992	6.09771347045898	-0.0107450718060136	-0.0282774847000837	-0.0139918150380254	0.0022419011220336	NaN	60.6472129821777
1736	121.943778991699	-20.2642230987549	5.77303886413574	-0.00749832857400179	-0.0188619289547205	-0.0169138833880424	-0.00457625929266214	NaN	60.9718894958496
1737	121.294425964355	-20.9135704040527	6.09771347045898	-0.00652430532500148	-0.0152905117720366	-0.0162645354866982	0.00711201597005129	NaN	60.6472129821777
1738	122.593124389648	-21.238245010376	6.22758293151855	-0.00717365415766835	-0.0139918150380254	-0.0113944197073579	-3.08191010844894e-05	NaN	61.2965621948242
1739	123.891822814941	-21.8875942230225	5.83797359466553	-0.00555028254166245	-0.00879702530801296	-0.0175632312893867	-0.00684897974133492	NaN	61.9459114074707
1740	122.593124389648	-20.5888977050781	5.77303886413574	-0.00392691092565656	-0.00684897974133492	-0.00392691092565656	-0.00490093370899558	NaN	61.2965621948242
1741	122.593124389648	-21.5629196166992	5.70810413360596	-0.0110697457566857	-0.0110697457566857	-0.0130177913233638	0.000943203864153475	NaN	61.2965621948242
1742	121.294425964355	-21.5629196166992	5.96784353256226	0.00386527273803949	-0.00457625929266214	-0.00522560812532902	0.000293855206109583	NaN	60.6472129821777
1743	121.943778991699	-21.8875942230225	6.35745286941528	-0.0104203969240189	-0.00360223650932312	-0.00782300252467394	-0.00100484199356288	NaN	60.9718894958496
1744	121.943778991699	-21.8875942230225	6.22758293151855	0.0126314787194133	0.00126787810586393	-0.00327756232582033	-0.00392691092565656	NaN	60.9718894958496
1745	122.593124389648	-21.5629196166992	5.64316940307617	0.00191722682211548	0.000618529506027699	-0.00230353930965066	-0.00327756232582033	NaN	61.2965621948242
1746	121.943778991699	-21.8875942230225	5.77303886413574	0.00906006153672934	0.00808603875339031	0.0213976856321096	0.00126787810586393	NaN	60.9718894958496
1747	122.593124389648	-21.238245010376	5.44836473464966	0.0132808275520802	0.00516396993771195	0.000618529506027699	0.000618529506027699	NaN	61.2965621948242
1748	120.645080566406	-21.238245010376	5.51329946517944	0.0126314787194133	0.00808603875339031	0.00483929552137852	-0.00652430532500148	NaN	60.3225402832031
1749	121.943778991699	-21.8875942230225	5.90290880203247	0.00776136433705688	-0.00197886489331722	0.000943203864153475	0.000293855206109583	NaN	60.9718894958496
1750	120.645080566406	-21.5629196166992	6.03277826309204	0.00841071270406246	0.00126787810586393	0.00159255252219737	0.0022419011220336	NaN	60.3225402832031
1751	121.294425964355	-21.8875942230225	5.64316940307617	0.01100810803473	-0.00457625929266214	0.00841071270406246	0.00483929552137852	NaN	60.6472129821777
1752	121.943778991699	-22.2122688293457	5.70810413360596	0.00646266713738441	-0.00197886489331722	0.00386527273803949	0.00386527273803949	NaN	60.9718894958496
1753	123.242469787598	-22.8616180419922	5.96784353256226	0.0123068047687411	-0.0026282137259841	0.00418994715437293	-0.00555028254166245	NaN	61.6212348937988
1754	123.242469787598	-22.5369434356689	6.09771347045898	0.0162028968334198	-0.00360223650932312	-0.0175632312893867	0.00321592413820326	NaN	61.6212348937988
1755	121.943778991699	-21.8875942230225	6.29251766204834	-0.00684897974133492	-0.00944637414067984	-0.0172385573387146	-0.00197886489331722	NaN	60.9718894958496
1756	122.593124389648	-22.5369434356689	5.90290880203247	-0.0188619289547205	-0.0224333461374044	-0.0117190945893526	-0.00132951640989631	NaN	61.2965621948242
1757	122.593124389648	-21.238245010376	5.70810413360596	-0.00327756232582033	-0.0133424662053585	-0.00782300252467394	0.00354059832170606	NaN	61.2965621948242
1758	121.943778991699	-22.2122688293457	5.90290880203247	-0.00814767740666866	-0.00295288790948689	-0.0100957229733467	0.00126787810586393	NaN	60.9718894958496
1759	123.242469787598	-22.2122688293457	6.03277826309204	0.00126787810586393	-0.0188619289547205	-0.0136671401560307	-0.00165419070981443	NaN	61.6212348937988
1760	121.943778991699	-21.5629196166992	5.96784353256226	-0.000680167751852423	-0.00522560812532902	-0.00619963090866804	0.000943203864153475	NaN	60.9718894958496
1761	123.891822814941	-21.5629196166992	6.09771347045898	0.00354059832170606	-0.0162645354866982	-0.00360223650932312	0.00548864435404539	NaN	61.9459114074707
1762	122.593124389648	-21.8875942230225	6.8119969367981	0.00711201597005129	-0.00230353930965066	-0.00197886489331722	0.00743668992072344	NaN	61.2965621948242
1763	123.891822814941	-22.2122688293457	6.61719226837158	0.00191722682211548	0.00289124972186983	-0.00295288790948689	-0.00197886489331722	NaN	61.9459114074707
1764	120.645080566406	-21.5629196166992	5.90290880203247	0.0126314787194133	-0.000680167751852423	-0.0026282137259841	-0.00749832857400179	NaN	60.3225402832031
1765	121.943778991699	-20.9135704040527	5.70810413360596	0.00776136433705688	0.00678734155371785	-0.000355493422830477	-0.00522560812532902	NaN	60.9718894958496
1766	122.593124389648	-22.2122688293457	6.03277826309204	0.0116574559360743	0.0165275707840919	0.00256657530553639	0.00646266713738441	NaN	61.2965621948242
1767	123.891822814941	-22.2122688293457	6.35745286941528	0.0149041991680861	0.0197743140161037	0.00386527273803949	-0.00100484199356288	NaN	61.9459114074707
1768	122.593124389648	-21.238245010376	5.90290880203247	0.0123068047687411	0.0162028968334198	-0.00490093370899558	-0.00230353930965066	NaN	61.2965621948242
1769	121.943778991699	-20.9135704040527	5.51329946517944	0.00354059832170606	0.00386527273803949	0.00159255252219737	0.00126787810586393	NaN	60.9718894958496
1770	121.294425964355	-20.5888977050781	5.77303886413574	0.00711201597005129	0.00321592413820326	0.0100340843200684	-0.00230353930965066	NaN	60.6472129821777
1771	123.242469787598	-22.5369434356689	5.90290880203247	0.00613799272105098	0.000293855206109583	0.00873538758605719	0.00126787810586393	NaN	61.6212348937988
1772	122.593124389648	-21.8875942230225	5.77303886413574	0.00970941036939621	0.00776136433705688	0.00451462110504508	0.00743668992072344	NaN	61.2965621948242
1773	123.242469787598	-22.2122688293457	6.29251766204834	0.00483929552137852	0.00483929552137852	0.00873538758605719	-0.00425158534198999	NaN	61.6212348937988
1774	122.593124389648	-21.8875942230225	5.83797359466553	-0.000355493422830477	0.00191722682211548	-0.00652430532500148	0.000943203864153475	NaN	61.2965621948242
1775	120.645080566406	-21.238245010376	5.70810413360596	-0.0126931173726916	-0.0204853005707264	-0.0139918150380254	-0.00295288790948689	NaN	60.3225402832031
1776	122.593124389648	-22.2122688293457	6.09771347045898	-0.00522560812532902	-0.0149658378213644	-0.0130177913233638	0.00126787810586393	NaN	61.2965621948242
1777	120.645080566406	-20.9135704040527	5.83797359466553	0.0194496400654316	-0.0107450718060136	-0.00165419070981443	-0.00360223650932312	NaN	60.3225402832031
1778	122.593124389648	-22.2122688293457	6.16264820098877	-0.00912170019000769	0.0022419011220336	-0.0110697457566857	0.00191722682211548	NaN	61.2965621948242
1779	121.943778991699	-22.2122688293457	5.90290880203247	0.00776136433705688	-0.0188619289547205	-0.00782300252467394	-0.00749832857400179	NaN	60.9718894958496
1780	122.593124389648	-21.8875942230225	5.83797359466553	0.000943203864153475	-0.0123684434220195	-0.00717365415766835	0.000293855206109583	NaN	61.2965621948242
1781	123.242469787598	-22.5369434356689	5.64316940307617	-0.00457625929266214	-0.00100484199356288	-0.00360223650932312	-0.00360223650932312	NaN	61.6212348937988
1782	122.593124389648	-22.2122688293457	5.90290880203247	-0.0026282137259841	-0.00847235135734081	0.00321592413820326	0.00873538758605719	NaN	61.2965621948242
1783	121.294425964355	-21.5629196166992	5.77303886413574	-0.00457625929266214	0.00354059832170606	0.00386527273803949	0.00321592413820326	NaN	60.6472129821777
1784	121.294425964355	-20.9135704040527	5.83797359466553	-0.0117190945893526	0.0132808275520802	-0.00425158534198999	-0.00327756232582033	NaN	60.6472129821777
1785	123.242469787598	-21.8875942230225	5.90290880203247	0.0158782228827477	0.0136055024340749	0.00354059832170606	-0.00392691092565656	NaN	61.6212348937988
1786	121.294425964355	-21.238245010376	5.77303886413574	0.0100340843200684	0.0142548503354192	0.0116574559360743	0.00418994715437293	NaN	60.6472129821777
1787	122.593124389648	-21.8875942230225	5.64316940307617	0.0175015944987535	0.0165275707840919	0.00906006153672934	0.000618529506027699	NaN	61.2965621948242
1788	121.943778991699	-22.2122688293457	5.83797359466553	0.0181509424000978	0.01100810803473	0.00743668992072344	0.000618529506027699	NaN	60.9718894958496
1789	122.593124389648	-21.8875942230225	5.64316940307617	0.00711201597005129	0.0123068047687411	0.00678734155371785	-0.00197886489331722	NaN	61.2965621948242
1790	122.593124389648	-22.2122688293457	6.03277826309204	0.00483929552137852	0.0142548503354192	0.00548864435404539	0.00159255252219737	NaN	61.2965621948242
1791	122.593124389648	-21.5629196166992	6.16264820098877	0.00581331877037883	0.00418994715437293	0.00418994715437293	0.00126787810586393	NaN	61.2965621948242
1792	121.294425964355	-22.2122688293457	5.83797359466553	0.000618529506027699	-0.00295288790948689	0.00386527273803949	0.00906006153672934	NaN	60.6472129821777
1793	122.593124389648	-21.8875942230225	5.64316940307617	0.012956153601408	0.00711201597005129	-0.00360223650932312	-0.00587495695799589	NaN	61.2965621948242
1794	122.593124389648	-21.8875942230225	5.77303886413574	0.0149041991680861	0.00159255252219737	-0.0110697457566857	-0.00295288790948689	NaN	61.2965621948242
1795	121.294425964355	-20.2642230987549	5.57823419570923	-0.00814767740666866	0.0106834331527352	-0.00977104809135199	-0.0120437685400248	NaN	60.6472129821777
1796	123.242469787598	-22.2122688293457	5.90290880203247	-0.0104203969240189	-0.00295288790948689	-0.0162645354866982	0.00581331877037883	NaN	61.6212348937988
1797	120.645080566406	-20.5888977050781	5.70810413360596	-0.00717365415766835	-0.017887907102704	-0.017887907102704	0.00483929552137852	NaN	60.3225402832031
1798	121.943778991699	-22.2122688293457	5.83797359466553	-0.00100484199356288	-0.00977104809135199	-0.0156151866540313	-0.00847235135734081	NaN	60.9718894958496
1799	123.242469787598	-21.5629196166992	5.57823419570923	-0.00457625929266214	0.00418994715437293	-0.0172385573387146	-0.0120437685400248	NaN	61.6212348937988
1800	123.242469787598	-21.8875942230225	5.31849479675293	-0.00295288790948689	-0.00132951640989631	-0.00522560812532902	0.00126787810586393	NaN	61.6212348937988
1801	123.242469787598	-21.5629196166992	5.57823419570923	-0.00814767740666866	-0.00457625929266214	-0.00587495695799589	0.00159255252219737	NaN	61.6212348937988
1802	123.891822814941	-22.2122688293457	5.57823419570923	0.00159255252219737	-0.00100484199356288	-0.00944637414067984	0.00483929552137852	NaN	61.9459114074707
1803	123.242469787598	-21.5629196166992	6.09771347045898	-0.00165419070981443	0.00289124972186983	-0.0107450718060136	-0.00555028254166245	NaN	61.6212348937988
1804	121.943778991699	-20.9135704040527	5.51329946517944	0.0116574559360743	0.0100340843200684	0.00386527273803949	-0.00392691092565656	NaN	60.9718894958496
1805	122.593124389648	-21.5629196166992	5.70810413360596	0.00289124972186983	0.0200989879667759	0.00581331877037883	-0.00197886489331722	NaN	61.2965621948242
1806	121.943778991699	-20.9135704040527	5.57823419570923	0.00743668992072344	0.0116574559360743	0.01100810803473	0.00418994715437293	NaN	60.9718894958496
1807	122.593124389648	-21.5629196166992	5.83797359466553	0.011982130818069	0.0210730116814375	0.0145795252174139	0.00159255252219737	NaN	61.2965621948242
1808	123.242469787598	-21.8875942230225	6.03277826309204	0.00873538758605719	0.0210730116814375	0.00548864435404539	-3.08191010844894e-05	NaN	61.6212348937988
1809	121.943778991699	-21.238245010376	5.96784353256226	0.01100810803473	0.0168522447347641	-0.00100484199356288	-0.00717365415766835	NaN	60.9718894958496
1810	123.891822814941	-22.2122688293457	5.83797359466553	0.00483929552137852	0.0100340843200684	-0.00100484199356288	0.00386527273803949	NaN	61.9459114074707
1811	123.891822814941	-20.9135704040527	5.70810413360596	0.00873538758605719	0.00646266713738441	0.000618529506027699	0.00873538758605719	NaN	61.9459114074707
1812	120.645080566406	-20.9135704040527	5.31849479675293	0.00289124972186983	0.00418994715437293	0.00711201597005129	0.00776136433705688	NaN	60.3225402832031
1813	120.645080566406	-21.238245010376	5.83797359466553	0.0123068047687411	0.00970941036939621	-0.00100484199356288	0.00321592413820326	NaN	60.3225402832031
1814	123.242469787598	-22.2122688293457	5.90290880203247	0.00191722682211548	-0.000355493422830477	-0.0156151866540313	-0.00165419070981443	NaN	61.6212348937988
1815	120.645080566406	-20.5888977050781	5.96784353256226	-0.0113944197073579	-0.0107450718060136	-0.0113944197073579	-0.00197886489331722	NaN	60.3225402832031
1816	123.891822814941	-22.2122688293457	5.90290880203247	-0.0165892094373703	-0.0198359526693821	-0.0133424662053585	0.00743668992072344	NaN	61.9459114074707
1817	120.645080566406	-20.5888977050781	5.57823419570923	-0.00587495695799589	-0.0100957229733467	-0.0152905117720366	-0.000355493422830477	NaN	60.3225402832031
1818	121.943778991699	-20.9135704040527	5.83797359466553	-0.00197886489331722	0.00451462110504508	-0.0152905117720366	-0.000680167751852423	NaN	60.9718894958496
1819	123.242469787598	-21.5629196166992	6.16264820098877	-0.00912170019000769	-0.00132951640989631	-0.0113944197073579	-0.00652430532500148	NaN	61.6212348937988
1820	123.891822814941	-22.2122688293457	6.03277826309204	-0.00457625929266214	-0.00165419070981443	-0.0146411629393697	-0.00132951640989631	NaN	61.9459114074707
1821	123.242469787598	-21.8875942230225	6.16264820098877	-0.0133424662053585	-0.00782300252467394	0.000943203864153475	0.000293855206109583	NaN	61.6212348937988
1822	123.891822814941	-22.2122688293457	5.90290880203247	-0.00100484199356288	0.00386527273803949	0.00289124972186983	-3.08191010844894e-05	NaN	61.9459114074707
1823	120.645080566406	-20.9135704040527	5.83797359466553	-0.00457625929266214	0.00256657530553639	-0.00684897974133492	-0.00197886489331722	NaN	60.3225402832031
1824	122.593124389648	-20.2642230987549	5.57823419570923	0.00256657530553639	0.0126314787194133	-3.08191010844894e-05	0.000943203864153475	NaN	61.2965621948242
1825	122.593124389648	-21.5629196166992	5.77303886413574	0.00841071270406246	0.0106834331527352	0.00418994715437293	0.00354059832170606	NaN	61.2965621948242
1826	121.943778991699	-20.9135704040527	5.83797359466553	0.00321592413820326	0.01100810803473	0.0123068047687411	0.000618529506027699	NaN	60.9718894958496
1827	121.294425964355	-21.238245010376	6.35745286941528	0.0142548503354192	0.0175015944987535	0.012956153601408	-3.08191010844894e-05	NaN	60.6472129821777
1828	123.242469787598	-21.5629196166992	5.96784353256226	0.0149041991680861	0.011982130818069	0.00646266713738441	0.00516396993771195	NaN	61.6212348937988
1829	122.593124389648	-21.238245010376	5.90290880203247	-3.08191010844894e-05	0.0132808275520802	0.00386527273803949	-0.00782300252467394	NaN	61.2965621948242
1830	122.593124389648	-21.8875942230225	6.03277826309204	0.00808603875339031	0.00873538758605719	0.00646266713738441	-0.00197886489331722	NaN	61.2965621948242
1831	121.294425964355	-21.238245010376	5.77303886413574	0.0022419011220336	0.00126787810586393	0.00711201597005129	0.00646266713738441	NaN	60.6472129821777
1832	120.645080566406	-20.9135704040527	5.64316940307617	0.00970941036939621	0.00581331877037883	0.00646266713738441	0.00483929552137852	NaN	60.3225402832031
1833	120.645080566406	-20.9135704040527	6.29251766204834	0.0463976077735424	0.00678734155371785	-0.00490093370899558	0.000943203864153475	NaN	60.3225402832031
1834	119.995727539063	-21.238245010376	5.64316940307617	0.000293855206109583	0.000293855206109583	-0.0156151866540313	0.00159255252219737	NaN	59.9978637695313
1835	121.294425964355	-20.5888977050781	5.77303886413574	-0.0169138833880424	-0.0211346503347158	-0.00879702530801296	-0.00230353930965066	NaN	60.6472129821777
1836	121.294425964355	-21.238245010376	5.96784353256226	-0.0117190945893526	-0.0107450718060136	-0.0136671401560307	0.00711201597005129	NaN	60.6472129821777
1837	119.995727539063	-20.2642230987549	5.83797359466553	-0.0110697457566857	-0.0113944197073579	-0.00619963090866804	0.00483929552137852	NaN	59.9978637695313
1838	119.995727539063	-20.5888977050781	5.77303886413574	-0.0117190945893526	-0.000355493422830477	-0.0130177913233638	-0.00132951640989631	NaN	59.9978637695313
1839	121.294425964355	-21.5629196166992	6.22758293151855	-0.00295288790948689	-0.0201606266200542	-0.0120437685400248	-0.00327756232582033	NaN	60.6472129821777
1840	121.294425964355	-21.5629196166992	6.03277826309204	-0.00977104809135199	-0.00977104809135199	-0.00684897974133492	-0.00490093370899558	NaN	60.6472129821777
1841	120.645080566406	-21.5629196166992	6.03277826309204	-0.00652430532500148	-0.00555028254166245	-0.00392691092565656	0.00256657530553639	NaN	60.3225402832031
1842	119.346382141113	-20.9135704040527	5.90290880203247	-0.000680167751852423	0.000293855206109583	0.00483929552137852	0.00516396993771195	NaN	59.6731910705566
1843	118.69702911377	-20.5888977050781	5.83797359466553	-0.00977104809135199	0.00483929552137852	-0.00425158534198999	-0.000680167751852423	NaN	59.3485145568848
1844	119.995727539063	-19.9395484924316	5.83797359466553	-0.00457625929266214	0.0116574559360743	0.000943203864153475	-0.00587495695799589	NaN	59.9978637695313
1845	119.995727539063	-21.238245010376	6.35745286941528	0.0113327819854021	0.0175015944987535	0.0116574559360743	-0.000680167751852423	NaN	59.9978637695313
1846	119.346382141113	-20.2642230987549	5.64316940307617	-0.00619963090866804	0.012956153601408	0.0113327819854021	0.00451462110504508	NaN	59.6731910705566
1847	119.995727539063	-21.5629196166992	6.03277826309204	-0.0026282137259841	0.0158782228827477	0.0106834331527352	0.00159255252219737	NaN	59.9978637695313
1848	119.995727539063	-20.9135704040527	5.96784353256226	-0.00490093370899558	0.0171769186854362	0.0145795252174139	-0.00490093370899558	NaN	59.9978637695313
1849	119.995727539063	-20.9135704040527	6.87693166732788	0.000943203864153475	0.011982130818069	-0.00165419070981443	-0.0026282137259841	NaN	59.9978637695313
1850	120.645080566406	-20.9135704040527	6.16264820098877	-0.00230353930965066	0.00906006153672934	0.000943203864153475	-0.00360223650932312	NaN	60.3225402832031
1851	119.995727539063	-20.9135704040527	6.35745286941528	-0.00360223650932312	0.00321592413820326	0.00841071270406246	0.00970941036939621	NaN	59.9978637695313
1852	118.04768371582	-20.2642230987549	5.51329946517944	-0.00879702530801296	0.00711201597005129	0.00776136433705688	-0.00425158534198999	NaN	59.0238418579102
1853	119.346382141113	-19.9395484924316	5.83797359466553	0.00873538758605719	0.0106834331527352	-0.00847235135734081	0.00354059832170606	NaN	59.6731910705566
1854	118.69702911377	-20.2642230987549	5.70810413360596	-0.00425158534198999	-0.00132951640989631	-0.00782300252467394	-0.000680167751852423	NaN	59.3485145568848
1855	119.995727539063	-20.2642230987549	5.96784353256226	-0.0243813935667276	-0.0208099745213985	-0.0130177913233638	0.00354059832170606	NaN	59.9978637695313
1856	119.995727539063	-21.238245010376	6.09771347045898	-0.00977104809135199	-0.0195112787187099	-0.0143164889886975	0.00289124972186983	NaN	59.9978637695313
1857	120.645080566406	-20.5888977050781	5.90290880203247	-0.0117190945893526	-0.0169138833880424	-0.0117190945893526	0.00289124972186983	NaN	60.3225402832031
1858	118.69702911377	-20.2642230987549	5.44836473464966	-0.00879702530801296	-0.00230353930965066	-0.0165892094373703	0.00321592413820326	NaN	59.3485145568848
1859	120.645080566406	-20.9135704040527	5.96784353256226	-0.00327756232582033	0.000943203864153475	-0.0146411629393697	-0.00717365415766835	NaN	60.3225402832031
1860	119.995727539063	-20.5888977050781	5.77303886413574	-0.00652430532500148	-0.00944637414067984	-0.00457625929266214	-0.00230353930965066	NaN	59.9978637695313
1861	120.645080566406	-21.238245010376	5.77303886413574	-0.00684897974133492	0.000293855206109583	-0.00392691092565656	-0.000355493422830477	NaN	60.3225402832031
1862	120.645080566406	-20.2642230987549	5.90290880203247	-0.00360223650932312	-0.00360223650932312	-0.00555028254166245	0.00321592413820326	NaN	60.3225402832031
1863	119.995727539063	-20.2642230987549	5.83797359466553	-0.00132951640989631	-0.00717365415766835	-0.0133424662053585	-3.08191010844894e-05	NaN	59.9978637695313
1864	119.995727539063	-20.2642230987549	5.25356006622314	-0.0104203969240189	0.000943203864153475	-0.00587495695799589	-0.0130177913233638	NaN	59.9978637695313
1865	122.593124389648	-21.238245010376	5.96784353256226	0.000943203864153475	0.012956153601408	-0.0026282137259841	-0.00457625929266214	NaN	61.2965621948242
1866	119.995727539063	-19.9395484924316	5.70810413360596	0.00354059832170606	0.0171769186854362	-0.00197886489331722	-0.00165419070981443	NaN	59.9978637695313
1867	120.645080566406	-20.5888977050781	5.83797359466553	-0.00100484199356288	0.0188002903014421	-0.00165419070981443	0.00256657530553639	NaN	60.3225402832031
1868	121.943778991699	-20.5888977050781	6.22758293151855	0.00581331877037883	0.0136055024340749	-0.00847235135734081	0.00613799272105098	NaN	60.9718894958496
1869	123.242469787598	-20.9135704040527	6.35745286941528	0.00483929552137852	0.00808603875339031	-0.000680167751852423	-0.00197886489331722	NaN	61.6212348937988
1870	121.943778991699	-20.9135704040527	6.09771347045898	0.00159255252219737	0.00126787810586393	0.00613799272105098	0.000618529506027699	NaN	60.9718894958496
1871	121.294425964355	-20.2642230987549	5.70810413360596	-0.000680167751852423	0.00159255252219737	0.0152288740500808	0.0022419011220336	NaN	60.6472129821777
1872	121.294425964355	-19.2901992797852	5.77303886413574	-0.00165419070981443	0.0123068047687411	0.00418994715437293	-0.00425158534198999	NaN	60.6472129821777
1873	121.943778991699	-20.2642230987549	5.90290880203247	0.0113327819854021	0.00451462110504508	-0.0026282137259841	-0.00295288790948689	NaN	60.9718894958496
1874	120.645080566406	-19.9395484924316	6.8119969367981	-0.00814767740666866	0.00159255252219737	-0.00360223650932312	-0.0026282137259841	NaN	60.3225402832031
1875	123.242469787598	-20.2642230987549	6.74706172943115	-0.00717365415766835	0.000943203864153475	-0.0201606266200542	0.00126787810586393	NaN	61.6212348937988
1876	121.294425964355	-20.5888977050781	5.83797359466553	-0.0130177913233638	-0.0224333461374044	-0.00652430532500148	0.00516396993771195	NaN	60.6472129821777
1877	123.891822814941	-21.8875942230225	5.77303886413574	-0.00944637414067984	-0.00944637414067984	-0.0149658378213644	0.0022419011220336	NaN	61.9459114074707
1878	120.645080566406	-19.9395484924316	5.64316940307617	-0.00295288790948689	-0.00944637414067984	-0.0149658378213644	0.00159255252219737	NaN	60.3225402832031
1879	121.294425964355	-20.9135704040527	6.09771347045898	0.00256657530553639	-0.00425158534198999	-0.0162645354866982	0.000293855206109583	NaN	60.6472129821777
1880	121.294425964355	-21.238245010376	7.07173633575439	-0.00490093370899558	-3.08191010844894e-05	-0.00360223650932312	-0.00295288790948689	NaN	60.6472129821777
1881	123.242469787598	-21.8875942230225	6.94186639785767	-0.00230353930965066	-0.0100957229733467	-0.00425158534198999	-3.08191010844894e-05	NaN	61.6212348937988
1882	121.294425964355	-20.2642230987549	5.77303886413574	-0.00522560812532902	-0.00555028254166245	-0.00490093370899558	0.00386527273803949	NaN	60.6472129821777
1883	121.294425964355	-20.5888977050781	5.70810413360596	0.00159255252219737	-3.08191010844894e-05	-0.000355493422830477	0.00191722682211548	NaN	60.6472129821777
1884	121.294425964355	-20.9135704040527	5.90290880203247	0.00289124972186983	0.00678734155371785	-0.00652430532500148	-0.00392691092565656	NaN	60.6472129821777
1885	122.593124389648	-21.5629196166992	6.03277826309204	0.00386527273803949	0.0197743140161037	0.0123068047687411	0.00581331877037883	NaN	61.2965621948242
1886	119.995727539063	-20.5888977050781	5.90290880203247	0.0100340843200684	0.0165275707840919	0.0175015944987535	0.00289124972186983	NaN	59.9978637695313
1887	121.943778991699	-20.5888977050781	6.03277826309204	0.012956153601408	0.013930176384747	0.0132808275520802	-0.000680167751852423	NaN	60.9718894958496
1888	120.645080566406	-22.2122688293457	5.90290880203247	0.0100340843200684	0.0103587592020631	0.00516396993771195	-0.00197886489331722	NaN	60.3225402832031
1889	123.242469787598	-22.5369434356689	5.90290880203247	0.00841071270406246	0.0116574559360743	0.0022419011220336	0.000293855206109583	NaN	61.6212348937988
1890	121.943778991699	-21.8875942230225	5.77303886413574	0.0100340843200684	0.000293855206109583	0.00776136433705688	-0.00717365415766835	NaN	60.9718894958496
1891	121.943778991699	-21.5629196166992	5.57823419570923	0.0022419011220336	-0.00132951640989631	0.011982130818069	0.00483929552137852	NaN	60.9718894958496
1892	120.645080566406	-21.8875942230225	5.90290880203247	0.00776136433705688	0.000943203864153475	0.00256657530553639	-0.00360223650932312	NaN	60.3225402832031
1893	121.943778991699	-21.8875942230225	5.90290880203247	0.0200989879667759	0.00126787810586393	-0.00392691092565656	0.00191722682211548	NaN	60.9718894958496
1894	121.943778991699	-22.2122688293457	5.70810413360596	-0.00197886489331722	-0.0104203969240189	-0.00230353930965066	0.00256657530553639	NaN	60.9718894958496
1895	123.891822814941	-22.8616180419922	5.90290880203247	0.00581331877037883	-0.0201606266200542	-0.00912170019000769	-0.000680167751852423	NaN	61.9459114074707
1896	120.645080566406	-21.5629196166992	5.70810413360596	-0.0185372550040483	-0.0227580219507217	-0.00847235135734081	0.00808603875339031	NaN	60.3225402832031
1897	123.242469787598	-23.51096534729	6.03277826309204	-0.00749832857400179	-0.0182125810533762	-0.0175632312893867	0.00711201597005129	NaN	61.6212348937988
1898	121.943778991699	-22.2122688293457	6.03277826309204	-0.00490093370899558	-0.0182125810533762	-0.00587495695799589	-0.00132951640989631	NaN	60.9718894958496
1899	121.943778991699	-22.2122688293457	6.03277826309204	-0.00392691092565656	-0.0100957229733467	-0.00327756232582033	0.00126787810586393	NaN	60.9718894958496
1900	120.645080566406	-22.5369434356689	5.96784353256226	-0.00522560812532902	-0.0175632312893867	-0.0146411629393697	-0.000680167751852423	NaN	60.3225402832031
1901	121.294425964355	-22.5369434356689	5.57823419570923	-0.0104203969240189	-0.0165892094373703	-0.00490093370899558	-0.000680167751852423	NaN	60.6472129821777
1902	120.645080566406	-21.8875942230225	5.70810413360596	-0.00425158534198999	-0.00457625929266214	-0.00490093370899558	0.000943203864153475	NaN	60.3225402832031
1903	121.294425964355	-22.2122688293457	5.57823419570923	0.000293855206109583	-0.00327756232582033	0.00646266713738441	-0.00360223650932312	NaN	60.6472129821777
1904	122.593124389648	-22.8616180419922	5.77303886413574	0.00159255252219737	0.00581331877037883	-0.00132951640989631	0.000618529506027699	NaN	61.2965621948242
1905	120.645080566406	-22.2122688293457	6.29251766204834	0.00938473641872406	0.0132808275520802	0.0145795252174139	0.00289124972186983	NaN	60.3225402832031
1906	121.943778991699	-22.8616180419922	6.48732233047485	0.00613799272105098	0.011982130818069	0.0149041991680861	-0.00392691092565656	NaN	60.9718894958496
1907	121.294425964355	-21.5629196166992	5.51329946517944	0.0126314787194133	0.00841071270406246	0.0168522447347641	0.00126787810586393	NaN	60.6472129821777
1908	121.943778991699	-22.2122688293457	5.96784353256226	0.00970941036939621	0.0188002903014421	0.0126314787194133	0.0022419011220336	NaN	60.9718894958496
1909	121.294425964355	-22.5369434356689	5.90290880203247	0.00451462110504508	0.00776136433705688	0.00126787810586393	-0.0107450718060136	NaN	60.6472129821777
1910	121.943778991699	-21.8875942230225	6.29251766204834	0.00581331877037883	0.00516396993771195	0.01100810803473	-0.00360223650932312	NaN	60.9718894958496
1911	121.294425964355	-22.2122688293457	5.96784353256226	0.00776136433705688	0.0022419011220336	0.00808603875339031	-0.00295288790948689	NaN	60.6472129821777
1912	121.943778991699	-21.8875942230225	5.70810413360596	0.00873538758605719	-0.00197886489331722	0.00126787810586393	0.00646266713738441	NaN	60.9718894958496
1913	121.294425964355	-21.238245010376	5.70810413360596	-0.000355493422830477	0.00451462110504508	0.00581331877037883	-0.00425158534198999	NaN	60.6472129821777
1914	122.593124389648	-22.2122688293457	5.90290880203247	0.000943203864153475	-0.00295288790948689	-0.0149658378213644	-0.00100484199356288	NaN	61.2965621948242
1915	123.242469787598	-22.8616180419922	6.16264820098877	-0.00912170019000769	-0.0182125810533762	-0.0143164889886975	0.00321592413820326	NaN	61.6212348937988
1916	121.294425964355	-21.5629196166992	6.09771347045898	-0.0100957229733467	-0.00490093370899558	-0.00555028254166245	-0.000355493422830477	NaN	60.6472129821777
1917	123.891822814941	-22.8616180419922	6.16264820098877	-0.00717365415766835	-0.0139918150380254	-0.0182125810533762	-0.00197886489331722	NaN	61.9459114074707
1918	123.242469787598	-22.2122688293457	5.83797359466553	-0.00457625929266214	-0.00717365415766835	-0.00457625929266214	0.00191722682211548	NaN	61.6212348937988
1919	120.645080566406	-21.5629196166992	5.64316940307617	0.00321592413820326	-0.00100484199356288	-0.00749832857400179	-0.00197886489331722	NaN	60.3225402832031
1920	121.943778991699	-21.5629196166992	5.83797359466553	-0.0117190945893526	-0.00684897974133492	-0.00327756232582033	-0.00522560812532902	NaN	60.9718894958496
1921	121.943778991699	-21.5629196166992	5.77303886413574	-0.00230353930965066	-0.0104203969240189	0.0022419011220336	0.00354059832170606	NaN	60.9718894958496
1922	121.943778991699	-21.5629196166992	6.16264820098877	0.000943203864153475	-0.0026282137259841	-0.00749832857400179	0.00159255252219737	NaN	60.9718894958496
1923	122.593124389648	-22.5369434356689	5.77303886413574	0.011982130818069	0.00126787810586393	-0.00457625929266214	-0.00100484199356288	NaN	61.2965621948242
1924	121.943778991699	-22.2122688293457	5.70810413360596	0.00289124972186983	-0.00165419070981443	-0.000680167751852423	-0.00912170019000769	NaN	60.9718894958496
1925	121.294425964355	-21.238245010376	5.64316940307617	0.00678734155371785	0.0149041991680861	0.00191722682211548	-0.00814767740666866	NaN	60.6472129821777
1926	122.593124389648	-23.1862907409668	5.96784353256226	0.00548864435404539	0.0149041991680861	0.012956153601408	0.00321592413820326	NaN	61.2965621948242
1927	120.645080566406	-20.9135704040527	5.77303886413574	0.0103587592020631	0.0123068047687411	0.0158782228827477	-0.00165419070981443	NaN	60.3225402832031
1928	120.645080566406	-21.8875942230225	6.16264820098877	0.0200989879667759	0.0188002903014421	0.00321592413820326	0.000293855206109583	NaN	60.3225402832031
1929	121.294425964355	-21.238245010376	5.83797359466553	0.00548864435404539	0.00776136433705688	0.0022419011220336	-0.00490093370899558	NaN	60.6472129821777
1930	121.294425964355	-21.8875942230225	6.5522575378418	-0.00360223650932312	0.0022419011220336	-0.00295288790948689	-0.00555028254166245	NaN	60.6472129821777
1931	119.995727539063	-21.5629196166992	5.70810413360596	0.0246444288641214	-0.00100484199356288	0.00418994715437293	0.00256657530553639	NaN	59.9978637695313
1932	122.593124389648	-22.8616180419922	6.22758293151855	-0.00295288790948689	0.000943203864153475	0.00126787810586393	0.000618529506027699	NaN	61.2965621948242
1933	122.593124389648	-22.5369434356689	6.03277826309204	0.0126314787194133	0.00613799272105098	0.000293855206109583	0.00451462110504508	NaN	61.2965621948242
1934	123.891822814941	-22.8616180419922	6.22758293151855	-0.00425158534198999	0.00126787810586393	-0.021459324285388	-0.00360223650932312	NaN	61.9459114074707
1935	122.593124389648	-22.2122688293457	5.77303886413574	-0.00814767740666866	-0.0100957229733467	-0.0156151866540313	-3.08191010844894e-05	NaN	61.2965621948242
1936	121.943778991699	-21.5629196166992	5.57823419570923	-0.0126931173726916	-0.00749832857400179	-0.0146411629393697	0.00483929552137852	NaN	60.9718894958496
1937	122.593124389648	-22.2122688293457	6.61719226837158	-0.00814767740666866	-0.00912170019000769	-0.00457625929266214	0.00516396993771195	NaN	61.2965621948242
1938	121.943778991699	-22.2122688293457	6.29251766204834	0.000293855206109583	-0.0104203969240189	-0.0130177913233638	-0.00165419070981443	NaN	60.9718894958496
1939	121.943778991699	-20.9135704040527	5.77303886413574	-0.0026282137259841	0.00386527273803949	-0.017887907102704	-0.0117190945893526	NaN	60.9718894958496
1940	121.943778991699	-22.5369434356689	5.90290880203247	-0.00749832857400179	-0.00457625929266214	-0.00555028254166245	0.000943203864153475	NaN	60.9718894958496
1941	121.943778991699	-22.5369434356689	5.57823419570923	-0.00392691092565656	0.00354059832170606	-0.00457625929266214	0.00126787810586393	NaN	60.9718894958496
1942	123.242469787598	-22.2122688293457	5.57823419570923	0.000293855206109583	0.00126787810586393	-0.000680167751852423	0.00970941036939621	NaN	61.6212348937988
1943	121.294425964355	-21.238245010376	5.38343000411987	0.00906006153672934	0.00678734155371785	0.000618529506027699	0.000943203864153475	NaN	60.6472129821777
1944	121.294425964355	-21.5629196166992	6.48732233047485	-0.00132951640989631	0.0106834331527352	-0.00684897974133492	-0.000680167751852423	NaN	60.6472129821777
1945	121.943778991699	-20.5888977050781	5.64316940307617	0.00451462110504508	0.0162028968334198	0.0142548503354192	-0.00100484199356288	NaN	60.9718894958496
1946	122.593124389648	-22.5369434356689	6.03277826309204	0.0126314787194133	0.0123068047687411	0.00678734155371785	0.00256657530553639	NaN	61.2965621948242
1947	121.943778991699	-21.8875942230225	5.64316940307617	0.013930176384747	0.0168522447347641	0.00418994715437293	0.00256657530553639	NaN	60.9718894958496
1948	124.541168212891	-22.5369434356689	5.64316940307617	0.0158782228827477	0.0126314787194133	0.00386527273803949	-0.000680167751852423	NaN	62.2705841064453
1949	123.242469787598	-21.8875942230225	5.44836473464966	0.0106834331527352	0.00516396993771195	-0.00197886489331722	0.00289124972186983	NaN	61.6212348937988
1950	123.242469787598	-22.8616180419922	5.77303886413574	0.00289124972186983	0.00191722682211548	-0.00587495695799589	-0.000680167751852423	NaN	61.6212348937988
1951	121.943778991699	-22.2122688293457	5.90290880203247	-0.00230353930965066	0.00256657530553639	0.013930176384747	0.00191722682211548	NaN	60.9718894958496
1952	123.242469787598	-20.9135704040527	5.70810413360596	0.00841071270406246	0.00808603875339031	0.00191722682211548	0.00711201597005129	NaN	61.6212348937988
1953	121.294425964355	-20.9135704040527	5.44836473464966	0.000618529506027699	0.0136055024340749	-0.00457625929266214	0.00386527273803949	NaN	60.6472129821777
1954	124.541168212891	-21.238245010376	5.38343000411987	-3.08191010844894e-05	-0.00619963090866804	-0.0107450718060136	-0.00230353930965066	NaN	62.2705841064453
1955	121.294425964355	-22.8616180419922	5.64316940307617	-0.0139918150380254	-0.0191866029053926	-0.0185372550040483	-3.08191010844894e-05	NaN	60.6472129821777
1956	124.541168212891	-21.5629196166992	5.57823419570923	-0.0100957229733467	-0.0182125810533762	-0.00749832857400179	0.0022419011220336	NaN	62.2705841064453
1957	121.943778991699	-20.9135704040527	5.83797359466553	-0.0026282137259841	-0.0100957229733467	-0.0139918150380254	0.0022419011220336	NaN	60.9718894958496
1958	124.541168212891	-22.2122688293457	6.03277826309204	-0.00847235135734081	0.00613799272105098	-0.0117190945893526	0.000293855206109583	NaN	62.2705841064453
1959	122.593124389648	-22.2122688293457	5.70810413360596	-0.00814767740666866	0.00159255252219737	-0.0146411629393697	-0.0104203969240189	NaN	61.2965621948242
1960	124.541168212891	-21.8875942230225	5.70810413360596	-0.00587495695799589	-0.00165419070981443	-0.0152905117720366	-0.00684897974133492	NaN	62.2705841064453
1961	121.943778991699	-22.2122688293457	5.70810413360596	-0.00652430532500148	-0.00327756232582033	0.00159255252219737	0.000618529506027699	NaN	60.9718894958496
1962	123.891822814941	-22.2122688293457	6.5522575378418	-0.00425158534198999	-0.00360223650932312	-0.00619963090866804	0.00841071270406246	NaN	61.9459114074707
1963	121.294425964355	-20.5888977050781	5.70810413360596	0.0022419011220336	0.00126787810586393	-0.00490093370899558	-0.00652430532500148	NaN	60.6472129821777
1964	123.891822814941	-21.8875942230225	6.09771347045898	0.0103587592020631	0.00581331877037883	0.0022419011220336	-0.0026282137259841	NaN	61.9459114074707
1965	123.242469787598	-22.2122688293457	5.77303886413574	0.00906006153672934	0.0168522447347641	0.00256657530553639	-0.00295288790948689	NaN	61.6212348937988
1966	123.242469787598	-20.5888977050781	5.51329946517944	0.0126314787194133	0.0132808275520802	0.0100340843200684	-0.00100484199356288	NaN	61.6212348937988
1967	120.645080566406	-20.9135704040527	5.57823419570923	0.0165275707840919	0.0145795252174139	0.00256657530553639	0.00159255252219737	NaN	60.3225402832031
1968	124.541168212891	-22.5369434356689	6.03277826309204	0.0178262684494257	0.0149041991680861	0.0152288740500808	0.00191722682211548	NaN	62.2705841064453
1969	122.593124389648	-21.8875942230225	5.96784353256226	0.00646266713738441	0.0171769186854362	0.00743668992072344	-0.0026282137259841	NaN	61.2965621948242
1970	123.242469787598	-21.8875942230225	6.09771347045898	0.00159255252219737	0.00581331877037883	0.00581331877037883	-0.00197886489331722	NaN	61.6212348937988
1971	123.242469787598	-21.8875942230225	5.83797359466553	-0.00165419070981443	0.000943203864153475	0.0113327819854021	0.00516396993771195	NaN	61.6212348937988
1972	123.242469787598	-21.5629196166992	5.70810413360596	-0.0130177913233638	0.00938473641872406	0.00516396993771195	0.00743668992072344	NaN	61.6212348937988
1973	121.294425964355	-20.5888977050781	5.77303886413574	-0.00425158534198999	0.00938473641872406	0.00873538758605719	0.00256657530553639	NaN	60.6472129821777
1974	122.593124389648	-21.8875942230225	5.96784353256226	0.00483929552137852	-0.00425158534198999	-0.00425158534198999	-0.00814767740666866	NaN	61.2965621948242
1975	119.995727539063	-20.5888977050781	5.77303886413574	-0.0126931173726916	-0.0156151866540313	-0.0195112787187099	-0.00522560812532902	NaN	59.9978637695313
1976	123.891822814941	-21.5629196166992	6.22758293151855	-0.00749832857400179	-0.0152905117720366	-0.00457625929266214	0.00354059832170606	NaN	61.9459114074707
1977	121.943778991699	-20.5888977050781	5.77303886413574	-0.00782300252467394	-0.00717365415766835	-0.00490093370899558	0.00386527273803949	NaN	60.9718894958496
1978	121.943778991699	-20.9135704040527	5.90290880203247	-0.00555028254166245	-0.00847235135734081	-0.00555028254166245	0.00126787810586393	NaN	60.9718894958496
1979	123.242469787598	-21.8875942230225	5.90290880203247	-0.00425158534198999	-0.00197886489331722	-0.0146411629393697	-0.000680167751852423	NaN	61.6212348937988
1980	123.242469787598	-21.5629196166992	6.03277826309204	-0.0117190945893526	-0.00782300252467394	-0.00847235135734081	0.00159255252219737	NaN	61.6212348937988
1981	121.943778991699	-21.8875942230225	6.16264820098877	-0.00425158534198999	-0.00132951640989631	0.00191722682211548	0.00841071270406246	NaN	60.9718894958496
1982	121.943778991699	-20.5888977050781	5.70810413360596	-0.00230353930965066	-0.00295288790948689	-0.00879702530801296	0.000943203864153475	NaN	60.9718894958496
1983	119.995727539063	-20.5888977050781	5.25356006622314	0.0106834331527352	-0.00100484199356288	-0.00717365415766835	0.00159255252219737	NaN	59.9978637695313
1984	121.294425964355	-21.5629196166992	5.83797359466553	0.00776136433705688	0.00516396993771195	0.000618529506027699	-0.00425158534198999	NaN	60.6472129821777
1985	120.645080566406	-20.2642230987549	5.77303886413574	0.0116574559360743	0.0181509424000978	0.0100340843200684	-0.00392691092565656	NaN	60.3225402832031
1986	122.593124389648	-21.5629196166992	5.96784353256226	0.0152288740500808	0.0103587592020631	0.0100340843200684	0.00483929552137852	NaN	61.2965621948242
1987	120.645080566406	-20.2642230987549	5.90290880203247	0.0149041991680861	0.0246444288641214	0.0113327819854021	0.00646266713738441	NaN	60.3225402832031
1988	120.645080566406	-20.2642230987549	6.16264820098877	0.0178262684494257	0.0100340843200684	0.00548864435404539	-3.08191010844894e-05	NaN	60.3225402832031
1989	121.943778991699	-21.238245010376	5.96784353256226	0.00418994715437293	0.00418994715437293	0.00516396993771195	0.00126787810586393	NaN	60.9718894958496
1990	121.943778991699	-21.238245010376	5.90290880203247	-0.00392691092565656	0.00808603875339031	0.00711201597005129	-0.00555028254166245	NaN	60.9718894958496
1991	121.294425964355	-21.238245010376	6.09771347045898	0.00321592413820326	0.0100340843200684	0.00776136433705688	0.00906006153672934	NaN	60.6472129821777
1992	119.346382141113	-20.2642230987549	5.70810413360596	-0.00230353930965066	0.000618529506027699	0.00321592413820326	0.000618529506027699	NaN	59.6731910705566
1993	119.995727539063	-20.2642230987549	5.96784353256226	0.00938473641872406	0.00873538758605719	0.000618529506027699	-0.00295288790948689	NaN	59.9978637695313
1994	119.995727539063	-20.2642230987549	5.83797359466553	-0.00392691092565656	0.00451462110504508	-0.00684897974133492	0.00321592413820326	NaN	59.9978637695313
1995	120.645080566406	-20.2642230987549	5.77303886413574	-0.00912170019000769	-0.0162645354866982	-0.017887907102704	0.000293855206109583	NaN	60.3225402832031
1996	121.294425964355	-21.238245010376	5.90290880203247	-0.0123684434220195	-0.0100957229733467	-0.0100957229733467	0.00743668992072344	NaN	60.6472129821777
1997	120.645080566406	-21.5629196166992	5.70810413360596	-0.0126931173726916	-0.00944637414067984	-0.0185372550040483	0.00776136433705688	NaN	60.3225402832031
1998	119.995727539063	-20.5888977050781	5.90290880203247	-0.00912170019000769	0.00256657530553639	-0.00295288790948689	-0.00165419070981443	NaN	59.9978637695313
1999	119.995727539063	-20.2642230987549	6.09771347045898	-0.00490093370899558	0.00321592413820326	-0.0123684434220195	-3.08191010844894e-05	NaN	59.9978637695313
2000	119.995727539063	-20.5888977050781	5.77303886413574	-0.0117190945893526	-0.00619963090866804	-0.0143164889886975	-0.00684897974133492	NaN	59.9978637695313
[truncated: 6,840 more rows]
