# Supplementary material for: Precise instruction and consideration of the vertical and horizontal force component increases validity and reliability of the 90:20 Isometric Posterior Chain Test
Source: PLoS One. 2024 Oct 28;19(10):e0312843. doi: 10.1371/journal.pone.0312843 (PMC11515970; doi:10.1371/journal.pone.0312843)
Supplement: S1 File — (ZIP) [file pone.0312843.s001.zip › S1_Raw_Data/M1_P05_v_3.csv]

1	127.787910461426	-25.1343383789063	6.03277826309204	0.029189869761467	0.0434755384922028	0.0285405199974775	-0.00132951640989631	NaN	63.8939552307129
2	127.787910461426	-24.4849891662598	6.03277826309204	0.0282158460468054	0.0314625911414623	0.025618452578783	0.00289124972186983	NaN	63.8939552307129
3	125.839866638184	-24.1603145599365	5.70810413360596	0.0217223595827818	0.0158782228827477	0.0230210572481155	-3.08191010844894e-05	NaN	62.9199333190918
4	125.839866638184	-24.4849891662598	5.38343000411987	0.0116574559360743	0.0181509424000978	0.012956153601408	0.00386527273803949	NaN	62.9199333190918
5	127.138565063477	-25.1343383789063	5.70810413360596	0.00256657530553639	0.01847561635077	0.00159255252219737	-0.0026282137259841	NaN	63.5692825317383
6	127.138565063477	-25.7836856842041	5.90290880203247	0.0022419011220336	0.0103587592020631	-0.000680167751852423	0.000618529506027699	NaN	63.5692825317383
7	127.138565063477	-25.7836856842041	5.77303886413574	0.000943203864153475	0.011982130818069	0.00483929552137852	0.00743668992072344	NaN	63.5692825317383
8	127.138565063477	-25.4590110778809	6.35745286941528	-0.00360223650932312	-0.0149658378213644	-0.0117190945893526	-3.08191010844894e-05	NaN	63.5692825317383
9	123.891822814941	-24.4849891662598	5.83797359466553	-0.0360696688294411	-0.039641086012125	-0.0415891297161579	0.00516396993771195	NaN	61.9459114074707
10	125.190521240234	-25.4590110778809	5.57823419570923	-0.0273034609854221	-0.038017712533474	-0.0386670641601086	-0.00295288790948689	NaN	62.5952606201172
11	122.593124389648	-24.4849891662598	5.44836473464966	-0.0425631552934647	-0.0360696688294411	-0.0334722734987736	-0.00879702530801296	NaN	61.2965621948242
12	125.190521240234	-25.1343383789063	6.09771347045898	-0.0230826959013939	-0.0256800893694162	-0.0221086721867323	0.00159255252219737	NaN	62.5952606201172
13	125.190521240234	-25.1343383789063	6.09771347045898	-0.0159398596733809	-0.0130177913233638	-0.0143164889886975	0.00159255252219737	NaN	62.5952606201172
14	125.190521240234	-24.1603145599365	5.96784353256226	-0.0237320438027382	0.000293855206109583	-0.0120437685400248	0.00386527273803949	NaN	62.5952606201172
15	123.891822814941	-24.1603145599365	5.64316940307617	-0.0130177913233638	0.011982130818069	-0.0159398596733809	-0.00197886489331722	NaN	61.9459114074707
16	125.190521240234	-24.809663772583	5.70810413360596	-0.0172385573387146	0.000943203864153475	-0.0113944197073579	0.000293855206109583	NaN	62.5952606201172
17	125.190521240234	-24.809663772583	5.77303886413574	-0.0136671401560307	0.00711201597005129	0.000293855206109583	0.00548864435404539	NaN	62.5952606201172
18	125.190521240234	-25.7836856842041	5.96784353256226	0.00386527273803949	0.0265924744307995	0.0210730116814375	0.012956153601408	NaN	62.5952606201172
19	125.190521240234	-24.1603145599365	5.77303886413574	0.0353586822748184	0.0480209775269032	0.0220470335334539	0.00970941036939621	NaN	62.5952606201172
20	125.839866638184	-25.1343383789063	6.29251766204834	0.031137915328145	0.0415274947881699	0.0220470335334539	-0.000680167751852423	NaN	62.9199333190918
21	127.138565063477	-25.1343383789063	5.90290880203247	0.0262678004801273	0.0395794473588467	0.0191249661147594	-0.00165419070981443	NaN	63.5692825317383
22	125.839866638184	-24.1603145599365	5.25356006622314	0.0269171483814716	0.0337353087961674	0.0275664981454611	0.0123068047687411	NaN	62.9199333190918
23	125.190521240234	-24.4849891662598	5.64316940307617	0.0145795252174139	0.0233457311987877	0.0220470335334539	0.00159255252219737	NaN	62.5952606201172
24	125.839866638184	-24.1603145599365	5.77303886413574	0.0126314787194133	0.013930176384747	0.0100340843200684	0.00451462110504508	NaN	62.9199333190918
25	126.489219665527	-24.1603145599365	6.09771347045898	0.01100810803473	0.0188002903014421	-0.0026282137259841	-0.00295288790948689	NaN	63.2446098327637
26	127.787910461426	-25.1343383789063	6.22758293151855	0.00418994715437293	0.00386527273803949	0.00289124972186983	-0.00749832857400179	NaN	63.8939552307129
27	127.138565063477	-25.4590110778809	5.90290880203247	0.00938473641872406	0.0113327819854021	0.000943203864153475	0.00548864435404539	NaN	63.5692825317383
28	126.489219665527	-25.4590110778809	5.90290880203247	-0.00490093370899558	-0.0113944197073579	-0.0133424662053585	0.000618529506027699	NaN	63.2446098327637
29	125.190521240234	-25.4590110778809	6.03277826309204	-0.0227580219507217	-0.0350956469774246	-0.0324982516467571	0.00289124972186983	NaN	62.5952606201172
30	128.437255859375	-25.1343383789063	5.83797359466553	-0.0315242260694504	-0.0373683646321297	-0.0367190167307854	-0.00619963090866804	NaN	64.2186279296875
31	125.839866638184	-24.1603145599365	6.09771347045898	-0.0302255302667618	-0.0354203209280968	-0.0393164120614529	-0.00230353930965066	NaN	62.9199333190918
32	128.437255859375	-25.4590110778809	6.16264820098877	-0.0263294391334057	-0.02697878703475	-0.02697878703475	0.00126787810586393	NaN	64.2186279296875
33	127.787910461426	-24.4849891662598	5.83797359466553	-0.00717365415766835	-0.0217839982360601	-0.0136671401560307	-0.00360223650932312	NaN	63.8939552307129
34	125.839866638184	-24.809663772583	5.70810413360596	-0.00814767740666866	-0.00912170019000769	-0.0201606266200542	-0.00555028254166245	NaN	62.9199333190918
35	125.839866638184	-24.809663772583	5.90290880203247	0.0103587592020631	-0.0120437685400248	-0.0107450718060136	-0.00555028254166245	NaN	62.9199333190918
36	125.190521240234	-25.1343383789063	5.70810413360596	-0.00197886489331722	-0.0175632312893867	-0.00879702530801296	0.00191722682211548	NaN	62.5952606201172
37	127.138565063477	-25.7836856842041	6.48732233047485	0.0171769186854362	-0.0182125810533762	-0.00490093370899558	0.00613799272105098	NaN	63.5692825317383
38	125.839866638184	-26.4330348968506	5.96784353256226	0.0149041991680861	0.0155535480007529	0.0136055024340749	-0.00197886489331722	NaN	62.9199333190918
39	125.839866638184	-25.4590110778809	5.77303886413574	0.0360080301761627	0.0399041213095188	0.0382807515561581	0.00418994715437293	NaN	62.9199333190918
40	127.787910461426	-26.7577095031738	5.90290880203247	0.0360080301761627	0.0382807515561581	0.0285405199974775	0.00159255252219737	NaN	63.8939552307129
41	125.839866638184	-25.4590110778809	5.83797359466553	0.0226963832974434	0.0428261905908585	0.0301638916134834	-0.00425158534198999	NaN	62.9199333190918
42	125.190521240234	-25.1343383789063	5.83797359466553	0.0236704051494598	0.0197743140161037	0.0226963832974434	0.00808603875339031	NaN	62.5952606201172
43	124.541168212891	-25.4590110778809	5.83797359466553	0.0246444288641214	0.00970941036939621	0.0178262684494257	0.00776136433705688	NaN	62.2705841064453
44	125.839866638184	-25.4590110778809	5.31849479675293	0.0142548503354192	0.00516396993771195	0.0113327819854021	-0.00295288790948689	NaN	62.9199333190918
45	125.839866638184	-25.7836856842041	5.77303886413574	0.0168522447347641	0.00418994715437293	0.00548864435404539	-0.00165419070981443	NaN	62.9199333190918
46	128.437255859375	-25.1343383789063	5.51329946517944	0.00581331877037883	0.00581331877037883	-0.000355493422830477	0.000943203864153475	NaN	64.2186279296875
47	127.787910461426	-25.4590110778809	6.09771347045898	0.00321592413820326	0.00126787810586393	0.00873538758605719	0.00646266713738441	NaN	63.8939552307129
48	127.787910461426	-25.4590110778809	5.90290880203247	-0.00522560812532902	-0.0263294391334057	-0.0130177913233638	0.000293855206109583	NaN	63.8939552307129
49	127.787910461426	-26.1083602905273	6.29251766204834	-0.0243813935667276	-0.0399657599627972	-0.0354203209280968	0.00516396993771195	NaN	63.8939552307129
50	125.839866638184	-24.1603145599365	5.44836473464966	-0.0286021586507559	-0.0386670641601086	-0.0337969474494457	-0.0110697457566857	NaN	62.9199333190918
51	126.489219665527	-25.4590110778809	6.03277826309204	-0.0276281367987394	-0.0441865250468254	-0.0367190167307854	-0.00360223650932312	NaN	63.2446098327637
52	127.138565063477	-25.1343383789063	5.70810413360596	-0.0221086721867323	-0.0263294391334057	-0.0165892094373703	-0.00425158534198999	NaN	63.5692825317383
53	125.190521240234	-24.4849891662598	5.96784353256226	-0.0195112787187099	-0.0188619289547205	-0.0126931173726916	0.00256657530553639	NaN	62.5952606201172
54	126.489219665527	-24.1603145599365	5.96784353256226	-0.00749832857400179	-0.0100957229733467	-0.00457625929266214	-0.00490093370899558	NaN	63.2446098327637
55	126.489219665527	-24.1603145599365	6.22758293151855	-0.0152905117720366	-0.00977104809135199	-0.0113944197073579	0.000618529506027699	NaN	63.2446098327637
56	127.138565063477	-23.8356399536133	5.70810413360596	-0.00490093370899558	-0.00555028254166245	-0.00490093370899558	-0.00425158534198999	NaN	63.5692825317383
57	126.489219665527	-24.4849891662598	5.90290880203247	-0.0113944197073579	0.000293855206109583	-0.00457625929266214	-0.00490093370899558	NaN	63.2446098327637
58	129.086608886719	-24.809663772583	6.03277826309204	0.012956153601408	0.0162028968334198	0.0191249661147594	-3.08191010844894e-05	NaN	64.5433044433594
59	125.839866638184	-24.4849891662598	5.90290880203247	0.0314625911414623	0.0486703291535378	0.0395794473588467	-0.00100484199356288	NaN	62.9199333190918
60	127.787910461426	-24.809663772583	6.09771347045898	0.036657378077507	0.0431508645415306	0.0314625911414623	-0.00100484199356288	NaN	63.8939552307129
61	125.839866638184	-24.1603145599365	6.03277826309204	0.0376313999295235	0.0408781431615353	0.0252937767654657	0.00256657530553639	NaN	62.9199333190918
62	126.489219665527	-23.8356399536133	5.31849479675293	0.0438002124428749	0.0236704051494598	0.0350340083241463	-0.000680167751852423	NaN	63.2446098327637
63	125.190521240234	-24.4849891662598	5.96784353256226	0.0382807515561581	0.0145795252174139	0.029189869761467	0.00613799272105098	NaN	62.5952606201172
64	125.839866638184	-24.1603145599365	5.44836473464966	0.0389300994575024	0.0155535480007529	0.0269171483814716	-0.00165419070981443	NaN	62.9199333190918
65	125.839866638184	-24.1603145599365	5.64316940307617	0.0217223595827818	0.0136055024340749	0.00256657530553639	-0.0026282137259841	NaN	62.9199333190918
66	125.839866638184	-23.8356399536133	5.77303886413574	0.00808603875339031	0.00743668992072344	-0.00360223650932312	-0.0126931173726916	NaN	62.9199333190918
67	127.138565063477	-23.8356399536133	5.83797359466553	0.00873538758605719	0.00646266713738441	-3.08191010844894e-05	-3.08191010844894e-05	NaN	63.5692825317383
68	127.138565063477	-24.4849891662598	5.12369012832642	-0.00782300252467394	-0.0318489037454128	-0.0156151866540313	-0.00197886489331722	NaN	63.5692825317383
69	128.437255859375	-25.4590110778809	5.57823419570923	-0.0341216214001179	-0.0415891297161579	-0.0438618510961533	-0.00327756232582033	NaN	64.2186279296875
70	126.489219665527	-24.1603145599365	5.51329946517944	-0.0299008563160896	-0.0328229255974293	-0.032173577696085	-0.00912170019000769	NaN	63.2446098327637
71	127.787910461426	-25.4590110778809	5.70810413360596	-0.0263294391334057	-0.0360696688294411	-0.0428878292441368	-0.00749832857400179	NaN	63.8939552307129
72	125.839866638184	-23.8356399536133	5.83797359466553	-0.0195112787187099	-0.0263294391334057	-0.0292515084147453	-0.00912170019000769	NaN	62.9199333190918
73	125.839866638184	-24.4849891662598	5.70810413360596	-0.0126931173726916	-0.00944637414067984	-0.0139918150380254	0.00321592413820326	NaN	62.9199333190918
74	125.839866638184	-23.8356399536133	5.38343000411987	-0.00619963090866804	-0.00295288790948689	-0.0217839982360601	0.000618529506027699	NaN	62.9199333190918
75	125.839866638184	-24.809663772583	5.64316940307617	-0.0188619289547205	-0.00295288790948689	-0.0130177913233638	-0.000680167751852423	NaN	62.9199333190918
76	126.489219665527	-23.8356399536133	5.12369012832642	-0.00100484199356288	-0.0026282137259841	-0.0126931173726916	-0.00132951640989631	NaN	63.2446098327637
77	125.839866638184	-24.1603145599365	5.57823419570923	-0.000355493422830477	0.00126787810586393	-0.00749832857400179	-0.00327756232582033	NaN	62.9199333190918
78	126.489219665527	-23.8356399536133	5.64316940307617	0.0155535480007529	0.0249691028147936	0.0168522447347641	-0.0026282137259841	NaN	63.2446098327637
79	125.190521240234	-24.1603145599365	5.90290880203247	0.0373067259788513	0.0421768426895142	0.0262678004801273	-0.00100484199356288	NaN	62.5952606201172
80	126.489219665527	-24.1603145599365	5.57823419570923	0.0330859608948231	0.0379560738801956	0.0265924744307995	-0.00619963090866804	NaN	63.2446098327637
81	125.839866638184	-24.1603145599365	5.90290880203247	0.0252937767654657	0.0421768426895142	0.0262678004801273	-0.0110697457566857	NaN	62.9199333190918
82	125.839866638184	-23.8356399536133	5.90290880203247	0.0259431265294552	0.0220470335334539	0.0282158460468054	-0.000680167751852423	NaN	62.9199333190918
83	126.489219665527	-24.4849891662598	6.16264820098877	0.0191249661147594	0.0207483377307653	0.0213976856321096	0.00613799272105098	NaN	63.2446098327637
84	125.839866638184	-25.1343383789063	6.16264820098877	0.013930176384747	0.0126314787194133	0.00451462110504508	-3.08191010844894e-05	NaN	62.9199333190918
85	125.839866638184	-23.8356399536133	6.5522575378418	0.00906006153672934	0.0178262684494257	-0.00132951640989631	0.00256657530553639	NaN	62.9199333190918
86	126.489219665527	-23.8356399536133	6.29251766204834	0.00191722682211548	0.00646266713738441	0.00743668992072344	-0.00749832857400179	NaN	63.2446098327637
87	126.489219665527	-24.1603145599365	5.70810413360596	0.0132808275520802	0.00451462110504508	0.0022419011220336	-0.00782300252467394	NaN	63.2446098327637
88	125.839866638184	-23.8356399536133	5.83797359466553	-0.0149658378213644	-0.017887907102704	-0.0169138833880424	0.00289124972186983	NaN	62.9199333190918
89	128.437255859375	-25.1343383789063	6.09771347045898	-0.0334722734987736	-0.0389917381107807	-0.0451605506241322	-0.00100484199356288	NaN	64.2186279296875
90	125.190521240234	-24.1603145599365	6.22758293151855	-0.0451605506241322	-0.0305502042174339	-0.0367190167307854	-0.00392691092565656	NaN	62.5952606201172
91	127.138565063477	-25.1343383789063	5.77303886413574	-0.0341216214001179	-0.0376930385828018	-0.0389917381107807	-0.00197886489331722	NaN	63.5692825317383
92	124.541168212891	-23.51096534729	5.83797359466553	-0.02697878703475	-0.0299008563160896	-0.0217839982360601	0.000618529506027699	NaN	62.2705841064453
93	123.891822814941	-25.1343383789063	6.09771347045898	-0.0260047651827335	-0.0221086721867323	-0.023407369852066	0.00873538758605719	NaN	61.9459114074707
94	125.190521240234	-24.809663772583	5.77303886413574	-0.0162645354866982	-0.0123684434220195	-0.00749832857400179	0.00483929552137852	NaN	62.5952606201172
95	125.190521240234	-25.1343383789063	6.16264820098877	-0.0130177913233638	-0.00360223650932312	-0.017887907102704	-0.00522560812532902	NaN	62.5952606201172
96	125.190521240234	-24.4849891662598	6.16264820098877	-0.0165892094373703	-0.0113944197073579	-0.0126931173726916	-0.00230353930965066	NaN	62.5952606201172
97	123.242469787598	-23.8356399536133	5.51329946517944	-0.0188619289547205	-0.00327756232582033	0.000293855206109583	0.000943203864153475	NaN	61.6212348937988
98	122.593124389648	-23.8356399536133	5.25356006622314	0.00743668992072344	0.0220470335334539	0.0249691028147936	0.00159255252219737	NaN	61.2965621948242
99	124.541168212891	-25.1343383789063	5.83797359466553	0.0155535480007529	0.0457482598721981	0.0314625911414623	0.00483929552137852	NaN	62.2705841064453
100	123.891822814941	-23.51096534729	5.64316940307617	0.0191249661147594	0.0431508645415306	0.0188002903014421	-0.00230353930965066	NaN	61.9459114074707
101	123.891822814941	-25.1343383789063	6.48732233047485	0.0210730116814375	0.040228795260191	0.0288651939481497	0.00126787810586393	NaN	61.9459114074707
102	126.489219665527	-24.809663772583	5.77303886413574	0.020423661917448	0.0249691028147936	0.025618452578783	0.00483929552137852	NaN	63.2446098327637
103	127.138565063477	-25.1343383789063	5.70810413360596	0.0123068047687411	0.0171769186854362	0.0100340843200684	0.00841071270406246	NaN	63.5692825317383
104	125.839866638184	-25.1343383789063	5.70810413360596	0.0113327819854021	0.0168522447347641	0.0162028968334198	-0.000355493422830477	NaN	62.9199333190918
105	127.787910461426	-25.7836856842041	6.03277826309204	0.00418994715437293	0.0136055024340749	-3.08191010844894e-05	-0.000680167751852423	NaN	63.8939552307129
106	125.839866638184	-24.1603145599365	6.09771347045898	0.00613799272105098	0.00776136433705688	0.00581331877037883	-0.00295288790948689	NaN	62.9199333190918
107	125.190521240234	-24.4849891662598	6.22758293151855	0.00354059832170606	0.0106834331527352	0.0106834331527352	0.00841071270406246	NaN	62.5952606201172
108	125.190521240234	-24.1603145599365	5.70810413360596	-0.0026282137259841	-0.0217839982360601	-0.0175632312893867	0.00159255252219737	NaN	62.5952606201172
109	125.839866638184	-24.1603145599365	5.57823419570923	-0.0324982516467571	-0.0373683646321297	-0.0386670641601086	0.00191722682211548	NaN	62.9199333190918
110	127.138565063477	-24.809663772583	5.96784353256226	-0.0376930385828018	-0.0354203209280968	-0.0402904339134693	-0.00587495695799589	NaN	63.5692825317383
111	126.489219665527	-24.4849891662598	5.70810413360596	-0.02697878703475	-0.0347709693014622	-0.0402904339134693	-0.00132951640989631	NaN	63.2446098327637
112	125.839866638184	-24.1603145599365	6.03277826309204	-0.0237320438027382	-0.0286021586507559	-0.0185372550040483	0.00289124972186983	NaN	62.9199333190918
113	127.787910461426	-26.1083602905273	6.42238759994507	-0.0133424662053585	-0.0211346503347158	-0.0169138833880424	0.00841071270406246	NaN	63.8939552307129
114	127.138565063477	-25.7836856842041	5.96784353256226	-0.0107450718060136	-0.0100957229733467	-0.0113944197073579	-0.00425158534198999	NaN	63.5692825317383
115	127.138565063477	-26.1083602905273	5.90290880203247	0.00743668992072344	-0.0123684434220195	-0.0156151866540313	-0.00814767740666866	NaN	63.5692825317383
116	127.138565063477	-26.1083602905273	6.03277826309204	-0.00782300252467394	-0.017887907102704	-0.00490093370899558	-0.00425158534198999	NaN	63.5692825317383
117	126.489219665527	-26.7577095031738	6.29251766204834	-0.0149658378213644	-0.0143164889886975	-0.00749832857400179	0.000293855206109583	NaN	63.2446098327637
118	127.138565063477	-24.809663772583	5.83797359466553	0.0142548503354192	0.0168522447347641	0.0301638916134834	-0.00197886489331722	NaN	63.5692825317383
119	129.086608886719	-26.7577095031738	6.29251766204834	0.0317872650921345	0.0431508645415306	0.0467222817242146	-0.00392691092565656	NaN	64.5433044433594
120	126.489219665527	-25.4590110778809	5.44836473464966	0.0262678004801273	0.0363327041268349	0.036657378077507	-0.00100484199356288	NaN	63.2446098327637
121	128.437255859375	-27.0823841094971	6.8119969367981	0.0314625911414623	0.0356833562254906	0.0217223595827818	-0.00360223650932312	NaN	64.2186279296875
122	127.138565063477	-26.7577095031738	6.68212699890137	0.0252937767654657	0.0188002903014421	0.0236704051494598	-0.00230353930965066	NaN	63.5692825317383
123	128.437255859375	-26.7577095031738	5.77303886413574	0.020423661917448	0.01847561635077	0.0197743140161037	0.00451462110504508	NaN	64.2186279296875
124	127.787910461426	-25.7836856842041	6.03277826309204	0.0116574559360743	0.01100810803473	0.00743668992072344	-0.00587495695799589	NaN	63.8939552307129
125	127.138565063477	-25.7836856842041	6.42238759994507	0.00581331877037883	0.0123068047687411	-0.00100484199356288	0.00159255252219737	NaN	63.5692825317383
126	127.787910461426	-25.1343383789063	5.90290880203247	0.00386527273803949	0.00678734155371785	0.00613799272105098	-0.00295288790948689	NaN	63.8939552307129
127	127.138565063477	-26.4330348968506	6.03277826309204	0.00776136433705688	0.00808603875339031	0.0022419011220336	0.00548864435404539	NaN	63.5692825317383
128	125.839866638184	-25.1343383789063	6.09771347045898	0.0022419011220336	-0.017887907102704	-0.0195112787187099	0.00386527273803949	NaN	62.9199333190918
129	126.489219665527	-24.4849891662598	5.51329946517944	-0.0240567177534103	-0.0393164120614529	-0.0422384813427925	0.000293855206109583	NaN	63.2446098327637
130	126.489219665527	-25.1343383789063	5.96784353256226	-0.038017712533474	-0.0337969474494457	-0.0399657599627972	-0.00360223650932312	NaN	63.2446098327637
131	127.787910461426	-24.809663772583	5.57823419570923	-0.0308748781681061	-0.038017712533474	-0.0441865250468254	-0.000355493422830477	NaN	63.8939552307129
132	127.138565063477	-25.4590110778809	5.57823419570923	-0.0133424662053585	-0.02697878703475	-0.0195112787187099	0.000618529506027699	NaN	63.5692825317383
133	128.437255859375	-26.1083602905273	5.70810413360596	-0.00814767740666866	-0.0198359526693821	-0.0133424662053585	0.00548864435404539	NaN	64.2186279296875
134	127.138565063477	-25.4590110778809	5.64316940307617	-0.00555028254166245	-0.00782300252467394	-0.0126931173726916	-0.00522560812532902	NaN	63.5692825317383
135	127.787910461426	-25.7836856842041	5.70810413360596	-0.0100957229733467	-0.00652430532500148	-0.017887907102704	-0.00457625929266214	NaN	63.8939552307129
136	127.787910461426	-25.4590110778809	6.03277826309204	0.0113327819854021	0.00548864435404539	-0.0104203969240189	0.000618529506027699	NaN	63.8939552307129
137	127.787910461426	-26.1083602905273	5.83797359466553	-3.08191010844894e-05	0.00354059832170606	-0.00652430532500148	0.0022419011220336	NaN	63.8939552307129
138	125.839866638184	-24.1603145599365	5.44836473464966	0.0197743140161037	0.0236704051494598	0.0132808275520802	-0.000680167751852423	NaN	62.9199333190918
139	127.787910461426	-25.7836856842041	5.18862533569336	0.0314625911414623	0.0483456552028656	0.0330859608948231	0.00841071270406246	NaN	63.8939552307129
140	126.489219665527	-25.4590110778809	5.51329946517944	0.0285405199974775	0.0470469556748867	0.0259431265294552	0.00159255252219737	NaN	63.2446098327637
141	128.437255859375	-25.7836856842041	5.70810413360596	0.0321119390428066	0.0405534692108631	0.0236704051494598	-0.0026282137259841	NaN	64.2186279296875
142	127.138565063477	-24.4849891662598	5.83797359466553	0.0210730116814375	0.029189869761467	0.0233457311987877	0.00289124972186983	NaN	63.5692825317383
143	126.489219665527	-25.1343383789063	5.44836473464966	0.0158782228827477	0.0162028968334198	0.00970941036939621	0.00483929552137852	NaN	63.2446098327637
144	125.839866638184	-24.1603145599365	5.25356006622314	0.00841071270406246	0.0181509424000978	-0.00230353930965066	-0.00197886489331722	NaN	62.9199333190918
145	127.787910461426	-25.7836856842041	5.57823419570923	0.00841071270406246	0.00841071270406246	-0.00717365415766835	0.00613799272105098	NaN	63.8939552307129
146	127.138565063477	-25.4590110778809	5.96784353256226	0.00516396993771195	0.00289124972186983	-0.00295288790948689	-0.00555028254166245	NaN	63.5692825317383
147	128.437255859375	-26.1083602905273	6.22758293151855	0.00516396993771195	0.00289124972186983	0.00321592413820326	0.0022419011220336	NaN	64.2186279296875
148	126.489219665527	-25.4590110778809	6.22758293151855	-0.0152905117720366	-0.0143164889886975	-0.0188619289547205	0.00841071270406246	NaN	63.2446098327637
149	126.489219665527	-24.809663772583	5.70810413360596	-0.0276281367987394	-0.039641086012125	-0.0480826161801815	-0.00684897974133492	NaN	63.2446098327637
150	127.787910461426	-25.1343383789063	5.64316940307617	-0.03444629535079	-0.0341216214001179	-0.0464592464268208	-0.00912170019000769	NaN	63.8939552307129
151	126.489219665527	-24.809663772583	5.51329946517944	-0.0237320438027382	-0.032173577696085	-0.0350956469774246	0.00321592413820326	NaN	63.2446098327637
152	128.437255859375	-25.7836856842041	5.96784353256226	-0.0230826959013939	-0.0279528107494116	-0.0357449948787689	-0.000680167751852423	NaN	64.2186279296875
153	129.086608886719	-25.7836856842041	6.03277826309204	-0.0143164889886975	-0.0165892094373703	-0.0172385573387146	0.00483929552137852	NaN	64.5433044433594
154	126.489219665527	-24.4849891662598	5.96784353256226	-0.0133424662053585	-0.0100957229733467	-0.0113944197073579	-0.00457625929266214	NaN	63.2446098327637
155	126.489219665527	-24.809663772583	6.48732233047485	-0.0130177913233638	-0.00782300252467394	-0.0175632312893867	-0.00684897974133492	NaN	63.2446098327637
156	127.138565063477	-24.809663772583	5.64316940307617	-0.0026282137259841	-0.00522560812532902	-0.00912170019000769	-0.00717365415766835	NaN	63.5692825317383
157	127.138565063477	-26.4330348968506	6.09771347045898	-0.00749832857400179	-0.0107450718060136	-0.00652430532500148	0.00776136433705688	NaN	63.5692825317383
158	125.839866638184	-25.4590110778809	5.96784353256226	-0.00392691092565656	0.0136055024340749	0.020423661917448	-0.00165419070981443	NaN	62.9199333190918
159	125.839866638184	-24.4849891662598	6.03277826309204	0.029189869761467	0.0502936989068985	0.0330859608948231	0.00321592413820326	NaN	62.9199333190918
160	125.839866638184	-25.1343383789063	5.90290880203247	0.0269171483814716	0.041852168738842	0.0298392176628113	-0.00230353930965066	NaN	62.9199333190918
161	126.489219665527	-25.7836856842041	5.70810413360596	0.0230210572481155	0.0470469556748867	0.0262678004801273	0.000293855206109583	NaN	63.2446098327637
162	125.190521240234	-24.4849891662598	5.77303886413574	0.0262678004801273	0.0340599827468395	0.0353586822748184	0.00354059832170606	NaN	62.5952606201172
163	123.891822814941	-25.1343383789063	5.64316940307617	0.0191249661147594	0.0171769186854362	0.0259431265294552	0.00808603875339031	NaN	61.9459114074707
164	123.242469787598	-24.4849891662598	5.57823419570923	0.0210730116814375	0.0132808275520802	0.0298392176628113	0.00581331877037883	NaN	61.6212348937988
165	123.891822814941	-24.4849891662598	6.09771347045898	0.0106834331527352	0.0188002903014421	0.00906006153672934	0.00386527273803949	NaN	61.9459114074707
166	125.839866638184	-25.1343383789063	6.03277826309204	-0.00944637414067984	0.0171769186854362	0.00321592413820326	0.00386527273803949	NaN	62.9199333190918
167	125.190521240234	-25.7836856842041	5.83797359466553	0.000293855206109583	0.00126787810586393	0.00938473641872406	0.00354059832170606	NaN	62.5952606201172
168	125.190521240234	-25.1343383789063	5.96784353256226	-0.0240567177534103	-0.0110697457566857	-0.0237320438027382	0.0022419011220336	NaN	62.5952606201172
169	125.839866638184	-26.4330348968506	5.90290880203247	-0.0389917381107807	-0.0451605506241322	-0.0458098985254765	0.00289124972186983	NaN	62.9199333190918
170	125.190521240234	-24.4849891662598	5.57823419570923	-0.0347709693014622	-0.0302255302667618	-0.0367190167307854	-0.00327756232582033	NaN	62.5952606201172
171	125.839866638184	-25.1343383789063	5.96784353256226	-0.032173577696085	-0.0393164120614529	-0.0448358729481697	0.000943203864153475	NaN	62.9199333190918
172	125.839866638184	-24.809663772583	5.57823419570923	-0.0182125810533762	-0.0243813935667276	-0.0156151866540313	-0.00132951640989631	NaN	62.9199333190918
173	126.489219665527	-24.809663772583	5.57823419570923	-0.017887907102704	-0.0139918150380254	-0.0204853005707264	0.00289124972186983	NaN	63.2446098327637
174	125.839866638184	-24.4849891662598	5.51329946517944	-0.00360223650932312	-0.00522560812532902	-0.0107450718060136	-0.00100484199356288	NaN	62.9199333190918
175	125.839866638184	-24.4849891662598	5.90290880203247	-0.0126931173726916	-0.00652430532500148	-0.0182125810533762	-0.00457625929266214	NaN	62.9199333190918
176	125.839866638184	-24.4849891662598	5.70810413360596	-0.00457625929266214	-0.00684897974133492	-0.0143164889886975	-3.08191010844894e-05	NaN	62.9199333190918
177	127.787910461426	-25.7836856842041	6.22758293151855	-0.00425158534198999	0.000943203864153475	-0.00749832857400179	-0.00327756232582033	NaN	63.8939552307129
178	127.138565063477	-25.4590110778809	5.90290880203247	0.00386527273803949	0.0197743140161037	0.0145795252174139	-0.00197886489331722	NaN	63.5692825317383
179	127.138565063477	-25.1343383789063	5.70810413360596	0.0321119390428066	0.047696303576231	0.0304885655641556	0.00126787810586393	NaN	63.5692825317383
180	127.787910461426	-24.809663772583	5.90290880203247	0.0278911720961332	0.0395794473588467	0.0226963832974434	-0.00814767740666866	NaN	63.8939552307129
181	126.489219665527	-24.4849891662598	5.90290880203247	0.0386054255068302	0.0460729338228703	0.025618452578783	0.00321592413820326	NaN	63.2446098327637
182	126.489219665527	-24.1603145599365	6.03277826309204	0.031137915328145	0.0304885655641556	0.0278911720961332	0.01100810803473	NaN	63.2446098327637
183	126.489219665527	-24.809663772583	5.70810413360596	0.0226963832974434	0.0152288740500808	0.0152288740500808	0.012956153601408	NaN	63.2446098327637
184	125.839866638184	-24.4849891662598	5.64316940307617	0.0145795252174139	0.00841071270406246	0.0145795252174139	-0.00165419070981443	NaN	62.9199333190918
185	126.489219665527	-25.1343383789063	5.90290880203247	0.00548864435404539	0.011982130818069	0.00516396993771195	-0.000680167751852423	NaN	63.2446098327637
186	126.489219665527	-24.4849891662598	5.83797359466553	0.00256657530553639	0.0126314787194133	0.00159255252219737	-0.00619963090866804	NaN	63.2446098327637
187	129.086608886719	-26.4330348968506	5.96784353256226	0.00386527273803949	-0.000680167751852423	0.0100340843200684	0.00613799272105098	NaN	64.5433044433594
188	126.489219665527	-25.7836856842041	6.03277826309204	-0.00457625929266214	-0.0273034609854221	-0.0240567177534103	0.00613799272105098	NaN	63.2446098327637
189	128.437255859375	-26.7577095031738	5.83797359466553	-0.0363943427801132	-0.0415891297161579	-0.0354203209280968	-0.00132951640989631	NaN	64.2186279296875
190	126.489219665527	-24.809663772583	5.64316940307617	-0.0334722734987736	-0.0445111989974976	-0.039641086012125	-0.00327756232582033	NaN	63.2446098327637
191	128.437255859375	-26.7577095031738	6.03277826309204	-0.0273034609854221	-0.0389917381107807	-0.0448358729481697	-0.00392691092565656	NaN	64.2186279296875
192	127.787910461426	-25.4590110778809	5.83797359466553	-0.0165892094373703	-0.0328229255974293	-0.0169138833880424	-0.00197886489331722	NaN	63.8939552307129
193	125.839866638184	-25.7836856842041	5.83797359466553	-0.0110697457566857	-0.028926832601428	-0.0211346503347158	0.00386527273803949	NaN	62.9199333190918
194	125.839866638184	-25.7836856842041	5.96784353256226	-0.0104203969240189	-0.0123684434220195	-0.0117190945893526	-0.00457625929266214	NaN	62.9199333190918
195	127.138565063477	-26.1083602905273	5.70810413360596	-0.0172385573387146	-0.0204853005707264	-0.0182125810533762	-0.0110697457566857	NaN	63.5692825317383
196	126.489219665527	-25.4590110778809	5.64316940307617	-0.0110697457566857	-0.0191866029053926	-0.0188619289547205	0.00548864435404539	NaN	63.2446098327637
197	126.489219665527	-26.1083602905273	5.70810413360596	-0.0107450718060136	-0.00327756232582033	0.00126787810586393	0.00191722682211548	NaN	63.2446098327637
198	126.489219665527	-25.7836856842041	5.90290880203247	0.0181509424000978	0.0145795252174139	0.0207483377307653	-0.00425158534198999	NaN	63.2446098327637
199	127.138565063477	-25.4590110778809	5.90290880203247	0.0340599827468395	0.0405534692108631	0.0252937767654657	-0.00327756232582033	NaN	63.5692825317383
200	127.138565063477	-25.7836856842041	5.90290880203247	0.0334106348454952	0.0428261905908585	0.0220470335334539	-0.00490093370899558	NaN	63.5692825317383
201	126.489219665527	-25.4590110778809	5.44836473464966	0.0223717093467712	0.036657378077507	0.0191249661147594	0.00289124972186983	NaN	63.2446098327637
202	125.839866638184	-23.8356399536133	5.51329946517944	0.0350340083241463	0.0252937767654657	0.0343846566975117	0.00678734155371785	NaN	62.9199333190918
203	126.489219665527	-25.4590110778809	5.70810413360596	0.0272418223321438	0.0275664981454611	0.0149041991680861	0.00646266713738441	NaN	63.2446098327637
204	125.839866638184	-24.1603145599365	6.16264820098877	0.0194496400654316	0.0106834331527352	0.011982130818069	-0.00684897974133492	NaN	62.9199333190918
205	126.489219665527	-24.809663772583	6.16264820098877	0.00873538758605719	0.0171769186854362	-0.00165419070981443	-0.00977104809135199	NaN	63.2446098327637
206	125.839866638184	-24.1603145599365	5.70810413360596	0.012956153601408	0.00711201597005129	0.0022419011220336	-0.00490093370899558	NaN	62.9199333190918
207	127.787910461426	-24.809663772583	5.51329946517944	0.00613799272105098	0.000943203864153475	-0.00327756232582033	0.00646266713738441	NaN	63.8939552307129
208	127.138565063477	-25.1343383789063	5.83797359466553	-0.00782300252467394	-0.0302255302667618	-0.0208099745213985	-0.00555028254166245	NaN	63.5692825317383
209	128.437255859375	-26.1083602905273	6.09771347045898	-0.0263294391334057	-0.0409397818148136	-0.0448358729481697	0.00289124972186983	NaN	64.2186279296875
210	125.839866638184	-24.1603145599365	5.90290880203247	-0.02697878703475	-0.0393164120614529	-0.0383423902094364	-0.00392691092565656	NaN	62.9199333190918
211	127.787910461426	-25.7836856842041	6.09771347045898	-0.0279528107494116	-0.0357449948787689	-0.0474332682788372	0.000943203864153475	NaN	63.8939552307129
212	125.839866638184	-23.8356399536133	5.57823419570923	-0.0201606266200542	-0.0247060675173998	-0.0224333461374044	0.00776136433705688	NaN	62.9199333190918
213	128.437255859375	-25.1343383789063	5.83797359466553	-0.0152905117720366	-0.0156151866540313	-0.0201606266200542	0.00548864435404539	NaN	64.2186279296875
214	127.138565063477	-25.1343383789063	5.83797359466553	-0.00977104809135199	-0.00847235135734081	-0.00912170019000769	-0.00360223650932312	NaN	63.5692825317383
215	129.086608886719	-25.7836856842041	5.83797359466553	-0.00717365415766835	-0.00977104809135199	-0.0198359526693821	-0.00457625929266214	NaN	64.5433044433594
216	127.787910461426	-25.4590110778809	6.09771347045898	-0.00912170019000769	0.00678734155371785	-0.0123684434220195	-0.00295288790948689	NaN	63.8939552307129
217	128.437255859375	-25.7836856842041	5.83797359466553	-0.0107450718060136	-0.00425158534198999	-0.00619963090866804	0.00354059832170606	NaN	64.2186279296875
218	127.138565063477	-24.4849891662598	5.44836473464966	0.00743668992072344	0.020423661917448	0.013930176384747	0.00126787810586393	NaN	63.5692825317383
219	127.138565063477	-24.4849891662598	5.77303886413574	0.0363327041268349	0.0470469556748867	0.025618452578783	-0.00197886489331722	NaN	63.5692825317383
220	127.787910461426	-24.4849891662598	5.77303886413574	0.0252937767654657	0.0389300994575024	0.0408781431615353	-0.00652430532500148	NaN	63.8939552307129
221	126.489219665527	-24.4849891662598	5.57823419570923	0.0269171483814716	0.0438002124428749	0.0194496400654316	0.000618529506027699	NaN	63.2446098327637
222	125.190521240234	-24.1603145599365	5.83797359466553	0.0317872650921345	0.0301638916134834	0.0252937767654657	0.00970941036939621	NaN	62.5952606201172
223	125.839866638184	-24.4849891662598	5.51329946517944	0.0142548503354192	0.0158782228827477	0.0155535480007529	-0.00230353930965066	NaN	62.9199333190918
224	125.190521240234	-24.1603145599365	5.05875539779663	0.0188002903014421	0.0168522447347641	0.00483929552137852	0.000293855206109583	NaN	62.5952606201172
225	127.138565063477	-24.4849891662598	5.25356006622314	0.00776136433705688	0.00938473641872406	0.000943203864153475	-0.00132951640989631	NaN	63.5692825317383
226	127.787910461426	-24.809663772583	5.44836473464966	0.00678734155371785	0.0113327819854021	0.00256657530553639	0.00386527273803949	NaN	63.8939552307129
227	126.489219665527	-24.809663772583	5.90290880203247	0.000293855206109583	0.00516396993771195	-0.00360223650932312	0.00483929552137852	NaN	63.2446098327637
228	125.839866638184	-23.8356399536133	5.77303886413574	-0.0123684434220195	-0.0117190945893526	-0.0149658378213644	0.00776136433705688	NaN	62.9199333190918
229	127.138565063477	-25.4590110778809	5.64316940307617	-0.0276281367987394	-0.0419138073921204	-0.039641086012125	0.00256657530553639	NaN	63.5692825317383
230	126.489219665527	-24.1603145599365	5.83797359466553	-0.0347709693014622	-0.03444629535079	-0.0451605506241322	0.00516396993771195	NaN	63.2446098327637
231	127.787910461426	-25.4590110778809	6.03277826309204	-0.0318489037454128	-0.0415891297161579	-0.0354203209280968	-0.00944637414067984	NaN	63.8939552307129
232	124.541168212891	-24.1603145599365	5.51329946517944	-0.0243813935667276	-0.0299008563160896	-0.0191866029053926	0.0022419011220336	NaN	62.2705841064453
233	127.138565063477	-24.809663772583	5.57823419570923	-0.0123684434220195	-0.0224333461374044	-0.017887907102704	-0.00587495695799589	NaN	63.5692825317383
234	125.839866638184	-23.8356399536133	5.96784353256226	0.00191722682211548	-0.00587495695799589	-0.00879702530801296	0.00743668992072344	NaN	62.9199333190918
235	125.839866638184	-24.4849891662598	5.70810413360596	-0.00684897974133492	-0.0107450718060136	-0.00749832857400179	-0.0133424662053585	NaN	62.9199333190918
236	125.839866638184	-24.1603145599365	5.57823419570923	-0.0136671401560307	0.0136055024340749	-0.023407369852066	0.00126787810586393	NaN	62.9199333190918
237	127.787910461426	-24.4849891662598	5.64316940307617	-0.00619963090866804	-0.000355493422830477	-3.08191010844894e-05	0.00776136433705688	NaN	63.8939552307129
238	125.190521240234	-24.1603145599365	5.77303886413574	0.00354059832170606	0.0239950809627771	0.0158782228827477	-0.00132951640989631	NaN	62.5952606201172
239	126.489219665527	-24.4849891662598	6.09771347045898	0.0343846566975117	0.0473716296255589	0.041852168738842	0.00354059832170606	NaN	63.2446098327637
240	127.138565063477	-25.1343383789063	6.35745286941528	0.0259431265294552	0.047696303576231	0.0314625911414623	-0.00749832857400179	NaN	63.5692825317383
241	127.787910461426	-25.7836856842041	5.70810413360596	0.0243197549134493	0.0425015166401863	0.0350340083241463	-0.00360223650932312	NaN	63.8939552307129
242	124.541168212891	-24.4849891662598	5.70810413360596	0.0304885655641556	0.029189869761467	0.0213976856321096	0.0113327819854021	NaN	62.2705841064453
243	125.839866638184	-24.4849891662598	5.96784353256226	0.0123068047687411	0.0165275707840919	0.0168522447347641	0.00289124972186983	NaN	62.9199333190918
244	124.541168212891	-25.1343383789063	6.74706172943115	0.0103587592020631	0.0207483377307653	0.00873538758605719	-0.00197886489331722	NaN	62.2705841064453
245	124.541168212891	-24.809663772583	6.03277826309204	0.00483929552137852	0.0123068047687411	0.00613799272105098	-0.00490093370899558	NaN	62.2705841064453
246	123.242469787598	-24.4849891662598	6.03277826309204	0.000293855206109583	0.00906006153672934	-0.000355493422830477	0.00191722682211548	NaN	61.6212348937988
247	125.190521240234	-24.4849891662598	5.64316940307617	0.00159255252219737	0.000943203864153475	0.00191722682211548	-0.000680167751852423	NaN	62.5952606201172
248	123.242469787598	-24.4849891662598	5.57823419570923	-0.0250307414680719	-0.0211346503347158	-0.0156151866540313	0.00581331877037883	NaN	61.6212348937988
249	124.541168212891	-24.4849891662598	5.77303886413574	-0.028926832601428	-0.0347709693014622	-0.0441865250468254	-0.00132951640989631	NaN	62.2705841064453
250	124.541168212891	-24.809663772583	6.22758293151855	-0.0438618510961533	-0.0383423902094364	-0.039641086012125	0.000943203864153475	NaN	62.2705841064453
251	125.190521240234	-25.4590110778809	6.22758293151855	-0.0347709693014622	-0.0383423902094364	-0.0412644557654858	-0.00522560812532902	NaN	62.5952606201172
252	123.242469787598	-24.1603145599365	6.09771347045898	-0.0260047651827335	-0.0292515084147453	-0.0211346503347158	0.00743668992072344	NaN	61.6212348937988
253	125.190521240234	-24.4849891662598	5.64316940307617	-0.0198359526693821	-0.0208099745213985	-0.0149658378213644	0.000943203864153475	NaN	62.5952606201172
254	123.891822814941	-24.1603145599365	5.77303886413574	-0.0165892094373703	-0.00652430532500148	-0.0149658378213644	0.00548864435404539	NaN	61.9459114074707
255	125.190521240234	-24.4849891662598	5.70810413360596	-0.0120437685400248	-0.00360223650932312	-0.0195112787187099	-0.00197886489331722	NaN	62.5952606201172
256	123.891822814941	-24.1603145599365	5.70810413360596	-0.0104203969240189	-0.0139918150380254	-0.0139918150380254	-0.00197886489331722	NaN	61.9459114074707
257	127.138565063477	-25.7836856842041	6.03277826309204	0.00581331877037883	0.00321592413820326	-3.08191010844894e-05	0.00548864435404539	NaN	63.5692825317383
258	124.541168212891	-24.4849891662598	6.16264820098877	0.00808603875339031	0.0226963832974434	0.020423661917448	0.00191722682211548	NaN	62.2705841064453
259	125.839866638184	-24.4849891662598	5.70810413360596	0.0330859608948231	0.0470469556748867	0.0590599067509174	0.00191722682211548	NaN	62.9199333190918
260	127.138565063477	-25.4590110778809	5.64316940307617	0.0230210572481155	0.045423585921526	0.0249691028147936	-0.00230353930965066	NaN	63.5692825317383
261	128.437255859375	-25.1343383789063	5.57823419570923	0.0249691028147936	0.0386054255068302	0.0288651939481497	-0.00392691092565656	NaN	64.2186279296875
262	125.839866638184	-24.4849891662598	5.51329946517944	0.0207483377307653	0.0405534692108631	0.0175015944987535	0.000293855206109583	NaN	62.9199333190918
263	127.138565063477	-24.1603145599365	5.77303886413574	0.0158782228827477	0.01100810803473	0.0165275707840919	0.00841071270406246	NaN	63.5692825317383
264	124.541168212891	-24.809663772583	6.09771347045898	0.0126314787194133	0.0142548503354192	0.011982130818069	0.000293855206109583	NaN	62.2705841064453
265	126.489219665527	-24.4849891662598	5.70810413360596	0.0132808275520802	0.01100810803473	0.00386527273803949	0.00321592413820326	NaN	63.2446098327637
266	125.190521240234	-24.4849891662598	5.70810413360596	0.00678734155371785	0.0132808275520802	0.000618529506027699	0.00321592413820326	NaN	62.5952606201172
267	129.086608886719	-25.4590110778809	5.83797359466553	0.0191249661147594	0.0100340843200684	0.00841071270406246	0.00970941036939621	NaN	64.5433044433594
268	125.190521240234	-24.4849891662598	5.77303886413574	0.0152288740500808	-0.0318489037454128	0.00354059832170606	0.0116574559360743	NaN	62.5952606201172
269	128.437255859375	-25.4590110778809	6.03277826309204	0.0126314787194133	-0.038017712533474	0.00321592413820326	-0.00100484199356288	NaN	64.2186279296875
270	125.839866638184	-26.1083602905273	6.35745286941528	-0.00879702530801296	-0.0458098985254765	-0.0295761823654175	-0.00165419070981443	NaN	62.9199333190918
271	128.437255859375	-27.0823841094971	5.90290880203247	-0.0409397818148136	-0.0464592464268208	-0.0435371771454811	-0.00782300252467394	NaN	64.2186279296875
272	126.489219665527	-25.4590110778809	5.64316940307617	-0.0247060675173998	-0.0247060675173998	-0.0263294391334057	-0.00100484199356288	NaN	63.2446098327637
273	127.138565063477	-26.4330348968506	5.77303886413574	-0.0123684434220195	-0.0256800893694162	-0.0169138833880424	0.00418994715437293	NaN	63.5692825317383
274	125.839866638184	-25.7836856842041	5.83797359466553	-0.0136671401560307	-0.017887907102704	-0.0120437685400248	-0.00295288790948689	NaN	62.9199333190918
275	127.138565063477	-25.4590110778809	6.03277826309204	-0.0126931173726916	-0.0130177913233638	-0.0133424662053585	-0.00587495695799589	NaN	63.5692825317383
276	125.839866638184	-26.1083602905273	5.77303886413574	-0.0107450718060136	-0.0474332682788372	-0.00847235135734081	-0.00197886489331722	NaN	62.9199333190918
277	127.787910461426	-26.7577095031738	5.57823419570923	-0.00490093370899558	-0.0172385573387146	-3.08191010844894e-05	0.00256657530553639	NaN	63.8939552307129
278	125.839866638184	-25.7836856842041	5.77303886413574	0.0123068047687411	0.0145795252174139	0.0217223595827818	0.00938473641872406	NaN	62.9199333190918
279	127.787910461426	-26.1083602905273	5.70810413360596	0.0233457311987877	0.036657378077507	0.0463976077735424	0.0022419011220336	NaN	63.8939552307129
280	125.839866638184	-26.1083602905273	6.03277826309204	0.0301638916134834	0.0386054255068302	0.036657378077507	-0.00132951640989631	NaN	62.9199333190918
281	128.437255859375	-26.4330348968506	6.29251766204834	0.0295145437121391	0.0450989119708538	0.0230210572481155	-0.000680167751852423	NaN	64.2186279296875
282	125.190521240234	-25.4590110778809	5.57823419570923	0.0269171483814716	0.0308132413774729	0.0188002903014421	0.00613799272105098	NaN	62.5952606201172
283	127.138565063477	-25.1343383789063	5.77303886413574	0.0145795252174139	0.00776136433705688	0.0197743140161037	0.00678734155371785	NaN	63.5692825317383
284	125.190521240234	-25.4590110778809	5.70810413360596	0.0145795252174139	0.0152288740500808	0.00970941036939621	0.000293855206109583	NaN	62.5952606201172
285	126.489219665527	-25.4590110778809	5.70810413360596	0.0142548503354192	0.0106834331527352	0.00516396993771195	-0.00684897974133492	NaN	63.2446098327637
286	126.489219665527	-25.1343383789063	5.83797359466553	0.000293855206109583	0.0116574559360743	0.00321592413820326	0.00418994715437293	NaN	63.2446098327637
287	128.437255859375	-26.1083602905273	5.90290880203247	0.00289124972186983	0.00191722682211548	0.0022419011220336	0.00289124972186983	NaN	64.2186279296875
288	125.839866638184	-24.4849891662598	5.70810413360596	-0.00944637414067984	-0.0139918150380254	-0.017887907102704	0.00451462110504508	NaN	62.9199333190918
289	127.787910461426	-25.1343383789063	5.70810413360596	-0.0292515084147453	-0.0383423902094364	-0.0510046854615211	-0.00425158534198999	NaN	63.8939552307129
290	127.138565063477	-26.4330348968506	6.03277826309204	-0.02697878703475	-0.0292515084147453	-0.0357449948787689	-0.00457625929266214	NaN	63.5692825317383
291	127.787910461426	-25.4590110778809	6.09771347045898	-0.0250307414680719	-0.0354203209280968	-0.0370436906814575	-0.00457625929266214	NaN	63.8939552307129
292	125.190521240234	-24.4849891662598	5.90290880203247	-0.0204853005707264	-0.0240567177534103	-0.0221086721867323	0.00613799272105098	NaN	62.5952606201172
293	127.138565063477	-24.809663772583	6.09771347045898	-0.0136671401560307	-0.0175632312893867	-0.0110697457566857	-0.00165419070981443	NaN	63.5692825317383
294	125.190521240234	-25.4590110778809	5.70810413360596	-0.00652430532500148	-0.00684897974133492	-0.0165892094373703	-0.00230353930965066	NaN	62.5952606201172
295	127.138565063477	-24.809663772583	5.44836473464966	-0.00717365415766835	-0.00587495695799589	-0.0130177913233638	-0.00425158534198999	NaN	63.5692825317383
296	125.190521240234	-24.4849891662598	5.64316940307617	-0.0133424662053585	-0.00230353930965066	-0.0143164889886975	0.000293855206109583	NaN	62.5952606201172
297	126.489219665527	-25.1343383789063	5.77303886413574	-0.00295288790948689	0.00126787810586393	-3.08191010844894e-05	0.00256657530553639	NaN	63.2446098327637
298	125.190521240234	-24.4849891662598	5.96784353256226	0.0168522447347641	0.0132808275520802	0.0181509424000978	-0.00327756232582033	NaN	62.5952606201172
299	127.787910461426	-24.4849891662598	5.96784353256226	0.0249691028147936	0.0473716296255589	0.0463976077735424	0.00289124972186983	NaN	63.8939552307129
300	125.190521240234	-25.1343383789063	5.83797359466553	0.0295145437121391	0.0412028171122074	0.0379560738801956	-0.000680167751852423	NaN	62.5952606201172
301	127.787910461426	-25.4590110778809	5.96784353256226	0.0298392176628113	0.0412028171122074	0.0168522447347641	-0.00327756232582033	NaN	63.8939552307129
302	125.839866638184	-24.1603145599365	5.25356006622314	0.0246444288641214	0.0269171483814716	0.0298392176628113	0.0100340843200684	NaN	62.9199333190918
303	125.190521240234	-24.4849891662598	5.31849479675293	0.0197743140161037	0.0178262684494257	0.0162028968334198	0.000943203864153475	NaN	62.5952606201172
304	126.489219665527	-24.1603145599365	5.70810413360596	0.0022419011220336	0.0165275707840919	0.011982130818069	0.00841071270406246	NaN	63.2446098327637
305	125.839866638184	-24.809663772583	5.83797359466553	0.00873538758605719	0.0162028968334198	0.00516396993771195	-0.00619963090866804	NaN	62.9199333190918
306	126.489219665527	-24.4849891662598	5.57823419570923	0.00938473641872406	0.0116574559360743	-3.08191010844894e-05	0.000293855206109583	NaN	63.2446098327637
307	127.787910461426	-25.4590110778809	5.64316940307617	0.00743668992072344	0.00289124972186983	0.00678734155371785	0.000943203864153475	NaN	63.8939552307129
308	125.190521240234	-24.4849891662598	5.57823419570923	0.00256657530553639	-0.00879702530801296	-0.0204853005707264	0.0116574559360743	NaN	62.5952606201172
309	126.489219665527	-24.4849891662598	5.64316940307617	-0.0263294391334057	-0.0350956469774246	-0.0337969474494457	-0.00100484199356288	NaN	63.2446098327637
310	125.839866638184	-25.7836856842041	6.03277826309204	-0.0341216214001179	-0.0373683646321297	-0.0354203209280968	-0.00197886489331722	NaN	62.9199333190918
311	127.138565063477	-25.7836856842041	5.77303886413574	-0.0243813935667276	-0.0376930385828018	-0.0389917381107807	-0.00132951640989631	NaN	63.5692825317383
312	125.190521240234	-24.4849891662598	5.38343000411987	-0.0224333461374044	-0.0256800893694162	-0.0263294391334057	0.00256657530553639	NaN	62.5952606201172
313	125.190521240234	-24.809663772583	5.51329946517944	-0.00977104809135199	-0.0224333461374044	-0.0240567177534103	0.00354059832170606	NaN	62.5952606201172
314	125.839866638184	-24.809663772583	5.83797359466553	-0.00879702530801296	-0.00684897974133492	-0.0172385573387146	-0.00100484199356288	NaN	62.9199333190918
315	126.489219665527	-24.4849891662598	5.90290880203247	-0.0117190945893526	-0.0104203969240189	-0.0130177913233638	-0.00425158534198999	NaN	63.2446098327637
316	125.190521240234	-24.4849891662598	5.90290880203247	-0.00392691092565656	0.00646266713738441	-0.0126931173726916	-0.00425158534198999	NaN	62.5952606201172
317	125.190521240234	-24.1603145599365	5.70810413360596	0.00321592413820326	-3.08191010844894e-05	0.00191722682211548	-0.000355493422830477	NaN	62.5952606201172
318	124.541168212891	-24.4849891662598	5.57823419570923	0.0113327819854021	0.0308132413774729	0.0210730116814375	-0.00165419070981443	NaN	62.2705841064453
319	127.787910461426	-25.7836856842041	5.51329946517944	0.0308132413774729	0.0441248863935471	0.0473716296255589	-0.0026282137259841	NaN	63.8939552307129
320	125.839866638184	-24.1603145599365	5.90290880203247	0.0285405199974775	0.0389300994575024	0.0532157681882381	-0.00490093370899558	NaN	62.9199333190918
321	127.138565063477	-25.4590110778809	6.03277826309204	0.0369820520281792	0.0392547734081745	0.0200989879667759	-0.00619963090866804	NaN	63.5692825317383
322	126.489219665527	-24.809663772583	5.83797359466553	0.0197743140161037	0.0272418223321438	0.0223717093467712	0.0022419011220336	NaN	63.2446098327637
323	125.190521240234	-24.4849891662598	5.31849479675293	0.0249691028147936	0.0145795252174139	0.020423661917448	0.00159255252219737	NaN	62.5952606201172
324	125.190521240234	-24.4849891662598	5.51329946517944	0.0142548503354192	0.0175015944987535	0.00938473641872406	0.00581331877037883	NaN	62.5952606201172
325	125.839866638184	-24.1603145599365	5.51329946517944	0.0106834331527352	0.0152288740500808	0.00159255252219737	-0.000680167751852423	NaN	62.9199333190918
326	125.839866638184	-24.4849891662598	5.57823419570923	0.00938473641872406	0.00483929552137852	0.00776136433705688	0.00841071270406246	NaN	62.9199333190918
327	127.787910461426	-25.7836856842041	6.09771347045898	0.0116574559360743	0.00191722682211548	0.000618529506027699	-0.00100484199356288	NaN	63.8939552307129
328	125.190521240234	-24.1603145599365	6.16264820098877	0.00191722682211548	-0.0230826959013939	-0.0204853005707264	0.00256657530553639	NaN	62.5952606201172
329	127.138565063477	-24.4849891662598	5.77303886413574	-0.0224333461374044	-0.0337969474494457	-0.0454852245748043	0.000943203864153475	NaN	63.5692825317383
330	126.489219665527	-25.1343383789063	5.70810413360596	-0.0324982516467571	-0.0360696688294411	-0.0360696688294411	-0.00749832857400179	NaN	63.2446098327637
331	127.787910461426	-25.4590110778809	5.70810413360596	-0.0243813935667276	-0.0318489037454128	-0.0354203209280968	-0.00522560812532902	NaN	63.8939552307129
332	125.190521240234	-24.4849891662598	5.64316940307617	-0.0279528107494116	-0.028926832601428	-0.0250307414680719	-0.00360223650932312	NaN	62.5952606201172
333	125.190521240234	-24.809663772583	6.09771347045898	-0.00782300252467394	-0.0198359526693821	-0.0130177913233638	0.00126787810586393	NaN	62.5952606201172
334	123.891822814941	-24.809663772583	6.29251766204834	-0.0143164889886975	-0.0149658378213644	-0.0165892094373703	-0.00425158534198999	NaN	61.9459114074707
335	123.891822814941	-24.809663772583	5.83797359466553	-0.00879702530801296	-0.00944637414067984	-0.0120437685400248	-0.0110697457566857	NaN	61.9459114074707
336	124.541168212891	-23.8356399536133	5.83797359466553	-0.0126931173726916	-0.0201606266200542	-0.0143164889886975	-0.00392691092565656	NaN	62.2705841064453
337	124.541168212891	-24.4849891662598	5.70810413360596	0.00191722682211548	0.00418994715437293	0.00256657530553639	0.00873538758605719	NaN	62.2705841064453
338	123.242469787598	-24.4849891662598	5.83797359466553	0.00581331877037883	0.0142548503354192	0.0168522447347641	0.00711201597005129	NaN	61.6212348937988
339	124.541168212891	-25.4590110778809	5.96784353256226	0.0230210572481155	0.0428261905908585	0.0373067259788513	0.00354059832170606	NaN	62.2705841064453
340	123.242469787598	-24.4849891662598	6.16264820098877	0.01847561635077	0.0467222817242146	0.0226963832974434	0.00581331877037883	NaN	61.6212348937988
341	125.190521240234	-25.4590110778809	5.83797359466553	0.0259431265294552	0.0373067259788513	0.0252937767654657	0.00516396993771195	NaN	62.5952606201172
342	123.891822814941	-24.1603145599365	5.83797359466553	0.0142548503354192	0.0304885655641556	0.0376313999295235	0.00776136433705688	NaN	61.9459114074707
343	122.593124389648	-24.4849891662598	5.51329946517944	0.00808603875339031	0.0152288740500808	0.0132808275520802	0.00873538758605719	NaN	61.2965621948242
344	122.593124389648	-23.8356399536133	6.03277826309204	0.00354059832170606	0.0162028968334198	0.0162028968334198	0.00126787810586393	NaN	61.2965621948242
345	123.242469787598	-24.4849891662598	5.96784353256226	-0.00879702530801296	0.011982130818069	0.00418994715437293	0.00451462110504508	NaN	61.6212348937988
346	125.839866638184	-25.4590110778809	5.90290880203247	0.00516396993771195	0.0123068047687411	0.00581331877037883	-0.00782300252467394	NaN	62.9199333190918
347	125.839866638184	-25.1343383789063	5.83797359466553	-0.000680167751852423	-0.00230353930965066	-0.00132951640989631	0.01100810803473	NaN	62.9199333190918
348	122.593124389648	-24.1603145599365	5.77303886413574	-0.00912170019000769	-0.0347709693014622	-0.0126931173726916	0.00418994715437293	NaN	61.2965621948242
349	125.190521240234	-24.809663772583	5.77303886413574	-0.0363943427801132	-0.0399657599627972	-0.0350956469774246	-3.08191010844894e-05	NaN	62.5952606201172
350	123.891822814941	-25.4590110778809	6.03277826309204	-0.043212503194809	-0.0373683646321297	-0.0383423902094364	-0.00425158534198999	NaN	61.9459114074707
351	125.839866638184	-25.7836856842041	6.22758293151855	-0.03444629535079	-0.0406151078641415	-0.03444629535079	-0.0100957229733467	NaN	62.9199333190918
352	123.891822814941	-24.4849891662598	6.68212699890137	-0.0311995539814234	-0.032173577696085	-0.0211346503347158	0.000618529506027699	NaN	61.9459114074707
353	123.891822814941	-23.8356399536133	5.77303886413574	-0.0136671401560307	-0.0130177913233638	-0.0123684434220195	-0.000355493422830477	NaN	61.9459114074707
354	123.891822814941	-25.4590110778809	6.09771347045898	-0.0133424662053585	-0.00782300252467394	-0.0182125810533762	-0.00490093370899558	NaN	61.9459114074707
355	125.839866638184	-24.1603145599365	6.16264820098877	-0.00555028254166245	-0.0146411629393697	-0.00977104809135199	-0.0107450718060136	NaN	62.9199333190918
356	125.190521240234	-24.809663772583	5.96784353256226	-0.0100957229733467	-0.0100957229733467	-0.00977104809135199	-0.00425158534198999	NaN	62.5952606201172
357	125.839866638184	-24.4849891662598	6.74706172943115	0.00256657530553639	-0.0143164889886975	0.00289124972186983	0.000293855206109583	NaN	62.9199333190918
358	125.839866638184	-24.4849891662598	5.64316940307617	0.00808603875339031	0.0304885655641556	0.0226963832974434	0.00159255252219737	NaN	62.9199333190918
359	126.489219665527	-25.4590110778809	5.77303886413574	0.0262678004801273	0.0460729338228703	0.0321119390428066	-0.00652430532500148	NaN	63.2446098327637
360	125.839866638184	-24.4849891662598	5.70810413360596	0.0324366129934788	0.0412028171122074	0.0389300994575024	0.00548864435404539	NaN	62.9199333190918
361	127.138565063477	-25.4590110778809	5.77303886413574	0.0265924744307995	0.0395794473588467	0.013930176384747	-3.08191010844894e-05	NaN	63.5692825317383
362	125.839866638184	-24.1603145599365	5.96784353256226	0.01847561635077	0.0278911720961332	0.0230210572481155	0.00386527273803949	NaN	62.9199333190918
363	125.190521240234	-24.4849891662598	6.8119969367981	0.0162028968334198	0.0191249661147594	0.0152288740500808	-0.00165419070981443	NaN	62.5952606201172
364	124.541168212891	-24.1603145599365	6.48732233047485	0.0230210572481155	0.0126314787194133	0.00970941036939621	0.00289124972186983	NaN	62.2705841064453
365	125.190521240234	-24.4849891662598	5.77303886413574	0.0113327819854021	0.0155535480007529	0.000943203864153475	-0.00197886489331722	NaN	62.5952606201172
366	126.489219665527	-24.809663772583	5.90290880203247	0.0100340843200684	0.00678734155371785	0.0123068047687411	-0.00360223650932312	NaN	63.2446098327637
367	126.489219665527	-25.7836856842041	5.90290880203247	0.0136055024340749	-3.08191010844894e-05	0.0123068047687411	0.00938473641872406	NaN	63.2446098327637
368	124.541168212891	-24.4849891662598	5.70810413360596	0.0233457311987877	-0.00977104809135199	0.0103587592020631	0.00678734155371785	NaN	62.2705841064453
369	125.190521240234	-24.809663772583	5.70810413360596	0.0132808275520802	-0.043212503194809	0.00711201597005129	0.000618529506027699	NaN	62.5952606201172
370	125.190521240234	-25.7836856842041	6.03277826309204	-0.0139918150380254	-0.0370436906814575	-0.039641086012125	-0.00684897974133492	NaN	62.5952606201172
371	127.787910461426	-26.1083602905273	5.96784353256226	-0.0318489037454128	-0.03444629535079	-0.0409397818148136	-0.0110697457566857	NaN	63.8939552307129
372	124.541168212891	-25.4590110778809	5.90290880203247	-0.0302255302667618	-0.02697878703475	-0.0237320438027382	-0.000355493422830477	NaN	62.2705841064453
373	125.190521240234	-25.4590110778809	5.90290880203247	-0.0117190945893526	-0.028926832601428	-0.0240567177534103	0.00613799272105098	NaN	62.5952606201172
374	125.839866638184	-26.7577095031738	6.5522575378418	-0.017887907102704	-0.0162645354866982	-0.0120437685400248	-0.00327756232582033	NaN	62.9199333190918
375	124.541168212891	-26.1083602905273	5.90290880203247	-0.0175632312893867	-0.0133424662053585	-0.0237320438027382	-0.0026282137259841	NaN	62.2705841064453
376	124.541168212891	-26.1083602905273	5.70810413360596	-0.0126931173726916	-0.00327756232582033	-0.0107450718060136	-0.00425158534198999	NaN	62.2705841064453
377	125.839866638184	-25.4590110778809	5.57823419570923	-0.00392691092565656	-0.00652430532500148	-0.00327756232582033	-0.00782300252467394	NaN	62.9199333190918
378	123.891822814941	-26.1083602905273	5.83797359466553	0.013930176384747	0.0168522447347641	0.0188002903014421	0.0022419011220336	NaN	61.9459114074707
379	127.787910461426	-26.4330348968506	6.03277826309204	0.0314625911414623	0.0340599827468395	0.0334106348454952	-0.00619963090866804	NaN	63.8939552307129
380	125.190521240234	-25.7836856842041	6.22758293151855	0.0249691028147936	0.0334106348454952	0.0213976856321096	-0.00295288790948689	NaN	62.5952606201172
381	127.138565063477	-26.4330348968506	6.03277826309204	0.0285405199974775	0.0314625911414623	0.0438002124428749	0.00289124972186983	NaN	63.5692825317383
382	127.138565063477	-26.1083602905273	5.83797359466553	0.0223717093467712	0.0243197549134493	0.0194496400654316	0.00678734155371785	NaN	63.5692825317383
383	124.541168212891	-25.1343383789063	5.70810413360596	0.0178262684494257	0.0100340843200684	0.0217223595827818	0.00678734155371785	NaN	62.2705841064453
384	125.839866638184	-25.4590110778809	5.90290880203247	0.0194496400654316	0.00970941036939621	0.0100340843200684	-0.000355493422830477	NaN	62.9199333190918
385	125.190521240234	-25.1343383789063	6.03277826309204	0.00354059832170606	0.00613799272105098	0.00516396993771195	0.000943203864153475	NaN	62.5952606201172
386	126.489219665527	-26.1083602905273	6.94186639785767	0.0022419011220336	0.00873538758605719	-0.00360223650932312	-0.00944637414067984	NaN	63.2446098327637
387	127.138565063477	-26.1083602905273	5.90290880203247	-0.000355493422830477	0.00159255252219737	0.000293855206109583	0.00418994715437293	NaN	63.5692825317383
388	124.541168212891	-24.4849891662598	5.70810413360596	-0.00457625929266214	-0.0282774847000837	-0.0279528107494116	0.00548864435404539	NaN	62.2705841064453
389	125.839866638184	-24.809663772583	5.83797359466553	-0.0341216214001179	-0.0493813157081604	-0.0425631552934647	-0.00912170019000769	NaN	62.9199333190918
390	125.839866638184	-26.1083602905273	6.09771347045898	-0.0354203209280968	-0.0279528107494116	-0.0419138073921204	-0.00457625929266214	NaN	62.9199333190918
391	127.138565063477	-25.4590110778809	6.09771347045898	-0.0334722734987736	-0.032173577696085	-0.0383423902094364	-0.00977104809135199	NaN	63.5692825317383
392	126.489219665527	-24.4849891662598	6.09771347045898	-0.0146411629393697	-0.0273034609854221	-0.0263294391334057	-0.000680167751852423	NaN	63.2446098327637
393	125.839866638184	-24.1603145599365	5.96784353256226	-0.0195112787187099	-0.0120437685400248	-0.0191866029053926	-0.00165419070981443	NaN	62.9199333190918
394	126.489219665527	-25.7836856842041	6.03277826309204	-0.0100957229733467	-0.0126931173726916	-0.0107450718060136	0.00289124972186983	NaN	63.2446098327637
395	127.138565063477	-25.4590110778809	6.09771347045898	-0.0165892094373703	-0.00749832857400179	-0.0204853005707264	-0.00782300252467394	NaN	63.5692825317383
396	124.541168212891	-24.4849891662598	6.09771347045898	-0.00197886489331722	-0.0149658378213644	-0.00230353930965066	-0.00165419070981443	NaN	62.2705841064453
397	123.891822814941	-23.8356399536133	5.96784353256226	-0.00392691092565656	-0.0100957229733467	-0.00295288790948689	0.00159255252219737	NaN	61.9459114074707
398	125.190521240234	-24.1603145599365	5.77303886413574	0.0152288740500808	0.0149041991680861	0.0171769186854362	0.011982130818069	NaN	62.5952606201172
399	126.489219665527	-24.809663772583	5.70810413360596	0.0262678004801273	0.0425015166401863	0.0434755384922028	0.00613799272105098	NaN	63.2446098327637
400	125.839866638184	-24.4849891662598	5.77303886413574	0.031137915328145	0.0376313999295235	0.0460729338228703	-0.00522560812532902	NaN	62.9199333190918
401	127.138565063477	-25.4590110778809	5.83797359466553	0.0285405199974775	0.0392547734081745	0.01847561635077	-0.00944637414067984	NaN	63.5692825317383
402	127.138565063477	-25.4590110778809	5.44836473464966	0.0226963832974434	0.0200989879667759	0.0334106348454952	0.0022419011220336	NaN	63.5692825317383
403	125.839866638184	-23.8356399536133	5.64316940307617	0.0239950809627771	0.0249691028147936	0.0168522447347641	0.00191722682211548	NaN	62.9199333190918
404	126.489219665527	-24.4849891662598	5.38343000411987	0.00743668992072344	0.0126314787194133	0.00970941036939621	-0.00230353930965066	NaN	63.2446098327637
405	127.138565063477	-23.8356399536133	5.31849479675293	0.00613799272105098	0.0142548503354192	-0.00879702530801296	-0.0113944197073579	NaN	63.5692825317383
406	127.787910461426	-26.1083602905273	5.77303886413574	0.00646266713738441	0.0103587592020631	-0.00944637414067984	-0.00360223650932312	NaN	63.8939552307129
407	127.787910461426	-25.1343383789063	5.90290880203247	0.00841071270406246	0.00418994715437293	0.00191722682211548	0.00321592413820326	NaN	63.8939552307129
408	125.839866638184	-24.809663772583	5.77303886413574	-0.00165419070981443	-0.00944637414067984	-0.0331475995481014	0.00483929552137852	NaN	62.9199333190918
409	126.489219665527	-23.8356399536133	5.83797359466553	-0.02697878703475	-0.0367190167307854	-0.0487319678068161	-0.0026282137259841	NaN	63.2446098327637
410	125.839866638184	-25.7836856842041	5.77303886413574	-0.0373683646321297	-0.0292515084147453	-0.0454852245748043	-0.00360223650932312	NaN	62.9199333190918
411	126.489219665527	-25.1343383789063	5.31849479675293	-0.0263294391334057	-0.0299008563160896	-0.0399657599627972	-0.00392691092565656	NaN	63.2446098327637
412	125.839866638184	-24.4849891662598	5.70810413360596	-0.0191866029053926	-0.0211346503347158	-0.0188619289547205	0.00613799272105098	NaN	62.9199333190918
413	126.489219665527	-24.4849891662598	5.90290880203247	-0.0156151866540313	-0.0165892094373703	-0.0260047651827335	-0.000355493422830477	NaN	63.2446098327637
414	127.787910461426	-25.7836856842041	6.16264820098877	-0.0152905117720366	-0.0126931173726916	-0.0120437685400248	-0.00165419070981443	NaN	63.8939552307129
415	125.839866638184	-24.809663772583	6.48732233047485	-0.00944637414067984	-0.00749832857400179	-0.0100957229733467	-0.000355493422830477	NaN	62.9199333190918
416	125.190521240234	-24.1603145599365	5.83797359466553	-0.00912170019000769	-0.000355493422830477	-0.00944637414067984	0.00321592413820326	NaN	62.5952606201172
417	124.541168212891	-24.1603145599365	5.57823419570923	0.00289124972186983	-0.017887907102704	-0.00327756232582033	-0.0026282137259841	NaN	62.2705841064453
418	125.839866638184	-24.4849891662598	5.70810413360596	0.0191249661147594	0.0158782228827477	0.0207483377307653	0.000618529506027699	NaN	62.9199333190918
419	127.787910461426	-25.7836856842041	5.83797359466553	0.0249691028147936	0.0373067259788513	0.0334106348454952	-0.00782300252467394	NaN	63.8939552307129
420	126.489219665527	-24.809663772583	6.16264820098877	0.0269171483814716	0.045423585921526	0.0158782228827477	-0.00555028254166245	NaN	63.2446098327637
421	127.787910461426	-25.1343383789063	6.09771347045898	0.0259431265294552	0.041852168738842	0.0379560738801956	0.000293855206109583	NaN	63.8939552307129
422	127.138565063477	-25.1343383789063	5.64316940307617	0.0259431265294552	0.0330859608948231	0.0282158460468054	0.00483929552137852	NaN	63.5692825317383
423	125.839866638184	-24.4849891662598	5.70810413360596	0.0175015944987535	0.0191249661147594	0.0171769186854362	-0.00197886489331722	NaN	62.9199333190918
424	125.190521240234	-24.809663772583	5.83797359466553	0.00646266713738441	0.00938473641872406	0.00711201597005129	0.00451462110504508	NaN	62.5952606201172
425	123.891822814941	-24.1603145599365	5.83797359466553	-0.00457625929266214	0.0200989879667759	0.0022419011220336	-0.00912170019000769	NaN	61.9459114074707
426	125.839866638184	-25.4590110778809	6.29251766204834	0.00159255252219737	0.00743668992072344	-0.000355493422830477	0.00646266713738441	NaN	62.9199333190918
427	124.541168212891	-25.4590110778809	5.90290880203247	-0.00132951640989631	0.00483929552137852	0.00548864435404539	-0.00100484199356288	NaN	62.2705841064453
428	124.541168212891	-24.4849891662598	5.51329946517944	-0.0188619289547205	-0.0250307414680719	-0.0208099745213985	0.00548864435404539	NaN	62.2705841064453
429	123.242469787598	-24.4849891662598	5.31849479675293	-0.0311995539814234	-0.0402904339134693	-0.0354203209280968	-0.00197886489331722	NaN	61.6212348937988
430	123.891822814941	-26.1083602905273	6.09771347045898	-0.0467839203774929	-0.0318489037454128	-0.0422384813427925	-3.08191010844894e-05	NaN	61.9459114074707
431	123.891822814941	-24.4849891662598	5.96784353256226	-0.0273034609854221	-0.0399657599627972	-0.0360696688294411	0.00126787810586393	NaN	61.9459114074707
432	122.593124389648	-25.4590110778809	6.16264820098877	-0.0292515084147453	-0.0279528107494116	-0.0282774847000837	0.00678734155371785	NaN	61.2965621948242
433	123.242469787598	-25.1343383789063	5.83797359466553	-0.0237320438027382	-0.00912170019000769	-0.00717365415766835	-0.00197886489331722	NaN	61.6212348937988
434	124.541168212891	-26.1083602905273	5.90290880203247	-0.0139918150380254	-0.00490093370899558	-0.017887907102704	-0.00165419070981443	NaN	62.2705841064453
435	124.541168212891	-25.1343383789063	5.70810413360596	-0.0165892094373703	0.000293855206109583	-0.0117190945893526	-0.00782300252467394	NaN	62.2705841064453
436	125.190521240234	-25.7836856842041	5.77303886413574	-0.0143164889886975	0.00841071270406246	-0.0130177913233638	-0.00879702530801296	NaN	62.5952606201172
437	123.891822814941	-23.8356399536133	5.51329946517944	-0.00749832857400179	-0.0026282137259841	-0.00327756232582033	-3.08191010844894e-05	NaN	61.9459114074707
438	125.190521240234	-24.4849891662598	6.16264820098877	0.000293855206109583	0.0165275707840919	0.00678734155371785	0.00159255252219737	NaN	62.5952606201172
439	127.138565063477	-25.4590110778809	5.77303886413574	0.0278911720961332	0.0441248863935471	0.0506183728575706	-0.00749832857400179	NaN	63.5692825317383
440	123.891822814941	-24.809663772583	5.96784353256226	0.0272418223321438	0.0434755384922028	0.0155535480007529	-0.00457625929266214	NaN	61.9459114074707
441	127.138565063477	-24.809663772583	5.96784353256226	0.0262678004801273	0.0389300994575024	0.0220470335334539	-0.00360223650932312	NaN	63.5692825317383
442	127.787910461426	-24.809663772583	5.64316940307617	0.0233457311987877	0.0282158460468054	0.0347093306481838	0.00970941036939621	NaN	63.8939552307129
443	125.839866638184	-23.8356399536133	5.96784353256226	0.0210730116814375	0.0220470335334539	0.0217223595827818	0.00646266713738441	NaN	62.9199333190918
444	126.489219665527	-24.809663772583	6.03277826309204	0.00711201597005129	0.0191249661147594	0.00906006153672934	-0.0026282137259841	NaN	63.2446098327637
445	125.839866638184	-24.1603145599365	5.51329946517944	0.00321592413820326	0.01100810803473	0.00191722682211548	-0.00847235135734081	NaN	62.9199333190918
446	126.489219665527	-26.1083602905273	5.96784353256226	0.00711201597005129	0.00906006153672934	0.000943203864153475	-0.00197886489331722	NaN	63.2446098327637
447	127.138565063477	-25.4590110778809	5.96784353256226	0.00613799272105098	0.00613799272105098	0.00743668992072344	0.00646266713738441	NaN	63.5692825317383
448	125.839866638184	-24.809663772583	5.90290880203247	0.00256657530553639	-0.0182125810533762	-0.0165892094373703	0.00483929552137852	NaN	62.9199333190918
449	125.190521240234	-24.809663772583	6.03277826309204	-0.0305502042174339	-0.0412644557654858	-0.0419138073921204	0.00386527273803949	NaN	62.5952606201172
450	127.138565063477	-26.4330348968506	6.35745286941528	-0.0373683646321297	-0.0415891297161579	-0.0409397818148136	-0.00425158534198999	NaN	63.5692825317383
451	125.190521240234	-25.1343383789063	5.64316940307617	-0.03444629535079	-0.0477579422295094	-0.0302255302667618	-0.0026282137259841	NaN	62.5952606201172
452	125.190521240234	-25.4590110778809	5.90290880203247	-0.0266541130840778	-0.0357449948787689	-0.0263294391334057	-0.00132951640989631	NaN	62.5952606201172
453	127.787910461426	-26.7577095031738	5.83797359466553	-0.0175632312893867	-0.0237320438027382	-0.0152905117720366	-0.000355493422830477	NaN	63.8939552307129
454	127.787910461426	-27.0823841094971	6.22758293151855	-0.00522560812532902	-0.0107450718060136	-0.00749832857400179	-0.00425158534198999	NaN	63.8939552307129
455	127.138565063477	-26.7577095031738	6.03277826309204	-0.0107450718060136	-0.0182125810533762	-0.0156151866540313	0.000293855206109583	NaN	63.5692825317383
456	128.437255859375	-27.0823841094971	5.77303886413574	-0.00879702530801296	-0.0126931173726916	-0.00652430532500148	-0.00782300252467394	NaN	64.2186279296875
457	124.541168212891	-25.7836856842041	5.44836473464966	-0.00717365415766835	-0.00879702530801296	-0.00944637414067984	-3.08191010844894e-05	NaN	62.2705841064453
458	126.489219665527	-25.7836856842041	5.44836473464966	-0.00392691092565656	0.0158782228827477	0.0145795252174139	0.00548864435404539	NaN	63.2446098327637
459	126.489219665527	-24.809663772583	5.31849479675293	0.0301638916134834	0.0457482598721981	0.0707481801509857	-0.00912170019000769	NaN	63.2446098327637
460	127.138565063477	-26.4330348968506	5.83797359466553	0.01847561635077	0.040228795260191	0.01847561635077	0.000618529506027699	NaN	63.5692825317383
461	127.138565063477	-25.7836856842041	6.09771347045898	0.0223717093467712	0.040228795260191	0.040228795260191	0.00256657530553639	NaN	63.5692825317383
462	126.489219665527	-25.7836856842041	5.31849479675293	0.0223717093467712	0.0191249661147594	0.0249691028147936	0.00354059832170606	NaN	63.2446098327637
463	126.489219665527	-24.4849891662598	5.51329946517944	0.01847561635077	0.0188002903014421	0.0132808275520802	0.0123068047687411	NaN	63.2446098327637
464	125.839866638184	-24.4849891662598	5.64316940307617	0.0126314787194133	0.0152288740500808	0.00581331877037883	0.00418994715437293	NaN	62.9199333190918
465	124.541168212891	-23.8356399536133	5.44836473464966	-0.00132951640989631	0.00938473641872406	0.000943203864153475	-0.00327756232582033	NaN	62.2705841064453
466	127.787910461426	-24.809663772583	6.03277826309204	0.00776136433705688	0.00938473641872406	0.00159255252219737	0.00386527273803949	NaN	63.8939552307129
467	127.138565063477	-25.7836856842041	5.83797359466553	-0.000355493422830477	0.00776136433705688	0.00613799272105098	0.0022419011220336	NaN	63.5692825317383
468	127.138565063477	-24.4849891662598	5.64316940307617	-0.00652430532500148	0.0116574559360743	-0.0221086721867323	0.0022419011220336	NaN	63.5692825317383
469	125.839866638184	-24.1603145599365	5.38343000411987	-0.0256800893694162	0.0145795252174139	-0.0419138073921204	-0.00230353930965066	NaN	62.9199333190918
470	127.787910461426	-25.1343383789063	5.64316940307617	-0.0308748781681061	0.0100340843200684	-0.0458098985254765	-0.0026282137259841	NaN	63.8939552307129
471	124.541168212891	-24.1603145599365	5.90290880203247	-0.0347709693014622	0.013930176384747	-0.0389917381107807	-3.08191010844894e-05	NaN	62.2705841064453
472	126.489219665527	-25.7836856842041	6.09771347045898	-0.0250307414680719	-0.0146411629393697	-0.0263294391334057	0.00256657530553639	NaN	63.2446098327637
473	126.489219665527	-25.7836856842041	5.90290880203247	-0.0165892094373703	-0.0282774847000837	-0.017887907102704	0.00581331877037883	NaN	63.2446098327637
474	127.138565063477	-25.7836856842041	5.70810413360596	-0.0130177913233638	-0.0126931173726916	-0.0172385573387146	-0.00425158534198999	NaN	63.5692825317383
475	126.489219665527	-25.1343383789063	5.90290880203247	-0.0117190945893526	-0.00879702530801296	-0.0221086721867323	-0.000680167751852423	NaN	63.2446098327637
476	126.489219665527	-25.4590110778809	5.83797359466553	-0.00555028254166245	-0.00425158534198999	-0.0133424662053585	-0.00522560812532902	NaN	63.2446098327637
477	125.190521240234	-24.809663772583	5.83797359466553	-0.00619963090866804	-0.0026282137259841	-0.00652430532500148	-0.00230353930965066	NaN	62.5952606201172
478	125.839866638184	-24.4849891662598	6.03277826309204	0.0100340843200684	0.0175015944987535	0.0158782228827477	-0.00197886489331722	NaN	62.9199333190918
479	125.190521240234	-24.1603145599365	5.44836473464966	0.0308132413774729	0.0463976077735424	0.0415274947881699	-3.08191010844894e-05	NaN	62.5952606201172
480	128.437255859375	-25.4590110778809	5.57823419570923	0.0233457311987877	0.0428261905908585	0.0343846566975117	-0.00749832857400179	NaN	64.2186279296875
481	126.489219665527	-25.1343383789063	5.12369012832642	0.031137915328145	0.0389300994575024	0.0217223595827818	0.000943203864153475	NaN	63.2446098327637
482	126.489219665527	-24.1603145599365	5.57823419570923	0.0272418223321438	0.0226963832974434	0.0327612869441509	0.00581331877037883	NaN	63.2446098327637
483	125.839866638184	-24.809663772583	5.64316940307617	0.0194496400654316	0.0181509424000978	0.0168522447347641	0.00841071270406246	NaN	62.9199333190918
484	125.190521240234	-24.4849891662598	6.42238759994507	0.0132808275520802	0.00711201597005129	0.00289124972186983	0.00126787810586393	NaN	62.5952606201172
485	124.541168212891	-24.1603145599365	5.44836473464966	-0.00165419070981443	0.013930176384747	0.00159255252219737	-0.00425158534198999	NaN	62.2705841064453
486	126.489219665527	-24.809663772583	5.31849479675293	0.00321592413820326	0.00646266713738441	0.00126787810586393	0.00906006153672934	NaN	63.2446098327637
487	125.839866638184	-25.1343383789063	5.51329946517944	0.0197743140161037	0.000293855206109583	0.0022419011220336	0.00841071270406246	NaN	62.9199333190918
488	125.839866638184	-26.1083602905273	5.96784353256226	-0.00879702530801296	-0.0337969474494457	-0.0159398596733809	0.00191722682211548	NaN	62.9199333190918
489	125.190521240234	-24.1603145599365	5.96784353256226	-0.0211346503347158	-0.0441865250468254	-0.0428878292441368	0.000943203864153475	NaN	62.5952606201172
490	128.437255859375	-25.7836856842041	6.09771347045898	-0.0350956469774246	-0.039641086012125	-0.0438618510961533	-0.00230353930965066	NaN	64.2186279296875
491	125.190521240234	-24.1603145599365	5.38343000411987	-0.028926832601428	-0.0445111989974976	-0.0409397818148136	0.00159255252219737	NaN	62.5952606201172
492	126.489219665527	-25.7836856842041	5.64316940307617	-0.0260047651827335	-0.0302255302667618	-0.0204853005707264	0.00938473641872406	NaN	63.2446098327637
493	126.489219665527	-25.4590110778809	5.90290880203247	-0.00360223650932312	-0.021459324285388	-0.0227580219507217	0.00256657530553639	NaN	63.2446098327637
494	127.138565063477	-25.7836856842041	5.77303886413574	-0.0133424662053585	-0.00490093370899558	-0.0104203969240189	-0.00360223650932312	NaN	63.5692825317383
495	126.489219665527	-25.4590110778809	6.22758293151855	-0.0139918150380254	-0.0165892094373703	-0.0143164889886975	-0.00295288790948689	NaN	63.2446098327637
496	127.138565063477	-25.4590110778809	5.96784353256226	-0.0026282137259841	-0.00717365415766835	-0.0165892094373703	-0.00295288790948689	NaN	63.5692825317383
497	125.839866638184	-24.809663772583	5.83797359466553	-0.00555028254166245	-0.00327756232582033	0.00711201597005129	-0.00165419070981443	NaN	62.9199333190918
498	126.489219665527	-25.1343383789063	5.70810413360596	0.0123068047687411	0.0152288740500808	0.0145795252174139	0.00256657530553639	NaN	63.2446098327637
499	124.541168212891	-24.4849891662598	5.51329946517944	0.0301638916134834	0.0444495603442192	0.0330859608948231	0.000618529506027699	NaN	62.2705841064453
500	127.138565063477	-25.4590110778809	5.90290880203247	0.0347093306481838	0.0392547734081745	0.0197743140161037	-0.00360223650932312	NaN	63.5692825317383
501	125.839866638184	-24.1603145599365	5.83797359466553	0.0304885655641556	0.0373067259788513	0.029189869761467	-0.00847235135734081	NaN	62.9199333190918
502	125.190521240234	-24.4849891662598	5.57823419570923	0.0269171483814716	0.0217223595827818	0.0275664981454611	0.00711201597005129	NaN	62.5952606201172
503	124.541168212891	-24.809663772583	5.90290880203247	0.0155535480007529	0.0210730116814375	0.0236704051494598	0.00451462110504508	NaN	62.2705841064453
504	125.839866638184	-24.809663772583	5.77303886413574	0.0200989879667759	0.01847561635077	0.00646266713738441	0.00191722682211548	NaN	62.9199333190918
505	124.541168212891	-24.4849891662598	5.77303886413574	-0.00230353930965066	0.00256657530553639	0.00743668992072344	-0.00295288790948689	NaN	62.2705841064453
506	125.190521240234	-24.1603145599365	5.57823419570923	-0.00490093370899558	0.00743668992072344	0.00256657530553639	-0.00457625929266214	NaN	62.5952606201172
507	125.839866638184	-25.7836856842041	6.16264820098877	-0.00132951640989631	0.000943203864153475	0.00321592413820326	0.00873538758605719	NaN	62.9199333190918
508	125.190521240234	-26.1083602905273	5.83797359466553	-0.0143164889886975	-0.0256800893694162	-0.023407369852066	0.00906006153672934	NaN	62.5952606201172
509	122.593124389648	-24.809663772583	5.90290880203247	-0.0341216214001179	-0.0337969474494457	-0.0360696688294411	0.00808603875339031	NaN	61.2965621948242
510	124.541168212891	-25.7836856842041	5.83797359466553	-0.0415891297161579	-0.0373683646321297	-0.0399657599627972	0.000943203864153475	NaN	62.2705841064453
511	122.593124389648	-24.4849891662598	5.96784353256226	-0.0383423902094364	-0.0399657599627972	-0.0422384813427925	0.00418994715437293	NaN	61.2965621948242
512	125.190521240234	-26.1083602905273	6.22758293151855	-0.0211346503347158	-0.0273034609854221	-0.0247060675173998	0.00159255252219737	NaN	62.5952606201172
513	124.541168212891	-25.4590110778809	5.96784353256226	-0.0224333461374044	-0.023407369852066	-0.0256800893694162	0.00289124972186983	NaN	62.2705841064453
514	123.242469787598	-24.809663772583	5.70810413360596	-0.0123684434220195	-0.0110697457566857	-0.00652430532500148	0.00289124972186983	NaN	61.6212348937988
515	122.593124389648	-24.1603145599365	5.70810413360596	-0.0165892094373703	-0.0139918150380254	-0.0123684434220195	-0.00587495695799589	NaN	61.2965621948242
516	123.242469787598	-26.1083602905273	5.83797359466553	-0.0139918150380254	-0.0201606266200542	-0.00879702530801296	0.000943203864153475	NaN	61.6212348937988
517	123.891822814941	-25.7836856842041	5.96784353256226	-0.0117190945893526	0.0022419011220336	0.00418994715437293	0.00191722682211548	NaN	61.9459114074707
518	123.891822814941	-25.4590110778809	6.35745286941528	0.00256657530553639	0.0230210572481155	0.0243197549134493	-0.000355493422830477	NaN	61.9459114074707
519	122.593124389648	-24.809663772583	5.77303886413574	0.0347093306481838	0.0574365332722664	0.0405534692108631	0.00418994715437293	NaN	61.2965621948242
520	124.541168212891	-26.1083602905273	5.77303886413574	0.0181509424000978	0.0486703291535378	0.0259431265294552	-0.00100484199356288	NaN	62.2705841064453
521	123.891822814941	-24.4849891662598	5.77303886413574	0.0226963832974434	0.0512677207589149	0.020423661917448	0.000618529506027699	NaN	61.9459114074707
522	123.891822814941	-24.4849891662598	5.83797359466553	0.0207483377307653	0.036657378077507	0.0226963832974434	0.00970941036939621	NaN	61.9459114074707
523	123.891822814941	-25.1343383789063	5.83797359466553	0.00191722682211548	0.0188002903014421	0.012956153601408	0.0123068047687411	NaN	61.9459114074707
524	123.891822814941	-24.4849891662598	5.96784353256226	-0.00814767740666866	0.0226963832974434	0.0100340843200684	0.00159255252219737	NaN	61.9459114074707
525	123.242469787598	-24.1603145599365	5.64316940307617	-0.00197886489331722	0.01100810803473	0.00483929552137852	-0.00392691092565656	NaN	61.6212348937988
526	123.891822814941	-24.1603145599365	5.64316940307617	-0.00197886489331722	0.0149041991680861	-0.00327756232582033	-0.000355493422830477	NaN	61.9459114074707
527	125.839866638184	-25.7836856842041	5.77303886413574	0.00191722682211548	0.00386527273803949	0.0106834331527352	-0.000355493422830477	NaN	62.9199333190918
528	127.138565063477	-25.7836856842041	5.70810413360596	-0.0146411629393697	-0.0243813935667276	-0.0217839982360601	-0.0026282137259841	NaN	63.5692825317383
529	126.489219665527	-25.7836856842041	5.90290880203247	-0.0376930385828018	-0.0639916583895683	-0.0487319678068161	0.000618529506027699	NaN	63.2446098327637
530	124.541168212891	-24.4849891662598	5.83797359466553	-0.0337969474494457	-0.0730825439095497	-0.039641086012125	-0.0107450718060136	NaN	62.2705841064453
531	125.190521240234	-25.1343383789063	5.70810413360596	-0.0318489037454128	-0.0808747261762619	-0.0367190167307854	-0.00619963090866804	NaN	62.5952606201172
532	127.138565063477	-25.7836856842041	5.64316940307617	-0.021459324285388	-0.073731891810894	-0.0286021586507559	0.0022419011220336	NaN	63.5692825317383
533	125.839866638184	-24.1603145599365	5.51329946517944	-0.0165892094373703	-0.0324982516467571	-0.0139918150380254	0.00451462110504508	NaN	62.9199333190918
534	124.541168212891	-25.1343383789063	5.77303886413574	-0.00749832857400179	0.00841071270406246	-0.0123684434220195	-0.000680167751852423	NaN	62.2705841064453
535	124.541168212891	-25.1343383789063	6.03277826309204	-0.00814767740666866	0.0220470335334539	-0.0120437685400248	-0.00684897974133492	NaN	62.2705841064453
536	125.839866638184	-25.1343383789063	6.03277826309204	-0.00717365415766835	0.00289124972186983	-0.00912170019000769	0.00548864435404539	NaN	62.9199333190918
537	126.489219665527	-25.7836856842041	5.90290880203247	0.00191722682211548	0.00191722682211548	0.00678734155371785	-0.00165419070981443	NaN	63.2446098327637
538	127.138565063477	-26.4330348968506	5.90290880203247	0.0175015944987535	0.0236704051494598	0.0230210572481155	-0.000680167751852423	NaN	63.5692825317383
539	125.190521240234	-25.1343383789063	5.77303886413574	0.0308132413774729	0.0532157681882381	0.0421768426895142	0.00289124972186983	NaN	62.5952606201172
540	125.839866638184	-27.0823841094971	6.03277826309204	0.025618452578783	0.0438002124428749	0.0457482598721981	-0.0100957229733467	NaN	62.9199333190918
541	124.541168212891	-26.1083602905273	5.96784353256226	0.025618452578783	0.0415274947881699	0.0304885655641556	-0.0026282137259841	NaN	62.2705841064453
542	124.541168212891	-26.4330348968506	5.83797359466553	0.0389300994575024	0.0265924744307995	0.045423585921526	0.00386527273803949	NaN	62.2705841064453
543	125.839866638184	-26.1083602905273	5.83797359466553	0.00483929552137852	0.0158782228827477	0.0155535480007529	-0.00165419070981443	NaN	62.9199333190918
544	125.839866638184	-26.1083602905273	5.70810413360596	0.0171769186854362	0.0142548503354192	0.0113327819854021	0.000618529506027699	NaN	62.9199333190918
545	124.541168212891	-26.1083602905273	5.83797359466553	0.0022419011220336	0.00191722682211548	0.00451462110504508	0.00191722682211548	NaN	62.2705841064453
546	125.839866638184	-26.4330348968506	5.90290880203247	-3.08191010844894e-05	0.00711201597005129	0.00386527273803949	-0.00684897974133492	NaN	62.9199333190918
547	127.138565063477	-27.0823841094971	6.16264820098877	0.00776136433705688	-0.00230353930965066	0.00516396993771195	0.012956153601408	NaN	63.5692825317383
548	125.839866638184	-27.0823841094971	5.77303886413574	-0.0136671401560307	-0.0126931173726916	-0.0139918150380254	-0.00197886489331722	NaN	62.9199333190918
549	126.489219665527	-27.7317314147949	5.96784353256226	-0.0243813935667276	-0.0497059896588326	-0.0490566417574883	0.00289124972186983	NaN	63.2446098327637
550	124.541168212891	-26.1083602905273	5.83797359466553	-0.028926832601428	-0.0386670641601086	-0.0448358729481697	-0.00490093370899558	NaN	62.2705841064453
551	125.839866638184	-27.4070568084717	6.09771347045898	-0.0256800893694162	-0.0441865250468254	-0.0428878292441368	-0.00619963090866804	NaN	62.9199333190918
552	125.839866638184	-26.4330348968506	5.90290880203247	-0.0266541130840778	-0.0250307414680719	-0.0253554154187441	0.0022419011220336	NaN	62.9199333190918
553	125.190521240234	-26.4330348968506	6.22758293151855	-0.0172385573387146	-0.017887907102704	-0.0237320438027382	-0.00425158534198999	NaN	62.5952606201172
554	124.541168212891	-25.7836856842041	5.44836473464966	-0.00522560812532902	-0.00847235135734081	-0.00684897974133492	-0.00749832857400179	NaN	62.2705841064453
555	125.190521240234	-26.4330348968506	5.57823419570923	-0.00392691092565656	-0.00619963090866804	-0.0182125810533762	-0.00619963090866804	NaN	62.5952606201172
556	124.541168212891	-25.4590110778809	5.64316940307617	-0.00749832857400179	-0.00717365415766835	-0.0149658378213644	-0.00425158534198999	NaN	62.2705841064453
557	124.541168212891	-25.7836856842041	5.90290880203247	-0.00360223650932312	-0.00457625929266214	0.0022419011220336	0.00126787810586393	NaN	62.2705841064453
558	126.489219665527	-26.4330348968506	5.83797359466553	0.011982130818069	0.0155535480007529	0.0168522447347641	0.00354059832170606	NaN	63.2446098327637
559	125.190521240234	-25.1343383789063	6.22758293151855	0.0288651939481497	0.0450989119708538	0.036657378077507	0.00646266713738441	NaN	62.5952606201172
560	127.138565063477	-26.1083602905273	5.70810413360596	0.0295145437121391	0.0317872650921345	0.0249691028147936	-0.00425158534198999	NaN	63.5692825317383
561	125.839866638184	-25.1343383789063	5.83797359466553	0.0288651939481497	0.0262678004801273	0.0441248863935471	-0.000680167751852423	NaN	62.9199333190918
562	126.489219665527	-25.1343383789063	5.70810413360596	0.0217223595827818	0.0100340843200684	0.0239950809627771	0.00711201597005129	NaN	63.2446098327637
563	126.489219665527	-26.1083602905273	6.09771347045898	0.0132808275520802	0.00906006153672934	0.0246444288641214	-0.00197886489331722	NaN	63.2446098327637
564	126.489219665527	-25.1343383789063	6.35745286941528	0.0168522447347641	0.0200989879667759	0.0149041991680861	0.00289124972186983	NaN	63.2446098327637
565	124.541168212891	-25.1343383789063	5.90290880203247	0.00548864435404539	0.0217223595827818	0.00613799272105098	-0.00132951640989631	NaN	62.2705841064453
566	125.839866638184	-24.809663772583	5.70810413360596	0.00678734155371785	0.00970941036939621	-0.00100484199356288	-0.0152905117720366	NaN	62.9199333190918
567	124.541168212891	-25.1343383789063	5.44836473464966	-0.00230353930965066	0.00321592413820326	-0.00327756232582033	0.00483929552137852	NaN	62.2705841064453
568	123.891822814941	-24.809663772583	5.44836473464966	-0.0100957229733467	-0.02697878703475	-0.0208099745213985	-0.00132951640989631	NaN	61.9459114074707
569	126.489219665527	-26.1083602905273	5.96784353256226	-0.0341216214001179	-0.0331475995481014	-0.043212503194809	0.000943203864153475	NaN	63.2446098327637
570	125.190521240234	-24.809663772583	5.77303886413574	-0.0260047651827335	-0.0393164120614529	-0.0406151078641415	-0.0100957229733467	NaN	62.5952606201172
571	126.489219665527	-26.1083602905273	5.83797359466553	-0.0412644557654858	-0.0328229255974293	-0.0357449948787689	-0.00295288790948689	NaN	63.2446098327637
572	125.190521240234	-24.809663772583	5.25356006622314	-0.0253554154187441	-0.0276281367987394	-0.02697878703475	-0.00327756232582033	NaN	62.5952606201172
573	125.190521240234	-24.809663772583	5.44836473464966	-0.0276281367987394	-0.0159398596733809	-0.0337969474494457	0.00126787810586393	NaN	62.5952606201172
574	125.839866638184	-25.4590110778809	5.51329946517944	-0.0230826959013939	-0.00717365415766835	-0.0324982516467571	-0.000355493422830477	NaN	62.9199333190918
575	125.839866638184	-26.1083602905273	6.16264820098877	-0.0156151866540313	-0.00912170019000769	-0.0263294391334057	-0.00652430532500148	NaN	62.9199333190918
576	125.190521240234	-24.1603145599365	5.77303886413574	-0.00619963090866804	0.00548864435404539	-0.00555028254166245	-0.00522560812532902	NaN	62.5952606201172
577	125.839866638184	-25.1343383789063	5.77303886413574	0.00451462110504508	0.0142548503354192	0.00159255252219737	0.000293855206109583	NaN	62.9199333190918
578	126.489219665527	-24.4849891662598	5.18862533569336	0.00938473641872406	0.0178262684494257	0.0171769186854362	-0.00197886489331722	NaN	63.2446098327637
579	127.787910461426	-26.1083602905273	5.83797359466553	0.0265924744307995	0.0532157681882381	0.0171769186854362	0.0022419011220336	NaN	63.8939552307129
580	125.839866638184	-24.4849891662598	6.35745286941528	0.0334106348454952	0.0470469556748867	0.0168522447347641	0.00354059832170606	NaN	62.9199333190918
581	125.190521240234	-25.1343383789063	5.77303886413574	0.0239950809627771	0.0431508645415306	0.0321119390428066	0.00256657530553639	NaN	62.5952606201172
582	127.787910461426	-25.7836856842041	6.16264820098877	0.0301638916134834	0.025618452578783	0.025618452578783	0.00516396993771195	NaN	63.8939552307129
583	127.787910461426	-26.4330348968506	5.77303886413574	0.0285405199974775	0.0188002903014421	0.0188002903014421	0.00970941036939621	NaN	63.8939552307129
584	127.787910461426	-25.4590110778809	5.77303886413574	0.00548864435404539	0.0171769186854362	0.00191722682211548	0.00289124972186983	NaN	63.8939552307129
585	127.787910461426	-26.7577095031738	5.96784353256226	0.00776136433705688	0.0158782228827477	0.0126314787194133	0.00483929552137852	NaN	63.8939552307129
586	125.839866638184	-24.4849891662598	5.70810413360596	0.00354059832170606	0.0103587592020631	-0.00944637414067984	-0.00197886489331722	NaN	62.9199333190918
587	124.541168212891	-25.1343383789063	5.83797359466553	0.00678734155371785	0.00354059832170606	0.00289124972186983	0.012956153601408	NaN	62.2705841064453
588	125.190521240234	-24.809663772583	5.96784353256226	-0.00555028254166245	-0.0133424662053585	-0.0182125810533762	0.0022419011220336	NaN	62.5952606201172
589	127.787910461426	-25.4590110778809	5.83797359466553	-0.0237320438027382	-0.0419138073921204	-0.0422384813427925	-0.00490093370899558	NaN	63.8939552307129
590	125.190521240234	-25.4590110778809	5.77303886413574	-0.028926832601428	-0.0367190167307854	-0.0328229255974293	-0.00295288790948689	NaN	62.5952606201172
591	126.489219665527	-26.1083602905273	5.77303886413574	-0.02697878703475	-0.0347709693014622	-0.0389917381107807	0.00483929552137852	NaN	63.2446098327637
592	125.839866638184	-24.4849891662598	5.90290880203247	-0.0159398596733809	-0.023407369852066	-0.0253554154187441	0.00483929552137852	NaN	62.9199333190918
593	125.839866638184	-26.1083602905273	6.22758293151855	-0.00847235135734081	-0.0201606266200542	-0.0172385573387146	0.00581331877037883	NaN	62.9199333190918
594	127.138565063477	-25.7836856842041	6.03277826309204	-0.00782300252467394	-0.00814767740666866	-0.00977104809135199	-0.00619963090866804	NaN	63.5692825317383
595	127.787910461426	-26.4330348968506	5.70810413360596	-0.00392691092565656	0.00256657530553639	-0.0126931173726916	0.000943203864153475	NaN	63.8939552307129
596	125.839866638184	-25.7836856842041	5.64316940307617	-0.0130177913233638	-0.017887907102704	-0.0162645354866982	-0.00425158534198999	NaN	62.9199333190918
597	124.541168212891	-25.1343383789063	5.57823419570923	0.00841071270406246	0.000293855206109583	-0.0026282137259841	-0.00652430532500148	NaN	62.2705841064453
598	123.891822814941	-24.4849891662598	5.64316940307617	0.00321592413820326	0.0223717093467712	0.0207483377307653	-0.000355493422830477	NaN	61.9459114074707
599	124.541168212891	-26.1083602905273	6.35745286941528	0.0207483377307653	0.0509430468082428	0.031137915328145	0.00386527273803949	NaN	62.2705841064453
600	123.891822814941	-24.809663772583	5.96784353256226	0.0223717093467712	0.0450989119708538	0.0473716296255589	-0.00490093370899558	NaN	61.9459114074707
601	122.593124389648	-25.4590110778809	5.96784353256226	0.0178262684494257	0.0473716296255589	0.0642546936869621	0.000293855206109583	NaN	61.2965621948242
602	124.541168212891	-25.7836856842041	5.90290880203247	0.0304885655641556	0.0275664981454611	0.0252937767654657	0.00418994715437293	NaN	62.2705841064453
603	125.190521240234	-26.4330348968506	5.77303886413574	0.00711201597005129	0.0103587592020631	0.0259431265294552	0.00321592413820326	NaN	62.5952606201172
604	123.891822814941	-26.1083602905273	6.03277826309204	-0.00327756232582033	0.0200989879667759	0.00938473641872406	-0.0026282137259841	NaN	61.9459114074707
605	123.891822814941	-26.7577095031738	6.35745286941528	-0.00100484199356288	0.0188002903014421	0.00613799272105098	-0.00132951640989631	NaN	61.9459114074707
606	121.943778991699	-24.809663772583	6.09771347045898	-0.00684897974133492	0.00970941036939621	0.00613799272105098	-0.0110697457566857	NaN	60.9718894958496
607	121.943778991699	-24.809663772583	5.90290880203247	0.00126787810586393	0.00776136433705688	-0.00457625929266214	0.00938473641872406	NaN	60.9718894958496
608	122.593124389648	-24.809663772583	5.83797359466553	-0.0133424662053585	-0.0230826959013939	-0.0217839982360601	-0.0026282137259841	NaN	61.2965621948242
609	124.541168212891	-25.1343383789063	5.83797359466553	-0.0406151078641415	-0.0337969474494457	-0.0402904339134693	-0.00555028254166245	NaN	62.2705841064453
610	126.489219665527	-25.1343383789063	6.09771347045898	-0.0370436906814575	-0.0471085943281651	-0.0389917381107807	-0.00977104809135199	NaN	63.2446098327637
611	125.839866638184	-24.4849891662598	6.16264820098877	-0.0266541130840778	-0.0399657599627972	-0.0425631552934647	-0.0110697457566857	NaN	62.9199333190918
612	123.891822814941	-24.1603145599365	5.96784353256226	-0.0240567177534103	-0.0250307414680719	-0.0227580219507217	-0.00879702530801296	NaN	61.9459114074707
613	125.839866638184	-26.1083602905273	5.96784353256226	-0.0172385573387146	-0.0188619289547205	-0.0237320438027382	-0.00360223650932312	NaN	62.9199333190918
614	126.489219665527	-25.7836856842041	5.96784353256226	-0.00847235135734081	-0.00717365415766835	-0.0110697457566857	-0.00490093370899558	NaN	63.2446098327637
615	125.839866638184	-26.1083602905273	6.03277826309204	-0.0104203969240189	-0.0113944197073579	-0.0165892094373703	-0.0110697457566857	NaN	62.9199333190918
616	126.489219665527	-25.1343383789063	5.83797359466553	-0.00749832857400179	0.000943203864153475	-0.0204853005707264	-0.00847235135734081	NaN	63.2446098327637
617	125.839866638184	-25.7836856842041	6.09771347045898	-0.00555028254166245	-0.00555028254166245	-0.0026282137259841	-0.00197886489331722	NaN	62.9199333190918
618	124.541168212891	-24.1603145599365	5.38343000411987	0.0100340843200684	0.0158782228827477	0.0188002903014421	-0.000680167751852423	NaN	62.2705841064453
619	127.138565063477	-26.1083602905273	5.90290880203247	0.0314625911414623	0.0457482598721981	0.0249691028147936	0.00678734155371785	NaN	63.5692825317383
620	125.190521240234	-24.4849891662598	6.09771347045898	0.0343846566975117	0.0395794473588467	0.0278911720961332	-0.00652430532500148	NaN	62.5952606201172
621	127.787910461426	-26.1083602905273	6.09771347045898	0.0233457311987877	0.0386054255068302	0.0207483377307653	-0.000355493422830477	NaN	63.8939552307129
622	127.138565063477	-26.1083602905273	6.03277826309204	0.0188002903014421	0.0223717093467712	0.0265924744307995	0.00483929552137852	NaN	63.5692825317383
623	126.489219665527	-25.4590110778809	5.83797359466553	0.01847561635077	0.0171769186854362	0.00678734155371785	0.0022419011220336	NaN	63.2446098327637
624	125.839866638184	-24.809663772583	5.77303886413574	0.0194496400654316	0.0213976856321096	0.0113327819854021	0.000618529506027699	NaN	62.9199333190918
625	126.489219665527	-26.4330348968506	5.77303886413574	0.00646266713738441	0.0100340843200684	0.00548864435404539	0.00938473641872406	NaN	63.2446098327637
626	126.489219665527	-26.1083602905273	5.57823419570923	-0.00165419070981443	0.00159255252219737	-0.00295288790948689	0.00256657530553639	NaN	63.2446098327637
627	127.138565063477	-26.7577095031738	5.90290880203247	0.00418994715437293	-0.00327756232582033	-0.00295288790948689	0.00938473641872406	NaN	63.5692825317383
628	125.839866638184	-26.4330348968506	5.96784353256226	-0.00457625929266214	-0.0279528107494116	-0.0146411629393697	-0.000680167751852423	NaN	62.9199333190918
629	127.138565063477	-25.4590110778809	6.03277826309204	-0.0299008563160896	-0.0448358729481697	-0.0510046854615211	0.00159255252219737	NaN	63.5692825317383
630	128.437255859375	-26.7577095031738	5.90290880203247	-0.0299008563160896	-0.0428878292441368	-0.0373683646321297	-0.00197886489331722	NaN	64.2186279296875
631	126.489219665527	-26.4330348968506	5.77303886413574	-0.0393164120614529	-0.0480826161801815	-0.0422384813427925	-0.00749832857400179	NaN	63.2446098327637
632	126.489219665527	-27.0823841094971	5.90290880203247	-0.0172385573387146	-0.0334722734987736	-0.0208099745213985	0.000943203864153475	NaN	63.2446098327637
633	127.138565063477	-27.4070568084717	6.09771347045898	-0.017887907102704	-0.0260047651827335	-0.0211346503347158	-0.00425158534198999	NaN	63.5692825317383
634	127.138565063477	-26.7577095031738	6.22758293151855	-0.0130177913233638	-0.00230353930965066	-0.00912170019000769	-0.00392691092565656	NaN	63.5692825317383
635	127.787910461426	-26.4330348968506	5.83797359466553	-0.00814767740666866	-0.0211346503347158	-0.0133424662053585	-0.00522560812532902	NaN	63.8939552307129
636	126.489219665527	-26.7577095031738	5.77303886413574	-0.00490093370899558	-0.0139918150380254	-0.0100957229733467	-0.00197886489331722	NaN	63.2446098327637
637	126.489219665527	-26.7577095031738	5.77303886413574	-3.08191010844894e-05	-0.00814767740666866	0.00159255252219737	0.00126787810586393	NaN	63.2446098327637
638	124.541168212891	-25.7836856842041	6.22758293151855	0.00776136433705688	0.00613799272105098	0.0330859608948231	0.0022419011220336	NaN	62.2705841064453
639	126.489219665527	-26.4330348968506	6.61719226837158	0.029189869761467	0.0363327041268349	0.0314625911414623	0.0022419011220336	NaN	63.2446098327637
640	125.839866638184	-26.1083602905273	6.35745286941528	0.0298392176628113	0.0447742342948914	0.0450989119708538	0.000293855206109583	NaN	62.9199333190918
641	127.138565063477	-26.4330348968506	5.96784353256226	0.0288651939481497	0.0343846566975117	0.0262678004801273	0.000618529506027699	NaN	63.5692825317383
642	125.839866638184	-24.809663772583	5.64316940307617	0.0217223595827818	0.0246444288641214	0.0343846566975117	0.00646266713738441	NaN	62.9199333190918
643	125.839866638184	-25.1343383789063	5.70810413360596	0.0233457311987877	0.0136055024340749	0.0158782228827477	0.000293855206109583	NaN	62.9199333190918
644	124.541168212891	-24.809663772583	5.77303886413574	0.0123068047687411	0.0149041991680861	0.00159255252219737	0.0132808275520802	NaN	62.2705841064453
645	125.839866638184	-24.4849891662598	5.96784353256226	0.0152288740500808	0.00873538758605719	0.00159255252219737	-0.000355493422830477	NaN	62.9199333190918
646	126.489219665527	-25.7836856842041	6.22758293151855	0.00808603875339031	0.00516396993771195	-0.00295288790948689	-0.0026282137259841	NaN	63.2446098327637
647	127.787910461426	-25.7836856842041	5.96784353256226	-0.000355493422830477	0.0100340843200684	-0.00165419070981443	0.00711201597005129	NaN	63.8939552307129
648	127.138565063477	-25.7836856842041	5.77303886413574	-0.0104203969240189	-0.0208099745213985	-0.0136671401560307	0.00646266713738441	NaN	63.5692825317383
649	126.489219665527	-24.809663772583	5.83797359466553	-0.0279528107494116	-0.0415891297161579	-0.0513293594121933	0.00191722682211548	NaN	63.2446098327637
650	126.489219665527	-25.7836856842041	5.64316940307617	-0.0376930385828018	-0.0383423902094364	-0.0406151078641415	-0.00814767740666866	NaN	63.2446098327637
651	125.190521240234	-24.4849891662598	5.90290880203247	-0.0266541130840778	-0.0376930385828018	-0.0412644557654858	-0.0100957229733467	NaN	62.5952606201172
652	127.138565063477	-25.7836856842041	6.29251766204834	-0.0260047651827335	-0.0195112787187099	-0.0156151866540313	0.00289124972186983	NaN	63.5692825317383
653	127.787910461426	-26.1083602905273	5.51329946517944	-0.0156151866540313	-0.0221086721867323	-0.0123684434220195	0.00418994715437293	NaN	63.8939552307129
654	125.190521240234	-24.4849891662598	5.70810413360596	-0.00587495695799589	-0.00425158534198999	-0.00782300252467394	0.00191722682211548	NaN	62.5952606201172
655	126.489219665527	-24.809663772583	5.44836473464966	-0.0175632312893867	-0.00425158534198999	-0.0221086721867323	-0.000355493422830477	NaN	63.2446098327637
656	125.839866638184	-25.1343383789063	5.38343000411987	-0.00717365415766835	-0.0026282137259841	-0.00847235135734081	-0.00749832857400179	NaN	62.9199333190918
657	127.138565063477	-25.7836856842041	5.96784353256226	0.000293855206109583	0.00451462110504508	0.00159255252219737	0.00483929552137852	NaN	63.5692825317383
658	126.489219665527	-25.4590110778809	5.64316940307617	0.00711201597005129	0.0207483377307653	0.0207483377307653	0.00321592413820326	NaN	63.2446098327637
659	125.839866638184	-24.4849891662598	5.38343000411987	0.0207483377307653	0.0460729338228703	0.0308132413774729	0.00191722682211548	NaN	62.9199333190918
660	125.839866638184	-26.1083602905273	5.51329946517944	0.0340599827468395	0.0502936989068985	0.0226963832974434	-0.00652430532500148	NaN	62.9199333190918
661	127.138565063477	-25.4590110778809	5.64316940307617	0.00321592413820326	0.0470469556748867	0.0191249661147594	0.00289124972186983	NaN	63.5692825317383
662	125.190521240234	-24.1603145599365	5.57823419570923	0.0149041991680861	0.0298392176628113	0.0223717093467712	0.0123068047687411	NaN	62.5952606201172
663	125.839866638184	-24.809663772583	5.83797359466553	0.0275664981454611	0.01847561635077	0.0142548503354192	0.00678734155371785	NaN	62.9199333190918
664	124.541168212891	-24.4849891662598	5.38343000411987	0.00970941036939621	0.0210730116814375	0.00841071270406246	0.00451462110504508	NaN	62.2705841064453
665	125.190521240234	-24.4849891662598	5.44836473464966	0.00191722682211548	0.0158782228827477	0.00126787810586393	0.0022419011220336	NaN	62.5952606201172
666	125.839866638184	-25.1343383789063	5.57823419570923	0.00191722682211548	0.0113327819854021	-0.000680167751852423	-0.00619963090866804	NaN	62.9199333190918
667	127.138565063477	-25.4590110778809	5.77303886413574	0.00256657530553639	0.00516396993771195	0.00581331877037883	0.00613799272105098	NaN	63.5692825317383
668	126.489219665527	-25.4590110778809	5.90290880203247	-0.00652430532500148	-0.0282774847000837	-0.0172385573387146	0.00354059832170606	NaN	63.2446098327637
669	127.138565063477	-26.1083602905273	6.29251766204834	-0.0367190167307854	-0.0412644557654858	-0.0448358729481697	-0.00230353930965066	NaN	63.5692825317383
670	125.190521240234	-24.4849891662598	5.51329946517944	-0.0399657599627972	-0.0389917381107807	-0.0393164120614529	-0.00749832857400179	NaN	62.5952606201172
671	127.787910461426	-25.1343383789063	5.90290880203247	-0.0295761823654175	-0.0399657599627972	-0.0363943427801132	-0.000680167751852423	NaN	63.8939552307129
672	127.138565063477	-24.4849891662598	5.70810413360596	-0.0188619289547205	-0.028926832601428	-0.0156151866540313	0.00386527273803949	NaN	63.5692825317383
673	126.489219665527	-24.4849891662598	5.77303886413574	-0.0133424662053585	-0.0260047651827335	-0.0156151866540313	0.00906006153672934	NaN	63.2446098327637
674	126.489219665527	-25.7836856842041	6.16264820098877	-0.0172385573387146	-0.0204853005707264	-0.0172385573387146	-0.00327756232582033	NaN	63.2446098327637
675	127.787910461426	-25.7836856842041	6.16264820098877	-0.0133424662053585	-0.0198359526693821	-0.00652430532500148	-0.00717365415766835	NaN	63.8939552307129
676	125.839866638184	-25.7836856842041	5.83797359466553	-0.0146411629393697	-0.0247060675173998	-0.0136671401560307	-0.00684897974133492	NaN	62.9199333190918
677	125.839866638184	-24.809663772583	5.64316940307617	0.000618529506027699	-0.0172385573387146	-0.00717365415766835	0.00516396993771195	NaN	62.9199333190918
678	125.190521240234	-24.1603145599365	5.64316940307617	0.0142548503354192	0.0230210572481155	0.0213976856321096	0.00548864435404539	NaN	62.5952606201172
679	125.839866638184	-24.1603145599365	5.83797359466553	0.0382807515561581	0.0541897900402546	0.0243197549134493	-0.00327756232582033	NaN	62.9199333190918
680	125.839866638184	-25.7836856842041	6.35745286941528	0.0252937767654657	0.0541897900402546	0.0347093306481838	-0.000355493422830477	NaN	62.9199333190918
681	126.489219665527	-25.4590110778809	6.03277826309204	0.0265924744307995	0.0512677207589149	0.0230210572481155	0.000618529506027699	NaN	63.2446098327637
682	125.190521240234	-24.809663772583	5.51329946517944	0.0226963832974434	0.0275664981454611	0.0213976856321096	0.0113327819854021	NaN	62.5952606201172
683	125.839866638184	-24.1603145599365	5.64316940307617	0.0194496400654316	0.0207483377307653	0.0230210572481155	0.00483929552137852	NaN	62.9199333190918
684	125.190521240234	-24.809663772583	5.64316940307617	0.00808603875339031	0.020423661917448	0.0149041991680861	0.00516396993771195	NaN	62.5952606201172
685	127.138565063477	-25.7836856842041	6.03277826309204	0.011982130818069	0.0116574559360743	0.00386527273803949	-0.00457625929266214	NaN	63.5692825317383
686	125.190521240234	-25.1343383789063	6.03277826309204	-0.00100484199356288	0.0145795252174139	0.00386527273803949	-0.00230353930965066	NaN	62.5952606201172
687	126.489219665527	-24.809663772583	5.96784353256226	0.00451462110504508	0.0022419011220336	-0.00295288790948689	-0.000680167751852423	NaN	63.2446098327637
688	123.242469787598	-24.4849891662598	5.77303886413574	-0.00684897974133492	-0.0120437685400248	-0.0126931173726916	0.0103587592020631	NaN	61.6212348937988
689	124.541168212891	-25.4590110778809	5.90290880203247	-0.0318489037454128	-0.0448358729481697	-0.0389917381107807	-0.00100484199356288	NaN	62.2705841064453
690	122.593124389648	-24.4849891662598	5.70810413360596	-0.0409397818148136	-0.0311995539814234	-0.0441865250468254	0.00354059832170606	NaN	61.2965621948242
691	125.839866638184	-24.4849891662598	5.83797359466553	-0.0357449948787689	-0.032173577696085	-0.0409397818148136	0.0022419011220336	NaN	62.9199333190918
692	121.943778991699	-24.4849891662598	6.03277826309204	-0.0324982516467571	-0.021459324285388	-0.021459324285388	-0.00165419070981443	NaN	60.9718894958496
693	125.190521240234	-26.1083602905273	6.09771347045898	-0.0224333461374044	-0.0182125810533762	-0.0165892094373703	0.00321592413820326	NaN	62.5952606201172
694	123.891822814941	-25.4590110778809	5.77303886413574	-0.0311995539814234	0.012956153601408	-0.0162645354866982	0.00126787810586393	NaN	61.9459114074707
695	124.541168212891	-24.809663772583	5.70810413360596	-0.0149658378213644	-0.0149658378213644	-0.0146411629393697	0.000943203864153475	NaN	62.2705841064453
696	123.242469787598	-25.1343383789063	5.90290880203247	-0.0224333461374044	-3.08191010844894e-05	-0.00490093370899558	-0.00879702530801296	NaN	61.6212348937988
697	124.541168212891	-25.4590110778809	6.16264820098877	-0.0100957229733467	-0.00944637414067984	-0.0026282137259841	0.00711201597005129	NaN	62.2705841064453
698	123.242469787598	-25.7836856842041	6.29251766204834	0.00841071270406246	0.0181509424000978	0.0243197549134493	0.00938473641872406	NaN	61.6212348937988
699	124.541168212891	-25.7836856842041	6.03277826309204	0.0363327041268349	0.0405534692108631	0.0376313999295235	0.00126787810586393	NaN	62.2705841064453
700	124.541168212891	-24.809663772583	5.64316940307617	0.0200989879667759	0.0457482598721981	0.0226963832974434	0.00418994715437293	NaN	62.2705841064453
701	123.891822814941	-24.809663772583	5.70810413360596	0.0278911720961332	0.041852168738842	0.0304885655641556	-0.00327756232582033	NaN	61.9459114074707
702	124.541168212891	-24.4849891662598	5.77303886413574	0.0145795252174139	0.0337353087961674	0.0314625911414623	0.00613799272105098	NaN	62.2705841064453
703	125.190521240234	-24.4849891662598	5.90290880203247	0.0210730116814375	0.0230210572481155	0.0191249661147594	0.00841071270406246	NaN	62.5952606201172
704	124.541168212891	-24.1603145599365	6.16264820098877	0.0126314787194133	0.0226963832974434	0.00970941036939621	0.00386527273803949	NaN	62.2705841064453
705	125.190521240234	-24.1603145599365	5.64316940307617	0.00873538758605719	0.0217223595827818	-3.08191010844894e-05	0.00126787810586393	NaN	62.5952606201172
706	125.839866638184	-25.1343383789063	5.77303886413574	0.00321592413820326	0.0158782228827477	-0.00165419070981443	-0.00197886489331722	NaN	62.9199333190918
707	125.839866638184	-25.4590110778809	5.96784353256226	0.000943203864153475	0.00678734155371785	0.00191722682211548	0.000943203864153475	NaN	62.9199333190918
708	125.190521240234	-25.7836856842041	6.09771347045898	-0.00425158534198999	-0.0175632312893867	-0.00782300252467394	0.00613799272105098	NaN	62.5952606201172
709	125.839866638184	-24.1603145599365	5.83797359466553	-0.0386670641601086	-0.0386670641601086	-0.0354203209280968	0.00289124972186983	NaN	62.9199333190918
710	125.190521240234	-25.4590110778809	6.16264820098877	-0.0376930385828018	-0.0286021586507559	-0.0399657599627972	-0.00555028254166245	NaN	62.5952606201172
711	127.138565063477	-25.1343383789063	5.77303886413574	-0.0331475995481014	-0.0328229255974293	-0.0324982516467571	0.000293855206109583	NaN	63.5692825317383
712	124.541168212891	-24.809663772583	5.70810413360596	-0.0201606266200542	-0.0253554154187441	-0.0201606266200542	0.000618529506027699	NaN	62.2705841064453
713	125.190521240234	-24.809663772583	5.96784353256226	-0.0130177913233638	-0.0143164889886975	-0.0146411629393697	0.00321592413820326	NaN	62.5952606201172
714	125.839866638184	-25.4590110778809	6.09771347045898	-0.0120437685400248	-0.0165892094373703	-0.0159398596733809	0.00418994715437293	NaN	62.9199333190918
715	125.190521240234	-25.7836856842041	6.09771347045898	-0.00847235135734081	-0.00295288790948689	-0.0136671401560307	0.00289124972186983	NaN	62.5952606201172
716	124.541168212891	-24.4849891662598	5.83797359466553	-0.00652430532500148	-0.0126931173726916	-0.0126931173726916	-0.00392691092565656	NaN	62.2705841064453
717	125.190521240234	-25.4590110778809	5.64316940307617	-0.00490093370899558	-0.00555028254166245	0.00321592413820326	-0.00132951640989631	NaN	62.5952606201172
718	125.839866638184	-24.4849891662598	5.57823419570923	0.00516396993771195	0.0162028968334198	0.0217223595827818	0.00711201597005129	NaN	62.9199333190918
719	125.190521240234	-25.4590110778809	5.70810413360596	0.0386054255068302	0.0463976077735424	0.0399041213095188	0.00548864435404539	NaN	62.5952606201172
720	126.489219665527	-26.7577095031738	6.09771347045898	0.0171769186854362	0.0389300994575024	0.0269171483814716	-0.00619963090866804	NaN	63.2446098327637
721	125.839866638184	-25.7836856842041	5.38343000411987	0.0350340083241463	0.0389300994575024	0.0606832765042782	0.000618529506027699	NaN	62.9199333190918
722	125.839866638184	-25.7836856842041	6.09771347045898	0.0207483377307653	0.0217223595827818	0.0246444288641214	0.00548864435404539	NaN	62.9199333190918
723	125.839866638184	-26.4330348968506	6.09771347045898	0.0181509424000978	0.0126314787194133	0.0165275707840919	0.0022419011220336	NaN	62.9199333190918
724	125.190521240234	-26.7577095031738	5.70810413360596	0.0113327819854021	0.00906006153672934	0.0155535480007529	0.00354059832170606	NaN	62.5952606201172
725	125.839866638184	-26.7577095031738	5.70810413360596	0.0100340843200684	0.00970941036939621	0.00451462110504508	-0.00197886489331722	NaN	62.9199333190918
726	124.541168212891	-25.7836856842041	5.83797359466553	0.00256657530553639	-0.00165419070981443	0.00646266713738441	0.00581331877037883	NaN	62.2705841064453
727	124.541168212891	-25.1343383789063	5.96784353256226	0.0123068047687411	-0.00652430532500148	0.00126787810586393	0.000943203864153475	NaN	62.2705841064453
728	125.190521240234	-25.4590110778809	6.03277826309204	-0.0130177913233638	-0.0211346503347158	-0.0139918150380254	0.01100810803473	NaN	62.5952606201172
729	125.839866638184	-25.4590110778809	5.51329946517944	-0.0279528107494116	-0.0487319678068161	-0.0357449948787689	0.00191722682211548	NaN	62.9199333190918
730	126.489219665527	-26.7577095031738	6.09771347045898	-0.0315242260694504	-0.0448358729481697	-0.043212503194809	-0.00197886489331722	NaN	63.2446098327637
731	126.489219665527	-26.1083602905273	5.57823419570923	-0.0305502042174339	-0.0461345724761486	-0.0393164120614529	-0.00652430532500148	NaN	63.2446098327637
732	124.541168212891	-25.7836856842041	5.64316940307617	-0.0224333461374044	-0.0282774847000837	-0.0221086721867323	0.00581331877037883	NaN	62.2705841064453
733	125.190521240234	-26.4330348968506	6.16264820098877	-0.0149658378213644	-0.0256800893694162	-0.0152905117720366	0.00711201597005129	NaN	62.5952606201172
734	124.541168212891	-26.4330348968506	6.42238759994507	-0.0130177913233638	-0.0217839982360601	-0.0139918150380254	-0.00392691092565656	NaN	62.2705841064453
735	125.839866638184	-25.7836856842041	5.90290880203247	-0.00360223650932312	-0.0250307414680719	-0.0113944197073579	-0.00749832857400179	NaN	62.9199333190918
736	124.541168212891	-25.4590110778809	5.70810413360596	-0.00944637414067984	-0.0165892094373703	-0.00717365415766835	-0.00392691092565656	NaN	62.2705841064453
737	125.190521240234	-25.1343383789063	5.44836473464966	-0.00230353930965066	0.000618529506027699	-3.08191010844894e-05	0.00873538758605719	NaN	62.5952606201172
738	125.190521240234	-24.809663772583	5.70810413360596	0.0116574559360743	0.0210730116814375	0.0200989879667759	0.00321592413820326	NaN	62.5952606201172
739	125.839866638184	-25.1343383789063	5.96784353256226	0.0399041213095188	0.0421768426895142	0.0535404421389103	-0.00425158534198999	NaN	62.9199333190918
740	127.138565063477	-26.1083602905273	6.16264820098877	0.0327612869441509	0.0438002124428749	0.0246444288641214	-0.00165419070981443	NaN	63.5692825317383
741	125.190521240234	-25.4590110778809	5.64316940307617	0.0259431265294552	0.0457482598721981	0.0288651939481497	-0.000680167751852423	NaN	62.5952606201172
742	123.891822814941	-24.809663772583	5.90290880203247	0.0249691028147936	0.025618452578783	0.0278911720961332	0.00743668992072344	NaN	61.9459114074707
743	124.541168212891	-25.1343383789063	6.09771347045898	0.0158782228827477	0.0233457311987877	0.0100340843200684	-0.00197886489331722	NaN	62.2705841064453
744	125.839866638184	-25.7836856842041	6.16264820098877	0.0103587592020631	0.0136055024340749	0.0171769186854362	-0.000355493422830477	NaN	62.9199333190918
745	124.541168212891	-25.1343383789063	6.48732233047485	-0.00197886489331722	0.0171769186854362	0.00678734155371785	-0.00684897974133492	NaN	62.2705841064453
746	125.190521240234	-24.1603145599365	5.96784353256226	0.00483929552137852	0.00938473641872406	-0.00684897974133492	0.000293855206109583	NaN	62.5952606201172
747	125.839866638184	-24.809663772583	5.64316940307617	0.00581331877037883	0.00938473641872406	0.00970941036939621	-0.00360223650932312	NaN	62.9199333190918
748	125.190521240234	-24.4849891662598	5.64316940307617	0.000618529506027699	-0.0263294391334057	-0.0120437685400248	0.00386527273803949	NaN	62.5952606201172
749	125.190521240234	-24.1603145599365	5.77303886413574	-0.028926832601428	-0.0341216214001179	-0.0477579422295094	0.00159255252219737	NaN	62.5952606201172
750	127.138565063477	-25.4590110778809	6.22758293151855	-0.0318489037454128	-0.0367190167307854	-0.0438618510961533	-0.00652430532500148	NaN	63.5692825317383
751	125.190521240234	-24.4849891662598	5.90290880203247	-0.0243813935667276	-0.0409397818148136	-0.0454852245748043	-0.0100957229733467	NaN	62.5952606201172
752	124.541168212891	-24.4849891662598	5.96784353256226	-0.0230826959013939	-0.0247060675173998	-0.0152905117720366	0.00159255252219737	NaN	62.2705841064453
753	125.839866638184	-25.1343383789063	5.96784353256226	-0.017887907102704	-0.00912170019000769	-0.00684897974133492	0.000618529506027699	NaN	62.9199333190918
754	125.839866638184	-25.1343383789063	5.70810413360596	-0.00944637414067984	-0.00522560812532902	-0.0100957229733467	-0.000355493422830477	NaN	62.9199333190918
755	126.489219665527	-25.4590110778809	5.64316940307617	-0.0104203969240189	-0.00684897974133492	-0.0136671401560307	-0.0110697457566857	NaN	63.2446098327637
756	124.541168212891	-24.4849891662598	5.70810413360596	-0.0146411629393697	-0.00522560812532902	-0.0162645354866982	-0.00587495695799589	NaN	62.2705841064453
757	125.839866638184	-24.4849891662598	5.70810413360596	0.000618529506027699	-0.00132951640989631	-0.00425158534198999	-0.00327756232582033	NaN	62.9199333190918
758	125.839866638184	-24.4849891662598	5.44836473464966	0.012956153601408	0.0217223595827818	0.00873538758605719	0.000943203864153475	NaN	62.9199333190918
759	125.190521240234	-24.1603145599365	5.31849479675293	0.0350340083241463	0.0467222817242146	0.0551638156175613	-0.00652430532500148	NaN	62.5952606201172
760	127.138565063477	-25.7836856842041	5.77303886413574	0.0334106348454952	0.0421768426895142	0.0239950809627771	-0.00100484199356288	NaN	63.5692825317383
761	126.489219665527	-24.1603145599365	5.51329946517944	0.0259431265294552	0.0447742342948914	0.0327612869441509	0.00256657530553639	NaN	63.2446098327637
762	124.541168212891	-24.4849891662598	5.70810413360596	0.0210730116814375	0.0213976856321096	0.0272418223321438	0.000943203864153475	NaN	62.2705841064453
763	125.839866638184	-23.8356399536133	5.70810413360596	0.0223717093467712	0.0191249661147594	0.0116574559360743	0.000943203864153475	NaN	62.9199333190918
764	124.541168212891	-25.7836856842041	5.57823419570923	0.0155535480007529	0.0178262684494257	0.00841071270406246	-0.00100484199356288	NaN	62.2705841064453
765	125.839866638184	-24.1603145599365	5.25356006622314	-0.000680167751852423	0.0171769186854362	-0.00295288790948689	-0.00814767740666866	NaN	62.9199333190918
766	125.190521240234	-25.1343383789063	5.57823419570923	0.00808603875339031	0.0178262684494257	0.00354059832170606	0.00354059832170606	NaN	62.5952606201172
767	126.489219665527	-24.4849891662598	5.38343000411987	0.00743668992072344	-0.00100484199356288	0.000618529506027699	0.00451462110504508	NaN	63.2446098327637
768	124.541168212891	-24.809663772583	5.44836473464966	-0.0152905117720366	-0.017887907102704	-0.02697878703475	0.00354059832170606	NaN	62.2705841064453
769	124.541168212891	-24.4849891662598	5.57823419570923	-0.0195112787187099	-0.0341216214001179	-0.0441865250468254	-0.0026282137259841	NaN	62.2705841064453
770	125.839866638184	-25.4590110778809	5.44836473464966	-0.0311995539814234	-0.0425631552934647	-0.0451605506241322	-0.00977104809135199	NaN	62.9199333190918
771	124.541168212891	-24.1603145599365	5.31849479675293	-0.02697878703475	-0.0334722734987736	-0.0376930385828018	-0.0159398596733809	NaN	62.2705841064453
772	124.541168212891	-25.1343383789063	5.70810413360596	-0.0217839982360601	-0.0363943427801132	-0.0276281367987394	0.00354059832170606	NaN	62.2705841064453
773	125.190521240234	-25.1343383789063	5.90290880203247	-0.0113944197073579	-0.0266541130840778	-0.0243813935667276	-0.0026282137259841	NaN	62.5952606201172
774	126.489219665527	-25.4590110778809	6.16264820098877	-0.0120437685400248	-0.0113944197073579	-0.0165892094373703	0.00386527273803949	NaN	63.2446098327637
775	125.839866638184	-25.4590110778809	6.29251766204834	-0.00782300252467394	-0.0175632312893867	-0.0243813935667276	-0.00132951640989631	NaN	62.9199333190918
776	125.839866638184	-25.7836856842041	5.90290880203247	-0.0123684434220195	-0.00684897974133492	-0.0165892094373703	-0.000680167751852423	NaN	62.9199333190918
777	125.190521240234	-24.4849891662598	6.42238759994507	-0.00425158534198999	0.0022419011220336	-0.00944637414067984	0.000943203864153475	NaN	62.5952606201172
778	125.190521240234	-25.1343383789063	6.74706172943115	-0.00425158534198999	0.020423661917448	-0.0165892094373703	0.000293855206109583	NaN	62.5952606201172
779	125.190521240234	-25.1343383789063	5.77303886413574	-0.00587495695799589	0.047696303576231	-0.00977104809135199	-0.00457625929266214	NaN	62.5952606201172
780	126.489219665527	-26.7577095031738	6.22758293151855	0.00776136433705688	0.0399041213095188	0.0239950809627771	-0.00295288790948689	NaN	63.2446098327637
781	126.489219665527	-24.809663772583	6.03277826309204	0.036657378077507	0.040228795260191	0.0327612869441509	-0.00165419070981443	NaN	63.2446098327637
782	125.190521240234	-25.1343383789063	5.70810413360596	0.0314625911414623	0.0298392176628113	0.0236704051494598	0.000618529506027699	NaN	62.5952606201172
783	125.839866638184	-24.809663772583	6.61719226837158	0.025618452578783	0.0194496400654316	0.0191249661147594	0.00354059832170606	NaN	62.9199333190918
784	125.839866638184	-26.1083602905273	6.61719226837158	0.00906006153672934	0.0233457311987877	0.0243197549134493	0.00126787810586393	NaN	62.9199333190918
785	124.541168212891	-24.809663772583	5.96784353256226	0.00451462110504508	0.0132808275520802	-0.00100484199356288	-0.00944637414067984	NaN	62.2705841064453
786	125.839866638184	-25.4590110778809	5.96784353256226	0.00711201597005129	0.0168522447347641	-0.00327756232582033	0.000943203864153475	NaN	62.9199333190918
787	124.541168212891	-24.4849891662598	5.96784353256226	0.00613799272105098	0.00354059832170606	0.0126314787194133	0.00516396993771195	NaN	62.2705841064453
788	125.190521240234	-25.1343383789063	5.64316940307617	-0.0104203969240189	-0.023407369852066	-0.0143164889886975	0.00418994715437293	NaN	62.5952606201172
789	123.891822814941	-24.809663772583	5.83797359466553	-0.0302255302667618	-0.0383423902094364	-0.0409397818148136	-0.00132951640989631	NaN	61.9459114074707
790	126.489219665527	-26.1083602905273	6.03277826309204	-0.0299008563160896	-0.0376930385828018	-0.0422384813427925	0.00386527273803949	NaN	63.2446098327637
791	124.541168212891	-24.4849891662598	5.77303886413574	-0.0308748781681061	-0.03444629535079	-0.0350956469774246	-0.00555028254166245	NaN	62.2705841064453
792	125.839866638184	-25.4590110778809	6.42238759994507	-0.0256800893694162	-0.0247060675173998	-0.0263294391334057	0.000943203864153475	NaN	62.9199333190918
793	125.839866638184	-26.1083602905273	5.96784353256226	-0.0110697457566857	-0.0221086721867323	-0.0204853005707264	0.00386527273803949	NaN	62.9199333190918
794	126.489219665527	-26.4330348968506	5.57823419570923	-0.0149658378213644	-0.00944637414067984	-0.0139918150380254	0.00613799272105098	NaN	63.2446098327637
795	124.541168212891	-26.1083602905273	5.77303886413574	-0.0143164889886975	-0.00912170019000769	-0.00717365415766835	-0.00457625929266214	NaN	62.2705841064453
796	125.839866638184	-26.4330348968506	5.96784353256226	-0.017887907102704	-0.00555028254166245	-0.00944637414067984	0.00191722682211548	NaN	62.9199333190918
797	122.593124389648	-24.4849891662598	5.77303886413574	-0.00587495695799589	-0.00619963090866804	-0.00197886489331722	-0.0026282137259841	NaN	61.2965621948242
798	124.541168212891	-25.1343383789063	5.83797359466553	0.00581331877037883	0.0252937767654657	0.0168522447347641	-3.08191010844894e-05	NaN	62.2705841064453
799	121.943778991699	-24.4849891662598	5.64316940307617	0.0210730116814375	0.0502936989068985	0.0567871853709221	0.00776136433705688	NaN	60.9718894958496
800	124.541168212891	-26.1083602905273	5.70810413360596	0.0233457311987877	0.0431508645415306	0.040228795260191	-0.00197886489331722	NaN	62.2705841064453
801	123.242469787598	-25.1343383789063	5.83797359466553	0.0213976856321096	0.0408781431615353	0.0343846566975117	0.00256657530553639	NaN	61.6212348937988
802	123.242469787598	-25.1343383789063	5.90290880203247	0.0158782228827477	0.0285405199974775	0.0330859608948231	0.00548864435404539	NaN	61.6212348937988
803	123.242469787598	-24.4849891662598	5.77303886413574	0.00841071270406246	0.0175015944987535	0.0233457311987877	0.0106834331527352	NaN	61.6212348937988
804	124.541168212891	-25.4590110778809	6.09771347045898	0.00970941036939621	0.0171769186854362	0.00321592413820326	0.00483929552137852	NaN	62.2705841064453
805	123.891822814941	-25.1343383789063	5.90290880203247	-0.00132951640989631	0.0149041991680861	0.00516396993771195	-0.00360223650932312	NaN	61.9459114074707
806	123.891822814941	-25.1343383789063	5.57823419570923	0.00938473641872406	0.0158782228827477	-0.00295288790948689	-0.00587495695799589	NaN	61.9459114074707
807	125.839866638184	-25.4590110778809	5.90290880203247	0.00678734155371785	-0.00165419070981443	0.011982130818069	0.00418994715437293	NaN	62.9199333190918
808	126.489219665527	-25.1343383789063	6.16264820098877	-0.0117190945893526	-0.032173577696085	-0.0182125810533762	0.0100340843200684	NaN	63.2446098327637
809	124.541168212891	-24.4849891662598	5.96784353256226	-0.0315242260694504	-0.0354203209280968	-0.0350956469774246	-0.00230353930965066	NaN	62.2705841064453
810	127.138565063477	-26.4330348968506	7.07173633575439	-0.0334722734987736	-0.0350956469774246	-0.0370436906814575	-0.00360223650932312	NaN	63.5692825317383
811	125.190521240234	-24.1603145599365	5.57823419570923	-0.0324982516467571	-0.0373683646321297	-0.0373683646321297	0.00126787810586393	NaN	62.5952606201172
812	126.489219665527	-26.1083602905273	5.90290880203247	-0.0143164889886975	-0.0217839982360601	-0.0224333461374044	0.00873538758605719	NaN	63.2446098327637
813	127.138565063477	-25.4590110778809	5.83797359466553	-0.0146411629393697	-0.032173577696085	-0.0152905117720366	0.00776136433705688	NaN	63.5692825317383
814	127.787910461426	-25.7836856842041	6.16264820098877	-0.00457625929266214	-0.0110697457566857	-0.0136671401560307	-0.000680167751852423	NaN	63.8939552307129
815	126.489219665527	-26.1083602905273	6.16264820098877	-0.00490093370899558	-0.00197886489331722	-0.017887907102704	-0.00490093370899558	NaN	63.2446098327637
816	127.787910461426	-26.4330348968506	6.42238759994507	-0.00847235135734081	-0.00457625929266214	-0.00749832857400179	-0.00295288790948689	NaN	63.8939552307129
817	125.190521240234	-25.1343383789063	5.96784353256226	0.000618529506027699	-0.00555028254166245	0.00613799272105098	0.000943203864153475	NaN	62.5952606201172
818	126.489219665527	-24.809663772583	5.64316940307617	0.00711201597005129	0.0152288740500808	0.0132808275520802	0.00126787810586393	NaN	63.2446098327637
819	125.839866638184	-25.1343383789063	5.77303886413574	0.0392547734081745	0.0486703291535378	0.0434755384922028	0.00548864435404539	NaN	62.9199333190918
820	127.138565063477	-26.7577095031738	6.03277826309204	0.025618452578783	0.0389300994575024	0.0282158460468054	-0.00327756232582033	NaN	63.5692825317383
821	126.489219665527	-27.0823841094971	5.96784353256226	0.0304885655641556	0.0373067259788513	0.0395794473588467	0.00191722682211548	NaN	63.2446098327637
822	125.839866638184	-26.1083602905273	5.83797359466553	0.029189869761467	0.0217223595827818	0.0295145437121391	0.01100810803473	NaN	62.9199333190918
823	125.839866638184	-26.1083602905273	5.44836473464966	0.0158782228827477	0.0155535480007529	0.0168522447347641	-0.00197886489331722	NaN	62.9199333190918
824	126.489219665527	-26.4330348968506	5.44836473464966	0.0149041991680861	0.0158782228827477	0.00354059832170606	-0.00100484199356288	NaN	63.2446098327637
825	124.541168212891	-26.1083602905273	5.38343000411987	0.0123068047687411	0.00451462110504508	0.00256657530553639	-0.00132951640989631	NaN	62.2705841064453
826	126.489219665527	-26.4330348968506	5.51329946517944	-0.00230353930965066	0.00289124972186983	-0.000355493422830477	0.00354059832170606	NaN	63.2446098327637
827	125.839866638184	-27.4070568084717	6.09771347045898	0.00516396993771195	-0.00360223650932312	0.00289124972186983	-0.000355493422830477	NaN	62.9199333190918
828	127.138565063477	-27.7317314147949	5.96784353256226	-0.0117190945893526	-0.0253554154187441	-0.0204853005707264	0.000293855206109583	NaN	63.5692825317383
829	123.891822814941	-26.1083602905273	5.38343000411987	-0.023407369852066	-0.0406151078641415	-0.0415891297161579	0.00451462110504508	NaN	61.9459114074707
830	127.138565063477	-27.4070568084717	5.70810413360596	-0.02697878703475	-0.0445111989974976	-0.0389917381107807	-0.00587495695799589	NaN	63.5692825317383
831	123.891822814941	-26.1083602905273	5.44836473464966	-0.0311995539814234	-0.0428878292441368	-0.0402904339134693	-0.0113944197073579	NaN	61.9459114074707
832	126.489219665527	-27.4070568084717	5.83797359466553	-0.0198359526693821	-0.0305502042174339	-0.0169138833880424	-0.00392691092565656	NaN	63.2446098327637
833	125.839866638184	-26.4330348968506	5.83797359466553	-0.0146411629393697	-0.0162645354866982	-0.0217839982360601	0.00516396993771195	NaN	62.9199333190918
834	128.437255859375	-27.0823841094971	5.77303886413574	-0.00879702530801296	-0.017887907102704	-0.0126931173726916	0.00581331877037883	NaN	64.2186279296875
835	126.489219665527	-26.4330348968506	5.38343000411987	-0.0130177913233638	-0.00977104809135199	-0.0130177913233638	-0.00425158534198999	NaN	63.2446098327637
836	127.787910461426	-26.4330348968506	5.64316940307617	-0.00555028254166245	-0.0110697457566857	-0.00522560812532902	0.000943203864153475	NaN	63.8939552307129
837	126.489219665527	-26.1083602905273	5.83797359466553	0.00451462110504508	-0.00879702530801296	0.0100340843200684	0.00938473641872406	NaN	63.2446098327637
838	126.489219665527	-26.1083602905273	5.83797359466553	0.0123068047687411	0.01847561635077	0.0171769186854362	0.00808603875339031	NaN	63.2446098327637
839	125.839866638184	-24.809663772583	5.77303886413574	0.0399041213095188	0.0506183728575706	0.0304885655641556	-0.00360223650932312	NaN	62.9199333190918
840	127.787910461426	-26.4330348968506	6.16264820098877	0.029189869761467	0.0450989119708538	0.0363327041268349	-0.00165419070981443	NaN	63.8939552307129
841	126.489219665527	-25.4590110778809	5.64316940307617	0.0330859608948231	0.0470469556748867	0.0561378374695778	-0.00684897974133492	NaN	63.2446098327637
842	125.190521240234	-25.1343383789063	5.83797359466553	0.0249691028147936	0.0252937767654657	0.0197743140161037	0.0022419011220336	NaN	62.5952606201172
843	125.190521240234	-25.1343383789063	5.77303886413574	0.012956153601408	0.0210730116814375	0.0217223595827818	0.00646266713738441	NaN	62.5952606201172
844	125.839866638184	-25.1343383789063	5.57823419570923	0.0155535480007529	0.0152288740500808	0.0142548503354192	0.00386527273803949	NaN	62.9199333190918
845	125.839866638184	-24.809663772583	5.83797359466553	0.0100340843200684	0.00776136433705688	0.0100340843200684	0.00613799272105098	NaN	62.9199333190918
846	127.138565063477	-24.809663772583	5.83797359466553	0.00581331877037883	0.0152288740500808	-0.00197886489331722	-0.000680167751852423	NaN	63.5692825317383
847	127.138565063477	-25.7836856842041	5.70810413360596	0.00808603875339031	0.00678734155371785	0.00646266713738441	0.00711201597005129	NaN	63.5692825317383
848	127.787910461426	-26.7577095031738	5.83797359466553	-0.0026282137259841	-0.0237320438027382	-0.0188619289547205	0.0022419011220336	NaN	63.8939552307129
849	125.839866638184	-25.4590110778809	5.83797359466553	-0.0247060675173998	-0.0315242260694504	-0.0454852245748043	0.00159255252219737	NaN	62.9199333190918
850	127.138565063477	-26.1083602905273	5.70810413360596	-0.0373683646321297	-0.0409397818148136	-0.0487319678068161	-0.00490093370899558	NaN	63.5692825317383
851	125.190521240234	-24.809663772583	5.70810413360596	-0.0299008563160896	-0.0347709693014622	-0.0454852245748043	-0.00327756232582033	NaN	62.5952606201172
852	127.787910461426	-26.1083602905273	5.44836473464966	-0.0130177913233638	-0.0273034609854221	-0.0237320438027382	0.00483929552137852	NaN	63.8939552307129
853	125.839866638184	-26.1083602905273	5.64316940307617	-0.0156151866540313	-0.0191866029053926	-0.0126931173726916	0.00516396993771195	NaN	62.9199333190918
854	127.138565063477	-25.1343383789063	5.38343000411987	-0.00392691092565656	-0.00684897974133492	-0.0120437685400248	-3.08191010844894e-05	NaN	63.5692825317383
855	125.190521240234	-24.809663772583	5.51329946517944	-0.00555028254166245	-0.000355493422830477	-0.0107450718060136	-0.000680167751852423	NaN	62.5952606201172
856	127.787910461426	-26.1083602905273	5.96784353256226	-0.0117190945893526	-0.00295288790948689	-0.0188619289547205	-0.00587495695799589	NaN	63.8939552307129
857	127.787910461426	-26.4330348968506	6.22758293151855	0.00678734155371785	-0.00165419070981443	0.00159255252219737	0.00289124972186983	NaN	63.8939552307129
858	127.138565063477	-26.1083602905273	5.44836473464966	0.013930176384747	0.0223717093467712	0.0200989879667759	0.000618529506027699	NaN	63.5692825317383
859	125.839866638184	-24.809663772583	5.18862533569336	0.0321119390428066	0.0470469556748867	0.0356833562254906	0.00970941036939621	NaN	62.9199333190918
860	129.086608886719	-26.4330348968506	5.70810413360596	0.0259431265294552	0.0457482598721981	0.0343846566975117	-0.000680167751852423	NaN	64.5433044433594
861	125.190521240234	-24.809663772583	5.44836473464966	0.025618452578783	0.040228795260191	0.0207483377307653	-0.000355493422830477	NaN	62.5952606201172
862	125.190521240234	-25.1343383789063	5.64316940307617	0.0210730116814375	0.0301638916134834	0.0252937767654657	0.00581331877037883	NaN	62.5952606201172
863	123.891822814941	-24.809663772583	5.51329946517944	0.0191249661147594	0.0217223595827818	0.0191249661147594	0.0106834331527352	NaN	61.9459114074707
864	125.839866638184	-25.1343383789063	5.64316940307617	0.0197743140161037	0.0194496400654316	0.00970941036939621	0.00613799272105098	NaN	62.9199333190918
865	124.541168212891	-25.1343383789063	5.38343000411987	0.00808603875339031	0.0149041991680861	0.00776136433705688	-0.00587495695799589	NaN	62.2705841064453
866	125.839866638184	-25.1343383789063	5.44836473464966	0.00938473641872406	0.00873538758605719	-0.00100484199356288	0.00289124972186983	NaN	62.9199333190918
867	125.839866638184	-26.1083602905273	5.77303886413574	0.012956153601408	0.00289124972186983	0.00354059832170606	0.00451462110504508	NaN	62.9199333190918
868	127.138565063477	-26.1083602905273	6.29251766204834	-0.0133424662053585	-0.0113944197073579	-0.0208099745213985	0.00678734155371785	NaN	63.5692825317383
869	125.190521240234	-26.1083602905273	6.03277826309204	-0.0224333461374044	-0.0389917381107807	-0.0399657599627972	0.00581331877037883	NaN	62.5952606201172
870	127.138565063477	-25.4590110778809	5.64316940307617	-0.0243813935667276	-0.0318489037454128	-0.0337969474494457	-0.017887907102704	NaN	63.5692825317383
871	125.190521240234	-25.1343383789063	5.83797359466553	-0.0406151078641415	-0.0360696688294411	-0.0461345724761486	-0.00490093370899558	NaN	62.5952606201172
872	126.489219665527	-26.1083602905273	6.09771347045898	-0.023407369852066	-0.0256800893694162	-0.0253554154187441	-0.00132951640989631	NaN	63.2446098327637
873	125.839866638184	-25.7836856842041	5.77303886413574	-0.0136671401560307	-0.0191866029053926	-0.0100957229733467	0.00159255252219737	NaN	62.9199333190918
874	125.190521240234	-24.809663772583	5.83797359466553	-0.00392691092565656	-0.00652430532500148	-0.0126931173726916	0.00581331877037883	NaN	62.5952606201172
875	124.541168212891	-25.1343383789063	5.70810413360596	-0.0100957229733467	-0.0143164889886975	-0.00944637414067984	-0.00392691092565656	NaN	62.2705841064453
876	125.839866638184	-26.4330348968506	5.70810413360596	-0.0123684434220195	-0.00977104809135199	-0.0149658378213644	-0.00782300252467394	NaN	62.9199333190918
877	124.541168212891	-26.1083602905273	5.64316940307617	0.00418994715437293	-0.00295288790948689	-0.00652430532500148	0.00743668992072344	NaN	62.2705841064453
878	124.541168212891	-26.1083602905273	5.77303886413574	0.00873538758605719	-0.000355493422830477	0.025618452578783	0.00256657530553639	NaN	62.2705841064453
879	123.891822814941	-24.809663772583	5.70810413360596	0.0220470335334539	-0.0026282137259841	0.040228795260191	-0.00100484199356288	NaN	61.9459114074707
880	124.541168212891	-25.7836856842041	6.22758293151855	0.0213976856321096	-0.000355493422830477	0.0421768426895142	-0.00327756232582033	NaN	62.2705841064453
881	121.943778991699	-24.809663772583	5.70810413360596	0.0223717093467712	-0.000680167751852423	0.0155535480007529	-0.00619963090866804	NaN	60.9718894958496
882	122.593124389648	-25.1343383789063	5.83797359466553	0.0230210572481155	0.0142548503354192	0.0308132413774729	0.00418994715437293	NaN	61.2965621948242
883	122.593124389648	-24.809663772583	5.77303886413574	0.00776136433705688	0.0330859608948231	0.0223717093467712	0.01100810803473	NaN	61.2965621948242
884	124.541168212891	-24.809663772583	5.64316940307617	0.00873538758605719	0.0249691028147936	0.00386527273803949	0.00354059832170606	NaN	62.2705841064453
885	121.943778991699	-25.1343383789063	5.70810413360596	0.00613799272105098	0.0223717093467712	0.00938473641872406	0.00483929552137852	NaN	60.9718894958496
886	122.593124389648	-25.1343383789063	6.74706172943115	-0.00197886489331722	0.0126314787194133	0.00418994715437293	-0.00100484199356288	NaN	61.2965621948242
887	123.891822814941	-26.1083602905273	5.70810413360596	0.00418994715437293	0.0113327819854021	0.00548864435404539	0.00256657530553639	NaN	61.9459114074707
888	124.541168212891	-26.1083602905273	5.96784353256226	-0.00912170019000769	-0.0230826959013939	-0.0152905117720366	0.00613799272105098	NaN	62.2705841064453
889	124.541168212891	-26.4330348968506	6.09771347045898	-0.0318489037454128	-0.0354203209280968	-0.0428878292441368	0.00808603875339031	NaN	62.2705841064453
890	124.541168212891	-25.1343383789063	5.77303886413574	-0.0331475995481014	-0.0302255302667618	-0.0399657599627972	-0.0136671401560307	NaN	62.2705841064453
891	123.891822814941	-26.1083602905273	6.29251766204834	-0.0318489037454128	-0.0308748781681061	-0.0422384813427925	-0.00197886489331722	NaN	61.9459114074707
892	125.190521240234	-26.1083602905273	6.22758293151855	-0.0266541130840778	-0.0250307414680719	-0.0221086721867323	-0.00392691092565656	NaN	62.5952606201172
893	124.541168212891	-25.1343383789063	5.77303886413574	-0.0208099745213985	-0.0156151866540313	-0.0136671401560307	0.000293855206109583	NaN	62.2705841064453
894	125.190521240234	-25.1343383789063	5.77303886413574	-0.00587495695799589	0.0123068047687411	-0.0146411629393697	-0.00490093370899558	NaN	62.5952606201172
895	123.242469787598	-24.809663772583	5.90290880203247	-0.0162645354866982	-0.00619963090866804	-0.0143164889886975	-0.00555028254166245	NaN	61.6212348937988
896	125.190521240234	-25.4590110778809	5.70810413360596	-0.0152905117720366	-0.00230353930965066	-0.00879702530801296	0.00159255252219737	NaN	62.5952606201172
897	125.839866638184	-26.1083602905273	6.22758293151855	0.00841071270406246	-0.000680167751852423	-0.0100957229733467	0.00841071270406246	NaN	62.9199333190918
898	127.138565063477	-26.7577095031738	5.96784353256226	0.00841071270406246	0.0272418223321438	0.0145795252174139	0.00451462110504508	NaN	63.5692825317383
899	124.541168212891	-25.4590110778809	5.64316940307617	0.0350340083241463	0.0489950031042099	0.0356833562254906	0.00256657530553639	NaN	62.2705841064453
900	125.190521240234	-26.1083602905273	5.70810413360596	0.031137915328145	0.0428261905908585	0.0275664981454611	-0.000355493422830477	NaN	62.5952606201172
901	125.190521240234	-25.1343383789063	5.57823419570923	0.0262678004801273	0.0463976077735424	0.0444495603442192	-0.00652430532500148	NaN	62.5952606201172
902	125.190521240234	-24.809663772583	5.57823419570923	0.0343846566975117	0.0350340083241463	0.0337353087961674	-0.00392691092565656	NaN	62.5952606201172
903	125.839866638184	-25.1343383789063	5.96784353256226	0.0191249661147594	0.0243197549134493	0.0217223595827818	0.0103587592020631	NaN	62.9199333190918
904	125.839866638184	-24.809663772583	5.64316940307617	0.00873538758605719	0.020423661917448	0.00841071270406246	-0.0026282137259841	NaN	62.9199333190918
905	125.839866638184	-26.1083602905273	5.90290880203247	0.00678734155371785	0.0136055024340749	0.00256657530553639	-0.0026282137259841	NaN	62.9199333190918
906	125.839866638184	-25.1343383789063	5.70810413360596	0.00354059832170606	0.0100340843200684	-0.00295288790948689	-0.0100957229733467	NaN	62.9199333190918
907	125.839866638184	-26.1083602905273	5.96784353256226	0.00970941036939621	-0.00132951640989631	0.00483929552137852	0.00516396993771195	NaN	62.9199333190918
908	126.489219665527	-25.7836856842041	5.64316940307617	-0.00197886489331722	-0.00847235135734081	-0.0149658378213644	-0.00522560812532902	NaN	63.2446098327637
909	126.489219665527	-27.0823841094971	6.16264820098877	-0.0315242260694504	-0.0331475995481014	-0.0412644557654858	-0.00132951640989631	NaN	63.2446098327637
910	125.839866638184	-25.4590110778809	5.64316940307617	-0.0279528107494116	-0.0393164120614529	-0.0370436906814575	-0.00652430532500148	NaN	62.9199333190918
911	126.489219665527	-27.0823841094971	6.03277826309204	-0.0286021586507559	-0.0363943427801132	-0.03444629535079	-0.00327756232582033	NaN	63.2446098327637
912	125.839866638184	-25.7836856842041	5.77303886413574	-0.0162645354866982	-0.0295761823654175	-0.0195112787187099	-0.00230353930965066	NaN	62.9199333190918
913	125.839866638184	-26.7577095031738	6.68212699890137	-0.0169138833880424	-0.00749832857400179	-0.0204853005707264	0.00354059832170606	NaN	62.9199333190918
914	125.190521240234	-26.1083602905273	6.03277826309204	-0.0126931173726916	-0.0123684434220195	-0.0139918150380254	-3.08191010844894e-05	NaN	62.5952606201172
915	124.541168212891	-26.7577095031738	6.09771347045898	-3.08191010844894e-05	-0.0169138833880424	-0.0165892094373703	-0.00132951640989631	NaN	62.2705841064453
916	125.839866638184	-25.7836856842041	5.64316940307617	-0.0120437685400248	-0.0113944197073579	-0.00944637414067984	-0.00912170019000769	NaN	62.9199333190918
917	124.541168212891	-26.1083602905273	5.70810413360596	0.00646266713738441	-0.00587495695799589	-0.000355493422830477	-3.08191010844894e-05	NaN	62.2705841064453
918	127.787910461426	-27.0823841094971	5.90290880203247	0.01847561635077	0.0162028968334198	0.0220470335334539	-0.00652430532500148	NaN	63.8939552307129
919	125.839866638184	-26.7577095031738	6.16264820098877	0.0405534692108631	0.049319677054882	0.0363327041268349	-0.00360223650932312	NaN	62.9199333190918
920	127.787910461426	-25.7836856842041	5.90290880203247	0.036657378077507	0.0363327041268349	0.0564625114202499	-0.00555028254166245	NaN	63.8939552307129
921	125.839866638184	-25.7836856842041	6.09771347045898	0.0288651939481497	0.0438002124428749	0.0239950809627771	-0.00360223650932312	NaN	62.9199333190918
922	125.839866638184	-26.4330348968506	5.90290880203247	0.0304885655641556	0.020423661917448	0.0282158460468054	-0.000680167751852423	NaN	62.9199333190918
923	126.489219665527	-27.4070568084717	6.03277826309204	0.0152288740500808	0.0181509424000978	0.0197743140161037	0.00256657530553639	NaN	63.2446098327637
924	127.138565063477	-26.1083602905273	5.90290880203247	0.0149041991680861	0.01847561635077	0.0162028968334198	0.000943203864153475	NaN	63.5692825317383
925	126.489219665527	-26.4330348968506	6.09771347045898	0.0132808275520802	0.011982130818069	0.000293855206109583	0.000618529506027699	NaN	63.2446098327637
926	125.839866638184	-25.1343383789063	6.09771347045898	0.00678734155371785	0.013930176384747	-0.00165419070981443	-0.00100484199356288	NaN	62.9199333190918
927	125.190521240234	-25.1343383789063	5.96784353256226	0.00418994715437293	-0.00100484199356288	-0.00847235135734081	0.00418994715437293	NaN	62.5952606201172
928	125.839866638184	-24.809663772583	5.70810413360596	0.0022419011220336	-0.0159398596733809	-0.0152905117720366	0.00159255252219737	NaN	62.9199333190918
929	127.787910461426	-26.1083602905273	5.96784353256226	-0.0221086721867323	-0.0318489037454128	-0.0441865250468254	0.00289124972186983	NaN	63.8939552307129
930	125.190521240234	-24.809663772583	5.83797359466553	-0.0211346503347158	-0.0370436906814575	-0.0419138073921204	-0.00814767740666866	NaN	62.5952606201172
931	128.437255859375	-26.4330348968506	6.09771347045898	-0.0315242260694504	-0.038017712533474	-0.0350956469774246	-0.00522560812532902	NaN	64.2186279296875
932	125.190521240234	-24.4849891662598	5.90290880203247	-0.0182125810533762	-0.0302255302667618	-0.0146411629393697	-0.00132951640989631	NaN	62.5952606201172
933	125.839866638184	-25.7836856842041	6.16264820098877	-0.00717365415766835	-0.0240567177534103	-0.023407369852066	0.00289124972186983	NaN	62.9199333190918
934	127.138565063477	-25.4590110778809	5.51329946517944	-0.0133424662053585	-0.00652430532500148	-0.0139918150380254	-0.00295288790948689	NaN	63.5692825317383
935	127.138565063477	-26.1083602905273	5.83797359466553	-0.00814767740666866	-0.00717365415766835	-0.0182125810533762	-0.000355493422830477	NaN	63.5692825317383
936	126.489219665527	-26.1083602905273	5.90290880203247	-0.00457625929266214	0.00289124972186983	-0.0113944197073579	-0.00782300252467394	NaN	63.2446098327637
937	127.138565063477	-25.1343383789063	5.83797359466553	0.000293855206109583	0.0022419011220336	-0.00652430532500148	0.0103587592020631	NaN	63.5692825317383
938	124.541168212891	-24.4849891662598	5.96784353256226	0.0123068047687411	0.0197743140161037	0.031137915328145	-0.00327756232582033	NaN	62.2705841064453
939	128.437255859375	-26.4330348968506	5.83797359466553	0.0288651939481497	0.0489950031042099	0.0269171483814716	0.00386527273803949	NaN	64.2186279296875
940	125.839866638184	-24.1603145599365	5.57823419570923	0.0389300994575024	0.0441248863935471	0.0233457311987877	0.00386527273803949	NaN	62.9199333190918
941	127.138565063477	-24.809663772583	5.57823419570923	0.0360080301761627	0.0441248863935471	0.0226963832974434	0.00711201597005129	NaN	63.5692825317383
942	127.138565063477	-25.4590110778809	5.90290880203247	0.0298392176628113	0.0321119390428066	0.0220470335334539	0.00873538758605719	NaN	63.5692825317383
943	127.787910461426	-26.1083602905273	5.77303886413574	0.0165275707840919	0.0233457311987877	0.00776136433705688	0.00678734155371785	NaN	63.8939552307129
944	127.787910461426	-25.4590110778809	6.09771347045898	0.0142548503354192	0.0194496400654316	0.00938473641872406	-0.00132951640989631	NaN	63.8939552307129
945	127.787910461426	-26.4330348968506	5.83797359466553	0.0116574559360743	0.0123068047687411	0.00841071270406246	0.00159255252219737	NaN	63.8939552307129
946	125.190521240234	-24.4849891662598	5.44836473464966	0.00678734155371785	0.0132808275520802	0.00418994715437293	0.00451462110504508	NaN	62.5952606201172
947	126.489219665527	-25.1343383789063	5.25356006622314	0.00776136433705688	0.00321592413820326	0.00418994715437293	0.0113327819854021	NaN	63.2446098327637
948	125.839866638184	-24.809663772583	5.70810413360596	-0.00555028254166245	-0.0276281367987394	-0.0250307414680719	0.00613799272105098	NaN	62.9199333190918
949	126.489219665527	-25.1343383789063	5.70810413360596	-0.0373683646321297	-0.0419138073921204	-0.0445111989974976	-0.000355493422830477	NaN	63.2446098327637
950	126.489219665527	-25.7836856842041	5.96784353256226	-0.0191866029053926	-0.0370436906814575	-0.0341216214001179	-0.00425158534198999	NaN	63.2446098327637
951	125.839866638184	-25.4590110778809	5.44836473464966	-0.0363943427801132	-0.0461345724761486	-0.0454852245748043	-0.00717365415766835	NaN	62.9199333190918
952	124.541168212891	-24.809663772583	5.70810413360596	-0.0243813935667276	-0.0295761823654175	-0.0295761823654175	0.0022419011220336	NaN	62.2705841064453
953	127.138565063477	-26.4330348968506	5.77303886413574	-0.0139918150380254	-0.00425158534198999	-0.017887907102704	-0.00847235135734081	NaN	63.5692825317383
954	126.489219665527	-25.7836856842041	5.77303886413574	-0.0110697457566857	-0.00457625929266214	-0.00327756232582033	-0.00360223650932312	NaN	63.2446098327637
955	127.138565063477	-26.1083602905273	6.16264820098877	-0.00165419070981443	-0.00457625929266214	-0.0221086721867323	-0.0100957229733467	NaN	63.5692825317383
956	127.787910461426	-25.4590110778809	6.09771347045898	-0.00360223650932312	-0.00132951640989631	-0.0146411629393697	-0.00327756232582033	NaN	63.8939552307129
957	127.138565063477	-26.4330348968506	5.77303886413574	0.00256657530553639	-0.00100484199356288	0.00646266713738441	0.00191722682211548	NaN	63.5692825317383
958	125.190521240234	-25.1343383789063	5.70810413360596	0.0223717093467712	0.0155535480007529	0.0149041991680861	0.00191722682211548	NaN	62.5952606201172
959	127.138565063477	-25.7836856842041	6.03277826309204	0.0321119390428066	0.0444495603442192	0.0379560738801956	0.00126787810586393	NaN	63.5692825317383
960	124.541168212891	-25.1343383789063	5.90290880203247	0.0278911720961332	0.0421768426895142	0.0486703291535378	-0.00912170019000769	NaN	62.2705841064453
961	127.787910461426	-26.7577095031738	6.35745286941528	0.0239950809627771	0.0434755384922028	0.0567871853709221	-0.00425158534198999	NaN	63.8939552307129
962	127.138565063477	-25.7836856842041	6.16264820098877	0.031137915328145	0.0317872650921345	0.020423661917448	0.00938473641872406	NaN	63.5692825317383
963	127.138565063477	-25.7836856842041	5.90290880203247	0.0288651939481497	0.0145795252174139	0.025618452578783	0.0100340843200684	NaN	63.5692825317383
964	126.489219665527	-26.1083602905273	5.90290880203247	0.00743668992072344	0.0175015944987535	0.00776136433705688	-0.000680167751852423	NaN	63.2446098327637
965	127.787910461426	-26.4330348968506	5.83797359466553	0.00841071270406246	0.0132808275520802	0.00548864435404539	0.00191722682211548	NaN	63.8939552307129
966	125.839866638184	-24.809663772583	6.09771347045898	0.00191722682211548	0.00126787810586393	0.00581331877037883	-0.00749832857400179	NaN	62.9199333190918
967	125.839866638184	-26.1083602905273	6.29251766204834	0.00646266713738441	0.0100340843200684	-0.00132951640989631	0.00938473641872406	NaN	62.9199333190918
968	126.489219665527	-26.1083602905273	5.83797359466553	-0.00230353930965066	-0.0230826959013939	-0.0152905117720366	0.00321592413820326	NaN	63.2446098327637
969	125.190521240234	-24.809663772583	5.70810413360596	-0.0373683646321297	-0.038017712533474	-0.039641086012125	0.0022419011220336	NaN	62.5952606201172
970	125.190521240234	-26.1083602905273	5.70810413360596	-0.0308748781681061	-0.0370436906814575	-0.0370436906814575	-0.00652430532500148	NaN	62.5952606201172
971	124.541168212891	-25.1343383789063	5.70810413360596	-0.0367190167307854	-0.0331475995481014	-0.0367190167307854	0.000618529506027699	NaN	62.2705841064453
972	124.541168212891	-25.4590110778809	6.22758293151855	-0.0347709693014622	-0.0266541130840778	-0.0208099745213985	0.00354059832170606	NaN	62.2705841064453
973	125.839866638184	-26.1083602905273	6.35745286941528	-0.021459324285388	-0.0123684434220195	-0.0201606266200542	0.00516396993771195	NaN	62.9199333190918
974	124.541168212891	-25.4590110778809	5.38343000411987	-0.0185372550040483	-0.00847235135734081	-0.0139918150380254	0.00159255252219737	NaN	62.2705841064453
975	124.541168212891	-25.1343383789063	5.44836473464966	-0.0136671401560307	-0.0026282137259841	-0.00977104809135199	0.00256657530553639	NaN	62.2705841064453
976	124.541168212891	-25.7836856842041	5.70810413360596	-0.0201606266200542	-0.00587495695799589	-0.00392691092565656	0.00191722682211548	NaN	62.2705841064453
977	125.839866638184	-25.7836856842041	5.77303886413574	-0.00619963090866804	-3.08191010844894e-05	-0.0117190945893526	0.00938473641872406	NaN	62.9199333190918
978	124.541168212891	-26.4330348968506	5.83797359466553	-0.00295288790948689	0.0217223595827818	0.0207483377307653	0.00289124972186983	NaN	62.2705841064453
979	124.541168212891	-24.809663772583	5.64316940307617	0.0246444288641214	0.0463976077735424	0.0236704051494598	-3.08191010844894e-05	NaN	62.2705841064453
980	123.891822814941	-25.4590110778809	5.83797359466553	0.0272418223321438	0.0463976077735424	0.0314625911414623	-0.0026282137259841	NaN	61.9459114074707
981	126.489219665527	-25.7836856842041	5.83797359466553	0.0285405199974775	0.0395794473588467	0.0249691028147936	0.00386527273803949	NaN	63.2446098327637
982	125.190521240234	-24.4849891662598	5.64316940307617	0.0301638916134834	0.0308132413774729	0.0340599827468395	0.01100810803473	NaN	62.5952606201172
983	125.190521240234	-24.809663772583	5.83797359466553	0.0321119390428066	0.0220470335334539	0.040228795260191	0.00581331877037883	NaN	62.5952606201172
984	124.541168212891	-24.4849891662598	6.03277826309204	0.0301638916134834	0.0200989879667759	0.0321119390428066	0.00354059832170606	NaN	62.2705841064453
985	126.489219665527	-25.4590110778809	5.90290880203247	0.0149041991680861	0.0162028968334198	0.0103587592020631	0.00191722682211548	NaN	63.2446098327637
986	125.839866638184	-25.4590110778809	5.57823419570923	0.000943203864153475	0.00906006153672934	-0.00327756232582033	-0.00749832857400179	NaN	62.9199333190918
987	126.489219665527	-25.4590110778809	5.90290880203247	0.00548864435404539	-0.00165419070981443	0.00451462110504508	0.0100340843200684	NaN	63.2446098327637
988	127.138565063477	-25.7836856842041	5.96784353256226	-0.0100957229733467	-0.0117190945893526	-0.0182125810533762	0.00711201597005129	NaN	63.5692825317383
989	125.839866638184	-25.4590110778809	6.09771347045898	-0.02697878703475	-0.038017712533474	-0.0412644557654858	-0.00295288790948689	NaN	62.9199333190918
990	125.190521240234	-24.4849891662598	5.96784353256226	-0.0292515084147453	-0.0331475995481014	-0.0399657599627972	0.00451462110504508	NaN	62.5952606201172
991	127.787910461426	-25.7836856842041	6.16264820098877	-0.0315242260694504	-0.0399657599627972	-0.0383423902094364	-0.00100484199356288	NaN	63.8939552307129
992	126.489219665527	-25.1343383789063	5.57823419570923	-0.0211346503347158	-0.0266541130840778	-0.017887907102704	0.00289124972186983	NaN	63.2446098327637
993	125.839866638184	-24.809663772583	5.64316940307617	-0.0123684434220195	-0.0386670641601086	-0.00879702530801296	0.000943203864153475	NaN	62.9199333190918
994	125.190521240234	-25.4590110778809	6.03277826309204	-0.00717365415766835	-0.00749832857400179	-0.0172385573387146	-0.00684897974133492	NaN	62.5952606201172
995	127.787910461426	-25.7836856842041	6.03277826309204	-0.0100957229733467	-0.00555028254166245	-0.0191866029053926	-3.08191010844894e-05	NaN	63.8939552307129
996	125.839866638184	-25.7836856842041	6.35745286941528	-0.00977104809135199	-0.00490093370899558	-0.0113944197073579	-0.00749832857400179	NaN	62.9199333190918
997	125.190521240234	-25.7836856842041	6.03277826309204	-0.00814767740666866	-0.00977104809135199	-0.00295288790948689	-0.00360223650932312	NaN	62.5952606201172
998	125.190521240234	-25.1343383789063	5.77303886413574	0.0132808275520802	0.0207483377307653	0.0149041991680861	-0.000355493422830477	NaN	62.5952606201172
999	126.489219665527	-25.7836856842041	5.64316940307617	0.0347093306481838	0.0373067259788513	0.0386054255068302	0.00516396993771195	NaN	63.2446098327637
1000	127.138565063477	-26.1083602905273	5.90290880203247	0.0334106348454952	0.0428261905908585	0.025618452578783	-0.00457625929266214	NaN	63.5692825317383
1001	128.437255859375	-26.4330348968506	6.03277826309204	0.0269171483814716	0.0350340083241463	0.029189869761467	0.00418994715437293	NaN	64.2186279296875
1002	126.489219665527	-26.4330348968506	6.16264820098877	0.0347093306481838	0.0217223595827818	0.0230210572481155	0.00386527273803949	NaN	63.2446098327637
1003	127.138565063477	-27.0823841094971	5.77303886413574	0.020423661917448	0.0113327819854021	0.0191249661147594	-0.000680167751852423	NaN	63.5692825317383
1004	126.489219665527	-26.7577095031738	5.83797359466553	0.0132808275520802	0.00743668992072344	0.0162028968334198	0.00516396993771195	NaN	63.2446098327637
1005	127.138565063477	-27.0823841094971	6.03277826309204	-0.00100484199356288	0.0113327819854021	0.00289124972186983	0.00678734155371785	NaN	63.5692825317383
1006	125.190521240234	-25.4590110778809	6.09771347045898	0.00548864435404539	-0.00457625929266214	-0.00717365415766835	-3.08191010844894e-05	NaN	62.5952606201172
1007	124.541168212891	-25.7836856842041	5.96784353256226	0.00581331877037883	-0.000680167751852423	0.00386527273803949	0.00873538758605719	NaN	62.2705841064453
1008	125.839866638184	-25.4590110778809	6.03277826309204	-0.00197886489331722	-0.0237320438027382	-0.0188619289547205	-0.00425158534198999	NaN	62.9199333190918
1009	127.787910461426	-26.1083602905273	5.90290880203247	-0.0217839982360601	-0.0393164120614529	-0.0386670641601086	-0.00197886489331722	NaN	63.8939552307129
1010	125.190521240234	-24.809663772583	5.51329946517944	-0.0357449948787689	-0.0367190167307854	-0.0448358729481697	-3.08191010844894e-05	NaN	62.5952606201172
1011	127.138565063477	-26.7577095031738	5.70810413360596	-0.0292515084147453	-0.0357449948787689	-0.0328229255974293	-0.00327756232582033	NaN	63.5692825317383
1012	125.839866638184	-26.1083602905273	5.64316940307617	-0.00814767740666866	-0.032173577696085	-0.0188619289547205	0.00678734155371785	NaN	62.9199333190918
1013	125.839866638184	-25.1343383789063	6.03277826309204	-0.00977104809135199	-0.0240567177534103	-0.0156151866540313	-0.000680167751852423	NaN	62.9199333190918
1014	125.190521240234	-25.1343383789063	6.09771347045898	-0.00360223650932312	-0.0191866029053926	-0.0165892094373703	0.00191722682211548	NaN	62.5952606201172
1015	125.839866638184	-25.7836856842041	5.31849479675293	-0.0100957229733467	-0.00555028254166245	-0.0133424662053585	-0.00457625929266214	NaN	62.9199333190918
1016	126.489219665527	-25.7836856842041	5.44836473464966	-0.00944637414067984	-0.0136671401560307	-0.0107450718060136	0.000943203864153475	NaN	63.2446098327637
1017	127.787910461426	-26.1083602905273	5.90290880203247	0.000943203864153475	-0.00197886489331722	-0.00652430532500148	0.00418994715437293	NaN	63.8939552307129
1018	125.190521240234	-24.809663772583	5.90290880203247	0.0152288740500808	0.0223717093467712	0.0249691028147936	0.00873538758605719	NaN	62.5952606201172
1019	127.138565063477	-25.7836856842041	6.29251766204834	0.0408781431615353	0.0444495603442192	0.0295145437121391	-0.00392691092565656	NaN	63.5692825317383
1020	125.190521240234	-24.809663772583	5.90290880203247	0.0321119390428066	0.0412028171122074	0.029189869761467	-0.00522560812532902	NaN	62.5952606201172
1021	127.787910461426	-25.4590110778809	5.83797359466553	0.0373067259788513	0.0412028171122074	0.0415274947881699	-0.00360223650932312	NaN	63.8939552307129
1022	125.839866638184	-24.809663772583	5.51329946517944	0.0340599827468395	0.0321119390428066	0.0162028968334198	0.00418994715437293	NaN	62.9199333190918
1023	125.190521240234	-24.809663772583	5.38343000411987	0.0236704051494598	0.0188002903014421	0.0230210572481155	-0.00490093370899558	NaN	62.5952606201172
1024	123.891822814941	-25.1343383789063	5.83797359466553	0.0152288740500808	0.0220470335334539	0.00873538758605719	0.00321592413820326	NaN	61.9459114074707
1025	126.489219665527	-24.809663772583	5.96784353256226	0.00646266713738441	0.0188002903014421	-0.00392691092565656	0.00256657530553639	NaN	63.2446098327637
1026	124.541168212891	-24.4849891662598	5.38343000411987	0.00354059832170606	0.0100340843200684	0.000618529506027699	-0.00717365415766835	NaN	62.2705841064453
1027	127.787910461426	-26.1083602905273	5.83797359466553	0.0152288740500808	0.00159255252219737	-3.08191010844894e-05	0.00321592413820326	NaN	63.8939552307129
1028	125.190521240234	-25.4590110778809	5.31849479675293	-0.00100484199356288	-0.00977104809135199	-0.0198359526693821	0.00808603875339031	NaN	62.5952606201172
1029	127.138565063477	-25.7836856842041	5.83797359466553	-0.0273034609854221	-0.0373683646321297	-0.0419138073921204	-0.00360223650932312	NaN	63.5692825317383
1030	125.190521240234	-25.1343383789063	5.64316940307617	-0.028926832601428	-0.0299008563160896	-0.0448358729481697	0.000618529506027699	NaN	62.5952606201172
1031	127.138565063477	-26.1083602905273	6.09771347045898	-0.0308748781681061	-0.0331475995481014	-0.0376930385828018	-0.00944637414067984	NaN	63.5692825317383
1032	126.489219665527	-25.1343383789063	5.51329946517944	-0.0182125810533762	-0.0227580219507217	-0.0279528107494116	-0.000680167751852423	NaN	63.2446098327637
1033	126.489219665527	-24.809663772583	6.16264820098877	-0.0156151866540313	-0.0208099745213985	-0.0204853005707264	0.00126787810586393	NaN	63.2446098327637
1034	125.190521240234	-24.809663772583	5.51329946517944	-0.00295288790948689	-0.0175632312893867	-0.00619963090866804	-0.00132951640989631	NaN	62.5952606201172
1035	125.839866638184	-25.1343383789063	5.64316940307617	-0.00847235135734081	0.00159255252219737	-0.0104203969240189	-0.00490093370899558	NaN	62.9199333190918
1036	126.489219665527	-25.1343383789063	5.70810413360596	-0.00327756232582033	-0.00684897974133492	-0.0107450718060136	-0.00230353930965066	NaN	63.2446098327637
1037	126.489219665527	-25.7836856842041	6.03277826309204	-0.00392691092565656	0.00289124972186983	0.000618529506027699	0.00191722682211548	NaN	63.2446098327637
1038	125.839866638184	-24.809663772583	5.57823419570923	0.0175015944987535	0.0188002903014421	0.013930176384747	-0.00230353930965066	NaN	62.9199333190918
1039	126.489219665527	-26.1083602905273	5.77303886413574	0.031137915328145	0.041852168738842	0.0314625911414623	-0.00555028254166245	NaN	63.2446098327637
1040	124.541168212891	-25.1343383789063	5.90290880203247	0.0330859608948231	0.0369820520281792	0.020423661917448	-0.00132951640989631	NaN	62.2705841064453
1041	127.138565063477	-26.4330348968506	5.83797359466553	0.0350340083241463	0.0506183728575706	0.0304885655641556	-0.00100484199356288	NaN	63.5692825317383
1042	125.839866638184	-24.809663772583	5.83797359466553	0.0350340083241463	0.0278911720961332	0.0217223595827818	0.00126787810586393	NaN	62.9199333190918
1043	125.190521240234	-24.4849891662598	5.96784353256226	0.0207483377307653	0.020423661917448	0.00841071270406246	0.00321592413820326	NaN	62.5952606201172
1044	123.891822814941	-24.809663772583	5.64316940307617	0.01847561635077	0.0191249661147594	0.0197743140161037	0.00548864435404539	NaN	61.9459114074707
1045	125.190521240234	-24.4849891662598	5.64316940307617	0.00711201597005129	0.00906006153672934	0.00808603875339031	0.00159255252219737	NaN	62.5952606201172
1046	123.891822814941	-25.4590110778809	5.83797359466553	0.0126314787194133	0.0126314787194133	0.00646266713738441	-0.00165419070981443	NaN	61.9459114074707
1047	127.138565063477	-25.1343383789063	5.90290880203247	0.00776136433705688	0.00354059832170606	-0.00295288790948689	0.000293855206109583	NaN	63.5692825317383
1048	124.541168212891	-24.809663772583	6.16264820098877	-0.00717365415766835	-0.0256800893694162	-0.0139918150380254	0.00776136433705688	NaN	62.2705841064453
1049	127.138565063477	-25.4590110778809	5.90290880203247	-0.0279528107494116	-0.0464592464268208	-0.0399657599627972	-0.00749832857400179	NaN	63.5692825317383
1050	126.489219665527	-25.1343383789063	5.77303886413574	-0.0315242260694504	-0.0341216214001179	-0.0451605506241322	-0.00457625929266214	NaN	63.2446098327637
1051	126.489219665527	-26.1083602905273	5.90290880203247	-0.03444629535079	-0.0324982516467571	-0.0389917381107807	-0.00392691092565656	NaN	63.2446098327637
1052	125.190521240234	-25.1343383789063	5.83797359466553	-0.0211346503347158	-0.0260047651827335	-0.0211346503347158	-0.00197886489331722	NaN	62.5952606201172
1053	125.190521240234	-24.4849891662598	5.70810413360596	-0.0156151866540313	-0.0204853005707264	-0.0195112787187099	0.00451462110504508	NaN	62.5952606201172
1054	123.891822814941	-25.1343383789063	6.16264820098877	-0.0136671401560307	-0.00717365415766835	-0.00782300252467394	-0.0026282137259841	NaN	61.9459114074707
1055	125.190521240234	-24.809663772583	5.96784353256226	-0.0123684434220195	-0.0130177913233638	-0.0162645354866982	-0.0113944197073579	NaN	62.5952606201172
1056	124.541168212891	-24.809663772583	5.57823419570923	-0.00977104809135199	-0.00652430532500148	-0.0123684434220195	0.00321592413820326	NaN	62.2705841064453
1057	125.839866638184	-26.1083602905273	5.83797359466553	-0.00392691092565656	-0.00132951640989631	-0.000355493422830477	-0.00717365415766835	NaN	62.9199333190918
1058	123.242469787598	-24.4849891662598	5.83797359466553	0.00451462110504508	0.0136055024340749	0.0230210572481155	0.00483929552137852	NaN	61.6212348937988
1059	124.541168212891	-25.4590110778809	5.90290880203247	0.0340599827468395	0.0438002124428749	0.040228795260191	0.000293855206109583	NaN	62.2705841064453
1060	123.242469787598	-25.1343383789063	6.35745286941528	0.031137915328145	0.0480209775269032	0.0149041991680861	0.00191722682211548	NaN	61.6212348937988
1061	125.190521240234	-25.7836856842041	5.90290880203247	0.0265924744307995	0.0438002124428749	0.0175015944987535	-0.00295288790948689	NaN	62.5952606201172
1062	123.242469787598	-24.809663772583	5.51329946517944	0.0210730116814375	0.0285405199974775	0.0314625911414623	0.00289124972186983	NaN	61.6212348937988
1063	123.242469787598	-24.4849891662598	5.64316940307617	0.0123068047687411	0.0194496400654316	0.0249691028147936	0.011982130818069	NaN	61.6212348937988
1064	122.593124389648	-25.4590110778809	5.96784353256226	0.00483929552137852	0.00776136433705688	0.00808603875339031	0.00938473641872406	NaN	61.2965621948242
1065	121.294425964355	-24.4849891662598	5.83797359466553	-0.000355493422830477	0.0100340843200684	0.000293855206109583	-0.000355493422830477	NaN	60.6472129821777
1066	122.593124389648	-25.1343383789063	6.16264820098877	0.0022419011220336	0.00159255252219737	0.00743668992072344	0.00841071270406246	NaN	61.2965621948242
1067	124.541168212891	-25.7836856842041	5.83797359466553	0.000943203864153475	0.000293855206109583	0.00451462110504508	-0.00100484199356288	NaN	62.2705841064453
1068	122.593124389648	-25.1343383789063	5.77303886413574	-0.0149658378213644	-0.0117190945893526	-0.017887907102704	0.00581331877037883	NaN	61.2965621948242
1069	125.190521240234	-26.4330348968506	6.48732233047485	-0.0341216214001179	-0.0367190167307854	-0.0383423902094364	-0.00490093370899558	NaN	62.5952606201172
1070	123.891822814941	-25.1343383789063	5.83797359466553	-0.0318489037454128	-0.028926832601428	-0.0373683646321297	-0.000355493422830477	NaN	61.9459114074707
1071	125.839866638184	-26.1083602905273	5.96784353256226	-0.0260047651827335	-0.0376930385828018	-0.0376930385828018	-0.00684897974133492	NaN	62.9199333190918
1072	123.891822814941	-25.4590110778809	6.16264820098877	-0.0227580219507217	-0.032173577696085	-0.0152905117720366	-0.000680167751852423	NaN	61.9459114074707
1073	123.242469787598	-25.1343383789063	5.70810413360596	-0.0113944197073579	-0.0133424662053585	-0.0143164889886975	-0.00100484199356288	NaN	61.6212348937988
1074	123.242469787598	-25.1343383789063	5.77303886413574	-0.00230353930965066	-0.0172385573387146	-0.0136671401560307	0.00126787810586393	NaN	61.6212348937988
1075	123.891822814941	-25.1343383789063	5.90290880203247	-0.00555028254166245	-0.00749832857400179	-0.0191866029053926	-0.017887907102704	NaN	61.9459114074707
1076	123.891822814941	-25.1343383789063	5.83797359466553	0.000293855206109583	-0.00555028254166245	-0.00944637414067984	0.00451462110504508	NaN	61.9459114074707
1077	126.489219665527	-26.1083602905273	6.09771347045898	-0.00360223650932312	-0.00847235135734081	-0.00360223650932312	-0.00652430532500148	NaN	63.2446098327637
1078	125.190521240234	-24.809663772583	6.35745286941528	0.00743668992072344	0.0230210572481155	0.0194496400654316	0.00516396993771195	NaN	62.5952606201172
1079	126.489219665527	-26.1083602905273	5.77303886413574	0.0405534692108631	0.0441248863935471	0.0350340083241463	0.00711201597005129	NaN	63.2446098327637
1080	125.190521240234	-24.809663772583	5.90290880203247	0.0272418223321438	0.0356833562254906	0.0249691028147936	0.000293855206109583	NaN	62.5952606201172
1081	126.489219665527	-25.7836856842041	5.90290880203247	0.040228795260191	0.0412028171122074	0.0278911720961332	-0.00360223650932312	NaN	63.2446098327637
1082	125.190521240234	-25.1343383789063	5.83797359466553	0.0382807515561581	0.029189869761467	0.0220470335334539	0.000618529506027699	NaN	62.5952606201172
1083	125.190521240234	-24.809663772583	5.83797359466553	0.0181509424000978	0.0295145437121391	0.0155535480007529	0.00841071270406246	NaN	62.5952606201172
1084	125.190521240234	-25.4590110778809	6.8119969367981	0.012956153601408	0.0334106348454952	0.0142548503354192	0.00321592413820326	NaN	62.5952606201172
1085	125.190521240234	-25.1343383789063	5.64316940307617	0.00483929552137852	0.0308132413774729	0.00743668992072344	-0.00587495695799589	NaN	62.5952606201172
1086	125.190521240234	-25.4590110778809	5.77303886413574	0.00808603875339031	0.0259431265294552	0.00483929552137852	-0.00132951640989631	NaN	62.5952606201172
1087	126.489219665527	-25.7836856842041	6.03277826309204	0.012956153601408	0.00646266713738441	-0.0026282137259841	-0.00197886489331722	NaN	63.2446098327637
1088	125.839866638184	-25.4590110778809	5.64316940307617	-0.00652430532500148	-0.0198359526693821	-0.0195112787187099	0.00938473641872406	NaN	62.9199333190918
1089	127.787910461426	-26.4330348968506	5.90290880203247	-0.0308748781681061	-0.0389917381107807	-0.0451605506241322	-0.00295288790948689	NaN	63.8939552307129
1090	125.839866638184	-26.1083602905273	5.96784353256226	-0.0266541130840778	-0.0458098985254765	-0.0461345724761486	-0.0104203969240189	NaN	62.9199333190918
1091	126.489219665527	-26.7577095031738	5.57823419570923	-0.017887907102704	-0.0461345724761486	-0.0467839203774929	-0.0113944197073579	NaN	63.2446098327637
1092	125.190521240234	-25.7836856842041	5.83797359466553	-0.0107450718060136	-0.039641086012125	-0.0240567177534103	0.0022419011220336	NaN	62.5952606201172
1093	125.190521240234	-25.1343383789063	5.77303886413574	-0.0162645354866982	-0.039641086012125	-0.017887907102704	-0.000355493422830477	NaN	62.5952606201172
1094	125.839866638184	-26.1083602905273	5.51329946517944	-0.00490093370899558	-0.0130177913233638	-0.00619963090866804	-0.00100484199356288	NaN	62.9199333190918
1095	125.190521240234	-25.4590110778809	5.64316940307617	-0.00717365415766835	-0.0208099745213985	-0.0191866029053926	-0.00879702530801296	NaN	62.5952606201172
1096	125.190521240234	-25.7836856842041	6.03277826309204	-0.0123684434220195	-0.0133424662053585	-0.0159398596733809	-0.00652430532500148	NaN	62.5952606201172
1097	127.138565063477	-26.7577095031738	5.57823419570923	0.00516396993771195	-0.0117190945893526	-0.00165419070981443	-0.000355493422830477	NaN	63.5692825317383
1098	126.489219665527	-26.4330348968506	5.64316940307617	0.011982130818069	0.0136055024340749	0.0171769186854362	0.00808603875339031	NaN	63.2446098327637
1099	126.489219665527	-27.0823841094971	6.03277826309204	0.0450989119708538	0.0379560738801956	0.0282158460468054	0.00386527273803949	NaN	63.2446098327637
1100	125.839866638184	-26.4330348968506	5.96784353256226	0.0360080301761627	0.0376313999295235	0.0431508645415306	-0.00457625929266214	NaN	62.9199333190918
1101	126.489219665527	-27.0823841094971	6.29251766204834	0.0343846566975117	0.031137915328145	0.0210730116814375	-0.00425158534198999	NaN	63.2446098327637
1102	127.138565063477	-27.7317314147949	5.90290880203247	0.0340599827468395	0.0181509424000978	0.031137915328145	0.0106834331527352	NaN	63.5692825317383
1103	125.190521240234	-25.7836856842041	5.77303886413574	0.0239950809627771	0.0136055024340749	0.0181509424000978	0.00191722682211548	NaN	62.5952606201172
1104	125.190521240234	-25.7836856842041	5.83797359466553	0.0123068047687411	0.00191722682211548	0.00646266713738441	0.00386527273803949	NaN	62.5952606201172
1105	124.541168212891	-25.7836856842041	5.77303886413574	0.0132808275520802	0.00516396993771195	-0.00100484199356288	-0.0107450718060136	NaN	62.2705841064453
1106	127.138565063477	-26.4330348968506	6.03277826309204	0.012956153601408	-0.00295288790948689	-0.00295288790948689	0.000943203864153475	NaN	63.5692825317383
1107	125.839866638184	-26.4330348968506	6.35745286941528	0.00678734155371785	-0.00457625929266214	0.00418994715437293	0.00354059832170606	NaN	62.9199333190918
1108	126.489219665527	-25.4590110778809	5.70810413360596	-0.00360223650932312	-0.0295761823654175	-0.0208099745213985	0.00354059832170606	NaN	63.2446098327637
1109	127.138565063477	-25.7836856842041	5.77303886413574	-0.0266541130840778	-0.0347709693014622	-0.0373683646321297	0.00159255252219737	NaN	63.5692825317383
1110	125.190521240234	-25.4590110778809	5.70810413360596	-0.0337969474494457	-0.038017712533474	-0.0399657599627972	-0.00197886489331722	NaN	62.5952606201172
1111	127.138565063477	-26.4330348968506	6.09771347045898	-0.0295761823654175	-0.0419138073921204	-0.0454852245748043	-0.00100484199356288	NaN	63.5692825317383
1112	125.190521240234	-24.809663772583	5.83797359466553	-0.0256800893694162	-0.0302255302667618	-0.0230826959013939	0.00451462110504508	NaN	62.5952606201172
1113	124.541168212891	-25.4590110778809	6.03277826309204	-0.0149658378213644	-0.00327756232582033	-0.0211346503347158	0.000618529506027699	NaN	62.2705841064453
1114	125.190521240234	-25.1343383789063	5.70810413360596	-0.00652430532500148	-0.0117190945893526	-0.00977104809135199	0.0022419011220336	NaN	62.5952606201172
1115	124.541168212891	-24.4849891662598	5.70810413360596	-0.0110697457566857	-0.00717365415766835	-0.0185372550040483	-0.0100957229733467	NaN	62.2705841064453
1116	125.839866638184	-24.809663772583	5.77303886413574	-0.00197886489331722	-0.00912170019000769	-0.00522560812532902	0.000943203864153475	NaN	62.9199333190918
1117	125.839866638184	-25.7836856842041	5.77303886413574	0.00516396993771195	-0.00652430532500148	0.00613799272105098	0.00191722682211548	NaN	62.9199333190918
1118	127.787910461426	-25.7836856842041	6.29251766204834	0.00743668992072344	0.0252937767654657	0.0126314787194133	0.00613799272105098	NaN	63.8939552307129
1119	127.138565063477	-25.4590110778809	6.22758293151855	0.040228795260191	0.0515923984348774	0.0327612869441509	0.00321592413820326	NaN	63.5692825317383
1120	125.839866638184	-24.4849891662598	5.64316940307617	0.0369820520281792	0.0386054255068302	0.0324366129934788	-0.00879702530801296	NaN	62.9199333190918
1121	126.489219665527	-25.4590110778809	5.96784353256226	0.029189869761467	0.041852168738842	0.0545144639909267	-0.00327756232582033	NaN	63.2446098327637
1122	127.138565063477	-26.1083602905273	5.77303886413574	0.0243197549134493	0.0275664981454611	0.0175015944987535	0.0022419011220336	NaN	63.5692825317383
1123	125.839866638184	-24.1603145599365	5.70810413360596	0.0230210572481155	0.020423661917448	0.0149041991680861	0.00873538758605719	NaN	62.9199333190918
1124	126.489219665527	-24.809663772583	6.03277826309204	0.0165275707840919	0.0207483377307653	0.00711201597005129	0.000618529506027699	NaN	63.2446098327637
1125	125.190521240234	-24.1603145599365	5.64316940307617	0.00548864435404539	0.0123068047687411	0.00483929552137852	-0.00944637414067984	NaN	62.5952606201172
1126	127.787910461426	-25.7836856842041	5.57823419570923	0.00483929552137852	0.01100810803473	-0.00425158534198999	0.000293855206109583	NaN	63.8939552307129
1127	126.489219665527	-25.4590110778809	5.90290880203247	0.00386527273803949	0.00548864435404539	0.00646266713738441	0.00256657530553639	NaN	63.2446098327637
1128	127.138565063477	-25.7836856842041	5.70810413360596	-0.00457625929266214	-0.0162645354866982	-0.0292515084147453	0.00354059832170606	NaN	63.5692825317383
1129	126.489219665527	-25.4590110778809	5.57823419570923	-0.0318489037454128	-0.0425631552934647	-0.0399657599627972	-0.00295288790948689	NaN	63.2446098327637
1130	127.138565063477	-24.809663772583	5.57823419570923	-0.0302255302667618	-0.0386670641601086	-0.0376930385828018	0.00289124972186983	NaN	63.5692825317383
1131	125.190521240234	-24.4849891662598	5.44836473464966	-0.0263294391334057	-0.0373683646321297	-0.0451605506241322	-0.00360223650932312	NaN	62.5952606201172
1132	128.437255859375	-25.7836856842041	5.31849479675293	-0.0188619289547205	-0.0266541130840778	-0.0224333461374044	0.00483929552137852	NaN	64.2186279296875
1133	126.489219665527	-25.1343383789063	5.25356006622314	-0.00814767740666866	-0.00814767740666866	-0.0188619289547205	0.00159255252219737	NaN	63.2446098327637
1134	128.437255859375	-25.7836856842041	5.25356006622314	-0.00360223650932312	-0.0107450718060136	-0.0139918150380254	-0.00132951640989631	NaN	64.2186279296875
1135	126.489219665527	-25.4590110778809	5.64316940307617	0.000293855206109583	-0.00555028254166245	-0.0182125810533762	-0.00879702530801296	NaN	63.2446098327637
1136	127.138565063477	-25.4590110778809	5.77303886413574	-0.0026282137259841	-0.00652430532500148	-0.0149658378213644	-0.00327756232582033	NaN	63.5692825317383
1137	124.541168212891	-25.4590110778809	5.31849479675293	0.0126314787194133	-0.00100484199356288	-0.00879702530801296	0.00613799272105098	NaN	62.2705841064453
1138	127.138565063477	-26.1083602905273	5.51329946517944	0.00808603875339031	0.0168522447347641	0.012956153601408	0.00159255252219737	NaN	63.5692825317383
1139	125.839866638184	-25.7836856842041	5.57823419570923	0.0389300994575024	0.0512677207589149	0.0382807515561581	0.0022419011220336	NaN	62.9199333190918
1140	125.839866638184	-25.1343383789063	5.31849479675293	0.0304885655641556	0.0425015166401863	0.0239950809627771	-0.00619963090866804	NaN	62.9199333190918
1141	125.190521240234	-25.4590110778809	5.96784353256226	0.0269171483814716	0.036657378077507	0.0304885655641556	0.000618529506027699	NaN	62.5952606201172
1142	127.787910461426	-25.7836856842041	6.03277826309204	0.0301638916134834	0.0343846566975117	0.0223717093467712	0.00646266713738441	NaN	63.8939552307129
1143	126.489219665527	-25.4590110778809	5.57823419570923	0.0217223595827818	0.0236704051494598	0.012956153601408	0.00256657530553639	NaN	63.2446098327637
1144	125.839866638184	-25.1343383789063	5.51329946517944	0.0126314787194133	0.01847561635077	0.00743668992072344	-0.00327756232582033	NaN	62.9199333190918
1145	125.190521240234	-25.1343383789063	5.70810413360596	0.0188002903014421	0.00938473641872406	0.00581331877037883	-0.00165419070981443	NaN	62.5952606201172
1146	127.138565063477	-26.1083602905273	5.96784353256226	0.00418994715437293	0.00451462110504508	0.00354059832170606	0.00386527273803949	NaN	63.5692825317383
1147	125.839866638184	-25.7836856842041	6.29251766204834	0.01100810803473	0.00646266713738441	0.00354059832170606	0.00841071270406246	NaN	62.9199333190918
1148	127.138565063477	-25.7836856842041	5.96784353256226	-0.00717365415766835	-0.0169138833880424	-0.0237320438027382	-0.00814767740666866	NaN	63.5692825317383
1149	127.138565063477	-25.7836856842041	5.70810413360596	-0.0240567177534103	-0.0415891297161579	-0.0386670641601086	-3.08191010844894e-05	NaN	63.5692825317383
1150	125.190521240234	-24.809663772583	5.64316940307617	-0.0273034609854221	-0.0376930385828018	-0.0415891297161579	-0.0110697457566857	NaN	62.5952606201172
1151	126.489219665527	-26.1083602905273	6.03277826309204	-0.0266541130840778	-0.0386670641601086	-0.0376930385828018	-0.0026282137259841	NaN	63.2446098327637
1152	126.489219665527	-26.1083602905273	6.74706172943115	-0.0175632312893867	-0.0273034609854221	-0.0159398596733809	0.00289124972186983	NaN	63.2446098327637
1153	125.839866638184	-24.809663772583	6.8119969367981	-0.0133424662053585	-0.0149658378213644	-0.0113944197073579	0.00256657530553639	NaN	62.9199333190918
1154	127.138565063477	-25.1343383789063	6.5522575378418	-0.00230353930965066	-0.0191866029053926	-0.00619963090866804	-0.00165419070981443	NaN	63.5692825317383
1155	124.541168212891	-25.1343383789063	6.42238759994507	-0.00684897974133492	0.000618529506027699	-0.0136671401560307	-0.00555028254166245	NaN	62.2705841064453
1156	126.489219665527	-26.1083602905273	6.5522575378418	-0.00490093370899558	-0.00912170019000769	-0.0162645354866982	-0.00555028254166245	NaN	63.2446098327637
1157	127.138565063477	-26.1083602905273	5.96784353256226	-0.000355493422830477	-0.000680167751852423	0.0145795252174139	0.00126787810586393	NaN	63.5692825317383
1158	126.489219665527	-26.1083602905273	6.03277826309204	0.0155535480007529	0.0178262684494257	0.0249691028147936	0.011982130818069	NaN	63.2446098327637
1159	125.839866638184	-26.4330348968506	6.22758293151855	0.036657378077507	0.0444495603442192	0.0343846566975117	0.0022419011220336	NaN	62.9199333190918
1160	124.541168212891	-24.809663772583	5.57823419570923	0.0340599827468395	0.0405534692108631	0.031137915328145	-0.00132951640989631	NaN	62.2705841064453
1161	124.541168212891	-26.1083602905273	5.70810413360596	0.0308132413774729	0.040228795260191	0.0223717093467712	0.00516396993771195	NaN	62.2705841064453
1162	125.839866638184	-26.1083602905273	5.70810413360596	0.0272418223321438	0.0265924744307995	0.0272418223321438	0.00678734155371785	NaN	62.9199333190918
1163	123.242469787598	-25.1343383789063	5.51329946517944	0.020423661917448	0.0197743140161037	0.0275664981454611	0.0126314787194133	NaN	61.6212348937988
1164	124.541168212891	-24.809663772583	5.70810413360596	0.011982130818069	0.0213976856321096	0.0165275707840919	0.00418994715437293	NaN	62.2705841064453
1165	123.891822814941	-25.1343383789063	5.83797359466553	0.00289124972186983	0.00938473641872406	0.00289124972186983	-0.00457625929266214	NaN	61.9459114074707
1166	125.190521240234	-26.7577095031738	5.57823419570923	-3.08191010844894e-05	0.00743668992072344	0.0022419011220336	0.00256657530553639	NaN	62.5952606201172
1167	124.541168212891	-26.4330348968506	5.64316940307617	0.00386527273803949	-0.000680167751852423	-0.00230353930965066	0.0100340843200684	NaN	62.2705841064453
1168	124.541168212891	-25.7836856842041	5.57823419570923	-0.00814767740666866	-0.0315242260694504	-0.017887907102704	-0.00100484199356288	NaN	62.2705841064453
1169	123.242469787598	-25.7836856842041	5.77303886413574	-0.0360696688294411	-0.03444629535079	-0.0376930385828018	0.00646266713738441	NaN	61.6212348937988
1170	122.593124389648	-25.1343383789063	5.77303886413574	-0.0406151078641415	-0.0386670641601086	-0.0370436906814575	-0.00425158534198999	NaN	61.2965621948242
1171	122.593124389648	-25.7836856842041	5.90290880203247	-0.0435371771454811	-0.0402904339134693	-0.0448358729481697	0.00159255252219737	NaN	61.2965621948242
1172	123.891822814941	-26.1083602905273	5.64316940307617	-0.0263294391334057	-0.0198359526693821	-0.0208099745213985	0.00191722682211548	NaN	61.9459114074707
1173	124.541168212891	-25.4590110778809	5.64316940307617	-0.0191866029053926	-0.0201606266200542	-0.0172385573387146	0.000943203864153475	NaN	62.2705841064453
1174	123.891822814941	-24.4849891662598	5.57823419570923	-0.00749832857400179	-0.0133424662053585	-0.0113944197073579	0.000943203864153475	NaN	61.9459114074707
1175	125.190521240234	-25.4590110778809	5.64316940307617	-0.0113944197073579	-0.00230353930965066	-0.0139918150380254	-0.00392691092565656	NaN	62.5952606201172
1176	126.489219665527	-26.4330348968506	6.03277826309204	-0.0156151866540313	-0.00587495695799589	-0.0113944197073579	-0.00392691092565656	NaN	63.2446098327637
1177	125.190521240234	-26.1083602905273	6.03277826309204	-0.00100484199356288	0.000618529506027699	-0.000355493422830477	0.00711201597005129	NaN	62.5952606201172
1178	125.839866638184	-26.4330348968506	5.83797359466553	0.0106834331527352	0.0181509424000978	0.0149041991680861	-0.00100484199356288	NaN	62.9199333190918
1179	125.190521240234	-26.1083602905273	5.96784353256226	0.0363327041268349	0.0486703291535378	0.0330859608948231	-0.00100484199356288	NaN	62.5952606201172
1180	124.541168212891	-25.1343383789063	5.83797359466553	0.0269171483814716	0.0450989119708538	0.0337353087961674	0.000293855206109583	NaN	62.2705841064453
1181	125.839866638184	-25.7836856842041	6.16264820098877	0.0314625911414623	0.0460729338228703	0.047696303576231	-0.00165419070981443	NaN	62.9199333190918
1182	127.138565063477	-26.4330348968506	6.29251766204834	0.0285405199974775	0.0252937767654657	0.0230210572481155	-0.00490093370899558	NaN	63.5692825317383
1183	125.190521240234	-25.1343383789063	6.48732233047485	0.0171769186854362	0.0142548503354192	0.0116574559360743	0.00191722682211548	NaN	62.5952606201172
1184	125.839866638184	-25.1343383789063	5.77303886413574	0.0152288740500808	0.0236704051494598	0.0126314787194133	-0.00295288790948689	NaN	62.9199333190918
1185	125.839866638184	-24.809663772583	6.5522575378418	0.0126314787194133	0.0132808275520802	0.00711201597005129	0.0022419011220336	NaN	62.9199333190918
1186	127.138565063477	-26.4330348968506	6.5522575378418	0.0145795252174139	0.00613799272105098	0.00841071270406246	-0.00684897974133492	NaN	63.5692825317383
1187	125.839866638184	-26.4330348968506	6.22758293151855	0.0132808275520802	-0.00587495695799589	0.00873538758605719	0.00678734155371785	NaN	62.9199333190918
1188	126.489219665527	-26.4330348968506	6.16264820098877	0.0145795252174139	-0.0182125810533762	0.0152288740500808	-3.08191010844894e-05	NaN	63.2446098327637
1189	126.489219665527	-26.4330348968506	6.61719226837158	0.0162028968334198	-0.0474332682788372	0.0103587592020631	-3.08191010844894e-05	NaN	63.2446098327637
1190	125.190521240234	-25.1343383789063	5.64316940307617	-0.00782300252467394	-0.0409397818148136	-0.0260047651827335	-0.00717365415766835	NaN	62.5952606201172
1191	126.489219665527	-26.7577095031738	6.03277826309204	-0.0341216214001179	-0.0373683646321297	-0.0536020807921886	-0.0026282137259841	NaN	63.2446098327637
1192	126.489219665527	-26.7577095031738	6.09771347045898	-0.0156151866540313	-0.0276281367987394	-0.0247060675173998	-3.08191010844894e-05	NaN	63.2446098327637
1193	125.839866638184	-25.4590110778809	6.03277826309204	-0.0120437685400248	-0.0204853005707264	-0.0185372550040483	-0.00132951640989631	NaN	62.9199333190918
1194	124.541168212891	-26.4330348968506	5.96784353256226	-0.00977104809135199	-0.0136671401560307	-0.0143164889886975	-0.00457625929266214	NaN	62.2705841064453
1195	125.839866638184	-25.7836856842041	5.64316940307617	-0.00879702530801296	-0.0126931173726916	-0.00490093370899558	-0.00197886489331722	NaN	62.9199333190918
1196	126.489219665527	-27.4070568084717	5.96784353256226	-0.00230353930965066	-0.0175632312893867	-0.0191866029053926	-0.0136671401560307	NaN	63.2446098327637
1197	126.489219665527	-27.4070568084717	6.03277826309204	-0.00360223650932312	-0.0156151866540313	-0.00522560812532902	0.00451462110504508	NaN	63.2446098327637
1198	126.489219665527	-27.4070568084717	5.96784353256226	0.00873538758605719	0.00841071270406246	0.0175015944987535	-0.00230353930965066	NaN	63.2446098327637
1199	125.839866638184	-27.7317314147949	6.16264820098877	0.0330859608948231	0.040228795260191	0.0428261905908585	-3.08191010844894e-05	NaN	62.9199333190918
1200	125.190521240234	-26.4330348968506	5.57823419570923	0.0363327041268349	0.0330859608948231	0.0239950809627771	-0.0120437685400248	NaN	62.5952606201172
1201	127.138565063477	-27.4070568084717	5.70810413360596	0.0282158460468054	0.0399041213095188	0.0480209775269032	-0.00295288790948689	NaN	63.5692825317383
1202	127.138565063477	-27.0823841094971	6.03277826309204	0.0321119390428066	0.0217223595827818	0.0259431265294552	-0.00100484199356288	NaN	63.5692825317383
1203	126.489219665527	-26.7577095031738	5.64316940307617	0.0194496400654316	0.0126314787194133	0.012956153601408	-0.00457625929266214	NaN	63.2446098327637
1204	124.541168212891	-26.1083602905273	5.57823419570923	0.0106834331527352	0.0103587592020631	0.0165275707840919	0.00418994715437293	NaN	62.2705841064453
1205	126.489219665527	-26.1083602905273	6.09771347045898	0.00354059832170606	0.00646266713738441	0.00159255252219737	-3.08191010844894e-05	NaN	63.2446098327637
1206	126.489219665527	-26.1083602905273	5.51329946517944	0.01100810803473	0.000618529506027699	0.000943203864153475	-3.08191010844894e-05	NaN	63.2446098327637
1207	126.489219665527	-26.4330348968506	5.70810413360596	0.00678734155371785	0.00678734155371785	0.00321592413820326	-0.00425158534198999	NaN	63.2446098327637
1208	126.489219665527	-26.7577095031738	5.57823419570923	-0.00652430532500148	-0.0224333461374044	-0.0198359526693821	0.00386527273803949	NaN	63.2446098327637
1209	126.489219665527	-26.1083602905273	5.90290880203247	-0.0393164120614529	-0.0409397818148136	-0.0393164120614529	0.00613799272105098	NaN	63.2446098327637
1210	124.541168212891	-25.1343383789063	5.90290880203247	-0.0328229255974293	-0.0376930385828018	-0.0419138073921204	-0.00717365415766835	NaN	62.2705841064453
1211	126.489219665527	-26.7577095031738	6.48732233047485	-0.0341216214001179	-0.0331475995481014	-0.0487319678068161	-0.00814767740666866	NaN	63.2446098327637
1212	127.138565063477	-25.7836856842041	5.77303886413574	-0.0217839982360601	-0.0328229255974293	-0.0211346503347158	-0.00165419070981443	NaN	63.5692825317383
1213	124.541168212891	-25.4590110778809	5.83797359466553	-0.00944637414067984	-0.0373683646321297	-0.0169138833880424	-3.08191010844894e-05	NaN	62.2705841064453
1214	125.190521240234	-24.809663772583	5.77303886413574	-0.0123684434220195	-0.00360223650932312	-0.00749832857400179	-0.0104203969240189	NaN	62.5952606201172
1215	125.190521240234	-24.809663772583	5.90290880203247	-0.0113944197073579	-0.0149658378213644	-0.0195112787187099	-0.0123684434220195	NaN	62.5952606201172
1216	125.839866638184	-25.1343383789063	5.83797359466553	-0.00100484199356288	-0.00425158534198999	-0.0110697457566857	-0.00847235135734081	NaN	62.9199333190918
1217	126.489219665527	-26.1083602905273	6.29251766204834	0.00159255252219737	0.00321592413820326	0.000618529506027699	0.00743668992072344	NaN	63.2446098327637
1218	127.138565063477	-25.7836856842041	5.64316940307617	0.00841071270406246	0.0188002903014421	0.0230210572481155	-0.00619963090866804	NaN	63.5692825317383
1219	126.489219665527	-26.7577095031738	5.96784353256226	0.0373067259788513	0.0480209775269032	0.0252937767654657	0.00159255252219737	NaN	63.2446098327637
1220	124.541168212891	-25.1343383789063	5.70810413360596	0.0405534692108631	0.0415274947881699	0.0386054255068302	-0.00814767740666866	NaN	62.2705841064453
1221	125.839866638184	-26.4330348968506	6.03277826309204	0.0321119390428066	0.0460729338228703	0.0275664981454611	0.00159255252219737	NaN	62.9199333190918
1222	125.839866638184	-25.7836856842041	6.8119969367981	0.0272418223321438	0.0298392176628113	0.029189869761467	0.00386527273803949	NaN	62.9199333190918
1223	125.839866638184	-25.1343383789063	6.68212699890137	0.0243197549134493	0.0168522447347641	0.0207483377307653	0.00483929552137852	NaN	62.9199333190918
1224	123.891822814941	-25.1343383789063	5.38343000411987	0.0149041991680861	0.01100810803473	0.0022419011220336	0.00418994715437293	NaN	61.9459114074707
1225	126.489219665527	-25.4590110778809	5.57823419570923	0.00548864435404539	0.012956153601408	0.00418994715437293	-0.00295288790948689	NaN	63.2446098327637
1226	126.489219665527	-25.7836856842041	5.77303886413574	0.00678734155371785	-0.00197886489331722	-0.00165419070981443	0.00289124972186983	NaN	63.2446098327637
1227	126.489219665527	-26.4330348968506	5.96784353256226	0.00841071270406246	0.00613799272105098	-0.000355493422830477	0.00646266713738441	NaN	63.2446098327637
1228	127.138565063477	-25.4590110778809	5.70810413360596	-0.00619963090866804	-0.0211346503347158	-0.0279528107494116	0.00613799272105098	NaN	63.5692825317383
1229	126.489219665527	-25.7836856842041	5.83797359466553	-0.0299008563160896	-0.0373683646321297	-0.048407293856144	0.000618529506027699	NaN	63.2446098327637
1230	124.541168212891	-24.809663772583	5.31849479675293	-0.0299008563160896	-0.0328229255974293	-0.0406151078641415	-0.00457625929266214	NaN	62.2705841064453
1231	127.138565063477	-26.1083602905273	5.64316940307617	-0.0308748781681061	-0.0428878292441368	-0.0389917381107807	-0.00360223650932312	NaN	63.5692825317383
1232	125.190521240234	-24.809663772583	5.44836473464966	-0.0256800893694162	-0.0146411629393697	-0.0224333461374044	0.00321592413820326	NaN	62.5952606201172
1233	124.541168212891	-25.1343383789063	5.51329946517944	-0.0126931173726916	-0.0237320438027382	-0.0172385573387146	-0.00717365415766835	NaN	62.2705841064453
1234	125.190521240234	-24.809663772583	5.83797359466553	-0.00977104809135199	-0.00619963090866804	-0.017887907102704	-0.00230353930965066	NaN	62.5952606201172
1235	124.541168212891	-25.1343383789063	5.77303886413574	-0.00327756232582033	-0.00652430532500148	-0.0143164889886975	-0.00295288790948689	NaN	62.2705841064453
1236	124.541168212891	-25.1343383789063	5.64316940307617	-0.00165419070981443	-0.00230353930965066	-0.0104203969240189	-0.00425158534198999	NaN	62.2705841064453
1237	125.190521240234	-26.1083602905273	5.83797359466553	0.00418994715437293	-0.00197886489331722	-0.00814767740666866	0.00516396993771195	NaN	62.5952606201172
1238	125.839866638184	-25.4590110778809	5.51329946517944	0.00646266713738441	0.0223717093467712	0.0200989879667759	0.00191722682211548	NaN	62.9199333190918
1239	126.489219665527	-26.1083602905273	6.29251766204834	0.0301638916134834	0.0425015166401863	0.036657378077507	-0.00197886489331722	NaN	63.2446098327637
1240	125.190521240234	-23.8356399536133	6.03277826309204	0.0337353087961674	0.0441248863935471	0.0269171483814716	-3.08191010844894e-05	NaN	62.5952606201172
1241	126.489219665527	-26.1083602905273	6.03277826309204	0.0282158460468054	0.0425015166401863	0.0239950809627771	0.00126787810586393	NaN	63.2446098327637
1242	125.839866638184	-25.4590110778809	5.70810413360596	0.0324366129934788	0.0321119390428066	0.0269171483814716	0.00354059832170606	NaN	62.9199333190918
1243	127.138565063477	-25.7836856842041	5.70810413360596	0.0217223595827818	0.0181509424000978	0.0106834331527352	0.00743668992072344	NaN	63.5692825317383
1244	127.138565063477	-24.809663772583	5.51329946517944	0.00906006153672934	0.025618452578783	0.012956153601408	-0.00132951640989631	NaN	63.5692825317383
1245	127.138565063477	-25.7836856842041	5.77303886413574	0.0136055024340749	0.0126314787194133	0.00354059832170606	-0.00392691092565656	NaN	63.5692825317383
1246	125.839866638184	-25.1343383789063	5.90290880203247	0.00321592413820326	0.0113327819854021	0.00646266713738441	-0.00847235135734081	NaN	62.9199333190918
1247	123.891822814941	-26.1083602905273	5.64316940307617	0.0162028968334198	0.00581331877037883	-0.00230353930965066	0.0123068047687411	NaN	61.9459114074707
1248	125.190521240234	-24.1603145599365	5.64316940307617	-0.0107450718060136	-0.0198359526693821	-0.0113944197073579	-0.00197886489331722	NaN	62.5952606201172
1249	125.839866638184	-25.7836856842041	5.77303886413574	-0.0315242260694504	-0.0402904339134693	-0.0471085943281651	-0.00652430532500148	NaN	62.9199333190918
1250	123.242469787598	-24.4849891662598	5.64316940307617	-0.0263294391334057	-0.0360696688294411	-0.0334722734987736	-0.00197886489331722	NaN	61.6212348937988
1251	125.190521240234	-25.7836856842041	6.03277826309204	-0.0324982516467571	-0.0451605506241322	-0.0350956469774246	-0.00717365415766835	NaN	62.5952606201172
1252	123.891822814941	-24.1603145599365	5.64316940307617	-0.0305502042174339	-0.0299008563160896	-0.0146411629393697	0.00841071270406246	NaN	61.9459114074707
1253	123.891822814941	-24.4849891662598	5.77303886413574	-0.0191866029053926	-0.0162645354866982	-0.0152905117720366	0.00191722682211548	NaN	61.9459114074707
1254	122.593124389648	-24.1603145599365	6.5522575378418	-0.0123684434220195	-0.00619963090866804	-0.0104203969240189	0.000293855206109583	NaN	61.2965621948242
1255	123.891822814941	-25.1343383789063	5.83797359466553	-0.0100957229733467	-0.00814767740666866	-0.0175632312893867	-0.00295288790948689	NaN	61.9459114074707
1256	121.294425964355	-24.1603145599365	5.38343000411987	-0.0120437685400248	-0.00425158534198999	-0.0104203969240189	-0.00684897974133492	NaN	60.6472129821777
1257	124.541168212891	-25.7836856842041	6.16264820098877	-0.0107450718060136	-0.00912170019000769	-0.0117190945893526	0.00873538758605719	NaN	62.2705841064453
1258	124.541168212891	-25.1343383789063	5.70810413360596	0.00483929552137852	0.0252937767654657	0.0236704051494598	-0.00100484199356288	NaN	62.2705841064453
1259	124.541168212891	-25.7836856842041	5.83797359466553	0.0191249661147594	0.0499690249562263	0.0434755384922028	0.00289124972186983	NaN	62.2705841064453
1260	121.943778991699	-24.1603145599365	5.83797359466553	0.0252937767654657	0.0460729338228703	0.0226963832974434	0.00256657530553639	NaN	60.9718894958496
1261	125.839866638184	-25.7836856842041	6.09771347045898	0.0217223595827818	0.0408781431615353	0.0295145437121391	0.00126787810586393	NaN	62.9199333190918
1262	123.891822814941	-24.4849891662598	5.96784353256226	0.0243197549134493	0.0275664981454611	0.0304885655641556	0.00678734155371785	NaN	61.9459114074707
1263	124.541168212891	-24.809663772583	6.16264820098877	0.0165275707840919	0.011982130818069	0.0181509424000978	0.00516396993771195	NaN	62.2705841064453
1264	122.593124389648	-24.809663772583	5.70810413360596	0.00873538758605719	0.0171769186854362	0.0113327819854021	-0.00165419070981443	NaN	61.2965621948242
1265	125.190521240234	-25.1343383789063	5.64316940307617	0.00906006153672934	0.0155535480007529	0.00646266713738441	0.00191722682211548	NaN	62.5952606201172
1266	125.839866638184	-25.4590110778809	5.83797359466553	0.00808603875339031	0.00808603875339031	0.00256657530553639	-0.00587495695799589	NaN	62.9199333190918
1267	125.839866638184	-25.7836856842041	6.03277826309204	-0.00230353930965066	0.00289124972186983	-0.000355493422830477	0.00646266713738441	NaN	62.9199333190918
1268	124.541168212891	-24.1603145599365	5.90290880203247	-0.0185372550040483	-0.0110697457566857	-0.0136671401560307	0.00386527273803949	NaN	62.2705841064453
1269	126.489219665527	-26.4330348968506	6.35745286941528	-0.0328229255974293	-0.0480826161801815	-0.0464592464268208	0.00256657530553639	NaN	63.2446098327637
1270	123.242469787598	-24.4849891662598	5.51329946517944	-0.0305502042174339	-0.0402904339134693	-0.0367190167307854	-0.00912170019000769	NaN	61.6212348937988
1271	127.138565063477	-26.1083602905273	5.90290880203247	-0.0305502042174339	-0.038017712533474	-0.039641086012125	-0.00522560812532902	NaN	63.5692825317383
1272	123.891822814941	-24.809663772583	5.77303886413574	-0.0185372550040483	-0.0305502042174339	-0.0208099745213985	-0.00327756232582033	NaN	61.9459114074707
1273	124.541168212891	-24.809663772583	5.90290880203247	-0.0113944197073579	-0.021459324285388	-0.0182125810533762	-0.00392691092565656	NaN	62.2705841064453
1274	123.242469787598	-24.809663772583	5.96784353256226	-0.0107450718060136	-0.0104203969240189	-0.0165892094373703	-0.00425158534198999	NaN	61.6212348937988
1275	125.190521240234	-25.1343383789063	5.96784353256226	-0.0123684434220195	-0.00944637414067984	-0.0247060675173998	0.00418994715437293	NaN	62.5952606201172
1276	124.541168212891	-23.8356399536133	5.64316940307617	-0.00295288790948689	-0.0143164889886975	0.00126787810586393	-0.000680167751852423	NaN	62.2705841064453
1277	127.138565063477	-26.1083602905273	5.70810413360596	0.00126787810586393	-0.00230353930965066	-0.0026282137259841	0.00841071270406246	NaN	63.5692825317383
1278	124.541168212891	-24.4849891662598	5.77303886413574	0.0181509424000978	0.0145795252174139	0.0213976856321096	-0.00327756232582033	NaN	62.2705841064453
1279	127.138565063477	-26.1083602905273	5.90290880203247	0.0340599827468395	0.0408781431615353	0.0243197549134493	0.00354059832170606	NaN	63.5692825317383
1280	124.541168212891	-24.809663772583	5.77303886413574	0.0324366129934788	0.049319677054882	0.0217223595827818	-0.00165419070981443	NaN	62.2705841064453
1281	127.787910461426	-26.4330348968506	5.70810413360596	0.0220470335334539	0.0450989119708538	0.0246444288641214	-0.00197886489331722	NaN	63.8939552307129
1282	126.489219665527	-25.4590110778809	5.44836473464966	0.0233457311987877	0.0317872650921345	0.0278911720961332	0.00354059832170606	NaN	63.2446098327637
1283	125.839866638184	-25.1343383789063	5.70810413360596	0.0142548503354192	0.0132808275520802	0.020423661917448	0.00613799272105098	NaN	62.9199333190918
1284	123.891822814941	-25.1343383789063	5.64316940307617	0.0126314787194133	0.00386527273803949	0.00808603875339031	0.00451462110504508	NaN	61.9459114074707
1285	126.489219665527	-25.1343383789063	5.83797359466553	0.00354059832170606	0.0103587592020631	0.00386527273803949	0.00159255252219737	NaN	63.2446098327637
1286	125.839866638184	-26.1083602905273	5.96784353256226	-0.000680167751852423	-0.00295288790948689	0.00678734155371785	-0.00392691092565656	NaN	62.9199333190918
1287	127.138565063477	-27.7317314147949	6.09771347045898	-0.000680167751852423	-0.00457625929266214	0.00321592413820326	0.00776136433705688	NaN	63.5692825317383
1288	124.541168212891	-25.7836856842041	5.70810413360596	-0.00717365415766835	0.00354059832170606	-0.0152905117720366	0.0100340843200684	NaN	62.2705841064453
1289	127.787910461426	-26.4330348968506	5.83797359466553	-0.0237320438027382	0.00126787810586393	-0.0422384813427925	0.00581331877037883	NaN	63.8939552307129
1290	125.190521240234	-27.0823841094971	5.96784353256226	-0.03444629535079	-0.00100484199356288	-0.0412644557654858	0.00159255252219737	NaN	62.5952606201172
1291	127.138565063477	-27.4070568084717	6.09771347045898	-0.0302255302667618	0.000293855206109583	-0.0441865250468254	-0.00457625929266214	NaN	63.5692825317383
1292	125.190521240234	-26.1083602905273	6.09771347045898	-0.0188619289547205	-0.0143164889886975	-0.0247060675173998	0.00354059832170606	NaN	62.5952606201172
1293	126.489219665527	-26.4330348968506	5.70810413360596	-0.0123684434220195	-0.0373683646321297	-0.0188619289547205	-0.00360223650932312	NaN	63.2446098327637
1294	124.541168212891	-27.0823841094971	5.96784353256226	-0.0026282137259841	-0.0175632312893867	-0.0133424662053585	-0.00360223650932312	NaN	62.2705841064453
1295	125.839866638184	-26.7577095031738	5.90290880203247	-0.00847235135734081	-0.0195112787187099	-0.0136671401560307	-0.00132951640989631	NaN	62.9199333190918
1296	123.891822814941	-25.7836856842041	5.83797359466553	-0.00230353930965066	-0.0159398596733809	-0.0152905117720366	-0.0123684434220195	NaN	61.9459114074707
1297	125.839866638184	-25.7836856842041	5.90290880203247	-0.00197886489331722	-0.0146411629393697	0.00126787810586393	0.00354059832170606	NaN	62.9199333190918
1298	125.190521240234	-25.1343383789063	6.03277826309204	0.0162028968334198	0.011982130818069	0.0259431265294552	-0.00132951640989631	NaN	62.5952606201172
1299	126.489219665527	-26.7577095031738	5.57823419570923	0.0369820520281792	0.0376313999295235	0.036657378077507	0.00808603875339031	NaN	63.2446098327637
1300	124.541168212891	-25.4590110778809	5.96784353256226	0.0369820520281792	0.0431508645415306	0.0282158460468054	-0.00230353930965066	NaN	62.2705841064453
1301	126.489219665527	-26.4330348968506	6.03277826309204	0.0304885655641556	0.0340599827468395	0.0327612869441509	-3.08191010844894e-05	NaN	63.2446098327637
1302	124.541168212891	-25.1343383789063	5.77303886413574	0.0327612869441509	0.0249691028147936	0.0236704051494598	-0.0026282137259841	NaN	62.2705841064453
1303	125.839866638184	-24.809663772583	5.90290880203247	0.0236704051494598	0.0132808275520802	0.0171769186854362	-3.08191010844894e-05	NaN	62.9199333190918
1304	123.891822814941	-25.1343383789063	6.03277826309204	0.0145795252174139	0.00711201597005129	0.00970941036939621	0.00386527273803949	NaN	61.9459114074707
1305	125.839866638184	-25.1343383789063	5.57823419570923	0.0103587592020631	0.00191722682211548	-0.00587495695799589	-0.000355493422830477	NaN	62.9199333190918
1306	125.190521240234	-24.809663772583	5.57823419570923	0.00841071270406246	0.0022419011220336	0.00418994715437293	0.00256657530553639	NaN	62.5952606201172
1307	127.787910461426	-26.4330348968506	6.03277826309204	-0.00425158534198999	0.00743668992072344	0.00321592413820326	0.00613799272105098	NaN	63.8939552307129
1308	124.541168212891	-24.4849891662598	5.77303886413574	-0.00977104809135199	-0.0191866029053926	-0.0175632312893867	0.00743668992072344	NaN	62.2705841064453
1309	126.489219665527	-25.4590110778809	5.90290880203247	-0.0315242260694504	-0.0487319678068161	-0.0383423902094364	-0.00100484199356288	NaN	63.2446098327637
1310	125.190521240234	-26.1083602905273	6.09771347045898	-0.0286021586507559	-0.0360696688294411	-0.0376930385828018	-0.00490093370899558	NaN	62.5952606201172
1311	127.787910461426	-26.1083602905273	5.77303886413574	-0.0292515084147453	-0.0415891297161579	-0.0334722734987736	-0.00295288790948689	NaN	63.8939552307129
1312	124.541168212891	-25.1343383789063	5.64316940307617	-0.028926832601428	-0.0341216214001179	-0.0243813935667276	0.00970941036939621	NaN	62.2705841064453
1313	125.839866638184	-26.7577095031738	5.83797359466553	-0.00749832857400179	-0.0250307414680719	-0.0169138833880424	0.00646266713738441	NaN	62.9199333190918
1314	125.839866638184	-26.1083602905273	5.70810413360596	-0.00814767740666866	-0.00749832857400179	-0.0139918150380254	0.00483929552137852	NaN	62.9199333190918
1315	127.138565063477	-26.1083602905273	6.16264820098877	-0.00684897974133492	-0.00457625929266214	-0.0221086721867323	-0.00912170019000769	NaN	63.5692825317383
1316	124.541168212891	-25.4590110778809	5.96784353256226	-0.00360223650932312	-0.00295288790948689	-0.0143164889886975	-0.0026282137259841	NaN	62.2705841064453
1317	125.839866638184	-25.1343383789063	5.31849479675293	-0.00425158534198999	-0.00425158534198999	-0.0117190945893526	-3.08191010844894e-05	NaN	62.9199333190918
1318	123.891822814941	-24.809663772583	5.44836473464966	0.0100340843200684	0.0149041991680861	0.013930176384747	0.00873538758605719	NaN	61.9459114074707
1319	127.138565063477	-26.4330348968506	5.44836473464966	0.0363327041268349	0.045423585921526	0.0470469556748867	-0.00619963090866804	NaN	63.5692825317383
1320	123.891822814941	-25.7836856842041	5.77303886413574	0.0334106348454952	0.0373067259788513	0.0272418223321438	0.00256657530553639	NaN	61.9459114074707
1321	127.138565063477	-26.1083602905273	5.96784353256226	0.0330859608948231	0.0386054255068302	0.0444495603442192	-0.00295288790948689	NaN	63.5692825317383
1322	125.190521240234	-24.4849891662598	5.57823419570923	0.0304885655641556	0.0252937767654657	0.0194496400654316	-0.00425158534198999	NaN	62.5952606201172
1323	125.839866638184	-25.1343383789063	5.44836473464966	0.0226963832974434	0.0168522447347641	0.0142548503354192	0.00743668992072344	NaN	62.9199333190918
1324	124.541168212891	-25.1343383789063	5.51329946517944	0.0113327819854021	0.0100340843200684	0.00354059832170606	0.00451462110504508	NaN	62.2705841064453
1325	125.839866638184	-24.809663772583	5.57823419570923	0.00418994715437293	0.0165275707840919	0.0022419011220336	0.000943203864153475	NaN	62.9199333190918
1326	125.839866638184	-25.1343383789063	5.64316940307617	0.00808603875339031	0.00841071270406246	0.00289124972186983	-0.00100484199356288	NaN	62.9199333190918
1327	127.138565063477	-26.1083602905273	5.96784353256226	0.00970941036939621	-0.00100484199356288	-0.00165419070981443	-3.08191010844894e-05	NaN	63.5692825317383
1328	125.190521240234	-24.809663772583	5.57823419570923	-0.00425158534198999	-0.028926832601428	-0.0230826959013939	0.00289124972186983	NaN	62.5952606201172
1329	125.839866638184	-24.809663772583	5.64316940307617	-0.0256800893694162	-0.043212503194809	-0.0367190167307854	-0.00587495695799589	NaN	62.9199333190918
1330	125.839866638184	-26.1083602905273	5.96784353256226	-0.0334722734987736	-0.0334722734987736	-0.0393164120614529	-0.000680167751852423	NaN	62.9199333190918
1331	125.839866638184	-25.1343383789063	5.64316940307617	-0.02697878703475	-0.0415891297161579	-0.0386670641601086	-0.00360223650932312	NaN	62.9199333190918
1332	124.541168212891	-25.1343383789063	5.83797359466553	-0.0211346503347158	-0.0227580219507217	-0.0331475995481014	0.00126787810586393	NaN	62.2705841064453
1333	127.138565063477	-26.1083602905273	6.42238759994507	-0.00360223650932312	-0.000355493422830477	-0.0107450718060136	0.00256657530553639	NaN	63.5692825317383
1334	126.489219665527	-26.1083602905273	5.90290880203247	-0.00944637414067984	-0.0169138833880424	-0.0110697457566857	0.00289124972186983	NaN	63.2446098327637
1335	127.138565063477	-26.4330348968506	5.90290880203247	-0.0110697457566857	-0.0100957229733467	-0.0152905117720366	-0.00295288790948689	NaN	63.5692825317383
1336	126.489219665527	-26.4330348968506	5.90290880203247	-0.00522560812532902	-0.00295288790948689	-0.0100957229733467	-0.00684897974133492	NaN	63.2446098327637
1337	125.839866638184	-25.1343383789063	5.77303886413574	0.00126787810586393	-0.00684897974133492	-0.0104203969240189	0.00256657530553639	NaN	62.9199333190918
1338	124.541168212891	-25.1343383789063	5.90290880203247	0.0145795252174139	0.0226963832974434	0.0171769186854362	0.00159255252219737	NaN	62.2705841064453
1339	125.190521240234	-25.4590110778809	5.83797359466553	0.0295145437121391	0.0405534692108631	0.0376313999295235	0.000943203864153475	NaN	62.5952606201172
1340	124.541168212891	-26.4330348968506	5.90290880203247	0.0298392176628113	0.0350340083241463	0.01847561635077	-0.0026282137259841	NaN	62.2705841064453
1341	125.190521240234	-26.1083602905273	5.83797359466553	0.0252937767654657	0.0405534692108631	0.0314625911414623	0.000943203864153475	NaN	62.5952606201172
1342	121.294425964355	-24.809663772583	5.77303886413574	0.0243197549134493	0.0343846566975117	0.0236704051494598	0.0100340843200684	NaN	60.6472129821777
1343	123.242469787598	-25.1343383789063	5.90290880203247	0.0116574559360743	0.0113327819854021	0.0207483377307653	0.000618529506027699	NaN	61.6212348937988
1344	121.294425964355	-25.1343383789063	6.16264820098877	0.00386527273803949	0.0132808275520802	0.0136055024340749	0.00386527273803949	NaN	60.6472129821777
1345	123.242469787598	-24.4849891662598	5.90290880203247	0.00159255252219737	0.0149041991680861	0.00646266713738441	0.00776136433705688	NaN	61.6212348937988
1346	122.593124389648	-25.1343383789063	5.44836473464966	0.00354059832170606	0.00548864435404539	0.0022419011220336	-0.00717365415766835	NaN	61.2965621948242
1347	123.891822814941	-26.1083602905273	5.57823419570923	0.00126787810586393	-0.000680167751852423	0.00613799272105098	0.0136055024340749	NaN	61.9459114074707
1348	122.593124389648	-24.809663772583	6.16264820098877	-0.0156151866540313	-0.0195112787187099	-0.0217839982360601	0.00678734155371785	NaN	61.2965621948242
1349	123.891822814941	-24.809663772583	5.77303886413574	-0.0292515084147453	-0.0360696688294411	-0.039641086012125	-0.00425158534198999	NaN	61.9459114074707
1350	124.541168212891	-26.1083602905273	6.09771347045898	-0.0354203209280968	-0.0350956469774246	-0.0477579422295094	-0.00587495695799589	NaN	62.2705841064453
1351	124.541168212891	-25.1343383789063	5.57823419570923	-0.0299008563160896	-0.0383423902094364	-0.0354203209280968	0.00191722682211548	NaN	62.2705841064453
1352	124.541168212891	-26.4330348968506	5.70810413360596	-0.0217839982360601	-0.0279528107494116	-0.0237320438027382	-0.00197886489331722	NaN	62.2705841064453
1353	125.839866638184	-26.1083602905273	5.70810413360596	-0.00944637414067984	-0.0117190945893526	-0.0198359526693821	0.00159255252219737	NaN	62.9199333190918
1354	125.839866638184	-26.4330348968506	5.96784353256226	-0.00912170019000769	-0.0107450718060136	-0.0130177913233638	0.000618529506027699	NaN	62.9199333190918
1355	125.839866638184	-26.1083602905273	6.22758293151855	-0.00814767740666866	-0.00977104809135199	-0.0126931173726916	-0.00100484199356288	NaN	62.9199333190918
1356	126.489219665527	-26.4330348968506	6.42238759994507	-0.00457625929266214	-0.0110697457566857	-0.0107450718060136	0.00191722682211548	NaN	63.2446098327637
1357	124.541168212891	-26.1083602905273	5.96784353256226	-0.00490093370899558	0.00289124972186983	-0.00100484199356288	-0.0026282137259841	NaN	62.2705841064453
1358	125.190521240234	-24.809663772583	6.03277826309204	0.0210730116814375	0.0239950809627771	0.0223717093467712	0.0126314787194133	NaN	62.5952606201172
1359	125.190521240234	-24.809663772583	5.70810413360596	0.0415274947881699	0.0457482598721981	0.0376313999295235	0.00906006153672934	NaN	62.5952606201172
1360	126.489219665527	-26.1083602905273	5.70810413360596	0.031137915328145	0.0399041213095188	0.0373067259788513	-0.00100484199356288	NaN	63.2446098327637
1361	125.839866638184	-25.7836856842041	5.38343000411987	0.0363327041268349	0.036657378077507	0.0220470335334539	0.000618529506027699	NaN	62.9199333190918
1362	124.541168212891	-25.4590110778809	5.83797359466553	0.0246444288641214	0.029189869761467	0.0288651939481497	0.00386527273803949	NaN	62.2705841064453
1363	125.190521240234	-26.1083602905273	5.44836473464966	0.0223717093467712	0.0213976856321096	0.0175015944987535	0.00711201597005129	NaN	62.5952606201172
1364	124.541168212891	-25.1343383789063	5.77303886413574	0.0210730116814375	0.00743668992072344	0.0158782228827477	0.00321592413820326	NaN	62.2705841064453
1365	125.190521240234	-26.4330348968506	5.70810413360596	0.00289124972186983	0.0106834331527352	0.00289124972186983	0.000943203864153475	NaN	62.5952606201172
1366	124.541168212891	-26.1083602905273	6.03277826309204	0.00483929552137852	-0.000680167751852423	-0.00327756232582033	-0.00360223650932312	NaN	62.2705841064453
1367	126.489219665527	-26.4330348968506	5.96784353256226	0.0126314787194133	-0.00327756232582033	0.0126314787194133	0.00841071270406246	NaN	63.2446098327637
1368	125.839866638184	-27.0823841094971	6.48732233047485	0.000293855206109583	-0.0191866029053926	-0.028926832601428	0.00516396993771195	NaN	62.9199333190918
1369	125.190521240234	-26.4330348968506	5.77303886413574	-0.0198359526693821	-0.050680011510849	-0.0367190167307854	0.00354059832170606	NaN	62.5952606201172
1370	125.839866638184	-27.4070568084717	5.96784353256226	-0.0367190167307854	-0.0477579422295094	-0.0480826161801815	-0.00295288790948689	NaN	62.9199333190918
1371	124.541168212891	-27.0823841094971	5.77303886413574	-0.0243813935667276	-0.0519787110388279	-0.0373683646321297	-0.0139918150380254	NaN	62.2705841064453
1372	126.489219665527	-27.4070568084717	6.03277826309204	-0.0224333461374044	-0.0370436906814575	-0.021459324285388	-0.000355493422830477	NaN	63.2446098327637
1373	126.489219665527	-27.7317314147949	6.16264820098877	-0.00814767740666866	-0.0341216214001179	-0.0185372550040483	-0.0104203969240189	NaN	63.2446098327637
1374	125.839866638184	-27.0823841094971	6.09771347045898	-0.00327756232582033	-0.0149658378213644	-0.0175632312893867	0.00126787810586393	NaN	62.9199333190918
1375	125.839866638184	-27.0823841094971	5.57823419570923	-0.00490093370899558	-0.0188619289547205	-0.0104203969240189	-0.0110697457566857	NaN	62.9199333190918
1376	126.489219665527	-27.7317314147949	5.96784353256226	0.0022419011220336	-0.017887907102704	-0.00132951640989631	-0.00360223650932312	NaN	63.2446098327637
1377	127.138565063477	-28.0564060211182	5.83797359466553	0.00159255252219737	-0.00814767740666866	-0.00327756232582033	-0.00619963090866804	NaN	63.5692825317383
1378	125.190521240234	-27.0823841094971	5.83797359466553	0.0197743140161037	0.0200989879667759	0.029189869761467	-0.000680167751852423	NaN	62.5952606201172
1379	125.190521240234	-26.4330348968506	5.90290880203247	0.0431508645415306	0.0369820520281792	0.0363327041268349	-0.00684897974133492	NaN	62.5952606201172
1380	125.839866638184	-26.7577095031738	6.48732233047485	0.0207483377307653	0.0405534692108631	0.0343846566975117	-0.00165419070981443	NaN	62.9199333190918
1381	125.190521240234	-26.1083602905273	6.42238759994507	0.0295145437121391	0.0376313999295235	0.0194496400654316	-0.0123684434220195	NaN	62.5952606201172
1382	124.541168212891	-26.1083602905273	5.83797359466553	0.0269171483814716	0.0217223595827818	0.0360080301761627	0.00159255252219737	NaN	62.2705841064453
1383	124.541168212891	-25.7836856842041	5.77303886413574	0.01847561635077	0.0175015944987535	0.0191249661147594	-0.00230353930965066	NaN	62.2705841064453
1384	124.541168212891	-26.1083602905273	6.16264820098877	0.012956153601408	0.0132808275520802	0.00970941036939621	-0.00717365415766835	NaN	62.2705841064453
1385	124.541168212891	-25.4590110778809	6.03277826309204	0.0103587592020631	0.00289124972186983	0.00711201597005129	-0.0120437685400248	NaN	62.2705841064453
1386	124.541168212891	-25.4590110778809	5.83797359466553	0.00581331877037883	0.00646266713738441	0.00483929552137852	-0.00360223650932312	NaN	62.2705841064453
1387	125.839866638184	-26.4330348968506	5.70810413360596	0.00386527273803949	-0.00814767740666866	0.000618529506027699	0.000618529506027699	NaN	62.9199333190918
1388	126.489219665527	-26.4330348968506	6.03277826309204	-0.00587495695799589	-0.0211346503347158	-0.0227580219507217	0.00159255252219737	NaN	63.2446098327637
1389	125.190521240234	-26.1083602905273	5.77303886413574	-0.0188619289547205	-0.0428878292441368	-0.0370436906814575	-0.0175632312893867	NaN	62.5952606201172
1390	125.839866638184	-25.4590110778809	5.64316940307617	-0.0341216214001179	-0.0328229255974293	-0.0376930385828018	-0.00490093370899558	NaN	62.9199333190918
1391	125.190521240234	-25.4590110778809	6.35745286941528	-0.0282774847000837	-0.0415891297161579	-0.0334722734987736	-0.0126931173726916	NaN	62.5952606201172
1392	125.839866638184	-26.1083602905273	6.16264820098877	-0.0260047651827335	-0.0273034609854221	-0.0334722734987736	-0.00360223650932312	NaN	62.9199333190918
1393	125.839866638184	-25.1343383789063	5.70810413360596	-0.0328229255974293	-0.0302255302667618	-0.0299008563160896	0.00483929552137852	NaN	62.9199333190918
1394	124.541168212891	-24.809663772583	5.90290880203247	-0.0208099745213985	-0.0240567177534103	-0.02697878703475	-3.08191010844894e-05	NaN	62.2705841064453
1395	125.190521240234	-25.1343383789063	5.77303886413574	-0.021459324285388	-0.00555028254166245	-0.0230826959013939	-0.0100957229733467	NaN	62.5952606201172
1396	125.839866638184	-25.1343383789063	5.90290880203247	0.00256657530553639	-0.00652430532500148	-0.00392691092565656	-3.08191010844894e-05	NaN	62.9199333190918
1397	125.839866638184	-26.1083602905273	6.16264820098877	0.00483929552137852	-0.00197886489331722	0.00321592413820326	-0.0100957229733467	NaN	62.9199333190918
1398	126.489219665527	-26.4330348968506	6.16264820098877	0.0152288740500808	0.0210730116814375	0.0191249661147594	-0.00100484199356288	NaN	63.2446098327637
1399	125.190521240234	-25.1343383789063	5.77303886413574	0.0376313999295235	0.0473716296255589	0.0389300994575024	-0.00490093370899558	NaN	62.5952606201172
1400	125.839866638184	-26.1083602905273	6.8119969367981	0.0230210572481155	0.0434755384922028	0.0470469556748867	0.00321592413820326	NaN	62.9199333190918
1401	125.190521240234	-25.1343383789063	6.48732233047485	0.0438002124428749	0.0502936989068985	0.0386054255068302	-0.0123684434220195	NaN	62.5952606201172
1402	125.190521240234	-24.809663772583	6.09771347045898	0.0447742342948914	0.0301638916134834	0.0217223595827818	0.00516396993771195	NaN	62.5952606201172
1403	124.541168212891	-25.1343383789063	6.94186639785767	0.0262678004801273	0.01847561635077	0.0230210572481155	0.000943203864153475	NaN	62.2705841064453
1404	125.839866638184	-25.4590110778809	5.96784353256226	0.0213976856321096	0.013930176384747	0.00386527273803949	0.00678734155371785	NaN	62.9199333190918
1405	125.190521240234	-24.809663772583	5.51329946517944	0.00873538758605719	0.0103587592020631	-0.000680167751852423	-0.00587495695799589	NaN	62.5952606201172
1406	124.541168212891	-25.4590110778809	5.70810413360596	0.0123068047687411	0.0106834331527352	0.00321592413820326	-0.00327756232582033	NaN	62.2705841064453
1407	127.138565063477	-25.1343383789063	5.70810413360596	0.0165275707840919	-0.000355493422830477	0.00873538758605719	0.00418994715437293	NaN	63.5692825317383
1408	125.839866638184	-26.4330348968506	5.83797359466553	-0.00100484199356288	-0.0136671401560307	-0.0204853005707264	0.00873538758605719	NaN	62.9199333190918
1409	126.489219665527	-26.4330348968506	6.09771347045898	-0.0146411629393697	-0.0435371771454811	-0.0419138073921204	0.00354059832170606	NaN	63.2446098327637
1410	124.541168212891	-25.1343383789063	5.70810413360596	-0.028926832601428	-0.043212503194809	-0.0383423902094364	-0.0104203969240189	NaN	62.2705841064453
1411	126.489219665527	-26.1083602905273	5.64316940307617	-0.0266541130840778	-0.0399657599627972	-0.0422384813427925	-0.0026282137259841	NaN	63.2446098327637
1412	125.839866638184	-25.4590110778809	5.57823419570923	-0.0204853005707264	-0.0240567177534103	-0.0230826959013939	-0.00652430532500148	NaN	62.9199333190918
1413	125.190521240234	-24.809663772583	5.38343000411987	-0.00619963090866804	-0.0113944197073579	-0.0136671401560307	0.00191722682211548	NaN	62.5952606201172
1414	124.541168212891	-25.1343383789063	5.51329946517944	-0.00327756232582033	-0.00912170019000769	-0.00944637414067984	0.00516396993771195	NaN	62.2705841064453
1415	124.541168212891	-24.809663772583	5.70810413360596	-0.00425158534198999	-0.00684897974133492	-0.0169138833880424	-0.00132951640989631	NaN	62.2705841064453
1416	124.541168212891	-25.1343383789063	5.31849479675293	-0.00587495695799589	-0.00619963090866804	-0.0169138833880424	-0.00327756232582033	NaN	62.2705841064453
1417	124.541168212891	-24.4849891662598	6.22758293151855	0.000943203864153475	-0.0113944197073579	-0.00197886489331722	0.0022419011220336	NaN	62.2705841064453
1418	125.839866638184	-26.4330348968506	5.70810413360596	0.0181509424000978	0.0158782228827477	0.0168522447347641	0.00289124972186983	NaN	62.9199333190918
1419	124.541168212891	-24.809663772583	5.64316940307617	0.0298392176628113	0.0512677207589149	0.0334106348454952	0.00126787810586393	NaN	62.2705841064453
1420	127.138565063477	-26.1083602905273	5.96784353256226	0.0337353087961674	0.0431508645415306	0.0438002124428749	0.00126787810586393	NaN	63.5692825317383
1421	125.190521240234	-24.809663772583	5.77303886413574	0.0353586822748184	0.0447742342948914	0.0262678004801273	-0.00684897974133492	NaN	62.5952606201172
1422	124.541168212891	-25.1343383789063	5.70810413360596	0.0408781431615353	0.0350340083241463	0.0145795252174139	0.011982130818069	NaN	62.2705841064453
1423	125.190521240234	-26.4330348968506	5.70810413360596	0.0288651939481497	0.00938473641872406	0.0145795252174139	0.00321592413820326	NaN	62.5952606201172
1424	125.839866638184	-26.1083602905273	5.83797359466553	0.0165275707840919	0.0165275707840919	0.0188002903014421	0.00613799272105098	NaN	62.9199333190918
1425	124.541168212891	-24.809663772583	5.57823419570923	0.00841071270406246	0.0136055024340749	0.00386527273803949	0.000293855206109583	NaN	62.2705841064453
1426	124.541168212891	-25.4590110778809	5.96784353256226	0.00548864435404539	0.00613799272105098	0.0123068047687411	0.00191722682211548	NaN	62.2705841064453
1427	125.190521240234	-24.4849891662598	5.64316940307617	0.0171769186854362	0.00191722682211548	0.0126314787194133	0.00256657530553639	NaN	62.5952606201172
1428	125.190521240234	-25.4590110778809	5.70810413360596	-0.0130177913233638	-0.0201606266200542	-0.0169138833880424	0.0207483377307653	NaN	62.5952606201172
1429	125.839866638184	-26.1083602905273	5.70810413360596	-0.0217839982360601	-0.0422384813427925	-0.0409397818148136	-0.00197886489331722	NaN	62.9199333190918
1430	125.190521240234	-24.809663772583	5.90290880203247	-0.0263294391334057	-0.0318489037454128	-0.0363943427801132	-0.00295288790948689	NaN	62.5952606201172
1431	127.138565063477	-26.1083602905273	6.03277826309204	-0.0217839982360601	-0.032173577696085	-0.038017712533474	-0.00879702530801296	NaN	63.5692825317383
1432	124.541168212891	-25.1343383789063	6.16264820098877	-0.00717365415766835	-0.0318489037454128	-0.0250307414680719	0.0022419011220336	NaN	62.2705841064453
1433	125.190521240234	-25.1343383789063	5.64316940307617	-0.00555028254166245	-0.0247060675173998	-0.0152905117720366	-0.00555028254166245	NaN	62.5952606201172
1434	126.489219665527	-26.4330348968506	5.96784353256226	-0.00457625929266214	-0.0162645354866982	-0.0126931173726916	0.000943203864153475	NaN	63.2446098327637
1435	126.489219665527	-25.7836856842041	5.96784353256226	-0.0120437685400248	-0.0026282137259841	-0.0172385573387146	-0.0107450718060136	NaN	63.2446098327637
1436	125.190521240234	-26.1083602905273	6.09771347045898	-0.00555028254166245	-0.00360223650932312	-0.0117190945893526	-0.00684897974133492	NaN	62.5952606201172
1437	123.891822814941	-25.1343383789063	5.64316940307617	0.00581331877037883	0.00126787810586393	-0.00360223650932312	0.00159255252219737	NaN	61.9459114074707
1438	123.242469787598	-25.1343383789063	5.77303886413574	0.0181509424000978	0.0168522447347641	0.0246444288641214	-0.00327756232582033	NaN	61.6212348937988
1439	126.489219665527	-25.7836856842041	5.64316940307617	0.0425015166401863	0.0470469556748867	0.0317872650921345	-0.00295288790948689	NaN	63.2446098327637
1440	123.891822814941	-25.1343383789063	5.44836473464966	0.0314625911414623	0.041852168738842	0.0252937767654657	-0.00100484199356288	NaN	61.9459114074707
1441	124.541168212891	-26.1083602905273	5.96784353256226	0.0353586822748184	0.0425015166401863	0.0243197549134493	0.00906006153672934	NaN	62.2705841064453
1442	125.839866638184	-26.1083602905273	6.09771347045898	0.0123068047687411	0.0262678004801273	0.0246444288641214	0.00159255252219737	NaN	62.9199333190918
1443	124.541168212891	-25.4590110778809	5.90290880203247	0.0220470335334539	0.0181509424000978	0.0158782228827477	0.00548864435404539	NaN	62.2705841064453
1444	125.190521240234	-26.4330348968506	6.03277826309204	0.0197743140161037	0.0142548503354192	0.0168522447347641	0.00581331877037883	NaN	62.5952606201172
1445	124.541168212891	-25.7836856842041	5.70810413360596	0.00191722682211548	0.0168522447347641	0.00548864435404539	-0.00132951640989631	NaN	62.2705841064453
1446	123.891822814941	-25.1343383789063	5.77303886413574	-0.00132951640989631	0.0113327819854021	0.00321592413820326	-0.000680167751852423	NaN	61.9459114074707
1447	121.943778991699	-24.4849891662598	5.77303886413574	0.00289124972186983	0.00354059832170606	0.00581331877037883	0.000943203864153475	NaN	60.9718894958496
1448	122.593124389648	-25.1343383789063	5.83797359466553	-0.0133424662053585	-0.0130177913233638	-0.0185372550040483	0.00483929552137852	NaN	61.2965621948242
1449	121.943778991699	-24.4849891662598	5.70810413360596	-0.0311995539814234	-0.0461345724761486	-0.0337969474494457	-0.000680167751852423	NaN	60.9718894958496
1450	123.242469787598	-26.7577095031738	6.29251766204834	-0.0383423902094364	-0.0419138073921204	-0.0428878292441368	-0.00165419070981443	NaN	61.6212348937988
1451	121.943778991699	-24.4849891662598	5.38343000411987	-0.0341216214001179	-0.0318489037454128	-0.0367190167307854	0.00711201597005129	NaN	60.9718894958496
1452	123.891822814941	-26.1083602905273	6.03277826309204	-0.0243813935667276	-0.0324982516467571	-0.0260047651827335	-0.00392691092565656	NaN	61.9459114074707
1453	123.242469787598	-25.7836856842041	5.83797359466553	-0.0143164889886975	-0.0172385573387146	-0.0136671401560307	0.00451462110504508	NaN	61.6212348937988
1454	123.242469787598	-24.809663772583	6.68212699890137	-0.0130177913233638	-0.00392691092565656	-0.00717365415766835	0.00386527273803949	NaN	61.6212348937988
1455	123.242469787598	-24.4849891662598	6.74706172943115	-0.00944637414067984	-0.00977104809135199	-0.0123684434220195	-0.0100957229733467	NaN	61.6212348937988
1456	123.891822814941	-24.809663772583	6.03277826309204	-0.00717365415766835	-0.000355493422830477	-0.0130177913233638	-0.00360223650932312	NaN	61.9459114074707
1457	124.541168212891	-24.809663772583	5.64316940307617	-0.00392691092565656	-3.08191010844894e-05	0.00776136433705688	0.00483929552137852	NaN	62.2705841064453
1458	124.541168212891	-26.4330348968506	6.03277826309204	0.0132808275520802	0.0200989879667759	0.0217223595827818	-0.00100484199356288	NaN	62.2705841064453
1459	124.541168212891	-25.7836856842041	6.8119969367981	0.0265924744307995	0.0515923984348774	0.0373067259788513	0.00873538758605719	NaN	62.2705841064453
1460	125.190521240234	-25.1343383789063	5.70810413360596	0.0188002903014421	0.0415274947881699	0.0282158460468054	0.00354059832170606	NaN	62.5952606201172
1461	123.891822814941	-25.4590110778809	6.35745286941528	0.025618452578783	0.0457482598721981	0.0272418223321438	-0.00327756232582033	NaN	61.9459114074707
1462	126.489219665527	-26.1083602905273	5.83797359466553	0.0347093306481838	0.0272418223321438	0.0207483377307653	0.000943203864153475	NaN	63.2446098327637
1463	125.190521240234	-25.7836856842041	5.64316940307617	0.0194496400654316	0.0116574559360743	0.0123068047687411	0.00711201597005129	NaN	62.5952606201172
1464	126.489219665527	-26.1083602905273	5.70810413360596	0.0171769186854362	0.0175015944987535	0.00743668992072344	0.00808603875339031	NaN	63.2446098327637
1465	124.541168212891	-25.1343383789063	5.90290880203247	0.0100340843200684	0.0194496400654316	0.00906006153672934	0.000618529506027699	NaN	62.2705841064453
1466	126.489219665527	-25.4590110778809	5.83797359466553	0.00711201597005129	0.0106834331527352	0.000943203864153475	-0.000355493422830477	NaN	63.2446098327637
1467	126.489219665527	-26.1083602905273	6.09771347045898	0.00970941036939621	0.00191722682211548	0.00678734155371785	0.00808603875339031	NaN	63.2446098327637
1468	127.138565063477	-26.4330348968506	5.77303886413574	-0.00944637414067984	-0.0156151866540313	-0.0253554154187441	0.000618529506027699	NaN	63.5692825317383
1469	124.541168212891	-25.1343383789063	5.51329946517944	-0.0295761823654175	-0.0399657599627972	-0.043212503194809	0.00289124972186983	NaN	62.2705841064453
1470	126.489219665527	-25.1343383789063	5.70810413360596	-0.0211346503347158	-0.03444629535079	-0.0360696688294411	-0.00977104809135199	NaN	63.2446098327637
1471	126.489219665527	-26.1083602905273	5.90290880203247	-0.0328229255974293	-0.0360696688294411	-0.0415891297161579	-0.00912170019000769	NaN	63.2446098327637
1472	127.138565063477	-26.7577095031738	5.90290880203247	-0.0182125810533762	-0.0260047651827335	-0.0237320438027382	0.00159255252219737	NaN	63.5692825317383
1473	123.891822814941	-25.4590110778809	6.09771347045898	-0.0126931173726916	-0.023407369852066	-0.0162645354866982	0.00386527273803949	NaN	61.9459114074707
1474	125.839866638184	-26.1083602905273	5.51329946517944	-0.00522560812532902	-0.0120437685400248	-0.0182125810533762	-0.0026282137259841	NaN	62.9199333190918
1475	124.541168212891	-26.7577095031738	5.64316940307617	-0.0130177913233638	-0.0113944197073579	-0.00749832857400179	-0.00555028254166245	NaN	62.2705841064453
1476	125.839866638184	-26.7577095031738	5.90290880203247	-0.00847235135734081	-0.0130177913233638	-0.0191866029053926	-0.00360223650932312	NaN	62.9199333190918
1477	124.541168212891	-26.1083602905273	5.77303886413574	-0.00522560812532902	-0.0162645354866982	-0.00490093370899558	0.00646266713738441	NaN	62.2705841064453
1478	125.190521240234	-26.7577095031738	5.83797359466553	0.0123068047687411	0.01100810803473	0.0213976856321096	0.00386527273803949	NaN	62.5952606201172
1479	125.190521240234	-26.4330348968506	6.16264820098877	0.0415274947881699	0.045423585921526	0.0343846566975117	0.00418994715437293	NaN	62.5952606201172
1480	127.138565063477	-27.4070568084717	5.90290880203247	0.0350340083241463	0.0428261905908585	0.0317872650921345	-0.00392691092565656	NaN	63.5692825317383
1481	126.489219665527	-27.4070568084717	5.57823419570923	0.0334106348454952	0.0386054255068302	0.0324366129934788	-0.00132951640989631	NaN	63.2446098327637
1482	126.489219665527	-26.1083602905273	5.64316940307617	0.0197743140161037	0.0207483377307653	0.0272418223321438	0.00256657530553639	NaN	63.2446098327637
1483	124.541168212891	-25.7836856842041	5.83797359466553	0.0233457311987877	0.0220470335334539	0.00906006153672934	0.00938473641872406	NaN	62.2705841064453
1484	127.138565063477	-25.7836856842041	5.90290880203247	0.0149041991680861	0.00743668992072344	0.00873538758605719	-0.000355493422830477	NaN	63.5692825317383
1485	125.839866638184	-26.7577095031738	6.09771347045898	0.00678734155371785	0.00776136433705688	0.00451462110504508	-0.000680167751852423	NaN	62.9199333190918
1486	127.138565063477	-26.7577095031738	5.83797359466553	0.00386527273803949	0.00418994715437293	-0.0120437685400248	-0.00197886489331722	NaN	63.5692825317383
1487	126.489219665527	-26.1083602905273	5.70810413360596	0.00581331877037883	0.00711201597005129	0.00386527273803949	0.0022419011220336	NaN	63.2446098327637
1488	125.839866638184	-25.4590110778809	5.77303886413574	-0.00879702530801296	-0.0308748781681061	-0.0146411629393697	0.00516396993771195	NaN	62.9199333190918
1489	125.839866638184	-26.1083602905273	6.03277826309204	-0.0266541130840778	-0.039641086012125	-0.0419138073921204	0.00841071270406246	NaN	62.9199333190918
1490	125.839866638184	-25.4590110778809	6.35745286941528	-0.0282774847000837	-0.0402904339134693	-0.03444629535079	-0.00879702530801296	NaN	62.9199333190918
1491	125.839866638184	-26.1083602905273	5.57823419570923	-0.0295761823654175	-0.0386670641601086	-0.0409397818148136	-0.00587495695799589	NaN	62.9199333190918
1492	125.839866638184	-25.4590110778809	5.44836473464966	-0.0240567177534103	-0.0311995539814234	-0.0253554154187441	0.00126787810586393	NaN	62.9199333190918
1493	126.489219665527	-26.1083602905273	5.90290880203247	-0.0159398596733809	-0.0276281367987394	-0.0198359526693821	-0.00197886489331722	NaN	63.2446098327637
1494	127.138565063477	-26.1083602905273	5.96784353256226	-0.0152905117720366	-0.00717365415766835	-0.0159398596733809	-0.00327756232582033	NaN	63.5692825317383
1495	126.489219665527	-26.1083602905273	5.83797359466553	0.000943203864153475	-0.0100957229733467	-0.0026282137259841	-0.00197886489331722	NaN	63.2446098327637
1496	127.138565063477	-26.1083602905273	5.90290880203247	-0.00814767740666866	-0.00944637414067984	-0.0156151866540313	-0.00295288790948689	NaN	63.5692825317383
1497	126.489219665527	-26.1083602905273	5.57823419570923	-0.00165419070981443	-0.00230353930965066	0.00191722682211548	0.00354059832170606	NaN	63.2446098327637
1498	127.138565063477	-26.4330348968506	5.83797359466553	0.00159255252219737	0.0259431265294552	-0.00814767740666866	0.00354059832170606	NaN	63.5692825317383
1499	125.839866638184	-26.7577095031738	5.83797359466553	-0.000355493422830477	0.0473716296255589	-0.00165419070981443	-0.00132951640989631	NaN	62.9199333190918
1500	127.787910461426	-25.1343383789063	5.70810413360596	0.00613799272105098	0.0347093306481838	0.0132808275520802	-0.00944637414067984	NaN	63.8939552307129
1501	125.190521240234	-25.1343383789063	5.96784353256226	0.0392547734081745	0.0512677207589149	0.0457482598721981	-0.00360223650932312	NaN	62.5952606201172
1502	124.541168212891	-25.1343383789063	5.64316940307617	0.0314625911414623	0.0321119390428066	0.0243197549134493	0.00159255252219737	NaN	62.2705841064453
1503	125.190521240234	-24.4849891662598	5.44836473464966	0.0278911720961332	0.012956153601408	0.013930176384747	0.00483929552137852	NaN	62.5952606201172
1504	125.839866638184	-25.4590110778809	5.31849479675293	0.0100340843200684	0.0113327819854021	0.0136055024340749	0.00354059832170606	NaN	62.9199333190918
1505	124.541168212891	-24.809663772583	5.51329946517944	0.00970941036939621	0.00743668992072344	0.00613799272105098	-0.00360223650932312	NaN	62.2705841064453
1506	128.437255859375	-26.7577095031738	5.77303886413574	0.0155535480007529	0.0136055024340749	-0.00100484199356288	0.000618529506027699	NaN	64.2186279296875
1507	125.190521240234	-25.1343383789063	5.90290880203247	0.0136055024340749	0.00646266713738441	0.00938473641872406	0.0106834331527352	NaN	62.5952606201172
1508	126.489219665527	-26.1083602905273	5.96784353256226	-0.00749832857400179	-0.0169138833880424	-0.0159398596733809	-0.00230353930965066	NaN	63.2446098327637
1509	125.190521240234	-24.809663772583	5.57823419570923	-0.0221086721867323	-0.032173577696085	-0.0334722734987736	-0.00230353930965066	NaN	62.5952606201172
1510	127.138565063477	-26.4330348968506	5.64316940307617	-0.0260047651827335	-0.0363943427801132	-0.0435371771454811	-0.00555028254166245	NaN	63.5692825317383
1511	125.190521240234	-25.1343383789063	5.57823419570923	-0.0253554154187441	-0.0347709693014622	-0.0386670641601086	-0.00197886489331722	NaN	62.5952606201172
1512	127.138565063477	-26.7577095031738	5.64316940307617	-0.0123684434220195	-0.0204853005707264	-0.0273034609854221	0.00126787810586393	NaN	63.5692825317383
1513	125.190521240234	-25.4590110778809	5.90290880203247	-0.0130177913233638	-0.0347709693014622	-0.0156151866540313	0.00613799272105098	NaN	62.5952606201172
1514	125.190521240234	-25.1343383789063	5.70810413360596	0.000943203864153475	0.00289124972186983	-0.0156151866540313	-0.00132951640989631	NaN	62.5952606201172
1515	125.839866638184	-24.809663772583	5.64316940307617	-0.00522560812532902	-0.00230353930965066	-0.0110697457566857	0.00159255252219737	NaN	62.9199333190918
1516	124.541168212891	-25.4590110778809	5.38343000411987	-0.00197886489331722	-0.0117190945893526	-0.0149658378213644	-0.0110697457566857	NaN	62.2705841064453
1517	124.541168212891	-25.4590110778809	5.90290880203247	0.0106834331527352	-0.00652430532500148	0.00191722682211548	0.0103587592020631	NaN	62.2705841064453
1518	126.489219665527	-26.1083602905273	6.03277826309204	0.0132808275520802	0.0158782228827477	0.0265924744307995	0.00646266713738441	NaN	63.2446098327637
1519	125.839866638184	-26.1083602905273	6.16264820098877	0.0230210572481155	0.0512677207589149	0.0178262684494257	0.00743668992072344	NaN	62.9199333190918
1520	124.541168212891	-25.1343383789063	5.77303886413574	0.0428261905908585	0.047696303576231	0.0343846566975117	-0.00132951640989631	NaN	62.2705841064453
1521	125.839866638184	-26.1083602905273	5.96784353256226	0.0356833562254906	0.0470469556748867	0.0285405199974775	0.00581331877037883	NaN	62.9199333190918
1522	126.489219665527	-26.4330348968506	5.83797359466553	0.0340599827468395	0.0308132413774729	0.0334106348454952	0.00678734155371785	NaN	63.2446098327637
1523	125.839866638184	-27.0823841094971	5.96784353256226	0.0152288740500808	0.00906006153672934	0.0188002903014421	0.00743668992072344	NaN	62.9199333190918
1524	127.138565063477	-26.4330348968506	6.16264820098877	0.0200989879667759	0.0181509424000978	0.012956153601408	0.0022419011220336	NaN	63.5692825317383
1525	126.489219665527	-26.7577095031738	6.42238759994507	0.011982130818069	0.00970941036939621	0.000943203864153475	-0.00295288790948689	NaN	63.2446098327637
1526	125.190521240234	-25.4590110778809	5.70810413360596	0.0113327819854021	0.0113327819854021	0.00938473641872406	-0.00360223650932312	NaN	62.5952606201172
1527	126.489219665527	-26.7577095031738	5.90290880203247	0.0113327819854021	0.00126787810586393	0.0022419011220336	0.0132808275520802	NaN	63.2446098327637
1528	126.489219665527	-26.7577095031738	5.57823419570923	-0.00295288790948689	-0.0240567177534103	-0.0165892094373703	-0.00165419070981443	NaN	63.2446098327637
1529	125.839866638184	-26.7577095031738	5.90290880203247	-0.0373683646321297	-0.0448358729481697	-0.043212503194809	0.000293855206109583	NaN	62.9199333190918
1530	123.891822814941	-25.7836856842041	5.70810413360596	-0.0334722734987736	-0.0311995539814234	-0.038017712533474	-0.00977104809135199	NaN	61.9459114074707
1531	125.190521240234	-26.7577095031738	5.96784353256226	-0.028926832601428	-0.039641086012125	-0.0376930385828018	-0.00392691092565656	NaN	62.5952606201172
1532	123.242469787598	-25.7836856842041	5.64316940307617	-0.0159398596733809	-0.0315242260694504	-0.0211346503347158	-0.00522560812532902	NaN	61.6212348937988
1533	123.242469787598	-26.1083602905273	6.09771347045898	-0.00814767740666866	-0.0250307414680719	-0.023407369852066	0.00386527273803949	NaN	61.6212348937988
1534	123.891822814941	-26.7577095031738	5.96784353256226	-0.0126931173726916	-0.0130177913233638	-0.00555028254166245	0.000293855206109583	NaN	61.9459114074707
1535	123.891822814941	-26.7577095031738	5.83797359466553	-0.00425158534198999	-0.00782300252467394	-0.0143164889886975	-0.000680167751852423	NaN	61.9459114074707
1536	125.190521240234	-26.7577095031738	5.96784353256226	-0.0104203969240189	-0.00360223650932312	-0.0100957229733467	-0.00555028254166245	NaN	62.5952606201172
1537	123.891822814941	-26.7577095031738	5.90290880203247	-0.0113944197073579	0.00191722682211548	0.00126787810586393	0.012956153601408	NaN	61.9459114074707
1538	122.593124389648	-26.1083602905273	5.70810413360596	0.011982130818069	0.025618452578783	0.0191249661147594	0.00483929552137852	NaN	61.2965621948242
1539	121.943778991699	-26.1083602905273	5.77303886413574	0.0272418223321438	0.0519170723855495	0.0236704051494598	0.00581331877037883	NaN	60.9718894958496
1540	123.891822814941	-26.7577095031738	5.90290880203247	0.0252937767654657	0.0438002124428749	0.0207483377307653	0.00191722682211548	NaN	61.9459114074707
1541	121.943778991699	-25.7836856842041	5.70810413360596	0.0285405199974775	0.0483456552028656	0.0353586822748184	0.000293855206109583	NaN	60.9718894958496
1542	122.593124389648	-25.4590110778809	6.03277826309204	0.0213976856321096	0.029189869761467	0.0288651939481497	0.00451462110504508	NaN	61.2965621948242
1543	123.891822814941	-25.7836856842041	5.38343000411987	0.0113327819854021	0.0175015944987535	0.0213976856321096	0.00743668992072344	NaN	61.9459114074707
1544	123.891822814941	-25.7836856842041	5.57823419570923	0.013930176384747	0.0158782228827477	0.00678734155371785	0.00321592413820326	NaN	61.9459114074707
1545	125.190521240234	-26.7577095031738	5.90290880203247	0.00970941036939621	0.00483929552137852	0.0149041991680861	-0.00165419070981443	NaN	62.5952606201172
1546	124.541168212891	-27.0823841094971	6.16264820098877	0.00613799272105098	0.00581331877037883	0.00256657530553639	-0.00944637414067984	NaN	62.2705841064453
1547	123.242469787598	-25.7836856842041	6.09771347045898	0.00386527273803949	0.0022419011220336	0.00386527273803949	0.00743668992072344	NaN	61.6212348937988
1548	124.541168212891	-25.4590110778809	6.03277826309204	0.0022419011220336	-0.0263294391334057	-0.0182125810533762	-0.000355493422830477	NaN	62.2705841064453
1549	124.541168212891	-25.7836856842041	5.64316940307617	-0.0347709693014622	-0.0350956469774246	-0.0399657599627972	0.00159255252219737	NaN	62.2705841064453
1550	125.839866638184	-26.4330348968506	5.96784353256226	-0.0263294391334057	-0.0341216214001179	-0.048407293856144	-0.00977104809135199	NaN	62.9199333190918
1551	124.541168212891	-25.4590110778809	5.83797359466553	-0.0266541130840778	-0.043212503194809	-0.0302255302667618	0.000293855206109583	NaN	62.2705841064453
1552	125.190521240234	-26.4330348968506	6.03277826309204	-0.0204853005707264	-0.02697878703475	-0.0299008563160896	-0.00847235135734081	NaN	62.5952606201172
1553	125.839866638184	-27.0823841094971	6.35745286941528	-0.0123684434220195	-0.0201606266200542	-0.017887907102704	0.0022419011220336	NaN	62.9199333190918
1554	125.190521240234	-25.7836856842041	6.16264820098877	-0.0113944197073579	-0.00360223650932312	-0.00749832857400179	-0.00490093370899558	NaN	62.5952606201172
1555	123.891822814941	-25.4590110778809	5.70810413360596	-0.00132951640989631	-0.0110697457566857	-0.0149658378213644	0.00256657530553639	NaN	61.9459114074707
1556	125.839866638184	-25.7836856842041	5.64316940307617	-0.00879702530801296	-0.000680167751852423	-0.0159398596733809	-0.00944637414067984	NaN	62.9199333190918
1557	127.138565063477	-27.0823841094971	5.83797359466553	0.000293855206109583	-0.00490093370899558	-0.00327756232582033	0.000618529506027699	NaN	63.5692825317383
1558	126.489219665527	-27.4070568084717	5.96784353256226	0.0103587592020631	0.0149041991680861	0.0230210572481155	-0.00587495695799589	NaN	63.2446098327637
1559	126.489219665527	-27.7317314147949	6.03277826309204	0.0415274947881699	0.0450989119708538	0.0467222817242146	-0.00230353930965066	NaN	63.2446098327637
1560	124.541168212891	-26.4330348968506	5.77303886413574	0.040228795260191	0.0412028171122074	0.0285405199974775	-0.00457625929266214	NaN	62.2705841064453
1561	125.190521240234	-27.0823841094971	5.70810413360596	0.0337353087961674	0.0412028171122074	0.0123068047687411	-0.00457625929266214	NaN	62.5952606201172
1562	127.138565063477	-27.7317314147949	5.70810413360596	0.0330859608948231	0.0269171483814716	0.0327612869441509	-0.00490093370899558	NaN	63.5692825317383
1563	125.839866638184	-28.0564060211182	5.77303886413574	0.0207483377307653	0.0103587592020631	0.0113327819854021	0.00646266713738441	NaN	62.9199333190918
1564	125.839866638184	-27.7317314147949	5.70810413360596	0.0230210572481155	0.011982130818069	0.0123068047687411	-0.00327756232582033	NaN	62.9199333190918
1565	125.839866638184	-26.7577095031738	5.90290880203247	0.00743668992072344	0.00386527273803949	0.00970941036939621	0.000293855206109583	NaN	62.9199333190918
1566	124.541168212891	-26.7577095031738	5.57823419570923	0.00970941036939621	-0.00100484199356288	-0.00977104809135199	-3.08191010844894e-05	NaN	62.2705841064453
1567	127.138565063477	-28.3810806274414	5.64316940307617	0.0123068047687411	-0.00814767740666866	0.00191722682211548	0.00938473641872406	NaN	63.5692825317383
1568	127.138565063477	-27.4070568084717	5.64316940307617	-0.00425158534198999	-0.0217839982360601	-0.0172385573387146	-0.00522560812532902	NaN	63.5692825317383
1569	124.541168212891	-27.0823841094971	5.90290880203247	-0.0276281367987394	-0.0435371771454811	-0.0425631552934647	0.00191722682211548	NaN	62.2705841064453
1570	126.489219665527	-27.4070568084717	6.09771347045898	-0.0243813935667276	-0.0425631552934647	-0.0334722734987736	-0.0100957229733467	NaN	63.2446098327637
1571	123.891822814941	-26.4330348968506	6.09771347045898	-0.0279528107494116	-0.0386670641601086	-0.0474332682788372	-0.0026282137259841	NaN	61.9459114074707
1572	123.891822814941	-27.0823841094971	6.16264820098877	-0.0227580219507217	-0.0247060675173998	-0.0230826959013939	-0.00587495695799589	NaN	61.9459114074707
1573	126.489219665527	-27.4070568084717	5.77303886413574	-0.0136671401560307	-0.0126931173726916	-0.0159398596733809	0.00256657530553639	NaN	63.2446098327637
1574	126.489219665527	-26.7577095031738	5.70810413360596	-0.00295288790948689	-0.0156151866540313	-0.0156151866540313	-0.00490093370899558	NaN	63.2446098327637
1575	127.138565063477	-27.0823841094971	6.09771347045898	-0.00587495695799589	-0.0198359526693821	-0.0165892094373703	0.000943203864153475	NaN	63.5692825317383
1576	127.138565063477	-26.4330348968506	5.70810413360596	-0.00717365415766835	-0.00392691092565656	-0.00295288790948689	-0.00230353930965066	NaN	63.5692825317383
1577	125.190521240234	-25.7836856842041	6.09771347045898	-0.00392691092565656	-0.00457625929266214	-0.00879702530801296	0.0158782228827477	NaN	62.5952606201172
1578	124.541168212891	-25.7836856842041	5.96784353256226	0.0191249661147594	0.0175015944987535	0.0162028968334198	-0.00490093370899558	NaN	62.2705841064453
1579	125.190521240234	-25.7836856842041	5.70810413360596	0.0298392176628113	0.0428261905908585	0.029189869761467	0.00159255252219737	NaN	62.5952606201172
1580	126.489219665527	-26.4330348968506	5.96784353256226	0.0412028171122074	0.0467222817242146	0.0308132413774729	-0.00327756232582033	NaN	63.2446098327637
1581	125.839866638184	-25.7836856842041	5.96784353256226	0.0282158460468054	0.0431508645415306	0.0272418223321438	-0.00165419070981443	NaN	62.9199333190918
1582	125.190521240234	-24.809663772583	5.96784353256226	0.0330859608948231	0.0243197549134493	0.0252937767654657	0.00354059832170606	NaN	62.5952606201172
1583	125.190521240234	-27.0823841094971	6.42238759994507	0.0327612869441509	0.0191249661147594	0.0220470335334539	0.00191722682211548	NaN	62.5952606201172
1584	125.839866638184	-26.4330348968506	5.70810413360596	0.00938473641872406	0.0152288740500808	0.00256657530553639	-0.00295288790948689	NaN	62.9199333190918
1585	125.839866638184	-27.4070568084717	5.96784353256226	0.011982130818069	0.0175015944987535	-0.000680167751852423	-0.00684897974133492	NaN	62.9199333190918
1586	124.541168212891	-25.4590110778809	5.77303886413574	0.01100810803473	0.00711201597005129	-0.000680167751852423	-0.00425158534198999	NaN	62.2705841064453
1587	123.891822814941	-25.4590110778809	5.70810413360596	0.0152288740500808	0.00321592413820326	0.00159255252219737	0.00418994715437293	NaN	61.9459114074707
1588	126.489219665527	-26.1083602905273	5.57823419570923	0.000618529506027699	-0.0130177913233638	-0.0195112787187099	-0.00555028254166245	NaN	63.2446098327637
1589	125.190521240234	-25.7836856842041	5.90290880203247	-0.0295761823654175	-0.0383423902094364	-0.0441865250468254	0.000293855206109583	NaN	62.5952606201172
1590	126.489219665527	-25.7836856842041	5.64316940307617	-0.032173577696085	-0.0363943427801132	-0.0399657599627972	-0.0117190945893526	NaN	63.2446098327637
1591	125.190521240234	-25.4590110778809	5.44836473464966	-0.032173577696085	-0.0399657599627972	-0.0471085943281651	-0.00555028254166245	NaN	62.5952606201172
1592	125.839866638184	-26.1083602905273	5.57823419570923	-0.0237320438027382	-0.02697878703475	-0.0299008563160896	-0.00197886489331722	NaN	62.9199333190918
1593	126.489219665527	-26.4330348968506	5.90290880203247	-0.0221086721867323	-0.0165892094373703	-0.0217839982360601	-0.00425158534198999	NaN	63.2446098327637
1594	127.138565063477	-26.1083602905273	6.61719226837158	-0.00879702530801296	-0.0159398596733809	-0.0172385573387146	-0.00457625929266214	NaN	63.5692825317383
1595	126.489219665527	-26.4330348968506	6.68212699890137	-0.000680167751852423	0.00191722682211548	-0.0201606266200542	0.00548864435404539	NaN	63.2446098327637
1596	126.489219665527	-26.1083602905273	5.77303886413574	-0.00619963090866804	-0.0113944197073579	-0.0123684434220195	-0.00360223650932312	NaN	63.2446098327637
1597	125.190521240234	-25.7836856842041	5.64316940307617	-0.000355493422830477	-0.00490093370899558	-0.0201606266200542	0.00256657530553639	NaN	62.5952606201172
1598	125.190521240234	-26.1083602905273	5.83797359466553	0.00321592413820326	0.0210730116814375	-0.00360223650932312	-0.00165419070981443	NaN	62.5952606201172
1599	125.190521240234	-25.1343383789063	5.77303886413574	0.000293855206109583	0.0483456552028656	-0.0169138833880424	-0.00555028254166245	NaN	62.5952606201172
1600	126.489219665527	-26.1083602905273	6.03277826309204	0.00711201597005129	0.0483456552028656	0.00289124972186983	-0.00295288790948689	NaN	63.2446098327637
1601	125.839866638184	-25.1343383789063	5.64316940307617	0.0395794473588467	0.0441248863935471	0.0489950031042099	-0.00100484199356288	NaN	62.9199333190918
1602	125.190521240234	-24.4849891662598	5.70810413360596	0.0282158460468054	0.0304885655641556	0.0275664981454611	0.00776136433705688	NaN	62.5952606201172
1603	125.839866638184	-26.4330348968506	5.90290880203247	0.0317872650921345	0.0197743140161037	0.0230210572481155	0.00451462110504508	NaN	62.9199333190918
1604	126.489219665527	-26.1083602905273	5.64316940307617	0.0106834331527352	0.01847561635077	0.0181509424000978	-0.000680167751852423	NaN	63.2446098327637
1605	125.839866638184	-26.7577095031738	5.90290880203247	0.01100810803473	0.0175015944987535	0.00451462110504508	0.00776136433705688	NaN	62.9199333190918
1606	125.190521240234	-24.809663772583	5.77303886413574	0.0149041991680861	0.01100810803473	0.00354059832170606	-0.00717365415766835	NaN	62.5952606201172
1607	125.190521240234	-25.4590110778809	5.77303886413574	0.00906006153672934	0.00418994715437293	0.00581331877037883	0.00289124972186983	NaN	62.5952606201172
1608	126.489219665527	-26.1083602905273	6.03277826309204	-0.00295288790948689	-0.0230826959013939	-0.0208099745213985	0.00354059832170606	NaN	63.2446098327637
1609	125.190521240234	-25.4590110778809	5.96784353256226	-0.0282774847000837	-0.038017712533474	-0.0425631552934647	0.00289124972186983	NaN	62.5952606201172
1610	125.839866638184	-25.7836856842041	5.64316940307617	-0.0282774847000837	-0.0357449948787689	-0.0383423902094364	-0.000680167751852423	NaN	62.9199333190918
1611	125.190521240234	-25.4590110778809	5.44836473464966	-0.0308748781681061	-0.0435371771454811	-0.0383423902094364	0.00354059832170606	NaN	62.5952606201172
1612	125.190521240234	-25.4590110778809	6.09771347045898	-0.0221086721867323	-0.028926832601428	-0.017887907102704	0.00256657530553639	NaN	62.5952606201172
1613	126.489219665527	-26.1083602905273	5.83797359466553	-0.0104203969240189	-0.0237320438027382	-0.0208099745213985	0.00191722682211548	NaN	63.2446098327637
1614	124.541168212891	-25.7836856842041	5.51329946517944	-0.00652430532500148	-0.0175632312893867	-0.0159398596733809	0.000293855206109583	NaN	62.2705841064453
1615	125.190521240234	-26.1083602905273	5.70810413360596	-0.0159398596733809	-0.00490093370899558	-0.0165892094373703	0.00256657530553639	NaN	62.5952606201172
1616	124.541168212891	-25.4590110778809	5.77303886413574	-0.00457625929266214	-0.00197886489331722	-0.00814767740666866	0.000943203864153475	NaN	62.2705841064453
1617	125.190521240234	-26.4330348968506	6.16264820098877	-0.00132951640989631	0.000943203864153475	-0.00132951640989631	0.00646266713738441	NaN	62.5952606201172
1618	123.891822814941	-25.4590110778809	6.03277826309204	0.00256657530553639	0.0269171483814716	0.0223717093467712	0.00483929552137852	NaN	61.9459114074707
1619	123.242469787598	-25.1343383789063	5.31849479675293	0.0259431265294552	0.0467222817242146	0.0327612869441509	0.00256657530553639	NaN	61.6212348937988
1620	123.242469787598	-25.7836856842041	5.77303886413574	0.0278911720961332	0.0421768426895142	0.0379560738801956	-0.00327756232582033	NaN	61.6212348937988
1621	123.242469787598	-25.4590110778809	5.77303886413574	0.0171769186854362	0.0444495603442192	0.0282158460468054	0.000618529506027699	NaN	61.6212348937988
1622	121.943778991699	-26.1083602905273	5.70810413360596	0.0217223595827818	0.0295145437121391	0.0347093306481838	0.00678734155371785	NaN	60.9718894958496
1623	123.891822814941	-26.4330348968506	6.16264820098877	0.0155535480007529	0.0191249661147594	0.0220470335334539	-0.00197886489331722	NaN	61.9459114074707
1624	123.891822814941	-25.7836856842041	6.42238759994507	0.00386527273803949	0.0155535480007529	0.0106834331527352	-0.00327756232582033	NaN	61.9459114074707
1625	123.891822814941	-26.1083602905273	5.70810413360596	0.00711201597005129	0.0106834331527352	0.000293855206109583	0.00483929552137852	NaN	61.9459114074707
1626	122.593124389648	-25.7836856842041	5.57823419570923	0.0123068047687411	0.01100810803473	0.0142548503354192	-0.00360223650932312	NaN	61.2965621948242
1627	123.891822814941	-24.809663772583	5.77303886413574	-0.00457625929266214	0.000293855206109583	0.00516396993771195	-0.00230353930965066	NaN	61.9459114074707
1628	123.891822814941	-25.1343383789063	6.09771347045898	-0.00652430532500148	-0.0221086721867323	-0.0169138833880424	-0.00100484199356288	NaN	61.9459114074707
1629	123.891822814941	-25.1343383789063	5.83797359466553	-0.0331475995481014	-0.0399657599627972	-0.0438618510961533	0.00321592413820326	NaN	61.9459114074707
1630	125.190521240234	-26.1083602905273	5.51329946517944	-0.038017712533474	-0.0350956469774246	-0.0331475995481014	-0.0113944197073579	NaN	62.5952606201172
1631	124.541168212891	-25.1343383789063	5.44836473464966	-0.0282774847000837	-0.0367190167307854	-0.0376930385828018	-0.00879702530801296	NaN	62.2705841064453
1632	125.839866638184	-26.1083602905273	5.70810413360596	-0.0208099745213985	-0.0334722734987736	-0.017887907102704	0.00321592413820326	NaN	62.9199333190918
1633	126.489219665527	-25.4590110778809	5.77303886413574	-0.00814767740666866	-0.00555028254166245	-0.0107450718060136	-0.00652430532500148	NaN	63.2446098327637
1634	123.891822814941	-24.809663772583	5.77303886413574	-0.0146411629393697	-0.00522560812532902	-0.0104203969240189	0.000943203864153475	NaN	61.9459114074707
1635	124.541168212891	-24.809663772583	6.09771347045898	-0.0110697457566857	0.00159255252219737	-0.0110697457566857	0.00386527273803949	NaN	62.2705841064453
1636	124.541168212891	-24.809663772583	5.83797359466553	-0.0126931173726916	-0.00490093370899558	-0.0117190945893526	0.000943203864153475	NaN	62.2705841064453
1637	126.489219665527	-26.1083602905273	5.83797359466553	0.00516396993771195	-0.00197886489331722	-0.000680167751852423	-0.00165419070981443	NaN	63.2446098327637
1638	125.839866638184	-26.1083602905273	5.64316940307617	0.00841071270406246	0.0168522447347641	0.0226963832974434	-0.00132951640989631	NaN	62.9199333190918
1639	126.489219665527	-25.7836856842041	5.44836473464966	0.0399041213095188	0.0431508645415306	0.0337353087961674	0.000293855206109583	NaN	63.2446098327637
1640	125.839866638184	-25.7836856842041	6.09771347045898	0.0314625911414623	0.0489950031042099	0.040228795260191	-0.00197886489331722	NaN	62.9199333190918
1641	126.489219665527	-26.4330348968506	5.96784353256226	0.0324366129934788	0.0408781431615353	0.0324366129934788	-0.000355493422830477	NaN	63.2446098327637
1642	125.839866638184	-25.7836856842041	5.44836473464966	0.0308132413774729	0.025618452578783	0.0317872650921345	0.00938473641872406	NaN	62.9199333190918
1643	125.190521240234	-25.7836856842041	5.77303886413574	0.0236704051494598	0.0168522447347641	0.0181509424000978	0.00289124972186983	NaN	62.5952606201172
1644	125.839866638184	-25.7836856842041	5.70810413360596	0.0168522447347641	0.0103587592020631	0.00548864435404539	-0.00100484199356288	NaN	62.9199333190918
1645	127.787910461426	-27.4070568084717	5.90290880203247	0.012956153601408	0.00548864435404539	0.0022419011220336	-0.00490093370899558	NaN	63.8939552307129
1646	125.839866638184	-27.4070568084717	5.70810413360596	0.00808603875339031	0.000943203864153475	0.00289124972186983	0.00354059832170606	NaN	62.9199333190918
1647	126.489219665527	-27.7317314147949	6.03277826309204	0.0103587592020631	0.00711201597005129	0.000943203864153475	0.00483929552137852	NaN	63.2446098327637
1648	126.489219665527	-27.4070568084717	5.96784353256226	-0.00684897974133492	-0.0334722734987736	-0.0139918150380254	0.00581331877037883	NaN	63.2446098327637
1649	125.839866638184	-27.7317314147949	5.90290880203247	-0.0263294391334057	-0.0500306636095047	-0.0311995539814234	0.00354059832170606	NaN	62.9199333190918
1650	123.891822814941	-26.4330348968506	5.77303886413574	-0.032173577696085	-0.0438618510961533	-0.0441865250468254	-0.00392691092565656	NaN	61.9459114074707
1651	124.541168212891	-27.4070568084717	6.16264820098877	-0.0221086721867323	-0.0500306636095047	-0.028926832601428	-0.000355493422830477	NaN	62.2705841064453
1652	126.489219665527	-27.0823841094971	6.22758293151855	-0.0126931173726916	-0.0347709693014622	-0.0227580219507217	-0.0026282137259841	NaN	63.2446098327637
1653	125.190521240234	-26.7577095031738	5.96784353256226	-0.0126931173726916	-0.0286021586507559	-0.0162645354866982	0.00743668992072344	NaN	62.5952606201172
1654	124.541168212891	-26.1083602905273	5.64316940307617	-0.00717365415766835	-0.0165892094373703	-0.0100957229733467	-0.00327756232582033	NaN	62.2705841064453
1655	124.541168212891	-26.4330348968506	5.77303886413574	-0.00652430532500148	-0.0110697457566857	-0.0156151866540313	-0.00132951640989631	NaN	62.2705841064453
1656	123.891822814941	-26.1083602905273	6.48732233047485	-0.00490093370899558	-0.0130177913233638	-0.00944637414067984	-0.00457625929266214	NaN	61.9459114074707
1657	126.489219665527	-26.7577095031738	5.77303886413574	-0.00360223650932312	-0.00847235135734081	-0.00327756232582033	-0.00490093370899558	NaN	63.2446098327637
1658	125.839866638184	-27.0823841094971	6.35745286941528	0.0207483377307653	0.0162028968334198	0.0223717093467712	0.00483929552137852	NaN	62.9199333190918
1659	125.190521240234	-26.1083602905273	5.83797359466553	0.0324366129934788	0.0444495603442192	0.0548391379415989	-0.00587495695799589	NaN	62.5952606201172
1660	125.839866638184	-27.4070568084717	5.90290880203247	0.0324366129934788	0.040228795260191	0.0382807515561581	0.00289124972186983	NaN	62.9199333190918
1661	125.190521240234	-25.7836856842041	5.77303886413574	0.0343846566975117	0.0438002124428749	0.0343846566975117	0.000943203864153475	NaN	62.5952606201172
1662	125.190521240234	-25.7836856842041	5.90290880203247	0.0340599827468395	0.0233457311987877	0.0275664981454611	0.00970941036939621	NaN	62.5952606201172
1663	124.541168212891	-25.4590110778809	6.03277826309204	0.0298392176628113	0.0223717093467712	0.0210730116814375	0.00159255252219737	NaN	62.2705841064453
1664	125.190521240234	-25.7836856842041	6.09771347045898	0.011982130818069	0.00808603875339031	0.0116574559360743	-3.08191010844894e-05	NaN	62.5952606201172
1665	125.190521240234	-25.4590110778809	5.38343000411987	0.00808603875339031	0.0165275707840919	0.00386527273803949	0.00776136433705688	NaN	62.5952606201172
1666	125.839866638184	-26.1083602905273	5.64316940307617	0.012956153601408	0.00191722682211548	0.000293855206109583	0.00321592413820326	NaN	62.9199333190918
1667	127.138565063477	-26.4330348968506	5.77303886413574	0.00938473641872406	0.00321592413820326	0.00711201597005129	0.00970941036939621	NaN	63.5692825317383
1668	125.839866638184	-25.7836856842041	5.83797359466553	-0.00912170019000769	-0.017887907102704	-0.0195112787187099	0.00451462110504508	NaN	62.9199333190918
1669	126.489219665527	-26.4330348968506	5.90290880203247	-0.0256800893694162	-0.0406151078641415	-0.0282774847000837	-0.00392691092565656	NaN	63.2446098327637
1670	123.891822814941	-25.4590110778809	5.90290880203247	-0.0311995539814234	-0.0389917381107807	-0.0386670641601086	-0.00879702530801296	NaN	61.9459114074707
1671	125.839866638184	-27.0823841094971	5.57823419570923	-0.0247060675173998	-0.0354203209280968	-0.032173577696085	-0.00132951640989631	NaN	62.9199333190918
1672	123.891822814941	-25.7836856842041	5.51329946517944	-0.0221086721867323	-0.0324982516467571	-0.0253554154187441	0.00191722682211548	NaN	61.9459114074707
1673	124.541168212891	-25.4590110778809	5.44836473464966	-0.00847235135734081	-0.00425158534198999	-0.0185372550040483	-0.00522560812532902	NaN	62.2705841064453
1674	124.541168212891	-25.4590110778809	5.70810413360596	-0.00847235135734081	-0.0273034609854221	-0.00230353930965066	-0.00360223650932312	NaN	62.2705841064453
1675	125.190521240234	-26.1083602905273	5.77303886413574	-0.00944637414067984	0.000618529506027699	-0.0159398596733809	-0.00360223650932312	NaN	62.5952606201172
1676	124.541168212891	-25.7836856842041	5.64316940307617	0.00126787810586393	-0.00457625929266214	-0.00814767740666866	-0.00132951640989631	NaN	62.2705841064453
1677	124.541168212891	-25.7836856842041	5.18862533569336	-0.00490093370899558	0.00191722682211548	-0.00197886489331722	0.000293855206109583	NaN	62.2705841064453
1678	126.489219665527	-26.1083602905273	5.51329946517944	0.0162028968334198	0.0162028968334198	0.0175015944987535	0.00581331877037883	NaN	63.2446098327637
1679	124.541168212891	-26.1083602905273	5.83797359466553	0.0431508645415306	0.047696303576231	0.0321119390428066	-0.00230353930965066	NaN	62.2705841064453
1680	126.489219665527	-26.1083602905273	5.64316940307617	0.0330859608948231	0.0395794473588467	0.0269171483814716	0.00451462110504508	NaN	63.2446098327637
1681	125.190521240234	-25.7836856842041	5.90290880203247	0.0330859608948231	0.0489950031042099	0.0262678004801273	-0.00165419070981443	NaN	62.5952606201172
1682	124.541168212891	-26.1083602905273	5.96784353256226	0.0269171483814716	0.0282158460468054	0.029189869761467	0.00451462110504508	NaN	62.2705841064453
1683	126.489219665527	-26.7577095031738	5.57823419570923	0.00483929552137852	0.0171769186854362	0.00938473641872406	-0.00165419070981443	NaN	63.2446098327637
1684	125.839866638184	-26.7577095031738	5.70810413360596	0.0116574559360743	0.0210730116814375	0.00646266713738441	-0.00197886489331722	NaN	62.9199333190918
1685	125.190521240234	-25.7836856842041	5.83797359466553	0.00906006153672934	0.0210730116814375	0.00776136433705688	-0.0113944197073579	NaN	62.5952606201172
1686	125.190521240234	-25.4590110778809	5.83797359466553	0.013930176384747	0.0136055024340749	0.00289124972186983	-0.00230353930965066	NaN	62.5952606201172
1687	125.190521240234	-25.4590110778809	5.83797359466553	0.00841071270406246	0.00191722682211548	0.00873538758605719	-0.00717365415766835	NaN	62.5952606201172
1688	125.190521240234	-25.4590110778809	5.70810413360596	-0.00555028254166245	-0.017887907102704	-0.0149658378213644	0.0113327819854021	NaN	62.5952606201172
1689	126.489219665527	-26.7577095031738	5.70810413360596	-0.0253554154187441	-0.0454852245748043	-0.0402904339134693	-0.00230353930965066	NaN	63.2446098327637
1690	125.190521240234	-25.7836856842041	6.03277826309204	-0.0282774847000837	-0.0393164120614529	-0.0415891297161579	-0.00295288790948689	NaN	62.5952606201172
1691	126.489219665527	-26.7577095031738	5.70810413360596	-0.0188619289547205	-0.0454852245748043	-0.0305502042174339	-0.00587495695799589	NaN	63.2446098327637
1692	124.541168212891	-25.4590110778809	5.64316940307617	-0.0198359526693821	-0.023407369852066	-0.02697878703475	0.00159255252219737	NaN	62.2705841064453
1693	124.541168212891	-26.1083602905273	5.83797359466553	-0.00847235135734081	-0.0130177913233638	-0.0201606266200542	-0.00360223650932312	NaN	62.2705841064453
1694	126.489219665527	-26.7577095031738	6.03277826309204	-0.00392691092565656	-0.0100957229733467	-0.00555028254166245	-0.0026282137259841	NaN	63.2446098327637
1695	125.839866638184	-26.7577095031738	5.90290880203247	-0.00749832857400179	-0.00392691092565656	-0.0204853005707264	-0.00522560812532902	NaN	62.9199333190918
1696	124.541168212891	-26.7577095031738	6.09771347045898	-0.00457625929266214	-0.00392691092565656	-0.0107450718060136	0.00126787810586393	NaN	62.2705841064453
1697	124.541168212891	-25.4590110778809	5.77303886413574	-0.00230353930965066	-0.00749832857400179	-0.00522560812532902	-0.00652430532500148	NaN	62.2705841064453
1698	123.242469787598	-26.1083602905273	5.77303886413574	0.0142548503354192	-0.00619963090866804	0.0243197549134493	0.0100340843200684	NaN	61.6212348937988
1699	125.839866638184	-26.4330348968506	6.29251766204834	0.0295145437121391	-0.0026282137259841	0.0301638916134834	0.0022419011220336	NaN	62.9199333190918
1700	123.891822814941	-25.4590110778809	5.77303886413574	0.0324366129934788	-0.00327756232582033	0.0363327041268349	0.0022419011220336	NaN	61.9459114074707
1701	123.242469787598	-26.1083602905273	5.96784353256226	0.031137915328145	-0.00327756232582033	0.0438002124428749	-0.00132951640989631	NaN	61.6212348937988
1702	123.891822814941	-26.7577095031738	6.03277826309204	0.0200989879667759	0.00126787810586393	0.0220470335334539	0.0100340843200684	NaN	61.9459114074707
1703	124.541168212891	-26.4330348968506	5.90290880203247	0.0175015944987535	0.0389300994575024	0.0220470335334539	0.00516396993771195	NaN	62.2705841064453
1704	123.891822814941	-27.0823841094971	6.22758293151855	0.0158782228827477	0.0152288740500808	-0.000680167751852423	0.00841071270406246	NaN	61.9459114074707
1705	123.891822814941	-26.7577095031738	6.29251766204834	-0.000680167751852423	0.0236704051494598	-0.00197886489331722	-0.00425158534198999	NaN	61.9459114074707
1706	121.943778991699	-26.1083602905273	6.5522575378418	0.00678734155371785	0.0142548503354192	0.000293855206109583	-0.00587495695799589	NaN	60.9718894958496
1707	121.943778991699	-25.4590110778809	5.70810413360596	-0.00490093370899558	0.0022419011220336	0.00159255252219737	0.00646266713738441	NaN	60.9718894958496
1708	122.593124389648	-25.4590110778809	5.90290880203247	-0.0172385573387146	-0.0136671401560307	-0.0217839982360601	0.0136055024340749	NaN	61.2965621948242
1709	122.593124389648	-25.1343383789063	5.77303886413574	-0.03444629535079	-0.03444629535079	-0.0402904339134693	0.000293855206109583	NaN	61.2965621948242
1710	123.891822814941	-26.7577095031738	7.00680112838745	-0.0318489037454128	-0.032173577696085	-0.0467839203774929	-0.00652430532500148	NaN	61.9459114074707
1711	122.593124389648	-25.4590110778809	6.61719226837158	-0.038017712533474	-0.0328229255974293	-0.03444629535079	-0.00490093370899558	NaN	61.2965621948242
1712	123.242469787598	-27.0823841094971	5.90290880203247	-0.032173577696085	-0.0146411629393697	-0.0266541130840778	-0.00879702530801296	NaN	61.6212348937988
1713	124.541168212891	-26.4330348968506	5.90290880203247	-0.021459324285388	-0.0133424662053585	-0.0221086721867323	0.00581331877037883	NaN	62.2705841064453
1714	123.242469787598	-26.1083602905273	5.77303886413574	-0.0130177913233638	-0.000680167751852423	-0.00912170019000769	-0.0026282137259841	NaN	61.6212348937988
1715	123.891822814941	-25.4590110778809	5.83797359466553	-0.0100957229733467	-0.00684897974133492	-0.00912170019000769	-0.00749832857400179	NaN	61.9459114074707
1716	123.891822814941	-25.4590110778809	6.22758293151855	-0.00619963090866804	-0.00555028254166245	-0.0169138833880424	0.000293855206109583	NaN	61.9459114074707
1717	125.190521240234	-25.7836856842041	5.83797359466553	0.000618529506027699	-0.00944637414067984	0.00289124972186983	-0.00392691092565656	NaN	62.5952606201172
1718	125.190521240234	-26.7577095031738	5.96784353256226	0.0126314787194133	0.025618452578783	0.0136055024340749	0.00256657530553639	NaN	62.5952606201172
1719	125.839866638184	-26.4330348968506	5.90290880203247	0.0350340083241463	0.045423585921526	0.0379560738801956	-0.00392691092565656	NaN	62.9199333190918
1720	124.541168212891	-25.7836856842041	5.83797359466553	0.036657378077507	0.0463976077735424	0.0252937767654657	-0.00360223650932312	NaN	62.2705841064453
1721	124.541168212891	-25.4590110778809	6.09771347045898	0.0379560738801956	0.0444495603442192	0.0334106348454952	-0.00100484199356288	NaN	62.2705841064453
1722	125.190521240234	-26.7577095031738	6.16264820098877	0.0327612869441509	0.0425015166401863	0.0236704051494598	0.0022419011220336	NaN	62.5952606201172
1723	125.839866638184	-26.4330348968506	6.09771347045898	0.0207483377307653	0.0239950809627771	0.0210730116814375	0.00808603875339031	NaN	62.9199333190918
1724	124.541168212891	-27.0823841094971	5.96784353256226	0.0223717093467712	0.0165275707840919	0.00613799272105098	0.00581331877037883	NaN	62.2705841064453
1725	124.541168212891	-25.1343383789063	5.70810413360596	0.00548864435404539	0.01847561635077	0.00516396993771195	-0.00295288790948689	NaN	62.2705841064453
1726	125.190521240234	-26.4330348968506	5.77303886413574	0.00581331877037883	0.0126314787194133	0.00451462110504508	-0.000680167751852423	NaN	62.5952606201172
1727	125.190521240234	-26.7577095031738	6.16264820098877	0.00743668992072344	0.00516396993771195	0.0116574559360743	0.00581331877037883	NaN	62.5952606201172
1728	125.839866638184	-27.7317314147949	6.35745286941528	-0.0130177913233638	-0.0204853005707264	-0.021459324285388	0.00256657530553639	NaN	62.9199333190918
1729	124.541168212891	-26.1083602905273	5.44836473464966	-0.0266541130840778	-0.0354203209280968	-0.0393164120614529	-0.00457625929266214	NaN	62.2705841064453
1730	127.138565063477	-27.7317314147949	5.64316940307617	-0.0311995539814234	-0.039641086012125	-0.0519787110388279	-0.0149658378213644	NaN	63.5692825317383
1731	124.541168212891	-26.1083602905273	5.44836473464966	-0.0282774847000837	-0.0419138073921204	-0.0331475995481014	-0.00684897974133492	NaN	62.2705841064453
1732	125.190521240234	-27.7317314147949	5.83797359466553	-0.0152905117720366	-0.0279528107494116	-0.0253554154187441	-0.00912170019000769	NaN	62.5952606201172
1733	125.839866638184	-27.0823841094971	6.09771347045898	-0.00847235135734081	-0.0299008563160896	-0.0217839982360601	0.00256657530553639	NaN	62.9199333190918
1734	127.138565063477	-28.3810806274414	6.42238759994507	-0.00587495695799589	-0.00684897974133492	-0.0110697457566857	-3.08191010844894e-05	NaN	63.5692825317383
1735	126.489219665527	-27.7317314147949	6.03277826309204	-0.0143164889886975	-0.0104203969240189	-0.0175632312893867	-0.00977104809135199	NaN	63.2446098327637
1736	125.839866638184	-27.7317314147949	5.77303886413574	-0.00652430532500148	-0.0120437685400248	-0.0165892094373703	-0.00522560812532902	NaN	62.9199333190918
1737	124.541168212891	-26.1083602905273	5.77303886413574	0.000293855206109583	-0.0146411629393697	0.00418994715437293	0.00418994715437293	NaN	62.2705841064453
1738	124.541168212891	-27.4070568084717	6.16264820098877	0.0132808275520802	0.0123068047687411	0.0168522447347641	-0.00132951640989631	NaN	62.2705841064453
1739	123.891822814941	-26.1083602905273	5.90290880203247	0.0373067259788513	0.0392547734081745	0.0317872650921345	-0.00165419070981443	NaN	61.9459114074707
1740	126.489219665527	-27.7317314147949	6.29251766204834	0.0343846566975117	0.0379560738801956	0.0269171483814716	-0.00165419070981443	NaN	63.2446098327637
1741	123.242469787598	-25.7836856842041	5.51329946517944	0.0308132413774729	0.041852168738842	0.031137915328145	-0.00522560812532902	NaN	61.6212348937988
1742	124.541168212891	-26.1083602905273	5.90290880203247	0.0327612869441509	0.0233457311987877	0.0252937767654657	0.00354059832170606	NaN	62.2705841064453
1743	124.541168212891	-26.4330348968506	5.90290880203247	0.0213976856321096	0.0136055024340749	0.0200989879667759	0.00418994715437293	NaN	62.2705841064453
1744	126.489219665527	-26.7577095031738	6.16264820098877	0.0282158460468054	0.0230210572481155	0.0103587592020631	0.00581331877037883	NaN	63.2446098327637
1745	127.138565063477	-26.4330348968506	6.16264820098877	0.0103587592020631	0.01847561635077	0.00548864435404539	-0.000680167751852423	NaN	63.5692825317383
1746	126.489219665527	-26.1083602905273	6.29251766204834	0.00808603875339031	0.00483929552137852	0.00548864435404539	-0.00360223650932312	NaN	63.2446098327637
1747	123.891822814941	-24.809663772583	5.51329946517944	0.012956153601408	0.000293855206109583	0.00548864435404539	0.00256657530553639	NaN	61.9459114074707
1748	126.489219665527	-26.7577095031738	5.90290880203247	-0.00619963090866804	-0.0165892094373703	-0.0162645354866982	0.00581331877037883	NaN	63.2446098327637
1749	124.541168212891	-25.1343383789063	5.57823419570923	-0.0230826959013939	-0.0299008563160896	-0.03444629535079	-0.0026282137259841	NaN	62.2705841064453
1750	127.787910461426	-27.0823841094971	5.96784353256226	-0.0263294391334057	-0.0360696688294411	-0.0393164120614529	-0.00717365415766835	NaN	63.8939552307129
1751	125.190521240234	-25.4590110778809	5.83797359466553	-0.0318489037454128	-0.0292515084147453	-0.0458098985254765	0.000618529506027699	NaN	62.5952606201172
1752	126.489219665527	-26.4330348968506	6.09771347045898	-0.017887907102704	-0.0266541130840778	-0.0247060675173998	0.00159255252219737	NaN	63.2446098327637
1753	125.839866638184	-26.1083602905273	5.90290880203247	-0.0149658378213644	-0.0208099745213985	-0.0149658378213644	0.00646266713738441	NaN	62.9199333190918
1754	127.138565063477	-26.7577095031738	5.96784353256226	-0.00490093370899558	-0.0299008563160896	-0.0152905117720366	-0.000355493422830477	NaN	63.5692825317383
1755	125.839866638184	-26.1083602905273	5.96784353256226	-0.0123684434220195	-0.00587495695799589	-0.00944637414067984	-0.00782300252467394	NaN	62.9199333190918
1756	127.138565063477	-26.4330348968506	5.77303886413574	-0.00977104809135199	-0.00879702530801296	-0.0133424662053585	0.000943203864153475	NaN	63.5692825317383
1757	124.541168212891	-26.1083602905273	6.22758293151855	0.00646266713738441	-0.00327756232582033	-0.00165419070981443	-0.00360223650932312	NaN	62.2705841064453
1758	125.839866638184	-26.4330348968506	6.22758293151855	0.0152288740500808	0.0239950809627771	0.0162028968334198	0.00321592413820326	NaN	62.9199333190918
1759	123.891822814941	-24.809663772583	5.57823419570923	0.036657378077507	0.0496443510055542	0.0525664202868938	-0.00392691092565656	NaN	61.9459114074707
1760	125.839866638184	-26.4330348968506	5.90290880203247	0.0304885655641556	0.040228795260191	0.0188002903014421	0.00354059832170606	NaN	62.9199333190918
1761	123.891822814941	-25.1343383789063	5.57823419570923	0.0321119390428066	0.0515923984348774	0.0213976856321096	-0.00295288790948689	NaN	61.9459114074707
1762	125.190521240234	-25.4590110778809	5.77303886413574	0.0295145437121391	0.0282158460468054	0.0149041991680861	0.00386527273803949	NaN	62.5952606201172
1763	125.839866638184	-26.1083602905273	5.83797359466553	0.0233457311987877	0.0191249661147594	0.00873538758605719	0.00321592413820326	NaN	62.9199333190918
1764	126.489219665527	-26.1083602905273	5.64316940307617	0.0194496400654316	0.0165275707840919	-0.00295288790948689	0.0113327819854021	NaN	63.2446098327637
1765	125.839866638184	-25.7836856842041	5.38343000411987	0.00191722682211548	0.0136055024340749	-0.00132951640989631	-0.00392691092565656	NaN	62.9199333190918
1766	126.489219665527	-25.4590110778809	5.25356006622314	0.0188002903014421	0.00970941036939621	-0.00782300252467394	-0.00132951640989631	NaN	63.2446098327637
1767	123.891822814941	-25.1343383789063	5.25356006622314	0.0132808275520802	0.00483929552137852	0.000943203864153475	0.00548864435404539	NaN	61.9459114074707
1768	127.138565063477	-26.1083602905273	5.70810413360596	0.00191722682211548	-0.0156151866540313	-0.0224333461374044	-0.00392691092565656	NaN	63.5692825317383
1769	125.190521240234	-24.809663772583	5.64316940307617	-0.0263294391334057	-0.0393164120614529	-0.0415891297161579	0.00289124972186983	NaN	62.5952606201172
1770	127.787910461426	-26.4330348968506	6.09771347045898	-0.0308748781681061	-0.0438618510961533	-0.0458098985254765	0.0022419011220336	NaN	63.8939552307129
1771	125.839866638184	-25.1343383789063	5.38343000411987	-0.0331475995481014	-0.0360696688294411	-0.0467839203774929	0.000293855206109583	NaN	62.9199333190918
1772	127.138565063477	-26.4330348968506	5.83797359466553	-0.0243813935667276	-0.0276281367987394	-0.023407369852066	0.00191722682211548	NaN	63.5692825317383
1773	126.489219665527	-26.1083602905273	5.96784353256226	-0.0182125810533762	-0.0162645354866982	-0.0227580219507217	-0.00295288790948689	NaN	63.2446098327637
1774	127.787910461426	-26.4330348968506	5.83797359466553	-0.0130177913233638	-0.0100957229733467	-0.0162645354866982	0.00678734155371785	NaN	63.8939552307129
1775	127.138565063477	-26.4330348968506	6.09771347045898	-0.00912170019000769	0.000293855206109583	-0.0149658378213644	-0.00490093370899558	NaN	63.5692825317383
1776	127.138565063477	-26.4330348968506	6.22758293151855	-0.0139918150380254	-0.00555028254166245	-0.0162645354866982	0.00159255252219737	NaN	63.5692825317383
1777	125.190521240234	-26.1083602905273	5.83797359466553	0.000293855206109583	-0.00100484199356288	-0.00197886489331722	-0.00165419070981443	NaN	62.5952606201172
1778	126.489219665527	-26.7577095031738	5.90290880203247	0.0168522447347641	0.0191249661147594	0.00646266713738441	0.00354059832170606	NaN	63.2446098327637
1779	124.541168212891	-25.4590110778809	5.57823419570923	0.0425015166401863	0.0450989119708538	0.0405534692108631	-0.000680167751852423	NaN	62.2705841064453
1780	127.138565063477	-26.4330348968506	6.03277826309204	0.0369820520281792	0.0473716296255589	0.025618452578783	-0.00360223650932312	NaN	63.5692825317383
1781	125.190521240234	-25.4590110778809	6.03277826309204	0.031137915328145	0.0450989119708538	0.0272418223321438	-0.00165419070981443	NaN	62.5952606201172
1782	126.489219665527	-25.4590110778809	5.90290880203247	0.0200989879667759	0.0340599827468395	0.0223717093467712	-0.00165419070981443	NaN	63.2446098327637
1783	125.839866638184	-26.7577095031738	5.90290880203247	0.0191249661147594	0.0226963832974434	0.0168522447347641	0.00743668992072344	NaN	62.9199333190918
1784	127.787910461426	-26.4330348968506	6.09771347045898	0.0178262684494257	0.0220470335334539	0.012956153601408	0.00548864435404539	NaN	63.8939552307129
1785	124.541168212891	-26.4330348968506	5.96784353256226	0.0123068047687411	0.0123068047687411	0.00938473641872406	-0.00100484199356288	NaN	62.2705841064453
1786	125.839866638184	-25.4590110778809	5.77303886413574	-0.00490093370899558	0.012956153601408	0.00808603875339031	0.0022419011220336	NaN	62.9199333190918
1787	125.190521240234	-25.4590110778809	5.83797359466553	0.0022419011220336	0.00159255252219737	0.00516396993771195	-3.08191010844894e-05	NaN	62.5952606201172
1788	126.489219665527	-27.0823841094971	5.96784353256226	0.00581331877037883	-0.0208099745213985	-0.0175632312893867	0.00808603875339031	NaN	63.2446098327637
1789	124.541168212891	-25.1343383789063	5.83797359466553	-0.0302255302667618	-0.0367190167307854	-0.0425631552934647	0.00548864435404539	NaN	62.2705841064453
1790	127.138565063477	-26.1083602905273	5.70810413360596	-0.0318489037454128	-0.0406151078641415	-0.0383423902094364	0.000293855206109583	NaN	63.5692825317383
1791	123.891822814941	-25.7836856842041	5.77303886413574	-0.0266541130840778	-0.0347709693014622	-0.0406151078641415	0.000618529506027699	NaN	61.9459114074707
1792	125.839866638184	-26.7577095031738	6.22758293151855	-0.0224333461374044	-0.0276281367987394	-0.0253554154187441	0.00354059832170606	NaN	62.9199333190918
1793	124.541168212891	-26.1083602905273	6.29251766204834	-0.0182125810533762	-0.0152905117720366	-0.0113944197073579	0.000618529506027699	NaN	62.2705841064453
1794	126.489219665527	-26.4330348968506	5.77303886413574	-0.0165892094373703	-0.00782300252467394	-0.0120437685400248	0.00808603875339031	NaN	63.2446098327637
1795	123.891822814941	-26.7577095031738	5.44836473464966	-0.00749832857400179	-0.00295288790948689	-0.0152905117720366	-0.00360223650932312	NaN	61.9459114074707
1796	125.190521240234	-26.7577095031738	5.96784353256226	-0.0162645354866982	-0.00555028254166245	-0.00652430532500148	-0.00132951640989631	NaN	62.5952606201172
1797	123.891822814941	-26.4330348968506	5.90290880203247	0.000943203864153475	-0.000355493422830477	-0.00879702530801296	-3.08191010844894e-05	NaN	61.9459114074707
1798	125.190521240234	-26.7577095031738	6.22758293151855	0.00711201597005129	0.0158782228827477	0.0123068047687411	0.00418994715437293	NaN	62.5952606201172
1799	121.943778991699	-25.7836856842041	5.77303886413574	0.0239950809627771	0.0470469556748867	0.036657378077507	-0.00230353930965066	NaN	60.9718894958496
1800	124.541168212891	-27.0823841094971	5.64316940307617	0.0301638916134834	0.0421768426895142	0.040228795260191	0.0022419011220336	NaN	62.2705841064453
1801	121.294425964355	-25.4590110778809	5.70810413360596	0.0262678004801273	0.0441248863935471	0.0327612869441509	-0.00457625929266214	NaN	60.6472129821777
1802	123.891822814941	-26.4330348968506	5.96784353256226	0.0272418223321438	0.0317872650921345	0.0347093306481838	0.00646266713738441	NaN	61.9459114074707
1803	123.242469787598	-26.7577095031738	5.90290880203247	0.0295145437121391	0.0220470335334539	0.0392547734081745	0.0103587592020631	NaN	61.6212348937988
1804	124.541168212891	-27.0823841094971	5.90290880203247	0.0288651939481497	0.0158782228827477	0.0330859608948231	0.00906006153672934	NaN	62.2705841064453
1805	123.891822814941	-27.0823841094971	5.96784353256226	0.0165275707840919	0.0162028968334198	0.0162028968334198	-0.00197886489331722	NaN	61.9459114074707
1806	123.891822814941	-26.1083602905273	5.51329946517944	-0.00587495695799589	0.00841071270406246	-0.00587495695799589	-0.00165419070981443	NaN	61.9459114074707
1807	123.242469787598	-26.1083602905273	5.44836473464966	0.00354059832170606	0.00483929552137852	0.00678734155371785	0.00354059832170606	NaN	61.6212348937988
1808	125.839866638184	-26.7577095031738	6.09771347045898	-0.00912170019000769	-0.0282774847000837	-0.0165892094373703	0.00321592413820326	NaN	62.9199333190918
1809	123.242469787598	-26.4330348968506	6.87693166732788	-0.0276281367987394	-0.0360696688294411	-0.0409397818148136	0.00743668992072344	NaN	61.6212348937988
1810	125.190521240234	-26.1083602905273	6.87693166732788	-0.0299008563160896	-0.0376930385828018	-0.0435371771454811	-0.00555028254166245	NaN	62.5952606201172
1811	123.242469787598	-25.7836856842041	5.83797359466553	-0.0224333461374044	-0.0373683646321297	-0.0422384813427925	-3.08191010844894e-05	NaN	61.6212348937988
1812	126.489219665527	-27.0823841094971	5.96784353256226	-0.0263294391334057	-0.0250307414680719	-0.0208099745213985	0.0022419011220336	NaN	63.2446098327637
1813	126.489219665527	-26.7577095031738	5.90290880203247	-0.0182125810533762	-0.021459324285388	-0.0156151866540313	0.00418994715437293	NaN	63.2446098327637
1814	125.839866638184	-26.7577095031738	5.64316940307617	-0.00749832857400179	-0.00847235135734081	-0.00717365415766835	-0.00522560812532902	NaN	62.9199333190918
1815	125.190521240234	-26.4330348968506	5.83797359466553	-0.0152905117720366	-0.00197886489331722	-0.00977104809135199	-0.00587495695799589	NaN	62.5952606201172
1816	127.138565063477	-27.0823841094971	6.29251766204834	-0.00782300252467394	0.00256657530553639	-0.00619963090866804	-0.00652430532500148	NaN	63.5692825317383
1817	125.190521240234	-27.0823841094971	5.96784353256226	-0.00619963090866804	-0.0026282137259841	0.0113327819854021	0.00516396993771195	NaN	62.5952606201172
1818	126.489219665527	-27.0823841094971	5.96784353256226	0.00808603875339031	0.0158782228827477	0.0194496400654316	0.00159255252219737	NaN	63.2446098327637
1819	125.839866638184	-26.1083602905273	6.03277826309204	0.0301638916134834	0.0431508645415306	0.0340599827468395	0.00776136433705688	NaN	62.9199333190918
1820	126.489219665527	-26.7577095031738	5.51329946517944	0.0321119390428066	0.036657378077507	0.025618452578783	0.00386527273803949	NaN	63.2446098327637
1821	124.541168212891	-26.1083602905273	5.64316940307617	0.0330859608948231	0.0457482598721981	0.0386054255068302	0.00289124972186983	NaN	62.2705841064453
1822	126.489219665527	-27.0823841094971	6.22758293151855	0.0239950809627771	0.0278911720961332	0.0197743140161037	0.00678734155371785	NaN	63.2446098327637
1823	125.839866638184	-27.7317314147949	6.8119969367981	0.0171769186854362	0.00970941036939621	0.0210730116814375	0.000943203864153475	NaN	62.9199333190918
1824	126.489219665527	-27.7317314147949	6.61719226837158	0.0126314787194133	0.0100340843200684	0.00159255252219737	0.01100810803473	NaN	63.2446098327637
1825	125.839866638184	-27.4070568084717	5.96784353256226	0.00386527273803949	0.00776136433705688	0.00646266713738441	0.00126787810586393	NaN	62.9199333190918
1826	125.190521240234	-28.0564060211182	6.09771347045898	0.00126787810586393	0.00386527273803949	-0.00360223650932312	-0.00392691092565656	NaN	62.5952606201172
1827	125.190521240234	-27.0823841094971	6.09771347045898	0.012956153601408	-0.00132951640989631	0.00938473641872406	0.00776136433705688	NaN	62.5952606201172
1828	126.489219665527	-28.0564060211182	5.96784353256226	-0.00944637414067984	-0.0247060675173998	-0.0120437685400248	0.00354059832170606	NaN	63.2446098327637
1829	125.190521240234	-27.7317314147949	5.77303886413574	-0.0331475995481014	-0.0422384813427925	-0.0399657599627972	-0.00197886489331722	NaN	62.5952606201172
1830	126.489219665527	-27.0823841094971	5.77303886413574	-0.0399657599627972	-0.0451605506241322	-0.0422384813427925	-0.00912170019000769	NaN	63.2446098327637
1831	123.242469787598	-27.0823841094971	5.77303886413574	-0.0308748781681061	-0.0409397818148136	-0.0393164120614529	-0.00717365415766835	NaN	61.6212348937988
1832	125.190521240234	-28.3810806274414	6.03277826309204	-0.0221086721867323	-0.0299008563160896	-0.0159398596733809	0.00841071270406246	NaN	62.5952606201172
1833	125.190521240234	-28.3810806274414	6.22758293151855	-0.00619963090866804	-0.0308748781681061	-0.00944637414067984	-0.00132951640989631	NaN	62.5952606201172
1834	125.839866638184	-27.7317314147949	5.83797359466553	-0.0123684434220195	-0.0227580219507217	-0.00977104809135199	0.00289124972186983	NaN	62.9199333190918
1835	126.489219665527	-28.7057552337646	5.51329946517944	-0.00749832857400179	-0.00977104809135199	-0.0123684434220195	0.00483929552137852	NaN	63.2446098327637
1836	126.489219665527	-28.3810806274414	5.70810413360596	-0.0107450718060136	-0.0126931173726916	-0.0133424662053585	-0.00619963090866804	NaN	63.2446098327637
1837	126.489219665527	-28.7057552337646	6.03277826309204	0.00451462110504508	-0.00912170019000769	0.0116574559360743	0.00516396993771195	NaN	63.2446098327637
1838	125.839866638184	-28.0564060211182	6.03277826309204	0.0142548503354192	0.011982130818069	0.0188002903014421	-0.00165419070981443	NaN	62.9199333190918
1839	123.891822814941	-27.0823841094971	5.96784353256226	0.0295145437121391	0.0389300994575024	0.0460729338228703	0.0022419011220336	NaN	61.9459114074707
1840	125.839866638184	-28.0564060211182	5.64316940307617	0.0350340083241463	0.0360080301761627	0.0278911720961332	-0.00555028254166245	NaN	62.9199333190918
1841	124.541168212891	-26.7577095031738	5.83797359466553	0.0220470335334539	0.0386054255068302	0.0353586822748184	0.000943203864153475	NaN	62.2705841064453
1842	124.541168212891	-27.7317314147949	5.96784353256226	0.0282158460468054	0.0275664981454611	0.036657378077507	0.000618529506027699	NaN	62.2705841064453
1843	126.489219665527	-27.7317314147949	6.16264820098877	0.0178262684494257	0.00873538758605719	0.0149041991680861	0.00451462110504508	NaN	63.2446098327637
1844	125.839866638184	-27.4070568084717	6.03277826309204	0.0171769186854362	0.00906006153672934	0.00776136433705688	-0.00100484199356288	NaN	62.9199333190918
1845	125.839866638184	-27.4070568084717	6.42238759994507	0.000943203864153475	0.0149041991680861	0.00808603875339031	-0.00847235135734081	NaN	62.9199333190918
1846	124.541168212891	-26.4330348968506	6.09771347045898	0.00873538758605719	0.00386527273803949	0.0100340843200684	-0.00944637414067984	NaN	62.2705841064453
1847	125.190521240234	-26.7577095031738	5.57823419570923	-0.00230353930965066	0.0022419011220336	-0.00360223650932312	0.000618529506027699	NaN	62.5952606201172
1848	125.839866638184	-26.7577095031738	5.90290880203247	-0.0100957229733467	-0.0208099745213985	-0.00847235135734081	-0.00425158534198999	NaN	62.9199333190918
1849	126.489219665527	-27.7317314147949	6.16264820098877	-0.02697878703475	-0.0383423902094364	-0.0415891297161579	0.00743668992072344	NaN	63.2446098327637
1850	125.839866638184	-26.1083602905273	5.83797359466553	-0.0286021586507559	-0.043212503194809	-0.0393164120614529	-0.0107450718060136	NaN	62.9199333190918
1851	123.891822814941	-26.1083602905273	6.22758293151855	-0.0324982516467571	-0.0393164120614529	-0.0360696688294411	-0.00619963090866804	NaN	61.9459114074707
1852	126.489219665527	-26.7577095031738	6.09771347045898	-0.0175632312893867	-0.0240567177534103	-0.0250307414680719	0.00126787810586393	NaN	63.2446098327637
1853	125.839866638184	-26.7577095031738	5.51329946517944	-0.0123684434220195	-0.0243813935667276	-0.0162645354866982	0.00646266713738441	NaN	62.9199333190918
1854	124.541168212891	-25.7836856842041	5.77303886413574	-0.0100957229733467	-0.00555028254166245	-0.0169138833880424	-0.0107450718060136	NaN	62.2705841064453
1855	125.839866638184	-26.7577095031738	5.90290880203247	-0.00879702530801296	-0.0107450718060136	-0.0165892094373703	-0.00587495695799589	NaN	62.9199333190918
1856	126.489219665527	-26.4330348968506	6.09771347045898	-0.00165419070981443	-0.00912170019000769	-0.0133424662053585	-0.0136671401560307	NaN	63.2446098327637
1857	126.489219665527	-27.4070568084717	6.42238759994507	-0.00100484199356288	-0.00165419070981443	-0.00879702530801296	-0.00100484199356288	NaN	63.2446098327637
1858	125.839866638184	-26.4330348968506	5.90290880203247	0.0123068047687411	0.0226963832974434	0.0207483377307653	0.00126787810586393	NaN	62.9199333190918
1859	123.242469787598	-25.7836856842041	5.70810413360596	0.0340599827468395	0.0405534692108631	0.029189869761467	0.00354059832170606	NaN	61.6212348937988
1860	125.190521240234	-26.4330348968506	5.77303886413574	0.0353586822748184	0.0415274947881699	0.0308132413774729	-0.00360223650932312	NaN	62.5952606201172
1861	123.891822814941	-25.7836856842041	5.83797359466553	0.0295145437121391	0.045423585921526	0.0171769186854362	-0.00327756232582033	NaN	61.9459114074707
1862	125.190521240234	-25.7836856842041	6.09771347045898	0.0239950809627771	0.0317872650921345	0.029189869761467	0.000293855206109583	NaN	62.5952606201172
1863	126.489219665527	-27.0823841094971	6.35745286941528	0.0181509424000978	0.0223717093467712	0.020423661917448	0.00159255252219737	NaN	63.2446098327637
1864	125.190521240234	-26.1083602905273	5.70810413360596	0.00711201597005129	0.01847561635077	0.0181509424000978	0.00711201597005129	NaN	62.5952606201172
1865	125.839866638184	-26.7577095031738	5.96784353256226	0.0103587592020631	0.0126314787194133	0.00256657530553639	-0.00132951640989631	NaN	62.9199333190918
1866	125.190521240234	-25.1343383789063	5.57823419570923	0.00613799272105098	0.00808603875339031	0.00321592413820326	-0.00165419070981443	NaN	62.5952606201172
1867	123.891822814941	-25.7836856842041	5.70810413360596	-0.00814767740666866	0.00321592413820326	-0.00327756232582033	0.00711201597005129	NaN	61.9459114074707
1868	125.190521240234	-26.4330348968506	5.96784353256226	-0.00100484199356288	-0.0208099745213985	-0.0263294391334057	-0.000680167751852423	NaN	62.5952606201172
1869	125.839866638184	-26.7577095031738	6.03277826309204	-0.0240567177534103	-0.0409397818148136	-0.0458098985254765	-0.0026282137259841	NaN	62.9199333190918
1870	124.541168212891	-25.1343383789063	5.31849479675293	-0.0305502042174339	-0.0315242260694504	-0.0357449948787689	-0.0117190945893526	NaN	62.2705841064453
1871	124.541168212891	-26.4330348968506	5.64316940307617	-0.0227580219507217	-0.0376930385828018	-0.043212503194809	0.00256657530553639	NaN	62.2705841064453
1872	125.190521240234	-26.4330348968506	5.70810413360596	-0.0165892094373703	-0.0195112787187099	-0.0253554154187441	-0.00392691092565656	NaN	62.5952606201172
1873	125.839866638184	-25.7836856842041	5.51329946517944	-0.0165892094373703	-0.0107450718060136	-0.0201606266200542	-0.00197886489331722	NaN	62.9199333190918
1874	124.541168212891	-25.1343383789063	5.96784353256226	-0.00684897974133492	-0.000355493422830477	-0.00944637414067984	0.00126787810586393	NaN	62.2705841064453
1875	125.190521240234	-25.7836856842041	5.70810413360596	-0.00977104809135199	-0.0156151866540313	-0.0175632312893867	0.000293855206109583	NaN	62.5952606201172
1876	125.839866638184	-25.7836856842041	5.57823419570923	0.00289124972186983	-0.00132951640989631	-0.0107450718060136	-0.00749832857400179	NaN	62.9199333190918
1877	125.839866638184	-26.4330348968506	5.77303886413574	-0.00782300252467394	-0.00100484199356288	-0.00879702530801296	0.00418994715437293	NaN	62.9199333190918
1878	126.489219665527	-25.7836856842041	6.61719226837158	0.00906006153672934	0.0252937767654657	0.0152288740500808	0.00289124972186983	NaN	63.2446098327637
1879	124.541168212891	-25.7836856842041	6.8119969367981	0.0369820520281792	0.0447742342948914	0.0347093306481838	0.00159255252219737	NaN	62.2705841064453
1880	125.839866638184	-25.4590110778809	5.96784353256226	0.025618452578783	0.0480209775269032	0.0327612869441509	-3.08191010844894e-05	NaN	62.9199333190918
1881	124.541168212891	-25.1343383789063	5.57823419570923	0.0304885655641556	0.0408781431615353	0.0288651939481497	-0.000355493422830477	NaN	62.2705841064453
1882	125.839866638184	-26.1083602905273	5.83797359466553	0.0386054255068302	0.0262678004801273	0.0412028171122074	0.00451462110504508	NaN	62.9199333190918
1883	127.138565063477	-26.1083602905273	6.03277826309204	0.0181509424000978	0.0213976856321096	0.0152288740500808	0.00841071270406246	NaN	63.5692825317383
1884	125.190521240234	-25.4590110778809	5.83797359466553	0.012956153601408	0.0145795252174139	0.00808603875339031	0.0022419011220336	NaN	62.5952606201172
1885	127.138565063477	-26.4330348968506	6.29251766204834	0.01100810803473	0.0152288740500808	0.0022419011220336	-0.00100484199356288	NaN	63.5692825317383
1886	123.891822814941	-24.809663772583	6.16264820098877	0.00970941036939621	0.011982130818069	0.00548864435404539	-0.00912170019000769	NaN	61.9459114074707
1887	123.891822814941	-25.4590110778809	5.64316940307617	-0.000355493422830477	0.00776136433705688	-0.00295288790948689	-0.00327756232582033	NaN	61.9459114074707
1888	125.839866638184	-25.1343383789063	5.44836473464966	-3.08191010844894e-05	-0.0113944197073579	-0.0227580219507217	0.00321592413820326	NaN	62.9199333190918
1889	126.489219665527	-26.7577095031738	5.77303886413574	-0.0302255302667618	-0.0448358729481697	-0.0445111989974976	0.000943203864153475	NaN	63.2446098327637
1890	124.541168212891	-24.4849891662598	5.70810413360596	-0.0363943427801132	-0.0337969474494457	-0.0357449948787689	-0.00360223650932312	NaN	62.2705841064453
1891	125.839866638184	-25.7836856842041	5.90290880203247	-0.0247060675173998	-0.0467839203774929	-0.0422384813427925	-0.00587495695799589	NaN	62.9199333190918
1892	124.541168212891	-25.7836856842041	5.83797359466553	-0.0282774847000837	-0.0243813935667276	-0.017887907102704	0.00613799272105098	NaN	62.2705841064453
1893	123.891822814941	-24.809663772583	5.57823419570923	-0.017887907102704	-0.021459324285388	-0.0139918150380254	0.00191722682211548	NaN	61.9459114074707
1894	121.943778991699	-24.809663772583	5.83797359466553	-0.017887907102704	-0.00684897974133492	-0.00749832857400179	0.000293855206109583	NaN	60.9718894958496
1895	123.891822814941	-25.1343383789063	5.51329946517944	-0.00555028254166245	-0.00425158534198999	-0.0133424662053585	0.00256657530553639	NaN	61.9459114074707
1896	121.943778991699	-24.4849891662598	5.77303886413574	-0.0139918150380254	-0.00684897974133492	-0.0113944197073579	-0.00619963090866804	NaN	60.9718894958496
1897	124.541168212891	-26.1083602905273	6.29251766204834	-0.0100957229733467	-0.0026282137259841	-0.0110697457566857	0.00256657530553639	NaN	62.2705841064453
1898	122.593124389648	-25.1343383789063	6.09771347045898	0.00354059832170606	0.0162028968334198	0.0152288740500808	0.00321592413820326	NaN	61.2965621948242
1899	123.242469787598	-25.1343383789063	5.96784353256226	0.0278911720961332	0.0473716296255589	0.0334106348454952	0.00451462110504508	NaN	61.6212348937988
1900	123.242469787598	-25.1343383789063	5.44836473464966	0.0295145437121391	0.0483456552028656	0.0327612869441509	0.00289124972186983	NaN	61.6212348937988
1901	123.242469787598	-25.1343383789063	5.57823419570923	0.0252937767654657	0.0389300994575024	0.0327612869441509	-0.00490093370899558	NaN	61.6212348937988
1902	121.294425964355	-25.7836856842041	5.83797359466553	0.0223717093467712	0.029189869761467	0.0278911720961332	0.00548864435404539	NaN	60.6472129821777
1903	124.541168212891	-26.4330348968506	6.35745286941528	0.0145795252174139	0.020423661917448	0.0207483377307653	0.012956153601408	NaN	62.2705841064453
1904	124.541168212891	-25.7836856842041	5.83797359466553	0.00516396993771195	0.0123068047687411	0.00808603875339031	0.00321592413820326	NaN	62.2705841064453
1905	124.541168212891	-26.1083602905273	5.96784353256226	0.00321592413820326	0.0132808275520802	0.00776136433705688	0.00418994715437293	NaN	62.2705841064453
1906	123.891822814941	-25.4590110778809	5.64316940307617	0.0103587592020631	0.011982130818069	0.000618529506027699	0.000293855206109583	NaN	61.9459114074707
1907	124.541168212891	-24.809663772583	5.70810413360596	0.020423661917448	0.00256657530553639	0.00483929552137852	0.0022419011220336	NaN	62.2705841064453
1908	125.190521240234	-25.7836856842041	5.90290880203247	-0.0126931173726916	-0.0195112787187099	-0.0224333461374044	0.00613799272105098	NaN	62.5952606201172
1909	127.138565063477	-26.1083602905273	6.5522575378418	-0.0324982516467571	-0.0357449948787689	-0.0402904339134693	0.00256657530553639	NaN	63.5692825317383
1910	122.593124389648	-24.809663772583	5.44836473464966	-0.032173577696085	-0.0318489037454128	-0.0415891297161579	0.0022419011220336	NaN	61.2965621948242
1911	126.489219665527	-26.7577095031738	5.96784353256226	-0.0299008563160896	-0.0435371771454811	-0.039641086012125	-0.00587495695799589	NaN	63.2446098327637
1912	124.541168212891	-24.4849891662598	5.51329946517944	-0.0276281367987394	-0.0237320438027382	-0.0204853005707264	-0.00360223650932312	NaN	62.2705841064453
1913	124.541168212891	-24.809663772583	5.77303886413574	-0.0139918150380254	-0.0188619289547205	-0.0195112787187099	-0.00230353930965066	NaN	62.2705841064453
1914	125.190521240234	-25.1343383789063	5.90290880203247	-0.00977104809135199	-0.0162645354866982	-0.0191866029053926	-0.00619963090866804	NaN	62.5952606201172
1915	124.541168212891	-24.809663772583	6.03277826309204	-0.0146411629393697	-0.00717365415766835	-0.021459324285388	-0.00490093370899558	NaN	62.2705841064453
1916	123.891822814941	-25.1343383789063	5.70810413360596	-0.00425158534198999	-0.00360223650932312	-0.00717365415766835	-0.00457625929266214	NaN	61.9459114074707
1917	125.190521240234	-25.4590110778809	5.83797359466553	-0.00197886489331722	-0.00587495695799589	-0.00457625929266214	0.00126787810586393	NaN	62.5952606201172
1918	125.839866638184	-26.1083602905273	5.70810413360596	0.0181509424000978	0.0210730116814375	0.0259431265294552	0.00548864435404539	NaN	62.9199333190918
1919	125.839866638184	-26.7577095031738	6.03277826309204	0.0343846566975117	0.0450989119708538	0.0395794473588467	0.00418994715437293	NaN	62.9199333190918
1920	123.242469787598	-25.7836856842041	5.90290880203247	0.0382807515561581	0.0369820520281792	0.0217223595827818	0.00386527273803949	NaN	61.6212348937988
1921	124.541168212891	-25.4590110778809	6.03277826309204	0.029189869761467	0.040228795260191	0.0233457311987877	-0.000680167751852423	NaN	62.2705841064453
1922	123.891822814941	-26.4330348968506	5.90290880203247	0.0259431265294552	0.0259431265294552	0.0246444288641214	0.00613799272105098	NaN	61.9459114074707
1923	127.138565063477	-26.7577095031738	5.77303886413574	0.0171769186854362	0.0149041991680861	0.0200989879667759	0.00678734155371785	NaN	63.5692825317383
1924	124.541168212891	-26.7577095031738	5.90290880203247	0.0126314787194133	0.0116574559360743	0.00743668992072344	0.000293855206109583	NaN	62.2705841064453
1925	125.839866638184	-27.0823841094971	6.03277826309204	0.00938473641872406	0.0123068047687411	-0.000680167751852423	-0.00425158534198999	NaN	62.9199333190918
1926	123.891822814941	-26.4330348968506	5.83797359466553	0.00321592413820326	-0.00100484199356288	0.00321592413820326	-0.00360223650932312	NaN	61.9459114074707
1927	124.541168212891	-26.4330348968506	5.96784353256226	-0.00392691092565656	-0.00327756232582033	0.00256657530553639	0.000618529506027699	NaN	62.2705841064453
1928	123.891822814941	-26.1083602905273	5.44836473464966	0.00126787810586393	-0.0331475995481014	-0.0139918150380254	0.00516396993771195	NaN	61.9459114074707
1929	126.489219665527	-27.0823841094971	5.83797359466553	-0.0292515084147453	-0.0552254542708397	-0.0370436906814575	-0.00165419070981443	NaN	63.2446098327637
1930	123.891822814941	-26.4330348968506	5.57823419570923	-0.0318489037454128	-0.0441865250468254	-0.03444629535079	-0.00814767740666866	NaN	61.9459114074707
1931	127.138565063477	-26.4330348968506	5.83797359466553	-0.03444629535079	-0.0438618510961533	-0.0393164120614529	-0.0123684434220195	NaN	63.5692825317383
1932	123.891822814941	-25.1343383789063	5.77303886413574	-0.0195112787187099	-0.0357449948787689	-0.0191866029053926	-0.00100484199356288	NaN	61.9459114074707
1933	124.541168212891	-25.4590110778809	5.77303886413574	-0.0143164889886975	-0.0211346503347158	-0.0169138833880424	-0.00100484199356288	NaN	62.2705841064453
1934	125.190521240234	-26.1083602905273	5.83797359466553	-0.00100484199356288	-0.0188619289547205	-0.00879702530801296	0.00354059832170606	NaN	62.5952606201172
1935	125.839866638184	-26.4330348968506	5.96784353256226	-0.00457625929266214	-0.0100957229733467	-0.0156151866540313	-0.00522560812532902	NaN	62.9199333190918
1936	123.891822814941	-26.1083602905273	5.64316940307617	-0.00749832857400179	-0.00619963090866804	-0.0133424662053585	-0.000355493422830477	NaN	61.9459114074707
1937	123.891822814941	-25.1343383789063	5.51329946517944	-0.00490093370899558	-0.0026282137259841	-0.00587495695799589	0.00646266713738441	NaN	61.9459114074707
1938	124.541168212891	-25.1343383789063	5.83797359466553	0.00970941036939621	0.0188002903014421	0.0168522447347641	0.00321592413820326	NaN	62.2705841064453
1939	124.541168212891	-26.1083602905273	5.96784353256226	0.041852168738842	0.0480209775269032	0.0532157681882381	-0.00490093370899558	NaN	62.2705841064453
1940	123.242469787598	-25.1343383789063	5.57823419570923	0.0369820520281792	0.045423585921526	0.0197743140161037	0.000618529506027699	NaN	61.6212348937988
1941	124.541168212891	-24.809663772583	5.51329946517944	0.0275664981454611	0.0415274947881699	0.0369820520281792	-0.00619963090866804	NaN	62.2705841064453
1942	125.839866638184	-26.1083602905273	5.83797359466553	0.0288651939481497	0.0298392176628113	0.0217223595827818	0.00548864435404539	NaN	62.9199333190918
1943	125.190521240234	-25.7836856842041	6.03277826309204	0.01847561635077	0.0149041991680861	0.0233457311987877	0.00354059832170606	NaN	62.5952606201172
1944	125.190521240234	-26.7577095031738	6.16264820098877	0.0126314787194133	0.0136055024340749	0.00613799272105098	-0.00425158534198999	NaN	62.5952606201172
1945	125.839866638184	-25.7836856842041	5.77303886413574	0.00970941036939621	0.0175015944987535	0.00613799272105098	-0.00717365415766835	NaN	62.9199333190918
1946	122.593124389648	-25.1343383789063	5.44836473464966	-0.00295288790948689	0.00289124972186983	0.00711201597005129	0.00321592413820326	NaN	61.2965621948242
1947	123.891822814941	-24.4849891662598	5.51329946517944	0.00808603875339031	0.00516396993771195	0.00548864435404539	-0.00165419070981443	NaN	61.9459114074707
1948	123.242469787598	-25.1343383789063	5.57823419570923	-0.00847235135734081	-0.0260047651827335	-0.0185372550040483	-0.00782300252467394	NaN	61.6212348937988
1949	125.190521240234	-25.1343383789063	5.70810413360596	-0.02697878703475	-0.039641086012125	-0.0328229255974293	-0.00360223650932312	NaN	62.5952606201172
1950	125.190521240234	-26.4330348968506	6.35745286941528	-0.0230826959013939	-0.0419138073921204	-0.0490566417574883	-0.0107450718060136	NaN	62.5952606201172
1951	124.541168212891	-24.4849891662598	5.38343000411987	-0.0224333461374044	-0.0354203209280968	-0.0471085943281651	-0.00295288790948689	NaN	62.2705841064453
1952	124.541168212891	-26.1083602905273	5.77303886413574	-0.0282774847000837	-0.0260047651827335	-0.0295761823654175	-0.0026282137259841	NaN	62.2705841064453
1953	127.138565063477	-26.1083602905273	5.51329946517944	-0.0104203969240189	-0.0165892094373703	-0.0188619289547205	-0.00392691092565656	NaN	63.5692825317383
1954	125.839866638184	-25.1343383789063	5.70810413360596	-0.00912170019000769	-0.0211346503347158	-0.017887907102704	-0.00327756232582033	NaN	62.9199333190918
1955	125.190521240234	-24.809663772583	5.57823419570923	-0.0139918150380254	-0.0156151866540313	-0.0191866029053926	-3.08191010844894e-05	NaN	62.5952606201172
1956	124.541168212891	-25.1343383789063	5.90290880203247	-0.00490093370899558	0.00451462110504508	-0.0172385573387146	-0.00230353930965066	NaN	62.2705841064453
1957	125.190521240234	-25.7836856842041	5.57823419570923	0.000293855206109583	-0.00522560812532902	-0.00717365415766835	-0.00197886489331722	NaN	62.5952606201172
1958	125.190521240234	-26.4330348968506	5.90290880203247	0.0301638916134834	0.0236704051494598	0.020423661917448	0.00451462110504508	NaN	62.5952606201172
1959	126.489219665527	-25.7836856842041	5.77303886413574	0.0288651939481497	0.0431508645415306	0.0272418223321438	-0.00132951640989631	NaN	63.2446098327637
1960	124.541168212891	-25.1343383789063	5.83797359466553	0.0395794473588467	0.0486703291535378	0.0288651939481497	0.00678734155371785	NaN	62.2705841064453
1961	125.190521240234	-25.1343383789063	5.83797359466553	0.0324366129934788	0.0389300994575024	0.0282158460468054	-0.00619963090866804	NaN	62.5952606201172
1962	123.891822814941	-25.7836856842041	6.29251766204834	0.0252937767654657	0.0295145437121391	0.0181509424000978	0.00548864435404539	NaN	61.9459114074707
1963	124.541168212891	-25.4590110778809	5.96784353256226	0.0213976856321096	0.0158782228827477	0.0136055024340749	0.00646266713738441	NaN	62.2705841064453
1964	123.242469787598	-25.4590110778809	5.70810413360596	0.0106834331527352	0.0162028968334198	0.00126787810586393	0.00548864435404539	NaN	61.6212348937988
1965	124.541168212891	-25.1343383789063	5.64316940307617	0.0145795252174139	0.013930176384747	0.000618529506027699	0.000618529506027699	NaN	62.2705841064453
1966	125.839866638184	-26.4330348968506	5.77303886413574	0.0106834331527352	0.0123068047687411	-0.00230353930965066	-0.00230353930965066	NaN	62.9199333190918
1967	125.839866638184	-25.7836856842041	6.09771347045898	0.00159255252219737	0.00646266713738441	0.00256657530553639	0.000293855206109583	NaN	62.9199333190918
1968	125.190521240234	-26.4330348968506	6.29251766204834	-0.00490093370899558	-0.0195112787187099	-0.0165892094373703	-0.00230353930965066	NaN	62.5952606201172
1969	123.242469787598	-25.1343383789063	5.77303886413574	-0.0279528107494116	-0.0367190167307854	-0.0357449948787689	-0.00522560812532902	NaN	61.6212348937988
1970	124.541168212891	-26.7577095031738	6.09771347045898	-0.0315242260694504	-0.0373683646321297	-0.0503553375601768	-0.00587495695799589	NaN	62.2705841064453
1971	123.242469787598	-25.1343383789063	5.77303886413574	-0.0357449948787689	-0.0393164120614529	-0.0367190167307854	-0.00165419070981443	NaN	61.6212348937988
1972	123.242469787598	-25.4590110778809	5.90290880203247	-0.0315242260694504	-0.0308748781681061	-0.0311995539814234	0.00256657530553639	NaN	61.6212348937988
1973	122.593124389648	-26.1083602905273	6.29251766204834	-0.0217839982360601	-0.0149658378213644	-0.0159398596733809	0.00321592413820326	NaN	61.2965621948242
1974	123.891822814941	-26.7577095031738	6.16264820098877	-0.0175632312893867	-0.00522560812532902	-0.00814767740666866	0.00451462110504508	NaN	61.9459114074707
1975	123.242469787598	-26.4330348968506	6.5522575378418	-0.0100957229733467	-0.0123684434220195	-0.0175632312893867	-0.0026282137259841	NaN	61.6212348937988
1976	120.645080566406	-25.7836856842041	5.90290880203247	-0.0146411629393697	-0.00230353930965066	-0.0104203969240189	-0.000680167751852423	NaN	60.3225402832031
1977	121.294425964355	-25.4590110778809	5.51329946517944	-0.00587495695799589	-0.00360223650932312	-0.00587495695799589	0.00906006153672934	NaN	60.6472129821777
1978	121.943778991699	-26.1083602905273	6.16264820098877	0.00938473641872406	0.0178262684494257	0.0162028968334198	0.00191722682211548	NaN	60.9718894958496
1979	120.645080566406	-25.4590110778809	6.09771347045898	0.0314625911414623	0.0470469556748867	0.0613326244056225	0.00646266713738441	NaN	60.3225402832031
1980	123.891822814941	-26.7577095031738	6.16264820098877	0.0233457311987877	0.041852168738842	0.0340599827468395	-0.00684897974133492	NaN	61.9459114074707
1981	121.943778991699	-25.4590110778809	5.64316940307617	0.025618452578783	0.0376313999295235	0.0246444288641214	-0.00814767740666866	NaN	60.9718894958496
1982	123.891822814941	-26.1083602905273	5.90290880203247	0.0158782228827477	0.0275664981454611	0.0217223595827818	0.00743668992072344	NaN	61.9459114074707
1983	125.190521240234	-26.4330348968506	5.96784353256226	0.0142548503354192	0.0220470335334539	0.0213976856321096	0.00191722682211548	NaN	62.5952606201172
1984	124.541168212891	-27.0823841094971	7.00680112838745	0.0149041991680861	0.0171769186854362	0.0152288740500808	-0.000680167751852423	NaN	62.2705841064453
1985	125.839866638184	-27.0823841094971	6.16264820098877	0.00126787810586393	0.0103587592020631	0.000293855206109583	-0.00425158534198999	NaN	62.9199333190918
1986	123.891822814941	-26.7577095031738	5.90290880203247	0.00613799272105098	0.00613799272105098	0.000618529506027699	-0.00100484199356288	NaN	61.9459114074707
1987	123.891822814941	-26.1083602905273	5.25356006622314	0.00711201597005129	0.00126787810586393	0.00646266713738441	0.00418994715437293	NaN	61.9459114074707
1988	123.242469787598	-26.1083602905273	5.90290880203247	-0.00652430532500148	-0.0211346503347158	-0.0201606266200542	0.00548864435404539	NaN	61.6212348937988
1989	123.891822814941	-25.4590110778809	5.83797359466553	-0.0188619289547205	-0.0448358729481697	-0.0402904339134693	-3.08191010844894e-05	NaN	61.9459114074707
1990	126.489219665527	-27.0823841094971	6.09771347045898	-0.038017712533474	-0.0367190167307854	-0.0441865250468254	-0.00555028254166245	NaN	63.2446098327637
1991	124.541168212891	-25.1343383789063	6.09771347045898	-0.0185372550040483	-0.0363943427801132	-0.039641086012125	-0.00587495695799589	NaN	62.2705841064453
1992	125.190521240234	-26.1083602905273	5.70810413360596	-0.0185372550040483	-0.0247060675173998	-0.0282774847000837	0.00354059832170606	NaN	62.5952606201172
1993	125.190521240234	-26.7577095031738	5.83797359466553	-0.0133424662053585	-0.0149658378213644	-0.00814767740666866	0.00354059832170606	NaN	62.5952606201172
1994	125.839866638184	-28.3810806274414	6.09771347045898	-0.00782300252467394	-0.02697878703475	-0.0104203969240189	-0.00100484199356288	NaN	62.9199333190918
1995	124.541168212891	-27.7317314147949	6.03277826309204	-0.00619963090866804	-0.0126931173726916	-0.0191866029053926	0.00321592413820326	NaN	62.2705841064453
1996	125.190521240234	-27.4070568084717	6.09771347045898	-0.00392691092565656	-0.0318489037454128	-0.0126931173726916	-0.00197886489331722	NaN	62.5952606201172
1997	123.242469787598	-26.7577095031738	5.96784353256226	-0.000680167751852423	-0.0217839982360601	-0.00100484199356288	-3.08191010844894e-05	NaN	61.6212348937988
1998	124.541168212891	-27.7317314147949	5.70810413360596	0.00711201597005129	0.0149041991680861	0.0136055024340749	0.00516396993771195	NaN	62.2705841064453
1999	124.541168212891	-27.4070568084717	5.64316940307617	0.0376313999295235	0.0379560738801956	0.036657378077507	-3.08191010844894e-05	NaN	62.2705841064453
2000	126.489219665527	-28.3810806274414	5.83797359466553	0.0301638916134834	0.041852168738842	0.0243197549134493	0.00256657530553639	NaN	63.2446098327637
[truncated: 6,640 more rows]
