# Supplementary material for: Precise instruction and consideration of the vertical and horizontal force component increases validity and reliability of the 90:20 Isometric Posterior Chain Test
Source: PLoS One. 2024 Oct 28;19(10):e0312843. doi: 10.1371/journal.pone.0312843 (PMC11515970; doi:10.1371/journal.pone.0312843)
Supplement: S1 File — (ZIP) [file pone.0312843.s001.zip › S1_Raw_Data/M1_P06_iso_1.csv]

1	0.408440291881561	-0.199674710631371	-24.0320625305176	-0.0162645354866982	-0.00295288790948689	-0.00327756232582033	-3.08191010844894e-05
2	1.05778896808624	-1.4983719587326	-23.3827152252197	0.00548864435404539	-0.000355493422830477	-0.00555028254166245	0.0022419011220336
3	-0.240908339619637	-1.17369759082794	-23.5775184631348	-0.00327756232582033	-0.00100484199356288	0.000943203864153475	-0.00165419070981443
4	0.408440291881561	-0.849023342132568	-23.9671287536621	0.00613799272105098	0.00386527273803949	0.00126787810586393	0.00386527273803949
5	-0.240908339619637	-1.17369759082794	-23.8372592926025	-0.00132951640989631	0.00159255252219737	0.00418994715437293	0.000293855206109583
6	0.408440291881561	-2.79706931114197	-23.6424541473389	0.0175015944987535	-0.00684897974133492	-0.00230353930965066	0.00711201597005129
7	2.35648608207703	-2.79706931114197	-23.5775184631348	0.00678734155371785	-0.00327756232582033	-0.00100484199356288	0.00483929552137852
8	1.05778896808624	-2.4723949432373	-23.5125846862793	-0.0139918150380254	-0.00327756232582033	0.00516396993771195	-0.00100484199356288
9	3.00583481788635	-2.14772057533264	-23.5775184631348	-0.0169138833880424	-0.00360223650932312	-0.00295288790948689	0.00418994715437293
10	-0.890256941318512	-0.849023342132568	-23.707389831543	0.0158782228827477	0.0022419011220336	-0.00197886489331722	0.000293855206109583
11	-1.53960561752319	-0.199674710631371	-23.9671287536621	-0.00230353930965066	0.00418994715437293	-0.00165419070981443	0.00159255252219737
12	0.408440291881561	-1.17369759082794	-23.707389831543	0.0123068047687411	-0.00100484199356288	0.00126787810586393	-0.00132951640989631
13	-2.18895411491394	-1.17369759082794	-23.4476490020752	-0.00782300252467394	-0.000680167751852423	-0.00749832857400179	0.00256657530553639
14	-2.18895411491394	-0.849023342132568	-23.707389831543	-0.00522560812532902	0.00126787810586393	0.0145795252174139	0.00516396993771195
15	-2.18895411491394	-1.17369759082794	-23.3827152252197	0.000618529506027699	0.00548864435404539	-0.00197886489331722	-0.00230353930965066
16	1.05778896808624	-1.4983719587326	-23.7723236083984	-0.0026282137259841	0.00256657530553639	-0.00392691092565656	-0.00619963090866804
17	-0.890256941318512	-0.52434903383255	-24.0969982147217	0.0126314787194133	0.00289124972186983	-0.00652430532500148	0.00938473641872406
18	0.408440291881561	-0.52434903383255	-23.9671287536621	-0.00944637414067984	0.00808603875339031	-0.00425158534198999	0.000618529506027699
19	-0.240908339619637	-0.199674710631371	-24.0969982147217	-0.0182125810533762	0.00938473641872406	0.00743668992072344	-3.08191010844894e-05
20	-0.240908339619637	-0.52434903383255	-23.902193069458	0.00548864435404539	0.000943203864153475	-0.00684897974133492	-0.00392691092565656
21	1.05778896808624	-0.849023342132568	-23.6424541473389	-0.0117190945893526	0.00548864435404539	-0.000680167751852423	-0.00457625929266214
22	1.05778896808624	-1.82304632663727	-23.5775184631348	0.000943203864153475	0.00159255252219737	-0.00652430532500148	0.0022419011220336
23	-0.890256941318512	-0.52434903383255	-24.0969982147217	-0.00165419070981443	0.00548864435404539	-0.00977104809135199	-0.00619963090866804
24	1.70713758468628	-1.82304632663727	-23.6424541473389	-0.00619963090866804	0.00451462110504508	0.00159255252219737	0.00159255252219737
25	0.408440291881561	-0.52434903383255	-23.902193069458	0.0126314787194133	0.00548864435404539	-0.00684897974133492	-0.00555028254166245
26	-0.240908339619637	-0.849023342132568	-23.8372592926025	-0.0107450718060136	-0.0026282137259841	-0.0026282137259841	-0.000355493422830477
27	0.408440291881561	-1.4983719587326	-23.6424541473389	0.0171769186854362	-0.00522560812532902	-0.0107450718060136	0.00321592413820326
28	-0.240908339619637	-1.17369759082794	-23.5775184631348	-0.0026282137259841	-0.00490093370899558	-0.00847235135734081	0.000618529506027699
29	-0.240908339619637	-1.17369759082794	-23.902193069458	0.013930176384747	0.00191722682211548	-0.00977104809135199	0.00256657530553639
30	-0.890256941318512	-0.849023342132568	-23.9671287536621	0.0116574559360743	-0.00425158534198999	0.00159255252219737	-0.00749832857400179
31	1.05778896808624	-1.4983719587326	-23.5775184631348	0.00613799272105098	0.00548864435404539	0.000293855206109583	-0.00457625929266214
32	-0.240908339619637	-1.4983719587326	-23.4476490020752	0.000943203864153475	0.00126787810586393	-0.00814767740666866	0.00289124972186983
33	-0.890256941318512	-0.849023342132568	-23.707389831543	-0.00522560812532902	0.00516396993771195	-0.0117190945893526	0.0022419011220336
34	-0.240908339619637	-1.17369759082794	-23.3827152252197	0.00159255252219737	0.00126787810586393	0.00548864435404539	0.00613799272105098
35	-2.83830285072327	-0.199674710631371	-23.9671287536621	0.00289124972186983	0.00743668992072344	0.00548864435404539	-0.00652430532500148
36	0.408440291881561	-1.17369759082794	-23.7723236083984	-0.00457625929266214	-0.00847235135734081	-0.0211346503347158	-0.000355493422830477
37	-0.890256941318512	-1.17369759082794	-23.707389831543	0.00256657530553639	0.00581331877037883	-0.0123684434220195	-0.000680167751852423
38	0.408440291881561	-1.17369759082794	-23.8372592926025	-0.0221086721867323	0.0022419011220336	-0.0100957229733467	0.000293855206109583
39	1.70713758468628	-1.17369759082794	-23.8372592926025	0.013930176384747	0.00191722682211548	-0.00684897974133492	-0.00814767740666866
40	0.408440291881561	-1.4983719587326	-23.3827152252197	0.0103587592020631	0.00841071270406246	0.00256657530553639	0.00354059832170606
41	1.70713758468628	-1.82304632663727	-23.707389831543	-0.00847235135734081	0.00678734155371785	-0.0026282137259841	-0.0100957229733467
42	0.408440291881561	-0.52434903383255	-24.4216728210449	0.0217223595827818	0.00451462110504508	0.00646266713738441	0.00581331877037883
43	1.70713758468628	-0.52434903383255	-24.2918033599854	-0.00360223650932312	0.00321592413820326	0.0126314787194133	0.0022419011220336
44	0.408440291881561	-1.4983719587326	-23.902193069458	-0.0110697457566857	0.00159255252219737	0.0178262684494257	-3.08191010844894e-05
45	1.05778896808624	-1.4983719587326	-23.7723236083984	0.0236704051494598	0.00354059832170606	-0.00197886489331722	0.00386527273803949
46	-0.240908339619637	0.124999612569809	-23.7723236083984	-0.00522560812532902	-3.08191010844894e-05	0.000293855206109583	-0.00619963090866804
47	0.408440291881561	-0.849023342132568	-23.707389831543	0.0175015944987535	0.00646266713738441	-0.00327756232582033	0.00743668992072344
48	-0.240908339619637	-0.849023342132568	-23.9671287536621	0.000618529506027699	0.00321592413820326	0.00483929552137852	-0.0026282137259841
49	-0.240908339619637	-1.4983719587326	-23.902193069458	-0.00490093370899558	0.00711201597005129	-3.08191010844894e-05	0.00418994715437293
50	-0.240908339619637	-1.82304632663727	-23.8372592926025	0.00743668992072344	-0.00555028254166245	0.000943203864153475	-0.00295288790948689
51	1.05778896808624	-2.4723949432373	-23.707389831543	-0.0026282137259841	-0.00977104809135199	0.0022419011220336	-0.00782300252467394
52	0.408440291881561	-1.17369759082794	-23.707389831543	-0.00912170019000769	-0.00587495695799589	0.00354059832170606	-0.00360223650932312
53	-0.890256941318512	-0.52434903383255	-23.707389831543	0.00191722682211548	0.00191722682211548	0.00386527273803949	-0.000355493422830477
54	1.70713758468628	-1.82304632663727	-23.7723236083984	-0.0191866029053926	0.00159255252219737	-0.000680167751852423	-0.00555028254166245
55	-0.240908339619637	-0.199674710631371	-24.0969982147217	0.00938473641872406	0.00678734155371785	0.00646266713738441	-0.00457625929266214
56	-0.240908339619637	-0.52434903383255	-23.8372592926025	0.000293855206109583	0.00159255252219737	-0.00327756232582033	0.00126787810586393
57	0.408440291881561	-1.17369759082794	-23.6424541473389	-0.00684897974133492	0.000293855206109583	0.00191722682211548	-0.00295288790948689
58	-0.240908339619637	-1.4983719587326	-23.3827152252197	-0.00197886489331722	-0.00295288790948689	0.000293855206109583	-0.00165419070981443
59	-0.890256941318512	-1.17369759082794	-23.4476490020752	-0.0117190945893526	0.00548864435404539	0.000943203864153475	0.00289124972186983
60	-0.240908339619637	-1.82304632663727	-23.7723236083984	-0.00847235135734081	0.00418994715437293	-0.00522560812532902	-0.000355493422830477
61	0.408440291881561	-0.199674710631371	-23.902193069458	0.000293855206109583	-0.00327756232582033	0.00418994715437293	-0.00165419070981443
62	-1.53960561752319	0.124999612569809	-24.0320625305176	-0.0198359526693821	-0.00392691092565656	-0.00360223650932312	0.00613799272105098
63	3.00583481788635	-1.82304632663727	-23.6424541473389	-0.00977104809135199	0.00191722682211548	-0.00522560812532902	-0.00425158534198999
64	0.408440291881561	0.124999612569809	-23.7723236083984	-0.00555028254166245	0.00678734155371785	0.00354059832170606	-0.00327756232582033
65	1.05778896808624	-1.4983719587326	-23.707389831543	-0.0026282137259841	0.00191722682211548	-0.00360223650932312	0.00581331877037883
66	1.05778896808624	-0.199674710631371	-24.2918033599854	0.0217223595827818	-0.00652430532500148	-0.00132951640989631	-0.0100957229733467
67	-0.890256941318512	-0.52434903383255	-24.7463474273682	0.00191722682211548	0.00418994715437293	-0.00652430532500148	0.000618529506027699
68	-0.240908339619637	-0.52434903383255	-24.4866065979004	0.0113327819854021	0.00256657530553639	-0.00717365415766835	0.000293855206109583
69	-0.240908339619637	-0.849023342132568	-23.9671287536621	0.00516396993771195	0.00711201597005129	-0.00165419070981443	0.00483929552137852
70	1.70713758468628	-1.82304632663727	-23.6424541473389	0.0220470335334539	0.00321592413820326	-0.00230353930965066	0.000943203864153475
71	1.05778896808624	-1.4983719587326	-23.2528457641602	0.011982130818069	-0.00295288790948689	-0.00587495695799589	-0.00132951640989631
72	1.05778896808624	-1.17369759082794	-23.8372592926025	0.00646266713738441	-0.00230353930965066	-0.00749832857400179	0.00354059832170606
73	1.70713758468628	-1.4983719587326	-24.0969982147217	-0.00684897974133492	-0.00555028254166245	0.000943203864153475	0.00354059832170606
74	-0.890256941318512	-2.4723949432373	-23.707389831543	0.0155535480007529	-0.0172385573387146	0.00126787810586393	0.00256657530553639
75	0.408440291881561	-1.82304632663727	-23.7723236083984	0.00354059832170606	0.00711201597005129	0.00289124972186983	-0.00717365415766835
76	-0.890256941318512	-0.849023342132568	-23.707389831543	-0.00392691092565656	-0.00360223650932312	-0.00327756232582033	-0.00327756232582033
77	-1.53960561752319	-1.4983719587326	-23.902193069458	0.0145795252174139	0.00711201597005129	0.00321592413820326	0.00289124972186983
78	0.408440291881561	-1.4983719587326	-23.5125846862793	-0.0100957229733467	0.00808603875339031	-0.00684897974133492	-0.00295288790948689
79	-0.890256941318512	-1.4983719587326	-23.707389831543	-0.0104203969240189	0.00126787810586393	0.00776136433705688	0.00516396993771195
80	-2.18895411491394	-1.17369759082794	-23.7723236083984	0.00126787810586393	0.00808603875339031	0.00516396993771195	0.00126787810586393
81	-1.53960561752319	-0.52434903383255	-23.707389831543	-0.00100484199356288	0.00256657530553639	-0.00555028254166245	-3.08191010844894e-05
82	-0.890256941318512	-0.199674710631371	-23.8372592926025	-0.00522560812532902	-0.00457625929266214	-0.00327756232582033	0.00256657530553639
83	1.05778896808624	-1.82304632663727	-23.4476490020752	-0.00230353930965066	0.0022419011220336	-0.00522560812532902	0.00776136433705688
84	-0.240908339619637	0.124999612569809	-23.5775184631348	0.0116574559360743	0.00451462110504508	0.00418994715437293	-0.00392691092565656
85	0.408440291881561	-0.849023342132568	-23.6424541473389	-0.00652430532500148	-0.00197886489331722	-0.00295288790948689	-0.00295288790948689
86	1.05778896808624	-1.82304632663727	-23.902193069458	0.00354059832170606	0.00126787810586393	-0.00619963090866804	-0.00782300252467394
87	1.05778896808624	-1.4983719587326	-23.902193069458	-0.00490093370899558	-0.00197886489331722	-0.00360223650932312	0.0142548503354192
88	1.05778896808624	-1.17369759082794	-23.9671287536621	-0.00490093370899558	0.00938473641872406	-0.00684897974133492	0.000618529506027699
89	2.35648608207703	-1.4983719587326	-23.707389831543	0.0155535480007529	0.000943203864153475	-0.00425158534198999	-0.00977104809135199
90	1.05778896808624	-1.82304632663727	-23.3177795410156	-0.00100484199356288	0.00743668992072344	0.00159255252219737	-0.00197886489331722
91	0.408440291881561	-0.199674710631371	-23.902193069458	0.0175015944987535	0.00126787810586393	0.00159255252219737	-0.00392691092565656
92	1.70713758468628	-1.82304632663727	-23.7723236083984	-0.00100484199356288	-0.000355493422830477	0.00191722682211548	0.000943203864153475
93	1.70713758468628	-1.82304632663727	-23.707389831543	-0.00165419070981443	-0.00425158534198999	0.00256657530553639	-0.00587495695799589
94	-0.890256941318512	-1.82304632663727	-23.707389831543	-0.00782300252467394	-0.0100957229733467	-0.00295288790948689	-3.08191010844894e-05
95	1.05778896808624	-3.12174344062805	-23.707389831543	0.0106834331527352	-0.00165419070981443	-0.00230353930965066	-0.00360223650932312
96	-1.53960561752319	-1.4983719587326	-23.5775184631348	0.00451462110504508	-0.00717365415766835	-0.00944637414067984	0.00289124972186983
97	0.408440291881561	-2.14772057533264	-23.3177795410156	0.00354059832170606	-0.00490093370899558	-0.00327756232582033	0.00711201597005129
98	0.408440291881561	-1.17369759082794	-24.2918033599854	0.0188002903014421	0.00386527273803949	-0.00684897974133492	0.00418994715437293
99	1.70713758468628	-1.4983719587326	-23.7723236083984	0.000618529506027699	-0.00165419070981443	0.000618529506027699	-0.000355493422830477
100	-0.240908339619637	-0.849023342132568	-23.707389831543	0.000618529506027699	0.00386527273803949	-0.00717365415766835	0.00191722682211548
101	-0.890256941318512	-1.4983719587326	-23.6424541473389	-0.00490093370899558	0.000293855206109583	-0.00944637414067984	0.00613799272105098
102	-2.18895411491394	-0.199674710631371	-23.707389831543	-0.0104203969240189	0.00289124972186983	-0.00912170019000769	-0.00197886489331722
103	-2.18895411491394	-0.199674710631371	-24.0969982147217	-0.000355493422830477	0.00191722682211548	-0.00587495695799589	0.00516396993771195
104	0.408440291881561	-1.4983719587326	-23.8372592926025	0.0158782228827477	0.00906006153672934	0.00418994715437293	-0.00392691092565656
105	-0.240908339619637	-0.849023342132568	-23.9671287536621	0.00808603875339031	0.00711201597005129	0.000943203864153475	0.00646266713738441
106	-0.240908339619637	-0.52434903383255	-23.9671287536621	0.00776136433705688	0.00191722682211548	-0.00100484199356288	0.00126787810586393
107	-0.240908339619637	-0.199674710631371	-24.5515422821045	0.0210730116814375	-0.00360223650932312	-0.000355493422830477	0.00548864435404539
108	0.408440291881561	-0.849023342132568	-23.8372592926025	-0.00230353930965066	0.00354059832170606	-0.00457625929266214	-0.00295288790948689
109	1.05778896808624	-1.17369759082794	-23.6424541473389	-0.00782300252467394	-3.08191010844894e-05	-0.00522560812532902	0.000943203864153475
110	3.00583481788635	-1.82304632663727	-23.5775184631348	0.00678734155371785	-0.0026282137259841	-3.08191010844894e-05	-3.08191010844894e-05
111	-0.240908339619637	0.124999612569809	-24.2268676757813	-0.0117190945893526	0.0022419011220336	-0.00295288790948689	-0.00749832857400179
112	-0.890256941318512	-0.52434903383255	-24.4216728210449	-0.00230353930965066	-0.000355493422830477	-0.00230353930965066	0.00646266713738441
113	1.70713758468628	-1.82304632663727	-24.0969982147217	-0.00360223650932312	0.00743668992072344	-0.00555028254166245	0.0022419011220336
114	-0.240908339619637	-0.52434903383255	-23.7723236083984	0.0223717093467712	0.000618529506027699	-0.00490093370899558	0.00548864435404539
115	-0.890256941318512	-0.849023342132568	-23.4476490020752	0.0191249661147594	-0.000355493422830477	0.011982130818069	-0.00490093370899558
116	1.70713758468628	-2.4723949432373	-23.5775184631348	-0.0100957229733467	-0.00490093370899558	0.00126787810586393	-0.00197886489331722
117	1.70713758468628	-2.4723949432373	-24.4216728210449	-0.00879702530801296	-0.0149658378213644	0.00354059832170606	0.000618529506027699
118	1.05778896808624	-2.14772057533264	-24.4866065979004	0.00256657530553639	-0.00522560812532902	-0.00717365415766835	0.00808603875339031
119	3.00583481788635	-2.14772057533264	-23.707389831543	0.0210730116814375	0.00256657530553639	-0.00879702530801296	-0.00132951640989631
120	1.05778896808624	-0.849023342132568	-23.707389831543	-0.0139918150380254	0.0103587592020631	-0.00165419070981443	-0.00295288790948689
121	-0.240908339619637	-0.52434903383255	-23.4476490020752	0.00613799272105098	0.000943203864153475	-0.00587495695799589	-0.00522560812532902
122	1.05778896808624	-1.4983719587326	-23.8372592926025	0.00256657530553639	0.000618529506027699	-0.00619963090866804	-0.00165419070981443
123	-0.240908339619637	-1.4983719587326	-24.0969982147217	0.0022419011220336	0.00483929552137852	-0.00165419070981443	-0.00230353930965066
124	-2.18895411491394	-0.52434903383255	-24.0320625305176	-0.00425158534198999	-3.08191010844894e-05	0.0022419011220336	-0.00100484199356288
125	-1.53960561752319	-1.17369759082794	-23.6424541473389	-0.0208099745213985	0.00970941036939621	0.0022419011220336	0.000293855206109583
126	0.408440291881561	-1.4983719587326	-24.2268676757813	-0.00457625929266214	-0.00555028254166245	-0.00132951640989631	0.00970941036939621
127	-1.53960561752319	0.124999612569809	-24.3567371368408	-0.00360223650932312	-0.00522560812532902	-0.00587495695799589	0.00678734155371785
128	1.70713758468628	-0.52434903383255	-24.0969982147217	0.0149041991680861	-0.00522560812532902	-0.00717365415766835	-0.000355493422830477
129	-0.890256941318512	0.124999612569809	-24.0320625305176	0.00646266713738441	0.00354059832170606	-0.00684897974133492	0.00159255252219737
130	-0.240908339619637	-0.52434903383255	-24.0969982147217	0.00743668992072344	0.00678734155371785	-0.0104203969240189	-0.00132951640989631
131	1.70713758468628	-1.17369759082794	-23.902193069458	0.00906006153672934	0.00451462110504508	-0.00490093370899558	-0.00944637414067984
132	2.35648608207703	-1.17369759082794	-23.8372592926025	-0.00814767740666866	-0.00230353930965066	-0.00327756232582033	0.00354059832170606
133	-0.240908339619637	-0.849023342132568	-23.8372592926025	0.00191722682211548	-0.00100484199356288	-0.00197886489331722	0.00289124972186983
134	-0.240908339619637	-0.199674710631371	-23.6424541473389	-0.00522560812532902	0.00386527273803949	-0.00587495695799589	-0.00587495695799589
135	0.408440291881561	-0.52434903383255	-23.902193069458	0.00418994715437293	0.00711201597005129	-0.00360223650932312	0.00321592413820326
136	0.408440291881561	-1.4983719587326	-23.707389831543	0.0165275707840919	0.00451462110504508	-0.0104203969240189	-0.00165419070981443
137	1.70713758468628	-1.82304632663727	-23.6424541473389	-0.00555028254166245	0.00159255252219737	-0.00749832857400179	0.00289124972186983
138	1.05778896808624	-1.4983719587326	-23.7723236083984	-0.0026282137259841	-0.00100484199356288	-0.00327756232582033	0.00321592413820326
139	1.05778896808624	-3.12174344062805	-23.4476490020752	0.00321592413820326	-0.00425158534198999	0.00321592413820326	0.00159255252219737
140	1.70713758468628	-2.14772057533264	-23.4476490020752	-0.00814767740666866	-0.00555028254166245	0.00159255252219737	-0.00360223650932312
141	-0.240908339619637	-1.4983719587326	-23.5775184631348	0.0022419011220336	-0.00360223650932312	-0.0113944197073579	-0.00522560812532902
142	0.408440291881561	-1.82304632663727	-23.7723236083984	-0.0107450718060136	0.00191722682211548	-0.00392691092565656	0.000293855206109583
143	-0.240908339619637	-0.52434903383255	-23.7723236083984	-0.00425158534198999	0.00581331877037883	0.000293855206109583	0.00483929552137852
144	0.408440291881561	-1.4983719587326	-23.902193069458	-0.0026282137259841	0.00256657530553639	-3.08191010844894e-05	0.00191722682211548
145	-0.890256941318512	-0.52434903383255	-23.8372592926025	0.0123068047687411	-0.00132951640989631	0.00256657530553639	-0.0026282137259841
146	0.408440291881561	-1.4983719587326	-23.5125846862793	0.0217223595827818	-0.00425158534198999	-0.000680167751852423	0.00289124972186983
147	-0.890256941318512	-0.849023342132568	-23.5775184631348	-0.00230353930965066	-0.00392691092565656	-0.00490093370899558	0.0022419011220336
148	-0.890256941318512	-1.4983719587326	-23.902193069458	-0.00814767740666866	0.00743668992072344	0.00159255252219737	0.000943203864153475
149	-0.240908339619637	-1.17369759082794	-24.2918033599854	0.0116574559360743	0.00678734155371785	0.00451462110504508	-0.00295288790948689
150	1.05778896808624	-1.4983719587326	-23.5775184631348	-0.000680167751852423	0.00938473641872406	-0.0104203969240189	-3.08191010844894e-05
151	0.408440291881561	-1.82304632663727	-23.6424541473389	0.0123068047687411	0.00321592413820326	-0.00197886489331722	-0.00555028254166245
152	0.408440291881561	-1.17369759082794	-23.4476490020752	-0.00944637414067984	0.000618529506027699	-0.00977104809135199	-0.00230353930965066
153	-0.240908339619637	-0.199674710631371	-23.8372592926025	0.0106834331527352	0.00256657530553639	-0.0139918150380254	0.000293855206109583
154	0.408440291881561	-1.17369759082794	-24.0969982147217	-0.00619963090866804	0.00289124972186983	-0.00425158534198999	0.00613799272105098
155	1.05778896808624	-0.52434903383255	-24.2918033599854	0.00581331877037883	0.00289124972186983	-0.0100957229733467	0.00451462110504508
156	-0.240908339619637	-0.52434903383255	-23.902193069458	0.00711201597005129	-3.08191010844894e-05	0.00483929552137852	-0.00717365415766835
157	1.70713758468628	-1.4983719587326	-23.707389831543	0.00776136433705688	-0.000355493422830477	-0.00360223650932312	-0.000680167751852423
158	1.05778896808624	-1.4983719587326	-23.6424541473389	-0.00327756232582033	0.00159255252219737	0.0142548503354192	-0.00295288790948689
159	1.70713758468628	-1.82304632663727	-23.3827152252197	0.000943203864153475	0.00256657530553639	0.00938473641872406	0.00646266713738441
160	0.408440291881561	-1.4983719587326	-24.2918033599854	0.00873538758605719	0.00289124972186983	0.00646266713738441	-0.00197886489331722
161	-0.890256941318512	-1.17369759082794	-23.9671287536621	0.0123068047687411	-0.00457625929266214	0.00483929552137852	0.000943203864153475
162	0.408440291881561	-1.82304632663727	-23.902193069458	-0.0133424662053585	-0.00587495695799589	-0.00327756232582033	0.00483929552137852
163	-0.240908339619637	-1.17369759082794	-23.8372592926025	-0.000680167751852423	-0.00360223650932312	0.000618529506027699	0.00159255252219737
164	1.70713758468628	-2.4723949432373	-23.5775184631348	0.00743668992072344	0.000618529506027699	0.000293855206109583	-0.00230353930965066
165	-0.240908339619637	-0.199674710631371	-23.5775184631348	0.0123068047687411	-0.000355493422830477	-0.00490093370899558	-0.00977104809135199
166	-0.890256941318512	-0.52434903383255	-23.6424541473389	-0.0110697457566857	0.00418994715437293	-0.0026282137259841	-3.08191010844894e-05
167	0.408440291881561	-1.17369759082794	-23.7723236083984	0.00451462110504508	-0.00327756232582033	-0.00879702530801296	-0.00327756232582033
168	0.408440291881561	-1.82304632663727	-23.5775184631348	-0.00555028254166245	0.00321592413820326	0.00613799272105098	0.00451462110504508
169	-0.890256941318512	-1.82304632663727	-23.707389831543	-0.00295288790948689	0.00386527273803949	0.00483929552137852	0.00321592413820326
170	-2.83830285072327	-1.4983719587326	-23.6424541473389	0.0145795252174139	0.00354059832170606	0.00516396993771195	-0.00132951640989631
171	-2.18895411491394	-0.52434903383255	-23.6424541473389	-0.00717365415766835	-0.00132951640989631	-0.00100484199356288	-0.00132951640989631
172	-2.18895411491394	-0.199674710631371	-23.902193069458	-0.00327756232582033	0.00321592413820326	-0.00717365415766835	0.00126787810586393
173	-0.240908339619637	-0.52434903383255	-24.0969982147217	-0.00555028254166245	-0.00100484199356288	-0.00652430532500148	0.00256657530553639
174	1.70713758468628	-1.17369759082794	-23.7723236083984	-0.00977104809135199	-0.0026282137259841	-0.00197886489331722	-0.00587495695799589
175	0.408440291881561	-1.4983719587326	-23.707389831543	0.00289124972186983	0.00548864435404539	-0.0165892094373703	-0.00749832857400179
176	-0.240908339619637	-0.52434903383255	-23.9671287536621	-0.000680167751852423	0.000618529506027699	-0.0152905117720366	-0.00619963090866804
177	-0.890256941318512	-0.849023342132568	-23.6424541473389	0.00191722682211548	0.000618529506027699	-0.0149658378213644	0.00191722682211548
178	0.408440291881561	-0.849023342132568	-23.7723236083984	-0.0165892094373703	0.00743668992072344	-0.0130177913233638	0.00386527273803949
179	-0.890256941318512	-0.52434903383255	-24.0320625305176	0.0226963832974434	0.00776136433705688	-0.00912170019000769	0.0022419011220336
180	1.05778896808624	-0.52434903383255	-23.9671287536621	-3.08191010844894e-05	0.00483929552137852	-3.08191010844894e-05	-0.00684897974133492
181	0.408440291881561	-0.52434903383255	-24.5515422821045	-0.0149658378213644	0.00386527273803949	0.00613799272105098	0.00516396993771195
182	1.05778896808624	-0.52434903383255	-23.8372592926025	-0.00555028254166245	0.00418994715437293	-0.0026282137259841	0.000618529506027699
183	1.05778896808624	-1.4983719587326	-23.5775184631348	0.00548864435404539	0.00159255252219737	0.00516396993771195	0.00354059832170606
184	0.408440291881561	-1.82304632663727	-23.2528457641602	-0.00425158534198999	-0.00132951640989631	-0.00100484199356288	0.00581331877037883
185	2.35648608207703	-2.4723949432373	-23.5775184631348	0.0181509424000978	0.00126787810586393	0.00451462110504508	-0.00457625929266214
186	-0.890256941318512	-1.82304632663727	-23.902193069458	-0.00555028254166245	-0.00457625929266214	0.000943203864153475	0.000618529506027699
187	-0.240908339619637	-2.14772057533264	-23.902193069458	0.00906006153672934	-0.00555028254166245	-0.00295288790948689	-0.00392691092565656
188	0.408440291881561	-2.14772057533264	-23.5775184631348	0.00126787810586393	-0.00555028254166245	0.00938473641872406	0.000943203864153475
189	1.70713758468628	-1.4983719587326	-23.5125846862793	0.0116574559360743	0.00126787810586393	0.00386527273803949	-0.00360223650932312
190	-0.240908339619637	-0.199674710631371	-23.2528457641602	0.0106834331527352	0.00159255252219737	0.0155535480007529	-0.00555028254166245
191	0.408440291881561	-0.849023342132568	-24.5515422821045	0.00678734155371785	-0.0026282137259841	0.0022419011220336	-0.00522560812532902
192	-1.53960561752319	0.449673920869827	-24.6814117431641	-0.0120437685400248	-0.00392691092565656	0.00386527273803949	0.00711201597005129
193	-3.48765158653259	-0.199674710631371	-24.1619338989258	-0.00944637414067984	0.0106834331527352	-0.000355493422830477	-3.08191010844894e-05
194	-1.53960561752319	-0.849023342132568	-24.3567371368408	-0.00555028254166245	-0.00100484199356288	-3.08191010844894e-05	0.00516396993771195
195	-0.890256941318512	-0.52434903383255	-23.707389831543	0.00256657530553639	0.00191722682211548	0.00646266713738441	0.00354059832170606
196	0.408440291881561	-1.82304632663727	-23.3827152252197	-0.00392691092565656	-0.000355493422830477	-0.00977104809135199	0.00548864435404539
197	0.408440291881561	-1.4983719587326	-23.7723236083984	0.000618529506027699	-0.00295288790948689	0.00289124972186983	0.000293855206109583
198	3.00583481788635	-1.4983719587326	-23.7723236083984	-0.00749832857400179	0.00711201597005129	-0.00197886489331722	-0.000680167751852423
199	0.408440291881561	-0.52434903383255	-23.8372592926025	0.012956153601408	-0.00100484199356288	0.00354059832170606	0.000943203864153475
200	0.408440291881561	-0.199674710631371	-24.0969982147217	-0.00360223650932312	0.00743668992072344	-0.00425158534198999	-0.00197886489331722
201	-0.240908339619637	-0.199674710631371	-24.0969982147217	-0.00912170019000769	-0.00197886489331722	-0.00100484199356288	-0.00490093370899558
202	1.05778896808624	-1.82304632663727	-23.4476490020752	-0.00425158534198999	0.00418994715437293	-0.0104203969240189	0.00354059832170606
203	1.05778896808624	-1.17369759082794	-23.707389831543	-0.00847235135734081	0.00418994715437293	-0.00197886489331722	-0.00230353930965066
204	-0.240908339619637	-0.52434903383255	-23.9671287536621	0.00873538758605719	0.0103587592020631	-0.000680167751852423	0.00354059832170606
205	0.408440291881561	-1.4983719587326	-23.7723236083984	0.0136055024340749	0.00159255252219737	-0.00425158534198999	-0.00327756232582033
206	1.05778896808624	-1.4983719587326	-23.902193069458	0.00548864435404539	-0.00619963090866804	-0.00132951640989631	0.00126787810586393
207	0.408440291881561	-1.82304632663727	-23.7723236083984	-0.00132951640989631	-0.00360223650932312	0.00483929552137852	0.0022419011220336
208	-0.890256941318512	-1.4983719587326	-23.5125846862793	-0.00327756232582033	-0.00457625929266214	-0.00132951640989631	0.00743668992072344
209	-0.240908339619637	-1.17369759082794	-23.8372592926025	-0.0139918150380254	0.00126787810586393	0.00548864435404539	0.00354059832170606
210	-0.890256941318512	-0.199674710631371	-24.0320625305176	0.00159255252219737	0.00256657530553639	-0.00782300252467394	-0.00717365415766835
211	0.408440291881561	-0.199674710631371	-23.7723236083984	0.025618452578783	0.00159255252219737	0.0022419011220336	-0.00230353930965066
212	0.408440291881561	-1.4983719587326	-23.6424541473389	0.00776136433705688	-0.000355493422830477	-0.00879702530801296	-0.0026282137259841
213	-2.18895411491394	-0.199674710631371	-23.707389831543	-0.0130177913233638	0.00808603875339031	0.00126787810586393	0.00841071270406246
214	-0.890256941318512	-1.4983719587326	-23.4476490020752	-0.0130177913233638	0.00451462110504508	0.00678734155371785	0.00159255252219737
215	-3.48765158653259	-0.52434903383255	-24.0969982147217	-0.00879702530801296	0.00321592413820326	0.00191722682211548	0.00321592413820326
216	-0.890256941318512	-0.52434903383255	-23.902193069458	-0.00652430532500148	0.000618529506027699	0.00548864435404539	-0.0026282137259841
217	-0.890256941318512	-1.4983719587326	-24.1619338989258	0.0126314787194133	0.000293855206109583	-0.00295288790948689	0.00321592413820326
218	1.05778896808624	-1.4983719587326	-24.1619338989258	-0.00977104809135199	-0.000355493422830477	-0.00360223650932312	0.00646266713738441
219	0.408440291881561	-0.199674710631371	-23.707389831543	-0.00425158534198999	0.0022419011220336	0.00159255252219737	-0.00132951640989631
220	-0.890256941318512	-0.52434903383255	-23.6424541473389	-0.00230353930965066	0.00678734155371785	-0.00327756232582033	-0.00879702530801296
221	0.408440291881561	-0.849023342132568	-24.0320625305176	0.0171769186854362	0.00451462110504508	0.00548864435404539	-0.00230353930965066
222	1.05778896808624	-1.4983719587326	-24.4216728210449	0.00159255252219737	-0.00230353930965066	-0.0100957229733467	0.00126787810586393
223	1.05778896808624	-1.4983719587326	-24.4216728210449	-0.00165419070981443	0.00256657530553639	-0.00717365415766835	-0.00619963090866804
224	-0.890256941318512	-0.849023342132568	-24.5515422821045	0.00841071270406246	-0.00295288790948689	-0.00490093370899558	-0.00132951640989631
225	0.408440291881561	-1.17369759082794	-23.6424541473389	0.00321592413820326	-0.00165419070981443	-0.0026282137259841	-0.000680167751852423
226	0.408440291881561	-1.4983719587326	-23.3827152252197	-0.0026282137259841	-0.000355493422830477	0.00418994715437293	0.00126787810586393
227	0.408440291881561	-1.17369759082794	-23.902193069458	0.00418994715437293	-0.00717365415766835	-0.00652430532500148	0.00483929552137852
228	-0.890256941318512	-0.52434903383255	-24.0969982147217	0.000618529506027699	-0.00295288790948689	-0.00197886489331722	0.00516396993771195
229	-0.240908339619637	-1.4983719587326	-23.8372592926025	0.00613799272105098	-0.00392691092565656	0.00256657530553639	0.00386527273803949
230	-0.890256941318512	-1.4983719587326	-23.902193069458	-0.00392691092565656	-3.08191010844894e-05	-0.00392691092565656	-0.00749832857400179
231	1.05778896808624	-2.79706931114197	-23.6424541473389	0.00321592413820326	-0.00360223650932312	0.00516396993771195	-0.0026282137259841
232	0.408440291881561	-1.4983719587326	-23.2528457641602	0.00256657530553639	-0.00587495695799589	-0.0104203969240189	-0.00555028254166245
233	-1.53960561752319	-0.52434903383255	-23.9671287536621	-0.00749832857400179	-0.000355493422830477	-0.00425158534198999	0.000618529506027699
234	2.35648608207703	-1.4983719587326	-23.7723236083984	-0.00360223650932312	0.00711201597005129	0.00418994715437293	-0.00100484199356288
235	0.408440291881561	-0.849023342132568	-23.9671287536621	0.000618529506027699	0.00159255252219737	-0.00814767740666866	-0.0117190945893526
236	-2.18895411491394	-0.199674710631371	-23.8372592926025	-0.00684897974133492	0.000293855206109583	-0.00360223650932312	0.00321592413820326
237	-2.83830285072327	0.124999612569809	-23.902193069458	-0.00425158534198999	-0.00814767740666866	-0.00684897974133492	-0.00197886489331722
238	-3.48765158653259	-0.52434903383255	-23.707389831543	-0.0136671401560307	0.00386527273803949	-0.00132951640989631	-0.0026282137259841
239	-1.53960561752319	0.124999612569809	-23.902193069458	-0.00587495695799589	0.00678734155371785	0.000943203864153475	0.0022419011220336
240	1.05778896808624	-1.17369759082794	-23.902193069458	-0.000355493422830477	0.00256657530553639	-0.00879702530801296	-0.00295288790948689
241	1.05778896808624	-1.4983719587326	-24.3567371368408	0.00386527273803949	-0.000680167751852423	-0.00684897974133492	0.00321592413820326
242	0.408440291881561	-0.849023342132568	-23.5775184631348	-0.0026282137259841	-0.000355493422830477	0.00451462110504508	0.00256657530553639
243	0.408440291881561	-0.52434903383255	-24.0320625305176	0.000618529506027699	-3.08191010844894e-05	-0.0104203969240189	-0.00457625929266214
244	1.05778896808624	-1.17369759082794	-23.5775184631348	-0.0100957229733467	0.00613799272105098	0.00321592413820326	0.000943203864153475
245	0.408440291881561	-0.199674710631371	-23.9671287536621	0.0126314787194133	0.00126787810586393	0.000943203864153475	-0.00977104809135199
246	1.05778896808624	-0.849023342132568	-23.9671287536621	0.000618529506027699	-0.00165419070981443	0.00289124972186983	-0.00457625929266214
247	1.05778896808624	-1.4983719587326	-23.707389831543	0.00646266713738441	0.00159255252219737	-0.000680167751852423	0.00256657530553639
248	2.35648608207703	-1.17369759082794	-23.902193069458	-0.0188619289547205	0.00678734155371785	0.0022419011220336	-3.08191010844894e-05
249	1.70713758468628	-1.17369759082794	-23.6424541473389	-0.00555028254166245	0.00418994715437293	0.0022419011220336	0.00321592413820326
250	1.70713758468628	-2.14772057533264	-23.5125846862793	0.00418994715437293	-0.00100484199356288	0.00386527273803949	-0.00425158534198999
251	1.05778896808624	-2.4723949432373	-23.4476490020752	-0.000680167751852423	-0.00684897974133492	-0.00717365415766835	0.00354059832170606
252	0.408440291881561	-2.14772057533264	-23.707389831543	-0.00392691092565656	-0.00555028254166245	-0.00684897974133492	0.00126787810586393
253	1.05778896808624	-1.4983719587326	-23.9671287536621	0.000943203864153475	-0.00295288790948689	0.00678734155371785	0.00418994715437293
254	1.05778896808624	-2.14772057533264	-23.5775184631348	-0.00652430532500148	-0.000680167751852423	-0.00652430532500148	0.00321592413820326
255	1.05778896808624	-0.849023342132568	-23.6424541473389	0.0022419011220336	-0.00652430532500148	-0.00295288790948689	-0.00619963090866804
256	-0.890256941318512	-0.849023342132568	-23.5775184631348	-0.0120437685400248	0.0022419011220336	-0.000680167751852423	-0.00295288790948689
257	-0.890256941318512	-0.199674710631371	-23.5775184631348	-0.000680167751852423	0.00483929552137852	-0.00555028254166245	-0.00197886489331722
258	-1.53960561752319	0.124999612569809	-23.902193069458	-0.00425158534198999	0.000293855206109583	-0.00132951640989631	0.000618529506027699
259	-2.83830285072327	-0.52434903383255	-24.5515422821045	0.00970941036939621	-3.08191010844894e-05	0.0100340843200684	-0.000355493422830477
260	-1.53960561752319	-1.17369759082794	-23.902193069458	-0.0100957229733467	0.00191722682211548	0.00256657530553639	0.00548864435404539
261	-0.890256941318512	-1.4983719587326	-23.7723236083984	0.000293855206109583	0.00711201597005129	0.00711201597005129	-0.000680167751852423
262	-2.18895411491394	0.124999612569809	-23.6424541473389	-0.00197886489331722	0.00516396993771195	-0.00327756232582033	0.00159255252219737
263	0.408440291881561	-0.199674710631371	-23.5775184631348	-0.0139918150380254	-0.000680167751852423	-0.0130177913233638	0.000618529506027699
264	1.70713758468628	-1.17369759082794	-23.902193069458	-0.000680167751852423	0.00321592413820326	-0.0026282137259841	0.00451462110504508
265	-0.890256941318512	-0.199674710631371	-23.902193069458	-0.00555028254166245	0.00386527273803949	-0.00392691092565656	-0.00944637414067984
266	1.05778896808624	-1.4983719587326	-23.707389831543	0.00743668992072344	0.00711201597005129	-0.00392691092565656	-0.00457625929266214
267	0.408440291881561	-1.17369759082794	-23.707389831543	0.0155535480007529	0.00646266713738441	-0.00197886489331722	-3.08191010844894e-05
268	1.05778896808624	-0.849023342132568	-24.6164779663086	-0.00230353930965066	0.00581331877037883	-0.00197886489331722	0.00808603875339031
269	1.05778896808624	-0.199674710631371	-23.8372592926025	0.013930176384747	0.00678734155371785	0.00354059832170606	0.00581331877037883
270	3.00583481788635	-0.849023342132568	-23.9671287536621	-0.00717365415766835	0.00808603875339031	0.00483929552137852	0.00289124972186983
271	-0.240908339619637	-1.4983719587326	-23.8372592926025	0.000293855206109583	-0.00197886489331722	0.00386527273803949	0.00646266713738441
272	2.35648608207703	-1.82304632663727	-23.707389831543	-0.0175632312893867	-0.00197886489331722	-0.00392691092565656	0.000618529506027699
273	1.70713758468628	-1.4983719587326	-23.7723236083984	0.01847561635077	0.000943203864153475	-0.00425158534198999	0.0022419011220336
274	-0.240908339619637	-0.849023342132568	-23.9671287536621	-0.0175632312893867	0.00548864435404539	0.00743668992072344	-0.00555028254166245
275	-0.890256941318512	-1.17369759082794	-23.6424541473389	0.0158782228827477	-0.00587495695799589	-0.00327756232582033	-0.00944637414067984
276	-0.240908339619637	-3.12174344062805	-23.4476490020752	-0.00619963090866804	-0.0152905117720366	-0.00425158534198999	0.00126787810586393
277	1.05778896808624	-2.79706931114197	-23.7723236083984	0.0136055024340749	-0.00652430532500148	-0.0126931173726916	0.00613799272105098
278	-0.890256941318512	-1.82304632663727	-23.7723236083984	-0.00197886489331722	0.00418994715437293	-0.0162645354866982	0.00159255252219737
279	-0.240908339619637	-0.849023342132568	-23.902193069458	0.0191249661147594	0.00906006153672934	-0.0104203969240189	0.00191722682211548
280	-0.890256941318512	-0.199674710631371	-23.7723236083984	0.0022419011220336	0.00516396993771195	-0.0100957229733467	-0.000355493422830477
281	-0.240908339619637	-0.52434903383255	-23.7723236083984	0.0142548503354192	0.00386527273803949	-0.0130177913233638	-0.000355493422830477
282	-2.18895411491394	0.124999612569809	-23.707389831543	0.00548864435404539	0.000618529506027699	-0.00684897974133492	0.00873538758605719
283	-0.240908339619637	-1.4983719587326	-23.9671287536621	-0.0256800893694162	0.00354059832170606	-0.00392691092565656	-0.00392691092565656
284	-2.83830285072327	-0.199674710631371	-24.0969982147217	-0.0188619289547205	0.00159255252219737	0.0142548503354192	-0.00197886489331722
285	-1.53960561752319	-1.4983719587326	-23.6424541473389	-0.00327756232582033	0.00776136433705688	0.0171769186854362	-0.00295288790948689
286	-0.240908339619637	-0.849023342132568	-23.902193069458	0.00126787810586393	-0.00197886489331722	0.0100340843200684	-0.00360223650932312
287	-0.890256941318512	-0.199674710631371	-24.3567371368408	-0.00230353930965066	-0.00165419070981443	0.00126787810586393	0.0022419011220336
288	0.408440291881561	-0.52434903383255	-24.0320625305176	0.0103587592020631	0.00159255252219737	0.0152288740500808	0.00386527273803949
289	-0.890256941318512	-0.199674710631371	-23.9671287536621	-0.00684897974133492	0.00289124972186983	0.00906006153672934	-0.00100484199356288
290	0.408440291881561	-0.849023342132568	-24.0969982147217	0.020423661917448	-0.00425158534198999	-0.00619963090866804	-0.00977104809135199
291	1.05778896808624	-0.849023342132568	-24.1619338989258	-0.00749832857400179	-0.00100484199356288	0.00256657530553639	0.00191722682211548
292	1.70713758468628	-1.17369759082794	-24.0969982147217	-0.00587495695799589	0.00191722682211548	-0.0152905117720366	0.00126787810586393
293	1.05778896808624	-0.849023342132568	-23.707389831543	0.00808603875339031	0.00581331877037883	0.000618529506027699	-0.000355493422830477
294	-0.890256941318512	-0.52434903383255	-23.5125846862793	-0.00100484199356288	0.00256657530553639	0.00646266713738441	0.00159255252219737
295	1.05778896808624	-1.4983719587326	-23.6424541473389	0.00678734155371785	0.000943203864153475	-0.00230353930965066	0.00191722682211548
296	1.05778896808624	-1.17369759082794	-23.902193069458	0.00970941036939621	-0.00295288790948689	0.00321592413820326	0.000618529506027699
297	0.408440291881561	-0.52434903383255	-23.9671287536621	0.011982130818069	-0.00392691092565656	-3.08191010844894e-05	0.00581331877037883
298	-0.240908339619637	-2.14772057533264	-23.7723236083984	0.00289124972186983	-0.00912170019000769	-0.0026282137259841	-0.00197886489331722
299	0.408440291881561	-2.14772057533264	-23.7723236083984	-0.00132951640989631	0.000943203864153475	0.00354059832170606	-0.00197886489331722
300	-0.240908339619637	-1.17369759082794	-23.7723236083984	0.0210730116814375	-0.00425158534198999	0.000943203864153475	0.00289124972186983
301	1.05778896808624	-2.14772057533264	-23.5125846862793	0.00289124972186983	-0.00295288790948689	-0.00847235135734081	0.00126787810586393
302	0.408440291881561	-1.4983719587326	-23.7723236083984	0.00581331877037883	0.00354059832170606	-0.00360223650932312	-0.00165419070981443
303	1.05778896808624	-0.849023342132568	-23.6424541473389	-0.0107450718060136	0.00321592413820326	-0.00684897974133492	0.000293855206109583
304	-0.240908339619637	-0.52434903383255	-23.902193069458	-0.00814767740666866	-0.00100484199356288	-0.000355493422830477	-0.00100484199356288
305	-0.890256941318512	-1.82304632663727	-23.5775184631348	0.00256657530553639	0.00646266713738441	0.00289124972186983	-0.000355493422830477
306	-0.240908339619637	-1.17369759082794	-23.3827152252197	-0.0175632312893867	0.00159255252219737	-0.00100484199356288	0.000618529506027699
307	-2.83830285072327	-0.52434903383255	-23.707389831543	-0.0117190945893526	0.0106834331527352	-0.00944637414067984	0.0100340843200684
308	-2.83830285072327	-0.199674710631371	-23.9671287536621	-0.0107450718060136	0.00548864435404539	-0.0113944197073579	0.000943203864153475
309	-0.890256941318512	0.124999612569809	-24.0969982147217	-0.0100957229733467	0.00743668992072344	-0.00392691092565656	0.00386527273803949
310	1.05778896808624	-1.17369759082794	-23.8372592926025	-0.00360223650932312	0.00743668992072344	-0.0026282137259841	-0.0026282137259841
311	1.70713758468628	-0.849023342132568	-23.707389831543	0.00970941036939621	-0.000680167751852423	0.00516396993771195	-0.00490093370899558
312	1.70713758468628	-1.82304632663727	-23.5125846862793	0.00289124972186983	-0.000355493422830477	0.00581331877037883	0.00126787810586393
313	1.70713758468628	-1.82304632663727	-23.4476490020752	0.00678734155371785	-0.00587495695799589	-0.00295288790948689	-0.00327756232582033
314	0.408440291881561	-0.199674710631371	-24.0969982147217	-0.0126931173726916	0.0106834331527352	0.00776136433705688	0.00386527273803949
315	1.05778896808624	-1.4983719587326	-23.9671287536621	0.0100340843200684	0.00256657530553639	-0.000355493422830477	-0.0026282137259841
316	1.70713758468628	-1.82304632663727	-23.8372592926025	0.0152288740500808	0.00289124972186983	-0.00814767740666866	-0.00100484199356288
317	1.70713758468628	-0.52434903383255	-24.0320625305176	0.00386527273803949	-3.08191010844894e-05	-0.00977104809135199	-3.08191010844894e-05
318	0.408440291881561	0.124999612569809	-24.4216728210449	-0.00587495695799589	0.00711201597005129	-0.0100957229733467	-0.00555028254166245
319	0.408440291881561	-0.849023342132568	-24.0969982147217	-0.00295288790948689	0.00906006153672934	-0.00425158534198999	0.00678734155371785
320	0.408440291881561	-1.17369759082794	-23.902193069458	0.00678734155371785	0.00970941036939621	-0.00360223650932312	0.00159255252219737
321	1.70713758468628	-2.14772057533264	-23.707389831543	-0.00295288790948689	-0.0117190945893526	0.000943203864153475	-0.00522560812532902
322	1.05778896808624	-3.12174344062805	-23.8372592926025	-0.00490093370899558	-0.00132951640989631	0.0022419011220336	-0.00522560812532902
323	-0.240908339619637	-2.14772057533264	-23.7723236083984	-0.00652430532500148	-0.00522560812532902	-0.00717365415766835	0.0022419011220336
324	1.70713758468628	-1.4983719587326	-23.7723236083984	-0.00360223650932312	-0.00197886489331722	0.00321592413820326	-0.00327756232582033
325	-0.890256941318512	-1.17369759082794	-23.5775184631348	-0.00197886489331722	0.00321592413820326	0.00516396993771195	-0.0026282137259841
326	1.70713758468628	-1.4983719587326	-23.5775184631348	-0.00977104809135199	-0.00165419070981443	0.00938473641872406	-0.00847235135734081
327	1.05778896808624	-0.849023342132568	-23.902193069458	-0.0104203969240189	0.00483929552137852	0.00386527273803949	0.00451462110504508
328	1.70713758468628	-1.4983719587326	-23.6424541473389	-0.00684897974133492	0.00321592413820326	-0.00782300252467394	0.00159255252219737
329	-0.890256941318512	-1.4983719587326	-23.6424541473389	-0.0299008563160896	0.000618529506027699	0.0116574559360743	0.0116574559360743
330	-0.890256941318512	-1.4983719587326	-23.5125846862793	0.000293855206109583	-0.000355493422830477	-0.00490093370899558	-0.00619963090866804
331	-2.83830285072327	-0.199674710631371	-23.6424541473389	0.00191722682211548	0.00321592413820326	-0.0026282137259841	-0.00197886489331722
332	-2.18895411491394	-1.17369759082794	-23.5125846862793	0.00289124972186983	0.000618529506027699	0.00159255252219737	0.0022419011220336
333	0.408440291881561	-0.52434903383255	-23.902193069458	-0.00749832857400179	0.00386527273803949	0.000293855206109583	0.00418994715437293
334	1.05778896808624	-1.4983719587326	-23.707389831543	-0.00425158534198999	-3.08191010844894e-05	-0.00457625929266214	0.000943203864153475
335	0.408440291881561	-0.199674710631371	-23.9671287536621	0.00191722682211548	-0.000355493422830477	-0.0026282137259841	-0.00295288790948689
336	1.70713758468628	-1.4983719587326	-23.7723236083984	0.00354059832170606	-0.00100484199356288	-0.00652430532500148	0.00418994715437293
337	1.70713758468628	-1.4983719587326	-23.7723236083984	0.00808603875339031	-0.000355493422830477	-0.00879702530801296	0.00386527273803949
338	1.05778896808624	-0.849023342132568	-23.8372592926025	-3.08191010844894e-05	-0.00197886489331722	-0.0136671401560307	-0.00360223650932312
339	0.408440291881561	-1.4983719587326	-24.0969982147217	-0.000680167751852423	0.00841071270406246	-0.00814767740666866	0.0022419011220336
340	1.70713758468628	-1.4983719587326	-23.8372592926025	0.00841071270406246	0.00418994715437293	0.00126787810586393	-0.00555028254166245
341	-0.240908339619637	-1.17369759082794	-23.6424541473389	0.00321592413820326	0.00451462110504508	-0.00295288790948689	-0.0026282137259841
342	0.408440291881561	-0.849023342132568	-23.6424541473389	0.00191722682211548	0.00386527273803949	0.00354059832170606	-3.08191010844894e-05
343	-0.890256941318512	-0.52434903383255	-23.5775184631348	0.00321592413820326	0.00354059832170606	-0.00392691092565656	0.00289124972186983
344	1.70713758468628	-2.14772057533264	-23.902193069458	0.00938473641872406	-0.00165419070981443	-0.000355493422830477	0.00321592413820326
345	-0.240908339619637	-1.17369759082794	-24.0320625305176	0.0181509424000978	-0.000355493422830477	-0.00782300252467394	-0.00457625929266214
346	0.408440291881561	-1.82304632663727	-24.0320625305176	-0.0100957229733467	-0.0107450718060136	-0.00587495695799589	-0.00522560812532902
347	-1.53960561752319	-2.14772057533264	-23.7723236083984	-0.00425158534198999	-0.0104203969240189	-0.00425158534198999	0.00873538758605719
348	-0.890256941318512	-2.14772057533264	-23.5125846862793	-0.00132951640989631	0.00159255252219737	-0.00230353930965066	0.00126787810586393
349	-0.890256941318512	-1.82304632663727	-23.9671287536621	-0.0113944197073579	0.00159255252219737	-0.000355493422830477	0.0022419011220336
350	-0.240908339619637	-0.52434903383255	-24.0969982147217	-0.00457625929266214	0.00289124972186983	-0.00197886489331722	0.00321592413820326
351	-1.53960561752319	-0.52434903383255	-24.5515422821045	0.0213976856321096	0.000943203864153475	0.00451462110504508	-0.00327756232582033
352	-2.83830285072327	-0.199674710631371	-23.9671287536621	-0.017887907102704	-3.08191010844894e-05	-0.00847235135734081	0.01100810803473
353	-1.53960561752319	-0.199674710631371	-23.902193069458	-0.00392691092565656	0.00646266713738441	-0.00684897974133492	0.00126787810586393
354	-1.53960561752319	-1.17369759082794	-23.6424541473389	-0.0107450718060136	-0.000680167751852423	0.00516396993771195	0.00191722682211548
355	-0.240908339619637	-0.849023342132568	-23.707389831543	0.00841071270406246	-0.00100484199356288	-0.0104203969240189	-0.00587495695799589
356	-1.53960561752319	-0.199674710631371	-23.6424541473389	-0.00457625929266214	-0.00230353930965066	-0.00197886489331722	-0.00555028254166245
357	0.408440291881561	-1.17369759082794	-23.6424541473389	0.0155535480007529	0.0103587592020631	-0.00360223650932312	0.00256657530553639
358	1.70713758468628	-1.17369759082794	-23.8372592926025	-0.0107450718060136	0.00418994715437293	-0.00490093370899558	0.000293855206109583
359	1.05778896808624	-1.82304632663727	-23.8372592926025	0.00386527273803949	-3.08191010844894e-05	0.00289124972186983	0.00548864435404539
360	1.05778896808624	-1.4983719587326	-23.902193069458	0.00808603875339031	0.00613799272105098	0.00321592413820326	-0.00165419070981443
361	-0.240908339619637	-0.199674710631371	-24.0969982147217	0.00354059832170606	-0.0026282137259841	-0.0149658378213644	-0.00360223650932312
362	1.05778896808624	-0.849023342132568	-23.8372592926025	-0.00587495695799589	-0.00684897974133492	-0.00360223650932312	0.00159255252219737
363	1.05778896808624	-1.17369759082794	-23.6424541473389	0.00743668992072344	0.00159255252219737	-0.00132951640989631	-0.000355493422830477
364	0.408440291881561	-0.52434903383255	-23.902193069458	0.00678734155371785	0.000293855206109583	-0.0104203969240189	0.000943203864153475
365	1.05778896808624	-0.849023342132568	-23.707389831543	0.0113327819854021	0.00678734155371785	0.00321592413820326	-3.08191010844894e-05
366	-0.240908339619637	-0.52434903383255	-23.7723236083984	0.0136055024340749	-0.0026282137259841	-0.0110697457566857	-0.000355493422830477
367	-0.890256941318512	-0.52434903383255	-24.3567371368408	0.0132808275520802	-0.00782300252467394	0.00483929552137852	0.00289124972186983
368	-0.240908339619637	-1.17369759082794	-24.0969982147217	-0.0188619289547205	0.0022419011220336	-0.00327756232582033	0.00289124972186983
369	-0.890256941318512	-1.82304632663727	-24.2918033599854	-0.00619963090866804	-0.00652430532500148	-0.00652430532500148	0.00646266713738441
370	-0.240908339619637	-1.4983719587326	-24.0969982147217	0.00743668992072344	-0.00295288790948689	0.00516396993771195	-0.00392691092565656
371	3.00583481788635	-1.82304632663727	-23.707389831543	-0.0146411629393697	-0.0100957229733467	-0.00749832857400179	-0.00165419070981443
372	1.70713758468628	-0.849023342132568	-23.902193069458	0.0259431265294552	-0.000355493422830477	-0.00392691092565656	0.00743668992072344
373	1.05778896808624	-1.17369759082794	-23.707389831543	-0.0149658378213644	0.000618529506027699	-0.00912170019000769	-0.00132951640989631
374	-1.53960561752319	0.124999612569809	-23.707389831543	0.00191722682211548	0.000943203864153475	-0.00360223650932312	-0.00295288790948689
375	-0.890256941318512	-1.82304632663727	-23.3177795410156	-0.00425158534198999	0.0022419011220336	-0.000680167751852423	0.00516396993771195
376	-3.48765158653259	-0.199674710631371	-24.0969982147217	-0.00587495695799589	-0.00230353930965066	-0.00327756232582033	0.00906006153672934
377	-2.18895411491394	-0.199674710631371	-24.4216728210449	-0.00392691092565656	-0.000680167751852423	-0.00360223650932312	0.00321592413820326
378	-0.890256941318512	-1.17369759082794	-23.902193069458	0.013930176384747	0.00451462110504508	-0.00327756232582033	0.00321592413820326
379	-0.890256941318512	-0.849023342132568	-23.8372592926025	-0.0136671401560307	0.00354059832170606	0.00256657530553639	0.00354059832170606
380	0.408440291881561	-0.199674710631371	-23.7723236083984	0.0103587592020631	-0.000355493422830477	-0.0026282137259841	0.00743668992072344
381	-0.240908339619637	-0.52434903383255	-23.6424541473389	0.00418994715437293	-0.000355493422830477	-0.0026282137259841	-0.00230353930965066
382	1.05778896808624	-1.4983719587326	-23.707389831543	-0.00165419070981443	-0.00457625929266214	-0.00132951640989631	0.00418994715437293
383	-0.890256941318512	-0.849023342132568	-23.9671287536621	0.00548864435404539	0.00906006153672934	-0.00295288790948689	0.000293855206109583
384	-0.240908339619637	-0.849023342132568	-24.1619338989258	-0.0152905117720366	0.00386527273803949	-0.00360223650932312	0.00516396993771195
385	-0.240908339619637	-0.199674710631371	-23.9671287536621	0.00841071270406246	0.00678734155371785	0.000618529506027699	-0.00652430532500148
386	1.05778896808624	-1.4983719587326	-23.6424541473389	0.00126787810586393	0.00483929552137852	-0.00197886489331722	-0.00327756232582033
387	1.05778896808624	-1.4983719587326	-23.3177795410156	-0.00652430532500148	0.00289124972186983	0.000293855206109583	0.00126787810586393
388	1.05778896808624	-1.4983719587326	-23.6424541473389	-0.000680167751852423	0.00906006153672934	-0.00230353930965066	0.00126787810586393
389	1.70713758468628	-2.4723949432373	-23.902193069458	0.020423661917448	-0.00814767740666866	-0.00165419070981443	-0.00165419070981443
390	0.408440291881561	-2.4723949432373	-23.6424541473389	0.020423661917448	-0.00327756232582033	0.000943203864153475	0.00191722682211548
391	1.05778896808624	-1.82304632663727	-23.8372592926025	0.00646266713738441	-0.00522560812532902	-0.00684897974133492	-0.00944637414067984
392	1.05778896808624	-1.82304632663727	-23.5125846862793	-0.00230353930965066	-0.00879702530801296	-0.00295288790948689	0.00613799272105098
393	1.05778896808624	-2.14772057533264	-23.3177795410156	0.00711201597005129	-0.00360223650932312	-0.00360223650932312	0.000618529506027699
394	-0.240908339619637	-0.199674710631371	-23.7723236083984	-0.00327756232582033	0.00126787810586393	-0.00197886489331722	-0.00295288790948689
395	0.408440291881561	-1.4983719587326	-23.6424541473389	0.0022419011220336	0.000943203864153475	0.00256657530553639	0.00191722682211548
396	1.05778896808624	-1.4983719587326	-23.6424541473389	0.000618529506027699	0.00483929552137852	-0.00619963090866804	-0.00392691092565656
397	-2.18895411491394	-0.52434903383255	-23.9671287536621	-0.00717365415766835	0.0022419011220336	0.000293855206109583	0.00646266713738441
398	-1.53960561752319	-0.52434903383255	-23.902193069458	-0.00425158534198999	0.00354059832170606	-0.0130177913233638	0.00386527273803949
399	-3.48765158653259	0.124999612569809	-23.7723236083984	-0.00197886489331722	0.00191722682211548	0.00289124972186983	0.00483929552137852
400	-2.18895411491394	-0.52434903383255	-23.6424541473389	-0.00295288790948689	-0.00100484199356288	-0.0110697457566857	0.000943203864153475
401	0.408440291881561	-1.17369759082794	-23.7723236083984	-0.0152905117720366	-0.000355493422830477	-0.0198359526693821	-0.00944637414067984
402	1.70713758468628	-1.4983719587326	-23.8372592926025	-0.00327756232582033	-0.00295288790948689	-0.0260047651827335	-0.00230353930965066
403	-0.240908339619637	-0.199674710631371	-23.9671287536621	-0.0133424662053585	0.00386527273803949	-0.0221086721867323	-0.00165419070981443
404	1.05778896808624	-1.4983719587326	-23.9671287536621	0.0022419011220336	0.0022419011220336	-0.00749832857400179	0.00678734155371785
405	0.408440291881561	-0.849023342132568	-24.4216728210449	0.0188002903014421	0.0100340843200684	-0.0143164889886975	0.00354059832170606
406	0.408440291881561	-1.82304632663727	-24.0969982147217	0.0220470335334539	0.00613799272105098	-0.0123684434220195	0.00418994715437293
407	2.35648608207703	-1.82304632663727	-24.4216728210449	-0.00782300252467394	0.00289124972186983	0.00289124972186983	0.00548864435404539
408	1.05778896808624	-1.4983719587326	-24.3567371368408	0.0197743140161037	0.00354059832170606	0.0188002903014421	-0.00555028254166245
409	1.05778896808624	-1.4983719587326	-23.7723236083984	-0.000680167751852423	0.000618529506027699	0.0210730116814375	0.00256657530553639
410	0.408440291881561	-1.4983719587326	-23.6424541473389	0.00191722682211548	0.00678734155371785	0.013930176384747	-0.00197886489331722
411	-0.240908339619637	-1.17369759082794	-23.707389831543	0.01100810803473	0.00321592413820326	0.00321592413820326	-0.00847235135734081
412	1.05778896808624	-2.4723949432373	-23.4476490020752	-0.00165419070981443	-0.00555028254166245	0.00289124972186983	-0.0026282137259841
413	-0.890256941318512	-1.4983719587326	-23.707389831543	-0.00684897974133492	-0.00879702530801296	-3.08191010844894e-05	0.00808603875339031
414	1.70713758468628	-3.12174344062805	-23.9671287536621	0.00289124972186983	-0.00847235135734081	0.00418994715437293	-3.08191010844894e-05
415	-1.53960561752319	-0.849023342132568	-23.8372592926025	0.0123068047687411	0.0022419011220336	0.0158782228827477	0.00613799272105098
416	1.70713758468628	-1.82304632663727	-23.707389831543	0.0116574559360743	-0.00100484199356288	0.000293855206109583	-0.00165419070981443
417	1.70713758468628	-0.849023342132568	-23.5775184631348	-0.00490093370899558	-0.00165419070981443	0.00321592413820326	-0.000680167751852423
418	0.408440291881561	-1.4983719587326	-24.0320625305176	-0.000355493422830477	0.00841071270406246	0.000618529506027699	0.00321592413820326
419	-0.890256941318512	-0.849023342132568	-24.2268676757813	-0.00197886489331722	0.00191722682211548	-0.00425158534198999	0.00386527273803949
420	-1.53960561752319	-1.17369759082794	-24.0969982147217	-0.0198359526693821	0.000943203864153475	0.00581331877037883	0.00743668992072344
421	-0.890256941318512	-1.82304632663727	-23.7723236083984	0.00321592413820326	0.00516396993771195	-0.00425158534198999	-0.00327756232582033
422	-0.890256941318512	0.124999612569809	-23.902193069458	-0.00652430532500148	-0.000355493422830477	-0.00457625929266214	-0.000355493422830477
423	-0.240908339619637	-0.52434903383255	-23.902193069458	0.00289124972186983	-0.00165419070981443	-0.00132951640989631	-0.00100484199356288
424	0.408440291881561	-1.4983719587326	-23.5125846862793	0.0100340843200684	0.000943203864153475	0.00354059832170606	0.00126787810586393
425	1.05778896808624	-0.849023342132568	-23.707389831543	0.0126314787194133	0.00970941036939621	-0.00879702530801296	-0.00132951640989631
426	-0.240908339619637	0.124999612569809	-24.0969982147217	-0.00230353930965066	-0.00295288790948689	-0.00912170019000769	-0.00100484199356288
427	0.408440291881561	-0.52434903383255	-23.902193069458	-0.00197886489331722	-0.00295288790948689	-0.00912170019000769	0.00938473641872406
428	-0.240908339619637	-0.849023342132568	-23.7723236083984	-0.0250307414680719	0.01100810803473	-0.00619963090866804	-0.00165419070981443
429	-0.890256941318512	-0.199674710631371	-23.707389831543	0.0103587592020631	0.0022419011220336	-0.00360223650932312	0.00289124972186983
430	0.408440291881561	-0.52434903383255	-23.7723236083984	-0.0026282137259841	0.00483929552137852	-0.00684897974133492	-0.00619963090866804
431	-0.240908339619637	-0.849023342132568	-23.5775184631348	0.0223717093467712	0.00191722682211548	-0.00814767740666866	0.000293855206109583
432	1.05778896808624	-0.52434903383255	-23.9671287536621	-0.00684897974133492	0.00256657530553639	0.000293855206109583	0.00256657530553639
433	-0.890256941318512	-0.849023342132568	-23.9671287536621	0.00256657530553639	0.00711201597005129	-0.00392691092565656	0.00548864435404539
434	1.70713758468628	-3.44641780853271	-23.707389831543	-0.00360223650932312	-0.00490093370899558	-0.00425158534198999	-0.00165419070981443
435	-0.240908339619637	-1.17369759082794	-24.4866065979004	0.00906006153672934	-0.00392691092565656	0.00970941036939621	-0.00392691092565656
436	-0.240908339619637	-1.4983719587326	-23.707389831543	0.00191722682211548	-0.00619963090866804	0.00256657530553639	-0.00684897974133492
437	1.05778896808624	-1.4983719587326	-23.2528457641602	0.0213976856321096	-3.08191010844894e-05	0.00646266713738441	-0.00619963090866804
438	1.05778896808624	-1.4983719587326	-23.4476490020752	0.0142548503354192	0.00906006153672934	0.00418994715437293	-0.00522560812532902
439	1.70713758468628	-1.82304632663727	-23.7723236083984	0.00191722682211548	-0.000355493422830477	0.00906006153672934	-0.00295288790948689
440	-0.890256941318512	-1.4983719587326	-23.707389831543	0.00126787810586393	0.00159255252219737	-0.00457625929266214	0.0022419011220336
441	-2.18895411491394	-0.199674710631371	-23.902193069458	0.000293855206109583	0.00159255252219737	0.00418994715437293	-0.00425158534198999
442	-3.48765158653259	-0.199674710631371	-23.8372592926025	-0.0100957229733467	0.00159255252219737	0.00256657530553639	0.00581331877037883
443	-0.240908339619637	-1.4983719587326	-23.3827152252197	-0.00944637414067984	-0.000355493422830477	-0.00295288790948689	0.00581331877037883
444	-1.53960561752319	-0.199674710631371	-23.5125846862793	-0.000680167751852423	0.000943203864153475	0.00256657530553639	-0.000680167751852423
445	0.408440291881561	-1.4983719587326	-23.8372592926025	-0.00360223650932312	0.00256657530553639	0.00159255252219737	0.000943203864153475
446	0.408440291881561	-0.52434903383255	-23.9671287536621	0.00159255252219737	0.00354059832170606	-0.0100957229733467	0.00159255252219737
447	-0.240908339619637	-0.52434903383255	-23.902193069458	0.00159255252219737	0.00906006153672934	0.00159255252219737	-3.08191010844894e-05
448	0.408440291881561	-0.199674710631371	-24.0969982147217	0.00289124972186983	0.00483929552137852	-0.00165419070981443	-0.00490093370899558
449	-0.240908339619637	-0.849023342132568	-23.902193069458	-0.0123684434220195	0.00451462110504508	0.00321592413820326	-0.00100484199356288
450	-0.240908339619637	-0.849023342132568	-23.902193069458	0.012956153601408	0.00613799272105098	-0.000680167751852423	0.00126787810586393
451	1.05778896808624	-1.17369759082794	-23.8372592926025	-0.00327756232582033	0.00548864435404539	-0.00977104809135199	-0.00555028254166245
452	2.35648608207703	-0.52434903383255	-24.0969982147217	-0.00425158534198999	-0.00132951640989631	-0.0133424662053585	0.000293855206109583
453	1.05778896808624	-0.849023342132568	-23.5775184631348	-0.000680167751852423	0.00776136433705688	-0.00230353930965066	0.00126787810586393
454	-0.890256941318512	-0.199674710631371	-23.5125846862793	0.00776136433705688	-0.00360223650932312	0.00321592413820326	0.000618529506027699
455	1.70713758468628	-1.17369759082794	-23.5775184631348	0.00483929552137852	-0.00555028254166245	-0.00132951640989631	-0.00652430532500148
456	-0.890256941318512	-1.17369759082794	-23.4476490020752	0.0162028968334198	-0.00197886489331722	-0.00100484199356288	0.000618529506027699
457	-0.240908339619637	-1.82304632663727	-24.0320625305176	0.00191722682211548	-0.00555028254166245	-0.00360223650932312	0.00126787810586393
458	-0.890256941318512	-1.82304632663727	-23.9671287536621	-0.00327756232582033	-0.00490093370899558	0.000618529506027699	0.00743668992072344
459	0.408440291881561	-1.82304632663727	-23.902193069458	-0.00100484199356288	-0.00522560812532902	-0.00360223650932312	-0.00197886489331722
460	-0.890256941318512	-0.849023342132568	-23.8372592926025	0.00483929552137852	-0.00392691092565656	-0.00230353930965066	0.00289124972186983
461	0.408440291881561	-0.52434903383255	-23.902193069458	0.00191722682211548	-0.00555028254166245	-0.00814767740666866	0.00418994715437293
462	0.408440291881561	-0.52434903383255	-23.5775184631348	-0.00457625929266214	-0.00912170019000769	-0.00944637414067984	0.00386527273803949
463	0.408440291881561	-1.82304632663727	-23.5125846862793	0.00841071270406246	0.00321592413820326	0.00126787810586393	0.00354059832170606
464	-0.890256941318512	-0.52434903383255	-23.9671287536621	-0.00295288790948689	0.00678734155371785	-0.00717365415766835	-0.00165419070981443
465	-1.53960561752319	-1.4983719587326	-23.707389831543	0.00711201597005129	0.00711201597005129	0.00191722682211548	0.00354059832170606
466	-1.53960561752319	-1.82304632663727	-24.2268676757813	-0.0165892094373703	0.0022419011220336	0.000293855206109583	0.00354059832170606
467	-1.53960561752319	-0.52434903383255	-23.7723236083984	-0.0136671401560307	0.000293855206109583	-0.0117190945893526	-0.00490093370899558
468	-0.890256941318512	-0.52434903383255	-23.5775184631348	0.00126787810586393	0.00906006153672934	-0.00814767740666866	0.00483929552137852
469	0.408440291881561	-0.199674710631371	-23.707389831543	-0.00165419070981443	0.00289124972186983	0.0022419011220336	0.00970941036939621
470	1.70713758468628	-1.82304632663727	-23.7723236083984	0.00613799272105098	0.00159255252219737	0.000293855206109583	0.00354059832170606
471	-0.240908339619637	-1.17369759082794	-23.7723236083984	0.00938473641872406	0.00451462110504508	0.00159255252219737	-0.00392691092565656
472	0.408440291881561	-1.4983719587326	-23.5775184631348	-0.00197886489331722	-3.08191010844894e-05	-0.00425158534198999	-0.00197886489331722
473	1.70713758468628	-1.4983719587326	-24.2918033599854	-0.0117190945893526	0.00483929552137852	-0.0110697457566857	-0.00619963090866804
474	-0.890256941318512	-0.52434903383255	-24.5515422821045	-0.00619963090866804	0.00191722682211548	0.00548864435404539	0.000293855206109583
475	1.05778896808624	-1.4983719587326	-23.5775184631348	-0.000355493422830477	0.00418994715437293	-0.00587495695799589	-0.00295288790948689
476	2.35648608207703	-1.4983719587326	-24.0969982147217	0.00646266713738441	0.00516396993771195	-3.08191010844894e-05	0.00354059832170606
477	1.05778896808624	-0.199674710631371	-24.0320625305176	0.00321592413820326	-0.00165419070981443	-0.00425158534198999	-0.00749832857400179
478	-0.240908339619637	0.124999612569809	-24.0320625305176	0.0113327819854021	0.00613799272105098	0.00354059832170606	0.00613799272105098
479	-0.240908339619637	-0.52434903383255	-23.7723236083984	-0.00425158534198999	0.00386527273803949	-0.00782300252467394	0.000943203864153475
480	1.05778896808624	-0.199674710631371	-23.8372592926025	-0.0182125810533762	-0.00652430532500148	0.00159255252219737	-0.00490093370899558
481	0.408440291881561	-1.82304632663727	-23.3177795410156	0.00256657530553639	-3.08191010844894e-05	-0.00652430532500148	-0.000355493422830477
482	0.408440291881561	-2.4723949432373	-23.6424541473389	-0.00879702530801296	0.00289124972186983	-0.00847235135734081	0.000293855206109583
483	-0.890256941318512	-1.82304632663727	-24.4216728210449	-0.00197886489331722	-0.00392691092565656	0.000293855206109583	0.00516396993771195
484	3.00583481788635	-2.14772057533264	-24.0969982147217	0.00548864435404539	-3.08191010844894e-05	-0.00392691092565656	-0.000355493422830477
485	-0.240908339619637	-1.17369759082794	-23.8372592926025	-0.0110697457566857	-0.00165419070981443	0.000943203864153475	0.00354059832170606
486	1.05778896808624	-1.82304632663727	-23.5125846862793	0.00646266713738441	-0.00457625929266214	-0.00782300252467394	0.00451462110504508
487	0.408440291881561	-0.849023342132568	-23.4476490020752	0.0175015944987535	-0.00490093370899558	-0.0169138833880424	0.000943203864153475
488	1.05778896808624	-1.4983719587326	-23.5125846862793	-0.00100484199356288	0.00483929552137852	-0.0104203969240189	-0.00360223650932312
489	-0.240908339619637	-0.849023342132568	-23.7723236083984	-0.0026282137259841	0.00873538758605719	-0.00360223650932312	-3.08191010844894e-05
490	-0.890256941318512	-1.82304632663727	-23.5125846862793	0.040228795260191	0.00516396993771195	0.000943203864153475	0.000293855206109583
491	-3.48765158653259	-0.849023342132568	-23.7723236083984	-0.00847235135734081	-0.00165419070981443	0.00613799272105098	0.000943203864153475
492	-1.53960561752319	-1.4983719587326	-23.5125846862793	-0.0133424662053585	-0.00490093370899558	-0.00652430532500148	0.00613799272105098
493	-0.240908339619637	-0.849023342132568	-23.6424541473389	-0.00100484199356288	0.00451462110504508	0.000293855206109583	0.000618529506027699
494	1.05778896808624	-1.17369759082794	-23.6424541473389	-0.00847235135734081	-0.00230353930965066	0.00516396993771195	0.00126787810586393
495	1.05778896808624	-0.52434903383255	-23.9671287536621	-0.00165419070981443	0.00451462110504508	0.00711201597005129	0.00159255252219737
496	1.70713758468628	-0.849023342132568	-23.8372592926025	0.0132808275520802	0.00159255252219737	0.00516396993771195	-3.08191010844894e-05
497	1.05778896808624	-1.17369759082794	-23.902193069458	0.00711201597005129	-0.00132951640989631	-0.00230353930965066	0.00126787810586393
498	0.408440291881561	-1.17369759082794	-24.0320625305176	0.0168522447347641	-0.000680167751852423	-0.00814767740666866	-0.00230353930965066
499	1.05778896808624	-1.17369759082794	-23.902193069458	-0.0026282137259841	0.00289124972186983	-0.00587495695799589	0.00548864435404539
500	2.35648608207703	-1.82304632663727	-23.5775184631348	-0.00360223650932312	0.00451462110504508	-3.08191010844894e-05	-0.0026282137259841
501	0.408440291881561	-1.82304632663727	-23.707389831543	0.00646266713738441	-0.00425158534198999	-0.00490093370899558	-0.00749832857400179
502	0.408440291881561	-0.849023342132568	-23.707389831543	0.0262678004801273	-0.00912170019000769	-0.00230353930965066	0.00418994715437293
503	-0.240908339619637	-0.52434903383255	-23.902193069458	-0.00555028254166245	0.00418994715437293	0.000293855206109583	0.00906006153672934
504	1.05778896808624	-2.79706931114197	-23.6424541473389	0.0100340843200684	-0.00587495695799589	0.00678734155371785	-0.00490093370899558
505	-1.53960561752319	-1.4983719587326	-23.902193069458	-0.00132951640989631	0.00483929552137852	0.000618529506027699	-0.00490093370899558
506	-0.890256941318512	-1.4983719587326	-23.3827152252197	0.000618529506027699	-0.00652430532500148	-0.00782300252467394	0.00516396993771195
507	-0.890256941318512	-1.4983719587326	-23.6424541473389	0.00354059832170606	-0.00652430532500148	-0.00587495695799589	-3.08191010844894e-05
508	0.408440291881561	-1.82304632663727	-23.707389831543	0.00548864435404539	0.00483929552137852	-0.00619963090866804	0.00191722682211548
509	-0.890256941318512	-1.4983719587326	-23.7723236083984	0.0162028968334198	-0.00490093370899558	-0.00100484199356288	-0.00360223650932312
510	-0.240908339619637	-0.199674710631371	-23.902193069458	-0.00555028254166245	0.00289124972186983	0.00126787810586393	-0.00684897974133492
511	-0.890256941318512	0.124999612569809	-23.8372592926025	0.00581331877037883	0.00191722682211548	0.00159255252219737	0.00483929552137852
512	-2.18895411491394	-0.52434903383255	-23.8372592926025	0.0113327819854021	0.00191722682211548	-0.00782300252467394	0.00289124972186983
513	-2.18895411491394	-0.52434903383255	-23.7723236083984	0.0149041991680861	0.00776136433705688	0.00418994715437293	0.00418994715437293
514	-1.53960561752319	-0.849023342132568	-23.7723236083984	-0.0182125810533762	-0.00100484199356288	-0.0026282137259841	0.000618529506027699
515	-0.890256941318512	-0.849023342132568	-23.9671287536621	-0.00425158534198999	0.00613799272105098	0.00159255252219737	0.00289124972186983
516	-0.240908339619637	0.449673920869827	-23.7723236083984	0.00613799272105098	-0.0026282137259841	-0.00100484199356288	0.00678734155371785
517	1.05778896808624	-1.4983719587326	-23.6424541473389	0.0162028968334198	-3.08191010844894e-05	-0.00490093370899558	0.00483929552137852
518	1.05778896808624	-1.4983719587326	-23.5775184631348	0.00613799272105098	0.00126787810586393	-0.00295288790948689	-0.00100484199356288
519	1.05778896808624	-1.82304632663727	-23.5125846862793	0.00678734155371785	0.00191722682211548	-0.0143164889886975	-0.00555028254166245
520	2.35648608207703	-1.82304632663727	-23.9671287536621	0.0301638916134834	-0.000680167751852423	-0.00879702530801296	-0.0026282137259841
521	-0.240908339619637	-0.52434903383255	-24.1619338989258	-0.0107450718060136	0.00386527273803949	-0.0195112787187099	0.00548864435404539
522	0.408440291881561	-0.52434903383255	-24.1619338989258	-0.0123684434220195	-0.00425158534198999	-0.0230826959013939	-0.000680167751852423
523	1.05778896808624	-1.17369759082794	-24.0969982147217	0.0126314787194133	0.00289124972186983	-0.00490093370899558	0.00159255252219737
524	1.70713758468628	-1.82304632663727	-23.3827152252197	-0.00555028254166245	0.00743668992072344	-0.0113944197073579	0.00483929552137852
525	0.408440291881561	-1.4983719587326	-23.3827152252197	0.00126787810586393	-0.0026282137259841	-3.08191010844894e-05	-0.00425158534198999
526	1.05778896808624	-0.52434903383255	-23.7723236083984	-0.00555028254166245	0.00289124972186983	0.012956153601408	-0.00327756232582033
527	-0.890256941318512	-1.4983719587326	-24.0320625305176	0.0158782228827477	-0.00295288790948689	0.0152288740500808	-0.00425158534198999
528	-0.890256941318512	-1.4983719587326	-23.902193069458	0.00289124972186983	-0.00555028254166245	0.0126314787194133	-0.00490093370899558
529	0.408440291881561	-1.82304632663727	-24.1619338989258	0.00548864435404539	-0.00522560812532902	0.00354059832170606	0.00613799272105098
530	-0.240908339619637	-1.17369759082794	-23.7723236083984	0.00256657530553639	-0.00749832857400179	-0.00619963090866804	-0.00457625929266214
531	1.05778896808624	-2.14772057533264	-23.3827152252197	-0.0120437685400248	-0.00619963090866804	-0.00522560812532902	-0.00684897974133492
532	1.05778896808624	-0.52434903383255	-23.7723236083984	0.0022419011220336	-0.00360223650932312	-0.00197886489331722	-0.00684897974133492
533	0.408440291881561	-1.4983719587326	-23.707389831543	-0.0204853005707264	0.00548864435404539	-0.00457625929266214	-0.00360223650932312
534	-1.53960561752319	-1.4983719587326	-23.7723236083984	0.00776136433705688	0.0106834331527352	0.00938473641872406	0.00126787810586393
535	-1.53960561752319	-1.82304632663727	-23.6424541473389	0.00321592413820326	0.00386527273803949	0.00418994715437293	0.0022419011220336
536	-2.18895411491394	-0.52434903383255	-23.9671287536621	0.00191722682211548	0.000943203864153475	-0.00490093370899558	-0.00197886489331722
537	-1.53960561752319	-1.82304632663727	-23.3827152252197	0.00289124972186983	-0.00132951640989631	-0.00749832857400179	0.00354059832170606
538	0.408440291881561	-1.17369759082794	-23.5125846862793	-0.0100957229733467	0.00646266713738441	-0.00425158534198999	-0.00132951640989631
539	-0.240908339619637	-0.849023342132568	-23.902193069458	-0.0156151866540313	0.00776136433705688	0.00321592413820326	0.00516396993771195
540	0.408440291881561	-1.82304632663727	-24.3567371368408	0.0269171483814716	-0.000680167751852423	-0.00327756232582033	-0.00230353930965066
541	-0.240908339619637	-0.52434903383255	-24.2268676757813	0.0158782228827477	0.00321592413820326	0.00776136433705688	-0.00490093370899558
542	-0.890256941318512	-0.199674710631371	-24.2268676757813	0.00646266713738441	0.00191722682211548	0.000618529506027699	0.00386527273803949
543	-0.890256941318512	-0.52434903383255	-23.8372592926025	0.00159255252219737	-0.00100484199356288	-0.00360223650932312	-0.00392691092565656
544	1.70713758468628	-1.17369759082794	-23.7723236083984	-0.00230353930965066	0.0022419011220336	0.000943203864153475	0.00354059832170606
545	-0.890256941318512	-0.52434903383255	-24.0969982147217	0.0149041991680861	-0.000355493422830477	-0.0110697457566857	-0.0026282137259841
546	-0.240908339619637	-0.52434903383255	-23.902193069458	0.0236704051494598	0.00678734155371785	0.00678734155371785	0.00126787810586393
547	1.05778896808624	-2.14772057533264	-23.6424541473389	-0.00392691092565656	0.00321592413820326	-0.00652430532500148	0.00418994715437293
548	0.408440291881561	-1.17369759082794	-23.707389831543	-0.00522560812532902	0.000293855206109583	-0.0110697457566857	0.00191722682211548
549	-0.240908339619637	-0.52434903383255	-23.7723236083984	0.00321592413820326	0.00516396993771195	0.00191722682211548	0.00191722682211548
550	-0.240908339619637	-0.199674710631371	-23.4476490020752	-0.0162645354866982	0.00548864435404539	0.000943203864153475	-0.00197886489331722
551	0.408440291881561	-1.17369759082794	-23.8372592926025	-0.00295288790948689	-0.00587495695799589	0.00418994715437293	-0.00425158534198999
552	0.408440291881561	-1.4983719587326	-24.0969982147217	0.00678734155371785	-0.00977104809135199	-0.00100484199356288	-0.00230353930965066
553	1.05778896808624	-2.4723949432373	-23.707389831543	0.000943203864153475	-0.00100484199356288	-0.00392691092565656	0.00354059832170606
554	-0.240908339619637	-1.17369759082794	-23.8372592926025	-0.00327756232582033	-0.00230353930965066	0.00321592413820326	-0.00230353930965066
555	1.05778896808624	-2.14772057533264	-23.4476490020752	0.00191722682211548	0.00483929552137852	0.000293855206109583	-0.00327756232582033
556	0.408440291881561	-0.52434903383255	-23.5775184631348	-0.0240567177534103	0.00289124972186983	0.00126787810586393	-0.00197886489331722
557	-0.890256941318512	0.124999612569809	-23.7723236083984	-0.00749832857400179	-0.00360223650932312	-0.00717365415766835	0.000618529506027699
558	0.408440291881561	-0.199674710631371	-23.9671287536621	-0.00619963090866804	0.00548864435404539	-0.00490093370899558	0.0022419011220336
559	-2.83830285072327	0.124999612569809	-24.4216728210449	-0.00100484199356288	-0.00165419070981443	-0.00100484199356288	-0.00132951640989631
560	-3.48765158653259	-0.849023342132568	-24.2918033599854	-3.08191010844894e-05	0.000293855206109583	-0.00360223650932312	0.00354059832170606
561	-2.18895411491394	0.124999612569809	-24.4216728210449	-0.0247060675173998	0.00191722682211548	-0.00717365415766835	-0.00555028254166245
562	-1.53960561752319	-1.4983719587326	-23.3827152252197	0.00776136433705688	-0.00522560812532902	-0.0143164889886975	0.00159255252219737
563	-0.890256941318512	-1.17369759082794	-23.4476490020752	-0.0221086721867323	0.00711201597005129	-0.00944637414067984	-0.0026282137259841
564	0.408440291881561	-0.52434903383255	-23.9671287536621	0.0022419011220336	0.00970941036939621	0.00613799272105098	0.00126787810586393
565	1.05778896808624	-0.52434903383255	-23.902193069458	0.0106834331527352	-0.00100484199356288	-0.00749832857400179	-0.00295288790948689
566	0.408440291881561	-1.17369759082794	-23.707389831543	-0.000680167751852423	0.00256657530553639	-0.00652430532500148	-0.0026282137259841
567	1.05778896808624	-1.4983719587326	-23.6424541473389	0.00906006153672934	0.00613799272105098	-0.00814767740666866	0.00516396993771195
568	0.408440291881561	-0.52434903383255	-23.6424541473389	0.00841071270406246	0.00776136433705688	-0.00749832857400179	0.00354059832170606
569	1.05778896808624	-1.82304632663727	-23.5125846862793	-0.00490093370899558	0.0022419011220336	-0.0175632312893867	-0.000355493422830477
570	1.70713758468628	-1.17369759082794	-23.9671287536621	0.0223717093467712	-0.00165419070981443	-0.0139918150380254	-0.00717365415766835
571	0.408440291881561	-0.199674710631371	-23.9671287536621	0.0175015944987535	-0.00295288790948689	-0.00879702530801296	0.00451462110504508
572	1.70713758468628	-1.4983719587326	-23.7723236083984	0.0168522447347641	0.00126787810586393	-0.0159398596733809	0.00321592413820326
573	1.05778896808624	-1.82304632663727	-23.707389831543	0.0022419011220336	0.000293855206109583	0.00289124972186983	-3.08191010844894e-05
574	0.408440291881561	-0.849023342132568	-23.902193069458	0.00711201597005129	0.00906006153672934	-0.00100484199356288	0.00970941036939621
575	0.408440291881561	-2.4723949432373	-23.3827152252197	0.01100810803473	0.000943203864153475	0.0022419011220336	-0.00392691092565656
576	1.70713758468628	-2.79706931114197	-23.707389831543	-0.000680167751852423	-0.00879702530801296	0.00289124972186983	-0.00457625929266214
577	-0.240908339619637	-1.4983719587326	-24.0969982147217	-0.00295288790948689	-0.00912170019000769	0.00354059832170606	0.00418994715437293
578	-0.240908339619637	-1.17369759082794	-23.9671287536621	0.00354059832170606	-0.00457625929266214	-0.00814767740666866	0.00418994715437293
579	-0.890256941318512	-0.52434903383255	-23.8372592926025	0.020423661917448	0.00159255252219737	0.0168522447347641	-0.00684897974133492
580	-0.890256941318512	-0.52434903383255	-23.8372592926025	-0.00782300252467394	-0.00165419070981443	0.00418994715437293	-0.00295288790948689
581	2.35648608207703	-1.4983719587326	-23.5775184631348	-0.0104203969240189	0.00289124972186983	-0.00230353930965066	0.000293855206109583
582	0.408440291881561	-1.17369759082794	-23.4476490020752	0.0162028968334198	-0.000680167751852423	0.00418994715437293	-0.00100484199356288
583	-1.53960561752319	-0.52434903383255	-23.9671287536621	-0.00944637414067984	0.00581331877037883	-0.00522560812532902	-0.000355493422830477
584	-2.18895411491394	-1.4983719587326	-23.707389831543	0.01100810803473	0.00516396993771195	0.00256657530553639	0.00256657530553639
585	-1.53960561752319	-0.52434903383255	-23.902193069458	-0.00977104809135199	0.00321592413820326	-0.00749832857400179	0.00613799272105098
586	-0.890256941318512	0.124999612569809	-23.8372592926025	-0.0136671401560307	0.000293855206109583	-0.00652430532500148	0.00386527273803949
587	-0.890256941318512	-1.82304632663727	-23.5125846862793	0.00581331877037883	0.000618529506027699	-0.00392691092565656	0.00808603875339031
588	1.05778896808624	-1.17369759082794	-23.3827152252197	0.00548864435404539	0.00483929552137852	-0.0107450718060136	-0.0100957229733467
589	-0.890256941318512	-0.52434903383255	-23.6424541473389	-0.00717365415766835	0.00483929552137852	0.00354059832170606	-0.00165419070981443
590	-0.240908339619637	-0.52434903383255	-24.1619338989258	0.00548864435404539	0.00289124972186983	-0.00132951640989631	0.000293855206109583
591	1.05778896808624	-0.52434903383255	-24.3567371368408	0.0022419011220336	0.00256657530553639	0.000943203864153475	-0.00327756232582033
592	1.05778896808624	-1.4983719587326	-23.8372592926025	0.00613799272105098	0.00159255252219737	-3.08191010844894e-05	0.00906006153672934
593	0.408440291881561	-0.199674710631371	-23.8372592926025	-0.0172385573387146	0.000943203864153475	0.00126787810586393	-3.08191010844894e-05
594	1.70713758468628	-1.82304632663727	-23.3827152252197	0.00808603875339031	-0.000355493422830477	-3.08191010844894e-05	-3.08191010844894e-05
595	-0.890256941318512	0.124999612569809	-23.902193069458	0.01100810803473	-0.00165419070981443	-0.00490093370899558	-0.00327756232582033
596	2.35648608207703	-1.82304632663727	-23.707389831543	0.00776136433705688	0.00386527273803949	-0.00295288790948689	-0.00392691092565656
597	1.70713758468628	-2.14772057533264	-24.1619338989258	0.00873538758605719	-0.0026282137259841	-0.0136671401560307	-0.00360223650932312
598	1.70713758468628	-1.4983719587326	-24.3567371368408	-0.00684897974133492	-0.00425158534198999	0.00289124972186983	0.000293855206109583
599	1.70713758468628	-2.14772057533264	-23.7723236083984	0.000618529506027699	-0.0107450718060136	0.00159255252219737	0.000293855206109583
600	0.408440291881561	-2.14772057533264	-23.4476490020752	0.00126787810586393	-0.00165419070981443	0.00711201597005129	-0.00749832857400179
601	2.35648608207703	-2.14772057533264	-23.4476490020752	-0.0165892094373703	-0.00295288790948689	-0.00457625929266214	0.00126787810586393
602	-2.18895411491394	-0.849023342132568	-23.7723236083984	-0.0113944197073579	0.00386527273803949	0.00711201597005129	-0.00197886489331722
603	-0.240908339619637	-0.52434903383255	-23.902193069458	-0.00100484199356288	0.00613799272105098	-0.00749832857400179	0.00321592413820326
604	-0.240908339619637	-1.4983719587326	-23.5775184631348	-0.00197886489331722	0.00613799272105098	0.00483929552137852	-0.000355493422830477
605	-1.53960561752319	-0.849023342132568	-23.902193069458	-0.0230826959013939	0.0022419011220336	-0.00782300252467394	0.000943203864153475
606	-2.83830285072327	-0.849023342132568	-23.707389831543	0.00516396993771195	0.00159255252219737	-0.0026282137259841	-0.00295288790948689
607	-2.18895411491394	-0.52434903383255	-23.3827152252197	-0.0107450718060136	0.00483929552137852	-0.00392691092565656	0.00516396993771195
608	-0.890256941318512	-0.199674710631371	-23.902193069458	-0.000680167751852423	0.00321592413820326	0.00581331877037883	-0.00327756232582033
609	-0.240908339619637	-0.199674710631371	-24.0320625305176	0.00906006153672934	0.00776136433705688	-3.08191010844894e-05	0.00386527273803949
610	1.05778896808624	-0.849023342132568	-23.9671287536621	-0.000355493422830477	0.00873538758605719	-0.00619963090866804	-0.00230353930965066
611	1.05778896808624	-0.849023342132568	-23.7723236083984	-0.00197886489331722	-0.00392691092565656	-0.00230353930965066	-0.00522560812532902
612	0.408440291881561	-0.52434903383255	-23.7723236083984	-0.00782300252467394	0.00126787810586393	-0.00360223650932312	-0.00230353930965066
613	-0.890256941318512	-0.199674710631371	-23.7723236083984	-0.00522560812532902	0.00126787810586393	-0.00652430532500148	-0.00197886489331722
614	2.35648608207703	-1.4983719587326	-23.7723236083984	0.00159255252219737	0.00321592413820326	0.00451462110504508	-0.00132951640989631
615	-0.890256941318512	-0.52434903383255	-24.2918033599854	0.0022419011220336	-0.000355493422830477	-0.00717365415766835	-0.00392691092565656
616	-0.240908339619637	-0.849023342132568	-23.8372592926025	-0.00652430532500148	0.000618529506027699	-0.00100484199356288	-0.00717365415766835
617	0.408440291881561	-1.4983719587326	-23.5775184631348	-0.00327756232582033	-0.00132951640989631	0.000618529506027699	0.00256657530553639
618	1.05778896808624	-1.17369759082794	-23.6424541473389	0.00906006153672934	0.00418994715437293	-0.00749832857400179	-0.00360223650932312
619	1.70713758468628	-2.79706931114197	-23.5125846862793	0.00289124972186983	0.0022419011220336	0.0022419011220336	0.000943203864153475
620	1.05778896808624	-2.4723949432373	-23.4476490020752	0.00808603875339031	-0.00327756232582033	-3.08191010844894e-05	-0.00717365415766835
621	-0.240908339619637	-2.14772057533264	-23.707389831543	0.011982130818069	-0.00587495695799589	-0.000355493422830477	-0.00100484199356288
622	1.05778896808624	-0.849023342132568	-23.9671287536621	0.0136055024340749	-0.00522560812532902	0.00321592413820326	0.000293855206109583
623	1.70713758468628	-1.4983719587326	-23.707389831543	-0.00814767740666866	-0.00197886489331722	-0.00132951640989631	0.00256657530553639
624	-0.890256941318512	-1.17369759082794	-23.707389831543	0.00289124972186983	0.01100810803473	-0.00295288790948689	-0.000355493422830477
625	0.408440291881561	-1.17369759082794	-23.5775184631348	0.000943203864153475	0.01100810803473	0.000618529506027699	0.00191722682211548
626	0.408440291881561	-0.52434903383255	-23.6424541473389	-0.0026282137259841	0.00354059832170606	-0.00360223650932312	0.00321592413820326
627	-2.18895411491394	-0.52434903383255	-23.902193069458	-0.00944637414067984	0.00159255252219737	0.000943203864153475	0.00418994715437293
628	-2.83830285072327	-0.199674710631371	-24.0320625305176	0.011982130818069	0.000943203864153475	-0.00425158534198999	0.00159255252219737
629	-2.83830285072327	-0.52434903383255	-23.902193069458	-0.00197886489331722	0.00418994715437293	-0.00165419070981443	0.000618529506027699
630	0.408440291881561	-0.199674710631371	-23.707389831543	-0.0159398596733809	0.00159255252219737	0.00191722682211548	-0.00392691092565656
631	0.408440291881561	-1.17369759082794	-23.6424541473389	-0.00652430532500148	-0.00425158534198999	-0.0120437685400248	-0.00522560812532902
632	-0.240908339619637	-0.52434903383255	-23.5775184631348	0.0022419011220336	0.00256657530553639	-0.00782300252467394	0.00289124972186983
633	1.70713758468628	-1.17369759082794	-23.7723236083984	-0.00425158534198999	0.00678734155371785	0.000293855206109583	0.000618529506027699
634	-0.890256941318512	-1.17369759082794	-24.0320625305176	-0.00977104809135199	0.00711201597005129	-0.00132951640989631	0.00906006153672934
635	1.70713758468628	-1.82304632663727	-24.0969982147217	0.0243197549134493	0.000293855206109583	-0.00749832857400179	0.00289124972186983
636	1.05778896808624	0.124999612569809	-24.1619338989258	0.000618529506027699	0.00354059832170606	-0.00230353930965066	-0.00425158534198999
637	0.408440291881561	-1.17369759082794	-24.3567371368408	-0.00879702530801296	0.00613799272105098	-0.0110697457566857	0.000943203864153475
638	1.05778896808624	-1.4983719587326	-23.5125846862793	0.00451462110504508	-0.000355493422830477	-0.00165419070981443	-0.00100484199356288
639	1.05778896808624	-2.14772057533264	-23.3177795410156	-0.0136671401560307	0.0022419011220336	0.00159255252219737	0.00256657530553639
640	0.408440291881561	-0.52434903383255	-23.6424541473389	0.00386527273803949	0.000618529506027699	-0.00652430532500148	0.00191722682211548
641	-0.890256941318512	-1.4983719587326	-23.9671287536621	-0.00814767740666866	-0.0026282137259841	0.000293855206109583	0.00126787810586393
642	0.408440291881561	-1.82304632663727	-24.0320625305176	0.0168522447347641	-0.0133424662053585	-0.00327756232582033	0.00386527273803949
643	0.408440291881561	-2.79706931114197	-23.6424541473389	-0.00782300252467394	-0.00132951640989631	-0.000680167751852423	0.000618529506027699
644	0.408440291881561	-1.17369759082794	-23.902193069458	-0.00977104809135199	0.00678734155371785	0.00613799272105098	0.00581331877037883
645	1.05778896808624	-1.17369759082794	-23.2528457641602	0.00678734155371785	0.00418994715437293	-0.00490093370899558	-0.00684897974133492
646	1.05778896808624	-1.4983719587326	-23.5775184631348	-0.00457625929266214	0.00126787810586393	0.00451462110504508	-0.00100484199356288
647	1.05778896808624	-0.52434903383255	-24.0969982147217	-0.00197886489331722	0.00191722682211548	-0.0113944197073579	-0.00230353930965066
648	0.408440291881561	-0.52434903383255	-23.7723236083984	-0.00652430532500148	0.00321592413820326	-0.0104203969240189	0.00159255252219737
649	-0.890256941318512	-1.17369759082794	-23.8372592926025	-0.00814767740666866	-0.00100484199356288	-0.00522560812532902	-0.00360223650932312
650	-0.240908339619637	-1.4983719587326	-23.3177795410156	-0.00165419070981443	0.00743668992072344	-0.00522560812532902	0.000293855206109583
651	-2.18895411491394	-1.4983719587326	-23.4476490020752	-0.00619963090866804	-0.00295288790948689	-0.0120437685400248	-0.000680167751852423
652	-0.240908339619637	-1.4983719587326	-23.5125846862793	-0.00392691092565656	-0.00197886489331722	-0.0191866029053926	0.00678734155371785
653	3.00583481788635	-1.4983719587326	-23.7723236083984	-0.0107450718060136	-3.08191010844894e-05	-0.0185372550040483	-3.08191010844894e-05
654	0.408440291881561	-0.199674710631371	-24.0320625305176	0.00126787810586393	0.00841071270406246	-0.00132951640989631	0.00483929552137852
655	3.00583481788635	-1.82304632663727	-23.707389831543	-0.00749832857400179	0.00646266713738441	-0.00912170019000769	-0.00197886489331722
656	0.408440291881561	-0.52434903383255	-24.1619338989258	0.0113327819854021	-0.00555028254166245	-0.00749832857400179	-0.00847235135734081
657	-0.240908339619637	-0.52434903383255	-24.0320625305176	0.00646266713738441	-0.00360223650932312	-0.00619963090866804	-0.00457625929266214
658	0.408440291881561	-0.199674710631371	-23.8372592926025	0.00548864435404539	0.00516396993771195	0.00906006153672934	-0.000355493422830477
659	-0.240908339619637	-0.849023342132568	-23.9671287536621	0.00451462110504508	0.00386527273803949	0.0200989879667759	0.00483929552137852
660	0.408440291881561	-0.849023342132568	-23.9671287536621	0.00711201597005129	0.00256657530553639	0.020423661917448	-0.0026282137259841
661	-0.890256941318512	-0.849023342132568	-23.9671287536621	0.000943203864153475	0.00289124972186983	0.0145795252174139	0.00289124972186983
662	1.70713758468628	-2.14772057533264	-23.7723236083984	-0.00555028254166245	0.000618529506027699	0.00808603875339031	0.00289124972186983
663	-0.240908339619637	-0.52434903383255	-23.707389831543	-0.00879702530801296	-0.00522560812532902	-0.00360223650932312	0.000293855206109583
664	1.70713758468628	-2.4723949432373	-23.5775184631348	0.00906006153672934	-0.00717365415766835	0.00483929552137852	0.0113327819854021
665	-0.240908339619637	-1.4983719587326	-23.8372592926025	0.0301638916134834	-0.0149658378213644	-0.0026282137259841	-0.0110697457566857
666	-0.240908339619637	-2.14772057533264	-23.5775184631348	0.00970941036939621	-0.00587495695799589	0.00289124972186983	-0.00619963090866804
667	1.05778896808624	-1.17369759082794	-23.707389831543	-0.00684897974133492	-0.00295288790948689	0.000293855206109583	-0.00132951640989631
668	0.408440291881561	-1.4983719587326	-23.5775184631348	0.00938473641872406	0.00776136433705688	0.000943203864153475	-0.00197886489331722
669	1.70713758468628	-1.4983719587326	-23.6424541473389	0.00613799272105098	-0.000355493422830477	0.0113327819854021	0.00354059832170606
670	-1.53960561752319	-0.199674710631371	-23.6424541473389	0.00678734155371785	0.00548864435404539	0.00743668992072344	0.00191722682211548
671	-2.83830285072327	-0.52434903383255	-23.5775184631348	-0.00132951640989631	-0.00165419070981443	0.00256657530553639	-0.00197886489331722
672	-2.83830285072327	-0.849023342132568	-23.902193069458	-0.00392691092565656	0.00516396993771195	-0.00100484199356288	0.00678734155371785
673	-2.18895411491394	-0.52434903383255	-23.707389831543	-0.00847235135734081	0.00581331877037883	-0.00879702530801296	-0.000680167751852423
674	-1.53960561752319	-0.199674710631371	-23.9671287536621	-0.0100957229733467	-0.00327756232582033	0.000943203864153475	-3.08191010844894e-05
675	-1.53960561752319	-1.17369759082794	-23.5775184631348	0.00159255252219737	0.000943203864153475	0.00613799272105098	0.000618529506027699
676	1.05778896808624	-1.4983719587326	-23.6424541473389	0.00938473641872406	0.0022419011220336	-0.00295288790948689	-0.00457625929266214
677	-0.890256941318512	-0.199674710631371	-23.707389831543	0.0220470335334539	0.00159255252219737	-0.00165419070981443	0.0022419011220336
678	0.408440291881561	-0.52434903383255	-24.2268676757813	0.00841071270406246	0.00321592413820326	-0.00132951640989631	-0.000355493422830477
679	-0.240908339619637	-0.52434903383255	-24.2268676757813	-0.00425158534198999	-0.00100484199356288	-0.00782300252467394	0.00159255252219737
680	1.05778896808624	-0.199674710631371	-24.1619338989258	0.00743668992072344	0.00386527273803949	-0.00295288790948689	-0.00684897974133492
681	-0.240908339619637	-0.199674710631371	-23.9671287536621	-0.0117190945893526	-0.00490093370899558	-0.00197886489331722	-0.00847235135734081
682	1.05778896808624	-1.4983719587326	-23.707389831543	-0.0146411629393697	0.0022419011220336	-0.00814767740666866	0.00386527273803949
683	1.05778896808624	-0.849023342132568	-23.707389831543	-0.00327756232582033	0.00711201597005129	-0.0126931173726916	-0.00165419070981443
684	-0.240908339619637	-1.4983719587326	-23.3827152252197	0.00678734155371785	0.00159255252219737	0.00386527273803949	0.00776136433705688
685	1.70713758468628	-2.4723949432373	-23.707389831543	0.0142548503354192	-0.00100484199356288	0.00354059832170606	-0.00684897974133492
686	0.408440291881561	-2.4723949432373	-23.7723236083984	0.0116574559360743	-0.0100957229733467	0.00483929552137852	-0.000355493422830477
687	1.70713758468628	-2.4723949432373	-23.902193069458	0.00256657530553639	-0.0139918150380254	-0.00360223650932312	0.000943203864153475
688	1.05778896808624	-2.14772057533264	-23.707389831543	-0.0117190945893526	0.00159255252219737	0.00516396993771195	0.000293855206109583
689	3.00583481788635	-1.4983719587326	-23.4476490020752	-0.00782300252467394	0.000943203864153475	-0.00425158534198999	0.00581331877037883
690	-1.53960561752319	-0.52434903383255	-23.5125846862793	0.00289124972186983	0.00613799272105098	0.0022419011220336	-0.00717365415766835
691	-0.240908339619637	-1.82304632663727	-23.707389831543	-0.00749832857400179	0.00159255252219737	-0.0152905117720366	-0.00165419070981443
692	-0.240908339619637	-1.17369759082794	-23.707389831543	-0.00392691092565656	-0.00425158534198999	0.000943203864153475	-0.00132951640989631
693	-3.48765158653259	-0.199674710631371	-23.902193069458	-0.00684897974133492	0.00451462110504508	-0.00360223650932312	0.00613799272105098
694	-0.890256941318512	-1.17369759082794	-23.6424541473389	-0.00425158534198999	0.000618529506027699	-0.00847235135734081	0.000293855206109583
695	-0.890256941318512	-0.849023342132568	-23.7723236083984	0.00159255252219737	0.00613799272105098	-0.00360223650932312	0.00581331877037883
696	1.70713758468628	-1.4983719587326	-23.3827152252197	-0.000680167751852423	-0.00295288790948689	-0.00100484199356288	-0.00295288790948689
697	1.05778896808624	-1.17369759082794	-23.7723236083984	0.000943203864153475	-0.00230353930965066	-0.00392691092565656	0.00451462110504508
698	2.35648608207703	-1.17369759082794	-23.8372592926025	0.0123068047687411	0.00289124972186983	-0.00392691092565656	0.00386527273803949
699	0.408440291881561	-0.849023342132568	-24.0320625305176	-0.00230353930965066	0.00256657530553639	-0.000355493422830477	0.00126787810586393
700	1.05778896808624	-1.4983719587326	-24.2918033599854	0.00159255252219737	0.00613799272105098	0.00289124972186983	0.00191722682211548
701	-0.240908339619637	-0.849023342132568	-23.7723236083984	-0.0026282137259841	-0.00165419070981443	-0.00944637414067984	-0.00197886489331722
702	0.408440291881561	0.124999612569809	-23.6424541473389	-0.0110697457566857	-0.000680167751852423	-0.00165419070981443	-0.000680167751852423
703	-1.53960561752319	-0.52434903383255	-23.9671287536621	-0.00619963090866804	0.0022419011220336	-0.0026282137259841	-3.08191010844894e-05
704	0.408440291881561	-1.4983719587326	-23.7723236083984	-0.00197886489331722	0.00841071270406246	0.00841071270406246	0.000293855206109583
705	2.35648608207703	-0.52434903383255	-23.902193069458	0.0113327819854021	0.0022419011220336	-0.00717365415766835	-0.00327756232582033
706	-0.890256941318512	-0.52434903383255	-23.8372592926025	-0.0165892094373703	-0.00392691092565656	-0.00555028254166245	0.011982130818069
707	0.408440291881561	-2.4723949432373	-23.6424541473389	0.00970941036939621	-0.00327756232582033	-0.00912170019000769	0.00581331877037883
708	2.35648608207703	-2.4723949432373	-23.3827152252197	-0.0026282137259841	-0.00295288790948689	-0.00100484199356288	0.00191722682211548
709	1.70713758468628	-2.79706931114197	-23.3827152252197	0.00906006153672934	-0.00327756232582033	-0.00132951640989631	-0.00197886489331722
710	-0.240908339619637	-0.849023342132568	-24.0320625305176	-0.00425158534198999	0.000293855206109583	-0.00100484199356288	-0.000355493422830477
711	-1.53960561752319	-0.849023342132568	-23.9671287536621	-0.00425158534198999	-0.000355493422830477	-0.00360223650932312	-0.00522560812532902
712	-0.890256941318512	-0.52434903383255	-23.902193069458	0.00451462110504508	-0.00652430532500148	-0.000680167751852423	0.00548864435404539
713	-0.890256941318512	0.124999612569809	-23.9671287536621	0.0103587592020631	0.00321592413820326	-0.00944637414067984	0.00743668992072344
714	1.05778896808624	-1.82304632663727	-23.5775184631348	-0.0282774847000837	0.00321592413820326	-0.00132951640989631	0.00581331877037883
715	-0.240908339619637	-0.199674710631371	-23.707389831543	0.0142548503354192	0.00548864435404539	0.00126787810586393	-0.00457625929266214
716	-2.18895411491394	-0.849023342132568	-23.902193069458	-0.00197886489331722	0.00289124972186983	-0.00977104809135199	0.00354059832170606
717	-1.53960561752319	-1.17369759082794	-23.8372592926025	-0.0159398596733809	0.00126787810586393	-0.000680167751852423	-0.00132951640989631
718	1.70713758468628	-1.17369759082794	-23.707389831543	-0.00457625929266214	0.00354059832170606	-0.0123684434220195	0.00678734155371785
719	1.05778896808624	-1.4983719587326	-23.5775184631348	-0.00197886489331722	0.00646266713738441	0.00548864435404539	-0.00490093370899558
720	0.408440291881561	-0.52434903383255	-23.4476490020752	0.00289124972186983	0.00289124972186983	-0.00652430532500148	0.00159255252219737
721	-0.890256941318512	-0.52434903383255	-23.5775184631348	0.0210730116814375	0.00321592413820326	-0.00197886489331722	-0.00555028254166245
722	-0.890256941318512	-0.199674710631371	-23.9671287536621	-0.0110697457566857	0.00321592413820326	-0.00782300252467394	0.00581331877037883
723	1.70713758468628	-1.4983719587326	-24.0320625305176	0.00191722682211548	0.00354059832170606	0.000618529506027699	0.00548864435404539
724	-0.240908339619637	-0.199674710631371	-24.0320625305176	0.0100340843200684	0.00354059832170606	0.00289124972186983	-0.00879702530801296
725	2.35648608207703	-1.4983719587326	-23.902193069458	0.01100810803473	0.00354059832170606	-0.0113944197073579	0.00354059832170606
726	0.408440291881561	-0.199674710631371	-23.8372592926025	0.00581331877037883	-0.000355493422830477	-0.00587495695799589	-0.00230353930965066
727	1.05778896808624	-0.52434903383255	-23.707389831543	0.0113327819854021	-0.00100484199356288	-0.00879702530801296	0.00418994715437293
728	-0.240908339619637	-0.849023342132568	-23.707389831543	0.00646266713738441	0.00418994715437293	-0.00360223650932312	-0.000355493422830477
729	-0.240908339619637	-0.849023342132568	-23.902193069458	-0.00782300252467394	-0.00295288790948689	-0.0104203969240189	-0.00457625929266214
730	0.408440291881561	-1.4983719587326	-24.0320625305176	0.000618529506027699	-0.00230353930965066	-0.00327756232582033	-0.00522560812532902
731	1.05778896808624	-2.4723949432373	-23.7723236083984	0.00418994715437293	-0.00165419070981443	-0.00879702530801296	-0.00847235135734081
732	1.70713758468628	-2.4723949432373	-23.8372592926025	0.0197743140161037	-0.00197886489331722	-0.00879702530801296	0.0022419011220336
733	1.05778896808624	-1.4983719587326	-23.5125846862793	-0.00100484199356288	0.00354059832170606	0.00256657530553639	-0.00295288790948689
734	-0.890256941318512	-0.849023342132568	-23.5775184631348	0.00613799272105098	0.00159255252219737	-0.00100484199356288	0.00386527273803949
735	1.05778896808624	-1.4983719587326	-23.707389831543	-0.00457625929266214	0.00581331877037883	0.000618529506027699	-0.00684897974133492
736	-0.240908339619637	-0.849023342132568	-23.902193069458	0.00873538758605719	-0.00295288790948689	0.000618529506027699	-0.00392691092565656
737	-2.83830285072327	-0.52434903383255	-24.4866065979004	-0.00619963090866804	-0.00165419070981443	0.00483929552137852	-0.00522560812532902
738	-3.48765158653259	-0.199674710631371	-23.902193069458	-0.00879702530801296	-0.00100484199356288	0.00191722682211548	0.0022419011220336
739	-2.83830285072327	-0.52434903383255	-23.8372592926025	-0.00230353930965066	0.00418994715437293	0.00386527273803949	-0.00197886489331722
740	-0.240908339619637	-0.52434903383255	-23.707389831543	0.0113327819854021	0.00906006153672934	-0.00522560812532902	-0.00165419070981443
741	2.35648608207703	-1.82304632663727	-23.707389831543	-0.0156151866540313	-0.00392691092565656	-0.00327756232582033	-0.00457625929266214
742	1.70713758468628	-1.4983719587326	-23.7723236083984	-0.00717365415766835	-0.00100484199356288	0.000293855206109583	-0.00425158534198999
743	2.35648608207703	-1.82304632663727	-23.707389831543	-0.0110697457566857	0.00289124972186983	-0.00944637414067984	-0.00555028254166245
744	-0.890256941318512	0.449673920869827	-23.9671287536621	0.011982130818069	0.00451462110504508	-0.00132951640989631	-0.000680167751852423
745	1.05778896808624	-1.17369759082794	-23.8372592926025	-0.000355493422830477	0.00776136433705688	-0.00555028254166245	-0.00165419070981443
746	1.05778896808624	-1.4983719587326	-23.6424541473389	0.01100810803473	0.00191722682211548	-0.00944637414067984	-0.00425158534198999
747	1.70713758468628	-0.849023342132568	-23.707389831543	-0.0152905117720366	-0.00327756232582033	-0.00490093370899558	0.0022419011220336
748	-0.240908339619637	-0.52434903383255	-24.0969982147217	0.00159255252219737	0.00126787810586393	0.00418994715437293	-0.00360223650932312
749	1.05778896808624	-0.52434903383255	-24.0320625305176	-0.00587495695799589	0.00613799272105098	0.00678734155371785	0.00126787810586393
750	1.70713758468628	-1.82304632663727	-23.707389831543	-0.0146411629393697	0.000943203864153475	-0.00295288790948689	0.000943203864153475
751	2.35648608207703	-2.14772057533264	-23.6424541473389	0.00808603875339031	-0.00230353930965066	0.000293855206109583	-0.00457625929266214
752	1.70713758468628	-2.4723949432373	-23.5125846862793	-0.00652430532500148	-0.0117190945893526	-0.0123684434220195	-0.00327756232582033
753	1.05778896808624	-2.79706931114197	-23.4476490020752	-0.00295288790948689	-3.08191010844894e-05	-0.00132951640989631	0.000943203864153475
754	-0.890256941318512	-1.4983719587326	-23.902193069458	0.00581331877037883	-0.00490093370899558	0.00516396993771195	0.00548864435404539
755	-0.240908339619637	-1.17369759082794	-23.8372592926025	0.0022419011220336	0.00451462110504508	0.00386527273803949	-0.00425158534198999
756	1.70713758468628	-1.4983719587326	-23.707389831543	0.0191249661147594	0.000618529506027699	-0.00132951640989631	-0.00684897974133492
757	-0.240908339619637	-0.52434903383255	-23.8372592926025	-0.0130177913233638	-0.00360223650932312	-0.00327756232582033	-0.0026282137259841
758	-1.53960561752319	-0.199674710631371	-23.7723236083984	0.00743668992072344	0.0158782228827477	-0.00619963090866804	0.00646266713738441
759	-0.890256941318512	-0.52434903383255	-23.707389831543	-0.0195112787187099	-0.00327756232582033	-0.00425158534198999	-0.00132951640989631
760	-1.53960561752319	-0.849023342132568	-23.8372592926025	-0.00587495695799589	-0.00230353930965066	0.00483929552137852	0.00126787810586393
761	-0.890256941318512	-1.4983719587326	-23.7723236083984	0.0213976856321096	0.00256657530553639	-0.00327756232582033	-0.00197886489331722
762	-0.890256941318512	-1.17369759082794	-23.707389831543	-0.00522560812532902	-0.00749832857400179	0.0022419011220336	-0.000680167751852423
763	-0.890256941318512	-0.849023342132568	-23.902193069458	0.0116574559360743	0.0113327819854021	-0.00197886489331722	0.00159255252219737
764	1.05778896808624	-1.17369759082794	-23.7723236083984	0.00548864435404539	0.00354059832170606	0.00906006153672934	-0.00230353930965066
765	-0.240908339619637	-0.849023342132568	-23.5775184631348	-3.08191010844894e-05	-0.000355493422830477	0.00159255252219737	0.00581331877037883
766	-0.240908339619637	-1.4983719587326	-23.6424541473389	-0.0126931173726916	-0.00490093370899558	-0.00327756232582033	-0.00587495695799589
767	1.05778896808624	-1.4983719587326	-23.9671287536621	-0.00977104809135199	-0.0026282137259841	-0.00587495695799589	0.00354059832170606
768	3.00583481788635	-1.17369759082794	-23.9671287536621	-0.00360223650932312	0.00678734155371785	-3.08191010844894e-05	0.00191722682211548
769	1.05778896808624	-1.4983719587326	-23.7723236083984	-0.00684897974133492	0.00841071270406246	-0.00522560812532902	0.00256657530553639
770	0.408440291881561	-0.849023342132568	-23.6424541473389	0.00126787810586393	-0.000355493422830477	-0.00587495695799589	0.00451462110504508
771	-0.890256941318512	-0.199674710631371	-23.8372592926025	0.0158782228827477	-0.00132951640989631	0.00646266713738441	-0.00619963090866804
772	-0.890256941318512	-0.849023342132568	-23.4476490020752	0.0285405199974775	-0.00295288790948689	-0.0104203969240189	0.00516396993771195
773	-0.240908339619637	-0.849023342132568	-24.0320625305176	0.00256657530553639	0.00418994715437293	-3.08191010844894e-05	0.00126787810586393
774	1.05778896808624	-2.14772057533264	-23.7723236083984	0.0106834331527352	-0.00100484199356288	0.00483929552137852	-0.000680167751852423
775	-0.890256941318512	-1.4983719587326	-24.0320625305176	-0.00457625929266214	-0.00749832857400179	0.00516396993771195	-0.00392691092565656
776	1.05778896808624	-2.79706931114197	-23.6424541473389	-0.00490093370899558	-0.0110697457566857	0.00678734155371785	0.00321592413820326
777	2.35648608207703	-2.79706931114197	-23.4476490020752	0.0022419011220336	-0.00392691092565656	-0.0126931173726916	-0.00555028254166245
778	0.408440291881561	-0.849023342132568	-23.5775184631348	0.00354059832170606	-0.00230353930965066	0.00191722682211548	0.00256657530553639
779	0.408440291881561	-0.199674710631371	-23.902193069458	-0.00977104809135199	0.000293855206109583	-0.00457625929266214	0.00386527273803949
780	0.408440291881561	-0.52434903383255	-24.0320625305176	-0.00392691092565656	0.00548864435404539	0.00321592413820326	-0.00392691092565656
781	1.05778896808624	-1.4983719587326	-23.6424541473389	0.000293855206109583	-0.000680167751852423	-0.00132951640989631	0.000943203864153475
782	-1.53960561752319	-0.849023342132568	-23.7723236083984	-0.00619963090866804	0.000618529506027699	-0.00619963090866804	-0.000355493422830477
783	-0.240908339619637	-1.82304632663727	-23.5125846862793	0.013930176384747	0.00354059832170606	-0.000680167751852423	-0.00132951640989631
784	-2.18895411491394	-0.52434903383255	-23.6424541473389	-0.0104203969240189	0.000943203864153475	-0.00295288790948689	0.00451462110504508
785	-0.890256941318512	-1.17369759082794	-23.6424541473389	0.00646266713738441	0.00678734155371785	-0.0172385573387146	0.00289124972186983
786	1.70713758468628	-1.4983719587326	-23.7723236083984	0.00483929552137852	0.00808603875339031	-0.0182125810533762	-0.000355493422830477
787	1.05778896808624	-1.4983719587326	-23.707389831543	-0.00717365415766835	0.00841071270406246	-0.0273034609854221	0.00126787810586393
788	1.70713758468628	-1.4983719587326	-23.707389831543	0.0022419011220336	0.00678734155371785	-0.0117190945893526	0.00126787810586393
789	1.70713758468628	-1.17369759082794	-23.707389831543	-0.00165419070981443	0.000943203864153475	-0.00619963090866804	-0.00360223650932312
790	-0.240908339619637	-1.17369759082794	-24.0320625305176	0.01100810803473	0.00581331877037883	-0.0026282137259841	-0.000355493422830477
791	-0.890256941318512	-0.199674710631371	-23.9671287536621	0.00743668992072344	0.011982130818069	-3.08191010844894e-05	-0.00327756232582033
792	-0.240908339619637	-0.52434903383255	-24.1619338989258	-0.00165419070981443	-0.00132951640989631	0.00321592413820326	0.00191722682211548
793	0.408440291881561	-0.52434903383255	-24.2268676757813	0.00159255252219737	0.000943203864153475	0.012956153601408	0.00256657530553639
794	1.05778896808624	-1.4983719587326	-23.8372592926025	0.00191722682211548	0.00159255252219737	0.0106834331527352	0.00354059832170606
795	-0.240908339619637	-0.52434903383255	-23.7723236083984	-0.00100484199356288	0.00321592413820326	0.00191722682211548	-0.00684897974133492
796	1.05778896808624	-1.4983719587326	-23.5775184631348	0.00873538758605719	-0.00392691092565656	0.00354059832170606	-0.00327756232582033
797	1.70713758468628	-2.14772057533264	-23.6424541473389	-0.00522560812532902	-0.00522560812532902	-0.0110697457566857	0.00613799272105098
798	-0.890256941318512	-1.17369759082794	-24.0320625305176	0.00646266713738441	-0.0026282137259841	0.00776136433705688	0.00289124972186983
799	-0.240908339619637	-1.82304632663727	-23.902193069458	0.00321592413820326	-0.00522560812532902	-0.00230353930965066	-0.0026282137259841
800	0.408440291881561	-1.4983719587326	-23.902193069458	0.00841071270406246	-0.00327756232582033	0.000943203864153475	-0.00619963090866804
801	-0.240908339619637	-1.4983719587326	-23.8372592926025	0.0022419011220336	-0.00717365415766835	0.00581331877037883	-0.00425158534198999
802	2.35648608207703	-2.14772057533264	-23.4476490020752	-0.00457625929266214	-0.00197886489331722	-0.00360223650932312	0.00483929552137852
803	1.05778896808624	-1.4983719587326	-23.3177795410156	0.00386527273803949	0.00743668992072344	-0.00295288790948689	0.0022419011220336
804	0.408440291881561	-0.849023342132568	-23.9671287536621	-0.00392691092565656	0.00418994715437293	0.000618529506027699	0.00451462110504508
805	-1.53960561752319	-0.199674710631371	-24.0320625305176	0.0149041991680861	0.00548864435404539	-0.00132951640989631	0.00646266713738441
806	-2.18895411491394	-1.17369759082794	-23.8372592926025	0.00289124972186983	0.00776136433705688	0.00354059832170606	-3.08191010844894e-05
807	-3.48765158653259	-0.849023342132568	-23.707389831543	0.000618529506027699	0.000293855206109583	-0.00230353930965066	0.00159255252219737
808	-3.48765158653259	-0.52434903383255	-23.707389831543	-0.0182125810533762	0.00841071270406246	0.00289124972186983	0.00354059832170606
809	-1.53960561752319	-0.199674710631371	-23.6424541473389	0.00418994715437293	-0.00425158534198999	-0.00360223650932312	0.00386527273803949
810	1.70713758468628	-1.4983719587326	-23.5775184631348	-0.0136671401560307	0.00354059832170606	-0.000680167751852423	0.00126787810586393
811	-0.890256941318512	-1.17369759082794	-23.7723236083984	0.0353586822748184	-0.00100484199356288	0.00354059832170606	-0.00847235135734081
812	-0.890256941318512	-0.52434903383255	-23.8372592926025	-3.08191010844894e-05	-0.00165419070981443	-0.00327756232582033	0.00321592413820326
813	1.70713758468628	-0.52434903383255	-23.9671287536621	0.00451462110504508	0.00808603875339031	-0.0107450718060136	0.00776136433705688
814	-0.240908339619637	-0.52434903383255	-23.902193069458	-0.0230826959013939	0.00191722682211548	0.000943203864153475	0.00191722682211548
815	1.70713758468628	-1.4983719587326	-24.1619338989258	0.00191722682211548	0.00938473641872406	-0.0120437685400248	-0.00684897974133492
816	-0.240908339619637	0.124999612569809	-23.902193069458	0.000943203864153475	0.00191722682211548	-0.0117190945893526	-0.00490093370899558
817	-0.890256941318512	-0.52434903383255	-24.1619338989258	-0.00652430532500148	0.000618529506027699	-0.0182125810533762	0.00321592413820326
818	-0.890256941318512	-0.199674710631371	-24.0320625305176	0.00289124972186983	0.00159255252219737	-0.000680167751852423	0.00548864435404539
819	0.408440291881561	-0.849023342132568	-23.8372592926025	-0.00717365415766835	-0.00490093370899558	-0.00392691092565656	-0.000355493422830477
820	0.408440291881561	-0.52434903383255	-24.0320625305176	0.00808603875339031	0.0022419011220336	-3.08191010844894e-05	-0.000680167751852423
821	0.408440291881561	-2.14772057533264	-23.5125846862793	0.00970941036939621	-0.00490093370899558	-0.00425158534198999	-0.00652430532500148
822	-0.240908339619637	-1.82304632663727	-23.6424541473389	0.000293855206109583	-0.00555028254166245	-0.000680167751852423	0.0022419011220336
823	0.408440291881561	-1.82304632663727	-23.902193069458	0.00646266713738441	-0.00684897974133492	0.000618529506027699	-0.000680167751852423
824	2.35648608207703	-2.79706931114197	-23.707389831543	0.00841071270406246	-0.00619963090866804	0.00451462110504508	0.00613799272105098
825	1.05778896808624	-1.82304632663727	-23.902193069458	-0.0104203969240189	-0.00782300252467394	0.00321592413820326	-0.00814767740666866
826	-0.240908339619637	-1.17369759082794	-24.2918033599854	0.000618529506027699	-0.000680167751852423	-0.00230353930965066	-3.08191010844894e-05
827	-0.890256941318512	-0.52434903383255	-23.5125846862793	-0.00977104809135199	-0.00425158534198999	-0.000355493422830477	-0.00425158534198999
828	0.408440291881561	-1.4983719587326	-23.1879100799561	-0.00912170019000769	-0.00165419070981443	0.000618529506027699	0.00516396993771195
829	0.408440291881561	-1.4983719587326	-23.707389831543	0.0197743140161037	0.00159255252219737	0.00548864435404539	0.000293855206109583
830	-2.83830285072327	-1.82304632663727	-23.7723236083984	-0.00619963090866804	-0.000355493422830477	0.00483929552137852	0.0022419011220336
831	-2.83830285072327	-0.52434903383255	-24.0320625305176	0.0126314787194133	-0.000680167751852423	0.00289124972186983	-3.08191010844894e-05
832	-1.53960561752319	-0.52434903383255	-23.9671287536621	-0.00522560812532902	-0.00522560812532902	-0.00197886489331722	0.000293855206109583
833	0.408440291881561	-1.82304632663727	-23.707389831543	0.00354059832170606	0.00386527273803949	0.0022419011220336	0.00289124972186983
834	-1.53960561752319	-0.199674710631371	-23.6424541473389	-0.00684897974133492	0.00191722682211548	0.00418994715437293	0.0022419011220336
835	3.00583481788635	-1.82304632663727	-23.5125846862793	0.000293855206109583	0.00256657530553639	-0.00944637414067984	-0.00490093370899558
836	1.05778896808624	-1.4983719587326	-23.7723236083984	-0.00457625929266214	0.00289124972186983	0.00159255252219737	-0.0026282137259841
837	-0.240908339619637	-0.199674710631371	-24.0320625305176	-0.0198359526693821	0.000293855206109583	-0.00717365415766835	-0.00197886489331722
838	-0.890256941318512	-0.52434903383255	-24.1619338989258	0.00613799272105098	0.00191722682211548	-0.00327756232582033	-0.00295288790948689
839	-0.240908339619637	-0.849023342132568	-23.9671287536621	0.0116574559360743	0.00548864435404539	-0.00295288790948689	-0.00197886489331722
840	1.05778896808624	-1.17369759082794	-23.8372592926025	-0.00295288790948689	0.00548864435404539	-0.00457625929266214	-0.00197886489331722
841	0.408440291881561	-1.82304632663727	-23.4476490020752	-0.00749832857400179	-0.00100484199356288	-0.00230353930965066	-0.00555028254166245
842	1.70713758468628	-1.82304632663727	-23.707389831543	0.00678734155371785	0.00289124972186983	-0.0110697457566857	0.00354059832170606
843	0.408440291881561	-1.82304632663727	-23.8372592926025	-0.0117190945893526	0.00451462110504508	-0.00295288790948689	0.00256657530553639
844	-0.240908339619637	-0.52434903383255	-23.902193069458	0.00256657530553639	0.00159255252219737	-0.0113944197073579	0.00418994715437293
845	1.70713758468628	-1.4983719587326	-23.707389831543	0.00451462110504508	-0.00327756232582033	-0.00197886489331722	-0.00327756232582033
846	1.05778896808624	-1.82304632663727	-23.7723236083984	-0.00327756232582033	-0.00522560812532902	-0.00165419070981443	-0.0026282137259841
847	-0.890256941318512	-1.17369759082794	-23.6424541473389	0.00808603875339031	-0.00100484199356288	0.00191722682211548	-0.00522560812532902
848	-0.240908339619637	-1.4983719587326	-23.707389831543	0.0113327819854021	-0.000680167751852423	-0.00360223650932312	0.00516396993771195
849	-0.240908339619637	-0.52434903383255	-23.9671287536621	-0.00360223650932312	0.00321592413820326	0.00191722682211548	-0.00392691092565656
850	-0.890256941318512	-0.52434903383255	-23.9671287536621	0.0022419011220336	0.00386527273803949	-0.00197886489331722	0.00289124972186983
851	1.05778896808624	-0.849023342132568	-23.902193069458	-0.00295288790948689	0.000618529506027699	-0.00230353930965066	-0.00749832857400179
852	1.70713758468628	-1.4983719587326	-24.1619338989258	0.00159255252219737	0.00354059832170606	-0.00230353930965066	0.0123068047687411
853	-0.890256941318512	-0.849023342132568	-23.5125846862793	-0.00360223650932312	0.00159255252219737	-0.00165419070981443	-0.000680167751852423
854	-2.83830285072327	-0.199674710631371	-23.6424541473389	-0.00522560812532902	0.000943203864153475	0.00159255252219737	0.00483929552137852
855	-2.83830285072327	-0.52434903383255	-23.902193069458	-0.00879702530801296	-0.00197886489331722	-0.00717365415766835	-0.00522560812532902
856	-0.240908339619637	-1.17369759082794	-23.8372592926025	0.0022419011220336	0.000618529506027699	-0.0100957229733467	-0.00327756232582033
857	0.408440291881561	-1.4983719587326	-23.6424541473389	0.00321592413820326	-0.00944637414067984	-0.00944637414067984	-0.00197886489331722
858	0.408440291881561	-1.17369759082794	-23.6424541473389	-3.08191010844894e-05	0.00483929552137852	-0.00684897974133492	0.000943203864153475
859	1.05778896808624	-1.4983719587326	-23.4476490020752	-0.00165419070981443	0.00743668992072344	0.00516396993771195	0.00191722682211548
860	2.35648608207703	-1.82304632663727	-23.4476490020752	0.0145795252174139	0.00126787810586393	-0.00944637414067984	-0.000680167751852423
861	-0.890256941318512	-0.52434903383255	-24.1619338989258	0.00516396993771195	0.00354059832170606	0.00321592413820326	0.00256657530553639
862	3.00583481788635	-1.4983719587326	-23.9671287536621	0.000943203864153475	0.000943203864153475	-0.0110697457566857	0.00711201597005129
863	-0.240908339619637	-0.849023342132568	-23.9671287536621	-0.0159398596733809	-0.00197886489331722	0.00581331877037883	0.00159255252219737
864	0.408440291881561	-0.52434903383255	-23.902193069458	0.0100340843200684	0.00970941036939621	0.00126787810586393	-0.00392691092565656
865	-0.240908339619637	0.124999612569809	-23.6424541473389	0.0103587592020631	-0.00100484199356288	-0.00230353930965066	-0.00912170019000769
866	1.05778896808624	-1.4983719587326	-23.4476490020752	0.00743668992072344	-0.00392691092565656	0.000943203864153475	-0.00360223650932312
867	2.35648608207703	-1.4983719587326	-23.7723236083984	0.012956153601408	-0.00230353930965066	-0.00749832857400179	-0.00684897974133492
868	-0.890256941318512	-1.17369759082794	-24.0969982147217	0.0178262684494257	0.00126787810586393	0.00321592413820326	0.00289124972186983
869	-0.240908339619637	-1.4983719587326	-23.7723236083984	-0.0149658378213644	-0.00912170019000769	0.00516396993771195	0.00581331877037883
870	1.70713758468628	-2.4723949432373	-23.902193069458	-0.00717365415766835	-0.00619963090866804	-0.000355493422830477	-0.00360223650932312
871	1.70713758468628	-3.12174344062805	-23.5775184631348	0.00451462110504508	-0.00619963090866804	0.00126787810586393	0.00354059832170606
872	1.05778896808624	-2.14772057533264	-23.5125846862793	0.00321592413820326	-0.00295288790948689	-0.00197886489331722	0.00483929552137852
873	-1.53960561752319	-0.849023342132568	-23.5775184631348	-0.00327756232582033	0.000943203864153475	-0.0130177913233638	-0.00100484199356288
874	0.408440291881561	-0.849023342132568	-23.8372592926025	0.0181509424000978	0.00483929552137852	0.00613799272105098	-0.00100484199356288
875	-0.890256941318512	-0.849023342132568	-23.9671287536621	0.00516396993771195	-0.000680167751852423	-0.00782300252467394	-0.00327756232582033
876	-0.890256941318512	-0.52434903383255	-24.0320625305176	-0.00749832857400179	-0.00295288790948689	-0.00490093370899558	0.0022419011220336
877	-0.890256941318512	-1.82304632663727	-23.5775184631348	-0.00587495695799589	-0.00100484199356288	-0.0026282137259841	0.00256657530553639
878	-0.890256941318512	-1.82304632663727	-23.5775184631348	-0.0104203969240189	-0.00490093370899558	-0.00587495695799589	0.00613799272105098
879	-0.890256941318512	-1.17369759082794	-23.2528457641602	-0.0107450718060136	0.00581331877037883	0.00191722682211548	0.000943203864153475
880	-0.240908339619637	-0.52434903383255	-23.9671287536621	0.00613799272105098	0.00808603875339031	0.00256657530553639	-3.08191010844894e-05
881	-0.890256941318512	-0.199674710631371	-24.0320625305176	-0.0110697457566857	0.00191722682211548	0.00808603875339031	-0.00197886489331722
882	-0.240908339619637	-0.849023342132568	-23.9671287536621	0.00289124972186983	-0.00425158534198999	0.000943203864153475	0.00418994715437293
883	-0.240908339619637	-0.199674710631371	-24.0969982147217	0.00743668992072344	0.000618529506027699	0.00256657530553639	-0.0026282137259841
884	0.408440291881561	-1.4983719587326	-23.707389831543	0.00191722682211548	0.00256657530553639	-0.00327756232582033	0.000943203864153475
885	-0.240908339619637	-0.849023342132568	-23.902193069458	0.0152288740500808	0.00548864435404539	0.00159255252219737	-0.00814767740666866
886	-0.240908339619637	-1.17369759082794	-23.8372592926025	0.01100810803473	0.00483929552137852	0.00483929552137852	-0.000680167751852423
887	3.00583481788635	-1.82304632663727	-24.4216728210449	-0.00619963090866804	0.000943203864153475	-0.00522560812532902	-0.00425158534198999
888	0.408440291881561	-1.4983719587326	-23.7723236083984	-0.00295288790948689	0.00321592413820326	0.00126787810586393	-0.00360223650932312
889	1.70713758468628	-1.4983719587326	-23.5125846862793	0.0175015944987535	0.00646266713738441	0.000293855206109583	0.00548864435404539
890	1.05778896808624	-0.849023342132568	-23.5775184631348	-0.00100484199356288	0.00548864435404539	-0.0113944197073579	-0.00847235135734081
891	-0.240908339619637	-2.4723949432373	-23.3827152252197	0.00321592413820326	-0.00555028254166245	0.000293855206109583	0.00451462110504508
892	1.05778896808624	-2.14772057533264	-23.5775184631348	0.0155535480007529	-0.00392691092565656	-0.00749832857400179	0.00354059832170606
893	1.05778896808624	-1.4983719587326	-23.9671287536621	0.00483929552137852	-0.0123684434220195	-0.00652430532500148	0.00321592413820326
894	1.70713758468628	-2.79706931114197	-23.7723236083984	-0.00587495695799589	0.00159255252219737	-0.00132951640989631	0.00581331877037883
895	1.05778896808624	-1.82304632663727	-23.8372592926025	0.00873538758605719	-0.00327756232582033	-0.00490093370899558	0.000618529506027699
896	-0.890256941318512	-0.199674710631371	-23.902193069458	0.00743668992072344	0.000943203864153475	0.00159255252219737	-0.00100484199356288
897	-0.240908339619637	0.124999612569809	-23.902193069458	0.00743668992072344	0.00386527273803949	0.00841071270406246	0.00516396993771195
898	-0.890256941318512	-0.52434903383255	-23.3827152252197	0.000943203864153475	0.00581331877037883	-0.0104203969240189	0.00289124972186983
899	-1.53960561752319	0.124999612569809	-24.0320625305176	-0.0107450718060136	0.00159255252219737	-0.00717365415766835	0.00743668992072344
900	-2.83830285072327	-0.52434903383255	-23.9671287536621	0.012956153601408	0.000943203864153475	-0.00684897974133492	-3.08191010844894e-05
901	-1.53960561752319	-1.17369759082794	-24.0320625305176	-0.0130177913233638	-0.00392691092565656	-0.00555028254166245	-0.00165419070981443
902	-0.240908339619637	-0.52434903383255	-23.8372592926025	-0.00555028254166245	0.00159255252219737	-0.00425158534198999	0.00483929552137852
903	-0.240908339619637	-0.52434903383255	-23.8372592926025	0.000618529506027699	-0.000355493422830477	-0.00360223650932312	-0.000680167751852423
904	1.05778896808624	-1.4983719587326	-23.3827152252197	0.000618529506027699	0.0103587592020631	-3.08191010844894e-05	-0.00425158534198999
905	1.70713758468628	-0.849023342132568	-23.707389831543	0.000618529506027699	0.00548864435404539	-0.0104203969240189	-0.00879702530801296
906	-1.53960561752319	-0.199674710631371	-24.1619338989258	0.00159255252219737	0.00646266713738441	-0.00425158534198999	0.000293855206109583
907	0.408440291881561	-1.82304632663727	-23.9671287536621	0.0145795252174139	-0.000680167751852423	-0.0182125810533762	0.000293855206109583
908	1.70713758468628	-0.849023342132568	-23.9671287536621	-0.0152905117720366	0.00483929552137852	-0.00490093370899558	-0.00100484199356288
909	2.35648608207703	-1.82304632663727	-23.7723236083984	-0.00814767740666866	0.00321592413820326	-0.00457625929266214	-0.000680167751852423
910	-0.240908339619637	-1.17369759082794	-23.5125846862793	0.0116574559360743	0.00678734155371785	0.00191722682211548	-0.00425158534198999
911	-0.240908339619637	-0.849023342132568	-23.5125846862793	0.00418994715437293	-0.000680167751852423	0.00711201597005129	0.00418994715437293
912	-0.890256941318512	-0.849023342132568	-24.0320625305176	-0.000680167751852423	0.000943203864153475	-0.0120437685400248	0.00386527273803949
913	0.408440291881561	-2.14772057533264	-23.7723236083984	0.00743668992072344	-0.00522560812532902	-0.00944637414067984	0.00646266713738441
914	1.05778896808624	-1.82304632663727	-23.902193069458	-0.0133424662053585	-0.00295288790948689	-0.00165419070981443	-0.00327756232582033
915	1.70713758468628	-2.79706931114197	-23.5775184631348	0.00548864435404539	-0.000355493422830477	-0.0026282137259841	-0.00684897974133492
916	1.05778896808624	-0.849023342132568	-23.902193069458	-0.0136671401560307	0.00256657530553639	-0.00944637414067984	-0.00327756232582033
917	-0.240908339619637	-0.199674710631371	-23.707389831543	0.0220470335334539	0.000943203864153475	-0.0107450718060136	0.00321592413820326
918	-0.890256941318512	-0.52434903383255	-23.7723236083984	-0.0117190945893526	0.00289124972186983	-0.00457625929266214	0.00256657530553639
919	-0.240908339619637	0.124999612569809	-23.9671287536621	0.0022419011220336	0.00808603875339031	0.00548864435404539	0.00451462110504508
920	-0.890256941318512	-0.52434903383255	-23.8372592926025	-0.00652430532500148	0.00159255252219737	0.00841071270406246	0.000293855206109583
921	-1.53960561752319	-1.4983719587326	-24.2918033599854	-0.0110697457566857	0.00548864435404539	0.0100340843200684	-0.00425158534198999
922	-1.53960561752319	-0.849023342132568	-23.902193069458	0.0188002903014421	0.00483929552137852	0.00354059832170606	0.00159255252219737
923	-0.240908339619637	-1.4983719587326	-23.3827152252197	-0.00717365415766835	0.00646266713738441	-0.00684897974133492	0.00451462110504508
924	0.408440291881561	-0.849023342132568	-23.5775184631348	0.00289124972186983	0.00289124972186983	0.00711201597005129	0.00451462110504508
925	2.35648608207703	-1.4983719587326	-23.707389831543	0.000293855206109583	0.00354059832170606	-0.000355493422830477	-0.00360223650932312
926	0.408440291881561	-0.199674710631371	-24.0969982147217	0.00581331877037883	-0.00522560812532902	0.00808603875339031	0.00289124972186983
927	-0.240908339619637	-0.52434903383255	-24.0320625305176	-0.00165419070981443	0.00321592413820326	-0.00490093370899558	0.00126787810586393
928	-0.890256941318512	-0.199674710631371	-23.9671287536621	0.00126787810586393	0.0022419011220336	0.00321592413820326	-0.00425158534198999
929	-0.240908339619637	-0.52434903383255	-23.9671287536621	0.00678734155371785	0.00386527273803949	0.000943203864153475	0.00743668992072344
930	0.408440291881561	-0.199674710631371	-23.7723236083984	0.0191249661147594	0.0022419011220336	-0.0026282137259841	-0.0026282137259841
931	-0.890256941318512	-0.52434903383255	-23.8372592926025	-0.00132951640989631	0.00483929552137852	0.000943203864153475	0.00256657530553639
932	1.05778896808624	-1.4983719587326	-24.0969982147217	-0.000355493422830477	0.00548864435404539	0.00191722682211548	0.00581331877037883
933	0.408440291881561	-1.82304632663727	-23.6424541473389	-0.00457625929266214	-0.00392691092565656	-0.00165419070981443	0.00776136433705688
934	1.05778896808624	-0.849023342132568	-24.0320625305176	-0.00295288790948689	-0.00132951640989631	0.00646266713738441	0.00191722682211548
935	-0.240908339619637	-1.4983719587326	-23.6424541473389	0.00841071270406246	0.00483929552137852	-0.00814767740666866	-0.000680167751852423
936	1.70713758468628	-3.12174344062805	-23.3827152252197	-0.0113944197073579	-0.00879702530801296	-0.00522560812532902	-0.00100484199356288
937	1.05778896808624	-2.79706931114197	-23.7723236083984	-0.00717365415766835	-0.00847235135734081	0.0022419011220336	0.00289124972186983
938	1.70713758468628	-1.82304632663727	-23.902193069458	-0.00197886489331722	-0.00684897974133492	-0.00652430532500148	0.00418994715437293
939	1.05778896808624	-1.17369759082794	-23.902193069458	-0.0107450718060136	-0.00132951640989631	0.00354059832170606	-0.00230353930965066
940	1.70713758468628	-1.82304632663727	-23.6424541473389	0.00776136433705688	0.00191722682211548	0.00548864435404539	-0.00165419070981443
941	-1.53960561752319	-1.4983719587326	-23.5775184631348	-0.000355493422830477	-0.00295288790948689	-0.00327756232582033	-0.00619963090866804
942	-0.240908339619637	-1.17369759082794	-23.5775184631348	0.0103587592020631	0.00256657530553639	0.00191722682211548	0.00613799272105098
943	-0.240908339619637	-1.4983719587326	-23.3177795410156	-0.00392691092565656	-0.00132951640989631	-0.00295288790948689	-0.00132951640989631
944	-2.83830285072327	0.124999612569809	-23.9671287536621	-0.0162645354866982	0.00483929552137852	0.00678734155371785	0.00321592413820326
945	-0.240908339619637	-1.4983719587326	-23.8372592926025	0.00970941036939621	0.00321592413820326	-0.00457625929266214	-0.00717365415766835
946	0.408440291881561	-0.849023342132568	-23.707389831543	-0.0100957229733467	0.000293855206109583	-0.000355493422830477	-0.00847235135734081
947	0.408440291881561	-0.199674710631371	-23.902193069458	0.00256657530553639	-0.00165419070981443	-0.00197886489331722	0.0022419011220336
948	-0.890256941318512	-0.199674710631371	-23.8372592926025	0.0197743140161037	-0.0143164889886975	-0.00197886489331722	-0.00360223650932312
949	-0.890256941318512	-0.199674710631371	-23.6424541473389	-0.0143164889886975	0.0100340843200684	-0.000355493422830477	0.00483929552137852
950	-0.240908339619637	-0.52434903383255	-23.9671287536621	0.00613799272105098	0.00841071270406246	-0.00165419070981443	-0.00132951640989631
951	1.05778896808624	-1.17369759082794	-24.0969982147217	-0.00847235135734081	-0.00360223650932312	0.0022419011220336	-0.00165419070981443
952	1.70713758468628	-1.4983719587326	-24.3567371368408	-0.00132951640989631	0.00483929552137852	-0.0120437685400248	0.000293855206109583
953	-0.890256941318512	-0.52434903383255	-23.902193069458	0.00613799272105098	0.00191722682211548	-0.00230353930965066	0.00451462110504508
954	1.05778896808624	-1.4983719587326	-24.2918033599854	0.0116574559360743	0.000618529506027699	-0.00392691092565656	0.00581331877037883
955	-0.240908339619637	0.449673920869827	-24.3567371368408	0.00970941036939621	0.00418994715437293	-0.00847235135734081	-0.00295288790948689
956	0.408440291881561	-1.82304632663727	-23.7723236083984	0.0207483377307653	0.00126787810586393	-0.00522560812532902	-0.00132951640989631
957	2.35648608207703	-2.4723949432373	-23.8372592926025	0.00321592413820326	-0.0123684434220195	-3.08191010844894e-05	-0.00425158534198999
958	1.05778896808624	-2.79706931114197	-23.5775184631348	0.0103587592020631	-0.00652430532500148	-0.00425158534198999	0.00711201597005129
959	1.05778896808624	-2.4723949432373	-23.8372592926025	0.00191722682211548	-0.00132951640989631	0.000943203864153475	-0.00782300252467394
960	0.408440291881561	-1.4983719587326	-23.5775184631348	0.00613799272105098	0.00516396993771195	-0.00619963090866804	0.000293855206109583
961	0.408440291881561	-0.52434903383255	-23.5775184631348	0.0149041991680861	0.00483929552137852	0.00289124972186983	-0.000680167751852423
962	-0.890256941318512	-0.199674710631371	-24.0969982147217	-0.0146411629393697	0.00418994715437293	-0.00490093370899558	0.000293855206109583
963	-0.240908339619637	-0.849023342132568	-24.4216728210449	-0.0117190945893526	0.00191722682211548	-3.08191010844894e-05	0.0022419011220336
964	-0.890256941318512	-1.17369759082794	-23.902193069458	-0.0308748781681061	0.00321592413820326	0.0022419011220336	0.00483929552137852
965	-3.48765158653259	-0.849023342132568	-24.0320625305176	0.000293855206109583	0.000943203864153475	-0.00652430532500148	-0.00425158534198999
966	-0.890256941318512	-1.17369759082794	-23.6424541473389	0.0239950809627771	-0.00100484199356288	-0.000355493422830477	-0.00587495695799589
967	-0.240908339619637	-1.82304632663727	-23.3827152252197	-0.00977104809135199	-0.00457625929266214	-0.00814767740666866	0.00321592413820326
968	-0.240908339619637	-0.52434903383255	-23.6424541473389	-3.08191010844894e-05	0.00451462110504508	-0.00652430532500148	-0.00360223650932312
969	-1.53960561752319	-0.52434903383255	-23.8372592926025	0.00581331877037883	0.00548864435404539	0.00646266713738441	0.00354059832170606
970	0.408440291881561	-0.849023342132568	-24.1619338989258	0.0223717093467712	0.00678734155371785	-0.0026282137259841	0.00159255252219737
971	1.05778896808624	-1.17369759082794	-23.8372592926025	-0.0113944197073579	0.00743668992072344	-0.00425158534198999	-0.00457625929266214
972	3.00583481788635	-1.17369759082794	-23.902193069458	-0.0146411629393697	-0.00295288790948689	-0.00587495695799589	-0.00100484199356288
973	0.408440291881561	-1.17369759082794	-23.7723236083984	0.0158782228827477	0.00613799272105098	-0.0104203969240189	0.00191722682211548
974	1.05778896808624	-0.52434903383255	-23.9671287536621	-0.00587495695799589	0.00613799272105098	0.00321592413820326	-0.00165419070981443
975	1.05778896808624	-1.17369759082794	-23.5775184631348	0.0210730116814375	-0.000355493422830477	-0.00230353930965066	0.00126787810586393
976	1.05778896808624	-1.82304632663727	-23.7723236083984	-0.00522560812532902	-0.000680167751852423	-0.00230353930965066	-0.00392691092565656
977	2.35648608207703	-1.4983719587326	-24.4866065979004	0.000293855206109583	0.00516396993771195	0.00678734155371785	0.000293855206109583
978	1.70713758468628	-1.82304632663727	-23.6424541473389	0.0126314787194133	-0.00782300252467394	-0.00230353930965066	-0.0026282137259841
979	1.70713758468628	-2.4723949432373	-23.6424541473389	-0.0175632312893867	-0.00425158534198999	-0.00132951640989631	-0.00392691092565656
980	0.408440291881561	-3.12174344062805	-23.5125846862793	-0.00522560812532902	-0.00425158534198999	0.0022419011220336	-0.00132951640989631
981	0.408440291881561	-1.82304632663727	-23.3827152252197	-0.00814767740666866	-0.00847235135734081	-0.00490093370899558	0.0022419011220336
982	-0.890256941318512	-0.849023342132568	-23.8372592926025	0.00126787810586393	-0.000680167751852423	0.00126787810586393	-0.00165419070981443
983	0.408440291881561	-0.849023342132568	-23.9671287536621	0.01100810803473	0.0022419011220336	-0.00944637414067984	0.00354059832170606
984	1.05778896808624	-1.17369759082794	-23.707389831543	-0.00392691092565656	0.00613799272105098	0.00548864435404539	0.000293855206109583
985	0.408440291881561	-0.52434903383255	-23.9671287536621	0.00938473641872406	0.00808603875339031	-0.00490093370899558	-0.00197886489331722
986	-0.240908339619637	-0.199674710631371	-23.7723236083984	0.00354059832170606	-0.00100484199356288	-0.00197886489331722	-0.00847235135734081
987	-1.53960561752319	-1.4983719587326	-23.2528457641602	0.00678734155371785	0.00256657530553639	-0.000355493422830477	0.00548864435404539
988	-0.890256941318512	-1.82304632663727	-23.3827152252197	-0.0110697457566857	0.00354059832170606	-0.00425158534198999	-0.00392691092565656
989	-1.53960561752319	-1.4983719587326	-23.7723236083984	-0.0110697457566857	0.00126787810586393	-0.00132951640989631	-0.00132951640989631
990	0.408440291881561	-1.82304632663727	-23.7723236083984	0.00678734155371785	0.00711201597005129	0.00191722682211548	-0.00165419070981443
991	-0.890256941318512	-0.199674710631371	-24.0320625305176	-0.00555028254166245	-0.0104203969240189	-0.0133424662053585	0.000293855206109583
992	0.408440291881561	-0.199674710631371	-23.902193069458	0.0113327819854021	0.0022419011220336	-0.00360223650932312	0.00386527273803949
993	1.05778896808624	-0.849023342132568	-23.5775184631348	-0.0113944197073579	-0.000680167751852423	-0.0139918150380254	-0.00132951640989631
994	0.408440291881561	-0.849023342132568	-23.707389831543	0.00451462110504508	0.00516396993771195	-0.00977104809135199	0.00483929552137852
995	1.05778896808624	-1.17369759082794	-23.902193069458	0.0116574559360743	-3.08191010844894e-05	-0.00132951640989631	-3.08191010844894e-05
996	1.05778896808624	-1.82304632663727	-23.902193069458	0.0155535480007529	0.00126787810586393	-0.0107450718060136	-0.00457625929266214
997	-0.890256941318512	-0.849023342132568	-24.1619338989258	0.036657378077507	-0.00197886489331722	-3.08191010844894e-05	-0.00132951640989631
998	-0.240908339619637	-0.52434903383255	-23.8372592926025	-0.00425158534198999	0.00418994715437293	0.00126787810586393	0.00321592413820326
999	2.35648608207703	-1.17369759082794	-23.7723236083984	-0.00652430532500148	0.00386527273803949	-0.00132951640989631	-3.08191010844894e-05
1000	1.70713758468628	-1.4983719587326	-23.3177795410156	0.00386527273803949	0.00516396993771195	-0.00555028254166245	-0.00230353930965066
1001	-0.240908339619637	-1.82304632663727	-23.707389831543	0.00516396993771195	-0.00555028254166245	-0.00392691092565656	-3.08191010844894e-05
1002	1.05778896808624	-1.4983719587326	-23.8372592926025	-0.0133424662053585	0.000943203864153475	0.0022419011220336	-0.00555028254166245
1003	1.70713758468628	-2.79706931114197	-23.5775184631348	0.0103587592020631	-0.00522560812532902	-0.0123684434220195	0.00126787810586393
1004	-0.240908339619637	-1.4983719587326	-23.902193069458	0.00581331877037883	-0.00327756232582033	0.00646266713738441	-0.00230353930965066
1005	1.05778896808624	-2.14772057533264	-23.4476490020752	-0.00425158534198999	-0.000355493422830477	-0.00132951640989631	-0.00230353930965066
1006	-0.240908339619637	-0.199674710631371	-23.5125846862793	0.00613799272105098	0.00191722682211548	0.00418994715437293	-0.00230353930965066
1007	-0.890256941318512	-1.17369759082794	-23.9671287536621	0.00354059832170606	0.00256657530553639	0.00256657530553639	0.00159255252219737
1008	1.70713758468628	-1.82304632663727	-23.8372592926025	-0.00360223650932312	0.00386527273803949	-0.00165419070981443	-0.000355493422830477
1009	0.408440291881561	-1.17369759082794	-23.7723236083984	-0.00782300252467394	0.00386527273803949	0.0123068047687411	0.00126787810586393
1010	0.408440291881561	-1.4983719587326	-23.6424541473389	-0.0026282137259841	0.000293855206109583	-0.00490093370899558	0.000618529506027699
1011	-2.83830285072327	-1.17369759082794	-23.5775184631348	-0.00879702530801296	-0.000680167751852423	0.00581331877037883	-0.00457625929266214
1012	-2.18895411491394	-0.52434903383255	-23.5125846862793	-0.00912170019000769	0.00256657530553639	0.00126787810586393	0.000618529506027699
1013	-2.18895411491394	-0.199674710631371	-23.707389831543	0.0116574559360743	0.00321592413820326	-0.00230353930965066	0.000293855206109583
1014	1.70713758468628	-1.4983719587326	-23.7723236083984	0.0022419011220336	0.00483929552137852	0.0022419011220336	0.00289124972186983
1015	0.408440291881561	-0.199674710631371	-23.9671287536621	0.00126787810586393	0.00126787810586393	0.00289124972186983	-0.0026282137259841
1016	-0.240908339619637	-0.52434903383255	-23.902193069458	-0.00100484199356288	-0.00457625929266214	0.000293855206109583	-0.00619963090866804
1017	0.408440291881561	-0.849023342132568	-24.0320625305176	0.0233457311987877	-0.00295288790948689	-0.00619963090866804	0.000943203864153475
1018	-0.890256941318512	-0.849023342132568	-24.0969982147217	-0.00944637414067984	-0.000355493422830477	-3.08191010844894e-05	0.00191722682211548
1019	1.05778896808624	-0.52434903383255	-23.9671287536621	0.00354059832170606	0.0116574559360743	-0.00165419070981443	-0.00392691092565656
1020	1.70713758468628	-1.17369759082794	-23.902193069458	-0.00847235135734081	0.00418994715437293	-0.00977104809135199	0.000618529506027699
1021	1.70713758468628	-0.52434903383255	-24.2268676757813	-0.00457625929266214	-0.00165419070981443	-0.0165892094373703	0.00548864435404539
1022	1.05778896808624	-0.52434903383255	-23.9671287536621	-0.00197886489331722	-0.00295288790948689	-0.0107450718060136	-0.00327756232582033
1023	1.05778896808624	-1.4983719587326	-23.5775184631348	-0.00977104809135199	-0.000680167751852423	-0.0221086721867323	0.00191722682211548
1024	-0.240908339619637	-0.52434903383255	-23.8372592926025	0.00581331877037883	0.00159255252219737	-0.00457625929266214	-0.00457625929266214
1025	1.05778896808624	-2.4723949432373	-23.2528457641602	0.0162028968334198	-0.00100484199356288	-0.0104203969240189	-0.00327756232582033
1026	1.70713758468628	-2.79706931114197	-23.5125846862793	-0.00652430532500148	-0.00619963090866804	0.0116574559360743	-0.00360223650932312
1027	-0.890256941318512	-1.4983719587326	-24.0320625305176	0.00126787810586393	-0.00425158534198999	0.0126314787194133	0.000618529506027699
1028	0.408440291881561	-1.4983719587326	-24.0320625305176	-0.0139918150380254	0.000293855206109583	0.013930176384747	-0.00360223650932312
1029	-0.240908339619637	-0.52434903383255	-23.9671287536621	-0.00814767740666866	0.00386527273803949	0.00711201597005129	0.00191722682211548
1030	1.05778896808624	-0.52434903383255	-23.8372592926025	0.01847561635077	0.00516396993771195	-0.0026282137259841	-3.08191010844894e-05
1031	1.05778896808624	-1.4983719587326	-23.4476490020752	0.00159255252219737	0.00321592413820326	-0.00555028254166245	-0.000680167751852423
1032	0.408440291881561	-1.4983719587326	-23.2528457641602	-0.000680167751852423	0.01100810803473	-0.00100484199356288	-0.000355493422830477
1033	-2.83830285072327	-0.199674710631371	-23.707389831543	-0.00652430532500148	0.00321592413820326	-0.000680167751852423	0.00516396993771195
1034	-2.18895411491394	-0.849023342132568	-23.902193069458	-0.0146411629393697	0.00418994715437293	0.00711201597005129	0.00516396993771195
1035	-2.83830285072327	-0.52434903383255	-23.8372592926025	0.000943203864153475	0.00743668992072344	0.00321592413820326	-0.00555028254166245
1036	-0.240908339619637	-2.14772057533264	-23.6424541473389	-0.00100484199356288	-0.00197886489331722	-0.00165419070981443	-0.00165419070981443
1037	1.70713758468628	-1.17369759082794	-23.5775184631348	0.00970941036939621	0.00386527273803949	-0.00555028254166245	-0.00132951640989631
1038	-0.240908339619637	-0.849023342132568	-23.5775184631348	-0.00814767740666866	0.00581331877037883	-0.00522560812532902	-0.00100484199356288
1039	1.70713758468628	-1.4983719587326	-24.0320625305176	-0.0156151866540313	0.00418994715437293	-0.00814767740666866	0.00321592413820326
1040	1.05778896808624	-1.4983719587326	-23.9671287536621	0.00581331877037883	0.00743668992072344	0.00191722682211548	-0.00197886489331722
1041	2.35648608207703	-1.82304632663727	-23.8372592926025	0.00613799272105098	-3.08191010844894e-05	-0.00944637414067984	-0.000680167751852423
1042	0.408440291881561	-0.849023342132568	-23.902193069458	-0.00392691092565656	-0.0026282137259841	0.00354059832170606	0.00126787810586393
1043	-0.890256941318512	-0.52434903383255	-23.707389831543	-0.0191866029053926	0.0022419011220336	-0.00165419070981443	-0.0026282137259841
1044	1.05778896808624	-0.199674710631371	-23.707389831543	0.00483929552137852	0.00776136433705688	0.00256657530553639	-0.00100484199356288
1045	0.408440291881561	-0.199674710631371	-23.8372592926025	0.00548864435404539	0.000293855206109583	0.000618529506027699	0.000943203864153475
1046	1.70713758468628	-2.14772057533264	-23.7723236083984	0.0178262684494257	-0.00100484199356288	0.000618529506027699	-0.0026282137259841
1047	0.408440291881561	-2.4723949432373	-23.7723236083984	-0.00717365415766835	-0.00522560812532902	-0.000680167751852423	0.000293855206109583
1048	2.35648608207703	-2.4723949432373	-23.8372592926025	0.000293855206109583	0.000293855206109583	0.00321592413820326	0.00126787810586393
1049	1.05778896808624	-2.4723949432373	-24.2268676757813	-0.00717365415766835	-0.00619963090866804	0.00516396993771195	0.00289124972186983
1050	1.70713758468628	-2.79706931114197	-23.2528457641602	0.0136055024340749	-0.00814767740666866	-0.000680167751852423	-3.08191010844894e-05
1051	1.05778896808624	-1.82304632663727	-23.6424541473389	-0.00230353930965066	-0.00457625929266214	-0.00197886489331722	-0.00619963090866804
1052	-0.240908339619637	-0.849023342132568	-23.902193069458	-0.0120437685400248	0.00418994715437293	-0.00879702530801296	0.00581331877037883
1053	-0.890256941318512	0.124999612569809	-23.8372592926025	-0.0113944197073579	0.00743668992072344	0.00548864435404539	0.00289124972186983
1054	0.408440291881561	-1.82304632663727	-24.1619338989258	0.00970941036939621	0.000293855206109583	-0.00912170019000769	0.00321592413820326
1055	-3.48765158653259	-0.52434903383255	-24.1619338989258	0.0308132413774729	0.00289124972186983	-0.00100484199356288	-0.00555028254166245
1056	-3.48765158653259	-0.52434903383255	-23.3827152252197	-0.0143164889886975	0.00354059832170606	-0.00847235135734081	-0.00295288790948689
1057	-0.240908339619637	-1.82304632663727	-23.5125846862793	-0.0182125810533762	-0.00490093370899558	-0.0110697457566857	0.00451462110504508
1058	0.408440291881561	-1.4983719587326	-23.902193069458	-0.0227580219507217	0.00711201597005129	-3.08191010844894e-05	0.00191722682211548
1059	2.35648608207703	-1.4983719587326	-23.8372592926025	-0.00879702530801296	-0.000355493422830477	-0.0026282137259841	0.00386527273803949
1060	-0.240908339619637	-0.849023342132568	-23.7723236083984	0.00191722682211548	0.00354059832170606	0.00841071270406246	0.00451462110504508
1061	-0.240908339619637	-0.52434903383255	-23.902193069458	0.0282158460468054	0.00581331877037883	0.0022419011220336	-0.00132951640989631
1062	-0.240908339619637	-0.52434903383255	-23.902193069458	-0.0120437685400248	-0.00197886489331722	-0.00652430532500148	0.000293855206109583
1063	-1.53960561752319	-0.52434903383255	-23.7723236083984	0.01100810803473	0.0100340843200684	-0.00619963090866804	-0.00327756232582033
1064	1.05778896808624	-1.82304632663727	-24.0969982147217	-0.00587495695799589	0.00548864435404539	0.00678734155371785	0.00159255252219737
1065	0.408440291881561	-0.199674710631371	-24.1619338989258	0.0213976856321096	0.00678734155371785	0.000293855206109583	0.00321592413820326
1066	0.408440291881561	-0.52434903383255	-23.9671287536621	0.00776136433705688	0.00126787810586393	0.00581331877037883	-0.00230353930965066
1067	0.408440291881561	-1.4983719587326	-23.5775184631348	0.0132808275520802	0.00159255252219737	-0.0117190945893526	0.000293855206109583
1068	1.70713758468628	-1.4983719587326	-23.5125846862793	0.00126787810586393	0.00451462110504508	-0.00457625929266214	0.00386527273803949
1069	1.05778896808624	-1.4983719587326	-23.3177795410156	-0.00327756232582033	0.00483929552137852	0.00191722682211548	0.000943203864153475
1070	-0.240908339619637	-2.4723949432373	-23.5775184631348	0.00386527273803949	0.00516396993771195	-0.00847235135734081	-3.08191010844894e-05
1071	-0.240908339619637	-1.4983719587326	-23.9671287536621	0.0136055024340749	-0.00717365415766835	-0.00327756232582033	-0.00360223650932312
1072	-0.890256941318512	-1.4983719587326	-23.9671287536621	-0.00425158534198999	-0.0110697457566857	-0.00132951640989631	-0.00457625929266214
1073	1.70713758468628	-1.4983719587326	-23.8372592926025	0.0233457311987877	-0.00230353930965066	0.00354059832170606	0.00191722682211548
1074	1.05778896808624	-1.82304632663727	-23.5775184631348	-0.000355493422830477	0.000618529506027699	0.00289124972186983	-3.08191010844894e-05
1075	1.70713758468628	-1.82304632663727	-23.5775184631348	0.000618529506027699	0.00711201597005129	-0.00230353930965066	0.00289124972186983
1076	-1.53960561752319	-0.52434903383255	-23.8372592926025	0.00386527273803949	0.00126787810586393	0.000618529506027699	0.00256657530553639
1077	-0.240908339619637	-0.849023342132568	-24.0320625305176	-0.00490093370899558	-0.0026282137259841	-0.00425158534198999	-3.08191010844894e-05
1078	-2.83830285072327	-0.849023342132568	-23.707389831543	-0.00230353930965066	0.000943203864153475	-0.00295288790948689	0.00776136433705688
1079	-3.48765158653259	-0.849023342132568	-23.7723236083984	-0.0104203969240189	0.00516396993771195	-0.00425158534198999	-0.00327756232582033
1080	-0.890256941318512	0.124999612569809	-23.8372592926025	0.0210730116814375	0.00159255252219737	-0.00619963090866804	-0.00197886489331722
1081	0.408440291881561	-0.849023342132568	-23.6424541473389	0.0113327819854021	-0.00197886489331722	0.00159255252219737	-0.00132951640989631
1082	-0.240908339619637	-0.199674710631371	-23.6424541473389	-0.00490093370899558	0.000943203864153475	-0.00555028254166245	-0.00425158534198999
1083	1.70713758468628	-1.17369759082794	-24.4216728210449	-0.0169138833880424	-0.00684897974133492	-0.0117190945893526	0.0022419011220336
1084	1.05778896808624	-0.849023342132568	-24.4866065979004	0.00776136433705688	-0.000680167751852423	-0.00749832857400179	0.00386527273803949
1085	1.70713758468628	-1.17369759082794	-24.0320625305176	0.0194496400654316	0.0022419011220336	-0.00425158534198999	-0.000355493422830477
1086	-0.240908339619637	-0.52434903383255	-24.0320625305176	-0.00132951640989631	-0.000680167751852423	-0.00132951640989631	-0.00132951640989631
1087	-0.240908339619637	-0.199674710631371	-23.9671287536621	0.00126787810586393	0.00386527273803949	-0.0113944197073579	0.000293855206109583
1088	-0.240908339619637	-0.199674710631371	-23.3827152252197	0.00808603875339031	0.00418994715437293	-0.00782300252467394	0.0022419011220336
1089	-0.890256941318512	-0.199674710631371	-23.8372592926025	0.01100810803473	0.00289124972186983	0.00159255252219737	-0.00100484199356288
1090	-1.53960561752319	-0.849023342132568	-23.902193069458	0.0158782228827477	0.00321592413820326	0.000293855206109583	0.00386527273803949
1091	1.05778896808624	-0.849023342132568	-23.9671287536621	0.0123068047687411	-0.00522560812532902	0.0142548503354192	-0.00944637414067984
1092	1.70713758468628	-1.17369759082794	-23.9671287536621	0.00776136433705688	-0.00490093370899558	-0.00100484199356288	-0.00490093370899558
1093	2.35648608207703	-2.79706931114197	-23.6424541473389	0.00516396993771195	0.00386527273803949	-0.000680167751852423	0.000943203864153475
1094	-0.890256941318512	-1.82304632663727	-23.6424541473389	0.00321592413820326	-0.00360223650932312	0.00418994715437293	0.0022419011220336
1095	2.35648608207703	-2.79706931114197	-23.5125846862793	0.0123068047687411	-0.00360223650932312	-0.00944637414067984	-0.00327756232582033
1096	0.408440291881561	-0.52434903383255	-24.6164779663086	-0.0026282137259841	0.00418994715437293	-0.00847235135734081	0.000943203864153475
1097	-0.240908339619637	-0.849023342132568	-23.902193069458	0.00808603875339031	-3.08191010844894e-05	-0.0149658378213644	0.00191722682211548
1098	-0.240908339619637	-0.52434903383255	-24.0969982147217	0.00418994715437293	0.00516396993771195	0.00483929552137852	-0.000355493422830477
1099	-2.83830285072327	-0.52434903383255	-23.7723236083984	0.00548864435404539	-0.00100484199356288	0.0022419011220336	0.00386527273803949
1100	-2.83830285072327	-0.52434903383255	-23.7723236083984	0.0262678004801273	-0.000680167751852423	0.00516396993771195	0.00581331877037883
1101	-1.53960561752319	-1.4983719587326	-23.4476490020752	0.0142548503354192	0.00126787810586393	-0.0107450718060136	-0.00652430532500148
1102	0.408440291881561	-1.17369759082794	-23.707389831543	-0.00295288790948689	-0.00652430532500148	0.011982130818069	0.00873538758605719
1103	-0.240908339619637	-1.4983719587326	-23.8372592926025	-0.0159398596733809	0.000943203864153475	0.00126787810586393	0.00451462110504508
1104	1.05778896808624	-0.849023342132568	-23.902193069458	-0.00295288790948689	0.00483929552137852	0.00516396993771195	0.00191722682211548
1105	0.408440291881561	-0.849023342132568	-23.7723236083984	0.000293855206109583	0.00613799272105098	-0.00197886489331722	0.00321592413820326
1106	1.70713758468628	-1.4983719587326	-23.6424541473389	0.00743668992072344	0.00776136433705688	-0.00295288790948689	0.00126787810586393
1107	-0.240908339619637	-0.52434903383255	-23.9671287536621	0.0022419011220336	-0.00132951640989631	-0.00327756232582033	-0.00132951640989631
1108	-0.240908339619637	-0.199674710631371	-24.6164779663086	0.00516396993771195	0.00418994715437293	-0.00944637414067984	-0.000355493422830477
1109	-0.240908339619637	-0.199674710631371	-24.2268676757813	0.0142548503354192	0.00776136433705688	0.00191722682211548	-0.00457625929266214
1110	0.408440291881561	-1.17369759082794	-24.4216728210449	0.0142548503354192	0.00581331877037883	-0.000680167751852423	-0.00684897974133492
1111	1.05778896808624	-1.4983719587326	-23.6424541473389	0.0152288740500808	-0.000355493422830477	-0.0026282137259841	0.000943203864153475
1112	1.05778896808624	-1.4983719587326	-23.6424541473389	0.0175015944987535	-0.00555028254166245	-3.08191010844894e-05	-0.0026282137259841
1113	1.05778896808624	-1.4983719587326	-23.4476490020752	-0.00295288790948689	0.000293855206109583	-0.0152905117720366	0.00711201597005129
1114	0.408440291881561	-0.52434903383255	-23.7723236083984	-0.0107450718060136	-0.00230353930965066	-0.00327756232582033	0.000943203864153475
1115	-0.240908339619637	-1.82304632663727	-24.2918033599854	-0.000680167751852423	-0.00295288790948689	-0.00717365415766835	-0.00132951640989631
1116	1.70713758468628	-2.79706931114197	-23.707389831543	0.0022419011220336	-0.00814767740666866	-0.00100484199356288	0.000618529506027699
1117	1.70713758468628	-1.82304632663727	-23.902193069458	-0.00360223650932312	-0.00555028254166245	-0.00522560812532902	-0.00197886489331722
1118	-0.890256941318512	-1.17369759082794	-23.9671287536621	-3.08191010844894e-05	-0.00749832857400179	0.000293855206109583	0.000943203864153475
1119	1.05778896808624	-0.849023342132568	-23.6424541473389	0.00418994715437293	0.00126787810586393	-3.08191010844894e-05	0.00126787810586393
1120	2.35648608207703	-1.17369759082794	-23.3827152252197	-0.00295288790948689	0.0100340843200684	-0.000355493422830477	0.00938473641872406
1121	1.70713758468628	-1.17369759082794	-23.7723236083984	-0.00847235135734081	-0.00165419070981443	0.00418994715437293	-0.00944637414067984
1122	0.408440291881561	-1.82304632663727	-23.7723236083984	-0.0130177913233638	-3.08191010844894e-05	-0.00684897974133492	0.00354059832170606
1123	-3.48765158653259	-0.199674710631371	-23.902193069458	-0.017887907102704	0.00354059832170606	-0.00197886489331722	0.00256657530553639
1124	-0.890256941318512	-1.17369759082794	-23.8372592926025	-0.0123684434220195	0.00646266713738441	0.00841071270406246	0.0022419011220336
1125	-0.890256941318512	-0.199674710631371	-24.2918033599854	0.00613799272105098	0.00873538758605719	0.00289124972186983	-0.00684897974133492
1126	1.05778896808624	-1.4983719587326	-23.1879100799561	-0.00132951640989631	0.000618529506027699	-0.000355493422830477	0.00289124972186983
1127	1.70713758468628	-1.4983719587326	-23.7723236083984	-0.0201606266200542	-0.00100484199356288	-0.00749832857400179	-0.000680167751852423
1128	1.05778896808624	-1.4983719587326	-23.9671287536621	0.025618452578783	0.00516396993771195	0.000293855206109583	0.00289124972186983
1129	2.35648608207703	-1.4983719587326	-23.902193069458	0.00191722682211548	0.00451462110504508	-0.00879702530801296	0.00126787810586393
1130	1.70713758468628	-1.82304632663727	-23.902193069458	0.00613799272105098	-0.00295288790948689	0.00126787810586393	0.00191722682211548
1131	0.408440291881561	-1.17369759082794	-23.902193069458	0.0191249661147594	0.00548864435404539	-0.0211346503347158	-0.00749832857400179
1132	-0.890256941318512	-0.52434903383255	-23.5125846862793	0.00613799272105098	-3.08191010844894e-05	-0.00360223650932312	0.00386527273803949
1133	0.408440291881561	-0.52434903383255	-23.7723236083984	-0.00230353930965066	0.00646266713738441	-0.00230353930965066	0.00613799272105098
1134	2.35648608207703	-1.17369759082794	-23.6424541473389	0.0162028968334198	0.00841071270406246	-0.00392691092565656	-0.000355493422830477
1135	0.408440291881561	-0.849023342132568	-23.9671287536621	0.0181509424000978	0.000293855206109583	-0.000680167751852423	0.00354059832170606
1136	-0.240908339619637	-2.4723949432373	-23.6424541473389	-0.00749832857400179	-0.00717365415766835	0.000618529506027699	-0.0139918150380254
1137	1.70713758468628	-2.4723949432373	-23.6424541473389	0.0022419011220336	-0.00100484199356288	-0.00490093370899558	-0.00295288790948689
1138	1.70713758468628	-2.79706931114197	-23.4476490020752	0.0197743140161037	-0.00587495695799589	0.00289124972186983	0.00386527273803949
1139	2.35648608207703	-2.79706931114197	-23.4476490020752	-0.00652430532500148	0.000943203864153475	0.0022419011220336	0.00289124972186983
1140	3.00583481788635	-2.14772057533264	-23.8372592926025	0.0178262684494257	-0.000680167751852423	-0.00555028254166245	-0.00392691092565656
1141	-0.890256941318512	-0.199674710631371	-24.0969982147217	0.00711201597005129	0.000293855206109583	0.00354059832170606	-0.00490093370899558
1142	-0.890256941318512	-0.52434903383255	-23.902193069458	-0.0130177913233638	-0.00392691092565656	-0.00490093370899558	-0.0026282137259841
1143	-2.18895411491394	-0.52434903383255	-23.8372592926025	-0.000680167751852423	0.00354059832170606	0.00191722682211548	0.00483929552137852
1144	-0.240908339619637	-1.82304632663727	-23.8372592926025	0.00386527273803949	0.00321592413820326	-0.0143164889886975	0.000618529506027699
1145	-2.18895411491394	-0.199674710631371	-24.0969982147217	-0.00684897974133492	0.00678734155371785	-0.0130177913233638	0.00159255252219737
1146	-4.13700008392334	-0.52434903383255	-24.3567371368408	-0.00684897974133492	-3.08191010844894e-05	-0.0149658378213644	0.00191722682211548
1147	-0.890256941318512	-1.4983719587326	-23.707389831543	-0.00457625929266214	-0.000680167751852423	-0.0198359526693821	-0.00165419070981443
1148	1.05778896808624	-1.17369759082794	-23.707389831543	0.000293855206109583	0.00418994715437293	-0.0126931173726916	-0.00197886489331722
1149	1.70713758468628	-1.4983719587326	-23.707389831543	-0.00230353930965066	0.00451462110504508	-0.00814767740666866	0.00743668992072344
1150	-0.240908339619637	-1.17369759082794	-23.7723236083984	0.00970941036939621	-0.000355493422830477	-0.00652430532500148	-0.00425158534198999
1151	1.05778896808624	-0.199674710631371	-23.902193069458	0.00451462110504508	0.00126787810586393	0.00354059832170606	-0.00717365415766835
1152	-0.890256941318512	0.124999612569809	-24.0320625305176	0.00321592413820326	-0.00392691092565656	0.013930176384747	-0.00522560812532902
1153	1.05778896808624	-0.199674710631371	-24.1619338989258	-0.00100484199356288	-0.00197886489331722	0.00516396993771195	0.00256657530553639
1154	1.70713758468628	-1.4983719587326	-23.9671287536621	0.00938473641872406	-0.00230353930965066	0.00841071270406246	-0.00132951640989631
1155	1.70713758468628	-1.4983719587326	-24.0320625305176	-0.00425158534198999	0.00321592413820326	0.00873538758605719	-0.00327756232582033
1156	-0.240908339619637	-0.199674710631371	-23.8372592926025	0.0165275707840919	0.00516396993771195	0.00516396993771195	-0.00749832857400179
1157	0.408440291881561	-0.849023342132568	-23.3177795410156	0.000618529506027699	-0.00425158534198999	0.00646266713738441	-0.00360223650932312
1158	1.70713758468628	-1.4983719587326	-23.4476490020752	-0.00619963090866804	0.00321592413820326	0.000293855206109583	0.00678734155371785
1159	-0.240908339619637	-1.82304632663727	-23.8372592926025	0.0165275707840919	0.00191722682211548	0.000618529506027699	-3.08191010844894e-05
1160	0.408440291881561	-1.4983719587326	-23.8372592926025	-0.00652430532500148	-0.00100484199356288	-3.08191010844894e-05	0.000943203864153475
1161	-0.240908339619637	-1.17369759082794	-23.9671287536621	-0.0107450718060136	-0.00977104809135199	0.00289124972186983	-0.00522560812532902
1162	-0.240908339619637	-1.17369759082794	-23.707389831543	-0.00879702530801296	-0.00749832857400179	-0.00132951640989631	0.00970941036939621
1163	0.408440291881561	-1.4983719587326	-23.7723236083984	0.00321592413820326	-0.00132951640989631	-0.00490093370899558	-0.00555028254166245
1164	-0.890256941318512	-1.17369759082794	-23.3827152252197	-0.00652430532500148	-0.00100484199356288	0.0022419011220336	-3.08191010844894e-05
1165	1.70713758468628	-1.17369759082794	-23.7723236083984	0.000618529506027699	0.000943203864153475	0.00873538758605719	-3.08191010844894e-05
1166	-1.53960561752319	-0.849023342132568	-23.9671287536621	-0.0143164889886975	0.00321592413820326	-0.00587495695799589	0.00516396993771195
1167	-1.53960561752319	-0.199674710631371	-23.707389831543	0.0197743140161037	-0.00230353930965066	-0.00944637414067984	0.0103587592020631
1168	-2.83830285072327	-0.199674710631371	-23.707389831543	-0.0139918150380254	-0.00522560812532902	-0.00782300252467394	0.00873538758605719
1169	-2.18895411491394	-0.849023342132568	-23.707389831543	-0.00587495695799589	0.00841071270406246	-0.0143164889886975	0.00159255252219737
1170	-0.240908339619637	0.124999612569809	-23.5125846862793	0.00938473641872406	-0.00782300252467394	0.000293855206109583	-0.00230353930965066
1171	-0.240908339619637	-0.849023342132568	-23.7723236083984	-3.08191010844894e-05	0.00289124972186983	-0.0110697457566857	0.0022419011220336
1172	1.05778896808624	-0.52434903383255	-24.0320625305176	0.0022419011220336	-0.000680167751852423	-0.00197886489331722	-0.00360223650932312
1173	2.35648608207703	-1.4983719587326	-23.707389831543	0.00159255252219737	0.00646266713738441	0.00646266713738441	0.0022419011220336
1174	-0.890256941318512	-0.52434903383255	-24.0320625305176	0.00581331877037883	0.0022419011220336	0.00678734155371785	0.000618529506027699
1175	1.70713758468628	-1.17369759082794	-23.902193069458	-0.00197886489331722	0.00841071270406246	0.00386527273803949	-0.000680167751852423
1176	0.408440291881561	-0.52434903383255	-24.4866065979004	-0.00490093370899558	0.0022419011220336	-0.00197886489331722	-0.0026282137259841
1177	-0.240908339619637	-0.199674710631371	-24.3567371368408	-0.0149658378213644	-0.00230353930965066	-0.00360223650932312	0.00483929552137852
1178	-0.240908339619637	-0.849023342132568	-24.4866065979004	-3.08191010844894e-05	-3.08191010844894e-05	-0.00165419070981443	0.00354059832170606
1179	-0.240908339619637	-0.199674710631371	-24.0320625305176	-0.00619963090866804	0.00548864435404539	-0.00327756232582033	0.000293855206109583
1180	-0.240908339619637	-0.52434903383255	-23.902193069458	0.0220470335334539	-0.00392691092565656	0.00354059832170606	-0.00847235135734081
1181	0.408440291881561	-1.17369759082794	-23.5775184631348	0.0152288740500808	-0.0026282137259841	-0.00230353930965066	-0.00425158534198999
1182	1.05778896808624	-3.12174344062805	-23.4476490020752	-0.00132951640989631	-0.00879702530801296	-3.08191010844894e-05	0.00256657530553639
1183	2.35648608207703	-2.79706931114197	-23.2528457641602	0.0168522447347641	-0.00717365415766835	-0.00327756232582033	-0.00490093370899558
1184	-0.890256941318512	-1.4983719587326	-23.8372592926025	0.00321592413820326	-0.00360223650932312	-0.00619963090866804	0.00191722682211548
1185	1.70713758468628	-2.14772057533264	-23.7723236083984	-0.00100484199356288	-0.00555028254166245	-0.000680167751852423	-0.000355493422830477
1186	0.408440291881561	-0.849023342132568	-23.8372592926025	-0.00555028254166245	0.00159255252219737	-0.00197886489331722	0.00646266713738441
1187	0.408440291881561	-0.199674710631371	-23.9671287536621	-0.00490093370899558	0.000943203864153475	-0.00392691092565656	-0.0026282137259841
1188	-0.890256941318512	-0.199674710631371	-23.902193069458	-0.017887907102704	0.0022419011220336	-0.00425158534198999	-0.00197886489331722
1189	-1.53960561752319	-0.849023342132568	-23.5775184631348	0.00743668992072344	0.00873538758605719	0.00873538758605719	0.00841071270406246
1190	-1.53960561752319	-0.199674710631371	-23.7723236083984	-0.0159398596733809	0.00938473641872406	0.00711201597005129	-0.00879702530801296
1191	-0.890256941318512	-1.4983719587326	-23.707389831543	0.000618529506027699	-0.00132951640989631	-3.08191010844894e-05	-0.00100484199356288
1192	-0.240908339619637	-1.4983719587326	-23.707389831543	-0.0143164889886975	0.00159255252219737	0.00354059832170606	-0.00197886489331722
1193	-0.240908339619637	-1.4983719587326	-23.5775184631348	-0.00457625929266214	0.00743668992072344	0.00613799272105098	0.00126787810586393
1194	1.05778896808624	-0.52434903383255	-23.7723236083984	0.0123068047687411	0.000618529506027699	-0.00295288790948689	0.00841071270406246
1195	-0.240908339619637	-0.199674710631371	-23.5125846862793	0.0239950809627771	0.00159255252219737	0.000618529506027699	-0.00555028254166245
1196	2.35648608207703	-1.4983719587326	-23.5125846862793	0.0103587592020631	0.00711201597005129	0.00613799272105098	-0.00100484199356288
1197	1.05778896808624	-1.17369759082794	-24.0320625305176	-0.0130177913233638	0.00711201597005129	0.000618529506027699	-0.00132951640989631
1198	1.70713758468628	-0.849023342132568	-24.2918033599854	-0.00100484199356288	0.00354059832170606	-0.0113944197073579	0.000293855206109583
1199	1.05778896808624	-1.17369759082794	-24.0969982147217	-0.00197886489331722	0.00873538758605719	-0.00197886489331722	0.00581331877037883
1200	1.05778896808624	-1.82304632663727	-23.8372592926025	0.0113327819854021	0.00321592413820326	0.00386527273803949	-0.00295288790948689
1201	1.05778896808624	-1.4983719587326	-23.4476490020752	0.0168522447347641	-0.000680167751852423	-3.08191010844894e-05	-0.00555028254166245
1202	1.70713758468628	-2.14772057533264	-23.2528457641602	0.00516396993771195	0.00386527273803949	-0.00847235135734081	-0.000680167751852423
1203	-0.240908339619637	-0.849023342132568	-23.6424541473389	-0.00587495695799589	-0.00295288790948689	-0.0026282137259841	0.000618529506027699
1204	1.05778896808624	-1.17369759082794	-24.0969982147217	0.00321592413820326	0.00483929552137852	0.00581331877037883	0.00581331877037883
1205	1.70713758468628	-1.82304632663727	-24.4216728210449	0.00711201597005129	-0.00360223650932312	-0.0113944197073579	0.00159255252219737
1206	1.05778896808624	-2.4723949432373	-24.0969982147217	0.00581331877037883	-0.00230353930965066	0.00678734155371785	-0.0026282137259841
1207	1.05778896808624	-1.82304632663727	-23.6424541473389	-0.00587495695799589	-0.00814767740666866	-0.0172385573387146	0.0022419011220336
1208	0.408440291881561	-1.17369759082794	-23.5125846862793	-0.00295288790948689	0.00386527273803949	-0.00814767740666866	0.00451462110504508
1209	1.05778896808624	-1.4983719587326	-23.5775184631348	0.00678734155371785	0.0113327819854021	0.000618529506027699	-0.000680167751852423
1210	-0.240908339619637	-1.17369759082794	-23.902193069458	0.000293855206109583	0.0100340843200684	-0.000355493422830477	-0.00522560812532902
1211	-0.890256941318512	-1.4983719587326	-23.6424541473389	0.0126314787194133	0.00386527273803949	-0.00230353930965066	0.000293855206109583
1212	-0.890256941318512	-1.17369759082794	-23.6424541473389	-0.00522560812532902	0.00126787810586393	-0.00295288790948689	0.000293855206109583
1213	-2.83830285072327	0.124999612569809	-23.7723236083984	-0.0117190945893526	-0.00100484199356288	0.000943203864153475	-0.00100484199356288
1214	0.408440291881561	-1.4983719587326	-23.9671287536621	0.0022419011220336	0.00354059832170606	-0.00457625929266214	-0.00197886489331722
1215	-1.53960561752319	0.124999612569809	-23.707389831543	0.0113327819854021	0.00548864435404539	-0.00619963090866804	0.00354059832170606
1216	0.408440291881561	-1.4983719587326	-23.7723236083984	0.0100340843200684	0.00581331877037883	-0.00490093370899558	-0.00555028254166245
1217	2.35648608207703	-1.17369759082794	-23.902193069458	0.00970941036939621	-0.000680167751852423	-0.0139918150380254	-0.00392691092565656
1218	2.35648608207703	-1.4983719587326	-23.7723236083984	0.00256657530553639	0.00159255252219737	-0.00814767740666866	0.00711201597005129
1219	2.35648608207703	-1.4983719587326	-23.902193069458	0.000293855206109583	0.00483929552137852	-0.00652430532500148	-0.00717365415766835
1220	1.05778896808624	-1.4983719587326	-23.7723236083984	0.00256657530553639	0.00159255252219737	-0.00295288790948689	-0.00360223650932312
1221	-0.240908339619637	-0.52434903383255	-23.7723236083984	-0.00360223650932312	-0.00132951640989631	0.00678734155371785	0.00159255252219737
1222	-0.890256941318512	-0.52434903383255	-24.0320625305176	0.0155535480007529	-3.08191010844894e-05	-0.000680167751852423	-0.0026282137259841
1223	0.408440291881561	-0.199674710631371	-24.4866065979004	-0.0146411629393697	0.00289124972186983	0.00678734155371785	0.000943203864153475
1224	-0.240908339619637	-1.4983719587326	-23.707389831543	-0.00944637414067984	0.00938473641872406	0.0103587592020631	0.00711201597005129
1225	-0.240908339619637	-1.4983719587326	-23.8372592926025	-0.0104203969240189	-0.0026282137259841	-0.00619963090866804	-0.00684897974133492
1226	0.408440291881561	-1.4983719587326	-23.5125846862793	0.00321592413820326	-0.00749832857400179	0.00354059832170606	0.00126787810586393
1227	1.70713758468628	-3.12174344062805	-23.3177795410156	-0.00132951640989631	-0.00555028254166245	-0.00327756232582033	-3.08191010844894e-05
1228	1.05778896808624	-2.14772057533264	-23.6424541473389	0.0152288740500808	0.000943203864153475	-0.00652430532500148	-0.00327756232582033
1229	1.70713758468628	-2.14772057533264	-23.707389831543	0.0171769186854362	0.00743668992072344	-0.00782300252467394	0.00354059832170606
1230	0.408440291881561	-1.4983719587326	-23.8372592926025	-0.0026282137259841	-0.00522560812532902	-0.00879702530801296	-0.00197886489331722
1231	-0.890256941318512	-0.52434903383255	-23.8372592926025	-0.00944637414067984	0.00126787810586393	0.00386527273803949	0.00159255252219737
1232	-1.53960561752319	-0.52434903383255	-23.8372592926025	-0.00425158534198999	-0.0026282137259841	-0.00652430532500148	0.0022419011220336
1233	-0.890256941318512	-0.52434903383255	-23.8372592926025	-0.00100484199356288	0.00483929552137852	0.00256657530553639	0.00386527273803949
1234	-0.240908339619637	-1.4983719587326	-23.3177795410156	0.0116574559360743	0.00386527273803949	0.00289124972186983	0.0116574559360743
1235	-0.890256941318512	-1.17369759082794	-24.0969982147217	-0.00977104809135199	-0.000680167751852423	-0.00490093370899558	-0.00100484199356288
1236	-0.890256941318512	-0.52434903383255	-23.902193069458	-0.00555028254166245	0.00354059832170606	-0.0104203969240189	0.000943203864153475
1237	-0.890256941318512	-0.199674710631371	-23.707389831543	0.00581331877037883	-3.08191010844894e-05	-3.08191010844894e-05	0.00191722682211548
1238	0.408440291881561	-1.82304632663727	-24.0969982147217	0.000943203864153475	-0.000680167751852423	-0.00619963090866804	-0.00165419070981443
1239	-0.240908339619637	-1.17369759082794	-24.0969982147217	-0.00392691092565656	0.000943203864153475	0.00613799272105098	-3.08191010844894e-05
1240	-0.890256941318512	-0.199674710631371	-23.6424541473389	0.00938473641872406	0.000293855206109583	0.00256657530553639	0.00191722682211548
1241	0.408440291881561	-0.849023342132568	-24.2268676757813	0.00776136433705688	0.00354059832170606	-0.00879702530801296	0.00191722682211548
1242	-0.890256941318512	-0.199674710631371	-24.2918033599854	-0.0143164889886975	-0.00652430532500148	-0.0149658378213644	-0.00327756232582033
1243	1.70713758468628	-0.849023342132568	-24.2268676757813	-0.00100484199356288	0.00938473641872406	-0.0279528107494116	-0.00230353930965066
1244	1.05778896808624	-0.849023342132568	-23.7723236083984	-0.00749832857400179	-0.000355493422830477	-0.00652430532500148	-0.00132951640989631
1245	1.05778896808624	-1.4983719587326	-23.707389831543	0.00873538758605719	0.00159255252219737	-0.00944637414067984	0.00126787810586393
1246	-0.890256941318512	-0.199674710631371	-23.8372592926025	0.00126787810586393	-0.000355493422830477	-0.00944637414067984	-0.00165419070981443
1247	-0.890256941318512	-1.17369759082794	-23.5775184631348	0.0142548503354192	-0.00197886489331722	-0.00814767740666866	0.0022419011220336
1248	-0.240908339619637	-2.79706931114197	-23.8372592926025	0.01847561635077	-0.0123684434220195	-0.00555028254166245	0.00191722682211548
1249	-0.240908339619637	-2.4723949432373	-23.5775184631348	-0.0130177913233638	-0.00457625929266214	0.00873538758605719	0.00646266713738441
1250	-0.240908339619637	-1.4983719587326	-23.902193069458	0.00548864435404539	-0.00425158534198999	0.00711201597005129	-0.00555028254166245
1251	-0.240908339619637	-0.52434903383255	-23.8372592926025	0.00646266713738441	0.0022419011220336	0.00451462110504508	-0.00230353930965066
1252	1.05778896808624	-0.849023342132568	-23.6424541473389	-0.00327756232582033	-0.00327756232582033	0.000293855206109583	-0.00327756232582033
1253	1.05778896808624	-0.849023342132568	-23.4476490020752	-0.00944637414067984	0.00711201597005129	-0.00327756232582033	-0.00327756232582033
1254	-0.890256941318512	-0.52434903383255	-23.8372592926025	0.00970941036939621	-0.00132951640989631	-0.00360223650932312	0.00354059832170606
1255	-1.53960561752319	-1.4983719587326	-23.902193069458	0.000293855206109583	0.0116574559360743	0.0116574559360743	-0.0026282137259841
1256	-2.83830285072327	-0.52434903383255	-23.9671287536621	-0.00977104809135199	0.00159255252219737	0.00418994715437293	0.00354059832170606
1257	-2.18895411491394	-0.199674710631371	-23.9671287536621	0.000293855206109583	0.00516396993771195	0.00678734155371785	-0.00360223650932312
1258	-1.53960561752319	-0.849023342132568	-23.7723236083984	0.00548864435404539	0.000293855206109583	0.00451462110504508	0.000618529506027699
1259	-0.890256941318512	-0.52434903383255	-23.6424541473389	-0.00132951640989631	0.000293855206109583	0.00451462110504508	0.00418994715437293
1260	-1.53960561752319	-0.199674710631371	-23.707389831543	0.01100810803473	0.00646266713738441	0.00516396993771195	0.00613799272105098
1261	2.35648608207703	-0.849023342132568	-24.6814117431641	-0.00230353930965066	-3.08191010844894e-05	-0.00652430532500148	-0.0026282137259841
1262	0.408440291881561	-1.4983719587326	-23.9671287536621	-0.00132951640989631	0.00386527273803949	-0.00977104809135199	0.00483929552137852
1263	1.05778896808624	-1.4983719587326	-23.902193069458	0.0152288740500808	-0.000355493422830477	-0.0123684434220195	0.000943203864153475
1264	-0.240908339619637	-0.199674710631371	-24.0969982147217	-0.00230353930965066	-0.000680167751852423	-0.0026282137259841	-0.00165419070981443
1265	1.05778896808624	-1.82304632663727	-23.5125846862793	0.00841071270406246	0.00321592413820326	0.00386527273803949	0.000943203864153475
1266	0.408440291881561	-1.4983719587326	-23.707389831543	0.0171769186854362	-0.00165419070981443	-0.00425158534198999	-0.00360223650932312
1267	-0.890256941318512	-0.52434903383255	-23.9671287536621	0.0132808275520802	0.00126787810586393	-0.00555028254166245	0.00159255252219737
1268	-0.240908339619637	-0.199674710631371	-23.9671287536621	-0.00360223650932312	0.00354059832170606	-0.00652430532500148	0.00321592413820326
1269	-0.890256941318512	-0.849023342132568	-23.9671287536621	0.00159255252219737	0.00548864435404539	0.00451462110504508	0.00906006153672934
1270	0.408440291881561	-1.17369759082794	-24.4216728210449	0.0158782228827477	-0.00555028254166245	-0.00100484199356288	-3.08191010844894e-05
1271	0.408440291881561	-3.12174344062805	-24.2268676757813	0.00938473641872406	-0.00360223650932312	-0.00392691092565656	-0.00230353930965066
1272	1.05778896808624	-2.4723949432373	-23.7723236083984	0.0116574559360743	-0.00652430532500148	-0.00295288790948689	0.00289124972186983
1273	-0.240908339619637	-1.4983719587326	-24.1619338989258	-0.00814767740666866	-0.00230353930965066	-0.00132951640989631	0.000943203864153475
1274	-1.53960561752319	-0.52434903383255	-23.9671287536621	-0.00132951640989631	0.00126787810586393	0.00386527273803949	0.0022419011220336
1275	-0.240908339619637	-0.849023342132568	-23.707389831543	0.0191249661147594	0.0106834331527352	0.000943203864153475	-0.00425158534198999
1276	-0.240908339619637	-1.17369759082794	-23.6424541473389	-0.00912170019000769	-0.00165419070981443	-0.00782300252467394	-0.00197886489331722
1277	-1.53960561752319	-0.849023342132568	-23.8372592926025	-0.00490093370899558	0.00516396993771195	-0.00717365415766835	0.000293855206109583
1278	-3.48765158653259	-0.52434903383255	-23.6424541473389	-0.00327756232582033	0.00678734155371785	-0.00782300252467394	0.0100340843200684
1279	-2.18895411491394	-1.17369759082794	-23.8372592926025	0.012956153601408	-0.00100484199356288	0.0123068047687411	0.00483929552137852
1280	-0.890256941318512	-0.849023342132568	-24.0320625305176	0.00970941036939621	0.00743668992072344	-0.00360223650932312	0.0022419011220336
1281	3.00583481788635	-2.14772057533264	-23.7723236083984	-0.0175632312893867	-0.00360223650932312	-0.00684897974133492	-0.00782300252467394
1282	2.35648608207703	-1.17369759082794	-23.7723236083984	0.00289124972186983	-0.000680167751852423	-0.00522560812532902	-0.0026282137259841
1283	-0.890256941318512	-0.52434903383255	-23.8372592926025	0.00548864435404539	0.00386527273803949	-0.00847235135734081	-0.00457625929266214
1284	1.05778896808624	-1.17369759082794	-23.902193069458	-0.0204853005707264	0.00516396993771195	0.00126787810586393	-0.00132951640989631
1285	-0.890256941318512	-0.52434903383255	-23.5125846862793	0.0158782228827477	0.00776136433705688	-0.0026282137259841	-0.00327756232582033
1286	1.70713758468628	-1.82304632663727	-23.902193069458	0.00451462110504508	-0.00425158534198999	-0.0110697457566857	-0.00295288790948689
1287	1.05778896808624	-1.4983719587326	-24.0320625305176	0.0217223595827818	-0.00197886489331722	-0.00490093370899558	0.00678734155371785
1288	1.05778896808624	-0.849023342132568	-24.0320625305176	0.0230210572481155	0.00256657530553639	-0.0107450718060136	-0.00100484199356288
1289	1.05778896808624	-0.849023342132568	-23.8372592926025	-0.00782300252467394	0.00256657530553639	-0.0026282137259841	-0.00619963090866804
1290	2.35648608207703	-1.82304632663727	-23.5125846862793	0.00678734155371785	0.000943203864153475	-0.00587495695799589	0.00354059832170606
1291	0.408440291881561	-1.82304632663727	-23.3827152252197	-0.00944637414067984	-0.00327756232582033	-0.00360223650932312	-0.00392691092565656
1292	-0.240908339619637	-1.82304632663727	-23.5125846862793	0.0197743140161037	-0.00782300252467394	-0.00392691092565656	0.00776136433705688
1293	1.05778896808624	-1.82304632663727	-24.4216728210449	-0.00912170019000769	-0.00879702530801296	-0.000355493422830477	-0.00392691092565656
1294	1.05778896808624	-2.79706931114197	-23.6424541473389	0.00191722682211548	-0.0143164889886975	0.0022419011220336	0.00516396993771195
1295	0.408440291881561	-2.14772057533264	-23.707389831543	-0.00132951640989631	-0.00230353930965066	0.00906006153672934	-0.000355493422830477
1296	-0.890256941318512	-0.849023342132568	-23.902193069458	0.00256657530553639	-0.000355493422830477	-0.000680167751852423	-0.00360223650932312
1297	0.408440291881561	-0.52434903383255	-23.707389831543	0.0022419011220336	-0.000680167751852423	-0.00165419070981443	0.00451462110504508
1298	-1.53960561752319	-0.199674710631371	-23.5125846862793	-0.00425158534198999	0.00873538758605719	-0.00912170019000769	-0.000680167751852423
1299	-0.240908339619637	-0.52434903383255	-24.4866065979004	-0.00425158534198999	0.00354059832170606	-0.0107450718060136	0.000293855206109583
1300	-2.83830285072327	0.124999612569809	-24.4216728210449	0.0168522447347641	0.011982130818069	0.000943203864153475	-0.0026282137259841
1301	-0.240908339619637	-1.82304632663727	-23.707389831543	0.00321592413820326	-3.08191010844894e-05	-0.00555028254166245	-3.08191010844894e-05
1302	-2.83830285072327	-0.199674710631371	-23.9671287536621	-0.0162645354866982	0.00711201597005129	0.00354059832170606	-0.000355493422830477
1303	-2.18895411491394	-0.199674710631371	-23.7723236083984	-0.00555028254166245	-0.000680167751852423	-0.000355493422830477	0.00321592413820326
1304	1.05778896808624	-1.4983719587326	-23.3177795410156	0.00191722682211548	0.00581331877037883	0.00354059832170606	0.0100340843200684
1305	-0.240908339619637	-0.199674710631371	-23.7723236083984	0.0113327819854021	0.00191722682211548	0.0103587592020631	-0.0026282137259841
1306	2.35648608207703	-1.82304632663727	-23.8372592926025	0.00256657530553639	-0.00230353930965066	0.000293855206109583	0.00126787810586393
1307	1.05778896808624	-1.17369759082794	-23.7723236083984	0.00938473641872406	0.00386527273803949	-0.00782300252467394	0.0022419011220336
1308	2.35648608207703	-1.17369759082794	-23.9671287536621	0.00126787810586393	0.00516396993771195	-0.00327756232582033	-0.00165419070981443
1309	-0.890256941318512	0.124999612569809	-24.1619338989258	-0.00977104809135199	0.00678734155371785	0.00256657530553639	0.00938473641872406
1310	1.05778896808624	-0.52434903383255	-23.7723236083984	0.0106834331527352	0.0100340843200684	-0.000680167751852423	-0.00100484199356288
1311	1.05778896808624	-0.849023342132568	-23.6424541473389	-0.00230353930965066	-0.000355493422830477	0.0022419011220336	-0.00230353930965066
1312	1.70713758468628	-1.4983719587326	-23.7723236083984	-0.0110697457566857	-0.00490093370899558	-0.00814767740666866	-0.00392691092565656
1313	1.70713758468628	-1.4983719587326	-23.7723236083984	-0.00100484199356288	0.00289124972186983	0.00321592413820326	0.000293855206109583
1314	-0.240908339619637	-0.52434903383255	-23.9671287536621	-0.0117190945893526	0.000293855206109583	0.00451462110504508	0.00711201597005129
1315	1.05778896808624	-1.4983719587326	-23.9671287536621	0.00873538758605719	0.00548864435404539	0.00970941036939621	-0.00425158534198999
1316	-0.240908339619637	-2.4723949432373	-23.4476490020752	0.0100340843200684	-0.00360223650932312	-3.08191010844894e-05	-0.00197886489331722
1317	1.70713758468628	-2.79706931114197	-23.3827152252197	-0.00814767740666866	-0.00847235135734081	-0.00457625929266214	0.00159255252219737
1318	0.408440291881561	-1.82304632663727	-23.6424541473389	-0.00717365415766835	-3.08191010844894e-05	-0.000680167751852423	-0.00230353930965066
1319	-0.240908339619637	-0.849023342132568	-24.0320625305176	0.0142548503354192	0.011982130818069	-0.00295288790948689	-0.000680167751852423
1320	-0.890256941318512	0.124999612569809	-23.902193069458	-0.00847235135734081	-0.00132951640989631	-0.00230353930965066	-0.00425158534198999
1321	-0.240908339619637	-0.199674710631371	-24.2918033599854	-0.0136671401560307	0.000293855206109583	-0.00360223650932312	0.00386527273803949
1322	-1.53960561752319	-0.52434903383255	-23.8372592926025	0.0123068047687411	0.0022419011220336	0.00256657530553639	0.000943203864153475
1323	-0.890256941318512	-0.849023342132568	-23.5125846862793	-0.0201606266200542	-0.00165419070981443	0.00289124972186983	0.00711201597005129
1324	-0.240908339619637	-1.82304632663727	-23.6424541473389	-0.00652430532500148	-0.00360223650932312	0.00126787810586393	-0.00100484199356288
1325	-2.18895411491394	-0.52434903383255	-24.1619338989258	0.00548864435404539	0.00354059832170606	0.00256657530553639	0.00159255252219737
1326	-0.890256941318512	-1.17369759082794	-23.707389831543	-0.0107450718060136	-3.08191010844894e-05	-0.00717365415766835	-0.00360223650932312
1327	0.408440291881561	-1.17369759082794	-23.707389831543	-0.00522560812532902	0.00256657530553639	-0.00490093370899558	0.0022419011220336
1328	1.05778896808624	-1.4983719587326	-23.707389831543	0.0152288740500808	-3.08191010844894e-05	-0.0113944197073579	-0.00230353930965066
1329	1.05778896808624	-0.199674710631371	-23.707389831543	0.00126787810586393	0.00191722682211548	-0.00327756232582033	0.00289124972186983
1330	1.05778896808624	-0.849023342132568	-23.6424541473389	-3.08191010844894e-05	0.000618529506027699	-0.00295288790948689	0.0022419011220336
1331	1.05778896808624	-1.17369759082794	-24.5515422821045	-0.00327756232582033	-0.00132951640989631	-0.00360223650932312	-0.00847235135734081
1332	0.408440291881561	-1.4983719587326	-24.4216728210449	0.0126314787194133	0.0022419011220336	-0.00652430532500148	0.00483929552137852
1333	0.408440291881561	-1.4983719587326	-24.3567371368408	0.00516396993771195	0.00646266713738441	-0.00717365415766835	0.00418994715437293
1334	1.70713758468628	-0.199674710631371	-24.4216728210449	0.0022419011220336	0.00191722682211548	-0.00879702530801296	0.00289124972186983
1335	0.408440291881561	-0.199674710631371	-23.7723236083984	0.0123068047687411	0.00873538758605719	-0.0026282137259841	0.00354059832170606
1336	-1.53960561752319	-0.52434903383255	-23.4476490020752	0.000618529506027699	0.00548864435404539	-0.00555028254166245	0.00159255252219737
1337	1.05778896808624	-2.14772057533264	-23.707389831543	-0.0107450718060136	-0.00197886489331722	-0.00684897974133492	-0.00230353930965066
1338	-0.240908339619637	-0.849023342132568	-24.0969982147217	-0.00619963090866804	-0.00165419070981443	-0.00295288790948689	0.00483929552137852
1339	-0.240908339619637	-1.82304632663727	-23.902193069458	0.0210730116814375	-0.00522560812532902	-0.00652430532500148	0.00321592413820326
1340	0.408440291881561	-1.82304632663727	-24.4216728210449	0.000618529506027699	-0.00490093370899558	0.00483929552137852	-0.00100484199356288
1341	-1.53960561752319	-1.17369759082794	-23.6424541473389	0.00516396993771195	-0.00392691092565656	-3.08191010844894e-05	-0.00327756232582033
1342	-0.890256941318512	-0.849023342132568	-23.5125846862793	0.000943203864153475	0.00256657530553639	-0.00847235135734081	0.00289124972186983
1343	1.70713758468628	-1.4983719587326	-23.6424541473389	0.00970941036939621	0.00483929552137852	0.000943203864153475	-0.00100484199356288
1344	0.408440291881561	-0.849023342132568	-23.9671287536621	0.0103587592020631	0.00256657530553639	-0.00847235135734081	0.00418994715437293
1345	-0.890256941318512	-1.4983719587326	-23.707389831543	-0.00230353930965066	0.00613799272105098	-0.00587495695799589	-0.000355493422830477
1346	-0.240908339619637	-0.849023342132568	-23.8372592926025	-0.0162645354866982	-0.00327756232582033	-0.0130177913233638	0.00483929552137852
1347	-3.48765158653259	0.124999612569809	-23.9671287536621	-0.00327756232582033	0.0022419011220336	-3.08191010844894e-05	-0.00360223650932312
1348	-2.83830285072327	-0.52434903383255	-23.5775184631348	-3.08191010844894e-05	0.00776136433705688	-0.00684897974133492	0.00418994715437293
1349	-1.53960561752319	-0.199674710631371	-23.902193069458	0.0113327819854021	0.000618529506027699	0.000293855206109583	-0.00425158534198999
1350	-0.240908339619637	-0.52434903383255	-23.902193069458	0.0178262684494257	0.00678734155371785	0.00256657530553639	0.00256657530553639
1351	1.70713758468628	-1.82304632663727	-23.7723236083984	0.0132808275520802	-0.00230353930965066	-0.00522560812532902	-0.00197886489331722
1352	1.05778896808624	-1.17369759082794	-23.902193069458	-0.0026282137259841	-0.00360223650932312	-0.000355493422830477	0.00126787810586393
1353	1.70713758468628	-1.4983719587326	-23.7723236083984	-0.00847235135734081	0.00191722682211548	-0.00197886489331722	0.00906006153672934
1354	-0.240908339619637	-0.199674710631371	-23.7723236083984	0.0022419011220336	0.00678734155371785	-0.00230353930965066	0.00321592413820326
1355	2.35648608207703	-1.4983719587326	-23.6424541473389	-0.00360223650932312	0.00289124972186983	-0.00132951640989631	-0.00327756232582033
1356	0.408440291881561	-0.199674710631371	-24.2918033599854	-0.00814767740666866	0.00418994715437293	-0.00392691092565656	0.00613799272105098
1357	-0.240908339619637	-0.849023342132568	-24.0320625305176	-0.0159398596733809	0.0022419011220336	-0.0100957229733467	0.000618529506027699
1358	0.408440291881561	-0.199674710631371	-23.7723236083984	-0.00879702530801296	0.00613799272105098	-0.00165419070981443	0.00126787810586393
1359	-0.240908339619637	-0.52434903383255	-23.9671287536621	-0.00879702530801296	0.00548864435404539	0.00126787810586393	-0.00132951640989631
1360	-0.890256941318512	-0.849023342132568	-23.7723236083984	0.0171769186854362	0.00289124972186983	0.00289124972186983	-0.000680167751852423
1361	-0.890256941318512	-0.849023342132568	-23.6424541473389	0.0126314787194133	0.000943203864153475	-0.00879702530801296	-0.00587495695799589
1362	3.00583481788635	-2.14772057533264	-23.902193069458	-0.00165419070981443	-0.00717365415766835	-0.0139918150380254	0.00354059832170606
1363	-0.240908339619637	-3.12174344062805	-23.707389831543	-0.00977104809135199	0.00354059832170606	-0.00944637414067984	-0.00490093370899558
1364	0.408440291881561	-1.82304632663727	-23.9671287536621	-0.00457625929266214	-0.00132951640989631	-0.00684897974133492	-0.00392691092565656
1365	-0.240908339619637	-0.849023342132568	-23.707389831543	0.00548864435404539	0.00418994715437293	-0.0104203969240189	-0.00912170019000769
1366	1.70713758468628	-1.82304632663727	-23.9671287536621	-0.00847235135734081	-0.00165419070981443	-0.00327756232582033	-0.00522560812532902
1367	1.70713758468628	-1.4983719587326	-23.902193069458	0.012956153601408	0.00159255252219737	0.00873538758605719	0.00354059832170606
1368	0.408440291881561	-1.82304632663727	-24.2918033599854	-0.0182125810533762	0.00126787810586393	0.0136055024340749	0.00418994715437293
1369	1.05778896808624	-1.17369759082794	-23.707389831543	0.00613799272105098	0.00483929552137852	0.012956153601408	-0.00360223650932312
1370	-0.890256941318512	-1.4983719587326	-23.707389831543	-0.00490093370899558	0.00321592413820326	0.00646266713738441	-0.000680167751852423
1371	-2.83830285072327	-0.199674710631371	-24.4216728210449	-0.00425158534198999	0.00321592413820326	0.00646266713738441	-0.00295288790948689
1372	-1.53960561752319	-1.4983719587326	-24.0969982147217	0.0022419011220336	-0.00327756232582033	0.00483929552137852	0.00613799272105098
1373	-0.240908339619637	-1.4983719587326	-23.4476490020752	-0.00977104809135199	0.00159255252219737	0.000943203864153475	0.00321592413820326
1374	-1.53960561752319	-0.199674710631371	-23.707389831543	0.00646266713738441	-0.00197886489331722	0.00548864435404539	0.00581331877037883
1375	1.05778896808624	-1.4983719587326	-23.707389831543	0.00126787810586393	0.00581331877037883	-3.08191010844894e-05	0.0022419011220336
1376	2.35648608207703	-1.17369759082794	-23.8372592926025	0.0223717093467712	0.00613799272105098	0.00321592413820326	-0.00717365415766835
1377	-0.890256941318512	-0.849023342132568	-24.4216728210449	0.012956153601408	0.000618529506027699	0.00483929552137852	0.00126787810586393
1378	0.408440291881561	-0.52434903383255	-24.0320625305176	-0.00847235135734081	0.00776136433705688	-0.00132951640989631	-0.00782300252467394
1379	-0.890256941318512	-0.199674710631371	-23.9671287536621	-0.0100957229733467	-0.000680167751852423	-0.00587495695799589	0.00354059832170606
1380	1.05778896808624	-0.52434903383255	-23.9671287536621	0.000943203864153475	0.00418994715437293	-0.00490093370899558	-0.00392691092565656
1381	1.70713758468628	-1.17369759082794	-24.0969982147217	-0.000680167751852423	-0.00295288790948689	-0.00814767740666866	-0.00425158534198999
1382	2.35648608207703	-1.82304632663727	-23.707389831543	0.0100340843200684	-0.00717365415766835	-0.00555028254166245	0.00743668992072344
1383	-0.240908339619637	-0.199674710631371	-23.9671287536621	0.00126787810586393	0.00938473641872406	-0.00782300252467394	-3.08191010844894e-05
1384	1.70713758468628	-1.4983719587326	-23.5125846862793	-0.000680167751852423	-0.00490093370899558	0.00191722682211548	0.00516396993771195
1385	-0.240908339619637	-0.199674710631371	-23.7723236083984	-0.00295288790948689	-0.0026282137259841	0.00386527273803949	-0.00490093370899558
1386	-0.890256941318512	-1.4983719587326	-23.3177795410156	0.0132808275520802	-0.00360223650932312	-0.00197886489331722	0.000943203864153475
1387	1.05778896808624	-2.79706931114197	-23.6424541473389	-0.00847235135734081	-0.00522560812532902	0.000943203864153475	-3.08191010844894e-05
1388	0.408440291881561	-2.79706931114197	-23.7723236083984	0.00743668992072344	-0.00977104809135199	-0.00490093370899558	0.00483929552137852
1389	0.408440291881561	-2.14772057533264	-23.6424541473389	0.00159255252219737	-0.000355493422830477	-0.000680167751852423	0.000943203864153475
1390	-0.240908339619637	-0.52434903383255	-23.902193069458	-0.0130177913233638	0.00646266713738441	-0.00100484199356288	-0.00457625929266214
1391	-0.240908339619637	0.124999612569809	-23.902193069458	0.00126787810586393	-0.00619963090866804	-0.00652430532500148	-0.0026282137259841
1392	-0.240908339619637	0.124999612569809	-23.6424541473389	0.011982130818069	-0.00555028254166245	-0.00587495695799589	-0.00165419070981443
1393	-0.890256941318512	-0.849023342132568	-23.8372592926025	-0.00847235135734081	0.00386527273803949	-0.00295288790948689	0.00581331877037883
1394	-1.53960561752319	-0.849023342132568	-23.7723236083984	0.0100340843200684	-0.00165419070981443	-0.00392691092565656	-0.00295288790948689
1395	-3.48765158653259	-0.52434903383255	-24.4216728210449	-0.0175632312893867	0.00321592413820326	0.00159255252219737	-0.000355493422830477
1396	-2.18895411491394	-1.4983719587326	-24.1619338989258	0.01100810803473	-0.0026282137259841	0.00289124972186983	-0.00717365415766835
1397	-0.240908339619637	-0.52434903383255	-24.1619338989258	-0.00619963090866804	-0.00100484199356288	-0.00652430532500148	0.00581331877037883
1398	-0.890256941318512	-0.52434903383255	-24.0969982147217	-0.00425158534198999	0.00548864435404539	-0.00165419070981443	0.00776136433705688
1399	-0.240908339619637	-0.52434903383255	-24.3567371368408	0.00126787810586393	0.00548864435404539	0.00451462110504508	-0.0026282137259841
1400	1.05778896808624	-0.849023342132568	-24.0969982147217	-0.0026282137259841	-0.0026282137259841	-0.00847235135734081	0.00841071270406246
1401	-0.240908339619637	0.124999612569809	-24.1619338989258	0.000943203864153475	0.00808603875339031	-0.00457625929266214	-0.00782300252467394
1402	1.05778896808624	-1.17369759082794	-23.9671287536621	-0.00652430532500148	0.0022419011220336	-0.00457625929266214	-0.00197886489331722
1403	1.05778896808624	-1.17369759082794	-23.8372592926025	0.01100810803473	0.00581331877037883	-0.00619963090866804	0.00126787810586393
1404	-0.240908339619637	-0.52434903383255	-23.5775184631348	0.011982130818069	0.00581331877037883	-0.0113944197073579	-0.00132951640989631
1405	0.408440291881561	-1.17369759082794	-24.0969982147217	0.00678734155371785	0.00256657530553639	-0.00360223650932312	0.00126787810586393
1406	1.05778896808624	-1.82304632663727	-24.2918033599854	0.00126787810586393	0.00873538758605719	0.00126787810586393	-0.00230353930965066
1407	2.35648608207703	-1.4983719587326	-23.5775184631348	0.0126314787194133	-0.00165419070981443	0.00159255252219737	-0.00132951640989631
1408	1.70713758468628	-1.4983719587326	-23.707389831543	0.00711201597005129	0.00289124972186983	-0.00619963090866804	0.00548864435404539
1409	2.35648608207703	-2.79706931114197	-23.6424541473389	0.00483929552137852	-0.00230353930965066	-0.00879702530801296	0.00191722682211548
1410	0.408440291881561	-1.4983719587326	-23.707389831543	0.0100340843200684	-0.00360223650932312	-0.00555028254166245	-0.00197886489331722
1411	1.05778896808624	-1.82304632663727	-23.707389831543	-0.00652430532500148	-0.00522560812532902	-0.0162645354866982	-0.00295288790948689
1412	0.408440291881561	-0.849023342132568	-23.9671287536621	0.0181509424000978	-0.00522560812532902	-0.0100957229733467	-0.00619963090866804
1413	-0.240908339619637	-1.17369759082794	-23.902193069458	0.00126787810586393	-0.00327756232582033	-0.00522560812532902	0.00289124972186983
1414	0.408440291881561	-1.17369759082794	-23.707389831543	-0.00457625929266214	-0.000355493422830477	0.00159255252219737	0.00159255252219737
1415	-0.890256941318512	-0.199674710631371	-24.2918033599854	-0.00197886489331722	0.00808603875339031	0.000618529506027699	-0.00132951640989631
1416	0.408440291881561	-2.14772057533264	-24.0969982147217	0.0100340843200684	0.00256657530553639	0.000943203864153475	0.00678734155371785
1417	-2.83830285072327	-0.199674710631371	-24.0320625305176	0.00776136433705688	0.0022419011220336	-0.0110697457566857	0.00418994715437293
1418	-2.18895411491394	-0.52434903383255	-24.0320625305176	-0.00555028254166245	0.00256657530553639	-0.00360223650932312	0.00970941036939621
1419	-3.48765158653259	-0.199674710631371	-23.9671287536621	0.00548864435404539	0.00256657530553639	-0.00132951640989631	-3.08191010844894e-05
1420	-1.53960561752319	-0.199674710631371	-23.902193069458	-0.0126931173726916	0.00451462110504508	-0.00814767740666866	0.0022419011220336
1421	-0.240908339619637	-0.199674710631371	-23.9671287536621	0.0197743140161037	0.00613799272105098	-0.00814767740666866	-0.00165419070981443
1422	1.05778896808624	-2.14772057533264	-24.0969982147217	-0.000355493422830477	-0.00165419070981443	-0.00132951640989631	0.0022419011220336
1423	2.35648608207703	-1.17369759082794	-23.4476490020752	-0.00749832857400179	0.00548864435404539	0.013930176384747	-0.00327756232582033
1424	-0.890256941318512	-0.199674710631371	-24.2268676757813	-0.0026282137259841	-0.00132951640989631	0.0106834331527352	0.00289124972186983
1425	0.408440291881561	-1.4983719587326	-24.0320625305176	0.0239950809627771	-0.000355493422830477	0.00386527273803949	0.00321592413820326
1426	1.05778896808624	-1.4983719587326	-24.0320625305176	-0.000355493422830477	-0.00132951640989631	0.00321592413820326	-3.08191010844894e-05
1427	1.70713758468628	-1.4983719587326	-24.3567371368408	0.00516396993771195	-0.00295288790948689	-0.00425158534198999	0.00354059832170606
1428	0.408440291881561	-1.4983719587326	-24.1619338989258	0.00808603875339031	0.00386527273803949	0.000943203864153475	-0.00132951640989631
1429	-0.240908339619637	-1.17369759082794	-23.5775184631348	-0.00847235135734081	0.00159255252219737	0.000293855206109583	0.00321592413820326
1430	0.408440291881561	-0.199674710631371	-24.2268676757813	0.00581331877037883	-0.000680167751852423	-0.0026282137259841	-0.000355493422830477
1431	0.408440291881561	-1.82304632663727	-23.6424541473389	-0.00457625929266214	-0.00782300252467394	-0.00814767740666866	-0.00132951640989631
1432	-0.240908339619637	-1.82304632663727	-23.707389831543	0.00970941036939621	-0.00717365415766835	-0.00295288790948689	-0.00717365415766835
1433	0.408440291881561	-1.4983719587326	-23.902193069458	0.00256657530553639	-0.00749832857400179	-0.00522560812532902	0.00613799272105098
1434	-0.240908339619637	-2.4723949432373	-23.5125846862793	0.00321592413820326	-0.00749832857400179	-3.08191010844894e-05	-0.00490093370899558
1435	1.05778896808624	-1.82304632663727	-23.5125846862793	0.0126314787194133	-0.00197886489331722	0.00289124972186983	-0.00100484199356288
1436	0.408440291881561	-0.849023342132568	-23.902193069458	-0.00490093370899558	-0.00165419070981443	0.000293855206109583	-3.08191010844894e-05
1437	-0.240908339619637	-0.199674710631371	-24.0969982147217	0.00938473641872406	-0.00392691092565656	0.00354059832170606	0.0022419011220336
1438	-0.240908339619637	-0.849023342132568	-23.8372592926025	-0.00619963090866804	0.00289124972186983	-0.00165419070981443	0.00256657530553639
1439	-2.18895411491394	-0.52434903383255	-23.902193069458	-0.0126931173726916	0.00516396993771195	0.000293855206109583	0.00548864435404539
1440	-2.83830285072327	-0.849023342132568	-23.707389831543	-0.00879702530801296	0.00451462110504508	-0.00555028254166245	0.00354059832170606
1441	-0.890256941318512	-1.17369759082794	-23.5775184631348	0.0100340843200684	0.000293855206109583	-0.00327756232582033	-0.00360223650932312
1442	-0.890256941318512	-0.199674710631371	-23.6424541473389	-0.00555028254166245	-0.00392691092565656	-0.00587495695799589	0.00613799272105098
1443	-1.53960561752319	-0.199674710631371	-23.9671287536621	0.00711201597005129	-0.000355493422830477	-0.0026282137259841	0.000293855206109583
1444	1.05778896808624	-1.4983719587326	-23.707389831543	-0.00879702530801296	0.00808603875339031	-0.00230353930965066	-0.00132951640989631
1445	1.05778896808624	-0.52434903383255	-23.902193069458	0.0100340843200684	0.000943203864153475	0.00159255252219737	0.00126787810586393
1446	-1.53960561752319	-0.199674710631371	-23.7723236083984	0.00906006153672934	0.00581331877037883	-0.00360223650932312	0.000293855206109583
1447	1.70713758468628	-1.4983719587326	-23.6424541473389	0.0113327819854021	-0.00100484199356288	-0.00392691092565656	0.00256657530553639
1448	0.408440291881561	-1.17369759082794	-23.6424541473389	0.00938473641872406	0.00321592413820326	-3.08191010844894e-05	0.00159255252219737
1449	1.05778896808624	-1.4983719587326	-23.9671287536621	0.0207483377307653	0.00873538758605719	-0.00425158534198999	0.000618529506027699
1450	1.70713758468628	-1.17369759082794	-24.0969982147217	0.0136055024340749	0.00678734155371785	-0.00684897974133492	-0.00425158534198999
1451	0.408440291881561	-0.52434903383255	-24.0969982147217	-0.00684897974133492	-0.00165419070981443	0.00581331877037883	-0.000680167751852423
1452	0.408440291881561	-0.849023342132568	-24.2918033599854	0.00321592413820326	-0.00522560812532902	-0.0104203969240189	-0.00392691092565656
1453	1.05778896808624	-1.82304632663727	-23.8372592926025	-0.00912170019000769	-0.00132951640989631	-0.0117190945893526	0.00321592413820326
1454	-0.240908339619637	-1.17369759082794	-23.5775184631348	-0.00522560812532902	0.0022419011220336	-0.02697878703475	0.00191722682211548
1455	0.408440291881561	-2.79706931114197	-23.707389831543	0.00743668992072344	-0.00555028254166245	-0.021459324285388	-0.00652430532500148
1456	1.70713758468628	-2.79706931114197	-23.8372592926025	0.0022419011220336	-0.00165419070981443	-0.0152905117720366	-0.00360223650932312
1457	-0.240908339619637	-0.849023342132568	-23.9671287536621	0.00808603875339031	-0.00944637414067984	-0.0188619289547205	-0.00197886489331722
1458	-0.240908339619637	-1.17369759082794	-24.3567371368408	0.0116574559360743	0.00191722682211548	0.0022419011220336	0.00354059832170606
1459	0.408440291881561	-0.52434903383255	-24.2918033599854	-0.00977104809135199	0.00256657530553639	0.000943203864153475	0.00354059832170606
1460	-0.240908339619637	-1.4983719587326	-23.7723236083984	0.00841071270406246	0.00711201597005129	0.00191722682211548	-0.000680167751852423
1461	-0.240908339619637	-1.17369759082794	-24.2268676757813	0.00711201597005129	0.00418994715437293	0.0149041991680861	0.00126787810586393
1462	-0.240908339619637	-1.4983719587326	-23.707389831543	-0.00165419070981443	0.00289124972186983	0.00906006153672934	0.000943203864153475
1463	-1.53960561752319	-1.82304632663727	-24.1619338989258	0.00289124972186983	0.00256657530553639	0.0126314787194133	-3.08191010844894e-05
1464	-2.83830285072327	-0.199674710631371	-23.7723236083984	-0.0188619289547205	0.00581331877037883	0.00386527273803949	0.0022419011220336
1465	0.408440291881561	-1.4983719587326	-23.5775184631348	0.00451462110504508	0.00321592413820326	-0.00522560812532902	-0.00230353930965066
1466	-0.890256941318512	0.449673920869827	-23.5125846862793	0.00938473641872406	-3.08191010844894e-05	0.0103587592020631	-0.00165419070981443
1467	0.408440291881561	-1.4983719587326	-23.5125846862793	0.00678734155371785	-0.0107450718060136	-0.00652430532500148	-0.00652430532500148
1468	1.70713758468628	-1.17369759082794	-23.8372592926025	0.00321592413820326	0.00126787810586393	0.00354059832170606	0.00289124972186983
1469	1.70713758468628	-1.82304632663727	-24.1619338989258	0.00256657530553639	0.00386527273803949	0.00613799272105098	0.000293855206109583
1470	1.05778896808624	-1.4983719587326	-23.7723236083984	-0.00782300252467394	0.00126787810586393	-0.00392691092565656	-0.00230353930965066
1471	1.05778896808624	-1.4983719587326	-23.7723236083984	-0.00165419070981443	-0.000355493422830477	-0.00230353930965066	-0.00295288790948689
1472	0.408440291881561	-0.52434903383255	-23.7723236083984	-0.0026282137259841	-0.000355493422830477	0.000293855206109583	-0.00587495695799589
1473	-0.240908339619637	-0.52434903383255	-24.0969982147217	0.0200989879667759	0.000293855206109583	-0.00977104809135199	-0.00360223650932312
1474	1.70713758468628	-1.82304632663727	-23.8372592926025	-0.00522560812532902	0.00321592413820326	0.00873538758605719	0.00483929552137852
1475	-0.890256941318512	-0.199674710631371	-24.0320625305176	-3.08191010844894e-05	0.00516396993771195	-0.00295288790948689	-0.00977104809135199
1476	-0.240908339619637	-0.849023342132568	-24.0320625305176	-0.00522560812532902	-0.00132951640989631	-0.000355493422830477	-0.00360223650932312
1477	-0.240908339619637	-0.52434903383255	-23.8372592926025	-0.000680167751852423	0.000293855206109583	-0.00360223650932312	-0.00392691092565656
1478	-0.890256941318512	-1.4983719587326	-23.5775184631348	-0.00360223650932312	-0.00360223650932312	0.000293855206109583	0.000293855206109583
1479	-0.240908339619637	-1.82304632663727	-23.5125846862793	-0.0107450718060136	-0.00652430532500148	0.00451462110504508	-0.00165419070981443
1480	2.35648608207703	-2.4723949432373	-23.7723236083984	-0.00132951640989631	-0.00490093370899558	0.00321592413820326	-0.00360223650932312
1481	1.05778896808624	-2.14772057533264	-23.7723236083984	0.00970941036939621	-0.00619963090866804	-0.00230353930965066	-0.00230353930965066
1482	0.408440291881561	-1.4983719587326	-23.902193069458	0.01100810803473	0.00321592413820326	0.00126787810586393	0.00354059832170606
1483	1.70713758468628	-1.4983719587326	-23.6424541473389	0.0152288740500808	-0.00132951640989631	-0.00782300252467394	0.000618529506027699
1484	-0.240908339619637	-0.199674710631371	-23.707389831543	-0.00944637414067984	-0.0026282137259841	0.00418994715437293	0.0100340843200684
1485	0.408440291881561	-1.82304632663727	-23.3177795410156	-0.00490093370899558	0.00289124972186983	-0.00619963090866804	-0.00425158534198999
1486	-2.18895411491394	0.449673920869827	-24.1619338989258	-0.0172385573387146	0.00776136433705688	0.00776136433705688	0.00126787810586393
1487	-2.83830285072327	-0.849023342132568	-24.2268676757813	0.0181509424000978	-0.0026282137259841	-0.00717365415766835	-0.00197886489331722
1488	-0.890256941318512	-1.82304632663727	-23.707389831543	-0.0198359526693821	0.0113327819854021	-0.000680167751852423	-0.00100484199356288
1489	1.05778896808624	-1.17369759082794	-23.5775184631348	0.0113327819854021	0.00743668992072344	-0.00749832857400179	0.00321592413820326
1490	1.70713758468628	-1.4983719587326	-23.5775184631348	0.00808603875339031	0.00354059832170606	-0.00619963090866804	-0.00295288790948689
1491	1.05778896808624	-1.4983719587326	-23.3177795410156	0.0106834331527352	0.00451462110504508	-0.00457625929266214	0.000293855206109583
1492	-0.240908339619637	-0.52434903383255	-24.4216728210449	0.00970941036939621	-0.000680167751852423	-0.0117190945893526	0.00548864435404539
1493	-0.240908339619637	-0.199674710631371	-24.2918033599854	0.00516396993771195	0.00191722682211548	-0.00457625929266214	0.000943203864153475
1494	1.70713758468628	-1.4983719587326	-23.9671287536621	0.0136055024340749	0.00646266713738441	-0.00425158534198999	0.00289124972186983
1495	-0.240908339619637	-0.199674710631371	-24.6814117431641	0.00808603875339031	-0.000355493422830477	-0.0172385573387146	-0.00360223650932312
1496	-0.890256941318512	-0.199674710631371	-24.4866065979004	-0.0195112787187099	-3.08191010844894e-05	-0.0136671401560307	0.00386527273803949
1497	-0.240908339619637	-0.849023342132568	-23.5775184631348	-0.017887907102704	-0.00360223650932312	-0.0100957229733467	-0.00652430532500148
1498	-0.240908339619637	-0.849023342132568	-23.7723236083984	-0.0188619289547205	-0.00490093370899558	-0.0120437685400248	-0.00165419070981443
1499	1.70713758468628	-1.4983719587326	-24.0320625305176	0.00613799272105098	0.01100810803473	0.0022419011220336	0.000293855206109583
1500	3.00583481788635	-2.14772057533264	-23.8372592926025	-3.08191010844894e-05	0.000293855206109583	-0.00392691092565656	-0.00555028254166245
1501	2.35648608207703	-3.12174344062805	-23.707389831543	0.0295145437121391	-3.08191010844894e-05	0.00516396993771195	0.00418994715437293
1502	1.70713758468628	-2.4723949432373	-23.6424541473389	0.0123068047687411	-0.00230353930965066	-0.00132951640989631	0.00289124972186983
1503	1.05778896808624	-2.79706931114197	-23.3827152252197	-0.0130177913233638	-0.00587495695799589	0.00776136433705688	0.00354059832170606
1504	-0.890256941318512	-0.52434903383255	-23.6424541473389	0.0132808275520802	0.00516396993771195	0.00970941036939621	0.0022419011220336
1505	1.05778896808624	-1.82304632663727	-23.707389831543	-0.000680167751852423	0.00126787810586393	0.000943203864153475	0.00256657530553639
1506	-0.890256941318512	-0.52434903383255	-24.0969982147217	0.00906006153672934	0.00289124972186983	-0.00132951640989631	-0.00392691092565656
1507	-1.53960561752319	-0.52434903383255	-23.902193069458	-0.00327756232582033	-3.08191010844894e-05	-0.000680167751852423	0.00678734155371785
1508	-0.890256941318512	-1.17369759082794	-23.8372592926025	0.00289124972186983	-0.00327756232582033	0.00516396993771195	-0.00230353930965066
1509	-1.53960561752319	-1.17369759082794	-23.5125846862793	0.00678734155371785	0.00646266713738441	0.00516396993771195	-3.08191010844894e-05
1510	-2.18895411491394	-1.4983719587326	-23.3177795410156	-0.017887907102704	-0.00230353930965066	0.00678734155371785	-0.00165419070981443
1511	-2.83830285072327	-0.52434903383255	-23.8372592926025	-0.00847235135734081	-0.000355493422830477	-0.00619963090866804	0.00516396993771195
1512	-0.240908339619637	-0.52434903383255	-23.9671287536621	-0.00749832857400179	-0.00132951640989631	-0.00392691092565656	0.00354059832170606
1513	-0.240908339619637	0.449673920869827	-24.4866065979004	-0.0026282137259841	0.00548864435404539	-0.00360223650932312	-0.00425158534198999
1514	1.05778896808624	-1.82304632663727	-23.4476490020752	-0.00912170019000769	0.00841071270406246	0.00516396993771195	0.00711201597005129
1515	1.05778896808624	-0.199674710631371	-23.8372592926025	0.00159255252219737	0.00386527273803949	-0.00652430532500148	-0.0107450718060136
1516	-1.53960561752319	-0.52434903383255	-24.2268676757813	-0.00814767740666866	-0.00100484199356288	0.000293855206109583	0.00418994715437293
1517	-0.240908339619637	-0.52434903383255	-24.5515422821045	-0.0100957229733467	0.000618529506027699	0.00386527273803949	0.00289124972186983
1518	-0.240908339619637	-0.52434903383255	-24.2918033599854	0.00743668992072344	0.00613799272105098	-0.00912170019000769	0.00354059832170606
1519	0.408440291881561	-0.52434903383255	-24.0969982147217	0.00776136433705688	-3.08191010844894e-05	0.0132808275520802	0.00126787810586393
1520	0.408440291881561	-1.4983719587326	-23.7723236083984	0.0155535480007529	0.00451462110504508	-0.00425158534198999	-0.00295288790948689
1521	3.00583481788635	-1.82304632663727	-24.0969982147217	0.0123068047687411	0.000293855206109583	0.000618529506027699	-0.00619963090866804
1522	1.70713758468628	-1.4983719587326	-24.0969982147217	0.0275664981454611	0.00289124972186983	0.00191722682211548	0.00126787810586393
1523	1.70713758468628	-2.4723949432373	-23.902193069458	-0.0230826959013939	-0.00360223650932312	0.000618529506027699	0.00256657530553639
1524	-0.240908339619637	-1.4983719587326	-24.5515422821045	0.00873538758605719	0.000943203864153475	0.00776136433705688	0.00321592413820326
1525	1.70713758468628	-3.44641780853271	-24.0969982147217	-0.00197886489331722	-0.00944637414067984	-0.00425158534198999	-0.00587495695799589
1526	-0.890256941318512	-0.849023342132568	-24.4216728210449	-0.00425158534198999	0.000293855206109583	0.00191722682211548	-0.00165419070981443
1527	-0.240908339619637	-0.849023342132568	-24.2268676757813	0.00808603875339031	0.0022419011220336	-0.00425158534198999	-0.0026282137259841
1528	1.70713758468628	-1.82304632663727	-23.9671287536621	-0.0123684434220195	0.000618529506027699	-0.0107450718060136	-0.00457625929266214
1529	1.05778896808624	-1.4983719587326	-23.3827152252197	-0.0117190945893526	0.00613799272105098	-0.00652430532500148	0.00126787810586393
1530	1.05778896808624	-1.82304632663727	-23.7723236083984	0.00159255252219737	0.00581331877037883	-0.00360223650932312	0.00386527273803949
1531	-1.53960561752319	-0.849023342132568	-23.7723236083984	-0.0113944197073579	-0.000355493422830477	-0.00360223650932312	0.00386527273803949
1532	-2.83830285072327	-0.199674710631371	-23.9671287536621	-0.0165892094373703	0.00321592413820326	-0.0175632312893867	0.00613799272105098
1533	-1.53960561752319	-0.52434903383255	-23.902193069458	-0.0230826959013939	0.00159255252219737	-0.00847235135734081	0.00321592413820326
1534	-0.240908339619637	-1.82304632663727	-23.5775184631348	-0.00197886489331722	0.00581331877037883	-0.00425158534198999	0.00516396993771195
1535	1.05778896808624	-1.4983719587326	-23.5125846862793	0.0207483377307653	0.00483929552137852	-0.00555028254166245	-0.00619963090866804
1536	1.70713758468628	-1.4983719587326	-23.902193069458	0.0022419011220336	0.00451462110504508	0.00321592413820326	-0.00100484199356288
1537	2.35648608207703	-1.17369759082794	-24.0969982147217	-0.0026282137259841	-0.00425158534198999	-0.00165419070981443	-0.00100484199356288
1538	1.70713758468628	-1.17369759082794	-23.8372592926025	-0.017887907102704	0.00483929552137852	-0.00522560812532902	-0.00100484199356288
1539	1.70713758468628	-1.17369759082794	-24.3567371368408	0.0123068047687411	0.00418994715437293	-0.00522560812532902	0.0022419011220336
1540	0.408440291881561	-0.199674710631371	-24.4866065979004	0.00678734155371785	-0.00165419070981443	-0.00684897974133492	0.00581331877037883
1541	1.05778896808624	-1.17369759082794	-23.6424541473389	0.0282158460468054	-0.00555028254166245	-0.0117190945893526	0.00321592413820326
1542	0.408440291881561	-0.849023342132568	-23.6424541473389	0.0194496400654316	-0.00197886489331722	-0.00425158534198999	-3.08191010844894e-05
1543	-0.240908339619637	-0.849023342132568	-23.6424541473389	-0.0159398596733809	0.00548864435404539	-0.00165419070981443	0.0022419011220336
1544	1.05778896808624	-1.82304632663727	-23.9671287536621	-0.000680167751852423	0.00483929552137852	0.00646266713738441	-0.00197886489331722
1545	-0.890256941318512	-1.4983719587326	-23.8372592926025	0.0123068047687411	-0.00490093370899558	0.000293855206109583	-0.0130177913233638
1546	0.408440291881561	-2.79706931114197	-23.5125846862793	-0.00360223650932312	-0.00230353930965066	-0.00457625929266214	0.00191722682211548
1547	1.70713758468628	-2.79706931114197	-23.3827152252197	0.011982130818069	-0.00717365415766835	0.0022419011220336	-0.00165419070981443
1548	1.70713758468628	-2.14772057533264	-23.3827152252197	0.0103587592020631	-0.00749832857400179	-0.00132951640989631	0.00581331877037883
1549	0.408440291881561	-1.4983719587326	-23.8372592926025	-0.00327756232582033	0.00451462110504508	-3.08191010844894e-05	0.00581331877037883
1550	1.05778896808624	-1.4983719587326	-23.707389831543	-0.00197886489331722	0.00354059832170606	-0.00230353930965066	-0.00490093370899558
1551	-0.240908339619637	-0.199674710631371	-23.8372592926025	0.0022419011220336	-0.000355493422830477	-0.00392691092565656	-0.00165419070981443
1552	-0.240908339619637	-1.17369759082794	-23.5125846862793	-0.00587495695799589	0.00483929552137852	0.000943203864153475	0.00321592413820326
1553	-2.18895411491394	-1.4983719587326	-23.4476490020752	0.0022419011220336	0.000943203864153475	-0.00587495695799589	0.00483929552137852
1554	-2.18895411491394	-0.199674710631371	-23.5775184631348	0.00646266713738441	0.00873538758605719	0.00418994715437293	-3.08191010844894e-05
1555	-1.53960561752319	-0.52434903383255	-24.3567371368408	-0.0104203969240189	-0.000355493422830477	-0.00717365415766835	-0.00197886489331722
1556	0.408440291881561	-1.17369759082794	-24.2918033599854	-0.00165419070981443	-0.00132951640989631	-0.000355493422830477	-0.000680167751852423
1557	0.408440291881561	-0.849023342132568	-24.0320625305176	-0.00555028254166245	-0.00555028254166245	0.00289124972186983	-0.000355493422830477
1558	-0.890256941318512	0.124999612569809	-23.9671287536621	-0.00360223650932312	0.00256657530553639	-0.000680167751852423	-0.000355493422830477
1559	-0.240908339619637	-0.199674710631371	-23.707389831543	-0.00814767740666866	0.00581331877037883	-0.00717365415766835	0.00191722682211548
1560	-0.240908339619637	-0.199674710631371	-23.707389831543	0.00613799272105098	0.000293855206109583	-0.00490093370899558	-0.00717365415766835
1561	1.05778896808624	-1.4983719587326	-23.707389831543	-0.0104203969240189	0.00386527273803949	-0.0204853005707264	0.000293855206109583
1562	1.05778896808624	-1.4983719587326	-23.9671287536621	0.0178262684494257	0.000293855206109583	-0.0175632312893867	-0.00295288790948689
1563	-1.53960561752319	-0.199674710631371	-24.1619338989258	0.0106834331527352	0.00581331877037883	-0.00619963090866804	-0.0026282137259841
1564	1.05778896808624	-1.4983719587326	-23.902193069458	-0.00100484199356288	0.00548864435404539	-0.00977104809135199	0.00548864435404539
1565	-0.240908339619637	-0.52434903383255	-24.4866065979004	0.00289124972186983	-0.000680167751852423	-0.00619963090866804	-0.00230353930965066
1566	0.408440291881561	-0.199674710631371	-24.1619338989258	0.00289124972186983	0.00191722682211548	0.00159255252219737	-0.00165419070981443
1567	-0.890256941318512	-0.849023342132568	-24.0320625305176	0.00743668992072344	0.00743668992072344	-0.00295288790948689	0.0022419011220336
1568	-0.240908339619637	-1.4983719587326	-23.6424541473389	-0.0139918150380254	0.0022419011220336	0.0103587592020631	0.0022419011220336
1569	0.408440291881561	-1.17369759082794	-23.9671287536621	-0.00619963090866804	-0.00132951640989631	0.0213976856321096	-0.00327756232582033
1570	0.408440291881561	-1.82304632663727	-23.8372592926025	0.00581331877037883	-0.00360223650932312	-0.00392691092565656	-0.00327756232582033
1571	1.70713758468628	-2.79706931114197	-23.902193069458	-0.00425158534198999	-0.00587495695799589	0.00451462110504508	-0.00197886489331722
1572	0.408440291881561	-1.82304632663727	-23.3827152252197	0.00711201597005129	-0.00490093370899558	0.00516396993771195	0.00321592413820326
1573	-0.240908339619637	-0.849023342132568	-23.5125846862793	0.0100340843200684	0.00451462110504508	-0.0026282137259841	-0.000355493422830477
1574	0.408440291881561	-1.17369759082794	-23.9671287536621	-0.00360223650932312	0.00711201597005129	0.0113327819854021	0.00159255252219737
1575	-1.53960561752319	-0.52434903383255	-23.9671287536621	-0.00132951640989631	-0.00100484199356288	-0.0026282137259841	-3.08191010844894e-05
1576	-0.890256941318512	-1.4983719587326	-23.707389831543	0.00321592413820326	0.000618529506027699	-3.08191010844894e-05	0.000293855206109583
1577	-0.240908339619637	-1.4983719587326	-23.902193069458	-0.0133424662053585	0.00256657530553639	-0.00457625929266214	-0.00360223650932312
1578	-2.18895411491394	0.124999612569809	-23.6424541473389	-0.00879702530801296	0.00256657530553639	-0.0026282137259841	0.00581331877037883
1579	-2.18895411491394	-0.199674710631371	-23.5125846862793	-0.00717365415766835	-0.00100484199356288	-0.00360223650932312	0.00451462110504508
1580	1.70713758468628	-0.52434903383255	-24.0320625305176	0.0194496400654316	0.000293855206109583	-0.0026282137259841	-0.00457625929266214
1581	1.70713758468628	-1.4983719587326	-23.707389831543	0.00451462110504508	0.00418994715437293	-0.00230353930965066	-0.00392691092565656
1582	2.35648608207703	-1.17369759082794	-23.902193069458	-0.0136671401560307	0.0022419011220336	0.00126787810586393	-0.00132951640989631
1583	0.408440291881561	-1.17369759082794	-24.0320625305176	0.00451462110504508	0.00743668992072344	-0.00555028254166245	0.000943203864153475
1584	1.70713758468628	-1.82304632663727	-23.707389831543	-0.0191866029053926	0.00386527273803949	-0.00522560812532902	0.000293855206109583
1585	1.05778896808624	-1.17369759082794	-24.0320625305176	0.011982130818069	0.0022419011220336	0.00970941036939621	0.00191722682211548
1586	-0.240908339619637	-0.52434903383255	-24.5515422821045	0.00906006153672934	-0.00197886489331722	0.00289124972186983	-0.00619963090866804
1587	-1.53960561752319	-0.199674710631371	-24.6814117431641	0.00191722682211548	-0.00230353930965066	0.0022419011220336	-0.000680167751852423
1588	-0.240908339619637	-0.52434903383255	-23.902193069458	0.0152288740500808	-0.00197886489331722	-0.00457625929266214	-0.00490093370899558
1589	-0.890256941318512	-0.199674710631371	-23.9671287536621	0.00256657530553639	0.00938473641872406	0.0113327819854021	0.00126787810586393
1590	1.05778896808624	-1.82304632663727	-24.0969982147217	0.00191722682211548	-0.00100484199356288	0.00418994715437293	0.00191722682211548
1591	1.05778896808624	-3.12174344062805	-23.3827152252197	-0.00197886489331722	-0.00717365415766835	-0.000680167751852423	0.0022419011220336
1592	-0.240908339619637	-1.4983719587326	-24.3567371368408	0.0132808275520802	-0.00327756232582033	-0.00295288790948689	0.00289124972186983
1593	0.408440291881561	-1.82304632663727	-23.9671287536621	0.00970941036939621	-0.00197886489331722	-0.00425158534198999	-0.00132951640989631
1594	1.05778896808624	-1.82304632663727	-23.7723236083984	-0.00295288790948689	-0.00652430532500148	0.000618529506027699	0.000618529506027699
1595	0.408440291881561	-0.52434903383255	-23.8372592926025	-0.00912170019000769	0.00808603875339031	-0.00814767740666866	-0.0026282137259841
1596	-0.240908339619637	-1.17369759082794	-23.6424541473389	-0.00100484199356288	-0.00132951640989631	-0.00230353930965066	-0.00522560812532902
1597	1.05778896808624	-1.4983719587326	-23.2528457641602	-0.00977104809135199	-0.000355493422830477	-0.00652430532500148	0.00386527273803949
1598	0.408440291881561	-1.4983719587326	-24.2918033599854	-0.0143164889886975	-0.00327756232582033	0.00451462110504508	-0.000680167751852423
1599	-2.18895411491394	-1.4983719587326	-24.1619338989258	-0.0156151866540313	0.00159255252219737	-0.00165419070981443	0.00516396993771195
1600	-1.53960561752319	-1.4983719587326	-23.8372592926025	-0.00684897974133492	0.00289124972186983	0.000618529506027699	-0.00457625929266214
1601	-0.240908339619637	-1.4983719587326	-23.5775184631348	0.00418994715437293	0.00678734155371785	-0.00425158534198999	-0.00360223650932312
1602	-0.890256941318512	-0.52434903383255	-23.707389831543	0.0226963832974434	0.00321592413820326	0.000618529506027699	-0.000355493422830477
1603	1.70713758468628	-1.17369759082794	-23.4476490020752	0.00256657530553639	-0.000355493422830477	-0.0100957229733467	0.00418994715437293
1604	0.408440291881561	-0.199674710631371	-23.4476490020752	0.0103587592020631	0.00386527273803949	-0.00100484199356288	0.00321592413820326
1605	1.05778896808624	-1.4983719587326	-23.7723236083984	-3.08191010844894e-05	-0.000355493422830477	-0.00522560812532902	-0.00197886489331722
1606	1.70713758468628	-1.4983719587326	-24.0969982147217	-0.0149658378213644	-0.00132951640989631	-0.00327756232582033	0.00354059832170606
1607	-0.890256941318512	0.124999612569809	-24.2268676757813	-0.0136671401560307	0.00191722682211548	-0.00587495695799589	-0.00165419070981443
1608	-0.890256941318512	-0.849023342132568	-24.0320625305176	-0.00165419070981443	0.00191722682211548	0.000293855206109583	0.00191722682211548
1609	1.70713758468628	-0.52434903383255	-24.0320625305176	-0.00392691092565656	-0.000680167751852423	0.00126787810586393	0.00613799272105098
1610	0.408440291881561	-1.82304632663727	-23.3827152252197	0.01100810803473	0.00613799272105098	0.000293855206109583	-0.00100484199356288
1611	0.408440291881561	-1.4983719587326	-24.2268676757813	-0.00587495695799589	-0.00879702530801296	-0.00392691092565656	-0.0026282137259841
1612	0.408440291881561	-0.849023342132568	-24.4866065979004	-0.00944637414067984	-0.00295288790948689	-0.00555028254166245	-0.00165419070981443
1613	1.70713758468628	-1.4983719587326	-23.902193069458	-0.0120437685400248	-0.00555028254166245	-0.00912170019000769	0.00191722682211548
1614	1.70713758468628	-2.79706931114197	-23.6424541473389	-0.0224333461374044	-0.00684897974133492	0.0103587592020631	0.00321592413820326
1615	0.408440291881561	-1.4983719587326	-23.707389831543	-0.0126931173726916	-0.00327756232582033	-0.00100484199356288	0.0022419011220336
1616	0.408440291881561	-1.82304632663727	-23.3177795410156	0.00354059832170606	-0.0107450718060136	-0.0113944197073579	-0.00684897974133492
1617	1.05778896808624	-1.82304632663727	-23.6424541473389	0.000618529506027699	0.00386527273803949	-0.00749832857400179	0.00159255252219737
1618	-0.240908339619637	-0.849023342132568	-23.9671287536621	-0.00879702530801296	0.00289124972186983	-0.00165419070981443	-0.000355493422830477
1619	-1.53960561752319	-0.52434903383255	-24.0320625305176	-0.00717365415766835	0.0022419011220336	-0.00717365415766835	-3.08191010844894e-05
1620	-2.83830285072327	-0.199674710631371	-24.5515422821045	-0.00100484199356288	0.00289124972186983	-0.00652430532500148	0.00516396993771195
1621	-1.53960561752319	-0.849023342132568	-24.4216728210449	-0.00912170019000769	0.00354059832170606	-0.00587495695799589	0.0022419011220336
1622	-0.240908339619637	-1.17369759082794	-23.3827152252197	-0.0208099745213985	-0.00944637414067984	-0.00879702530801296	0.00159255252219737
1623	-0.890256941318512	-0.52434903383255	-23.707389831543	-0.00619963090866804	0.00483929552137852	-0.00522560812532902	0.00386527273803949
1624	1.05778896808624	-1.17369759082794	-23.9671287536621	-0.0204853005707264	-3.08191010844894e-05	0.00321592413820326	-0.00100484199356288
1625	-0.890256941318512	-0.199674710631371	-23.9671287536621	0.00841071270406246	0.00483929552137852	0.0116574559360743	-0.00717365415766835
1626	-1.53960561752319	-0.199674710631371	-23.902193069458	0.012956153601408	0.00386527273803949	0.00289124972186983	0.000943203864153475
1627	0.408440291881561	-0.52434903383255	-23.902193069458	0.0106834331527352	0.000943203864153475	-0.00327756232582033	-0.00165419070981443
1628	-0.890256941318512	-0.199674710631371	-23.7723236083984	0.0158782228827477	0.00289124972186983	0.00581331877037883	-3.08191010844894e-05
1629	-0.240908339619637	-0.52434903383255	-24.0320625305176	0.000293855206109583	0.00711201597005129	0.00548864435404539	0.00418994715437293
1630	1.70713758468628	-1.82304632663727	-24.0969982147217	-0.000680167751852423	-0.000355493422830477	-0.00197886489331722	-0.00425158534198999
1631	1.05778896808624	-0.52434903383255	-24.0320625305176	0.00386527273803949	0.000618529506027699	-0.00717365415766835	-0.00490093370899558
1632	-0.240908339619637	-0.199674710631371	-23.902193069458	0.01100810803473	0.00613799272105098	0.00354059832170606	0.00354059832170606
1633	1.05778896808624	-1.4983719587326	-23.5775184631348	0.00126787810586393	0.00289124972186983	-0.00717365415766835	0.00776136433705688
1634	-0.240908339619637	-0.52434903383255	-24.1619338989258	0.000618529506027699	-0.000355493422830477	0.00776136433705688	0.00159255252219737
1635	1.70713758468628	-2.4723949432373	-23.2528457641602	-0.0169138833880424	-0.000680167751852423	0.00354059832170606	0.00418994715437293
1636	-0.240908339619637	-1.17369759082794	-24.0320625305176	0.00776136433705688	-0.00619963090866804	-3.08191010844894e-05	-0.00619963090866804
1637	-0.890256941318512	-1.82304632663727	-23.902193069458	0.0197743140161037	-0.00944637414067984	-3.08191010844894e-05	0.00321592413820326
1638	-0.240908339619637	-1.82304632663727	-24.4216728210449	-0.00879702530801296	0.000618529506027699	-0.00587495695799589	-3.08191010844894e-05
1639	-0.890256941318512	-0.52434903383255	-24.5515422821045	0.00678734155371785	0.00516396993771195	-0.00782300252467394	-0.00132951640989631
1640	1.05778896808624	-0.52434903383255	-23.7723236083984	-0.00197886489331722	0.0100340843200684	-0.000680167751852423	0.00386527273803949
1641	0.408440291881561	-1.17369759082794	-23.3177795410156	0.00873538758605719	0.00126787810586393	-0.00879702530801296	-0.00165419070981443
1642	-0.240908339619637	-0.52434903383255	-23.9671287536621	-0.0130177913233638	0.00678734155371785	-0.0146411629393697	-0.0026282137259841
1643	-0.890256941318512	-0.52434903383255	-24.0320625305176	0.0181509424000978	-0.0026282137259841	-0.00555028254166245	0.0022419011220336
1644	-3.48765158653259	-1.4983719587326	-23.6424541473389	-0.00165419070981443	0.00191722682211548	-0.00457625929266214	0.00451462110504508
1645	-0.890256941318512	-1.17369759082794	-23.707389831543	-0.00100484199356288	0.00451462110504508	-0.00619963090866804	-0.00490093370899558
1646	-1.53960561752319	-0.52434903383255	-23.707389831543	-0.00490093370899558	0.00126787810586393	0.00646266713738441	-0.00165419070981443
1647	-0.890256941318512	-0.849023342132568	-23.3827152252197	0.0165275707840919	0.00191722682211548	0.0116574559360743	0.00678734155371785
1648	1.70713758468628	-1.17369759082794	-24.1619338989258	-0.00749832857400179	0.000293855206109583	0.0126314787194133	0.000943203864153475
1649	2.35648608207703	-1.4983719587326	-23.902193069458	-0.00619963090866804	0.00483929552137852	0.00548864435404539	0.00321592413820326
1650	-0.240908339619637	-0.849023342132568	-23.8372592926025	0.00418994715437293	0.00483929552137852	-3.08191010844894e-05	-0.00100484199356288
1651	0.408440291881561	-0.849023342132568	-24.0969982147217	0.01100810803473	0.00126787810586393	-3.08191010844894e-05	-0.00360223650932312
1652	-0.240908339619637	-0.199674710631371	-24.2268676757813	0.00646266713738441	-0.00327756232582033	-0.00879702530801296	0.000293855206109583
1653	1.05778896808624	-1.82304632663727	-23.5125846862793	0.00548864435404539	0.00354059832170606	-0.00522560812532902	0.0100340843200684
1654	-1.53960561752319	-0.199674710631371	-23.7723236083984	0.00159255252219737	-0.00100484199356288	0.00289124972186983	0.00678734155371785
1655	0.408440291881561	-1.82304632663727	-24.2268676757813	0.0123068047687411	0.00841071270406246	-0.00425158534198999	0.000293855206109583
1656	2.35648608207703	-1.4983719587326	-23.7723236083984	0.0103587592020631	-0.0026282137259841	-0.0165892094373703	0.0022419011220336
1657	1.05778896808624	-0.52434903383255	-23.8372592926025	-0.00230353930965066	0.00159255252219737	-0.00782300252467394	0.00256657530553639
1658	0.408440291881561	-1.4983719587326	-23.902193069458	-0.00425158534198999	0.00191722682211548	-0.00555028254166245	0.000293855206109583
1659	1.05778896808624	-2.4723949432373	-23.8372592926025	-0.0146411629393697	0.000293855206109583	-0.00652430532500148	0.00483929552137852
1660	2.35648608207703	-2.79706931114197	-23.3827152252197	0.00159255252219737	-0.00587495695799589	-0.00165419070981443	-0.0026282137259841
1661	-0.240908339619637	-1.82304632663727	-24.2268676757813	0.00581331877037883	-0.00684897974133492	-0.000355493422830477	-0.00977104809135199
1662	0.408440291881561	-1.82304632663727	-23.6424541473389	0.00483929552137852	0.00191722682211548	-0.00295288790948689	0.00451462110504508
1663	1.05778896808624	-1.4983719587326	-23.7723236083984	0.00873538758605719	0.00516396993771195	-3.08191010844894e-05	0.00191722682211548
1664	-0.890256941318512	-0.52434903383255	-23.7723236083984	-0.00295288790948689	0.011982130818069	-3.08191010844894e-05	-0.000355493422830477
1665	1.05778896808624	-1.82304632663727	-23.5775184631348	0.00451462110504508	0.00548864435404539	0.0132808275520802	0.00776136433705688
1666	-2.18895411491394	-0.199674710631371	-23.6424541473389	-0.00490093370899558	0.00808603875339031	0.00321592413820326	-0.0026282137259841
1667	-2.18895411491394	-0.52434903383255	-24.4216728210449	-0.00555028254166245	0.00354059832170606	-0.00197886489331722	-0.00132951640989631
1668	-2.18895411491394	-0.52434903383255	-24.4216728210449	-0.000680167751852423	0.0116574559360743	0.00256657530553639	0.00808603875339031
1669	-0.240908339619637	-0.199674710631371	-23.9671287536621	-0.00782300252467394	-0.00295288790948689	0.00289124972186983	-0.00132951640989631
1670	-0.890256941318512	0.124999612569809	-23.902193069458	0.00159255252219737	0.00581331877037883	0.00906006153672934	-0.00652430532500148
1671	0.408440291881561	-0.52434903383255	-23.8372592926025	-0.000680167751852423	-0.00912170019000769	-0.00295288790948689	-0.00165419070981443
1672	1.05778896808624	-1.17369759082794	-23.5775184631348	-0.0208099745213985	-0.000355493422830477	-0.0146411629393697	-0.00555028254166245
1673	-0.240908339619637	-0.52434903383255	-23.8372592926025	-0.0143164889886975	0.00289124972186983	-0.0130177913233638	0.00256657530553639
1674	1.70713758468628	-0.849023342132568	-24.2918033599854	0.00289124972186983	0.000943203864153475	-0.0130177913233638	-0.00684897974133492
1675	-0.890256941318512	-0.199674710631371	-24.7463474273682	0.0113327819854021	0.000293855206109583	-0.00230353930965066	-0.00132951640989631
1676	2.35648608207703	-1.82304632663727	-24.1619338989258	0.00808603875339031	0.0022419011220336	-0.00814767740666866	-0.00490093370899558
1677	1.05778896808624	-1.4983719587326	-24.1619338989258	0.0022419011220336	0.00159255252219737	-0.00749832857400179	-0.00132951640989631
1678	2.35648608207703	-1.4983719587326	-23.902193069458	-0.0026282137259841	0.00418994715437293	-0.00652430532500148	-0.000355493422830477
1679	2.35648608207703	-1.4983719587326	-23.4476490020752	-0.000680167751852423	-0.00392691092565656	0.00613799272105098	0.00516396993771195
1680	-0.240908339619637	-2.14772057533264	-24.2918033599854	0.0178262684494257	0.00418994715437293	0.011982130818069	0.000618529506027699
1681	-0.890256941318512	-1.17369759082794	-24.4866065979004	0.00613799272105098	-0.00490093370899558	0.000293855206109583	-0.000680167751852423
1682	1.05778896808624	-2.79706931114197	-24.0320625305176	-0.00717365415766835	-0.00425158534198999	-0.00392691092565656	-0.00132951640989631
1683	1.05778896808624	-2.14772057533264	-23.5775184631348	0.00678734155371785	-0.00132951640989631	-3.08191010844894e-05	-0.000680167751852423
1684	-0.240908339619637	-0.849023342132568	-24.2268676757813	-3.08191010844894e-05	0.000293855206109583	0.000618529506027699	-0.00457625929266214
1685	-0.240908339619637	-0.52434903383255	-23.902193069458	-0.00879702530801296	0.00711201597005129	-0.00295288790948689	0.000943203864153475
1686	1.05778896808624	-1.4983719587326	-23.6424541473389	0.0100340843200684	0.00418994715437293	0.0022419011220336	-0.00490093370899558
1687	1.70713758468628	-0.52434903383255	-24.0320625305176	-3.08191010844894e-05	0.00321592413820326	0.00386527273803949	0.00354059832170606
1688	-2.83830285072327	-0.52434903383255	-23.9671287536621	0.000293855206109583	0.00418994715437293	-0.00295288790948689	0.00451462110504508
1689	-2.83830285072327	-0.52434903383255	-23.7723236083984	-0.0120437685400248	0.000943203864153475	0.00451462110504508	0.00321592413820326
1690	-1.53960561752319	-0.199674710631371	-23.7723236083984	-0.000680167751852423	0.00808603875339031	-0.00295288790948689	-0.00490093370899558
1691	-0.890256941318512	-1.17369759082794	-23.2528457641602	-0.00717365415766835	-0.00425158534198999	0.00581331877037883	-0.0026282137259841
1692	0.408440291881561	-1.4983719587326	-24.1619338989258	-0.00814767740666866	0.00126787810586393	-0.00197886489331722	0.0022419011220336
1693	-0.890256941318512	-0.199674710631371	-23.7723236083984	-0.00782300252467394	0.00159255252219737	-0.00457625929266214	0.00159255252219737
1694	1.05778896808624	-1.4983719587326	-23.707389831543	0.0197743140161037	0.0126314787194133	0.00321592413820326	0.0100340843200684
1695	-0.890256941318512	-0.52434903383255	-23.9671287536621	0.0233457311987877	0.00516396993771195	-0.00327756232582033	0.000618529506027699
1696	0.408440291881561	-0.199674710631371	-23.902193069458	-0.0126931173726916	0.00321592413820326	-0.00619963090866804	-0.00425158534198999
1697	-0.240908339619637	-0.52434903383255	-23.707389831543	-0.00230353930965066	0.00483929552137852	-0.00619963090866804	-0.00360223650932312
1698	0.408440291881561	-1.82304632663727	-23.902193069458	0.000618529506027699	0.00256657530553639	-0.0110697457566857	0.00906006153672934
1699	-0.890256941318512	-0.199674710631371	-24.0969982147217	0.00841071270406246	0.00191722682211548	-0.00457625929266214	-0.00132951640989631
1700	-0.890256941318512	-0.52434903383255	-23.8372592926025	0.0145795252174139	0.00354059832170606	0.00289124972186983	0.00126787810586393
1701	0.408440291881561	-0.849023342132568	-23.902193069458	-0.00457625929266214	-0.00230353930965066	0.000293855206109583	-0.0026282137259841
1702	-0.890256941318512	-0.52434903383255	-23.5125846862793	-0.00100484199356288	0.000618529506027699	0.000618529506027699	0.00256657530553639
1703	0.408440291881561	-1.4983719587326	-23.5775184631348	-0.00555028254166245	0.00776136433705688	-0.00619963090866804	-0.00652430532500148
1704	2.35648608207703	-1.82304632663727	-23.707389831543	-0.0110697457566857	0.00126787810586393	0.000618529506027699	-3.08191010844894e-05
1705	0.408440291881561	-2.14772057533264	-24.0320625305176	-0.00912170019000769	-0.00392691092565656	-0.00944637414067984	-0.00295288790948689
1706	1.05778896808624	-2.79706931114197	-23.707389831543	0.0123068047687411	-0.00912170019000769	0.000293855206109583	0.00289124972186983
1707	1.70713758468628	-2.4723949432373	-23.5125846862793	0.00126787810586393	-0.00652430532500148	-0.00165419070981443	0.000293855206109583
1708	1.70713758468628	-0.849023342132568	-23.902193069458	0.00581331877037883	-0.00230353930965066	-0.00749832857400179	0.00386527273803949
1709	0.408440291881561	-1.17369759082794	-23.5775184631348	-0.00490093370899558	0.000618529506027699	-0.00977104809135199	0.0022419011220336
1710	1.70713758468628	-1.4983719587326	-23.5775184631348	0.00126787810586393	-0.000355493422830477	0.000293855206109583	-0.00814767740666866
1711	-0.240908339619637	-1.4983719587326	-23.902193069458	-0.0100957229733467	0.00191722682211548	-0.000355493422830477	-0.00165419070981443
1712	-2.18895411491394	-0.52434903383255	-24.2918033599854	-0.00619963090866804	0.000293855206109583	-0.00652430532500148	-0.00230353930965066
1713	-2.18895411491394	-1.17369759082794	-24.4216728210449	-0.00912170019000769	0.00321592413820326	-0.00392691092565656	0.00418994715437293
1714	-0.890256941318512	-1.4983719587326	-23.5125846862793	-0.00879702530801296	0.0103587592020631	-0.0120437685400248	0.00418994715437293
1715	-1.53960561752319	-0.849023342132568	-23.5125846862793	-0.0133424662053585	0.00678734155371785	0.00321592413820326	-0.00295288790948689
1716	-0.240908339619637	-0.52434903383255	-23.6424541473389	0.00321592413820326	-0.00295288790948689	0.000943203864153475	-0.000680167751852423
1717	-0.890256941318512	0.124999612569809	-23.9671287536621	-0.0026282137259841	-0.00392691092565656	-0.0026282137259841	0.000618529506027699
1718	-0.890256941318512	-0.52434903383255	-24.0320625305176	0.00548864435404539	0.00711201597005129	-0.00132951640989631	0.00191722682211548
1719	-1.53960561752319	-0.199674710631371	-24.0969982147217	0.00418994715437293	0.00159255252219737	-0.00165419070981443	-0.0026282137259841
1720	1.70713758468628	-1.17369759082794	-24.0320625305176	0.00548864435404539	0.00776136433705688	0.00159255252219737	0.00126787810586393
1721	1.70713758468628	-1.17369759082794	-23.707389831543	-0.00392691092565656	0.000943203864153475	-0.00457625929266214	-0.00197886489331722
1722	-0.890256941318512	-0.52434903383255	-24.2268676757813	-0.00555028254166245	-0.00944637414067984	-0.0130177913233638	-0.00132951640989631
1723	1.05778896808624	-0.52434903383255	-24.4866065979004	0.0152288740500808	0.00418994715437293	-0.00879702530801296	0.00256657530553639
1724	1.70713758468628	-1.4983719587326	-23.7723236083984	-0.00619963090866804	-3.08191010844894e-05	-3.08191010844894e-05	0.00159255252219737
1725	1.70713758468628	-0.52434903383255	-23.9671287536621	-3.08191010844894e-05	0.00451462110504508	-0.000680167751852423	-0.00555028254166245
1726	-0.890256941318512	0.124999612569809	-23.902193069458	0.0103587592020631	-0.000355493422830477	-0.00587495695799589	0.0022419011220336
1727	1.05778896808624	-1.82304632663727	-23.4476490020752	-0.000680167751852423	0.00256657530553639	-0.00587495695799589	-0.000680167751852423
1728	1.05778896808624	-2.14772057533264	-23.3177795410156	0.0308132413774729	-0.00814767740666866	-0.000355493422830477	-0.000355493422830477
1729	0.408440291881561	-3.12174344062805	-23.5125846862793	0.000618529506027699	-0.00100484199356288	0.00126787810586393	-0.000680167751852423
1730	1.05778896808624	-2.79706931114197	-23.8372592926025	0.00613799272105098	-0.00490093370899558	-0.00749832857400179	-0.00132951640989631
1731	-0.240908339619637	-1.17369759082794	-23.8372592926025	0.00256657530553639	0.00256657530553639	-0.0107450718060136	-0.00522560812532902
1732	-0.890256941318512	-1.17369759082794	-23.9671287536621	0.00516396993771195	-0.000355493422830477	-0.00944637414067984	-0.00100484199356288
1733	0.408440291881561	-1.17369759082794	-23.5775184631348	0.00483929552137852	0.00386527273803949	-0.0107450718060136	0.00581331877037883
1734	-0.890256941318512	-0.52434903383255	-23.5775184631348	0.00451462110504508	0.000293855206109583	-0.00879702530801296	0.00289124972186983
1735	-0.240908339619637	-1.17369759082794	-23.6424541473389	0.0116574559360743	0.00354059832170606	-0.00619963090866804	0.00126787810586393
1736	-1.53960561752319	-1.4983719587326	-23.7723236083984	-0.00100484199356288	0.000943203864153475	0.00126787810586393	0.00289124972186983
1737	-2.83830285072327	-0.199674710631371	-24.0969982147217	-0.00814767740666866	-0.00522560812532902	-0.00230353930965066	-0.00132951640989631
1738	-1.53960561752319	-0.199674710631371	-24.2268676757813	-0.0133424662053585	0.00613799272105098	0.00776136433705688	0.000618529506027699
1739	-0.240908339619637	-0.849023342132568	-24.4216728210449	-0.0169138833880424	-0.000355493422830477	0.00548864435404539	0.000293855206109583
1740	1.70713758468628	-1.17369759082794	-23.902193069458	0.00873538758605719	0.00808603875339031	0.00483929552137852	-0.00814767740666866
1741	1.05778896808624	-1.82304632663727	-23.5125846862793	0.00321592413820326	0.000943203864153475	0.00256657530553639	0.00841071270406246
1742	1.70713758468628	-1.4983719587326	-24.1619338989258	-0.000355493422830477	-0.00392691092565656	-0.00327756232582033	0.00159255252219737
1743	1.70713758468628	-1.17369759082794	-23.9671287536621	-0.0026282137259841	0.00776136433705688	-0.00327756232582033	0.00483929552137852
1744	-0.890256941318512	-0.199674710631371	-24.6814117431641	0.00841071270406246	0.00159255252219737	-0.00197886489331722	-0.00132951640989631
1745	1.70713758468628	-1.17369759082794	-24.4866065979004	0.00354059832170606	0.00516396993771195	-0.00555028254166245	-0.00360223650932312
1746	-0.240908339619637	-0.199674710631371	-24.5515422821045	0.0207483377307653	-3.08191010844894e-05	0.00159255252219737	-0.00425158534198999
1747	-0.890256941318512	-0.52434903383255	-24.0320625305176	-3.08191010844894e-05	-0.00100484199356288	0.000943203864153475	-0.00100484199356288
1748	-0.890256941318512	-0.849023342132568	-23.8372592926025	0.00906006153672934	-0.00230353930965066	-0.00814767740666866	-0.00230353930965066
1749	-0.240908339619637	-0.199674710631371	-24.1619338989258	0.00678734155371785	0.00581331877037883	0.00159255252219737	0.00451462110504508
1750	-0.240908339619637	-0.849023342132568	-23.9671287536621	-0.000355493422830477	0.00354059832170606	0.00321592413820326	-0.00197886489331722
1751	0.408440291881561	-0.849023342132568	-23.9671287536621	0.00613799272105098	0.00418994715437293	0.00321592413820326	0.000943203864153475
1752	3.00583481788635	-2.4723949432373	-23.707389831543	-0.000355493422830477	-0.00847235135734081	-0.0169138833880424	-0.00165419070981443
1753	-0.890256941318512	-1.4983719587326	-23.4476490020752	-0.00490093370899558	-0.00457625929266214	-0.00100484199356288	0.00386527273803949
1754	1.05778896808624	-2.14772057533264	-23.902193069458	0.00321592413820326	-3.08191010844894e-05	-0.00230353930965066	0.00873538758605719
1755	-0.890256941318512	-0.199674710631371	-23.902193069458	0.0158782228827477	-0.00327756232582033	-0.000355493422830477	0.00191722682211548
1756	-0.240908339619637	-1.4983719587326	-23.707389831543	0.0197743140161037	-0.00360223650932312	-3.08191010844894e-05	-0.00457625929266214
1757	1.70713758468628	-1.4983719587326	-24.2268676757813	0.00159255252219737	0.000293855206109583	-0.00555028254166245	-0.00490093370899558
1758	0.408440291881561	-1.82304632663727	-23.5775184631348	-0.0133424662053585	0.00808603875339031	-0.00360223650932312	0.000293855206109583
1759	-0.890256941318512	-1.82304632663727	-23.5775184631348	-0.017887907102704	0.00354059832170606	0.00678734155371785	-0.00360223650932312
1760	-0.890256941318512	-1.4983719587326	-23.5125846862793	0.0136055024340749	0.00256657530553639	0.00418994715437293	-0.00230353930965066
1761	-0.240908339619637	-0.52434903383255	-24.0320625305176	-0.0152905117720366	0.00126787810586393	0.00289124972186983	0.00159255252219737
1762	1.70713758468628	-1.17369759082794	-23.8372592926025	0.0162028968334198	0.00938473641872406	-0.00944637414067984	-0.00132951640989631
1763	1.05778896808624	-1.4983719587326	-23.7723236083984	-0.0156151866540313	0.00451462110504508	-0.00490093370899558	0.00256657530553639
1764	0.408440291881561	0.124999612569809	-23.9671287536621	0.0165275707840919	0.00873538758605719	0.00256657530553639	-0.000680167751852423
1765	-0.890256941318512	-1.4983719587326	-23.4476490020752	0.00483929552137852	0.00386527273803949	-0.0100957229733467	0.00613799272105098
1766	1.05778896808624	-0.849023342132568	-24.1619338989258	0.00646266713738441	-0.00749832857400179	-0.00197886489331722	-0.0107450718060136
1767	-0.240908339619637	-0.849023342132568	-24.6814117431641	0.0142548503354192	-0.00977104809135199	-0.000680167751852423	0.00289124972186983
1768	0.408440291881561	-0.52434903383255	-24.2268676757813	-0.00847235135734081	0.00451462110504508	-0.0126931173726916	0.00321592413820326
1769	-0.890256941318512	-0.199674710631371	-24.0969982147217	-0.00684897974133492	-0.00230353930965066	-0.000355493422830477	0.00256657530553639
1770	1.05778896808624	-0.52434903383255	-23.902193069458	0.0155535480007529	0.00483929552137852	-0.00360223650932312	-0.000355493422830477
1771	1.05778896808624	-1.4983719587326	-23.6424541473389	0.0126314787194133	0.00289124972186983	-0.00230353930965066	0.00159255252219737
1772	3.00583481788635	-2.14772057533264	-23.3177795410156	-0.0104203969240189	-0.00457625929266214	-0.0165892094373703	-0.00425158534198999
1773	-0.240908339619637	-0.849023342132568	-23.9671287536621	0.000293855206109583	-0.00165419070981443	-0.0104203969240189	0.000293855206109583
1774	1.05778896808624	-2.79706931114197	-23.6424541473389	0.00191722682211548	-0.0026282137259841	-0.0172385573387146	0.00289124972186983
1775	-1.53960561752319	-0.849023342132568	-24.0969982147217	0.00289124972186983	-0.00230353930965066	-0.0139918150380254	-0.00782300252467394
1776	-0.240908339619637	-1.17369759082794	-23.8372592926025	0.0200989879667759	0.00483929552137852	-0.0165892094373703	-0.00100484199356288
1777	-0.240908339619637	-1.17369759082794	-23.5125846862793	-0.0146411629393697	-0.00879702530801296	-0.0117190945893526	-0.00295288790948689
1778	1.05778896808624	-1.82304632663727	-23.3827152252197	0.00451462110504508	0.00451462110504508	-0.0120437685400248	0.000293855206109583
1779	-0.240908339619637	-1.17369759082794	-23.707389831543	0.01100810803473	0.00841071270406246	0.00386527273803949	0.0106834331527352
1780	-2.18895411491394	-0.199674710631371	-24.0320625305176	-0.00912170019000769	0.00386527273803949	0.0022419011220336	-0.00230353930965066
1781	-1.53960561752319	-0.52434903383255	-24.1619338989258	-0.0247060675173998	0.00386527273803949	0.00938473641872406	0.00321592413820326
1782	-3.48765158653259	0.124999612569809	-23.707389831543	-0.00814767740666866	-0.00749832857400179	0.0123068047687411	0.00191722682211548
1783	-2.83830285072327	-0.849023342132568	-23.707389831543	-0.00132951640989631	-0.00100484199356288	0.0100340843200684	0.00711201597005129
1784	1.05778896808624	-1.4983719587326	-24.0320625305176	0.0145795252174139	0.0022419011220336	0.0145795252174139	-0.00392691092565656
1785	-0.890256941318512	-0.52434903383255	-24.2268676757813	0.0162028968334198	-0.000680167751852423	0.00873538758605719	-0.00360223650932312
1786	1.05778896808624	-1.4983719587326	-24.3567371368408	-0.00522560812532902	-0.000680167751852423	0.00483929552137852	0.0022419011220336
1787	0.408440291881561	-1.4983719587326	-24.2918033599854	-0.0110697457566857	0.00256657530553639	-0.00392691092565656	0.000293855206109583
1788	3.00583481788635	-1.4983719587326	-23.902193069458	-0.00912170019000769	0.000293855206109583	0.00548864435404539	0.000293855206109583
1789	1.70713758468628	-1.17369759082794	-23.902193069458	-0.00392691092565656	0.00418994715437293	-0.00132951640989631	0.00483929552137852
1790	2.35648608207703	-1.4983719587326	-23.707389831543	0.00386527273803949	0.00906006153672934	-0.00457625929266214	-0.00197886489331722
1791	-0.890256941318512	-1.17369759082794	-23.5125846862793	0.0106834331527352	0.00126787810586393	-0.0026282137259841	0.00159255252219737
1792	-1.53960561752319	-0.52434903383255	-23.9671287536621	-0.00555028254166245	-0.00132951640989631	-0.00814767740666866	-0.00360223650932312
1793	1.70713758468628	-0.52434903383255	-23.902193069458	-0.00555028254166245	0.00418994715437293	-0.00522560812532902	-0.000680167751852423
1794	0.408440291881561	-1.4983719587326	-23.5775184631348	-0.000355493422830477	0.00451462110504508	0.000618529506027699	-0.00132951640989631
1795	1.05778896808624	-2.4723949432373	-24.1619338989258	-0.00749832857400179	0.00386527273803949	-0.00100484199356288	-0.00619963090866804
1796	-0.890256941318512	-1.17369759082794	-24.4216728210449	0.00354059832170606	0.0022419011220336	0.00289124972186983	-0.000355493422830477
1797	1.05778896808624	-1.82304632663727	-23.4476490020752	-0.00230353930965066	-0.00782300252467394	-0.0139918150380254	-0.00100484199356288
1798	-0.240908339619637	-1.82304632663727	-23.8372592926025	-0.00392691092565656	-0.00522560812532902	-0.00327756232582033	0.00743668992072344
1799	-0.240908339619637	-1.17369759082794	-24.1619338989258	0.00906006153672934	0.000618529506027699	-0.00295288790948689	-0.00132951640989631
1800	-1.53960561752319	-0.199674710631371	-23.9671287536621	-0.00230353930965066	0.00256657530553639	-0.00230353930965066	-0.00165419070981443
1801	0.408440291881561	-1.4983719587326	-24.0969982147217	-0.000355493422830477	-0.00587495695799589	-0.00587495695799589	-0.00197886489331722
1802	-0.890256941318512	-0.199674710631371	-24.2268676757813	0.00386527273803949	0.00678734155371785	0.00191722682211548	-0.00782300252467394
1803	-0.890256941318512	-0.52434903383255	-23.9671287536621	-0.00230353930965066	-0.00132951640989631	0.00191722682211548	-0.00295288790948689
1804	-2.18895411491394	-1.82304632663727	-24.0969982147217	-0.00587495695799589	0.00354059832170606	-0.00295288790948689	0.00743668992072344
1805	-1.53960561752319	-1.4983719587326	-24.5515422821045	0.000943203864153475	-0.0026282137259841	0.00159255252219737	0.000293855206109583
1806	-2.18895411491394	-0.52434903383255	-24.5515422821045	-0.017887907102704	-0.0026282137259841	0.00354059832170606	0.00386527273803949
1807	-0.890256941318512	-0.199674710631371	-23.7723236083984	-0.0133424662053585	-0.00165419070981443	-0.000355493422830477	-0.00490093370899558
1808	1.70713758468628	-1.4983719587326	-23.6424541473389	-0.00100484199356288	0.0022419011220336	-0.00847235135734081	0.000618529506027699
1809	0.408440291881561	-1.17369759082794	-23.4476490020752	-0.00587495695799589	0.00776136433705688	-0.000355493422830477	0.00418994715437293
1810	0.408440291881561	-0.849023342132568	-23.6424541473389	0.00418994715437293	0.00321592413820326	-0.0123684434220195	-0.00717365415766835
1811	-0.240908339619637	-0.199674710631371	-24.7463474273682	0.000293855206109583	0.00516396993771195	-0.000355493422830477	0.000618529506027699
1812	-0.240908339619637	-0.52434903383255	-24.6814117431641	0.0123068047687411	-0.00749832857400179	-0.00327756232582033	0.000618529506027699
1813	0.408440291881561	-1.4983719587326	-23.902193069458	-0.00230353930965066	0.0100340843200684	-0.00555028254166245	0.000618529506027699
1814	-0.240908339619637	-0.52434903383255	-23.9671287536621	0.011982130818069	-0.000680167751852423	0.00548864435404539	0.00191722682211548
1815	1.70713758468628	-1.82304632663727	-23.4476490020752	0.0113327819854021	0.00483929552137852	0.0022419011220336	-0.000355493422830477
1816	1.70713758468628	-1.4983719587326	-23.5125846862793	0.00841071270406246	0.00256657530553639	-0.00879702530801296	-0.00132951640989631
1817	0.408440291881561	-0.849023342132568	-23.9671287536621	-0.00652430532500148	-0.00587495695799589	-0.0146411629393697	0.00126787810586393
1818	-0.240908339619637	-0.849023342132568	-24.0969982147217	0.00906006153672934	-0.00165419070981443	-0.0139918150380254	0.000618529506027699
1819	0.408440291881561	-1.4983719587326	-23.902193069458	-0.00522560812532902	-0.0026282137259841	-0.00684897974133492	0.0100340843200684
1820	0.408440291881561	-2.14772057533264	-24.0969982147217	0.0181509424000978	-0.00327756232582033	-0.00684897974133492	-0.00425158534198999
1821	0.408440291881561	-2.79706931114197	-23.3827152252197	0.0136055024340749	-0.00100484199356288	-0.00327756232582033	-0.00457625929266214
1822	2.35648608207703	-1.4983719587326	-23.3827152252197	0.00451462110504508	-0.000355493422830477	0.00646266713738441	0.00516396993771195
1823	1.70713758468628	-1.82304632663727	-23.707389831543	-0.00619963090866804	-0.000680167751852423	0.00256657530553639	0.00743668992072344
1824	-0.240908339619637	-0.52434903383255	-24.0320625305176	0.0145795252174139	-0.00132951640989631	0.00970941036939621	0.0022419011220336
1825	1.05778896808624	-1.17369759082794	-23.6424541473389	-0.000355493422830477	0.000943203864153475	0.00581331877037883	0.000293855206109583
1826	-1.53960561752319	-0.52434903383255	-23.902193069458	-0.00392691092565656	-0.00132951640989631	-0.000355493422830477	-0.00360223650932312
1827	-3.48765158653259	-0.199674710631371	-23.7723236083984	-0.00522560812532902	0.00321592413820326	0.000293855206109583	-0.00165419070981443
1828	-2.18895411491394	-0.52434903383255	-23.4476490020752	-0.00522560812532902	0.00516396993771195	-0.0113944197073579	0.000943203864153475
1829	-2.18895411491394	-0.199674710631371	-23.9671287536621	-0.00782300252467394	-0.00197886489331722	0.00873538758605719	-0.000680167751852423
1830	-0.890256941318512	-0.849023342132568	-23.9671287536621	0.00711201597005129	0.00321592413820326	0.000293855206109583	-0.00295288790948689
1831	0.408440291881561	-0.52434903383255	-24.0969982147217	0.00841071270406246	-0.00100484199356288	0.00548864435404539	-0.00814767740666866
1832	0.408440291881561	-1.17369759082794	-23.8372592926025	-0.00912170019000769	-0.00100484199356288	-3.08191010844894e-05	0.00354059832170606
1833	1.05778896808624	-0.199674710631371	-23.8372592926025	-0.00847235135734081	0.00126787810586393	-0.00100484199356288	-0.00100484199356288
1834	1.05778896808624	-0.199674710631371	-23.8372592926025	-0.00425158534198999	0.00938473641872406	-0.00132951640989631	0.00256657530553639
1835	0.408440291881561	-0.52434903383255	-23.902193069458	0.00451462110504508	0.00516396993771195	-0.00717365415766835	-0.00132951640989631
1836	1.05778896808624	-0.849023342132568	-23.902193069458	0.00841071270406246	-0.00165419070981443	-0.00425158534198999	0.000618529506027699
1837	1.70713758468628	-1.82304632663727	-23.8372592926025	0.000943203864153475	0.00321592413820326	-0.0113944197073579	0.00289124972186983
1838	1.05778896808624	-1.17369759082794	-23.5775184631348	0.00646266713738441	0.00191722682211548	-0.00457625929266214	-0.00165419070981443
1839	1.05778896808624	-1.4983719587326	-24.0320625305176	0.0142548503354192	0.00581331877037883	-0.00197886489331722	0.0116574559360743
1840	1.05778896808624	-2.14772057533264	-23.902193069458	0.00418994715437293	-0.00295288790948689	0.00386527273803949	-0.00457625929266214
1841	-0.890256941318512	-1.4983719587326	-23.5125846862793	0.00548864435404539	-0.00555028254166245	-0.00360223650932312	0.00191722682211548
1842	1.70713758468628	-2.79706931114197	-24.4216728210449	-0.0110697457566857	-0.00879702530801296	-0.00457625929266214	-0.00295288790948689
1843	-0.890256941318512	-2.14772057533264	-24.2268676757813	0.01847561635077	-0.000355493422830477	0.00126787810586393	0.00711201597005129
1844	1.05778896808624	-1.4983719587326	-23.9671287536621	-0.00197886489331722	-0.00652430532500148	0.00516396993771195	0.0022419011220336
1845	0.408440291881561	-0.199674710631371	-23.6424541473389	-0.00749832857400179	0.00516396993771195	-0.00295288790948689	0.000618529506027699
1846	2.35648608207703	-1.17369759082794	-23.5125846862793	0.0136055024340749	0.00256657530553639	0.00159255252219737	-0.00587495695799589
1847	0.408440291881561	-1.17369759082794	-23.5125846862793	0.00970941036939621	0.00256657530553639	-0.00425158534198999	-0.00295288790948689
1848	-1.53960561752319	-0.52434903383255	-23.707389831543	0.00548864435404539	0.00418994715437293	-0.00360223650932312	0.00483929552137852
1849	-2.83830285072327	0.124999612569809	-24.5515422821045	-0.0159398596733809	0.00938473641872406	-0.00360223650932312	-0.00457625929266214
1850	-1.53960561752319	-1.4983719587326	-24.3567371368408	-3.08191010844894e-05	0.00483929552137852	0.00613799272105098	0.00256657530553639
1851	-0.890256941318512	-1.4983719587326	-23.707389831543	0.0022419011220336	0.00581331877037883	-0.00587495695799589	-0.00295288790948689
1852	-0.240908339619637	-0.849023342132568	-23.6424541473389	0.00321592413820326	0.000943203864153475	0.000618529506027699	0.00191722682211548
1853	-0.240908339619637	-0.52434903383255	-23.5775184631348	-0.0159398596733809	-0.00132951640989631	-0.00879702530801296	0.00321592413820326
1854	1.05778896808624	-1.17369759082794	-23.6424541473389	0.0126314787194133	-0.000355493422830477	0.00256657530553639	0.00159255252219737
1855	0.408440291881561	-0.52434903383255	-24.6164779663086	0.00711201597005129	0.00613799272105098	-0.00944637414067984	-0.00587495695799589
1856	-0.890256941318512	0.124999612569809	-24.5515422821045	0.0158782228827477	-3.08191010844894e-05	0.00256657530553639	-0.000355493422830477
1857	-0.240908339619637	-1.17369759082794	-24.3567371368408	-0.00555028254166245	-0.00230353930965066	-0.00652430532500148	-0.00100484199356288
1858	1.05778896808624	-0.849023342132568	-23.707389831543	0.00483929552137852	0.000293855206109583	-0.00360223650932312	0.000293855206109583
1859	-0.890256941318512	-0.52434903383255	-23.6424541473389	0.000618529506027699	-3.08191010844894e-05	-3.08191010844894e-05	0.00418994715437293
1860	-0.240908339619637	-0.52434903383255	-23.8372592926025	0.00646266713738441	0.00841071270406246	-0.00912170019000769	-0.000680167751852423
1861	1.70713758468628	-0.849023342132568	-24.0320625305176	0.0171769186854362	-0.00360223650932312	0.000293855206109583	0.000943203864153475
1862	1.05778896808624	-0.52434903383255	-24.0969982147217	-0.00165419070981443	-0.00425158534198999	-0.00197886489331722	-0.000680167751852423
1863	-0.890256941318512	-0.199674710631371	-23.7723236083984	-0.00490093370899558	-0.0026282137259841	-0.00847235135734081	0.00159255252219737
1864	1.70713758468628	-2.4723949432373	-23.707389831543	0.00841071270406246	-0.00100484199356288	0.00386527273803949	0.00613799272105098
1865	-0.890256941318512	-1.17369759082794	-23.707389831543	-0.0026282137259841	-0.00295288790948689	-0.00684897974133492	-0.00555028254166245
1866	0.408440291881561	-2.79706931114197	-23.2528457641602	-0.00652430532500148	-0.00879702530801296	-0.000355493422830477	-0.00165419070981443
1867	1.70713758468628	-2.4723949432373	-23.707389831543	-0.00619963090866804	-0.0104203969240189	-0.00782300252467394	-0.00425158534198999
1868	1.05778896808624	-2.14772057533264	-23.8372592926025	-0.00587495695799589	0.00191722682211548	-0.00295288790948689	-0.00295288790948689
1869	1.05778896808624	-1.17369759082794	-24.0320625305176	-0.0113944197073579	-3.08191010844894e-05	-0.00100484199356288	0.00126787810586393
1870	1.05778896808624	-1.17369759082794	-23.902193069458	0.00873538758605719	0.00483929552137852	-0.00587495695799589	-0.0026282137259841
1871	3.6551833152771	-1.4983719587326	-23.6424541473389	0.00743668992072344	-3.08191010844894e-05	-0.00749832857400179	0.00483929552137852
1872	-1.53960561752319	-0.849023342132568	-23.3177795410156	0.00581331877037883	0.0100340843200684	-0.00555028254166245	0.0106834331527352
1873	-0.240908339619637	-1.82304632663727	-23.707389831543	-0.0107450718060136	0.00516396993771195	-0.0123684434220195	0.000618529506027699
1874	-2.83830285072327	0.124999612569809	-24.0969982147217	-0.000355493422830477	0.00386527273803949	0.00451462110504508	0.00191722682211548
1875	-2.83830285072327	-0.52434903383255	-23.707389831543	-0.00684897974133492	-3.08191010844894e-05	-0.00717365415766835	0.00191722682211548
1876	-0.890256941318512	-1.17369759082794	-23.707389831543	-0.00100484199356288	-0.0026282137259841	0.00386527273803949	-0.00847235135734081
1877	0.408440291881561	-1.82304632663727	-24.0969982147217	-0.00425158534198999	-0.000355493422830477	0.00126787810586393	0.00289124972186983
1878	1.70713758468628	-1.4983719587326	-23.8372592926025	0.020423661917448	0.00126787810586393	0.00321592413820326	0.000943203864153475
1879	-0.240908339619637	-1.4983719587326	-23.5775184631348	0.0181509424000978	0.00516396993771195	-0.00490093370899558	0.00159255252219737
1880	0.408440291881561	-0.52434903383255	-24.0969982147217	0.00548864435404539	0.0022419011220336	0.000618529506027699	-0.00132951640989631
1881	-0.890256941318512	0.124999612569809	-24.0969982147217	0.000943203864153475	-3.08191010844894e-05	0.00321592413820326	-0.00165419070981443
1882	0.408440291881561	-0.52434903383255	-24.1619338989258	-0.00295288790948689	-0.00425158534198999	-0.0120437685400248	-0.00717365415766835
1883	1.05778896808624	-0.849023342132568	-24.0320625305176	0.000618529506027699	0.00646266713738441	-0.0169138833880424	-0.000355493422830477
1884	-0.240908339619637	-0.849023342132568	-23.9671287536621	0.00743668992072344	0.00646266713738441	-0.0162645354866982	-3.08191010844894e-05
1885	1.05778896808624	-1.4983719587326	-24.1619338989258	0.0191249661147594	0.00970941036939621	-0.0123684434220195	0.000943203864153475
1886	-0.890256941318512	-0.849023342132568	-24.3567371368408	0.00451462110504508	0.00256657530553639	-0.00684897974133492	0.00191722682211548
1887	1.05778896808624	-0.849023342132568	-23.707389831543	-0.00879702530801296	-0.00165419070981443	-0.00814767740666866	-0.00327756232582033
1888	1.05778896808624	-2.14772057533264	-23.6424541473389	0.00581331877037883	-0.00295288790948689	-0.00977104809135199	0.00451462110504508
1889	2.35648608207703	-2.79706931114197	-23.5775184631348	-0.00684897974133492	0.000293855206109583	0.00841071270406246	0.00289124972186983
1890	0.408440291881561	-2.14772057533264	-23.5775184631348	0.00711201597005129	-0.000355493422830477	0.0132808275520802	0.00711201597005129
1891	0.408440291881561	-1.17369759082794	-23.5125846862793	-0.0130177913233638	-0.00100484199356288	0.0123068047687411	-3.08191010844894e-05
1892	-0.240908339619637	-0.199674710631371	-23.9671287536621	0.0191249661147594	0.000293855206109583	0.0200989879667759	0.00289124972186983
1893	0.408440291881561	-1.4983719587326	-23.707389831543	-0.00587495695799589	0.00548864435404539	-0.00165419070981443	0.0022419011220336
1894	-0.890256941318512	-0.199674710631371	-23.9671287536621	-0.00814767740666866	0.00354059832170606	0.00516396993771195	0.000943203864153475
1895	-2.18895411491394	-1.17369759082794	-23.6424541473389	0.0149041991680861	0.00711201597005129	-0.00360223650932312	-0.0026282137259841
1896	-0.890256941318512	-1.82304632663727	-23.5775184631348	-0.00230353930965066	-0.00197886489331722	-0.00295288790948689	-3.08191010844894e-05
1897	-0.890256941318512	-1.17369759082794	-23.5125846862793	0.0126314787194133	0.000293855206109583	-0.0113944197073579	-0.00230353930965066
1898	-0.240908339619637	-1.17369759082794	-24.0320625305176	-0.0201606266200542	0.00613799272105098	-0.0126931173726916	0.011982130818069
1899	0.408440291881561	-1.4983719587326	-23.8372592926025	0.000943203864153475	0.00191722682211548	-0.00100484199356288	-0.00132951640989631
1900	1.70713758468628	-1.4983719587326	-23.707389831543	-0.00197886489331722	0.00548864435404539	-0.00392691092565656	0.00159255252219737
1901	-0.890256941318512	-0.199674710631371	-23.8372592926025	0.000943203864153475	0.00418994715437293	-0.00197886489331722	-0.00879702530801296
1902	2.35648608207703	-1.4983719587326	-23.7723236083984	0.0155535480007529	-0.00587495695799589	-0.00100484199356288	0.00483929552137852
1903	1.05778896808624	-1.4983719587326	-23.6424541473389	0.0149041991680861	-3.08191010844894e-05	0.00191722682211548	-0.00912170019000769
1904	-0.240908339619637	-0.52434903383255	-24.4866065979004	0.00483929552137852	-0.00295288790948689	0.00873538758605719	0.00321592413820326
1905	1.05778896808624	-1.4983719587326	-24.5515422821045	0.00581331877037883	-0.00165419070981443	0.00743668992072344	-0.00132951640989631
1906	-0.240908339619637	-0.199674710631371	-24.0320625305176	0.00418994715437293	-0.00230353930965066	-0.00100484199356288	-0.00555028254166245
1907	0.408440291881561	-1.17369759082794	-24.4866065979004	0.00548864435404539	0.00191722682211548	-0.00879702530801296	-0.00457625929266214
1908	-0.240908339619637	-0.199674710631371	-24.4216728210449	0.00418994715437293	0.000293855206109583	-0.000355493422830477	0.00159255252219737
1909	0.408440291881561	-0.52434903383255	-24.0969982147217	0.0165275707840919	0.00516396993771195	0.00126787810586393	0.00548864435404539
1910	-0.890256941318512	-0.849023342132568	-23.7723236083984	0.0168522447347641	0.00321592413820326	0.00256657530553639	0.00354059832170606
1911	-0.240908339619637	-1.82304632663727	-23.902193069458	0.00970941036939621	-0.00717365415766835	-0.00684897974133492	-0.00230353930965066
1912	0.408440291881561	-2.79706931114197	-23.7723236083984	-0.00327756232582033	-0.00782300252467394	0.000293855206109583	0.00321592413820326
1913	-0.240908339619637	-1.4983719587326	-23.8372592926025	0.00191722682211548	0.00321592413820326	0.00159255252219737	0.000293855206109583
1914	0.408440291881561	-2.14772057533264	-23.7723236083984	-0.0143164889886975	-0.00230353930965066	0.00743668992072344	-3.08191010844894e-05
1915	-0.240908339619637	-0.52434903383255	-24.1619338989258	0.012956153601408	0.00581331877037883	0.00516396993771195	-0.00132951640989631
1916	-0.240908339619637	-1.17369759082794	-23.9671287536621	0.0116574559360743	-0.00197886489331722	0.00191722682211548	-0.0100957229733467
1917	1.05778896808624	-1.82304632663727	-23.8372592926025	-0.00782300252467394	0.00159255252219737	-0.00977104809135199	0.00321592413820326
1918	1.05778896808624	-1.82304632663727	-23.902193069458	-0.0104203969240189	0.00289124972186983	-0.000680167751852423	0.00711201597005129
1919	-2.18895411491394	-1.17369759082794	-23.7723236083984	-0.00684897974133492	0.00289124972186983	0.00451462110504508	-0.00100484199356288
1920	-1.53960561752319	-0.52434903383255	-23.8372592926025	0.000293855206109583	0.00743668992072344	-0.000680167751852423	-0.00197886489331722
1921	-2.18895411491394	0.124999612569809	-23.6424541473389	0.00646266713738441	-0.0026282137259841	-0.00587495695799589	-0.00230353930965066
1922	-0.240908339619637	-1.4983719587326	-23.3827152252197	-0.000680167751852423	-0.00522560812532902	0.00126787810586393	0.00191722682211548
1923	-0.240908339619637	-1.17369759082794	-23.8372592926025	0.00678734155371785	0.000618529506027699	0.00321592413820326	-0.00522560812532902
1924	-0.240908339619637	-0.199674710631371	-23.9671287536621	-0.00165419070981443	0.00386527273803949	-0.000680167751852423	-0.00165419070981443
1925	-0.240908339619637	-0.849023342132568	-23.7723236083984	0.0132808275520802	0.0116574559360743	-0.00197886489331722	0.00516396993771195
1926	0.408440291881561	-1.4983719587326	-23.7723236083984	0.00743668992072344	0.0022419011220336	0.00516396993771195	-0.00327756232582033
1927	2.35648608207703	-0.52434903383255	-24.0320625305176	-0.0133424662053585	0.000293855206109583	-0.00619963090866804	-0.00165419070981443
1928	0.408440291881561	0.124999612569809	-24.0320625305176	0.00256657530553639	-0.000355493422830477	-0.00912170019000769	0.00191722682211548
1929	0.408440291881561	-0.199674710631371	-24.2268676757813	-0.0100957229733467	0.00516396993771195	0.00289124972186983	-0.00327756232582033
1930	-0.240908339619637	-0.199674710631371	-24.0969982147217	0.000943203864153475	-0.000355493422830477	0.00191722682211548	0.00191722682211548
1931	1.70713758468628	-1.4983719587326	-23.5125846862793	-0.00197886489331722	0.0022419011220336	-0.0113944197073579	-0.00652430532500148
1932	0.408440291881561	-1.82304632663727	-23.6424541473389	-0.00847235135734081	0.00451462110504508	-0.000355493422830477	0.00256657530553639
1933	-0.890256941318512	-1.17369759082794	-23.6424541473389	0.0171769186854362	-0.00197886489331722	-0.00717365415766835	-0.00392691092565656
1934	1.05778896808624	-2.14772057533264	-23.3177795410156	-0.00749832857400179	-0.00457625929266214	-0.00392691092565656	0.00516396993771195
1935	0.408440291881561	-1.4983719587326	-23.9671287536621	-0.00392691092565656	-3.08191010844894e-05	0.00418994715437293	-0.00230353930965066
1936	1.05778896808624	-1.82304632663727	-24.4866065979004	0.00418994715437293	-0.0156151866540313	-0.0110697457566857	-0.00360223650932312
1937	0.408440291881561	-1.4983719587326	-23.7723236083984	0.00678734155371785	0.00321592413820326	-0.00425158534198999	0.000293855206109583
1938	0.408440291881561	-1.4983719587326	-23.7723236083984	-0.00100484199356288	-0.000355493422830477	-0.0133424662053585	0.00483929552137852
1939	-1.53960561752319	0.124999612569809	-24.2918033599854	-0.000680167751852423	0.00256657530553639	0.000293855206109583	-0.00652430532500148
1940	-0.890256941318512	-0.52434903383255	-24.0969982147217	0.0022419011220336	0.00841071270406246	0.00321592413820326	-0.00392691092565656
1941	-0.240908339619637	-1.17369759082794	-23.707389831543	-0.00652430532500148	-0.00392691092565656	-0.00782300252467394	-0.00165419070981443
1942	-2.18895411491394	-0.52434903383255	-23.8372592926025	-0.00814767740666866	0.000293855206109583	0.00321592413820326	0.00386527273803949
1943	-2.83830285072327	-0.52434903383255	-23.902193069458	0.00808603875339031	0.00159255252219737	0.00386527273803949	0.00256657530553639
1944	-1.53960561752319	-1.4983719587326	-24.1619338989258	-0.0123684434220195	-0.00132951640989631	0.00418994715437293	0.000293855206109583
1945	-0.890256941318512	-0.52434903383255	-23.902193069458	-0.00327756232582033	0.00548864435404539	-0.00360223650932312	-0.00132951640989631
1946	-0.240908339619637	-1.17369759082794	-23.3177795410156	-0.00847235135734081	-0.00132951640989631	-0.00490093370899558	-0.00295288790948689
1947	1.70713758468628	-1.4983719587326	-23.6424541473389	-0.000355493422830477	0.00516396993771195	-0.00522560812532902	-0.00425158534198999
1948	1.05778896808624	-1.17369759082794	-23.7723236083984	0.000618529506027699	0.00646266713738441	-0.00717365415766835	-0.00197886489331722
1949	3.00583481788635	-1.4983719587326	-24.2268676757813	0.0162028968334198	0.00321592413820326	-0.00100484199356288	0.00613799272105098
1950	0.408440291881561	-1.82304632663727	-23.7723236083984	-0.00392691092565656	-0.00132951640989631	-0.0107450718060136	-0.00165419070981443
1951	0.408440291881561	-1.82304632663727	-23.5775184631348	0.00711201597005129	0.00191722682211548	-0.0100957229733467	-0.00392691092565656
1952	0.408440291881561	-0.52434903383255	-23.8372592926025	0.00743668992072344	0.00678734155371785	-0.0156151866540313	-3.08191010844894e-05
1953	1.05778896808624	-1.4983719587326	-23.902193069458	0.0155535480007529	-0.00165419070981443	-0.00652430532500148	-3.08191010844894e-05
1954	1.70713758468628	-1.82304632663727	-23.8372592926025	-0.0123684434220195	0.00516396993771195	-0.00100484199356288	0.00126787810586393
1955	0.408440291881561	-1.4983719587326	-23.902193069458	-0.00392691092565656	0.00418994715437293	0.000293855206109583	-0.00360223650932312
1956	-0.240908339619637	-0.52434903383255	-23.8372592926025	-0.0139918150380254	-0.0026282137259841	-0.00717365415766835	-0.00327756232582033
1957	0.408440291881561	-0.849023342132568	-23.902193069458	0.00191722682211548	0.00386527273803949	-0.00912170019000769	-3.08191010844894e-05
1958	-0.240908339619637	-1.4983719587326	-23.5775184631348	-0.000355493422830477	-0.00587495695799589	-0.00912170019000769	0.00191722682211548
1959	-0.890256941318512	-1.17369759082794	-23.707389831543	0.0145795252174139	-0.000680167751852423	0.00776136433705688	-0.00165419070981443
1960	-0.240908339619637	-1.4983719587326	-23.902193069458	0.00841071270406246	0.000618529506027699	0.00289124972186983	0.00678734155371785
1961	1.05778896808624	-2.14772057533264	-23.707389831543	0.00516396993771195	-0.000680167751852423	-0.00749832857400179	-0.00684897974133492
1962	-0.890256941318512	-0.199674710631371	-23.8372592926025	0.0142548503354192	0.00841071270406246	-0.00360223650932312	-0.000355493422830477
1963	1.70713758468628	-0.52434903383255	-23.902193069458	0.0100340843200684	0.00646266713738441	0.000618529506027699	0.000943203864153475
1964	1.05778896808624	-1.17369759082794	-23.4476490020752	-0.00619963090866804	0.01100810803473	-0.00684897974133492	-0.00197886489331722
1965	1.70713758468628	-1.4983719587326	-24.3567371368408	0.00354059832170606	0.00581331877037883	0.00711201597005129	0.0022419011220336
1966	-3.48765158653259	0.124999612569809	-23.9671287536621	-0.0195112787187099	-0.00327756232582033	-0.00100484199356288	-0.0026282137259841
1967	-2.18895411491394	-1.4983719587326	-23.707389831543	-0.0120437685400248	-0.00360223650932312	-0.00490093370899558	-0.00425158534198999
1968	-0.240908339619637	-1.4983719587326	-23.6424541473389	-0.0172385573387146	-0.000355493422830477	-0.0026282137259841	0.00483929552137852
1969	0.408440291881561	-1.82304632663727	-23.5125846862793	-0.00425158534198999	0.000293855206109583	0.00191722682211548	0.00321592413820326
1970	-0.890256941318512	-2.14772057533264	-23.3177795410156	0.000943203864153475	0.0116574559360743	0.00354059832170606	0.0022419011220336
1971	0.408440291881561	-0.199674710631371	-23.6424541473389	0.000618529506027699	-0.000355493422830477	-0.00684897974133492	-0.00197886489331722
1972	1.05778896808624	-0.52434903383255	-24.0969982147217	0.0220470335334539	-0.00100484199356288	-0.00100484199356288	0.00613799272105098
1973	0.408440291881561	-1.4983719587326	-24.4216728210449	-0.0175632312893867	0.0103587592020631	-0.00749832857400179	0.00418994715437293
1974	0.408440291881561	-0.52434903383255	-24.1619338989258	0.00841071270406246	0.00906006153672934	-0.0159398596733809	0.00289124972186983
1975	1.70713758468628	-0.849023342132568	-23.9671287536621	0.0178262684494257	0.00581331877037883	0.00906006153672934	0.00256657530553639
1976	1.70713758468628	-2.14772057533264	-23.4476490020752	0.00970941036939621	-0.00197886489331722	-0.0156151866540313	0.00516396993771195
1977	0.408440291881561	0.124999612569809	-23.8372592926025	0.0165275707840919	-0.00847235135734081	-0.000680167751852423	-0.00490093370899558
1978	-0.890256941318512	-0.199674710631371	-24.0320625305176	-0.00457625929266214	-0.00100484199356288	0.00191722682211548	0.00418994715437293
1979	-0.240908339619637	-0.52434903383255	-23.9671287536621	0.00678734155371785	0.000618529506027699	-0.0100957229733467	0.00386527273803949
1980	1.70713758468628	-2.4723949432373	-23.5775184631348	-0.0104203969240189	0.00386527273803949	-0.00619963090866804	-0.000680167751852423
1981	1.05778896808624	-2.79706931114197	-23.5125846862793	0.0116574559360743	-0.00360223650932312	-0.0149658378213644	0.000618529506027699
1982	0.408440291881561	-2.14772057533264	-23.5775184631348	-0.00879702530801296	-0.0100957229733467	-0.0208099745213985	0.00126787810586393
1983	1.05778896808624	-2.79706931114197	-23.5775184631348	0.0152288740500808	-0.00749832857400179	-0.0221086721867323	0.00970941036939621
1984	-0.240908339619637	-0.849023342132568	-23.9671287536621	0.0136055024340749	-0.00327756232582033	-0.00587495695799589	-0.00360223650932312
1985	0.408440291881561	-1.4983719587326	-23.8372592926025	-0.00327756232582033	0.00159255252219737	0.000293855206109583	0.00418994715437293
1986	-0.890256941318512	-0.199674710631371	-23.8372592926025	0.00483929552137852	-0.00425158534198999	0.00289124972186983	-0.000680167751852423
1987	-0.890256941318512	-0.52434903383255	-23.707389831543	0.00841071270406246	0.00354059832170606	0.00516396993771195	-0.00457625929266214
1988	-0.240908339619637	-0.52434903383255	-23.6424541473389	0.0175015944987535	0.00354059832170606	0.00678734155371785	0.00256657530553639
1989	-2.18895411491394	-0.199674710631371	-24.0969982147217	-0.0152905117720366	-0.00197886489331722	0.0145795252174139	-0.00360223650932312
1990	-2.18895411491394	-0.52434903383255	-24.6164779663086	-0.0143164889886975	0.00548864435404539	0.0168522447347641	0.00613799272105098
1991	-2.83830285072327	-0.199674710631371	-23.8372592926025	0.020423661917448	0.00743668992072344	0.00646266713738441	0.00126787810586393
1992	-0.240908339619637	-1.82304632663727	-23.6424541473389	-0.0195112787187099	-0.00717365415766835	0.00354059832170606	-0.00360223650932312
1993	-0.240908339619637	-0.849023342132568	-23.5775184631348	0.00970941036939621	0.00483929552137852	0.00418994715437293	0.00516396993771195
1994	-0.240908339619637	-0.199674710631371	-23.707389831543	-3.08191010844894e-05	0.011982130818069	-0.00977104809135199	0.00354059832170606
1995	-0.890256941318512	0.124999612569809	-23.7723236083984	0.000943203864153475	0.0022419011220336	0.00483929552137852	-0.00360223650932312
1996	0.408440291881561	-1.4983719587326	-23.707389831543	0.0162028968334198	-0.00197886489331722	-3.08191010844894e-05	-0.00749832857400179
1997	1.70713758468628	-1.82304632663727	-24.0320625305176	-0.00522560812532902	-0.00522560812532902	-0.0026282137259841	0.00386527273803949
1998	1.05778896808624	-1.4983719587326	-23.9671287536621	0.00646266713738441	0.00678734155371785	0.00126787810586393	0.00841071270406246
1999	1.05778896808624	-1.17369759082794	-23.8372592926025	-0.00522560812532902	0.00354059832170606	-0.00392691092565656	-0.000355493422830477
2000	0.408440291881561	-1.4983719587326	-23.6424541473389	-0.00295288790948689	0.00418994715437293	0.000293855206109583	-0.00100484199356288
[truncated: 7,220 more rows]
