# Supplementary material for: Precise instruction and consideration of the vertical and horizontal force component increases validity and reliability of the 90:20 Isometric Posterior Chain Test
Source: PLoS One. 2024 Oct 28;19(10):e0312843. doi: 10.1371/journal.pone.0312843 (PMC11515970; doi:10.1371/journal.pone.0312843)
Supplement: S1 File — (ZIP) [file pone.0312843.s001.zip › S1_Raw_Data/M1_P06_iso_2.csv]

1	-1.80843591690063	-0.849023342132568	-27.9281558990479	0.00483929552137852	-0.00197886489331722	-0.00197886489331722	0.00581331877037883
2	-2.45778465270996	0.124999612569809	-27.9281558990479	-0.0159398596733809	-0.00100484199356288	0.0152288740500808	0.00613799272105098
3	-1.1590873003006	-0.52434903383255	-27.9281558990479	0.00516396993771195	0.00289124972186983	0.000293855206109583	0.000618529506027699
4	-1.1590873003006	-0.199674710631371	-28.0580253601074	0.00548864435404539	0.00581331877037883	0.00159255252219737	-0.00490093370899558
5	-0.509738683700562	-0.199674710631371	-27.473611831665	0.00126787810586393	0.00483929552137852	0.00256657530553639	-0.00555028254166245
6	0.139609962701797	-0.52434903383255	-27.4086761474609	-0.00977104809135199	0.00581331877037883	-0.0100957229733467	-0.0026282137259841
7	0.788958609104156	-1.17369759082794	-27.3437423706055	-0.00230353930965066	-0.00165419070981443	0.00516396993771195	-0.00425158534198999
8	0.139609962701797	-0.849023342132568	-27.7982864379883	-0.0100957229733467	0.00678734155371785	-0.00490093370899558	0.00256657530553639
9	-1.80843591690063	0.124999612569809	-27.9281558990479	0.00418994715437293	0.000618529506027699	-0.00457625929266214	0.00191722682211548
10	-0.509738683700562	0.124999612569809	-27.9930896759033	0.00873538758605719	0.00256657530553639	0.00159255252219737	0.00321592413820326
11	2.08765578269958	-0.52434903383255	-27.6034812927246	0.00678734155371785	-0.00392691092565656	-0.00100484199356288	-0.00782300252467394
12	-0.509738683700562	0.449673920869827	-27.473611831665	-0.00522560812532902	0.00483929552137852	0.000943203864153475	0.00256657530553639
13	2.73700451850891	-0.849023342132568	-27.2138710021973	-0.00457625929266214	-0.00457625929266214	-0.00587495695799589	0.00159255252219737
14	-0.509738683700562	1.09902250766754	-27.9930896759033	0.0103587592020631	-0.000680167751852423	-0.000680167751852423	-0.00522560812532902
15	-1.1590873003006	0.124999612569809	-27.8632202148438	0.00613799272105098	0.00743668992072344	-0.00295288790948689	-0.00392691092565656
16	0.788958609104156	-0.52434903383255	-27.8632202148438	0.00159255252219737	-0.00132951640989631	-0.0107450718060136	-0.00197886489331722
17	1.43830716609955	-1.4983719587326	-27.4086761474609	0.00321592413820326	-0.00717365415766835	-3.08191010844894e-05	0.00191722682211548
18	1.43830716609955	-1.82304632663727	-27.473611831665	0.0100340843200684	-0.00814767740666866	-0.00847235135734081	-0.000355493422830477
19	-0.509738683700562	-0.849023342132568	-27.3437423706055	0.013930176384747	-0.00392691092565656	-0.000355493422830477	0.000943203864153475
20	0.139609962701797	-0.849023342132568	-27.473611831665	-3.08191010844894e-05	-0.00749832857400179	-0.00100484199356288	0.00451462110504508
21	0.139609962701797	-1.4983719587326	-27.6034812927246	0.0022419011220336	-0.00717365415766835	-0.00587495695799589	0.00418994715437293
22	0.788958609104156	-0.199674710631371	-27.7982864379883	0.00776136433705688	-0.0026282137259841	-0.00360223650932312	-0.00522560812532902
23	1.43830716609955	-0.849023342132568	-27.4086761474609	0.0200989879667759	-0.00197886489331722	-0.0123684434220195	-0.00165419070981443
24	2.08765578269958	0.124999612569809	-27.5385456085205	0.00646266713738441	0.00289124972186983	-0.00327756232582033	0.00354059832170606
25	-1.1590873003006	0.774348258972168	-27.5385456085205	-0.0120437685400248	-0.00457625929266214	-0.000355493422830477	-0.00555028254166245
26	-1.1590873003006	0.449673920869827	-27.2788066864014	-0.00652430532500148	0.00191722682211548	0.00354059832170606	0.00159255252219737
27	-1.1590873003006	0.124999612569809	-27.7982864379883	-0.0230826959013939	-0.000355493422830477	0.00711201597005129	-0.00425158534198999
28	-2.45778465270996	0.449673920869827	-27.7982864379883	0.00613799272105098	0.0022419011220336	0.00646266713738441	0.00548864435404539
29	-2.45778465270996	-0.199674710631371	-27.8632202148438	-0.00132951640989631	0.00418994715437293	0.000618529506027699	0.0022419011220336
30	-1.80843591690063	-0.52434903383255	-27.6034812927246	-0.00490093370899558	0.00483929552137852	0.00159255252219737	0.00386527273803949
31	-1.1590873003006	-0.199674710631371	-27.5385456085205	-0.0273034609854221	0.00451462110504508	-0.0113944197073579	0.00321592413820326
32	-0.509738683700562	0.449673920869827	-27.7333507537842	0.0132808275520802	0.00289124972186983	-0.00360223650932312	0.00159255252219737
33	1.43830716609955	-0.52434903383255	-27.3437423706055	-0.0126931173726916	0.00126787810586393	-0.0152905117720366	0.00191722682211548
34	1.43830716609955	-0.199674710631371	-27.7982864379883	0.013930176384747	0.00289124972186983	-0.0146411629393697	-0.00132951640989631
35	-1.1590873003006	0.449673920869827	-27.9930896759033	0.000293855206109583	0.0103587592020631	-0.00782300252467394	0.00289124972186983
36	0.139609962701797	0.449673920869827	-27.7982864379883	-0.00392691092565656	0.00321592413820326	-0.00165419070981443	-0.00360223650932312
37	0.139609962701797	0.124999612569809	-27.9281558990479	-0.0117190945893526	0.000618529506027699	0.00970941036939621	0.00386527273803949
38	-1.1590873003006	0.124999612569809	-27.9930896759033	0.000943203864153475	-0.0026282137259841	0.00548864435404539	0.00256657530553639
39	0.139609962701797	0.774348258972168	-27.8632202148438	0.0278911720961332	0.00548864435404539	0.00191722682211548	-0.00360223650932312
40	3.38635301589966	-0.52434903383255	-27.9930896759033	0.0123068047687411	-0.0026282137259841	0.00808603875339031	-3.08191010844894e-05
41	-1.1590873003006	0.774348258972168	-28.0580253601074	0.00483929552137852	0.00418994715437293	0.00321592413820326	0.000293855206109583
42	1.43830716609955	-0.52434903383255	-27.6684150695801	-0.00392691092565656	-0.00425158534198999	-0.00425158534198999	0.000293855206109583
43	-0.509738683700562	0.449673920869827	-27.9281558990479	0.013930176384747	-0.00457625929266214	-0.000355493422830477	0.00126787810586393
44	0.788958609104156	-1.17369759082794	-27.5385456085205	0.0188002903014421	0.00321592413820326	-0.0026282137259841	0.00321592413820326
45	1.43830716609955	-1.17369759082794	-27.2788066864014	-0.00295288790948689	-0.00295288790948689	0.0022419011220336	-0.00652430532500148
46	-0.509738683700562	-1.17369759082794	-27.5385456085205	-0.00912170019000769	-0.00197886489331722	-0.00587495695799589	0.00613799272105098
47	0.139609962701797	-0.52434903383255	-27.8632202148438	-0.0175632312893867	-0.00587495695799589	0.00743668992072344	-0.00425158534198999
48	2.08765578269958	-1.17369759082794	-27.6684150695801	0.00808603875339031	-0.0026282137259841	-0.00132951640989631	0.000618529506027699
49	1.43830716609955	-0.849023342132568	-27.4086761474609	0.00159255252219737	0.00483929552137852	0.00159255252219737	0.00321592413820326
50	-0.509738683700562	-0.199674710631371	-27.6684150695801	0.0194496400654316	0.00548864435404539	0.01100810803473	-0.00295288790948689
51	0.139609962701797	0.449673920869827	-27.6034812927246	-0.00490093370899558	0.000618529506027699	0.00191722682211548	-0.00230353930965066
52	0.788958609104156	-0.199674710631371	-27.6034812927246	-0.00717365415766835	-0.00652430532500148	-0.00652430532500148	0.00126787810586393
53	-1.80843591690063	0.449673920869827	-27.8632202148438	-0.0136671401560307	-0.00230353930965066	-0.0100957229733467	-0.0026282137259841
54	-2.45778465270996	0.124999612569809	-27.5385456085205	-0.0211346503347158	0.00841071270406246	0.00483929552137852	0.0155535480007529
55	-1.80843591690063	-0.52434903383255	-27.4086761474609	-0.00425158534198999	0.00743668992072344	0.00386527273803949	-0.00165419070981443
56	-0.509738683700562	0.449673920869827	-27.8632202148438	-0.00814767740666866	-0.00165419070981443	-0.00360223650932312	-0.00360223650932312
57	-2.45778465270996	0.449673920869827	-27.473611831665	-0.0266541130840778	0.00126787810586393	-0.00717365415766835	-0.00165419070981443
58	1.43830716609955	0.124999612569809	-27.5385456085205	0.00743668992072344	0.000618529506027699	-0.00977104809135199	-0.00100484199356288
59	0.788958609104156	-0.52434903383255	-27.9930896759033	0.0022419011220336	0.0106834331527352	0.00321592413820326	0.00418994715437293
60	2.08765578269958	-0.52434903383255	-27.7982864379883	0.00126787810586393	0.00938473641872406	-0.00392691092565656	-0.000680167751852423
61	1.43830716609955	-0.199674710631371	-27.7982864379883	0.000943203864153475	0.00386527273803949	-0.00684897974133492	0.000293855206109583
62	2.73700451850891	-0.849023342132568	-27.8632202148438	0.025618452578783	-0.0110697457566857	-0.00425158534198999	0.00386527273803949
63	-0.509738683700562	0.774348258972168	-28.0580253601074	0.122696071863174	0.00516396993771195	0.000943203864153475	-0.00327756232582033
64	-0.509738683700562	0.449673920869827	-27.7982864379883	-0.0139918150380254	0.011982130818069	-0.00619963090866804	-0.0026282137259841
65	2.08765578269958	-0.52434903383255	-27.7333507537842	0.00678734155371785	0.000618529506027699	-0.00457625929266214	-0.00100484199356288
66	0.788958609104156	-0.849023342132568	-27.8632202148438	-0.0156151866540313	-0.00360223650932312	0.00289124972186983	-0.00197886489331722
67	1.43830716609955	-0.52434903383255	-27.6034812927246	-0.0146411629393697	-0.00587495695799589	-0.00295288790948689	0.00906006153672934
68	1.43830716609955	-0.849023342132568	-27.473611831665	0.00516396993771195	-0.00555028254166245	-0.00977104809135199	0.00483929552137852
69	0.788958609104156	0.124999612569809	-27.7982864379883	0.0155535480007529	0.00354059832170606	-0.0123684434220195	0.00743668992072344
70	0.139609962701797	0.449673920869827	-27.7982864379883	0.0171769186854362	0.0022419011220336	-0.0139918150380254	-0.000680167751852423
71	2.08765578269958	-1.4983719587326	-27.473611831665	-0.00619963090866804	-0.00555028254166245	-0.0224333461374044	-0.00392691092565656
72	0.788958609104156	-1.17369759082794	-27.6684150695801	0.00418994715437293	-0.00197886489331722	-0.0191866029053926	-0.0100957229733467
73	0.788958609104156	-1.17369759082794	-27.6684150695801	-0.00457625929266214	-0.00684897974133492	-0.00522560812532902	0.00743668992072344
74	-0.509738683700562	-0.849023342132568	-27.9930896759033	0.031137915328145	-0.00295288790948689	0.0106834331527352	-0.00457625929266214
75	0.788958609104156	-1.4983719587326	-27.2788066864014	-0.00165419070981443	0.00159255252219737	0.0217223595827818	-3.08191010844894e-05
76	0.788958609104156	-1.17369759082794	-27.5385456085205	0.0142548503354192	-0.00522560812532902	0.0123068047687411	0.00321592413820326
77	1.43830716609955	-0.849023342132568	-27.1489372253418	0.0213976856321096	0.00256657530553639	0.0103587592020631	0.00548864435404539
78	2.73700451850891	-0.52434903383255	-27.7333507537842	-0.00100484199356288	-0.00425158534198999	-0.00132951640989631	-0.00295288790948689
79	-1.1590873003006	0.124999612569809	-27.6684150695801	0.00841071270406246	0.00289124972186983	0.00451462110504508	0.0022419011220336
80	-1.1590873003006	0.774348258972168	-27.9281558990479	0.0136055024340749	0.00938473641872406	-0.00749832857400179	-0.00587495695799589
81	-1.80843591690063	-0.52434903383255	-27.6034812927246	-0.00912170019000769	0.00321592413820326	-0.0175632312893867	-0.00230353930965066
82	-3.10713315010071	0.774348258972168	-27.6034812927246	-0.0143164889886975	0.000943203864153475	-0.0201606266200542	0.00548864435404539
83	-1.1590873003006	-0.52434903383255	-27.3437423706055	-0.00457625929266214	-0.00555028254166245	-0.00425158534198999	-0.000680167751852423
84	-2.45778465270996	0.124999612569809	-27.7982864379883	0.0239950809627771	0.00418994715437293	-3.08191010844894e-05	0.00646266713738441
85	-1.1590873003006	0.449673920869827	-27.8632202148438	0.0113327819854021	0.00354059832170606	-0.00522560812532902	-0.00100484199356288
86	-1.1590873003006	0.124999612569809	-27.473611831665	0.000943203864153475	0.000943203864153475	-0.00165419070981443	0.000618529506027699
87	0.788958609104156	0.124999612569809	-27.5385456085205	-0.00230353930965066	0.000943203864153475	0.00808603875339031	-0.00295288790948689
88	0.788958609104156	0.449673920869827	-27.7333507537842	-0.00522560812532902	-0.00230353930965066	0.00841071270406246	-0.0100957229733467
89	0.139609962701797	0.774348258972168	-27.6034812927246	0.00191722682211548	0.00841071270406246	-0.00392691092565656	-0.00295288790948689
90	1.43830716609955	-0.52434903383255	-27.9281558990479	0.00386527273803949	0.00906006153672934	0.00613799272105098	0.000293855206109583
91	2.08765578269958	-0.849023342132568	-27.6684150695801	-0.00847235135734081	0.0022419011220336	-0.00100484199356288	-3.08191010844894e-05
92	-1.1590873003006	0.774348258972168	-27.9930896759033	0.020423661917448	0.00159255252219737	0.00386527273803949	-0.00392691092565656
93	0.788958609104156	-1.17369759082794	-27.7333507537842	0.0136055024340749	0.00289124972186983	0.0022419011220336	-0.000680167751852423
94	0.139609962701797	0.124999612569809	-27.9281558990479	-0.00684897974133492	0.00613799272105098	-0.00100484199356288	-0.00360223650932312
95	0.788958609104156	0.124999612569809	-27.7982864379883	0.00776136433705688	-0.00100484199356288	-0.000680167751852423	-0.000680167751852423
96	1.43830716609955	-0.199674710631371	-27.4086761474609	0.00711201597005129	-0.00684897974133492	-0.00360223650932312	0.00354059832170606
97	0.139609962701797	-0.199674710631371	-27.7982864379883	-0.00490093370899558	-0.00847235135734081	0.00516396993771195	-0.00165419070981443
98	0.139609962701797	-0.199674710631371	-27.9930896759033	0.0165275707840919	-0.0110697457566857	0.00386527273803949	-3.08191010844894e-05
99	-1.1590873003006	-0.199674710631371	-27.9930896759033	0.000618529506027699	-0.00587495695799589	0.00581331877037883	0.00289124972186983
100	1.43830716609955	-2.14772057533264	-27.9930896759033	0.01100810803473	-0.00619963090866804	0.00841071270406246	-0.00100484199356288
101	0.788958609104156	0.774348258972168	-27.7333507537842	-0.00847235135734081	-0.00912170019000769	0.00548864435404539	-0.00392691092565656
102	0.139609962701797	0.449673920869827	-27.6684150695801	0.00256657530553639	0.00126787810586393	0.00451462110504508	-0.000355493422830477
103	1.43830716609955	-0.52434903383255	-27.6684150695801	0.00776136433705688	0.00418994715437293	0.00483929552137852	0.00159255252219737
104	0.788958609104156	-0.199674710631371	-27.9281558990479	0.0123068047687411	0.00841071270406246	-0.00100484199356288	0.00354059832170606
105	-1.1590873003006	1.09902250766754	-27.7982864379883	-0.00717365415766835	0.0103587592020631	-0.00165419070981443	0.00321592413820326
106	-1.1590873003006	0.449673920869827	-27.7333507537842	-0.017887907102704	-0.00619963090866804	-0.0026282137259841	-0.00360223650932312
107	-1.1590873003006	0.449673920869827	-27.5385456085205	-0.00587495695799589	0.00289124972186983	-0.00360223650932312	0.0022419011220336
108	-3.10713315010071	0.774348258972168	-27.473611831665	0.00581331877037883	-0.00132951640989631	-0.00295288790948689	0.00548864435404539
109	0.788958609104156	0.124999612569809	-27.4086761474609	-0.00912170019000769	0.00808603875339031	-0.00392691092565656	-3.08191010844894e-05
110	0.788958609104156	-0.199674710631371	-27.7982864379883	-3.08191010844894e-05	0.00354059832170606	-0.0107450718060136	-0.00165419070981443
111	-1.1590873003006	0.124999612569809	-27.9281558990479	0.0136055024340749	-0.00360223650932312	-0.00100484199356288	-0.00165419070981443
112	0.139609962701797	0.774348258972168	-27.7982864379883	0.011982130818069	0.00581331877037883	-0.00490093370899558	0.00418994715437293
113	-1.1590873003006	-0.199674710631371	-27.5385456085205	-0.00360223650932312	0.00354059832170606	-0.00749832857400179	0.000293855206109583
114	0.788958609104156	-0.849023342132568	-27.7333507537842	0.0191249661147594	-0.00100484199356288	-0.000680167751852423	0.00126787810586393
115	0.139609962701797	0.449673920869827	-27.7333507537842	0.00808603875339031	-0.000355493422830477	-0.000680167751852423	-3.08191010844894e-05
116	0.788958609104156	0.449673920869827	-28.1229591369629	-0.0175632312893867	-0.00100484199356288	0.00126787810586393	-0.000680167751852423
117	-1.1590873003006	1.09902250766754	-28.1229591369629	-0.0208099745213985	0.00191722682211548	-0.00944637414067984	0.000293855206109583
118	-0.509738683700562	0.774348258972168	-27.9281558990479	-0.00457625929266214	0.000618529506027699	-0.00912170019000769	-0.00165419070981443
119	1.43830716609955	0.124999612569809	-27.8632202148438	0.00711201597005129	0.01100810803473	0.000943203864153475	-0.00100484199356288
120	2.08765578269958	-0.849023342132568	-27.3437423706055	0.0136055024340749	0.00321592413820326	0.00483929552137852	0.00321592413820326
121	-0.509738683700562	0.449673920869827	-27.7982864379883	0.00354059832170606	0.00321592413820326	0.000943203864153475	-0.00392691092565656
122	0.788958609104156	-0.52434903383255	-27.4086761474609	0.0168522447347641	-0.00490093370899558	0.00321592413820326	-0.00197886489331722
123	0.139609962701797	0.449673920869827	-27.7982864379883	0.00873538758605719	-0.00425158534198999	0.000618529506027699	-0.00132951640989631
124	0.788958609104156	-1.17369759082794	-27.7982864379883	0.0155535480007529	0.00678734155371785	-0.000680167751852423	0.00354059832170606
125	2.08765578269958	-1.82304632663727	-27.6034812927246	0.0100340843200684	0.000618529506027699	0.00516396993771195	-0.00782300252467394
126	0.788958609104156	-1.4983719587326	-27.7333507537842	0.00191722682211548	-0.0107450718060136	-0.00425158534198999	-0.000355493422830477
127	2.73700451850891	-1.17369759082794	-27.7982864379883	0.00321592413820326	-0.0126931173726916	-0.00814767740666866	-3.08191010844894e-05
128	0.788958609104156	-0.849023342132568	-27.4086761474609	-0.0123684434220195	-0.00360223650932312	-0.0026282137259841	0.00126787810586393
129	0.788958609104156	-0.52434903383255	-27.5385456085205	-0.00295288790948689	0.00776136433705688	-0.00944637414067984	0.0022419011220336
130	-1.80843591690063	1.09902250766754	-27.9930896759033	-0.00425158534198999	0.00483929552137852	-0.00295288790948689	-0.0026282137259841
131	0.788958609104156	-0.52434903383255	-27.4086761474609	-0.0198359526693821	0.00289124972186983	-0.00847235135734081	0.0022419011220336
132	1.43830716609955	-0.849023342132568	-27.473611831665	-0.0136671401560307	0.00516396993771195	-0.00619963090866804	-0.00327756232582033
133	-1.80843591690063	1.09902250766754	-27.5385456085205	0.0022419011220336	0.00451462110504508	0.00159255252219737	0.00613799272105098
134	-1.1590873003006	-0.849023342132568	-27.2788066864014	0.0155535480007529	0.00711201597005129	0.00548864435404539	0.00743668992072344
135	-1.80843591690063	-0.199674710631371	-27.6034812927246	-0.0136671401560307	0.00191722682211548	-0.00717365415766835	0.0022419011220336
136	-0.509738683700562	0.449673920869827	-27.6684150695801	-0.00490093370899558	-0.00360223650932312	-0.0126931173726916	0.00581331877037883
137	-1.1590873003006	1.4236968755722	-27.7333507537842	-0.00425158534198999	0.000618529506027699	-0.0100957229733467	-0.000355493422830477
138	1.43830716609955	0.124999612569809	-27.6684150695801	0.00906006153672934	-0.00165419070981443	0.00451462110504508	0.0113327819854021
139	0.788958609104156	-0.199674710631371	-27.473611831665	0.000943203864153475	0.00613799272105098	0.00289124972186983	-0.00360223650932312
140	1.43830716609955	-0.849023342132568	-27.3437423706055	-0.00652430532500148	-0.00230353930965066	-0.00132951640989631	-0.00327756232582033
141	0.788958609104156	-0.199674710631371	-27.2138710021973	0.00646266713738441	-0.00165419070981443	-0.00165419070981443	0.00354059832170606
142	0.139609962701797	0.449673920869827	-28.1229591369629	-0.00392691092565656	0.00938473641872406	-0.00132951640989631	-0.00132951640989631
143	2.08765578269958	-0.849023342132568	-28.3177642822266	0.00516396993771195	-0.00425158534198999	0.000618529506027699	0.00354059832170606
144	0.788958609104156	-0.52434903383255	-27.9930896759033	0.0152288740500808	0.00906006153672934	-3.08191010844894e-05	0.000943203864153475
145	0.788958609104156	0.774348258972168	-27.6684150695801	0.00159255252219737	0.0106834331527352	-0.00197886489331722	0.00126787810586393
146	-0.509738683700562	1.09902250766754	-27.473611831665	0.0022419011220336	-0.00132951640989631	-0.0133424662053585	0.000293855206109583
147	-0.509738683700562	0.774348258972168	-27.3437423706055	-0.00944637414067984	-0.00165419070981443	-0.00717365415766835	0.0022419011220336
148	0.788958609104156	1.09902250766754	-27.6684150695801	0.00354059832170606	-0.000680167751852423	-0.0104203969240189	-0.00165419070981443
149	1.43830716609955	-0.52434903383255	-27.4086761474609	0.01100810803473	0.00386527273803949	-0.00425158534198999	0.00483929552137852
150	0.788958609104156	-1.4983719587326	-27.5385456085205	-0.00619963090866804	0.00548864435404539	-0.00652430532500148	-0.00749832857400179
151	0.139609962701797	-1.17369759082794	-27.6684150695801	-0.00457625929266214	-0.00327756232582033	-0.000355493422830477	0.00126787810586393
152	0.139609962701797	-0.52434903383255	-27.4086761474609	0.00126787810586393	-0.0113944197073579	-0.00425158534198999	-0.00327756232582033
153	1.43830716609955	-1.17369759082794	-27.4086761474609	-0.00100484199356288	-0.00879702530801296	0.013930176384747	0.00159255252219737
154	-0.509738683700562	-0.52434903383255	-27.6684150695801	0.000293855206109583	0.00126787810586393	0.00191722682211548	0.00256657530553639
155	0.788958609104156	-0.52434903383255	-27.6034812927246	0.0126314787194133	-0.00360223650932312	0.01100810803473	-0.0026282137259841
156	2.08765578269958	-0.52434903383255	-27.4086761474609	-0.0100957229733467	0.00289124972186983	-0.00912170019000769	-0.00132951640989631
157	0.788958609104156	0.124999612569809	-27.473611831665	-0.000355493422830477	0.00581331877037883	-0.00360223650932312	-3.08191010844894e-05
158	0.788958609104156	-0.849023342132568	-27.4086761474609	-0.0126931173726916	0.0103587592020631	-0.0159398596733809	-0.00457625929266214
159	0.139609962701797	-0.52434903383255	-27.4086761474609	0.00548864435404539	0.00321592413820326	-0.00912170019000769	-0.00132951640989631
160	-2.45778465270996	0.124999612569809	-27.2788066864014	-0.00522560812532902	0.00646266713738441	-0.00132951640989631	0.000943203864153475
161	-2.45778465270996	0.774348258972168	-27.6684150695801	0.00743668992072344	0.0022419011220336	0.00289124972186983	0.0022419011220336
162	-3.10713315010071	0.449673920869827	-27.8632202148438	-0.00717365415766835	0.00159255252219737	-0.00912170019000769	0.00776136433705688
163	-1.1590873003006	-0.199674710631371	-27.5385456085205	0.00418994715437293	0.00678734155371785	-0.00165419070981443	0.00354059832170606
164	0.788958609104156	-0.52434903383255	-27.473611831665	-0.00587495695799589	0.00418994715437293	0.00159255252219737	0.00483929552137852
165	0.788958609104156	-0.199674710631371	-27.4086761474609	0.00386527273803949	0.0113327819854021	0.00873538758605719	0.000618529506027699
166	1.43830716609955	1.09902250766754	-27.473611831665	-0.00490093370899558	-0.00230353930965066	0.00613799272105098	-0.00165419070981443
167	0.788958609104156	-0.52434903383255	-27.6034812927246	0.0188002903014421	-0.000680167751852423	0.000618529506027699	-0.00197886489331722
168	2.08765578269958	-0.52434903383255	-27.7333507537842	0.00483929552137852	0.00873538758605719	-0.00619963090866804	-0.00619963090866804
169	-0.509738683700562	-0.52434903383255	-27.7333507537842	0.0152288740500808	0.00613799272105098	-0.00684897974133492	0.00970941036939621
170	1.43830716609955	-0.199674710631371	-27.8632202148438	0.0200989879667759	0.00743668992072344	-0.0117190945893526	-0.000680167751852423
171	1.43830716609955	-0.52434903383255	-27.7333507537842	0.00191722682211548	0.00289124972186983	-0.00782300252467394	-0.00457625929266214
172	-1.1590873003006	-0.199674710631371	-28.1229591369629	0.00906006153672934	0.0022419011220336	-0.0175632312893867	-0.00360223650932312
173	0.788958609104156	-0.199674710631371	-27.473611831665	0.00289124972186983	0.000618529506027699	-0.00749832857400179	0.00191722682211548
174	1.43830716609955	0.124999612569809	-27.9930896759033	0.0103587592020631	0.00938473641872406	-0.0217839982360601	0.00451462110504508
175	0.139609962701797	0.449673920869827	-27.9281558990479	-0.00652430532500148	-0.00165419070981443	-0.0169138833880424	-0.00197886489331722
176	1.43830716609955	-1.17369759082794	-27.473611831665	0.00126787810586393	-0.000680167751852423	-0.0221086721867323	-0.00360223650932312
177	0.788958609104156	-0.849023342132568	-27.5385456085205	-0.00490093370899558	-0.00879702530801296	-0.0156151866540313	0.00159255252219737
178	1.43830716609955	-1.4983719587326	-27.473611831665	0.0239950809627771	-0.0100957229733467	0.000618529506027699	0.00873538758605719
179	-0.509738683700562	-1.82304632663727	-27.2788066864014	0.00938473641872406	-0.00879702530801296	0.0210730116814375	0.00516396993771195
180	-1.1590873003006	-0.849023342132568	-27.3437423706055	0.013930176384747	-0.00522560812532902	0.0304885655641556	0.000943203864153475
181	0.788958609104156	0.449673920869827	-27.7333507537842	-0.0026282137259841	-0.0139918150380254	0.0171769186854362	0.00159255252219737
182	0.139609962701797	-0.199674710631371	-27.6684150695801	-0.0152905117720366	0.00743668992072344	0.0236704051494598	0.000943203864153475
183	-0.509738683700562	0.124999612569809	-27.7333507537842	0.0142548503354192	-3.08191010844894e-05	0.0113327819854021	-0.00230353930965066
184	-1.1590873003006	0.124999612569809	-27.3437423706055	0.00613799272105098	0.0113327819854021	0.00483929552137852	0.00191722682211548
185	0.788958609104156	-0.849023342132568	-27.3437423706055	0.01847561635077	-0.00295288790948689	0.00451462110504508	-3.08191010844894e-05
186	-1.1590873003006	-0.199674710631371	-27.2138710021973	-0.021459324285388	0.000943203864153475	0.00386527273803949	-0.00457625929266214
187	-1.80843591690063	-0.52434903383255	-27.473611831665	0.00321592413820326	-0.000355493422830477	-0.00555028254166245	0.000618529506027699
188	-3.10713315010071	-0.199674710631371	-27.6684150695801	0.00646266713738441	0.00256657530553639	-0.00197886489331722	-0.00100484199356288
189	-1.80843591690063	0.449673920869827	-27.6684150695801	0.0194496400654316	0.00743668992072344	-3.08191010844894e-05	0.00256657530553639
190	-1.1590873003006	0.449673920869827	-27.7333507537842	-0.0198359526693821	0.00256657530553639	0.00906006153672934	0.00548864435404539
191	-0.509738683700562	0.774348258972168	-27.7333507537842	0.00256657530553639	0.00386527273803949	-0.000355493422830477	-0.00360223650932312
192	0.139609962701797	0.124999612569809	-27.5385456085205	-0.00457625929266214	-0.00295288790948689	-0.0221086721867323	-0.000355493422830477
193	1.43830716609955	-0.199674710631371	-27.5385456085205	0.000293855206109583	0.00321592413820326	-0.0026282137259841	-3.08191010844894e-05
194	-0.509738683700562	0.774348258972168	-28.2528305053711	0.00191722682211548	0.00191722682211548	-0.0130177913233638	0.00191722682211548
195	-0.509738683700562	0.774348258972168	-28.187894821167	0.00873538758605719	0.00678734155371785	-0.00652430532500148	-0.00457625929266214
196	1.43830716609955	-0.52434903383255	-27.9281558990479	-0.00912170019000769	0.00581331877037883	-0.00652430532500148	-0.00100484199356288
197	2.08765578269958	0.124999612569809	-27.6034812927246	-0.00197886489331722	-0.00360223650932312	-0.00490093370899558	0.00613799272105098
198	0.139609962701797	-0.52434903383255	-27.3437423706055	-0.0110697457566857	-0.00295288790948689	0.0168522447347641	0.00451462110504508
199	1.43830716609955	-0.849023342132568	-27.2138710021973	0.000293855206109583	0.00581331877037883	0.0123068047687411	0.00126787810586393
200	0.788958609104156	-0.849023342132568	-27.4086761474609	0.00191722682211548	0.00711201597005129	-0.000355493422830477	-0.000355493422830477
201	-0.509738683700562	-0.199674710631371	-27.7982864379883	0.0149041991680861	-3.08191010844894e-05	0.0022419011220336	-0.00100484199356288
202	-1.80843591690063	-1.17369759082794	-27.2788066864014	-0.00295288790948689	-0.00360223650932312	-0.00977104809135199	-0.000680167751852423
203	2.08765578269958	-1.82304632663727	-27.5385456085205	0.0165275707840919	-0.00944637414067984	-0.00522560812532902	-0.00132951640989631
204	0.139609962701797	-0.199674710631371	-27.6684150695801	0.000618529506027699	0.00256657530553639	-0.00132951640989631	-0.00392691092565656
205	-1.1590873003006	-0.849023342132568	-27.3437423706055	0.00873538758605719	0.00548864435404539	0.00191722682211548	-0.00749832857400179
206	-0.509738683700562	0.124999612569809	-27.7982864379883	0.0113327819854021	-0.00652430532500148	-0.00522560812532902	-0.0104203969240189
207	0.788958609104156	-0.52434903383255	-27.8632202148438	0.00159255252219737	-0.00652430532500148	-0.000680167751852423	-0.00197886489331722
208	1.43830716609955	-0.849023342132568	-27.5385456085205	-0.0146411629393697	0.00386527273803949	0.00256657530553639	-0.00230353930965066
209	1.43830716609955	-0.52434903383255	-27.5385456085205	0.0191249661147594	0.00938473641872406	-0.000680167751852423	-0.00100484199356288
210	0.788958609104156	-0.849023342132568	-27.473611831665	-0.0217839982360601	-0.00100484199356288	0.0022419011220336	-0.00295288790948689
211	-3.10713315010071	0.449673920869827	-27.5385456085205	-0.00522560812532902	0.00548864435404539	0.00126787810586393	-0.000355493422830477
212	-1.1590873003006	-0.849023342132568	-27.1489372253418	-0.0104203969240189	0.00418994715437293	-0.00912170019000769	0.0022419011220336
213	-3.10713315010071	0.449673920869827	-27.7982864379883	-0.00100484199356288	0.000943203864153475	0.00678734155371785	0.00256657530553639
214	-0.509738683700562	-0.849023342132568	-27.5385456085205	0.013930176384747	0.00841071270406246	-0.000355493422830477	0.00159255252219737
215	1.43830716609955	0.449673920869827	-27.6034812927246	-0.00879702530801296	0.00743668992072344	-0.00522560812532902	-0.00977104809135199
216	1.43830716609955	-0.849023342132568	-27.473611831665	0.00548864435404539	0.000618529506027699	-0.00457625929266214	-0.00360223650932312
217	0.788958609104156	-0.52434903383255	-27.4086761474609	0.00743668992072344	-0.00392691092565656	-0.0162645354866982	-0.00230353930965066
218	0.788958609104156	-0.849023342132568	-27.0840015411377	-0.0104203969240189	-0.00490093370899558	-0.0123684434220195	-0.00165419070981443
219	2.08765578269958	-0.52434903383255	-27.3437423706055	0.00483929552137852	0.00711201597005129	-0.00652430532500148	-0.00165419070981443
220	-1.1590873003006	0.449673920869827	-28.1229591369629	-0.00977104809135199	0.00451462110504508	-0.0104203969240189	0.000943203864153475
221	0.788958609104156	0.449673920869827	-28.1229591369629	0.00906006153672934	0.00126787810586393	-0.00522560812532902	0.000293855206109583
222	2.08765578269958	-0.199674710631371	-27.473611831665	-0.00912170019000769	-0.00327756232582033	-0.00944637414067984	0.000293855206109583
223	-1.1590873003006	0.449673920869827	-28.0580253601074	-0.00684897974133492	0.00386527273803949	-0.0113944197073579	-0.00457625929266214
224	1.43830716609955	-0.199674710631371	-27.6684150695801	0.000943203864153475	0.00776136433705688	0.000618529506027699	-0.00555028254166245
225	0.788958609104156	-0.52434903383255	-27.2788066864014	0.00126787810586393	-0.00100484199356288	-0.00847235135734081	0.00418994715437293
226	-0.509738683700562	0.449673920869827	-27.7982864379883	0.0142548503354192	0.00451462110504508	-0.00425158534198999	-0.0126931173726916
227	-0.509738683700562	-0.199674710631371	-27.7333507537842	-0.00522560812532902	-0.00879702530801296	-3.08191010844894e-05	-3.08191010844894e-05
228	-0.509738683700562	-0.849023342132568	-28.1229591369629	-0.00230353930965066	-0.00782300252467394	-0.00360223650932312	-3.08191010844894e-05
229	1.43830716609955	-1.17369759082794	-27.5385456085205	-0.0026282137259841	-0.00230353930965066	-0.00717365415766835	-0.00684897974133492
230	0.788958609104156	-2.14772057533264	-27.3437423706055	-0.00392691092565656	-0.00457625929266214	-0.00977104809135199	0.00289124972186983
231	1.43830716609955	-0.849023342132568	-27.1489372253418	-0.0133424662053585	-0.00295288790948689	0.00808603875339031	-0.000355493422830477
232	1.43830716609955	-0.849023342132568	-27.4086761474609	0.0152288740500808	-0.00327756232582033	-0.0117190945893526	-0.00295288790948689
233	0.788958609104156	0.774348258972168	-27.9281558990479	-0.0169138833880424	0.000618529506027699	0.000943203864153475	0.00418994715437293
234	-0.509738683700562	0.124999612569809	-27.7333507537842	0.00841071270406246	0.00743668992072344	-0.00717365415766835	0.00289124972186983
235	-1.1590873003006	0.124999612569809	-27.5385456085205	-0.00912170019000769	0.000943203864153475	0.000293855206109583	-0.00360223650932312
236	-1.80843591690063	-0.849023342132568	-27.2788066864014	0.000293855206109583	0.000618529506027699	0.00548864435404539	0.00613799272105098
237	-2.45778465270996	-0.849023342132568	-27.2138710021973	0.00191722682211548	-0.00944637414067984	-3.08191010844894e-05	0.000943203864153475
238	-1.80843591690063	0.774348258972168	-27.3437423706055	-0.0104203969240189	0.00906006153672934	0.000293855206109583	0.00548864435404539
239	-1.1590873003006	0.774348258972168	-27.8632202148438	0.0217223595827818	0.00483929552137852	0.0149041991680861	0.00191722682211548
240	-1.1590873003006	1.09902250766754	-27.7982864379883	0.0252937767654657	0.00159255252219737	0.0194496400654316	0.00516396993771195
241	2.08765578269958	-0.849023342132568	-27.5385456085205	0.0100340843200684	0.0022419011220336	-0.0117190945893526	-0.00587495695799589
242	0.788958609104156	0.124999612569809	-27.4086761474609	-0.0107450718060136	-0.00100484199356288	0.00191722682211548	-0.00587495695799589
243	1.43830716609955	0.449673920869827	-27.6034812927246	0.0194496400654316	-0.00587495695799589	-0.00295288790948689	0.00354059832170606
244	-0.509738683700562	0.774348258972168	-27.473611831665	-0.00814767740666866	0.00516396993771195	-0.0104203969240189	-0.00165419070981443
245	1.43830716609955	-0.849023342132568	-27.6684150695801	0.00354059832170606	0.00321592413820326	-0.0104203969240189	-0.00100484199356288
246	1.43830716609955	-0.52434903383255	-27.9281558990479	-0.00652430532500148	-0.000680167751852423	-0.00132951640989631	-0.00782300252467394
247	0.788958609104156	-0.849023342132568	-27.7333507537842	-0.00132951640989631	-0.000680167751852423	-0.0100957229733467	0.000943203864153475
248	2.08765578269958	-0.52434903383255	-27.6684150695801	-0.0175632312893867	-0.00165419070981443	-0.00814767740666866	0.00289124972186983
249	0.788958609104156	-0.52434903383255	-27.3437423706055	0.0136055024340749	0.0022419011220336	0.00581331877037883	-0.000680167751852423
250	0.788958609104156	0.449673920869827	-27.4086761474609	0.00256657530553639	0.00711201597005129	-0.00230353930965066	0.000618529506027699
251	-1.1590873003006	0.124999612569809	-27.473611831665	0.0100340843200684	0.00289124972186983	-0.00165419070981443	0.00516396993771195
252	0.788958609104156	-0.199674710631371	-27.8632202148438	-0.00555028254166245	-0.00132951640989631	-0.0123684434220195	0.00321592413820326
253	1.43830716609955	-0.849023342132568	-27.5385456085205	-0.00457625929266214	-0.00327756232582033	-0.00360223650932312	-0.00197886489331722
254	0.788958609104156	-1.82304632663727	-27.4086761474609	0.000618529506027699	-0.00165419070981443	0.00256657530553639	0.00159255252219737
255	0.788958609104156	-0.199674710631371	-27.7333507537842	0.0282158460468054	-0.00619963090866804	0.0106834331527352	-0.0026282137259841
256	0.139609962701797	-0.199674710631371	-27.473611831665	-0.00652430532500148	-0.00132951640989631	0.00938473641872406	0.00126787810586393
257	0.139609962701797	0.124999612569809	-27.3437423706055	-0.0100957229733467	-0.00327756232582033	0.00256657530553639	0.0022419011220336
258	0.788958609104156	-0.849023342132568	-27.7333507537842	-0.00977104809135199	-0.000680167751852423	0.0022419011220336	0.00711201597005129
259	1.43830716609955	-0.52434903383255	-27.6034812927246	0.0132808275520802	-0.000355493422830477	0.00418994715437293	0.00354059832170606
260	0.139609962701797	-0.199674710631371	-27.5385456085205	0.0239950809627771	0.00581331877037883	-0.00100484199356288	-0.00295288790948689
261	0.139609962701797	-0.52434903383255	-27.473611831665	-0.00392691092565656	0.00321592413820326	-0.000680167751852423	-0.00295288790948689
262	-2.45778465270996	1.09902250766754	-27.6034812927246	-0.00100484199356288	-0.00197886489331722	-0.00879702530801296	-0.00295288790948689
263	-1.80843591690063	-0.199674710631371	-27.1489372253418	0.00354059832170606	0.00483929552137852	-0.0130177913233638	0.00743668992072344
264	-2.45778465270996	1.4236968755722	-27.7333507537842	-0.0172385573387146	0.00418994715437293	-0.021459324285388	-3.08191010844894e-05
265	-1.1590873003006	0.449673920869827	-27.7333507537842	0.0223717093467712	0.00386527273803949	-0.0117190945893526	0.00483929552137852
266	-0.509738683700562	-0.199674710631371	-27.7982864379883	-0.00847235135734081	0.00581331877037883	-0.00879702530801296	-0.00555028254166245
267	0.788958609104156	-0.52434903383255	-27.5385456085205	-0.000355493422830477	-0.00555028254166245	-0.00879702530801296	0.00808603875339031
268	0.139609962701797	0.774348258972168	-27.473611831665	0.0113327819854021	0.00678734155371785	0.00386527273803949	0.00808603875339031
269	-0.509738683700562	0.774348258972168	-27.6684150695801	0.0197743140161037	0.00808603875339031	0.0158782228827477	-0.000355493422830477
270	2.73700451850891	0.124999612569809	-27.5385456085205	0.00808603875339031	0.00613799272105098	0.00711201597005129	0.00451462110504508
271	-0.509738683700562	0.449673920869827	-28.3177642822266	-0.00555028254166245	-0.00490093370899558	0.0197743140161037	0.00386527273803949
272	1.43830716609955	-0.849023342132568	-28.1229591369629	-0.00619963090866804	-0.00327756232582033	0.0100340843200684	-0.00555028254166245
273	-1.1590873003006	1.4236968755722	-27.9930896759033	0.0197743140161037	-0.00457625929266214	0.000943203864153475	0.00516396993771195
274	-0.509738683700562	-0.199674710631371	-27.4086761474609	0.0152288740500808	0.00451462110504508	0.000293855206109583	-0.00197886489331722
275	2.08765578269958	-0.849023342132568	-27.3437423706055	0.0194496400654316	0.00483929552137852	-0.00327756232582033	-0.00327756232582033
276	2.08765578269958	-1.17369759082794	-27.0840015411377	-0.00847235135734081	-0.00165419070981443	0.00418994715437293	-0.00230353930965066
277	2.73700451850891	-1.82304632663727	-27.7333507537842	0.00451462110504508	-0.00977104809135199	-0.000680167751852423	-0.0123684434220195
278	-1.1590873003006	-1.82304632663727	-27.6684150695801	-0.00327756232582033	-0.0104203969240189	0.00159255252219737	0.00646266713738441
279	0.788958609104156	-0.849023342132568	-28.0580253601074	0.0181509424000978	-0.00652430532500148	-0.00684897974133492	-0.00100484199356288
280	0.139609962701797	0.124999612569809	-27.9930896759033	0.00159255252219737	-0.00165419070981443	-0.000355493422830477	-0.00392691092565656
281	0.788958609104156	0.449673920869827	-27.6034812927246	0.00906006153672934	-0.000680167751852423	-0.0100957229733467	-0.00132951640989631
282	0.788958609104156	0.124999612569809	-27.5385456085205	0.0126314787194133	0.00451462110504508	-0.0117190945893526	-0.00879702530801296
283	-1.1590873003006	0.449673920869827	-27.3437423706055	-0.00457625929266214	0.00743668992072344	-0.00555028254166245	0.00483929552137852
284	-0.509738683700562	-0.199674710631371	-27.5385456085205	0.00256657530553639	0.0106834331527352	-0.0117190945893526	-0.00587495695799589
285	-2.45778465270996	0.449673920869827	-27.7333507537842	-0.000355493422830477	0.00321592413820326	-0.00782300252467394	0.000943203864153475
286	-2.45778465270996	-0.199674710631371	-27.5385456085205	-0.00847235135734081	-0.00327756232582033	-0.00457625929266214	-0.00197886489331722
287	-2.45778465270996	0.774348258972168	-27.3437423706055	-0.0182125810533762	0.000293855206109583	-0.00327756232582033	-0.00522560812532902
288	-1.1590873003006	0.124999612569809	-27.5385456085205	-0.00587495695799589	0.0116574559360743	-0.00490093370899558	0.00256657530553639
289	-1.80843591690063	0.774348258972168	-27.473611831665	-0.00100484199356288	0.0100340843200684	0.00581331877037883	0.00289124972186983
290	2.08765578269958	-0.52434903383255	-27.9281558990479	0.00906006153672934	0.00418994715437293	-0.00619963090866804	0.00581331877037883
291	0.788958609104156	0.124999612569809	-27.9281558990479	-0.00684897974133492	-0.00132951640989631	0.00483929552137852	-0.00587495695799589
292	-0.509738683700562	-1.17369759082794	-27.7982864379883	-0.00132951640989631	-0.00814767740666866	-0.00619963090866804	-0.00132951640989631
293	0.788958609104156	-0.199674710631371	-27.8632202148438	-0.00392691092565656	0.00483929552137852	-3.08191010844894e-05	0.00256657530553639
294	-1.1590873003006	0.774348258972168	-27.7982864379883	-0.00327756232582033	0.0100340843200684	-0.00555028254166245	-0.00230353930965066
295	-0.509738683700562	0.774348258972168	-27.5385456085205	0.00289124972186983	0.000293855206109583	0.000943203864153475	0.00678734155371785
296	-0.509738683700562	0.449673920869827	-27.7333507537842	-0.00425158534198999	0.00581331877037883	0.00808603875339031	-0.000680167751852423
297	-0.509738683700562	0.124999612569809	-28.1229591369629	-0.0139918150380254	-0.00132951640989631	0.00126787810586393	0.000618529506027699
298	-1.1590873003006	0.124999612569809	-28.0580253601074	0.00191722682211548	-0.00165419070981443	-0.00587495695799589	0.00191722682211548
299	2.73700451850891	-1.17369759082794	-27.8632202148438	-0.0130177913233638	0.00321592413820326	0.00256657530553639	-3.08191010844894e-05
300	1.43830716609955	0.124999612569809	-27.8632202148438	-0.00295288790948689	-0.00230353930965066	0.0022419011220336	-0.000355493422830477
301	2.08765578269958	-0.52434903383255	-27.5385456085205	0.0022419011220336	-0.000355493422830477	0.000943203864153475	0.00548864435404539
302	2.73700451850891	-2.14772057533264	-27.2138710021973	-0.00230353930965066	-0.0123684434220195	0.00159255252219737	-0.00295288790948689
303	-1.1590873003006	-1.17369759082794	-28.0580253601074	-0.00100484199356288	-0.00977104809135199	-0.00132951640989631	0.00613799272105098
304	0.788958609104156	-1.4983719587326	-27.5385456085205	-0.00490093370899558	0.00159255252219737	0.00159255252219737	-3.08191010844894e-05
305	0.139609962701797	0.124999612569809	-27.7333507537842	0.00613799272105098	0.00418994715437293	-0.00132951640989631	0.00548864435404539
306	0.139609962701797	0.774348258972168	-27.6034812927246	-0.00522560812532902	0.00451462110504508	-0.0120437685400248	-0.000680167751852423
307	-1.80843591690063	0.449673920869827	-27.7982864379883	-0.00457625929266214	0.00191722682211548	-0.0149658378213644	-0.00652430532500148
308	0.139609962701797	0.774348258972168	-27.6034812927246	0.011982130818069	0.00289124972186983	-0.00360223650932312	0.00516396993771195
309	-1.80843591690063	0.774348258972168	-27.9281558990479	-3.08191010844894e-05	0.013930176384747	-0.00684897974133492	-0.000355493422830477
310	-1.1590873003006	0.449673920869827	-27.7333507537842	-0.00230353930965066	0.00418994715437293	-0.00814767740666866	0.00451462110504508
311	-1.80843591690063	0.124999612569809	-27.5385456085205	-0.00977104809135199	0.00776136433705688	0.000293855206109583	-0.00490093370899558
312	-2.45778465270996	0.774348258972168	-27.6034812927246	0.00613799272105098	0.00191722682211548	-0.00684897974133492	0.00354059832170606
313	-1.1590873003006	0.449673920869827	-27.4086761474609	-0.0146411629393697	-0.00457625929266214	-0.00944637414067984	-0.00360223650932312
314	1.43830716609955	-0.849023342132568	-27.1489372253418	-0.00230353930965066	0.0116574559360743	-0.00652430532500148	0.000943203864153475
315	2.08765578269958	-1.17369759082794	-27.7333507537842	0.0136055024340749	-3.08191010844894e-05	-0.0110697457566857	-0.00132951640989631
316	0.788958609104156	-0.52434903383255	-27.9930896759033	-0.00522560812532902	0.00841071270406246	-0.00522560812532902	0.00970941036939621
317	-0.509738683700562	-0.199674710631371	-28.0580253601074	0.00873538758605719	0.00191722682211548	-0.0130177913233638	-3.08191010844894e-05
318	-1.1590873003006	0.449673920869827	-27.9930896759033	0.00191722682211548	-0.000680167751852423	-0.0120437685400248	-3.08191010844894e-05
319	1.43830716609955	-0.199674710631371	-27.9930896759033	0.00613799272105098	0.000293855206109583	0.00191722682211548	0.00321592413820326
320	-1.80843591690063	0.774348258972168	-27.6684150695801	-0.00717365415766835	0.00646266713738441	0.0100340843200684	-0.00100484199356288
321	1.43830716609955	-0.52434903383255	-27.473611831665	-0.00912170019000769	-0.00327756232582033	0.0022419011220336	0.00354059832170606
322	0.139609962701797	0.774348258972168	-27.8632202148438	-0.00684897974133492	-0.00717365415766835	0.00159255252219737	-0.00749832857400179
323	1.43830716609955	-0.52434903383255	-27.473611831665	0.012956153601408	0.00191722682211548	-0.00619963090866804	-0.00782300252467394
324	0.788958609104156	0.124999612569809	-27.7982864379883	0.0152288740500808	0.00970941036939621	0.00483929552137852	0.00581331877037883
325	0.139609962701797	-0.199674710631371	-27.7333507537842	-0.00749832857400179	0.00354059832170606	-0.000680167751852423	-0.00165419070981443
326	0.139609962701797	-0.52434903383255	-27.8632202148438	0.0113327819854021	-0.00197886489331722	-0.00555028254166245	-0.00360223650932312
327	-0.509738683700562	-0.52434903383255	-27.6034812927246	0.00581331877037883	-0.0100957229733467	-0.00197886489331722	-3.08191010844894e-05
328	0.788958609104156	-0.52434903383255	-27.9281558990479	0.00191722682211548	-0.00327756232582033	-0.00912170019000769	0.00418994715437293
329	0.788958609104156	-0.849023342132568	-28.1229591369629	0.0132808275520802	0.00289124972186983	-0.000680167751852423	0.0022419011220336
330	1.43830716609955	0.124999612569809	-27.7982864379883	0.0191249661147594	0.00776136433705688	0.00354059832170606	-0.0026282137259841
331	0.788958609104156	0.124999612569809	-27.6034812927246	0.00354059832170606	-0.000355493422830477	-0.00165419070981443	0.00321592413820326
332	0.139609962701797	-0.199674710631371	-27.4086761474609	-0.00684897974133492	0.00191722682211548	-0.00360223650932312	0.00548864435404539
333	0.139609962701797	-0.199674710631371	-27.473611831665	0.00516396993771195	-0.0026282137259841	-0.000355493422830477	-0.00165419070981443
334	-2.45778465270996	0.124999612569809	-27.4086761474609	0.0116574559360743	0.00418994715437293	-0.00717365415766835	0.00581331877037883
335	-1.80843591690063	-0.52434903383255	-28.0580253601074	-0.00717365415766835	0.00159255252219737	-0.00132951640989631	-0.00684897974133492
336	-2.45778465270996	-0.52434903383255	-27.4086761474609	-0.00684897974133492	-0.00555028254166245	0.00613799272105098	-3.08191010844894e-05
337	0.139609962701797	-1.17369759082794	-27.5385456085205	0.00613799272105098	-0.000680167751852423	0.00808603875339031	0.000943203864153475
338	0.788958609104156	-0.849023342132568	-27.6034812927246	-0.0156151866540313	0.00483929552137852	0.00938473641872406	0.00646266713738441
339	1.43830716609955	-0.199674710631371	-27.3437423706055	0.0126314787194133	0.00613799272105098	0.00483929552137852	-0.00555028254166245
340	-0.509738683700562	0.774348258972168	-27.5385456085205	-0.00619963090866804	0.00678734155371785	-0.00490093370899558	-0.00457625929266214
341	1.43830716609955	-0.52434903383255	-27.8632202148438	0.000943203864153475	-0.0026282137259841	-3.08191010844894e-05	-0.00295288790948689
342	-1.1590873003006	0.774348258972168	-28.2528305053711	0.000618529506027699	-0.00230353930965066	-0.00100484199356288	-0.00295288790948689
343	1.43830716609955	-0.52434903383255	-27.7333507537842	-0.0143164889886975	-0.00327756232582033	-0.0100957229733467	0.000943203864153475
344	2.08765578269958	-0.199674710631371	-27.8632202148438	0.00906006153672934	0.00126787810586393	-0.00327756232582033	-0.00847235135734081
345	0.788958609104156	0.449673920869827	-27.6684150695801	-0.00327756232582033	0.00451462110504508	0.00613799272105098	0.00451462110504508
346	-0.509738683700562	0.774348258972168	-27.5385456085205	-0.00197886489331722	-0.000355493422830477	-0.00684897974133492	0.00321592413820326
347	-1.1590873003006	0.774348258972168	-27.7333507537842	-0.00100484199356288	-0.00165419070981443	-0.0026282137259841	0.00516396993771195
348	0.139609962701797	0.774348258972168	-27.7982864379883	-0.00295288790948689	-0.00392691092565656	0.00646266713738441	0.00613799272105098
349	1.43830716609955	-0.849023342132568	-27.6034812927246	0.00776136433705688	0.0106834331527352	0.0022419011220336	0.0100340843200684
350	2.08765578269958	-1.17369759082794	-27.473611831665	0.011982130818069	-0.00100484199356288	0.00451462110504508	0.00613799272105098
351	0.788958609104156	-0.849023342132568	-27.1489372253418	-0.00749832857400179	-0.00879702530801296	-0.00392691092565656	-0.00360223650932312
352	0.139609962701797	-1.4983719587326	-27.4086761474609	0.00483929552137852	-0.00555028254166245	-0.00619963090866804	0.00418994715437293
353	0.788958609104156	-1.82304632663727	-27.4086761474609	-0.00295288790948689	-0.00619963090866804	-0.0201606266200542	0.00191722682211548
354	-1.1590873003006	-0.52434903383255	-27.9281558990479	0.000618529506027699	0.00451462110504508	-0.0130177913233638	0.00354059832170606
355	-0.509738683700562	0.124999612569809	-27.7982864379883	-0.00555028254166245	0.00289124972186983	-0.00555028254166245	-0.00717365415766835
356	-0.509738683700562	0.774348258972168	-27.2138710021973	-0.0191866029053926	-0.00295288790948689	-0.0156151866540313	-0.00100484199356288
357	0.788958609104156	-0.52434903383255	-27.6034812927246	0.00938473641872406	0.0100340843200684	-0.0104203969240189	0.000293855206109583
358	-1.1590873003006	0.774348258972168	-27.473611831665	0.00516396993771195	-0.00652430532500148	-0.0175632312893867	0.00418994715437293
359	-1.80843591690063	0.774348258972168	-27.3437423706055	0.00938473641872406	0.00873538758605719	-0.00814767740666866	-0.00100484199356288
360	-1.1590873003006	0.774348258972168	-27.7982864379883	0.00678734155371785	0.00841071270406246	-0.00457625929266214	-0.0026282137259841
361	-2.45778465270996	0.449673920869827	-27.7982864379883	-0.00555028254166245	0.00646266713738441	-0.000355493422830477	0.00418994715437293
362	-0.509738683700562	1.09902250766754	-27.7333507537842	-0.0185372550040483	0.00354059832170606	-0.0100957229733467	0.0022419011220336
363	-0.509738683700562	0.449673920869827	-27.4086761474609	-0.00847235135734081	-0.000680167751852423	-0.00619963090866804	-0.00295288790948689
364	1.43830716609955	-0.52434903383255	-27.3437423706055	0.00938473641872406	0.00256657530553639	0.0149041991680861	-0.00360223650932312
365	0.788958609104156	-0.199674710631371	-27.3437423706055	0.0123068047687411	-0.00230353930965066	0.0197743140161037	0.0022419011220336
366	1.43830716609955	0.449673920869827	-27.7982864379883	-0.00619963090866804	-0.000680167751852423	0.000293855206109583	-3.08191010844894e-05
367	0.139609962701797	-0.199674710631371	-27.9930896759033	-0.00457625929266214	-0.00522560812532902	0.00451462110504508	0.00126787810586393
368	2.08765578269958	-0.199674710631371	-27.7982864379883	-0.00392691092565656	0.000618529506027699	0.000293855206109583	0.00159255252219737
369	0.788958609104156	-1.17369759082794	-27.7333507537842	0.00711201597005129	0.00256657530553639	0.0123068047687411	0.00256657530553639
370	2.08765578269958	-0.52434903383255	-27.6034812927246	0.00386527273803949	0.00548864435404539	0.00938473641872406	-0.0026282137259841
371	-0.509738683700562	0.774348258972168	-27.5385456085205	0.011982130818069	-0.00684897974133492	0.0136055024340749	-0.00522560812532902
372	-0.509738683700562	-0.199674710631371	-27.4086761474609	-0.000355493422830477	-0.000680167751852423	0.00646266713738441	0.000943203864153475
373	0.139609962701797	0.449673920869827	-27.7333507537842	0.0181509424000978	-0.00165419070981443	-0.00165419070981443	-0.00132951640989631
374	0.788958609104156	-1.17369759082794	-27.473611831665	0.00906006153672934	-0.0026282137259841	0.00581331877037883	0.000618529506027699
375	0.139609962701797	-0.199674710631371	-27.7333507537842	0.00678734155371785	0.00126787810586393	0.000293855206109583	-0.00749832857400179
376	-1.1590873003006	-0.199674710631371	-27.7333507537842	-0.00165419070981443	-0.0120437685400248	0.00386527273803949	0.000943203864153475
377	1.43830716609955	-0.849023342132568	-27.473611831665	0.00581331877037883	-0.00652430532500148	-0.000355493422830477	0.00613799272105098
378	0.139609962701797	-0.52434903383255	-27.3437423706055	0.000943203864153475	-0.00782300252467394	-0.00100484199356288	0.00418994715437293
379	2.08765578269958	-0.52434903383255	-27.6034812927246	-0.00230353930965066	0.00321592413820326	-0.00360223650932312	0.00354059832170606
380	0.139609962701797	-0.199674710631371	-27.6034812927246	0.00711201597005129	0.00451462110504508	-0.00652430532500148	-0.00295288790948689
381	-0.509738683700562	0.449673920869827	-27.473611831665	-0.0100957229733467	-0.00295288790948689	-0.00977104809135199	0.00191722682211548
382	0.788958609104156	-0.52434903383255	-27.2138710021973	0.00354059832170606	0.00548864435404539	-0.00197886489331722	-0.00100484199356288
383	-1.80843591690063	0.449673920869827	-27.2788066864014	-0.000680167751852423	-0.00165419070981443	0.00711201597005129	-0.00230353930965066
384	-1.80843591690063	1.09902250766754	-27.2138710021973	0.0126314787194133	0.00743668992072344	0.00289124972186983	0.000943203864153475
385	-1.80843591690063	-0.849023342132568	-27.3437423706055	-0.0120437685400248	0.00581331877037883	-0.00587495695799589	0.00613799272105098
386	-1.1590873003006	-0.849023342132568	-27.6684150695801	-0.0217839982360601	-0.00230353930965066	0.00483929552137852	-0.00717365415766835
387	-1.1590873003006	-0.849023342132568	-27.6034812927246	-0.00814767740666866	0.00418994715437293	0.00743668992072344	0.00516396993771195
388	0.788958609104156	-0.849023342132568	-27.473611831665	0.00191722682211548	0.000943203864153475	0.00159255252219737	0.00678734155371785
389	-1.1590873003006	0.774348258972168	-27.7333507537842	-0.00977104809135199	0.00743668992072344	0.00516396993771195	0.00646266713738441
390	0.139609962701797	0.774348258972168	-27.5385456085205	0.00386527273803949	0.00873538758605719	0.000618529506027699	-0.00100484199356288
391	-0.509738683700562	0.449673920869827	-27.473611831665	-0.00847235135734081	0.00159255252219737	-0.00814767740666866	-0.00814767740666866
392	2.08765578269958	0.124999612569809	-27.6684150695801	-0.00977104809135199	-0.00782300252467394	-0.00425158534198999	-0.00230353930965066
393	-1.1590873003006	1.09902250766754	-27.7982864379883	0.0126314787194133	0.0022419011220336	-0.00490093370899558	-0.00197886489331722
394	-0.509738683700562	-0.849023342132568	-27.6684150695801	0.0158782228827477	-0.00132951640989631	-0.00587495695799589	-0.00230353930965066
395	1.43830716609955	-0.849023342132568	-27.7333507537842	0.00548864435404539	-0.000680167751852423	-0.000355493422830477	-0.00490093370899558
396	2.08765578269958	-0.199674710631371	-27.473611831665	-0.00197886489331722	-0.00197886489331722	-0.00977104809135199	-0.00197886489331722
397	2.08765578269958	-0.52434903383255	-27.2138710021973	0.0142548503354192	-0.000680167751852423	0.00191722682211548	-0.00619963090866804
398	0.139609962701797	-0.849023342132568	-27.473611831665	-0.00457625929266214	0.00711201597005129	-0.00100484199356288	0.00289124972186983
399	2.08765578269958	-0.849023342132568	-27.5385456085205	0.0165275707840919	-3.08191010844894e-05	0.000618529506027699	0.000618529506027699
400	-0.509738683700562	-0.199674710631371	-27.7982864379883	0.0213976856321096	0.00256657530553639	0.0022419011220336	-0.00977104809135199
401	2.08765578269958	-1.4983719587326	-27.5385456085205	-0.00652430532500148	-0.00555028254166245	-0.00977104809135199	0.000618529506027699
402	-0.509738683700562	-1.4983719587326	-27.6034812927246	-0.0152905117720366	-0.0126931173726916	-0.000680167751852423	-0.00457625929266214
403	0.788958609104156	-2.14772057533264	-27.1489372253418	0.013930176384747	-0.00295288790948689	-0.00327756232582033	-0.00522560812532902
404	-0.509738683700562	-0.199674710631371	-27.6684150695801	-0.00327756232582033	-3.08191010844894e-05	-0.00295288790948689	0.00451462110504508
405	-0.509738683700562	0.774348258972168	-27.7982864379883	0.0246444288641214	0.00613799272105098	-0.00295288790948689	-0.00392691092565656
406	0.139609962701797	-0.52434903383255	-27.7982864379883	-0.0110697457566857	-0.00587495695799589	-0.0104203969240189	-0.00392691092565656
407	-1.1590873003006	0.124999612569809	-27.7333507537842	0.00256657530553639	0.00418994715437293	-0.00912170019000769	-3.08191010844894e-05
408	-1.1590873003006	0.774348258972168	-27.7982864379883	0.0022419011220336	0.000943203864153475	-0.00717365415766835	0.00646266713738441
409	-3.10713315010071	0.449673920869827	-27.7333507537842	0.0207483377307653	0.0100340843200684	-0.00360223650932312	0.00321592413820326
410	-1.1590873003006	-0.52434903383255	-27.6684150695801	0.000943203864153475	0.00970941036939621	-0.00749832857400179	-0.00165419070981443
411	-1.80843591690063	0.124999612569809	-27.7333507537842	-0.0185372550040483	0.00289124972186983	-0.0026282137259841	0.0022419011220336
412	-1.1590873003006	1.4236968755722	-27.6034812927246	-0.00944637414067984	0.000293855206109583	-0.00425158534198999	-0.000680167751852423
413	0.788958609104156	-0.199674710631371	-27.473611831665	-0.00425158534198999	0.00289124972186983	-0.0100957229733467	-0.00230353930965066
414	-0.509738683700562	0.774348258972168	-27.5385456085205	0.0022419011220336	0.00906006153672934	-0.00132951640989631	0.00289124972186983
415	0.139609962701797	0.774348258972168	-27.473611831665	0.00418994715437293	0.00678734155371785	0.00321592413820326	0.00516396993771195
416	0.139609962701797	-0.52434903383255	-27.2138710021973	-0.0188619289547205	-0.00490093370899558	0.00289124972186983	-3.08191010844894e-05
417	1.43830716609955	-0.849023342132568	-27.6684150695801	-0.0162645354866982	0.000943203864153475	-0.00132951640989631	-0.00360223650932312
418	-1.1590873003006	-0.52434903383255	-27.9281558990479	-0.00165419070981443	0.000943203864153475	-0.00879702530801296	0.00483929552137852
419	0.788958609104156	0.774348258972168	-28.0580253601074	0.00808603875339031	0.00808603875339031	-0.00360223650932312	-0.00132951640989631
420	0.139609962701797	0.774348258972168	-27.9930896759033	0.00711201597005129	0.00191722682211548	0.0022419011220336	-0.00360223650932312
421	0.139609962701797	0.774348258972168	-27.473611831665	-0.00847235135734081	-0.00327756232582033	-0.00295288790948689	-0.00457625929266214
422	-0.509738683700562	0.774348258972168	-27.473611831665	0.00678734155371785	0.00321592413820326	0.00386527273803949	-0.00587495695799589
423	-0.509738683700562	-0.52434903383255	-27.3437423706055	-0.00230353930965066	0.00483929552137852	-0.00425158534198999	-0.00425158534198999
424	2.08765578269958	-0.199674710631371	-27.6684150695801	-0.00879702530801296	0.00126787810586393	-0.0172385573387146	-0.00165419070981443
425	1.43830716609955	0.124999612569809	-27.7333507537842	0.0155535480007529	-0.00230353930965066	-0.0133424662053585	0.00159255252219737
426	0.139609962701797	-0.199674710631371	-27.9930896759033	0.0022419011220336	-0.00652430532500148	-0.00944637414067984	-0.00392691092565656
427	-1.1590873003006	-0.199674710631371	-27.7982864379883	-0.00717365415766835	-0.0104203969240189	-0.00684897974133492	-0.00230353930965066
428	2.08765578269958	-2.14772057533264	-27.5385456085205	0.01100810803473	-0.0113944197073579	-0.0107450718060136	0.000943203864153475
429	0.788958609104156	-1.17369759082794	-27.2138710021973	0.00776136433705688	0.00386527273803949	0.00678734155371785	-3.08191010844894e-05
430	1.43830716609955	-1.17369759082794	-27.473611831665	-3.08191010844894e-05	-0.00295288790948689	0.00938473641872406	0.00678734155371785
431	-0.509738683700562	-0.199674710631371	-27.473611831665	0.000943203864153475	0.00289124972186983	0.0171769186854362	0.00159255252219737
432	-1.1590873003006	0.774348258972168	-27.6684150695801	0.011982130818069	0.00581331877037883	0.00451462110504508	-0.00132951640989631
433	-0.509738683700562	0.124999612569809	-27.7333507537842	-0.00100484199356288	0.00191722682211548	0.0113327819854021	-0.00879702530801296
434	-0.509738683700562	-0.52434903383255	-27.5385456085205	-0.0107450718060136	0.00938473641872406	0.00581331877037883	0.00678734155371785
435	-1.80843591690063	0.774348258972168	-27.4086761474609	0.00386527273803949	0.00906006153672934	0.00906006153672934	-0.00230353930965066
436	-3.10713315010071	0.774348258972168	-27.6684150695801	-0.00295288790948689	-0.00230353930965066	0.00321592413820326	-0.00977104809135199
437	-1.80843591690063	0.774348258972168	-27.9281558990479	-0.00392691092565656	0.00289124972186983	0.000618529506027699	0.00483929552137852
438	-2.45778465270996	0.449673920869827	-27.7333507537842	-0.00879702530801296	-3.08191010844894e-05	0.00159255252219737	-3.08191010844894e-05
439	1.43830716609955	0.124999612569809	-27.6684150695801	-0.00652430532500148	0.00386527273803949	-0.00782300252467394	0.00711201597005129
440	1.43830716609955	-0.199674710631371	-27.4086761474609	0.00873538758605719	-0.00100484199356288	-0.00360223650932312	-0.00555028254166245
441	-1.80843591690063	0.449673920869827	-27.6684150695801	0.00354059832170606	0.0022419011220336	-0.0211346503347158	-0.00490093370899558
442	0.139609962701797	-0.199674710631371	-27.7982864379883	0.00126787810586393	0.00256657530553639	-0.017887907102704	-0.00555028254166245
443	-1.1590873003006	0.124999612569809	-27.7333507537842	0.00548864435404539	0.00548864435404539	-0.0243813935667276	0.0103587592020631
444	-0.509738683700562	-0.199674710631371	-27.7982864379883	0.0155535480007529	0.00548864435404539	-0.0152905117720366	-0.00132951640989631
445	2.08765578269958	-0.52434903383255	-27.6684150695801	-0.00295288790948689	0.00451462110504508	-0.00360223650932312	-0.00360223650932312
446	1.43830716609955	-0.849023342132568	-27.5385456085205	-0.00879702530801296	-0.00555028254166245	0.000943203864153475	-0.00197886489331722
447	0.139609962701797	-1.17369759082794	-27.4086761474609	-0.0113944197073579	0.00256657530553639	0.0152288740500808	0.00126787810586393
448	1.43830716609955	-0.849023342132568	-27.4086761474609	-0.00197886489331722	-0.00132951640989631	0.0175015944987535	-0.000355493422830477
449	-1.1590873003006	1.09902250766754	-28.1229591369629	0.00418994715437293	-0.00230353930965066	0.00613799272105098	0.00289124972186983
450	0.139609962701797	-0.199674710631371	-27.7982864379883	-0.0136671401560307	-0.000680167751852423	0.000943203864153475	0.00451462110504508
451	0.139609962701797	0.774348258972168	-27.7982864379883	0.0145795252174139	-0.00522560812532902	-0.00360223650932312	-0.00392691092565656
452	2.08765578269958	-2.14772057533264	-27.4086761474609	-0.00230353930965066	-0.00425158534198999	-0.0143164889886975	0.00126787810586393
453	-0.509738683700562	-0.199674710631371	-27.6034812927246	0.00970941036939621	-0.00457625929266214	-0.00717365415766835	0.00126787810586393
454	0.788958609104156	-0.849023342132568	-27.0190677642822	0.0252937767654657	-0.00230353930965066	-0.0026282137259841	0.00548864435404539
455	0.788958609104156	-0.849023342132568	-27.473611831665	-0.00977104809135199	-0.000680167751852423	-0.00327756232582033	-0.00230353930965066
456	0.788958609104156	-0.849023342132568	-27.6684150695801	-0.0026282137259841	0.000618529506027699	-0.00490093370899558	0.000293855206109583
457	2.08765578269958	-0.52434903383255	-27.7982864379883	-0.00522560812532902	-0.000355493422830477	-3.08191010844894e-05	0.000618529506027699
458	0.788958609104156	-0.199674710631371	-27.473611831665	-0.00295288790948689	-0.00165419070981443	0.0126314787194133	0.00711201597005129
459	0.139609962701797	-0.199674710631371	-27.4086761474609	-0.00360223650932312	0.00808603875339031	0.00678734155371785	0.00548864435404539
460	-3.10713315010071	1.09902250766754	-27.5385456085205	-0.00360223650932312	-0.00100484199356288	0.00613799272105098	-0.00197886489331722
461	-1.1590873003006	-0.52434903383255	-27.4086761474609	0.013930176384747	-3.08191010844894e-05	0.00321592413820326	-0.00327756232582033
462	-1.80843591690063	-0.199674710631371	-27.6684150695801	-0.00522560812532902	-0.00652430532500148	0.00321592413820326	0.00613799272105098
463	0.788958609104156	-0.199674710631371	-27.7982864379883	-0.00782300252467394	-0.000355493422830477	-0.00652430532500148	0.00256657530553639
464	-1.1590873003006	0.774348258972168	-27.7982864379883	0.0142548503354192	0.00483929552137852	-0.0026282137259841	-0.00100484199356288
465	-0.509738683700562	0.124999612569809	-27.473611831665	0.012956153601408	0.00354059832170606	0.00646266713738441	-0.00360223650932312
466	1.43830716609955	-0.52434903383255	-27.473611831665	0.00970941036939621	0.00289124972186983	-0.0104203969240189	-0.0100957229733467
467	-0.509738683700562	-0.199674710631371	-27.6034812927246	0.00126787810586393	0.00418994715437293	-0.00782300252467394	0.00126787810586393
468	0.788958609104156	0.449673920869827	-28.2528305053711	0.00354059832170606	-0.00197886489331722	-0.00944637414067984	-0.00100484199356288
469	-1.1590873003006	1.09902250766754	-28.2528305053711	0.0155535480007529	0.011982130818069	0.00516396993771195	-3.08191010844894e-05
470	-1.1590873003006	-0.199674710631371	-27.8632202148438	-0.00522560812532902	0.00289124972186983	0.00256657530553639	-0.00652430532500148
471	0.788958609104156	-0.199674710631371	-27.7333507537842	-3.08191010844894e-05	-0.00132951640989631	0.00256657530553639	-0.00684897974133492
472	1.43830716609955	-0.52434903383255	-27.2138710021973	-0.00392691092565656	-0.00327756232582033	-0.00814767740666866	0.00256657530553639
473	0.139609962701797	-0.199674710631371	-27.473611831665	0.00483929552137852	-0.00457625929266214	0.00516396993771195	-0.00684897974133492
474	-1.1590873003006	-0.52434903383255	-27.4086761474609	-0.0104203969240189	0.00386527273803949	0.0022419011220336	0.00483929552137852
475	-0.509738683700562	-1.4983719587326	-27.5385456085205	0.0106834331527352	-0.00814767740666866	0.00256657530553639	0.00386527273803949
476	0.788958609104156	-1.82304632663727	-27.5385456085205	-0.0276281367987394	-0.00912170019000769	0.00678734155371785	-0.00295288790948689
477	2.08765578269958	-1.82304632663727	-27.4086761474609	-0.0107450718060136	-0.00555028254166245	-0.00587495695799589	-0.00295288790948689
478	0.788958609104156	-0.849023342132568	-27.473611831665	-0.00360223650932312	-0.00587495695799589	0.00451462110504508	0.00776136433705688
479	0.139609962701797	0.449673920869827	-27.6684150695801	-0.00230353930965066	0.000293855206109583	-0.0117190945893526	0.00451462110504508
480	-1.80843591690063	0.774348258972168	-27.3437423706055	0.00906006153672934	0.00386527273803949	0.000618529506027699	-0.00425158534198999
481	0.139609962701797	-0.52434903383255	-27.5385456085205	0.00126787810586393	0.00483929552137852	-0.0104203969240189	-0.00587495695799589
482	-2.45778465270996	1.09902250766754	-27.7982864379883	-0.0026282137259841	0.00126787810586393	-0.0130177913233638	0.00159255252219737
483	-0.509738683700562	-0.52434903383255	-27.4086761474609	-0.00295288790948689	0.00159255252219737	-0.00425158534198999	0.00354059832170606
484	-1.80843591690063	0.449673920869827	-27.7333507537842	0.000943203864153475	0.0106834331527352	-0.0107450718060136	0.00418994715437293
485	-2.45778465270996	1.09902250766754	-27.4086761474609	-0.00814767740666866	0.00906006153672934	-0.00490093370899558	-0.00425158534198999
486	-1.80843591690063	0.449673920869827	-27.4086761474609	-0.00555028254166245	0.000943203864153475	0.00256657530553639	-0.00100484199356288
487	-0.509738683700562	0.449673920869827	-27.7333507537842	-0.00587495695799589	-0.00100484199356288	0.000943203864153475	0.00289124972186983
488	0.788958609104156	0.774348258972168	-27.7333507537842	0.00841071270406246	-0.00944637414067984	-0.00425158534198999	0.00191722682211548
489	0.139609962701797	0.774348258972168	-27.6034812927246	0.00711201597005129	0.00970941036939621	0.00159255252219737	0.00743668992072344
490	1.43830716609955	-0.52434903383255	-27.5385456085205	0.00938473641872406	-3.08191010844894e-05	-0.00522560812532902	0.00321592413820326
491	1.43830716609955	-0.199674710631371	-27.5385456085205	-0.0120437685400248	-0.00490093370899558	0.00126787810586393	0.000943203864153475
492	-1.1590873003006	0.449673920869827	-27.6034812927246	0.0168522447347641	-0.00197886489331722	-0.00847235135734081	-0.00360223650932312
493	1.43830716609955	-0.199674710631371	-27.473611831665	0.00386527273803949	-0.0026282137259841	0.00354059832170606	0.000618529506027699
494	0.788958609104156	0.124999612569809	-27.9281558990479	0.00938473641872406	0.0100340843200684	-0.00490093370899558	0.00776136433705688
495	-0.509738683700562	-0.199674710631371	-27.9930896759033	0.0217223595827818	0.011982130818069	-0.00230353930965066	-0.00327756232582033
496	-1.1590873003006	0.449673920869827	-27.6684150695801	-0.00360223650932312	0.000618529506027699	-0.000355493422830477	0.000618529506027699
497	0.788958609104156	0.124999612569809	-27.6684150695801	-0.00555028254166245	0.0022419011220336	-0.0130177913233638	0.000943203864153475
498	-1.1590873003006	0.449673920869827	-27.7333507537842	-0.0204853005707264	0.00191722682211548	-0.00555028254166245	0.00321592413820326
499	0.788958609104156	0.449673920869827	-27.4086761474609	0.00483929552137852	0.00418994715437293	-0.0165892094373703	-0.00132951640989631
500	1.43830716609955	-1.4983719587326	-27.4086761474609	0.0132808275520802	0.0022419011220336	-0.0169138833880424	-0.00457625929266214
501	0.139609962701797	-0.52434903383255	-27.6034812927246	-0.00230353930965066	-0.00619963090866804	-0.0130177913233638	-0.00425158534198999
502	-0.509738683700562	0.124999612569809	-27.7333507537842	-0.00814767740666866	-0.00944637414067984	-0.00944637414067984	0.000943203864153475
503	-1.1590873003006	-1.4983719587326	-27.4086761474609	-0.00457625929266214	-0.00522560812532902	0.011982130818069	0.00418994715437293
504	0.788958609104156	-0.52434903383255	-27.4086761474609	0.0106834331527352	-0.00132951640989631	0.0152288740500808	0.00126787810586393
505	-1.1590873003006	0.774348258972168	-27.473611831665	-0.00652430532500148	0.00711201597005129	0.0106834331527352	0.00354059832170606
506	0.139609962701797	0.449673920869827	-27.473611831665	-0.00717365415766835	0.00451462110504508	-0.00717365415766835	-0.00360223650932312
507	-0.509738683700562	0.449673920869827	-27.6684150695801	-0.0126931173726916	0.000293855206109583	-0.00814767740666866	-0.00132951640989631
508	0.139609962701797	-0.199674710631371	-28.1229591369629	0.0100340843200684	0.000618529506027699	-0.00360223650932312	0.00126787810586393
509	-1.1590873003006	-0.52434903383255	-27.7982864379883	-0.0100957229733467	0.00548864435404539	-0.0026282137259841	0.0022419011220336
510	0.139609962701797	-0.52434903383255	-27.3437423706055	0.00970941036939621	0.00418994715437293	-0.0026282137259841	0.00386527273803949
511	-1.80843591690063	1.74837112426758	-27.6684150695801	0.00159255252219737	0.00418994715437293	0.00678734155371785	-0.000355493422830477
512	0.788958609104156	0.124999612569809	-27.2788066864014	0.0022419011220336	-0.00879702530801296	0.00548864435404539	0.00418994715437293
513	-1.1590873003006	1.09902250766754	-27.7982864379883	-0.00457625929266214	0.00483929552137852	0.00906006153672934	-0.000680167751852423
514	0.139609962701797	-0.52434903383255	-27.5385456085205	0.00191722682211548	0.00743668992072344	0.000618529506027699	-0.00619963090866804
515	0.788958609104156	-0.199674710631371	-27.5385456085205	0.00873538758605719	0.00646266713738441	-0.00522560812532902	-0.00230353930965066
516	1.43830716609955	-0.849023342132568	-27.8632202148438	0.00938473641872406	-0.00100484199356288	-0.00977104809135199	0.000293855206109583
517	2.73700451850891	-0.52434903383255	-27.6684150695801	-0.00619963090866804	0.00516396993771195	-0.0188619289547205	-0.00295288790948689
518	0.788958609104156	-0.52434903383255	-27.5385456085205	0.00289124972186983	0.00581331877037883	-0.00944637414067984	-3.08191010844894e-05
519	1.43830716609955	-0.52434903383255	-27.4086761474609	0.00841071270406246	0.0100340843200684	0.00191722682211548	0.00516396993771195
520	-0.509738683700562	-0.52434903383255	-27.473611831665	-0.00457625929266214	-0.00490093370899558	0.00483929552137852	-0.00587495695799589
521	1.43830716609955	0.774348258972168	-27.473611831665	0.012956153601408	0.000618529506027699	-0.00814767740666866	-0.00165419070981443
522	2.08765578269958	0.124999612569809	-27.5385456085205	-0.0182125810533762	-0.00360223650932312	0.000618529506027699	0.000943203864153475
523	-1.1590873003006	0.124999612569809	-27.473611831665	0.0145795252174139	-0.00230353930965066	-0.00197886489331722	0.000293855206109583
524	0.788958609104156	-1.4983719587326	-27.4086761474609	0.00646266713738441	-0.00457625929266214	-0.0110697457566857	-0.00360223650932312
525	0.788958609104156	-1.4983719587326	-27.1489372253418	0.00516396993771195	0.000943203864153475	-0.00749832857400179	0.00451462110504508
526	1.43830716609955	-1.82304632663727	-27.5385456085205	0.012956153601408	-0.00522560812532902	-0.00132951640989631	-0.0104203969240189
527	0.788958609104156	-1.17369759082794	-27.6684150695801	0.00191722682211548	-0.00425158534198999	0.0022419011220336	0.01100810803473
528	1.43830716609955	-0.849023342132568	-27.473611831665	0.000618529506027699	-0.000355493422830477	0.00646266713738441	0.00289124972186983
529	0.788958609104156	-0.199674710631371	-27.6684150695801	0.0158782228827477	0.00191722682211548	0.00970941036939621	0.00418994715437293
530	0.139609962701797	0.774348258972168	-27.7982864379883	-0.00425158534198999	0.00289124972186983	-0.000355493422830477	0.00581331877037883
531	-1.1590873003006	1.09902250766754	-27.6684150695801	0.00289124972186983	0.00451462110504508	0.0100340843200684	0.00191722682211548
532	-0.509738683700562	-0.52434903383255	-27.6034812927246	-0.00165419070981443	0.000943203864153475	-0.0123684434220195	0.00159255252219737
533	-3.75648188591003	0.774348258972168	-27.7333507537842	-0.00782300252467394	-0.00100484199356288	0.00581331877037883	0.012956153601408
534	-3.10713315010071	0.449673920869827	-27.7333507537842	-0.00814767740666866	0.00906006153672934	0.00613799272105098	0.00646266713738441
535	0.139609962701797	-0.199674710631371	-27.7982864379883	-0.00165419070981443	0.00159255252219737	0.00386527273803949	-0.00619963090866804
536	1.43830716609955	-0.199674710631371	-27.6034812927246	-0.00619963090866804	0.000618529506027699	0.000618529506027699	-0.00165419070981443
537	1.43830716609955	-0.199674710631371	-27.3437423706055	-0.00684897974133492	-0.00490093370899558	-0.00230353930965066	-0.0026282137259841
538	0.788958609104156	-0.52434903383255	-27.2788066864014	-0.0224333461374044	0.00483929552137852	-0.00295288790948689	0.00386527273803949
539	0.788958609104156	-0.199674710631371	-27.6684150695801	0.00646266713738441	-0.000355493422830477	-3.08191010844894e-05	0.00548864435404539
540	0.139609962701797	0.774348258972168	-28.3826999664307	-0.00555028254166245	0.00646266713738441	-0.00327756232582033	0.000618529506027699
541	3.38635301589966	-0.52434903383255	-28.1229591369629	-0.00814767740666866	-0.0110697457566857	0.00451462110504508	-3.08191010844894e-05
542	0.788958609104156	-0.52434903383255	-27.9281558990479	0.00483929552137852	-0.00652430532500148	-0.00197886489331722	0.00126787810586393
543	2.08765578269958	-0.199674710631371	-27.9281558990479	-0.00132951640989631	-0.000680167751852423	-0.000355493422830477	-0.00684897974133492
544	-0.509738683700562	1.09902250766754	-27.473611831665	-0.00132951640989631	0.00743668992072344	-0.00360223650932312	-0.00197886489331722
545	-1.1590873003006	-0.849023342132568	-27.473611831665	0.0188002903014421	0.00743668992072344	-0.00295288790948689	-0.00522560812532902
546	2.08765578269958	-0.52434903383255	-27.473611831665	-0.00425158534198999	0.00938473641872406	-0.00977104809135199	0.00289124972186983
547	0.139609962701797	-0.52434903383255	-27.473611831665	-0.0136671401560307	-0.00327756232582033	-0.0159398596733809	-0.00425158534198999
548	0.139609962701797	-0.199674710631371	-27.5385456085205	-0.0217839982360601	-0.00619963090866804	-0.0107450718060136	0.00808603875339031
549	-0.509738683700562	0.449673920869827	-27.7982864379883	0.00938473641872406	0.00386527273803949	-0.0165892094373703	0.000943203864153475
550	0.139609962701797	-0.52434903383255	-27.6034812927246	0.0116574559360743	-0.00295288790948689	-0.0130177913233638	0.00354059832170606
551	0.139609962701797	-1.17369759082794	-27.3437423706055	-0.00619963090866804	-0.0026282137259841	-0.0110697457566857	-0.00425158534198999
552	-1.1590873003006	-1.4983719587326	-27.5385456085205	0.00711201597005129	-0.00327756232582033	-0.0311995539814234	0.00159255252219737
553	1.43830716609955	-0.199674710631371	-27.8632202148438	0.0249691028147936	-0.00425158534198999	-0.0136671401560307	-0.00132951640989631
554	-0.509738683700562	0.774348258972168	-27.6034812927246	-0.00392691092565656	0.00646266713738441	0.00646266713738441	0.0022419011220336
555	-1.1590873003006	0.124999612569809	-27.5385456085205	0.01100810803473	0.00451462110504508	0.00256657530553639	-0.00847235135734081
556	-0.509738683700562	-0.849023342132568	-27.2788066864014	-0.00165419070981443	-0.00230353930965066	0.000618529506027699	-0.00230353930965066
557	-0.509738683700562	-0.199674710631371	-27.4086761474609	-0.0126931173726916	-0.00490093370899558	0.00646266713738441	0.00354059832170606
558	-3.10713315010071	0.124999612569809	-27.7333507537842	0.00354059832170606	0.00191722682211548	0.0145795252174139	0.00191722682211548
559	-1.80843591690063	0.124999612569809	-27.6684150695801	-0.00327756232582033	0.00906006153672934	0.00711201597005129	0.000618529506027699
560	-1.80843591690063	1.09902250766754	-28.0580253601074	0.00906006153672934	0.00354059832170606	-3.08191010844894e-05	-0.00132951640989631
561	0.788958609104156	-0.849023342132568	-27.473611831665	-0.00977104809135199	0.00613799272105098	-0.00230353930965066	0.000943203864153475
562	-1.1590873003006	0.774348258972168	-27.8632202148438	-0.0026282137259841	-0.00100484199356288	-0.00587495695799589	0.00386527273803949
563	2.08765578269958	-0.52434903383255	-27.0840015411377	0.000618529506027699	-0.00132951640989631	-0.00165419070981443	0.000943203864153475
564	2.08765578269958	0.449673920869827	-27.7333507537842	0.00711201597005129	0.00613799272105098	-0.00977104809135199	-0.00165419070981443
565	0.139609962701797	0.124999612569809	-27.9281558990479	-0.00165419070981443	0.00483929552137852	0.00386527273803949	-0.000355493422830477
566	0.139609962701797	0.124999612569809	-28.0580253601074	-0.0117190945893526	0.00386527273803949	0.00354059832170606	-0.00490093370899558
567	-0.509738683700562	0.774348258972168	-28.1229591369629	-0.0169138833880424	-0.00197886489331722	-0.00749832857400179	-0.00782300252467394
568	2.08765578269958	0.124999612569809	-27.8632202148438	0.00808603875339031	0.0022419011220336	-0.00717365415766835	0.00256657530553639
569	1.43830716609955	0.124999612569809	-27.7333507537842	0.0123068047687411	0.00548864435404539	0.00938473641872406	-0.00619963090866804
570	2.08765578269958	-0.849023342132568	-27.2788066864014	0.00386527273803949	0.00159255252219737	-0.000680167751852423	-0.00652430532500148
571	0.788958609104156	-0.199674710631371	-27.5385456085205	-0.0117190945893526	-0.00717365415766835	-0.000680167751852423	-0.0152905117720366
572	-0.509738683700562	0.774348258972168	-27.6034812927246	0.00483929552137852	0.00126787810586393	-0.00425158534198999	-0.00100484199356288
573	0.788958609104156	-0.849023342132568	-27.7982864379883	-0.0198359526693821	-0.00555028254166245	-0.00132951640989631	-0.00165419070981443
574	0.788958609104156	-1.17369759082794	-27.7982864379883	0.00873538758605719	0.00678734155371785	-0.00132951640989631	0.00256657530553639
575	-0.509738683700562	-0.52434903383255	-27.7982864379883	0.00581331877037883	0.00289124972186983	0.000943203864153475	-0.00587495695799589
576	-1.1590873003006	-0.52434903383255	-27.3437423706055	0.00970941036939621	-0.00522560812532902	-0.00100484199356288	-3.08191010844894e-05
577	-0.509738683700562	-0.52434903383255	-28.0580253601074	-0.0237320438027382	-0.00912170019000769	-0.0107450718060136	0.000618529506027699
578	-1.1590873003006	0.449673920869827	-27.7982864379883	-0.0182125810533762	-0.00490093370899558	-0.00814767740666866	0.00126787810586393
579	2.08765578269958	-0.52434903383255	-27.7333507537842	0.00938473641872406	0.00321592413820326	0.000943203864153475	-0.00230353930965066
580	1.43830716609955	-0.849023342132568	-27.5385456085205	-0.00100484199356288	0.0022419011220336	-0.00230353930965066	0.00646266713738441
581	-0.509738683700562	0.124999612569809	-27.473611831665	0.00126787810586393	-0.000680167751852423	-3.08191010844894e-05	-0.00457625929266214
582	-2.45778465270996	1.09902250766754	-27.5385456085205	-0.0162645354866982	0.00191722682211548	-0.00879702530801296	-0.00555028254166245
583	-4.40583038330078	0.124999612569809	-27.3437423706055	0.000293855206109583	0.00321592413820326	-0.00165419070981443	0.00841071270406246
584	-1.1590873003006	-0.52434903383255	-27.5385456085205	-0.00782300252467394	0.00386527273803949	-0.00360223650932312	-0.00197886489331722
585	-0.509738683700562	0.124999612569809	-27.5385456085205	0.000943203864153475	0.00159255252219737	-0.00490093370899558	0.0022419011220336
586	-1.80843591690063	0.449673920869827	-27.7333507537842	-0.0100957229733467	-0.00619963090866804	0.00451462110504508	-3.08191010844894e-05
587	-0.509738683700562	0.449673920869827	-27.6684150695801	-0.00814767740666866	-0.00717365415766835	-0.00587495695799589	-0.00619963090866804
588	1.43830716609955	-0.849023342132568	-27.2138710021973	0.0126314787194133	0.000293855206109583	-0.00684897974133492	0.00418994715437293
589	0.788958609104156	-0.199674710631371	-27.2788066864014	-0.00522560812532902	0.00711201597005129	-0.00652430532500148	0.000293855206109583
590	1.43830716609955	-0.199674710631371	-27.6684150695801	-0.00490093370899558	-0.000680167751852423	-0.00749832857400179	-0.0026282137259841
591	-0.509738683700562	1.09902250766754	-28.187894821167	0.00808603875339031	-0.00555028254166245	0.00354059832170606	-0.00684897974133492
592	0.788958609104156	-0.52434903383255	-27.7333507537842	-0.00814767740666866	0.00418994715437293	0.000943203864153475	0.00191722682211548
593	0.139609962701797	0.449673920869827	-27.9281558990479	0.00711201597005129	-0.000355493422830477	-0.00684897974133492	0.00289124972186983
594	0.788958609104156	-0.52434903383255	-27.5385456085205	0.0165275707840919	0.00581331877037883	-0.00490093370899558	0.00321592413820326
595	2.08765578269958	-0.52434903383255	-27.4086761474609	0.00191722682211548	0.00743668992072344	0.00646266713738441	0.0022419011220336
596	1.43830716609955	-0.52434903383255	-27.473611831665	0.00354059832170606	0.00386527273803949	0.0162028968334198	-0.0026282137259841
597	3.38635301589966	-0.849023342132568	-27.7333507537842	-0.0185372550040483	-0.00555028254166245	-0.00977104809135199	0.00256657530553639
598	0.788958609104156	-0.199674710631371	-27.6684150695801	0.00776136433705688	0.00418994715437293	-0.00165419070981443	0.00906006153672934
599	0.788958609104156	-1.17369759082794	-27.473611831665	0.0249691028147936	0.0022419011220336	-0.00977104809135199	-0.00132951640989631
600	0.788958609104156	-0.52434903383255	-27.6684150695801	0.00256657530553639	-0.00295288790948689	0.00516396993771195	0.00711201597005129
601	0.139609962701797	-0.849023342132568	-27.4086761474609	0.00451462110504508	-0.00490093370899558	0.0022419011220336	-0.000355493422830477
602	1.43830716609955	-1.4983719587326	-27.2138710021973	0.00256657530553639	-0.0152905117720366	-0.00490093370899558	-0.00132951640989631
603	0.139609962701797	-0.52434903383255	-27.7333507537842	0.0022419011220336	-3.08191010844894e-05	-0.00490093370899558	0.000943203864153475
604	-0.509738683700562	0.124999612569809	-27.6684150695801	0.00906006153672934	0.00159255252219737	0.00159255252219737	0.00386527273803949
605	0.788958609104156	-0.52434903383255	-27.7333507537842	0.00678734155371785	0.00354059832170606	-0.00197886489331722	-0.00100484199356288
606	1.43830716609955	-0.199674710631371	-27.473611831665	-0.00879702530801296	0.00321592413820326	-0.00327756232582033	-0.00425158534198999
607	0.139609962701797	-0.52434903383255	-27.2138710021973	0.00808603875339031	-0.0026282137259841	0.00191722682211548	0.000293855206109583
608	0.788958609104156	-0.199674710631371	-27.1489372253418	0.0158782228827477	0.000618529506027699	0.000943203864153475	0.0022419011220336
609	-2.45778465270996	0.449673920869827	-27.7333507537842	-0.00100484199356288	0.00808603875339031	-0.00392691092565656	0.000943203864153475
610	-2.45778465270996	0.774348258972168	-27.6684150695801	-0.00619963090866804	0.00711201597005129	-0.00490093370899558	0.000293855206109583
611	-1.1590873003006	1.09902250766754	-27.7982864379883	0.00483929552137852	-0.00684897974133492	-0.0126931173726916	0.00126787810586393
612	-0.509738683700562	-0.52434903383255	-27.3437423706055	-0.00782300252467394	0.00191722682211548	-0.0107450718060136	0.000943203864153475
613	0.139609962701797	0.449673920869827	-27.6684150695801	0.000293855206109583	0.00321592413820326	-3.08191010844894e-05	0.00613799272105098
614	-0.509738683700562	0.774348258972168	-27.473611831665	0.01100810803473	-3.08191010844894e-05	-0.000680167751852423	-0.00230353930965066
615	0.139609962701797	-0.52434903383255	-26.9541320800781	0.0142548503354192	0.00581331877037883	-0.00360223650932312	-0.00165419070981443
616	2.08765578269958	-0.849023342132568	-27.4086761474609	0.00289124972186983	0.00906006153672934	-0.00522560812532902	-0.00587495695799589
617	2.08765578269958	-0.52434903383255	-27.7333507537842	-0.0126931173726916	-0.00100484199356288	-0.00392691092565656	-0.00522560812532902
618	-0.509738683700562	0.449673920869827	-27.7333507537842	0.00256657530553639	-0.00165419070981443	-0.00327756232582033	0.00418994715437293
619	0.788958609104156	0.124999612569809	-27.6684150695801	0.012956153601408	0.00873538758605719	-3.08191010844894e-05	-0.00165419070981443
620	-0.509738683700562	0.774348258972168	-27.8632202148438	0.00256657530553639	-0.00457625929266214	0.00516396993771195	-0.000680167751852423
621	0.139609962701797	-0.199674710631371	-27.2138710021973	-0.0100957229733467	0.000618529506027699	-0.00522560812532902	0.00256657530553639
622	-0.509738683700562	0.774348258972168	-27.5385456085205	-0.00230353930965066	0.00483929552137852	-0.00522560812532902	-0.00230353930965066
623	0.788958609104156	-0.52434903383255	-27.2138710021973	-0.00749832857400179	0.00418994715437293	0.00159255252219737	0.00776136433705688
624	-0.509738683700562	0.124999612569809	-27.5385456085205	0.00418994715437293	0.00191722682211548	0.00548864435404539	0.00646266713738441
625	-1.1590873003006	-0.52434903383255	-27.7333507537842	0.00418994715437293	0.00516396993771195	-0.00360223650932312	0.00321592413820326
626	-0.509738683700562	-0.849023342132568	-27.5385456085205	-0.00782300252467394	-0.00230353930965066	0.00646266713738441	-0.00197886489331722
627	-1.1590873003006	-0.52434903383255	-27.473611831665	0.00191722682211548	-0.0149658378213644	-0.0100957229733467	-0.00652430532500148
628	0.139609962701797	-0.849023342132568	-27.2788066864014	0.0022419011220336	-0.00879702530801296	-0.00977104809135199	0.00159255252219737
629	0.139609962701797	-0.52434903383255	-27.7982864379883	0.00418994715437293	0.00256657530553639	-0.00295288790948689	0.00354059832170606
630	1.43830716609955	-0.52434903383255	-27.5385456085205	0.00808603875339031	-0.00587495695799589	0.00321592413820326	-0.00132951640989631
631	1.43830716609955	-0.52434903383255	-27.2138710021973	0.0226963832974434	0.00418994715437293	0.00516396993771195	-0.00425158534198999
632	0.139609962701797	0.449673920869827	-27.2788066864014	0.00516396993771195	-0.000355493422830477	0.00678734155371785	0.00159255252219737
633	0.788958609104156	-0.52434903383255	-27.0190677642822	-0.00360223650932312	-0.000355493422830477	-0.00425158534198999	-0.00490093370899558
634	-1.1590873003006	0.124999612569809	-27.4086761474609	-0.00749832857400179	0.00126787810586393	0.00711201597005129	0.00256657530553639
635	-1.80843591690063	0.774348258972168	-28.1229591369629	-0.00490093370899558	-3.08191010844894e-05	-0.0026282137259841	0.00159255252219737
636	-3.10713315010071	1.09902250766754	-27.8632202148438	-0.00392691092565656	-0.00132951640989631	-0.00814767740666866	0.00613799272105098
637	-1.1590873003006	1.09902250766754	-27.473611831665	-0.0230826959013939	0.00191722682211548	-0.00977104809135199	-0.00230353930965066
638	-0.509738683700562	1.09902250766754	-27.473611831665	-0.000355493422830477	0.000943203864153475	-0.0123684434220195	0.00354059832170606
639	0.788958609104156	-0.199674710631371	-27.5385456085205	-0.000355493422830477	0.00808603875339031	-0.00100484199356288	-0.000355493422830477
640	1.43830716609955	0.124999612569809	-27.0840015411377	0.012956153601408	0.000618529506027699	0.000618529506027699	-0.00457625929266214
641	0.788958609104156	0.124999612569809	-27.5385456085205	-0.0133424662053585	-0.00100484199356288	0.00321592413820326	-0.00522560812532902
642	0.139609962701797	0.774348258972168	-27.9281558990479	-0.00100484199356288	0.000293855206109583	-0.0165892094373703	-0.00295288790948689
643	-1.1590873003006	0.774348258972168	-27.7333507537842	-0.00977104809135199	0.00418994715437293	-0.0133424662053585	0.00516396993771195
644	2.08765578269958	-0.52434903383255	-27.6684150695801	0.00970941036939621	0.0136055024340749	-0.00327756232582033	0.00581331877037883
645	0.788958609104156	0.124999612569809	-27.473611831665	0.00906006153672934	0.00354059832170606	-0.00587495695799589	-0.00360223650932312
646	1.43830716609955	0.449673920869827	-27.5385456085205	-0.00717365415766835	0.00191722682211548	-0.00749832857400179	-0.00295288790948689
647	0.788958609104156	1.09902250766754	-27.7333507537842	0.0162028968334198	0.000293855206109583	-0.00944637414067984	-3.08191010844894e-05
648	1.43830716609955	-0.52434903383255	-27.3437423706055	-0.00619963090866804	-0.00749832857400179	-0.00912170019000769	0.00678734155371785
649	1.43830716609955	-0.849023342132568	-27.6034812927246	0.00873538758605719	0.00776136433705688	0.00386527273803949	-0.00197886489331722
650	0.139609962701797	-0.849023342132568	-27.2788066864014	0.00646266713738441	0.00289124972186983	0.00808603875339031	-0.00197886489331722
651	0.139609962701797	-0.52434903383255	-27.6684150695801	-0.0146411629393697	-0.00360223650932312	-0.00392691092565656	-0.00100484199356288
652	2.08765578269958	-1.4983719587326	-27.5385456085205	0.012956153601408	-0.00619963090866804	0.00126787810586393	-0.00165419070981443
653	0.788958609104156	-1.17369759082794	-27.1489372253418	-0.00100484199356288	-0.00782300252467394	0.00256657530553639	0.00743668992072344
654	2.08765578269958	-1.4983719587326	-27.3437423706055	0.00354059832170606	0.00646266713738441	0.0155535480007529	-0.00587495695799589
655	2.73700451850891	-0.849023342132568	-27.6034812927246	0.000618529506027699	-0.00197886489331722	0.000943203864153475	0.00581331877037883
656	1.43830716609955	0.449673920869827	-27.4086761474609	0.020423661917448	0.00354059832170606	-0.00295288790948689	-0.00457625929266214
657	0.788958609104156	-0.199674710631371	-27.6684150695801	-0.0165892094373703	-0.00457625929266214	-0.00555028254166245	-0.00782300252467394
658	0.788958609104156	-0.199674710631371	-27.2138710021973	0.0233457311987877	0.00711201597005129	0.00776136433705688	0.00126787810586393
659	-1.80843591690063	-0.849023342132568	-27.1489372253418	-0.00879702530801296	0.00256657530553639	-0.00165419070981443	0.00321592413820326
660	-1.80843591690063	0.449673920869827	-27.5385456085205	-0.00490093370899558	0.00613799272105098	0.0136055024340749	-0.00197886489331722
661	-2.45778465270996	1.09902250766754	-27.6684150695801	-0.00977104809135199	-0.00749832857400179	-0.000680167751852423	-0.00197886489331722
662	0.139609962701797	-1.17369759082794	-27.6684150695801	-0.00295288790948689	0.00483929552137852	-0.000680167751852423	-0.00132951640989631
663	-0.509738683700562	0.449673920869827	-27.7333507537842	0.00159255252219737	0.00126787810586393	-0.00555028254166245	0.00743668992072344
664	0.788958609104156	0.774348258972168	-27.6684150695801	0.0145795252174139	0.00613799272105098	-0.00230353930965066	0.00678734155371785
665	0.788958609104156	0.124999612569809	-27.2788066864014	0.00321592413820326	0.00451462110504508	-0.00197886489331722	-0.00522560812532902
666	0.788958609104156	-0.849023342132568	-27.3437423706055	0.00159255252219737	-0.00197886489331722	-0.00619963090866804	-0.00165419070981443
667	1.43830716609955	0.124999612569809	-27.9930896759033	0.00126787810586393	-0.00555028254166245	0.000943203864153475	-0.00425158534198999
668	0.139609962701797	-0.199674710631371	-27.8632202148438	0.00873538758605719	-0.00100484199356288	-0.00360223650932312	0.000618529506027699
669	-1.1590873003006	1.09902250766754	-27.9930896759033	-0.00197886489331722	0.00289124972186983	-0.00425158534198999	-0.00912170019000769
670	-1.1590873003006	0.449673920869827	-27.7333507537842	-0.00327756232582033	0.0113327819854021	-0.00100484199356288	-0.00165419070981443
671	0.788958609104156	0.124999612569809	-27.5385456085205	-0.00100484199356288	0.0022419011220336	-0.00782300252467394	-0.00230353930965066
672	0.788958609104156	-0.849023342132568	-27.2138710021973	0.00678734155371785	0.00321592413820326	-0.00717365415766835	-0.00555028254166245
673	2.73700451850891	0.124999612569809	-27.7333507537842	0.00970941036939621	0.00418994715437293	-0.0172385573387146	0.00613799272105098
674	-1.1590873003006	0.774348258972168	-27.8632202148438	0.0132808275520802	0.00256657530553639	-0.00587495695799589	0.00418994715437293
675	0.139609962701797	-1.17369759082794	-27.6034812927246	-0.00522560812532902	-0.000680167751852423	-0.0107450718060136	-0.00100484199356288
676	0.788958609104156	-0.849023342132568	-27.4086761474609	-0.0117190945893526	-0.00619963090866804	-0.0113944197073579	-0.00555028254166245
677	1.43830716609955	-1.4983719587326	-27.3437423706055	-0.00327756232582033	-0.00684897974133492	-0.0165892094373703	-0.0026282137259841
678	0.139609962701797	-1.82304632663727	-27.2138710021973	0.00873538758605719	-0.000680167751852423	-0.00684897974133492	-0.00295288790948689
679	-0.509738683700562	0.124999612569809	-27.4086761474609	-0.00847235135734081	0.00743668992072344	-0.0113944197073579	0.00678734155371785
680	1.43830716609955	0.774348258972168	-27.9930896759033	0.0116574559360743	0.00159255252219737	0.0100340843200684	-0.00522560812532902
681	1.43830716609955	-0.52434903383255	-27.5385456085205	0.00776136433705688	0.00418994715437293	0.00548864435404539	0.00646266713738441
682	0.139609962701797	0.449673920869827	-27.7333507537842	0.00581331877037883	-3.08191010844894e-05	0.00970941036939621	-0.00717365415766835
683	0.788958609104156	-0.199674710631371	-27.473611831665	0.0100340843200684	0.00354059832170606	0.00581331877037883	0.00321592413820326
684	-1.1590873003006	0.449673920869827	-27.473611831665	-0.00782300252467394	0.00776136433705688	0.0100340843200684	0.00483929552137852
685	-3.75648188591003	1.4236968755722	-27.4086761474609	-0.00457625929266214	0.00711201597005129	0.0100340843200684	0.00126787810586393
686	-3.10713315010071	0.124999612569809	-27.7333507537842	-0.0110697457566857	-0.00165419070981443	-0.00295288790948689	-0.00555028254166245
687	-3.10713315010071	1.09902250766754	-27.7982864379883	0.0116574559360743	0.00354059832170606	-0.0026282137259841	0.00159255252219737
688	-1.1590873003006	0.449673920869827	-27.7333507537842	-0.0113944197073579	-0.00587495695799589	-0.00522560812532902	0.00483929552137852
689	2.08765578269958	-0.849023342132568	-27.2138710021973	0.0149041991680861	0.00548864435404539	-0.00490093370899558	0.00483929552137852
690	1.43830716609955	-0.52434903383255	-27.4086761474609	-0.00132951640989631	0.011982130818069	0.00938473641872406	-3.08191010844894e-05
691	2.73700451850891	-0.849023342132568	-27.3437423706055	0.00646266713738441	-0.00295288790948689	0.00191722682211548	-0.000355493422830477
692	-0.509738683700562	0.774348258972168	-27.3437423706055	-0.00684897974133492	-3.08191010844894e-05	0.00516396993771195	-0.00749832857400179
693	2.08765578269958	-0.849023342132568	-27.7333507537842	-0.00717365415766835	0.00516396993771195	-0.00814767740666866	0.00451462110504508
694	2.73700451850891	0.774348258972168	-27.9281558990479	0.00191722682211548	0.00451462110504508	-0.00327756232582033	0.00354059832170606
695	0.139609962701797	0.774348258972168	-27.9281558990479	0.00646266713738441	0.0022419011220336	-0.00912170019000769	0.00743668992072344
696	0.788958609104156	0.774348258972168	-27.8632202148438	-0.00555028254166245	-0.00327756232582033	0.00418994715437293	-0.00652430532500148
697	-0.509738683700562	0.449673920869827	-27.5385456085205	-0.00457625929266214	-0.00100484199356288	0.00483929552137852	-0.00522560812532902
698	-0.509738683700562	0.449673920869827	-27.473611831665	0.00970941036939621	0.000293855206109583	-0.00100484199356288	-0.0026282137259841
699	0.139609962701797	-0.52434903383255	-27.7982864379883	0.00321592413820326	0.00451462110504508	0.00256657530553639	0.0103587592020631
700	0.788958609104156	-0.52434903383255	-27.5385456085205	0.00646266713738441	-0.00230353930965066	0.0194496400654316	-0.00197886489331722
701	-0.509738683700562	0.124999612569809	-27.6684150695801	-0.00295288790948689	-0.00944637414067984	0.01100810803473	0.00159255252219737
702	0.788958609104156	-0.52434903383255	-27.7333507537842	-0.00879702530801296	-0.00652430532500148	0.00321592413820326	0.000943203864153475
703	0.139609962701797	-0.199674710631371	-27.473611831665	0.0217223595827818	-0.00977104809135199	0.000943203864153475	0.00159255252219737
704	2.08765578269958	-2.4723949432373	-26.8891983032227	-0.0117190945893526	0.00159255252219737	0.000293855206109583	0.00483929552137852
705	0.139609962701797	-0.849023342132568	-27.3437423706055	-0.00165419070981443	-0.00749832857400179	0.00451462110504508	-0.00197886489331722
706	0.139609962701797	-0.199674710631371	-27.7333507537842	0.0217223595827818	-0.00912170019000769	-0.00912170019000769	-0.000680167751852423
707	0.139609962701797	0.449673920869827	-27.7982864379883	0.0142548503354192	-0.00197886489331722	-0.00814767740666866	-0.00490093370899558
708	0.139609962701797	-0.849023342132568	-27.4086761474609	-0.0120437685400248	0.00581331877037883	-0.0026282137259841	0.00321592413820326
709	0.788958609104156	-0.52434903383255	-27.473611831665	0.00581331877037883	0.00841071270406246	0.000618529506027699	0.00808603875339031
710	0.139609962701797	-0.52434903383255	-27.2788066864014	0.0519170723855495	0.0123068047687411	0.00354059832170606	0.00289124972186983
711	-1.80843591690063	0.449673920869827	-27.4086761474609	-0.0143164889886975	0.00256657530553639	0.00126787810586393	-0.00522560812532902
712	-2.45778465270996	-0.52434903383255	-27.8632202148438	-0.0143164889886975	0.00451462110504508	0.00191722682211548	0.000618529506027699
713	-1.80843591690063	-0.199674710631371	-27.7333507537842	-0.00100484199356288	0.00548864435404539	-0.00619963090866804	0.00126787810586393
714	0.139609962701797	-0.199674710631371	-27.5385456085205	-3.08191010844894e-05	0.00678734155371785	0.00354059832170606	0.00581331877037883
715	1.43830716609955	-0.52434903383255	-27.3437423706055	0.00548864435404539	-0.00295288790948689	-0.00717365415766835	0.00126787810586393
716	0.788958609104156	-0.52434903383255	-27.473611831665	-0.00230353930965066	-0.00749832857400179	-0.00360223650932312	-0.00555028254166245
717	0.139609962701797	-0.52434903383255	-26.9541320800781	-0.0211346503347158	-0.00619963090866804	-0.00230353930965066	-0.0026282137259841
718	0.788958609104156	-0.52434903383255	-27.473611831665	0.011982130818069	-0.00522560812532902	-0.00652430532500148	-0.00360223650932312
719	1.43830716609955	-0.849023342132568	-27.7333507537842	0.0158782228827477	0.00581331877037883	-0.00230353930965066	0.00451462110504508
720	0.788958609104156	0.449673920869827	-28.187894821167	0.0132808275520802	0.00581331877037883	0.00548864435404539	0.00678734155371785
721	-0.509738683700562	0.774348258972168	-27.9281558990479	0.00418994715437293	-3.08191010844894e-05	-0.0123684434220195	-0.00165419070981443
722	2.08765578269958	-0.199674710631371	-27.5385456085205	-0.00619963090866804	-3.08191010844894e-05	-0.00197886489331722	-0.00197886489331722
723	-0.509738683700562	0.774348258972168	-27.2788066864014	0.00581331877037883	-0.00425158534198999	0.00159255252219737	0.00191722682211548
724	-0.509738683700562	0.124999612569809	-27.3437423706055	0.00159255252219737	0.01100810803473	-0.00165419070981443	0.00289124972186983
725	2.08765578269958	-0.52434903383255	-27.473611831665	-0.00490093370899558	0.00613799272105098	0.00256657530553639	-0.00230353930965066
726	2.08765578269958	-1.82304632663727	-27.4086761474609	-0.00100484199356288	-0.00230353930965066	-0.00295288790948689	-0.00230353930965066
727	0.139609962701797	-1.82304632663727	-27.2788066864014	-0.00490093370899558	-0.00295288790948689	-0.00977104809135199	-0.00392691092565656
728	0.788958609104156	-2.14772057533264	-27.1489372253418	-0.00197886489331722	-0.0100957229733467	-0.00944637414067984	0.00418994715437293
729	0.139609962701797	-0.849023342132568	-27.473611831665	0.0197743140161037	0.000943203864153475	-0.00619963090866804	0.00126787810586393
730	-1.1590873003006	0.124999612569809	-27.4086761474609	0.0265924744307995	-0.00392691092565656	-3.08191010844894e-05	-0.00197886489331722
731	1.43830716609955	-0.52434903383255	-27.7333507537842	0.000293855206109583	-0.0026282137259841	-0.0126931173726916	-0.00879702530801296
732	1.43830716609955	0.124999612569809	-27.5385456085205	-0.021459324285388	-0.00619963090866804	-0.00392691092565656	0.00159255252219737
733	1.43830716609955	-0.52434903383255	-27.7333507537842	0.000618529506027699	0.0022419011220336	-0.00522560812532902	0.00321592413820326
734	0.139609962701797	0.774348258972168	-27.6684150695801	-0.00132951640989631	0.00841071270406246	0.00808603875339031	-0.00490093370899558
735	-1.1590873003006	-0.199674710631371	-27.0840015411377	0.0132808275520802	0.00678734155371785	0.00451462110504508	0.00418994715437293
736	0.139609962701797	-0.52434903383255	-27.1489372253418	-0.0188619289547205	-0.00522560812532902	0.0022419011220336	-0.00652430532500148
737	-2.45778465270996	-0.52434903383255	-26.8891983032227	-0.0191866029053926	-0.00360223650932312	-0.00392691092565656	-0.000355493422830477
738	-2.45778465270996	0.124999612569809	-27.6684150695801	0.00613799272105098	-0.00100484199356288	0.000618529506027699	0.000618529506027699
739	-1.80843591690063	1.09902250766754	-27.8632202148438	-0.00912170019000769	0.00386527273803949	-0.00652430532500148	0.00126787810586393
740	0.788958609104156	1.09902250766754	-27.473611831665	0.00548864435404539	0.00126787810586393	-0.0104203969240189	0.00256657530553639
741	0.788958609104156	0.449673920869827	-27.4086761474609	0.00191722682211548	0.00646266713738441	-0.0204853005707264	0.00354059832170606
742	0.788958609104156	0.124999612569809	-27.4086761474609	-0.00847235135734081	-0.000680167751852423	-0.0139918150380254	-0.00327756232582033
743	1.43830716609955	0.449673920869827	-27.2788066864014	0.0022419011220336	0.00191722682211548	-0.0172385573387146	-0.00490093370899558
744	-0.509738683700562	0.449673920869827	-27.5385456085205	-0.00782300252467394	0.00906006153672934	-0.0107450718060136	0.00386527273803949
745	-0.509738683700562	0.449673920869827	-28.0580253601074	-0.00100484199356288	0.00418994715437293	-0.0204853005707264	-0.00425158534198999
746	0.139609962701797	0.774348258972168	-27.9930896759033	-0.00619963090866804	0.000618529506027699	-0.00132951640989631	0.000618529506027699
747	0.139609962701797	0.124999612569809	-27.8632202148438	-0.00197886489331722	-0.00327756232582033	0.00483929552137852	0.000293855206109583
748	-1.1590873003006	0.774348258972168	-27.473611831665	0.00386527273803949	-0.00197886489331722	0.00678734155371785	0.00321592413820326
749	2.08765578269958	-0.52434903383255	-27.2138710021973	-0.00165419070981443	0.00159255252219737	-0.00100484199356288	-0.000680167751852423
750	0.788958609104156	0.124999612569809	-27.0840015411377	0.00126787810586393	0.000293855206109583	0.00776136433705688	-0.00457625929266214
751	1.43830716609955	-0.849023342132568	-27.5385456085205	-0.0136671401560307	0.00256657530553639	0.00159255252219737	-0.00425158534198999
752	-0.509738683700562	0.449673920869827	-27.7333507537842	0.00191722682211548	-0.00847235135734081	0.00126787810586393	-0.00392691092565656
753	1.43830716609955	-1.4983719587326	-27.1489372253418	0.00289124972186983	-0.00360223650932312	0.00678734155371785	0.000618529506027699
754	1.43830716609955	-2.14772057533264	-27.473611831665	0.0155535480007529	-0.00652430532500148	0.00516396993771195	0.00191722682211548
755	0.139609962701797	-0.52434903383255	-27.2138710021973	0.00873538758605719	-0.00360223650932312	0.00873538758605719	-0.00360223650932312
756	0.139609962701797	0.124999612569809	-27.473611831665	-0.00587495695799589	-0.00197886489331722	0.00841071270406246	0.00256657530553639
757	-1.80843591690063	0.449673920869827	-27.8632202148438	-0.00490093370899558	-0.00684897974133492	0.00126787810586393	0.00191722682211548
758	0.139609962701797	0.449673920869827	-27.8632202148438	0.00516396993771195	0.00451462110504508	0.00126787810586393	-0.00230353930965066
759	0.139609962701797	0.124999612569809	-27.6034812927246	-0.00555028254166245	0.00938473641872406	-0.00847235135734081	0.00289124972186983
760	0.139609962701797	-0.849023342132568	-27.2788066864014	-0.0211346503347158	0.00483929552137852	0.00483929552137852	-0.00197886489331722
761	-2.45778465270996	0.124999612569809	-27.5385456085205	0.00678734155371785	0.000618529506027699	-0.00360223650932312	-0.00684897974133492
762	-2.45778465270996	0.449673920869827	-27.2788066864014	-0.00425158534198999	-0.00457625929266214	-3.08191010844894e-05	0.00256657530553639
763	-3.10713315010071	0.449673920869827	-27.6034812927246	-0.000355493422830477	-0.00392691092565656	-0.000355493422830477	-0.00360223650932312
764	-1.1590873003006	-0.849023342132568	-27.5385456085205	0.00970941036939621	0.00451462110504508	-0.00457625929266214	0.00678734155371785
765	0.788958609104156	-0.199674710631371	-27.6684150695801	0.00256657530553639	0.0103587592020631	0.000943203864153475	-0.000680167751852423
766	-0.509738683700562	1.09902250766754	-27.7333507537842	-0.00230353930965066	-0.00457625929266214	0.00678734155371785	-0.00392691092565656
767	2.08765578269958	0.124999612569809	-27.6034812927246	-0.0113944197073579	-0.00197886489331722	-0.00132951640989631	0.00808603875339031
768	0.788958609104156	-0.199674710631371	-27.3437423706055	-0.00717365415766835	0.00126787810586393	0.000943203864153475	0.00451462110504508
769	1.43830716609955	-0.52434903383255	-27.3437423706055	0.00354059832170606	0.0106834331527352	0.00289124972186983	0.00743668992072344
770	-0.509738683700562	-0.199674710631371	-27.7333507537842	0.00581331877037883	0.00516396993771195	0.00321592413820326	0.00159255252219737
771	-1.1590873003006	0.124999612569809	-27.9930896759033	0.00743668992072344	0.000618529506027699	-0.000680167751852423	0.00126787810586393
772	1.43830716609955	0.124999612569809	-27.7982864379883	0.00418994715437293	-0.00360223650932312	-0.00717365415766835	-0.00295288790948689
773	0.139609962701797	1.09902250766754	-27.7982864379883	-0.0107450718060136	0.00386527273803949	-0.00717365415766835	0.000943203864153475
774	0.788958609104156	-0.52434903383255	-27.3437423706055	0.00191722682211548	0.00451462110504508	-0.00977104809135199	0.00126787810586393
775	2.08765578269958	-0.199674710631371	-27.2138710021973	0.0168522447347641	0.00191722682211548	-0.00360223650932312	-0.00165419070981443
776	2.08765578269958	-0.199674710631371	-27.7982864379883	0.00159255252219737	0.00289124972186983	-0.00522560812532902	-0.00425158534198999
777	1.43830716609955	-0.199674710631371	-27.8632202148438	0.00289124972186983	-0.00295288790948689	0.000618529506027699	-0.00619963090866804
778	2.08765578269958	-0.52434903383255	-27.6684150695801	0.00386527273803949	-0.00295288790948689	-0.00652430532500148	-0.00295288790948689
779	0.139609962701797	-0.52434903383255	-27.473611831665	-0.00197886489331722	-0.00295288790948689	-0.00132951640989631	-0.00555028254166245
780	-1.1590873003006	-1.4983719587326	-27.473611831665	0.00354059832170606	0.00191722682211548	0.00191722682211548	0.00418994715437293
781	-0.509738683700562	-0.52434903383255	-27.473611831665	-0.0107450718060136	-0.00392691092565656	-0.00879702530801296	-0.00782300252467394
782	0.788958609104156	-1.17369759082794	-27.4086761474609	-0.0162645354866982	-0.00392691092565656	-0.00652430532500148	0.00256657530553639
783	0.139609962701797	0.449673920869827	-27.8632202148438	0.00873538758605719	0.00516396993771195	-0.00555028254166245	-0.000680167751852423
784	-0.509738683700562	0.124999612569809	-27.5385456085205	-0.0026282137259841	0.00938473641872406	-0.00814767740666866	0.00483929552137852
785	2.08765578269958	-0.52434903383255	-27.473611831665	-0.00360223650932312	0.00581331877037883	0.0022419011220336	0.00451462110504508
786	-0.509738683700562	-0.52434903383255	-27.4086761474609	-0.00587495695799589	-0.00295288790948689	0.0175015944987535	-0.00100484199356288
787	0.139609962701797	-0.849023342132568	-27.2138710021973	-0.0130177913233638	-0.00847235135734081	-0.00100484199356288	0.000618529506027699
788	-2.45778465270996	0.124999612569809	-27.2138710021973	-0.0139918150380254	-3.08191010844894e-05	0.00289124972186983	-0.00132951640989631
789	-3.75648188591003	0.449673920869827	-27.7333507537842	0.00678734155371785	0.000943203864153475	0.0022419011220336	0.00289124972186983
790	-3.75648188591003	0.774348258972168	-27.5385456085205	0.0230210572481155	-0.00165419070981443	0.0132808275520802	-0.00879702530801296
791	-1.1590873003006	0.449673920869827	-27.3437423706055	-0.0159398596733809	-0.00165419070981443	-0.00230353930965066	0.0022419011220336
792	0.788958609104156	-0.199674710631371	-27.0840015411377	0.011982130818069	-0.00132951640989631	-0.0120437685400248	-0.00327756232582033
793	0.139609962701797	-0.52434903383255	-27.5385456085205	0.00451462110504508	0.000943203864153475	-0.00717365415766835	0.000943203864153475
794	-0.509738683700562	0.449673920869827	-27.473611831665	0.00711201597005129	0.00483929552137852	-0.0204853005707264	0.00418994715437293
795	-0.509738683700562	0.449673920869827	-27.3437423706055	0.00321592413820326	0.0100340843200684	-0.0104203969240189	0.000943203864153475
796	1.43830716609955	-0.52434903383255	-27.473611831665	-0.00360223650932312	0.00256657530553639	-0.00782300252467394	0.000618529506027699
797	0.139609962701797	0.124999612569809	-27.7333507537842	-0.00782300252467394	-0.00360223650932312	-0.0100957229733467	-0.000355493422830477
798	0.788958609104156	0.774348258972168	-27.9281558990479	-0.00977104809135199	0.00126787810586393	-0.0117190945893526	-0.000680167751852423
799	0.788958609104156	1.09902250766754	-27.8632202148438	0.00613799272105098	0.00743668992072344	-0.00457625929266214	-0.00327756232582033
800	1.43830716609955	0.449673920869827	-27.473611831665	-0.00197886489331722	0.00743668992072344	0.0152288740500808	0.00711201597005129
801	1.43830716609955	-0.52434903383255	-27.3437423706055	0.00126787810586393	-0.00197886489331722	0.00841071270406246	-0.00295288790948689
802	0.139609962701797	0.449673920869827	-27.6034812927246	0.00289124972186983	-0.00522560812532902	0.0100340843200684	0.00126787810586393
803	0.788958609104156	-0.849023342132568	-27.6034812927246	0.01847561635077	0.00711201597005129	0.013930176384747	-0.00165419070981443
804	-1.1590873003006	0.774348258972168	-27.6034812927246	0.0103587592020631	0.00451462110504508	0.00354059832170606	0.00418994715437293
805	-0.509738683700562	-0.199674710631371	-27.6034812927246	0.0171769186854362	-0.00100484199356288	0.00418994715437293	0.000943203864153475
806	-0.509738683700562	-0.52434903383255	-27.4086761474609	-0.00847235135734081	-0.00652430532500148	0.000293855206109583	-0.00360223650932312
807	-0.509738683700562	-0.199674710631371	-27.0840015411377	-0.00457625929266214	-0.00684897974133492	-0.0133424662053585	-0.000680167751852423
808	-1.80843591690063	-0.199674710631371	-27.7982864379883	-0.00360223650932312	-0.00782300252467394	-0.00944637414067984	0.00159255252219737
809	-0.509738683700562	-0.199674710631371	-27.6684150695801	0.00743668992072344	-0.00814767740666866	-0.00912170019000769	0.00646266713738441
810	0.788958609104156	-0.849023342132568	-27.7333507537842	0.0188002903014421	0.00159255252219737	0.0022419011220336	-0.00197886489331722
811	1.43830716609955	-0.52434903383255	-27.5385456085205	-0.0026282137259841	-0.00749832857400179	0.00321592413820326	0.000618529506027699
812	0.788958609104156	0.774348258972168	-27.5385456085205	-0.00879702530801296	0.000293855206109583	-0.0162645354866982	-0.00132951640989631
813	0.139609962701797	-0.849023342132568	-27.2138710021973	0.00743668992072344	0.00646266713738441	0.000618529506027699	0.00418994715437293
814	1.43830716609955	-0.199674710631371	-27.5385456085205	-0.00197886489331722	0.00289124972186983	0.000293855206109583	-3.08191010844894e-05
815	-3.10713315010071	1.09902250766754	-27.7982864379883	-0.00100484199356288	0.00548864435404539	0.00581331877037883	0.00256657530553639
816	-1.80843591690063	0.124999612569809	-27.7333507537842	-0.00782300252467394	0.000293855206109583	-0.0026282137259841	-0.00295288790948689
817	-1.80843591690063	0.774348258972168	-27.7333507537842	-0.0126931173726916	-0.00392691092565656	0.00646266713738441	-0.000680167751852423
818	-0.509738683700562	0.449673920869827	-27.6034812927246	-0.00165419070981443	-0.00327756232582033	0.00159255252219737	-0.00555028254166245
819	0.788958609104156	-0.52434903383255	-27.0190677642822	-0.00295288790948689	0.00711201597005129	-0.00230353930965066	-0.00327756232582033
820	0.788958609104156	-0.199674710631371	-26.8242626190186	0.000943203864153475	0.00743668992072344	0.00289124972186983	-0.00230353930965066
821	0.788958609104156	-0.199674710631371	-27.473611831665	0.0142548503354192	-3.08191010844894e-05	-0.00652430532500148	-0.00197886489331722
822	0.788958609104156	1.09902250766754	-27.8632202148438	-0.00425158534198999	0.000293855206109583	-0.00360223650932312	-0.00360223650932312
823	0.139609962701797	-0.199674710631371	-27.6034812927246	0.0123068047687411	0.00418994715437293	-0.00749832857400179	0.00256657530553639
824	2.08765578269958	-0.199674710631371	-27.473611831665	-3.08191010844894e-05	0.000293855206109583	0.00776136433705688	-0.000680167751852423
825	1.43830716609955	0.449673920869827	-27.4086761474609	-0.0146411629393697	0.00483929552137852	0.00516396993771195	-0.00425158534198999
826	0.139609962701797	1.4236968755722	-27.6034812927246	0.00191722682211548	0.00386527273803949	0.00516396993771195	-0.00652430532500148
827	-1.1590873003006	0.774348258972168	-27.7982864379883	-0.00360223650932312	0.00321592413820326	-0.000680167751852423	0.0022419011220336
828	1.43830716609955	-0.199674710631371	-27.9281558990479	-0.00230353930965066	-3.08191010844894e-05	0.00289124972186983	-0.00717365415766835
829	0.788958609104156	-0.849023342132568	-27.5385456085205	0.0022419011220336	0.000293855206109583	0.00418994715437293	0.0022419011220336
830	0.788958609104156	-0.199674710631371	-27.473611831665	0.00776136433705688	0.00906006153672934	0.00354059832170606	-0.00165419070981443
831	-0.509738683700562	-0.849023342132568	-27.5385456085205	-0.0175632312893867	0.000293855206109583	-0.0026282137259841	-0.00425158534198999
832	2.08765578269958	-1.4983719587326	-27.3437423706055	0.00483929552137852	-0.0146411629393697	-0.0185372550040483	0.00126787810586393
833	-1.1590873003006	-0.199674710631371	-27.5385456085205	0.00678734155371785	-0.00230353930965066	-0.00912170019000769	0.00256657530553639
834	1.43830716609955	-1.4983719587326	-27.5385456085205	0.000943203864153475	0.000618529506027699	-0.0156151866540313	-0.00457625929266214
835	1.43830716609955	-0.849023342132568	-27.6034812927246	0.0123068047687411	-0.00197886489331722	-0.00555028254166245	-3.08191010844894e-05
836	2.08765578269958	-0.849023342132568	-27.6034812927246	-0.00197886489331722	-0.00327756232582033	-0.0191866029053926	-0.0026282137259841
837	0.139609962701797	0.124999612569809	-27.4086761474609	-0.00327756232582033	-0.00555028254166245	-0.00457625929266214	-3.08191010844894e-05
838	0.139609962701797	-0.199674710631371	-27.2138710021973	-0.00360223650932312	0.00191722682211548	-0.00782300252467394	0.00354059832170606
839	-1.1590873003006	0.449673920869827	-27.3437423706055	-0.00132951640989631	0.00418994715437293	-0.00132951640989631	-0.000355493422830477
840	-2.45778465270996	0.774348258972168	-27.6684150695801	-0.00490093370899558	0.00289124972186983	0.00906006153672934	-3.08191010844894e-05
841	-1.80843591690063	0.124999612569809	-27.6034812927246	0.00386527273803949	0.00289124972186983	0.00516396993771195	0.0022419011220336
842	-1.1590873003006	-0.52434903383255	-27.6034812927246	0.00646266713738441	-0.00457625929266214	0.00418994715437293	0.0022419011220336
843	-0.509738683700562	0.449673920869827	-27.7333507537842	0.00516396993771195	-0.00425158534198999	-0.00132951640989631	0.000618529506027699
844	-0.509738683700562	0.124999612569809	-27.4086761474609	-0.00944637414067984	0.00483929552137852	-0.00100484199356288	-0.00295288790948689
845	0.788958609104156	-0.52434903383255	-27.0840015411377	0.0100340843200684	0.00776136433705688	0.00126787810586393	-0.00814767740666866
846	0.139609962701797	-0.52434903383255	-27.6034812927246	0.00970941036939621	-0.00230353930965066	-0.00132951640989631	-0.00165419070981443
847	1.43830716609955	-0.52434903383255	-27.473611831665	0.00581331877037883	-0.0026282137259841	-0.00847235135734081	-0.000355493422830477
848	2.08765578269958	-0.52434903383255	-27.6034812927246	-0.00522560812532902	0.00483929552137852	-0.00684897974133492	0.00289124972186983
849	-1.1590873003006	0.774348258972168	-27.6034812927246	0.0103587592020631	0.0103587592020631	-0.00879702530801296	-3.08191010844894e-05
850	0.139609962701797	0.774348258972168	-27.6034812927246	0.00776136433705688	0.00841071270406246	-3.08191010844894e-05	-0.00457625929266214
851	0.788958609104156	0.774348258972168	-27.5385456085205	0.00483929552137852	0.00386527273803949	-0.00295288790948689	-0.00782300252467394
852	2.08765578269958	-0.52434903383255	-27.1489372253418	-0.00360223650932312	-0.00165419070981443	-0.0130177913233638	-0.00490093370899558
853	0.788958609104156	0.124999612569809	-27.6684150695801	-0.000355493422830477	0.00386527273803949	0.00126787810586393	-0.00100484199356288
854	-1.1590873003006	0.449673920869827	-27.7333507537842	-0.00327756232582033	0.00126787810586393	0.00711201597005129	0.000293855206109583
855	0.788958609104156	0.124999612569809	-27.473611831665	0.0103587592020631	0.00191722682211548	0.00711201597005129	-0.00490093370899558
856	0.139609962701797	0.124999612569809	-27.4086761474609	0.0106834331527352	-0.00684897974133492	-0.00230353930965066	-0.00230353930965066
857	0.788958609104156	-0.199674710631371	-27.4086761474609	-0.00587495695799589	-0.00425158534198999	-0.00684897974133492	0.000943203864153475
858	0.139609962701797	-0.52434903383255	-27.5385456085205	-0.0107450718060136	-0.00425158534198999	-0.00165419070981443	0.00159255252219737
859	0.139609962701797	-1.17369759082794	-27.8632202148438	-0.00425158534198999	-0.00619963090866804	-0.00847235135734081	0.00808603875339031
860	-0.509738683700562	-0.199674710631371	-27.8632202148438	-0.00327756232582033	-0.00522560812532902	-0.00197886489331722	0.00386527273803949
861	2.08765578269958	-0.849023342132568	-27.5385456085205	-0.0100957229733467	-0.00425158534198999	-0.00717365415766835	-0.00457625929266214
862	-0.509738683700562	1.09902250766754	-27.2138710021973	0.000943203864153475	-0.0100957229733467	0.00711201597005129	-0.0026282137259841
863	0.788958609104156	-0.849023342132568	-27.0190677642822	-0.00490093370899558	-0.00132951640989631	0.0171769186854362	0.00516396993771195
864	-1.80843591690063	0.774348258972168	-27.4086761474609	0.00289124972186983	0.0022419011220336	0.0106834331527352	-0.00360223650932312
865	-3.10713315010071	0.449673920869827	-27.5385456085205	-0.0026282137259841	0.000618529506027699	-0.00327756232582033	0.00354059832170606
866	-2.45778465270996	0.449673920869827	-27.9281558990479	-0.00749832857400179	-0.00619963090866804	-0.000680167751852423	0.00418994715437293
867	-2.45778465270996	0.449673920869827	-27.6034812927246	-0.0162645354866982	-0.00132951640989631	-0.00327756232582033	-0.000355493422830477
868	-1.1590873003006	0.449673920869827	-27.7982864379883	-0.000680167751852423	-0.00457625929266214	-0.00619963090866804	0.00354059832170606
869	-0.509738683700562	1.09902250766754	-27.4086761474609	0.00938473641872406	0.0145795252174139	-0.0146411629393697	0.00548864435404539
870	0.788958609104156	-0.849023342132568	-27.473611831665	-0.00165419070981443	0.00938473641872406	-0.0185372550040483	0.000293855206109583
871	0.788958609104156	-0.52434903383255	-27.473611831665	-0.00360223650932312	0.00321592413820326	-0.0139918150380254	-0.00100484199356288
872	-0.509738683700562	0.449673920869827	-27.9281558990479	-0.00619963090866804	-0.00100484199356288	-0.0113944197073579	-0.00490093370899558
873	2.08765578269958	-0.849023342132568	-27.6684150695801	0.0194496400654316	0.00191722682211548	-0.000355493422830477	0.00418994715437293
874	2.73700451850891	-0.199674710631371	-27.5385456085205	0.00678734155371785	0.00678734155371785	-0.00197886489331722	0.00548864435404539
875	0.788958609104156	0.124999612569809	-27.9930896759033	0.013930176384747	0.00516396993771195	0.00126787810586393	0.000943203864153475
876	0.139609962701797	0.449673920869827	-27.7333507537842	0.00711201597005129	0.00873538758605719	-0.0126931173726916	0.00191722682211548
877	1.43830716609955	0.449673920869827	-27.6034812927246	-0.00912170019000769	-0.00490093370899558	-0.00425158534198999	-0.00652430532500148
878	1.43830716609955	0.124999612569809	-27.5385456085205	-0.00587495695799589	-0.000355493422830477	0.00386527273803949	0.00451462110504508
879	2.73700451850891	-0.849023342132568	-27.6034812927246	0.0149041991680861	0.00191722682211548	-0.00132951640989631	-0.000680167751852423
880	0.139609962701797	-0.52434903383255	-27.5385456085205	-0.00425158534198999	0.00126787810586393	0.00159255252219737	-0.000355493422830477
881	0.788958609104156	-0.849023342132568	-27.3437423706055	-0.0159398596733809	-0.000680167751852423	0.00483929552137852	0.00321592413820326
882	0.139609962701797	-0.199674710631371	-27.2788066864014	-0.0143164889886975	-0.0133424662053585	-0.00392691092565656	-0.00295288790948689
883	0.788958609104156	-1.4983719587326	-26.8242626190186	-0.0104203969240189	-0.0133424662053585	-0.000355493422830477	-0.00295288790948689
884	2.08765578269958	-1.4983719587326	-27.7333507537842	0.00256657530553639	-0.0026282137259841	0.0132808275520802	-0.00197886489331722
885	0.139609962701797	-0.52434903383255	-27.9281558990479	0.00386527273803949	-0.00782300252467394	0.00191722682211548	0.000293855206109583
886	0.788958609104156	-0.199674710631371	-27.473611831665	0.0113327819854021	0.00126787810586393	-0.0026282137259841	0.0022419011220336
887	0.139609962701797	0.449673920869827	-27.6684150695801	0.00483929552137852	-0.00165419070981443	-0.00619963090866804	-0.00100484199356288
888	0.139609962701797	0.449673920869827	-27.6034812927246	0.00451462110504508	0.00516396993771195	-0.0156151866540313	0.00776136433705688
889	-0.509738683700562	-0.199674710631371	-27.2138710021973	-0.00879702530801296	0.00548864435404539	-0.00165419070981443	0.000293855206109583
890	-0.509738683700562	-1.4983719587326	-27.4086761474609	0.00159255252219737	0.0100340843200684	-0.0110697457566857	0.000943203864153475
891	-3.10713315010071	0.449673920869827	-27.7982864379883	0.00126787810586393	0.00808603875339031	0.000943203864153475	-0.00522560812532902
892	-1.80843591690063	-0.199674710631371	-27.4086761474609	-0.00749832857400179	-0.00295288790948689	-0.0126931173726916	0.00354059832170606
893	-1.80843591690063	0.774348258972168	-27.473611831665	-0.00295288790948689	0.00159255252219737	-0.00652430532500148	0.00711201597005129
894	-1.80843591690063	0.774348258972168	-27.0840015411377	0.00906006153672934	0.000618529506027699	0.00126787810586393	0.00418994715437293
895	1.43830716609955	-0.199674710631371	-27.3437423706055	0.0207483377307653	0.0100340843200684	0.000618529506027699	-0.00132951640989631
896	2.08765578269958	0.124999612569809	-27.4086761474609	-0.00652430532500148	0.00256657530553639	-0.00977104809135199	-0.00165419070981443
897	3.38635301589966	-0.199674710631371	-27.4086761474609	-0.00555028254166245	-3.08191010844894e-05	-0.0201606266200542	0.00386527273803949
898	-0.509738683700562	1.09902250766754	-27.5385456085205	-0.00165419070981443	0.00191722682211548	-0.00684897974133492	0.00126787810586393
899	-1.80843591690063	0.124999612569809	-27.6034812927246	0.00581331877037883	0.00548864435404539	-0.0123684434220195	0.000618529506027699
900	0.139609962701797	0.124999612569809	-27.6034812927246	-0.00392691092565656	-0.00197886489331722	-0.00944637414067984	-0.00392691092565656
901	-0.509738683700562	0.774348258972168	-27.6684150695801	0.00776136433705688	0.0022419011220336	0.00743668992072344	-0.00425158534198999
902	1.43830716609955	-0.52434903383255	-27.4086761474609	-0.00197886489331722	-0.0026282137259841	0.0171769186854362	-0.00425158534198999
903	-0.509738683700562	0.449673920869827	-27.7982864379883	0.0116574559360743	0.00191722682211548	0.00938473641872406	0.00256657530553639
904	2.08765578269958	-0.849023342132568	-27.5385456085205	-0.000680167751852423	0.00483929552137852	0.00678734155371785	0.000293855206109583
905	0.788958609104156	-0.52434903383255	-27.5385456085205	0.000943203864153475	0.00126787810586393	0.00548864435404539	0.00451462110504508
906	1.43830716609955	-0.849023342132568	-27.6034812927246	-0.0026282137259841	0.00256657530553639	0.00418994715437293	0.000293855206109583
907	0.139609962701797	-0.52434903383255	-27.473611831665	-0.00230353930965066	-0.00879702530801296	-0.00555028254166245	-0.00360223650932312
908	0.788958609104156	-1.17369759082794	-27.1489372253418	0.0123068047687411	-0.00555028254166245	-0.00522560812532902	0.0022419011220336
909	0.788958609104156	-1.4983719587326	-27.6034812927246	0.0275664981454611	-0.00295288790948689	-0.00327756232582033	-0.00100484199356288
910	0.139609962701797	-1.17369759082794	-27.7333507537842	-0.0117190945893526	-0.00327756232582033	0.00354059832170606	0.00743668992072344
911	2.73700451850891	-1.4983719587326	-27.7333507537842	0.0113327819854021	-0.0026282137259841	0.00451462110504508	-0.00360223650932312
912	-1.1590873003006	-0.849023342132568	-27.4086761474609	0.00289124972186983	-0.00100484199356288	-0.00360223650932312	-0.00360223650932312
913	1.43830716609955	-0.199674710631371	-27.3437423706055	0.00321592413820326	-0.00295288790948689	-3.08191010844894e-05	0.00743668992072344
914	-1.1590873003006	1.09902250766754	-27.3437423706055	-0.00197886489331722	0.00711201597005129	-0.00230353930965066	-0.000680167751852423
915	0.139609962701797	1.09902250766754	-27.6034812927246	-0.00360223650932312	0.00808603875339031	-0.0130177913233638	0.00159255252219737
916	-1.80843591690063	1.09902250766754	-27.7982864379883	-0.0136671401560307	0.0022419011220336	-3.08191010844894e-05	0.000943203864153475
917	-3.10713315010071	0.774348258972168	-27.6684150695801	-0.00327756232582033	-0.00652430532500148	-0.00814767740666866	-0.00360223650932312
918	-1.1590873003006	0.774348258972168	-27.7333507537842	-0.00717365415766835	0.00354059832170606	0.00548864435404539	0.00548864435404539
919	0.139609962701797	-0.199674710631371	-27.3437423706055	-0.00977104809135199	0.00841071270406246	0.0116574559360743	0.00451462110504508
920	0.139609962701797	0.124999612569809	-27.5385456085205	-0.0136671401560307	0.000618529506027699	0.00126787810586393	0.00418994715437293
921	0.788958609104156	0.124999612569809	-27.2788066864014	0.00646266713738441	0.00516396993771195	-0.0100957229733467	0.000293855206109583
922	0.788958609104156	-0.199674710631371	-27.2138710021973	0.0103587592020631	-0.00327756232582033	-0.0185372550040483	-0.00587495695799589
923	1.43830716609955	0.449673920869827	-27.6034812927246	-0.00555028254166245	0.00418994715437293	-0.0337969474494457	-3.08191010844894e-05
924	-0.509738683700562	0.449673920869827	-27.8632202148438	0.0162028968334198	-0.000355493422830477	-0.0107450718060136	0.00386527273803949
925	0.788958609104156	0.124999612569809	-27.6684150695801	0.000618529506027699	0.00516396993771195	-0.00977104809135199	0.00289124972186983
926	2.08765578269958	-0.199674710631371	-27.2788066864014	-0.00847235135734081	0.00126787810586393	-0.0182125810533762	0.000943203864153475
927	1.43830716609955	-0.849023342132568	-27.0190677642822	0.0100340843200684	-0.00132951640989631	-0.00197886489331722	0.00256657530553639
928	1.43830716609955	-0.52434903383255	-27.5385456085205	-0.00619963090866804	0.0022419011220336	-0.00165419070981443	0.00191722682211548
929	0.139609962701797	-0.52434903383255	-27.6034812927246	-0.000355493422830477	0.00646266713738441	0.00743668992072344	-0.00652430532500148
930	-1.1590873003006	0.449673920869827	-27.6684150695801	0.0200989879667759	0.00516396993771195	0.0194496400654316	0.00516396993771195
931	0.788958609104156	-0.199674710631371	-27.473611831665	0.00776136433705688	0.000293855206109583	0.00808603875339031	-0.00360223650932312
932	-0.509738683700562	-0.199674710631371	-27.6034812927246	-0.00717365415766835	-0.000355493422830477	0.00321592413820326	-0.00619963090866804
933	0.788958609104156	-0.52434903383255	-27.0190677642822	0.012956153601408	-0.00230353930965066	0.00386527273803949	-0.00295288790948689
934	0.788958609104156	-1.17369759082794	-27.3437423706055	-0.00197886489331722	0.00191722682211548	0.00548864435404539	0.00256657530553639
935	1.43830716609955	-2.4723949432373	-27.5385456085205	0.0123068047687411	-0.00879702530801296	-0.000355493422830477	-0.00165419070981443
936	0.788958609104156	-0.849023342132568	-27.6034812927246	0.00581331877037883	-0.00977104809135199	0.00581331877037883	-0.0026282137259841
937	2.08765578269958	-1.17369759082794	-27.4086761474609	0.00548864435404539	-0.00619963090866804	0.00938473641872406	0.000293855206109583
938	0.139609962701797	0.124999612569809	-27.4086761474609	0.00191722682211548	-0.00522560812532902	0.0103587592020631	-0.00555028254166245
939	-0.509738683700562	0.449673920869827	-27.4086761474609	0.0200989879667759	0.00906006153672934	0.0113327819854021	0.00256657530553639
940	0.139609962701797	-0.52434903383255	-27.2788066864014	0.00711201597005129	-0.00360223650932312	-0.00327756232582033	0.00548864435404539
941	0.788958609104156	-0.199674710631371	-27.5385456085205	0.00191722682211548	0.000618529506027699	0.0100340843200684	-3.08191010844894e-05
942	-1.1590873003006	0.449673920869827	-27.7982864379883	-0.0152905117720366	0.00354059832170606	-0.0026282137259841	0.00289124972186983
943	-1.1590873003006	0.124999612569809	-27.6034812927246	-0.00619963090866804	0.00289124972186983	-0.0104203969240189	0.00613799272105098
944	-2.45778465270996	0.124999612569809	-27.7333507537842	-0.00555028254166245	0.00841071270406246	-0.00197886489331722	0.000293855206109583
945	-0.509738683700562	0.449673920869827	-27.6034812927246	0.00548864435404539	0.011982130818069	0.000618529506027699	0.00289124972186983
946	-0.509738683700562	-0.849023342132568	-27.1489372253418	-0.00197886489331722	0.00873538758605719	0.00126787810586393	-0.00295288790948689
947	0.139609962701797	0.124999612569809	-27.473611831665	-0.0100957229733467	0.00321592413820326	0.000618529506027699	-0.00360223650932312
948	-1.80843591690063	0.774348258972168	-27.6034812927246	-0.00912170019000769	-0.00295288790948689	-0.00295288790948689	0.00386527273803949
949	-0.509738683700562	0.124999612569809	-27.9930896759033	-0.0026282137259841	0.00873538758605719	0.00321592413820326	0.00451462110504508
950	0.788958609104156	-0.52434903383255	-27.8632202148438	0.00256657530553639	-0.000680167751852423	0.00191722682211548	0.0022419011220336
951	-0.509738683700562	0.124999612569809	-27.9281558990479	-0.00782300252467394	0.0103587592020631	-0.00425158534198999	0.00126787810586393
952	0.139609962701797	-0.199674710631371	-27.473611831665	-0.00522560812532902	0.00289124972186983	-0.00555028254166245	-0.00425158534198999
953	0.788958609104156	0.449673920869827	-27.473611831665	0.01100810803473	-0.00879702530801296	-0.00684897974133492	0.00970941036939621
954	-1.1590873003006	0.774348258972168	-27.7982864379883	0.0123068047687411	0.00808603875339031	-0.00165419070981443	0.00483929552137852
955	0.139609962701797	-0.199674710631371	-27.473611831665	0.0220470335334539	-0.00360223650932312	-0.00327756232582033	-0.00230353930965066
956	-0.509738683700562	-0.52434903383255	-27.5385456085205	0.00289124972186983	-0.000355493422830477	-0.00230353930965066	0.000293855206109583
957	-1.80843591690063	0.124999612569809	-27.6034812927246	0.00711201597005129	-0.00425158534198999	-0.00457625929266214	-0.000355493422830477
958	-0.509738683700562	-0.52434903383255	-27.5385456085205	0.0162028968334198	0.00126787810586393	-0.0100957229733467	0.00289124972186983
959	1.43830716609955	-2.4723949432373	-27.3437423706055	-0.0100957229733467	0.00418994715437293	-0.00847235135734081	0.000293855206109583
960	1.43830716609955	-2.14772057533264	-27.6034812927246	-3.08191010844894e-05	-0.00230353930965066	0.011982130818069	0.00451462110504508
961	-0.509738683700562	-1.4983719587326	-27.6034812927246	-0.00619963090866804	0.000293855206109583	0.00516396993771195	-0.00490093370899558
962	0.788958609104156	0.124999612569809	-27.7982864379883	-0.00100484199356288	-0.00944637414067984	-0.0026282137259841	-0.00555028254166245
963	-0.509738683700562	0.449673920869827	-27.4086761474609	0.0149041991680861	0.000293855206109583	0.00191722682211548	-0.00230353930965066
964	1.43830716609955	-0.199674710631371	-27.4086761474609	0.0298392176628113	0.0126314787194133	0.000943203864153475	-0.00490093370899558
965	-1.1590873003006	0.774348258972168	-27.6034812927246	-0.0113944197073579	0.00646266713738441	0.00126787810586393	0.00191722682211548
966	-1.80843591690063	0.449673920869827	-27.5385456085205	0.0106834331527352	-0.00165419070981443	-0.00944637414067984	-0.0104203969240189
967	-1.80843591690063	0.449673920869827	-28.0580253601074	-0.0139918150380254	0.00159255252219737	-0.00684897974133492	-0.00392691092565656
968	-1.80843591690063	0.449673920869827	-27.7982864379883	-0.00782300252467394	0.00321592413820326	-0.00490093370899558	0.00159255252219737
969	-0.509738683700562	-0.52434903383255	-27.8632202148438	-0.00132951640989631	0.00191722682211548	-0.00555028254166245	-0.00360223650932312
970	0.139609962701797	-0.52434903383255	-27.5385456085205	-0.00879702530801296	0.00613799272105098	-0.00360223650932312	0.0022419011220336
971	0.788958609104156	0.449673920869827	-27.6034812927246	0.00613799272105098	0.00451462110504508	-0.0110697457566857	-0.00197886489331722
972	0.788958609104156	-0.199674710631371	-27.2138710021973	-0.000680167751852423	-0.000680167751852423	-0.00717365415766835	0.000293855206109583
973	2.08765578269958	-0.199674710631371	-27.6034812927246	0.000293855206109583	0.00386527273803949	-0.0253554154187441	0.00159255252219737
974	-1.1590873003006	0.774348258972168	-27.9281558990479	0.000943203864153475	0.00483929552137852	-0.00230353930965066	0.00451462110504508
975	0.139609962701797	0.124999612569809	-27.8632202148438	-0.00814767740666866	-0.00132951640989631	0.000943203864153475	0.00581331877037883
976	0.139609962701797	1.09902250766754	-27.9281558990479	-0.00457625929266214	0.00386527273803949	0.00289124972186983	0.00613799272105098
977	-0.509738683700562	0.124999612569809	-27.7333507537842	-0.000680167751852423	-0.00327756232582033	-0.00652430532500148	-0.00100484199356288
978	0.139609962701797	0.449673920869827	-27.5385456085205	0.00321592413820326	-0.00327756232582033	0.00321592413820326	0.00386527273803949
979	1.43830716609955	-0.849023342132568	-27.2788066864014	0.00256657530553639	0.00159255252219737	0.00938473641872406	0.00613799272105098
980	0.139609962701797	0.124999612569809	-27.473611831665	0.01100810803473	0.00126787810586393	0.0123068047687411	0.00321592413820326
981	-1.1590873003006	0.124999612569809	-27.473611831665	-0.0026282137259841	-0.00100484199356288	0.00516396993771195	-0.00327756232582033
982	2.08765578269958	-1.17369759082794	-27.2138710021973	0.0155535480007529	-0.00977104809135199	-0.00490093370899558	-0.00100484199356288
983	-0.509738683700562	0.124999612569809	-27.7333507537842	-0.00165419070981443	-0.00652430532500148	-0.00295288790948689	0.00289124972186983
984	2.08765578269958	-2.14772057533264	-27.3437423706055	-0.00100484199356288	0.00678734155371785	-0.00490093370899558	0.00678734155371785
985	0.788958609104156	-1.17369759082794	-26.8891983032227	0.00159255252219737	-0.00749832857400179	-0.0107450718060136	-0.00684897974133492
986	2.08765578269958	-0.52434903383255	-27.3437423706055	-0.0175632312893867	-0.00132951640989631	-0.00490093370899558	0.000293855206109583
987	1.43830716609955	-0.199674710631371	-27.6034812927246	-0.00847235135734081	-0.00425158534198999	-0.00652430532500148	-0.00782300252467394
988	0.788958609104156	0.124999612569809	-27.473611831665	-0.00295288790948689	0.000293855206109583	-0.00457625929266214	0.00354059832170606
989	1.43830716609955	-0.52434903383255	-27.4086761474609	0.00873538758605719	0.00613799272105098	-0.00230353930965066	0.00678734155371785
990	-1.80843591690063	1.09902250766754	-27.473611831665	0.000943203864153475	0.00646266713738441	0.00418994715437293	-0.000680167751852423
991	0.788958609104156	-0.849023342132568	-27.1489372253418	0.00743668992072344	0.00321592413820326	0.00191722682211548	-0.00230353930965066
992	-3.75648188591003	0.774348258972168	-27.473611831665	-0.0162645354866982	-0.0026282137259841	0.00776136433705688	-0.00230353930965066
993	-1.1590873003006	-0.849023342132568	-27.6684150695801	-0.0113944197073579	0.00289124972186983	-0.00684897974133492	0.00906006153672934
994	-1.1590873003006	-0.52434903383255	-27.8632202148438	0.00548864435404539	0.00711201597005129	-0.00392691092565656	0.00808603875339031
995	0.788958609104156	0.124999612569809	-27.6684150695801	0.0207483377307653	-0.000680167751852423	-0.000680167751852423	-0.00165419070981443
996	0.139609962701797	0.449673920869827	-27.5385456085205	-0.00587495695799589	-0.00132951640989631	-0.00912170019000769	-0.000680167751852423
997	0.788958609104156	-0.199674710631371	-27.3437423706055	0.000293855206109583	0.00191722682211548	-0.0250307414680719	0.00256657530553639
998	1.43830716609955	-0.52434903383255	-27.2788066864014	-0.0156151866540313	0.00256657530553639	-0.0165892094373703	-0.000355493422830477
999	0.139609962701797	0.449673920869827	-27.8632202148438	0.00808603875339031	0.00451462110504508	0.000293855206109583	-0.00457625929266214
1000	1.43830716609955	0.124999612569809	-28.187894821167	-0.00100484199356288	0.0022419011220336	0.012956153601408	-0.00425158534198999
1001	0.139609962701797	0.124999612569809	-28.0580253601074	-0.0123684434220195	-0.00230353930965066	0.011982130818069	-0.00814767740666866
1002	2.08765578269958	-0.849023342132568	-27.473611831665	0.0223717093467712	0.000618529506027699	-0.0120437685400248	-0.00100484199356288
1003	-0.509738683700562	1.09902250766754	-27.7333507537842	-3.08191010844894e-05	0.000943203864153475	-0.0175632312893867	0.00418994715437293
1004	0.139609962701797	-0.52434903383255	-27.1489372253418	-0.00230353930965066	0.00613799272105098	-0.0152905117720366	0.00613799272105098
1005	0.788958609104156	-0.199674710631371	-27.2788066864014	0.0200989879667759	0.00354059832170606	0.000943203864153475	-0.00717365415766835
1006	1.43830716609955	0.124999612569809	-27.7982864379883	-0.00360223650932312	0.000293855206109583	-0.00360223650932312	0.000293855206109583
1007	-1.1590873003006	-0.849023342132568	-27.7333507537842	-0.00555028254166245	-0.0117190945893526	-0.00749832857400179	-3.08191010844894e-05
1008	-1.1590873003006	-0.849023342132568	-27.7333507537842	-0.00522560812532902	-0.00457625929266214	-0.00100484199356288	-0.000680167751852423
1009	2.08765578269958	-1.4983719587326	-27.6034812927246	-0.0110697457566857	0.000943203864153475	0.00938473641872406	0.00483929552137852
1010	0.788958609104156	-0.849023342132568	-27.2788066864014	0.0162028968334198	0.00906006153672934	0.020423661917448	-0.00132951640989631
1011	1.43830716609955	-0.849023342132568	-27.1489372253418	0.00808603875339031	0.00191722682211548	0.000618529506027699	-0.00230353930965066
1012	0.788958609104156	-0.199674710631371	-27.7333507537842	-0.00684897974133492	-0.00230353930965066	0.0022419011220336	-0.000355493422830477
1013	-1.80843591690063	0.124999612569809	-27.7333507537842	0.00483929552137852	-0.00457625929266214	-0.0120437685400248	0.00191722682211548
1014	-2.45778465270996	0.774348258972168	-27.7333507537842	-0.0026282137259841	0.00613799272105098	-0.000680167751852423	0.00646266713738441
1015	-3.10713315010071	0.124999612569809	-27.473611831665	-0.00197886489331722	0.00191722682211548	0.00386527273803949	-0.00490093370899558
1016	-2.45778465270996	0.449673920869827	-27.6034812927246	-0.00100484199356288	-0.00587495695799589	-0.0123684434220195	-0.0026282137259841
1017	-3.10713315010071	0.449673920869827	-27.473611831665	-0.0302255302667618	0.000293855206109583	-0.0107450718060136	-0.00197886489331722
1018	0.788958609104156	-1.17369759082794	-27.2788066864014	-0.00782300252467394	-0.00132951640989631	-0.0100957229733467	0.00808603875339031
1019	-1.80843591690063	0.449673920869827	-27.7982864379883	-0.00619963090866804	0.00451462110504508	-0.0165892094373703	0.00581331877037883
1020	0.139609962701797	0.449673920869827	-27.5385456085205	0.000293855206109583	0.00256657530553639	-0.00814767740666866	-0.00197886489331722
1021	2.73700451850891	0.449673920869827	-27.3437423706055	0.0191249661147594	0.00548864435404539	-0.00814767740666866	0.000943203864153475
1022	1.43830716609955	1.09902250766754	-27.8632202148438	-0.00490093370899558	0.000943203864153475	0.000293855206109583	-0.00522560812532902
1023	0.788958609104156	-0.199674710631371	-27.5385456085205	-0.00295288790948689	-0.00490093370899558	0.00743668992072344	-0.00132951640989631
1024	1.43830716609955	-1.17369759082794	-27.3437423706055	-0.00197886489331722	0.00743668992072344	0.0022419011220336	0.00321592413820326
1025	0.788958609104156	0.449673920869827	-27.9281558990479	0.00743668992072344	0.00743668992072344	0.00289124972186983	-0.0110697457566857
1026	-0.509738683700562	0.449673920869827	-27.8632202148438	0.0168522447347641	0.00256657530553639	0.00191722682211548	-0.000355493422830477
1027	0.788958609104156	-0.199674710631371	-27.8632202148438	0.0217223595827818	0.00191722682211548	0.00451462110504508	-0.000355493422830477
1028	1.43830716609955	0.124999612569809	-27.5385456085205	0.0171769186854362	-0.000680167751852423	0.0126314787194133	-0.000355493422830477
1029	2.08765578269958	-1.4983719587326	-27.473611831665	0.000618529506027699	0.00354059832170606	0.01100810803473	0.00321592413820326
1030	0.788958609104156	-1.17369759082794	-27.473611831665	0.0171769186854362	-0.00197886489331722	0.0116574559360743	-0.00360223650932312
1031	2.08765578269958	-1.17369759082794	-27.3437423706055	0.00743668992072344	-0.000680167751852423	0.000293855206109583	0.00289124972186983
1032	0.788958609104156	-0.52434903383255	-27.7982864379883	-0.00879702530801296	-0.00490093370899558	0.00613799272105098	-0.00684897974133492
1033	0.788958609104156	-1.82304632663727	-27.473611831665	-0.00847235135734081	-0.00392691092565656	0.00418994715437293	0.00386527273803949
1034	-1.1590873003006	0.124999612569809	-27.7333507537842	-0.000355493422830477	0.00711201597005129	0.000618529506027699	-0.00100484199356288
1035	-1.1590873003006	0.449673920869827	-27.7333507537842	0.00808603875339031	0.00451462110504508	0.00126787810586393	-0.00230353930965066
1036	0.139609962701797	0.449673920869827	-27.473611831665	-0.000355493422830477	0.00548864435404539	-0.00197886489331722	-0.00360223650932312
1037	-1.1590873003006	0.449673920869827	-27.2138710021973	-0.0120437685400248	-0.00619963090866804	-0.00814767740666866	0.00418994715437293
1038	0.139609962701797	0.449673920869827	-27.7333507537842	0.00451462110504508	0.00386527273803949	-0.0143164889886975	0.00451462110504508
1039	-3.10713315010071	0.774348258972168	-28.1229591369629	-0.00132951640989631	0.00289124972186983	-0.0149658378213644	-0.00392691092565656
1040	-1.1590873003006	-0.199674710631371	-27.7982864379883	-0.0149658378213644	0.00483929552137852	-0.0110697457566857	0.000943203864153475
1041	-3.10713315010071	1.4236968755722	-27.7333507537842	0.0113327819854021	-3.08191010844894e-05	-0.0136671401560307	-0.00717365415766835
1042	-1.1590873003006	-0.199674710631371	-27.5385456085205	-0.0133424662053585	0.000618529506027699	-0.0162645354866982	-3.08191010844894e-05
1043	-1.1590873003006	0.774348258972168	-27.473611831665	0.00548864435404539	-0.000680167751852423	-0.00522560812532902	0.000618529506027699
1044	1.43830716609955	-0.199674710631371	-27.3437423706055	-0.00457625929266214	0.00906006153672934	-0.00392691092565656	-0.00197886489331722
1045	0.139609962701797	-0.849023342132568	-27.7982864379883	0.00873538758605719	0.00548864435404539	0.00581331877037883	-0.000680167751852423
1046	1.43830716609955	-0.849023342132568	-27.9281558990479	0.0246444288641214	-0.00425158534198999	0.0171769186854362	0.00354059832170606
1047	2.08765578269958	-0.849023342132568	-27.7333507537842	-0.00295288790948689	-0.00100484199356288	0.00646266713738441	-0.000355493422830477
1048	0.139609962701797	0.124999612569809	-27.6034812927246	0.00126787810586393	-0.0026282137259841	-0.00230353930965066	-0.00100484199356288
1049	0.139609962701797	-0.199674710631371	-27.473611831665	0.00191722682211548	0.00354059832170606	-0.0100957229733467	0.00548864435404539
1050	-0.509738683700562	0.774348258972168	-27.2788066864014	-0.0104203969240189	0.0022419011220336	0.00548864435404539	-0.00522560812532902
1051	-0.509738683700562	0.774348258972168	-27.6684150695801	-0.0100957229733467	-0.00100484199356288	0.000293855206109583	-0.00587495695799589
1052	0.788958609104156	-0.52434903383255	-27.5385456085205	-0.0026282137259841	-0.00360223650932312	-0.00165419070981443	-0.00782300252467394
1053	0.139609962701797	0.449673920869827	-27.6034812927246	-0.00912170019000769	-0.00879702530801296	-0.00197886489331722	0.00354059832170606
1054	0.788958609104156	-1.17369759082794	-27.473611831665	-0.00912170019000769	0.00191722682211548	-0.00392691092565656	-0.00425158534198999
1055	1.43830716609955	-0.849023342132568	-27.2788066864014	0.00386527273803949	-0.000355493422830477	0.00548864435404539	-0.00100484199356288
1056	2.08765578269958	-1.4983719587326	-27.0840015411377	0.0145795252174139	-0.0139918150380254	-0.00490093370899558	-0.00197886489331722
1057	1.43830716609955	-0.52434903383255	-27.5385456085205	-0.0104203969240189	-0.00782300252467394	-0.00425158534198999	-0.00392691092565656
1058	2.08765578269958	-1.4983719587326	-27.5385456085205	0.0236704051494598	-0.00327756232582033	-0.0026282137259841	0.0022419011220336
1059	-0.509738683700562	0.449673920869827	-27.6034812927246	0.00418994715437293	-0.00132951640989631	-0.00327756232582033	-0.00165419070981443
1060	-1.1590873003006	0.449673920869827	-27.6684150695801	0.00451462110504508	-0.00100484199356288	0.00354059832170606	0.00451462110504508
1061	-0.509738683700562	0.774348258972168	-27.5385456085205	-0.00587495695799589	-0.00749832857400179	-0.00912170019000769	-0.00587495695799589
1062	-0.509738683700562	-0.199674710631371	-27.2788066864014	0.012956153601408	0.00646266713738441	-0.00132951640989631	-0.00165419070981443
1063	0.788958609104156	0.124999612569809	-27.6684150695801	-0.00197886489331722	-0.000355493422830477	-0.00457625929266214	0.00126787810586393
1064	-3.10713315010071	0.774348258972168	-27.7982864379883	0.0162028968334198	0.00126787810586393	-0.00522560812532902	0.00581331877037883
1065	-2.45778465270996	0.124999612569809	-27.6034812927246	-0.0191866029053926	0.00321592413820326	-0.00555028254166245	0.00321592413820326
1066	-1.1590873003006	0.124999612569809	-27.6684150695801	-0.00327756232582033	0.00354059832170606	0.00289124972186983	0.00256657530553639
1067	-0.509738683700562	0.449673920869827	-27.473611831665	0.00516396993771195	-0.00230353930965066	-0.00619963090866804	-0.00132951640989631
1068	0.788958609104156	0.449673920869827	-27.6034812927246	0.00581331877037883	0.00321592413820326	0.00548864435404539	0.00386527273803949
1069	-0.509738683700562	0.124999612569809	-27.3437423706055	0.0116574559360743	0.00256657530553639	0.00159255252219737	-0.000355493422830477
1070	-1.1590873003006	1.09902250766754	-28.2528305053711	0.0223717093467712	0.00938473641872406	-0.000680167751852423	-0.00912170019000769
1071	-1.1590873003006	0.449673920869827	-27.9930896759033	-0.00230353930965066	-0.00749832857400179	-0.0120437685400248	-0.0026282137259841
1072	2.08765578269958	-0.849023342132568	-27.7333507537842	-0.00717365415766835	-0.000680167751852423	-0.0117190945893526	0.00386527273803949
1073	0.788958609104156	0.449673920869827	-27.6684150695801	0.00711201597005129	0.000618529506027699	-0.00717365415766835	0.00743668992072344
1074	1.43830716609955	0.124999612569809	-27.3437423706055	0.0522417463362217	0.00581331877037883	-0.00782300252467394	-0.00490093370899558
1075	0.139609962701797	-0.52434903383255	-26.8891983032227	0.00451462110504508	0.00548864435404539	0.0113327819854021	0.00354059832170606
1076	1.43830716609955	-1.17369759082794	-27.4086761474609	-0.00457625929266214	0.00126787810586393	0.00126787810586393	-0.000680167751852423
1077	0.139609962701797	-0.199674710631371	-27.8632202148438	-0.00912170019000769	-0.00295288790948689	0.00289124972186983	0.000293855206109583
1078	0.139609962701797	-0.849023342132568	-27.6034812927246	-0.00360223650932312	-0.00327756232582033	0.00191722682211548	0.00678734155371785
1079	-1.1590873003006	-0.199674710631371	-27.7333507537842	0.00516396993771195	-0.00684897974133492	0.00191722682211548	0.00386527273803949
1080	0.139609962701797	-1.4983719587326	-27.5385456085205	0.00256657530553639	-0.00165419070981443	0.00613799272105098	-0.000355493422830477
1081	0.788958609104156	-1.17369759082794	-27.5385456085205	-0.00230353930965066	-0.00619963090866804	-0.00782300252467394	-0.00360223650932312
1082	-0.509738683700562	0.124999612569809	-27.473611831665	-0.0191866029053926	0.00321592413820326	-0.00132951640989631	-3.08191010844894e-05
1083	2.08765578269958	-0.849023342132568	-27.5385456085205	-0.00522560812532902	-0.00652430532500148	-0.00587495695799589	0.00548864435404539
1084	-0.509738683700562	0.449673920869827	-27.9281558990479	0.00581331877037883	0.00451462110504508	-0.00879702530801296	0.00126787810586393
1085	0.139609962701797	-0.199674710631371	-27.6684150695801	0.00873538758605719	0.01100810803473	0.00841071270406246	0.000293855206109583
1086	-3.10713315010071	1.09902250766754	-27.6684150695801	-0.0201606266200542	0.00646266713738441	-0.00165419070981443	0.00321592413820326
1087	-3.75648188591003	0.449673920869827	-27.4086761474609	-0.0143164889886975	0.00418994715437293	-0.00977104809135199	0.00354059832170606
1088	-2.45778465270996	0.774348258972168	-27.4086761474609	0.00191722682211548	0.00256657530553639	-0.00555028254166245	0.0022419011220336
1089	-1.1590873003006	-0.849023342132568	-27.4086761474609	-0.0152905117720366	0.00159255252219737	-0.00295288790948689	0.00321592413820326
1090	0.139609962701797	-0.849023342132568	-27.6684150695801	0.00613799272105098	0.00256657530553639	-0.00197886489331722	-3.08191010844894e-05
1091	0.788958609104156	-0.52434903383255	-27.6034812927246	-0.00132951640989631	0.00483929552137852	0.00321592413820326	-0.00912170019000769
1092	0.139609962701797	0.449673920869827	-27.7982864379883	0.00841071270406246	0.000943203864153475	0.00126787810586393	-0.00230353930965066
1093	2.08765578269958	-0.52434903383255	-27.473611831665	0.0171769186854362	-0.00197886489331722	-0.00392691092565656	-0.00165419070981443
1094	3.38635301589966	-0.849023342132568	-27.6034812927246	-0.00814767740666866	0.00711201597005129	-0.00782300252467394	-0.00327756232582033
1095	-1.1590873003006	1.09902250766754	-27.9281558990479	0.00483929552137852	0.00711201597005129	0.00126787810586393	-0.00100484199356288
1096	-0.509738683700562	0.774348258972168	-27.9930896759033	0.00386527273803949	-0.00360223650932312	-0.0136671401560307	-0.00100484199356288
1097	-1.1590873003006	0.774348258972168	-27.9281558990479	-0.00360223650932312	-0.00197886489331722	-0.000355493422830477	-0.00132951640989631
1098	-0.509738683700562	0.124999612569809	-27.5385456085205	0.0103587592020631	0.00159255252219737	-0.00230353930965066	-0.00457625929266214
1099	1.43830716609955	-0.52434903383255	-27.3437423706055	0.0152288740500808	-3.08191010844894e-05	-0.00425158534198999	0.00321592413820326
1100	2.08765578269958	-0.849023342132568	-27.2138710021973	0.0178262684494257	0.00354059832170606	0.000618529506027699	0.00126787810586393
1101	0.139609962701797	-1.17369759082794	-27.1489372253418	-0.00425158534198999	-0.00360223650932312	-0.00684897974133492	-0.00327756232582033
1102	1.43830716609955	-0.199674710631371	-27.8632202148438	-0.00522560812532902	-0.0126931173726916	-0.00879702530801296	0.00418994715437293
1103	0.788958609104156	-1.17369759082794	-27.6684150695801	0.00256657530553639	-0.00619963090866804	-0.00522560812532902	0.00581331877037883
1104	2.73700451850891	-1.82304632663727	-27.5385456085205	0.020423661917448	-0.00132951640989631	-0.000355493422830477	0.00613799272105098
1105	1.43830716609955	-0.849023342132568	-27.5385456085205	-0.0175632312893867	-0.00165419070981443	0.000618529506027699	0.00159255252219737
1106	1.43830716609955	-0.199674710631371	-27.5385456085205	0.013930176384747	-0.00100484199356288	-0.00295288790948689	0.000618529506027699
1107	0.788958609104156	-0.849023342132568	-26.9541320800781	-0.00360223650932312	-0.00360223650932312	0.00548864435404539	0.000943203864153475
1108	0.139609962701797	-0.52434903383255	-27.3437423706055	-0.0211346503347158	-0.00230353930965066	0.00386527273803949	-0.0026282137259841
1109	-3.10713315010071	-0.849023342132568	-27.6034812927246	-0.00392691092565656	0.00776136433705688	-0.00749832857400179	0.00970941036939621
1110	-1.80843591690063	-0.849023342132568	-27.2788066864014	0.000618529506027699	0.00841071270406246	-0.0110697457566857	0.00191722682211548
1111	-3.10713315010071	0.449673920869827	-27.4086761474609	-3.08191010844894e-05	0.00289124972186983	-0.00425158534198999	-0.00132951640989631
1112	0.139609962701797	-0.199674710631371	-27.6684150695801	-0.0152905117720366	-0.00457625929266214	-0.0198359526693821	0.00483929552137852
1113	-0.509738683700562	0.774348258972168	-27.3437423706055	0.00906006153672934	0.00711201597005129	-0.0191866029053926	-0.00100484199356288
1114	2.08765578269958	-0.849023342132568	-27.1489372253418	0.0123068047687411	0.00711201597005129	-0.00717365415766835	0.00418994715437293
1115	1.43830716609955	0.124999612569809	-27.7333507537842	0.00678734155371785	0.00776136433705688	0.0132808275520802	0.00483929552137852
1116	1.43830716609955	-0.52434903383255	-27.6034812927246	-0.0139918150380254	0.00711201597005129	0.00613799272105098	-0.00684897974133492
1117	1.43830716609955	-0.199674710631371	-27.7333507537842	-0.0185372550040483	-0.00425158534198999	-0.00652430532500148	-0.00522560812532902
1118	2.08765578269958	-0.52434903383255	-27.5385456085205	-0.00944637414067984	0.00321592413820326	-0.00555028254166245	-0.000355493422830477
1119	0.139609962701797	-0.199674710631371	-27.5385456085205	0.012956153601408	0.00873538758605719	-0.00555028254166245	0.00613799272105098
1120	-1.1590873003006	0.449673920869827	-27.3437423706055	-0.0104203969240189	0.00776136433705688	-0.00587495695799589	-0.000680167751852423
1121	0.788958609104156	0.774348258972168	-27.9281558990479	0.000293855206109583	0.00451462110504508	-0.00587495695799589	-0.00392691092565656
1122	1.43830716609955	-0.52434903383255	-27.5385456085205	0.00483929552137852	-0.00327756232582033	-0.00879702530801296	0.00418994715437293
1123	0.139609962701797	0.449673920869827	-27.473611831665	0.0168522447347641	-0.00555028254166245	0.00191722682211548	0.00451462110504508
1124	-1.1590873003006	0.449673920869827	-27.473611831665	0.0324366129934788	0.00191722682211548	0.00289124972186983	-0.0110697457566857
1125	-0.509738683700562	-2.14772057533264	-26.9541320800781	0.000618529506027699	0.00354059832170606	0.00386527273803949	-0.000355493422830477
1126	0.788958609104156	-2.14772057533264	-27.1489372253418	-0.000355493422830477	-0.0126931173726916	-0.0165892094373703	-0.000355493422830477
1127	0.139609962701797	-0.849023342132568	-27.2788066864014	-0.00587495695799589	-0.0110697457566857	-0.0185372550040483	0.00548864435404539
1128	0.139609962701797	0.124999612569809	-27.8632202148438	0.01847561635077	0.00970941036939621	-0.00197886489331722	0.00548864435404539
1129	-1.1590873003006	0.774348258972168	-27.7982864379883	0.0100340843200684	0.00289124972186983	-0.00717365415766835	0.000943203864153475
1130	0.788958609104156	0.124999612569809	-27.473611831665	0.0113327819854021	-0.00100484199356288	0.00386527273803949	0.00321592413820326
1131	0.139609962701797	1.09902250766754	-27.6684150695801	0.00418994715437293	-0.00100484199356288	0.00646266713738441	-0.00295288790948689
1132	0.788958609104156	-0.849023342132568	-27.0190677642822	-0.0130177913233638	0.00126787810586393	0.00743668992072344	-3.08191010844894e-05
1133	-1.80843591690063	-0.199674710631371	-27.5385456085205	0.0165275707840919	-0.00295288790948689	0.0136055024340749	0.00516396993771195
1134	-3.75648188591003	0.124999612569809	-27.8632202148438	0.00581331877037883	-0.0026282137259841	0.00451462110504508	-0.00652430532500148
1135	-3.10713315010071	0.449673920869827	-27.6034812927246	-0.00652430532500148	0.00386527273803949	0.0106834331527352	0.00191722682211548
1136	-1.1590873003006	-0.52434903383255	-27.473611831665	-0.00814767740666866	0.00483929552137852	0.00483929552137852	-0.00197886489331722
1137	-0.509738683700562	-0.199674710631371	-27.4086761474609	-3.08191010844894e-05	-0.00652430532500148	0.000293855206109583	-0.00100484199356288
1138	-0.509738683700562	0.774348258972168	-27.5385456085205	-0.00587495695799589	0.00354059832170606	-3.08191010844894e-05	0.00451462110504508
1139	0.139609962701797	0.124999612569809	-27.3437423706055	-0.00684897974133492	0.00743668992072344	-0.00522560812532902	-0.00457625929266214
1140	0.788958609104156	1.09902250766754	-27.8632202148438	-0.00652430532500148	0.00191722682211548	-0.00652430532500148	0.000618529506027699
1141	2.08765578269958	-0.199674710631371	-27.7982864379883	0.00646266713738441	0.00841071270406246	-0.0143164889886975	-0.00295288790948689
1142	-1.80843591690063	1.09902250766754	-27.9281558990479	0.00646266713738441	-0.00457625929266214	-0.0110697457566857	0.000943203864153475
1143	1.43830716609955	-1.17369759082794	-27.6684150695801	-0.000355493422830477	-0.000680167751852423	-0.00619963090866804	-0.00814767740666866
1144	0.788958609104156	0.124999612569809	-27.7982864379883	0.000618529506027699	0.00841071270406246	-0.00717365415766835	-0.0026282137259841
1145	-1.80843591690063	0.774348258972168	-27.3437423706055	0.00159255252219737	0.00613799272105098	-0.00555028254166245	0.00289124972186983
1146	0.139609962701797	0.124999612569809	-27.6684150695801	-0.00749832857400179	0.0106834331527352	-0.00360223650932312	-0.00522560812532902
1147	-1.1590873003006	0.124999612569809	-27.7982864379883	-0.00555028254166245	-0.00587495695799589	0.00126787810586393	0.00386527273803949
1148	0.139609962701797	-0.52434903383255	-27.7982864379883	-0.00197886489331722	-0.0026282137259841	0.00516396993771195	0.00126787810586393
1149	1.43830716609955	-1.4983719587326	-27.473611831665	0.00743668992072344	-0.00197886489331722	0.0100340843200684	0.00191722682211548
1150	2.08765578269958	-2.14772057533264	-27.2788066864014	0.00646266713738441	-0.00457625929266214	0.00581331877037883	0.000943203864153475
1151	1.43830716609955	-0.849023342132568	-27.2138710021973	-0.00814767740666866	-0.00717365415766835	0.0116574559360743	-0.00230353930965066
1152	-0.509738683700562	0.124999612569809	-27.473611831665	-0.00100484199356288	-0.00392691092565656	-0.00295288790948689	-0.000680167751852423
1153	1.43830716609955	-0.52434903383255	-27.7333507537842	0.0149041991680861	0.00613799272105098	0.00451462110504508	-0.00360223650932312
1154	0.139609962701797	0.124999612569809	-27.6034812927246	0.00483929552137852	0.00354059832170606	0.0022419011220336	0.00678734155371785
1155	-0.509738683700562	0.449673920869827	-27.7333507537842	0.013930176384747	0.00191722682211548	-0.00165419070981443	0.000618529506027699
1156	-2.45778465270996	0.124999612569809	-27.6684150695801	0.000618529506027699	0.00938473641872406	-0.00522560812532902	-0.00100484199356288
1157	-1.80843591690063	0.449673920869827	-27.6034812927246	-0.0149658378213644	0.00191722682211548	0.00516396993771195	0.00256657530553639
1158	-1.80843591690063	-0.52434903383255	-27.4086761474609	-0.00684897974133492	0.00548864435404539	0.00418994715437293	0.00451462110504508
1159	0.139609962701797	-0.849023342132568	-27.6034812927246	-0.00425158534198999	0.00483929552137852	-0.000680167751852423	0.00159255252219737
1160	-0.509738683700562	0.124999612569809	-27.473611831665	-3.08191010844894e-05	0.00321592413820326	0.00354059832170606	0.00483929552137852
1161	-0.509738683700562	0.124999612569809	-27.5385456085205	0.0136055024340749	0.00321592413820326	-0.00490093370899558	0.00289124972186983
1162	0.139609962701797	0.124999612569809	-27.7333507537842	-0.00782300252467394	-0.00197886489331722	-0.00652430532500148	-0.00100484199356288
1163	-1.1590873003006	0.124999612569809	-27.473611831665	0.000293855206109583	0.00418994715437293	0.00126787810586393	0.00516396993771195
1164	2.08765578269958	-0.199674710631371	-27.4086761474609	-0.00814767740666866	0.00548864435404539	0.00191722682211548	0.000943203864153475
1165	0.788958609104156	-0.52434903383255	-27.7333507537842	-0.00327756232582033	0.00418994715437293	0.00126787810586393	0.00581331877037883
1166	0.788958609104156	0.449673920869827	-27.8632202148438	-0.00717365415766835	-0.00295288790948689	0.0022419011220336	-0.00619963090866804
1167	-0.509738683700562	0.449673920869827	-27.9281558990479	-0.00392691092565656	0.00581331877037883	-0.00879702530801296	-0.00555028254166245
1168	2.08765578269958	-0.52434903383255	-27.7333507537842	0.00873538758605719	-0.00587495695799589	-0.0104203969240189	0.00516396993771195
1169	1.43830716609955	-0.199674710631371	-27.3437423706055	0.0106834331527352	0.00321592413820326	-0.00652430532500148	-0.00749832857400179
1170	2.73700451850891	-1.17369759082794	-27.2138710021973	0.00646266713738441	0.00386527273803949	-3.08191010844894e-05	0.000943203864153475
1171	0.139609962701797	0.124999612569809	-27.7333507537842	-0.0149658378213644	-0.00360223650932312	-0.00165419070981443	0.000293855206109583
1172	0.788958609104156	-2.14772057533264	-27.473611831665	-0.0204853005707264	-0.00847235135734081	-0.00555028254166245	0.000618529506027699
1173	1.43830716609955	-0.849023342132568	-27.6034812927246	-0.00230353930965066	-0.00717365415766835	-0.00392691092565656	-0.00425158534198999
1174	-1.80843591690063	-0.52434903383255	-27.6034812927246	-0.00425158534198999	-0.00522560812532902	-0.00879702530801296	0.00126787810586393
1175	-0.509738683700562	-0.199674710631371	-27.6034812927246	-0.00295288790948689	0.00776136433705688	-0.00749832857400179	0.00483929552137852
1176	-1.1590873003006	0.449673920869827	-27.473611831665	-0.0126931173726916	0.00451462110504508	-0.0169138833880424	-0.000355493422830477
1177	0.139609962701797	0.449673920869827	-27.6684150695801	-0.00749832857400179	-0.000680167751852423	-0.0152905117720366	-0.00457625929266214
1178	-0.509738683700562	0.124999612569809	-27.6034812927246	-0.0130177913233638	0.00386527273803949	-0.00749832857400179	-3.08191010844894e-05
1179	0.788958609104156	0.124999612569809	-27.5385456085205	0.012956153601408	0.0106834331527352	-0.0152905117720366	0.00256657530553639
1180	-2.45778465270996	1.4236968755722	-27.6684150695801	-0.00619963090866804	0.00516396993771195	0.00678734155371785	-0.00132951640989631
1181	-2.45778465270996	0.449673920869827	-27.5385456085205	0.00808603875339031	0.00256657530553639	0.00159255252219737	0.00191722682211548
1182	-1.1590873003006	-0.199674710631371	-27.2138710021973	-0.00490093370899558	-0.00165419070981443	0.0155535480007529	-0.00100484199356288
1183	-1.80843591690063	0.449673920869827	-27.4086761474609	0.000943203864153475	-0.00425158534198999	0.011982130818069	0.000618529506027699
1184	0.139609962701797	-0.199674710631371	-27.473611831665	-0.00425158534198999	0.00776136433705688	0.00354059832170606	0.000943203864153475
1185	2.08765578269958	-0.199674710631371	-27.3437423706055	0.0158782228827477	0.00191722682211548	0.00191722682211548	-0.00814767740666866
1186	1.43830716609955	-0.52434903383255	-27.6034812927246	0.0022419011220336	0.00841071270406246	-0.00782300252467394	0.00289124972186983
1187	0.788958609104156	-0.52434903383255	-27.5385456085205	-0.00100484199356288	-0.00522560812532902	-0.00912170019000769	-0.00295288790948689
1188	2.73700451850891	-0.199674710631371	-27.6684150695801	-0.00555028254166245	0.00451462110504508	-0.0172385573387146	0.0022419011220336
1189	0.139609962701797	-0.199674710631371	-27.5385456085205	0.025618452578783	0.00613799272105098	-0.00327756232582033	-3.08191010844894e-05
1190	-1.1590873003006	0.449673920869827	-27.8632202148438	0.000293855206109583	0.00776136433705688	-0.00749832857400179	0.000943203864153475
1191	0.788958609104156	-0.52434903383255	-27.8632202148438	-0.00360223650932312	0.00451462110504508	-0.00165419070981443	-0.00717365415766835
1192	-0.509738683700562	0.124999612569809	-27.6034812927246	0.0149041991680861	-0.00977104809135199	-0.00457625929266214	-0.00457625929266214
1193	0.788958609104156	-1.17369759082794	-27.2788066864014	-3.08191010844894e-05	-3.08191010844894e-05	-0.00425158534198999	0.00126787810586393
1194	1.43830716609955	0.449673920869827	-27.6034812927246	0.0162028968334198	0.000618529506027699	0.00483929552137852	0.00646266713738441
1195	-0.509738683700562	0.124999612569809	-27.5385456085205	-0.00652430532500148	0.000293855206109583	-0.00230353930965066	0.00418994715437293
1196	-0.509738683700562	-0.199674710631371	-27.5385456085205	-0.00555028254166245	-0.00522560812532902	0.0100340843200684	-0.00165419070981443
1197	1.43830716609955	-0.849023342132568	-27.7982864379883	0.00321592413820326	-0.00587495695799589	0.00159255252219737	0.00354059832170606
1198	0.139609962701797	-1.17369759082794	-27.473611831665	-0.00652430532500148	-0.00392691092565656	-0.00684897974133492	-0.00327756232582033
1199	0.788958609104156	-1.82304632663727	-27.473611831665	-0.0130177913233638	-0.00360223650932312	-0.00619963090866804	0.00159255252219737
1200	0.139609962701797	0.124999612569809	-27.6034812927246	0.0246444288641214	-0.00457625929266214	-0.0185372550040483	-0.000355493422830477
1201	0.139609962701797	0.449673920869827	-27.473611831665	0.00256657530553639	-3.08191010844894e-05	-0.0204853005707264	0.000293855206109583
1202	1.43830716609955	-0.199674710631371	-27.2138710021973	0.00386527273803949	-0.00230353930965066	-0.0172385573387146	-3.08191010844894e-05
1203	0.788958609104156	-0.199674710631371	-27.6034812927246	-0.00717365415766835	0.00938473641872406	-0.00912170019000769	0.000618529506027699
1204	-1.1590873003006	0.774348258972168	-27.7982864379883	0.00256657530553639	0.00418994715437293	0.00581331877037883	0.000943203864153475
1205	-1.80843591690063	-0.52434903383255	-27.6034812927246	0.00906006153672934	-0.00165419070981443	-0.00457625929266214	0.000293855206109583
1206	-0.509738683700562	-0.849023342132568	-27.473611831665	-0.0169138833880424	0.00289124972186983	0.0116574559360743	0.00418994715437293
1207	-1.1590873003006	0.124999612569809	-27.4086761474609	-0.0123684434220195	-0.00392691092565656	0.0116574559360743	-0.00132951640989631
1208	1.43830716609955	-0.199674710631371	-27.2788066864014	0.00646266713738441	0.000293855206109583	0.00808603875339031	0.00256657530553639
1209	-0.509738683700562	0.774348258972168	-27.5385456085205	-0.00425158534198999	0.011982130818069	0.00808603875339031	-0.00619963090866804
1210	-0.509738683700562	0.449673920869827	-27.6684150695801	0.00938473641872406	0.00548864435404539	-0.0026282137259841	-0.00165419070981443
1211	0.788958609104156	0.124999612569809	-27.6684150695801	-0.00749832857400179	0.00386527273803949	-0.000355493422830477	-0.00847235135734081
1212	-1.1590873003006	0.774348258972168	-27.9281558990479	0.00386527273803949	-0.00230353930965066	-0.00197886489331722	-0.0026282137259841
1213	-0.509738683700562	0.124999612569809	-27.7333507537842	-0.0026282137259841	0.00126787810586393	-0.00230353930965066	0.000943203864153475
1214	1.43830716609955	-1.4983719587326	-27.473611831665	0.0103587592020631	0.00321592413820326	-0.00392691092565656	-3.08191010844894e-05
1215	0.788958609104156	-0.52434903383255	-27.4086761474609	0.00321592413820326	0.00256657530553639	-0.00132951640989631	0.00451462110504508
1216	2.08765578269958	-0.52434903383255	-27.473611831665	-0.00587495695799589	0.00711201597005129	-0.00132951640989631	-0.00327756232582033
1217	3.38635301589966	-0.199674710631371	-27.6034812927246	0.00386527273803949	-0.00360223650932312	-0.00197886489331722	0.00321592413820326
1218	-0.509738683700562	0.124999612569809	-27.6684150695801	0.0149041991680861	-0.0026282137259841	-0.00555028254166245	0.00483929552137852
1219	-0.509738683700562	0.124999612569809	-27.6684150695801	0.0265924744307995	0.00159255252219737	-0.00132951640989631	-3.08191010844894e-05
1220	0.788958609104156	-0.52434903383255	-27.7333507537842	0.0188002903014421	0.00159255252219737	0.00418994715437293	-0.00490093370899558
1221	1.43830716609955	-1.4983719587326	-26.8242626190186	-0.0172385573387146	0.00126787810586393	0.00678734155371785	-0.00425158534198999
1222	-0.509738683700562	-0.199674710631371	-27.3437423706055	0.00711201597005129	-0.0123684434220195	-0.00619963090866804	-0.00684897974133492
1223	0.788958609104156	-1.17369759082794	-27.2138710021973	-0.00165419070981443	-0.00522560812532902	0.000618529506027699	0.00386527273803949
1224	-1.1590873003006	0.124999612569809	-27.4086761474609	0.0269171483814716	-0.00295288790948689	0.00938473641872406	0.00581331877037883
1225	-1.80843591690063	0.449673920869827	-27.473611831665	0.00613799272105098	0.00516396993771195	0.000618529506027699	0.00289124972186983
1226	0.139609962701797	0.124999612569809	-27.473611831665	-0.000680167751852423	0.00256657530553639	-0.00360223650932312	0.000943203864153475
1227	-0.509738683700562	0.449673920869827	-27.1489372253418	-0.0165892094373703	-0.00490093370899558	-0.00522560812532902	0.00126787810586393
1228	-1.80843591690063	0.774348258972168	-27.1489372253418	0.00191722682211548	-0.0026282137259841	-0.00619963090866804	0.00418994715437293
1229	-3.10713315010071	1.09902250766754	-27.7982864379883	0.00159255252219737	0.00841071270406246	0.00418994715437293	0.00678734155371785
1230	-1.80843591690063	-0.199674710631371	-27.6034812927246	-0.0217839982360601	0.000618529506027699	0.000943203864153475	0.000943203864153475
1231	-3.10713315010071	0.449673920869827	-27.7333507537842	-0.0198359526693821	0.00613799272105098	-0.0026282137259841	-0.0026282137259841
1232	0.139609962701797	-0.199674710631371	-27.6684150695801	-0.00425158534198999	-0.00847235135734081	-0.00392691092565656	0.00191722682211548
1233	-0.509738683700562	0.124999612569809	-27.6034812927246	0.01847561635077	-0.00360223650932312	-0.00879702530801296	-0.000680167751852423
1234	-0.509738683700562	0.449673920869827	-27.2138710021973	-3.08191010844894e-05	0.00483929552137852	-0.00522560812532902	0.00289124972186983
1235	1.43830716609955	-0.52434903383255	-27.4086761474609	0.0103587592020631	0.00841071270406246	0.000618529506027699	-0.0026282137259841
1236	2.08765578269958	-0.849023342132568	-27.7333507537842	0.0103587592020631	0.00321592413820326	0.000943203864153475	-0.00360223650932312
1237	0.139609962701797	0.774348258972168	-27.9281558990479	0.00418994715437293	-0.00522560812532902	0.00191722682211548	-0.00392691092565656
1238	0.788958609104156	0.449673920869827	-27.9930896759033	-0.0104203969240189	0.00451462110504508	-0.00197886489331722	0.00321592413820326
1239	0.139609962701797	0.449673920869827	-27.6034812927246	0.00841071270406246	0.00386527273803949	-0.0149658378213644	0.00548864435404539
1240	0.788958609104156	0.124999612569809	-27.2138710021973	0.01847561635077	-0.00132951640989631	-0.000355493422830477	-0.0026282137259841
1241	2.08765578269958	-0.199674710631371	-27.0840015411377	0.00451462110504508	0.000618529506027699	-0.00619963090866804	0.00386527273803949
1242	-0.509738683700562	0.774348258972168	-27.473611831665	-0.0165892094373703	-0.000355493422830477	-0.00425158534198999	0.00126787810586393
1243	0.788958609104156	-0.849023342132568	-27.3437423706055	0.00581331877037883	-0.00457625929266214	-0.00392691092565656	0.00678734155371785
1244	0.788958609104156	-1.17369759082794	-27.473611831665	-0.00165419070981443	-0.00457625929266214	0.00256657530553639	-3.08191010844894e-05
1245	-0.509738683700562	-0.849023342132568	-27.473611831665	0.000618529506027699	-0.00360223650932312	-0.00619963090866804	0.00256657530553639
1246	1.43830716609955	-0.849023342132568	-27.2788066864014	0.000943203864153475	-0.0026282137259841	0.000618529506027699	-0.00295288790948689
1247	0.139609962701797	0.124999612569809	-27.4086761474609	-0.00327756232582033	-3.08191010844894e-05	-0.00944637414067984	0.00256657530553639
1248	0.788958609104156	-0.199674710631371	-27.6034812927246	-0.0130177913233638	-0.00327756232582033	-0.0182125810533762	0.000618529506027699
1249	0.788958609104156	1.09902250766754	-27.8632202148438	-0.0123684434220195	0.00808603875339031	-0.00230353930965066	-0.00619963090866804
1250	1.43830716609955	-0.849023342132568	-27.2788066864014	0.0233457311987877	-0.00327756232582033	-0.00977104809135199	0.00321592413820326
1251	-1.1590873003006	0.449673920869827	-27.7333507537842	-0.00360223650932312	0.00516396993771195	-0.00132951640989631	-0.00165419070981443
1252	-0.509738683700562	-0.52434903383255	-27.3437423706055	-0.00425158534198999	-0.00230353930965066	-3.08191010844894e-05	-0.00360223650932312
1253	-2.45778465270996	0.449673920869827	-27.473611831665	0.000618529506027699	0.00354059832170606	-0.00782300252467394	0.00126787810586393
1254	-3.10713315010071	0.124999612569809	-27.5385456085205	0.0246444288641214	0.0113327819854021	0.0136055024340749	-0.00327756232582033
1255	-1.80843591690063	0.124999612569809	-27.7982864379883	-0.0104203969240189	0.000293855206109583	0.000943203864153475	-0.000680167751852423
1256	-0.509738683700562	0.774348258972168	-27.473611831665	0.0175015944987535	0.00386527273803949	-0.00132951640989631	-3.08191010844894e-05
1257	0.139609962701797	0.449673920869827	-27.473611831665	-0.00197886489331722	-0.00197886489331722	-0.0026282137259841	0.00256657530553639
1258	-0.509738683700562	0.774348258972168	-27.7333507537842	0.00581331877037883	-0.00360223650932312	-0.00165419070981443	0.00711201597005129
1259	1.43830716609955	-0.849023342132568	-27.2138710021973	0.0217223595827818	0.00483929552137852	0.000943203864153475	-0.00327756232582033
1260	2.08765578269958	-0.52434903383255	-27.2788066864014	0.00970941036939621	-0.00425158534198999	0.0155535480007529	-0.00555028254166245
1261	0.788958609104156	0.449673920869827	-27.3437423706055	-0.00230353930965066	-0.00165419070981443	0.00418994715437293	0.00354059832170606
1262	2.73700451850891	-1.17369759082794	-27.7982864379883	-0.0100957229733467	0.000293855206109583	0.000943203864153475	-0.00652430532500148
1263	0.788958609104156	0.124999612569809	-27.6034812927246	0.000943203864153475	-0.00457625929266214	-0.000680167751852423	0.00418994715437293
1264	2.08765578269958	-0.849023342132568	-27.3437423706055	0.00841071270406246	0.00743668992072344	0.00354059832170606	0.00256657530553639
1265	2.08765578269958	0.124999612569809	-27.3437423706055	0.00613799272105098	0.00548864435404539	0.00256657530553639	-0.00165419070981443
1266	0.788958609104156	0.449673920869827	-27.2138710021973	0.00808603875339031	-0.00490093370899558	-0.00197886489331722	0.00483929552137852
1267	0.139609962701797	0.124999612569809	-27.2788066864014	-0.000355493422830477	-0.00619963090866804	-0.00652430532500148	-0.00327756232582033
1268	0.788958609104156	-1.17369759082794	-27.6034812927246	0.0191249661147594	-0.00814767740666866	-0.0182125810533762	-0.00100484199356288
1269	0.788958609104156	-1.17369759082794	-27.2788066864014	0.01100810803473	0.000943203864153475	-0.00912170019000769	-0.0117190945893526
1270	0.788958609104156	-1.82304632663727	-27.2138710021973	-0.00457625929266214	-0.00100484199356288	-0.00619963090866804	-0.00392691092565656
1271	2.08765578269958	-0.849023342132568	-27.6034812927246	-0.00587495695799589	-0.00717365415766835	-0.00392691092565656	-0.00360223650932312
1272	2.08765578269958	-0.849023342132568	-27.2788066864014	0.00646266713738441	0.00191722682211548	-0.00100484199356288	-0.00522560812532902
1273	2.08765578269958	-0.52434903383255	-26.8891983032227	0.00354059832170606	0.00386527273803949	-0.00782300252467394	0.00743668992072344
1274	-0.509738683700562	0.449673920869827	-27.6034812927246	0.0210730116814375	0.00548864435404539	-0.00717365415766835	0.000618529506027699
1275	-1.1590873003006	0.124999612569809	-27.7982864379883	-0.0149658378213644	0.00386527273803949	-0.00165419070981443	0.00451462110504508
1276	-3.75648188591003	1.09902250766754	-27.7982864379883	0.00451462110504508	0.00418994715437293	-0.00392691092565656	0.000618529506027699
1277	-2.45778465270996	0.449673920869827	-27.4086761474609	-0.0292515084147453	0.00126787810586393	0.00581331877037883	-0.00197886489331722
1278	0.139609962701797	-0.199674710631371	-27.0190677642822	0.0158782228827477	0.000943203864153475	-0.00619963090866804	0.00354059832170606
1279	0.139609962701797	-0.849023342132568	-26.9541320800781	0.00256657530553639	0.00678734155371785	-0.00327756232582033	0.00483929552137852
1280	0.139609962701797	0.449673920869827	-27.2788066864014	-0.00165419070981443	0.00191722682211548	0.00451462110504508	-0.00100484199356288
1281	-0.509738683700562	0.124999612569809	-27.3437423706055	-0.00165419070981443	0.00418994715437293	0.00873538758605719	-0.00132951640989631
1282	1.43830716609955	-0.199674710631371	-27.7333507537842	-0.0026282137259841	-0.0026282137259841	0.000293855206109583	-0.00295288790948689
1283	0.139609962701797	0.774348258972168	-27.9281558990479	-0.00555028254166245	-0.00100484199356288	0.0022419011220336	-0.00132951640989631
1284	2.73700451850891	-0.849023342132568	-27.6034812927246	-0.00847235135734081	0.00678734155371785	0.00321592413820326	-3.08191010844894e-05
1285	2.08765578269958	0.449673920869827	-27.473611831665	-0.00295288790948689	0.0022419011220336	-0.00392691092565656	0.000293855206109583
1286	1.43830716609955	-0.52434903383255	-27.473611831665	0.00808603875339031	0.00256657530553639	-0.0107450718060136	0.00159255252219737
1287	0.788958609104156	0.124999612569809	-27.5385456085205	0.0022419011220336	-0.0026282137259841	-0.00425158534198999	-0.00230353930965066
1288	1.43830716609955	-0.52434903383255	-27.6034812927246	0.0116574559360743	-3.08191010844894e-05	0.00386527273803949	0.00191722682211548
1289	2.08765578269958	-0.52434903383255	-27.5385456085205	0.000943203864153475	0.00711201597005129	-0.000680167751852423	-0.000680167751852423
1290	0.139609962701797	-0.199674710631371	-27.5385456085205	0.0175015944987535	0.00743668992072344	0.00906006153672934	0.00321592413820326
1291	2.08765578269958	-1.17369759082794	-27.3437423706055	0.00776136433705688	-0.00977104809135199	0.00321592413820326	-0.00197886489331722
1292	-1.1590873003006	-0.52434903383255	-27.1489372253418	-0.00425158534198999	-0.00652430532500148	0.000293855206109583	-0.00392691092565656
1293	2.08765578269958	-2.14772057533264	-27.4086761474609	0.00386527273803949	-0.0146411629393697	-0.00717365415766835	0.00516396993771195
1294	1.43830716609955	-1.82304632663727	-27.2138710021973	0.00613799272105098	-0.00165419070981443	-0.00392691092565656	-0.000355493422830477
1295	2.08765578269958	-0.849023342132568	-27.4086761474609	0.00613799272105098	0.00483929552137852	-0.00847235135734081	-0.00197886489331722
1296	0.139609962701797	-0.199674710631371	-27.2138710021973	0.000618529506027699	0.00289124972186983	-0.0107450718060136	-0.000355493422830477
1297	1.43830716609955	-0.849023342132568	-26.9541320800781	-0.00587495695799589	-0.00100484199356288	-0.0123684434220195	-0.000680167751852423
1298	-1.1590873003006	0.124999612569809	-27.2788066864014	0.000293855206109583	-0.00425158534198999	-0.00782300252467394	-0.00749832857400179
1299	-3.75648188591003	0.449673920869827	-27.0840015411377	-0.00912170019000769	0.00906006153672934	-0.00425158534198999	0.00906006153672934
1300	-3.10713315010071	0.449673920869827	-27.7333507537842	0.0022419011220336	0.0022419011220336	-0.00944637414067984	-0.00165419070981443
1301	-1.80843591690063	0.449673920869827	-27.7333507537842	-0.00522560812532902	0.00126787810586393	-0.00327756232582033	0.00159255252219737
1302	0.139609962701797	-0.52434903383255	-27.2138710021973	-0.0130177913233638	-0.00230353930965066	0.000618529506027699	-0.00490093370899558
1303	1.43830716609955	0.124999612569809	-27.3437423706055	-0.00814767740666866	0.00256657530553639	-0.00749832857400179	0.00126787810586393
1304	0.139609962701797	0.774348258972168	-27.2788066864014	0.00776136433705688	0.00418994715437293	-0.00717365415766835	0.00646266713738441
1305	0.139609962701797	0.449673920869827	-27.2788066864014	-0.0130177913233638	0.00646266713738441	-0.0152905117720366	-0.00360223650932312
1306	0.139609962701797	-0.52434903383255	-27.6684150695801	-0.00392691092565656	0.0022419011220336	-0.0201606266200542	0.000293855206109583
1307	1.43830716609955	-0.52434903383255	-27.8632202148438	-0.00457625929266214	0.00126787810586393	-0.0110697457566857	-0.0107450718060136
1308	-0.509738683700562	-0.849023342132568	-27.7333507537842	0.00841071270406246	0.00516396993771195	-0.023407369852066	0.00256657530553639
1309	0.139609962701797	0.124999612569809	-27.9930896759033	0.0223717093467712	0.00841071270406246	-0.0113944197073579	0.000943203864153475
1310	0.139609962701797	0.449673920869827	-27.7333507537842	0.0246444288641214	0.00548864435404539	0.0022419011220336	-0.00392691092565656
1311	1.43830716609955	-0.52434903383255	-27.1489372253418	0.128215536475182	0.00418994715437293	0.00126787810586393	0.00191722682211548
1312	-0.509738683700562	0.124999612569809	-27.6034812927246	-0.0172385573387146	-0.00652430532500148	0.00776136433705688	-0.00165419070981443
1313	-0.509738683700562	-0.199674710631371	-27.6034812927246	0.00938473641872406	-0.00100484199356288	0.00678734155371785	0.00906006153672934
1314	0.788958609104156	-1.17369759082794	-27.5385456085205	-0.0120437685400248	-0.000680167751852423	0.00808603875339031	0.0022419011220336
1315	2.73700451850891	-1.82304632663727	-27.2138710021973	0.00289124972186983	-0.00684897974133492	0.00873538758605719	0.00256657530553639
1316	1.43830716609955	-1.17369759082794	-27.3437423706055	0.00191722682211548	-0.0026282137259841	-0.00490093370899558	-0.00425158534198999
1317	1.43830716609955	-1.4983719587326	-27.2788066864014	-0.0100957229733467	-0.00392691092565656	0.000618529506027699	0.000618529506027699
1318	-1.1590873003006	-0.199674710631371	-26.8891983032227	0.00711201597005129	-0.00197886489331722	-0.00490093370899558	-0.00295288790948689
1319	-0.509738683700562	0.449673920869827	-27.473611831665	0.0100340843200684	0.00516396993771195	0.00581331877037883	0.00483929552137852
1320	0.788958609104156	-0.199674710631371	-27.9281558990479	-0.00360223650932312	0.00289124972186983	0.00938473641872406	-0.00327756232582033
1321	0.788958609104156	-0.199674710631371	-27.473611831665	0.00743668992072344	0.000618529506027699	-0.00392691092565656	0.000943203864153475
1322	-1.80843591690063	0.449673920869827	-27.7982864379883	-0.0165892094373703	-0.00197886489331722	-0.00197886489331722	-0.000680167751852423
1323	-1.80843591690063	-0.52434903383255	-27.4086761474609	-0.00749832857400179	0.00191722682211548	0.00126787810586393	-0.000680167751852423
1324	-1.80843591690063	0.449673920869827	-27.2138710021973	0.00386527273803949	0.00711201597005129	-0.00100484199356288	0.0022419011220336
1325	-2.45778465270996	1.09902250766754	-27.2788066864014	-0.00587495695799589	-0.00197886489331722	0.00711201597005129	-0.00132951640989631
1326	-1.1590873003006	1.09902250766754	-27.5385456085205	-0.0026282137259841	0.00386527273803949	-0.00684897974133492	-0.00652430532500148
1327	-0.509738683700562	1.09902250766754	-27.7333507537842	0.00711201597005129	-0.00392691092565656	0.00483929552137852	-3.08191010844894e-05
1328	-0.509738683700562	0.449673920869827	-27.6034812927246	0.00516396993771195	-0.0026282137259841	0.0022419011220336	-0.00327756232582033
1329	0.788958609104156	-0.199674710631371	-27.6034812927246	0.0142548503354192	0.00159255252219737	0.00646266713738441	0.00159255252219737
1330	1.43830716609955	-0.849023342132568	-27.0840015411377	0.0181509424000978	0.00354059832170606	0.00386527273803949	-0.00197886489331722
1331	0.139609962701797	0.774348258972168	-27.4086761474609	0.00321592413820326	0.000618529506027699	-0.0107450718060136	-0.00132951640989631
1332	1.43830716609955	0.124999612569809	-27.473611831665	-0.000680167751852423	-0.00295288790948689	0.0022419011220336	0.000293855206109583
1333	1.43830716609955	0.774348258972168	-27.7982864379883	0.000293855206109583	0.00256657530553639	0.000618529506027699	0.00321592413820326
1334	0.139609962701797	0.449673920869827	-27.8632202148438	-0.000355493422830477	0.00841071270406246	-0.000680167751852423	0.0022419011220336
1335	0.788958609104156	0.124999612569809	-27.3437423706055	0.00678734155371785	0.00418994715437293	0.00159255252219737	0.00386527273803949
1336	-0.509738683700562	0.449673920869827	-27.3437423706055	-0.00684897974133492	0.00354059832170606	-0.00392691092565656	-0.00230353930965066
1337	-0.509738683700562	0.124999612569809	-27.2788066864014	-0.00912170019000769	0.000293855206109583	-0.00132951640989631	-0.00457625929266214
1338	0.788958609104156	0.124999612569809	-27.6034812927246	0.00159255252219737	-0.00295288790948689	-0.000680167751852423	0.0022419011220336
1339	0.788958609104156	-1.4983719587326	-27.7982864379883	0.00159255252219737	-0.00360223650932312	-0.00717365415766835	-0.000680167751852423
1340	2.08765578269958	-1.82304632663727	-27.5385456085205	0.00938473641872406	-0.00295288790948689	-0.00522560812532902	-0.00425158534198999
1341	-0.509738683700562	-1.82304632663727	-27.473611831665	0.0155535480007529	-0.0100957229733467	-0.00652430532500148	-0.00392691092565656
1342	1.43830716609955	-1.4983719587326	-27.3437423706055	-0.00977104809135199	-0.00165419070981443	-0.00360223650932312	0.000618529506027699
1343	-0.509738683700562	0.449673920869827	-27.2788066864014	0.00483929552137852	-0.00295288790948689	0.000293855206109583	0.00256657530553639
1344	2.73700451850891	-0.52434903383255	-26.8891983032227	-0.0117190945893526	0.00418994715437293	-0.00327756232582033	0.00581331877037883
1345	0.788958609104156	0.449673920869827	-27.4086761474609	-0.0149658378213644	0.0106834331527352	-0.00652430532500148	0.000943203864153475
1346	-0.509738683700562	0.774348258972168	-27.473611831665	0.00711201597005129	-0.00392691092565656	-0.00944637414067984	-0.00522560812532902
1347	-1.80843591690063	0.774348258972168	-27.5385456085205	-0.00360223650932312	-0.00814767740666866	-0.00814767740666866	-0.00360223650932312
1348	-1.80843591690063	-0.199674710631371	-27.3437423706055	-0.00522560812532902	-0.00587495695799589	-0.00295288790948689	0.0103587592020631
1349	-1.1590873003006	-0.199674710631371	-27.0840015411377	-0.00490093370899558	0.00386527273803949	0.00354059832170606	0.00581331877037883
1350	-1.1590873003006	-0.199674710631371	-26.8242626190186	0.000293855206109583	0.00711201597005129	-0.00587495695799589	0.00646266713738441
1351	1.43830716609955	0.449673920869827	-27.4086761474609	-0.00392691092565656	0.00191722682211548	0.0022419011220336	0.00418994715437293
1352	0.788958609104156	-0.52434903383255	-27.5385456085205	0.000943203864153475	0.00613799272105098	-0.00457625929266214	0.00386527273803949
1353	2.08765578269958	0.124999612569809	-27.6034812927246	-0.00392691092565656	0.00483929552137852	-0.0107450718060136	0.00451462110504508
1354	0.139609962701797	1.09902250766754	-27.7982864379883	0.00678734155371785	0.00418994715437293	-0.0156151866540313	0.00938473641872406
1355	1.43830716609955	0.774348258972168	-27.6034812927246	0.013930176384747	0.0100340843200684	-0.017887907102704	-0.00327756232582033
1356	-0.509738683700562	1.09902250766754	-27.6684150695801	-0.00425158534198999	0.00321592413820326	-0.00619963090866804	0.000293855206109583
1357	0.788958609104156	-0.199674710631371	-27.3437423706055	-0.00457625929266214	0.0022419011220336	0.0181509424000978	0.00321592413820326
1358	1.43830716609955	-0.199674710631371	-27.2138710021973	0.00354059832170606	-0.00717365415766835	0.0181509424000978	-0.000355493422830477
1359	1.43830716609955	-0.199674710631371	-27.2138710021973	-0.00425158534198999	0.00126787810586393	0.00386527273803949	0.00646266713738441
1360	0.139609962701797	0.124999612569809	-27.3437423706055	-0.00457625929266214	0.00386527273803949	-0.0107450718060136	-0.000355493422830477
1361	-0.509738683700562	0.124999612569809	-27.2788066864014	-0.00392691092565656	-0.00100484199356288	-0.00847235135734081	0.00581331877037883
1362	1.43830716609955	-0.849023342132568	-27.0840015411377	-0.00490093370899558	-0.00619963090866804	-0.00717365415766835	-0.00197886489331722
1363	-1.1590873003006	-0.199674710631371	-27.2788066864014	0.00613799272105098	-0.00879702530801296	-0.00295288790948689	0.00289124972186983
1364	0.139609962701797	-2.79706931114197	-27.2788066864014	0.00418994715437293	-0.00165419070981443	-0.00619963090866804	0.00289124972186983
1365	2.08765578269958	-1.4983719587326	-27.473611831665	-0.00522560812532902	-0.00652430532500148	0.020423661917448	-0.00360223650932312
1366	0.788958609104156	-1.17369759082794	-27.2138710021973	-0.00490093370899558	-0.0026282137259841	0.0210730116814375	-0.000680167751852423
1367	2.08765578269958	-0.199674710631371	-27.2788066864014	-0.00782300252467394	-0.00230353930965066	0.0149041991680861	-0.00749832857400179
1368	1.43830716609955	-0.52434903383255	-27.1489372253418	-3.08191010844894e-05	-0.000680167751852423	0.00581331877037883	-0.00295288790948689
1369	-0.509738683700562	-0.199674710631371	-27.0840015411377	0.00191722682211548	0.00256657530553639	0.000618529506027699	0.00354059832170606
1370	-1.1590873003006	0.124999612569809	-27.0190677642822	0.00613799272105098	0.0106834331527352	0.0113327819854021	0.00321592413820326
1371	-0.509738683700562	-0.52434903383255	-27.2138710021973	-0.0185372550040483	0.00483929552137852	0.000293855206109583	0.00386527273803949
1372	-3.75648188591003	0.449673920869827	-27.6034812927246	0.00711201597005129	-0.00132951640989631	-0.00814767740666866	0.0022419011220336
1373	0.139609962701797	-0.849023342132568	-27.3437423706055	0.00841071270406246	0.000293855206109583	-0.0107450718060136	0.00126787810586393
1374	-0.509738683700562	-0.849023342132568	-27.4086761474609	-0.00425158534198999	0.00581331877037883	-0.00522560812532902	0.00451462110504508
1375	0.139609962701797	-0.199674710631371	-27.2788066864014	0.00613799272105098	0.0022419011220336	-0.00522560812532902	0.00483929552137852
1376	1.43830716609955	0.774348258972168	-26.9541320800781	-0.00360223650932312	0.000943203864153475	-0.00327756232582033	-0.00587495695799589
1377	0.139609962701797	-0.199674710631371	-26.8891983032227	-0.00360223650932312	-0.00327756232582033	-0.00944637414067984	0.00126787810586393
1378	0.788958609104156	-0.849023342132568	-27.473611831665	0.00548864435404539	-0.00295288790948689	-0.00165419070981443	-0.00749832857400179
1379	0.139609962701797	0.124999612569809	-27.6684150695801	0.00256657530553639	0.00418994715437293	-0.00782300252467394	0.00711201597005129
1380	-0.509738683700562	0.774348258972168	-27.7333507537842	0.00126787810586393	0.00970941036939621	0.00743668992072344	0.000618529506027699
1381	1.43830716609955	0.449673920869827	-27.473611831665	-0.00295288790948689	0.00613799272105098	0.00289124972186983	0.00289124972186983
1382	0.139609962701797	-0.199674710631371	-27.4086761474609	-0.0123684434220195	0.00938473641872406	0.00159255252219737	0.00483929552137852
1383	0.788958609104156	-0.849023342132568	-27.3437423706055	0.0116574559360743	-0.00100484199356288	0.00126787810586393	0.00516396993771195
1384	0.788958609104156	0.124999612569809	-27.7333507537842	0.011982130818069	0.01100810803473	-0.0104203969240189	0.00418994715437293
1385	0.139609962701797	-0.199674710631371	-27.4086761474609	-0.00132951640989631	0.00613799272105098	-0.0130177913233638	-0.00879702530801296
1386	2.08765578269958	-1.82304632663727	-27.2138710021973	0.00776136433705688	0.00548864435404539	-0.0175632312893867	-0.00392691092565656
1387	0.788958609104156	-1.4983719587326	-27.0840015411377	0.0022419011220336	-0.0100957229733467	-0.00587495695799589	-0.00425158534198999
1388	-0.509738683700562	-1.17369759082794	-27.4086761474609	-0.0026282137259841	-0.0100957229733467	-0.0110697457566857	0.00451462110504508
1389	-0.509738683700562	-0.52434903383255	-27.473611831665	0.00613799272105098	-0.00490093370899558	-3.08191010844894e-05	-0.00490093370899558
1390	-0.509738683700562	-0.849023342132568	-27.4086761474609	0.00776136433705688	-0.00132951640989631	0.00581331877037883	-0.000355493422830477
1391	1.43830716609955	-0.849023342132568	-27.5385456085205	0.000293855206109583	-0.00295288790948689	0.00906006153672934	0.00191722682211548
1392	-1.1590873003006	0.449673920869827	-27.6034812927246	-0.0217839982360601	-0.000355493422830477	-0.00197886489331722	-3.08191010844894e-05
1393	-0.509738683700562	0.774348258972168	-27.4086761474609	-0.0156151866540313	-0.00100484199356288	0.000943203864153475	0.00126787810586393
1394	-1.1590873003006	0.449673920869827	-27.2788066864014	-0.00197886489331722	0.00548864435404539	-0.000355493422830477	0.0022419011220336
1395	-0.509738683700562	-0.849023342132568	-26.4995880126953	-0.0113944197073579	0.00386527273803949	-0.0123684434220195	0.000618529506027699
1396	-1.80843591690063	-0.199674710631371	-26.8891983032227	-0.0211346503347158	0.000943203864153475	-0.023407369852066	0.000293855206109583
1397	-2.45778465270996	-0.199674710631371	-27.4086761474609	-0.00197886489331722	0.00256657530553639	-0.0191866029053926	0.00126787810586393
1398	-1.80843591690063	0.774348258972168	-27.0840015411377	0.0116574559360743	0.00159255252219737	-0.00879702530801296	-0.00230353930965066
1399	-0.509738683700562	0.774348258972168	-27.0190677642822	-3.08191010844894e-05	0.00613799272105098	-0.0152905117720366	0.0106834331527352
1400	2.08765578269958	0.449673920869827	-27.473611831665	0.00678734155371785	0.00873538758605719	-0.00230353930965066	-0.00100484199356288
1401	2.73700451850891	0.124999612569809	-27.3437423706055	-0.00684897974133492	0.000943203864153475	0.00256657530553639	-0.00782300252467394
1402	0.788958609104156	0.449673920869827	-27.6684150695801	-0.00425158534198999	0.00126787810586393	0.00418994715437293	-3.08191010844894e-05
1403	2.73700451850891	-0.849023342132568	-27.4086761474609	0.00613799272105098	0.000293855206109583	0.00613799272105098	0.000943203864153475
1404	-0.509738683700562	0.449673920869827	-28.1229591369629	0.00613799272105098	0.00483929552137852	-0.00197886489331722	0.00386527273803949
1405	-1.1590873003006	1.09902250766754	-27.9281558990479	0.020423661917448	0.00159255252219737	0.0165275707840919	-3.08191010844894e-05
1406	0.139609962701797	0.124999612569809	-27.473611831665	0.00418994715437293	0.000618529506027699	0.0022419011220336	0.000943203864153475
1407	-0.509738683700562	0.774348258972168	-27.5385456085205	-0.00197886489331722	-0.00197886489331722	0.00581331877037883	-0.00684897974133492
1408	-0.509738683700562	0.449673920869827	-27.1489372253418	0.00711201597005129	-0.00230353930965066	-0.000680167751852423	0.00386527273803949
1409	2.08765578269958	-0.849023342132568	-27.2788066864014	0.012956153601408	0.00256657530553639	-0.00230353930965066	-0.00132951640989631
1410	0.788958609104156	-1.82304632663727	-27.473611831665	0.0269171483814716	-0.0026282137259841	0.00126787810586393	0.00126787810586393
1411	0.139609962701797	-0.849023342132568	-27.5385456085205	0.00256657530553639	-0.00619963090866804	0.00159255252219737	-0.00295288790948689
1412	0.139609962701797	-1.82304632663727	-27.2788066864014	-0.00587495695799589	-0.000680167751852423	-0.00425158534198999	-0.00392691092565656
1413	0.139609962701797	-0.199674710631371	-26.8242626190186	0.020423661917448	0.000293855206109583	0.00126787810586393	-0.00165419070981443
1414	-1.1590873003006	0.774348258972168	-26.8242626190186	0.00256657530553639	-0.00165419070981443	-0.00587495695799589	0.00289124972186983
1415	-0.509738683700562	0.449673920869827	-26.8891983032227	-0.000355493422830477	0.00711201597005129	-0.00522560812532902	-0.00230353930965066
1416	-1.1590873003006	0.774348258972168	-27.3437423706055	-0.00652430532500148	0.00678734155371785	-0.000355493422830477	-0.00652430532500148
1417	-2.45778465270996	0.449673920869827	-27.5385456085205	-0.00360223650932312	-0.00587495695799589	-0.00327756232582033	0.00256657530553639
1418	-3.75648188591003	0.449673920869827	-27.2788066864014	-0.0292515084147453	0.00354059832170606	-0.00619963090866804	0.00126787810586393
1419	-1.1590873003006	-0.52434903383255	-27.2138710021973	0.0126314787194133	0.00159255252219737	-0.00132951640989631	0.00126787810586393
1420	-0.509738683700562	-0.199674710631371	-27.1489372253418	0.0116574559360743	0.00581331877037883	0.00159255252219737	0.00938473641872406
1421	-0.509738683700562	-0.199674710631371	-26.9541320800781	0.000618529506027699	0.00613799272105098	0.0022419011220336	0.000293855206109583
1422	2.08765578269958	0.124999612569809	-27.4086761474609	0.00418994715437293	0.00256657530553639	-0.00847235135734081	-0.00782300252467394
1423	-0.509738683700562	0.449673920869827	-27.7333507537842	0.00646266713738441	-0.00555028254166245	-0.00782300252467394	0.00548864435404539
1424	2.73700451850891	-0.849023342132568	-27.6684150695801	0.0123068047687411	0.00483929552137852	-0.00197886489331722	0.0106834331527352
1425	1.43830716609955	-0.199674710631371	-27.6034812927246	0.025618452578783	0.00938473641872406	-0.00490093370899558	0.00354059832170606
1426	0.788958609104156	0.449673920869827	-27.6034812927246	-0.00425158534198999	-0.000355493422830477	-0.00814767740666866	0.000943203864153475
1427	0.139609962701797	0.449673920869827	-27.7333507537842	-0.00360223650932312	-0.00327756232582033	-0.0133424662053585	0.00678734155371785
1428	1.43830716609955	-0.849023342132568	-27.3437423706055	0.000618529506027699	-0.00490093370899558	0.00938473641872406	0.00191722682211548
1429	1.43830716609955	-0.52434903383255	-27.3437423706055	0.00873538758605719	-0.000355493422830477	0.00938473641872406	-3.08191010844894e-05
1430	-1.1590873003006	-0.199674710631371	-27.3437423706055	-0.00912170019000769	0.00516396993771195	0.00906006153672934	0.00646266713738441
1431	0.788958609104156	0.124999612569809	-27.473611831665	-0.0107450718060136	0.00483929552137852	0.00191722682211548	0.000293855206109583
1432	0.788958609104156	-0.52434903383255	-27.2138710021973	0.00483929552137852	0.000293855206109583	-0.00619963090866804	0.000618529506027699
1433	2.08765578269958	-1.17369759082794	-27.1489372253418	-0.0195112787187099	-0.00522560812532902	0.00451462110504508	0.00191722682211548
1434	-1.1590873003006	-0.199674710631371	-27.0840015411377	0.0181509424000978	-0.00132951640989631	-0.0133424662053585	0.00970941036939621
1435	0.139609962701797	-0.849023342132568	-27.6684150695801	0.00613799272105098	-0.00100484199356288	-0.00587495695799589	-0.00327756232582033
1436	-0.509738683700562	0.124999612569809	-27.7982864379883	0.0142548503354192	-0.00490093370899558	0.000943203864153475	-0.000680167751852423
1437	0.139609962701797	0.124999612569809	-27.6684150695801	0.00321592413820326	-0.00555028254166245	-0.0117190945893526	0.00548864435404539
1438	1.43830716609955	-0.52434903383255	-27.5385456085205	0.0226963832974434	-0.000355493422830477	0.00126787810586393	-0.00230353930965066
1439	0.139609962701797	-0.52434903383255	-27.1489372253418	0.0155535480007529	0.00126787810586393	-0.00814767740666866	-0.00100484199356288
1440	-2.45778465270996	0.449673920869827	-27.1489372253418	0.00776136433705688	0.0022419011220336	0.00483929552137852	-0.00587495695799589
1441	-3.10713315010071	0.449673920869827	-27.5385456085205	0.0123068047687411	0.00418994715437293	0.00516396993771195	0.00289124972186983
1442	-1.1590873003006	-0.52434903383255	-27.3437423706055	-0.0169138833880424	0.000293855206109583	-0.000680167751852423	-0.00392691092565656
1443	-2.45778465270996	0.774348258972168	-27.8632202148438	-0.00100484199356288	0.00191722682211548	-0.00555028254166245	0.00646266713738441
1444	-1.1590873003006	-0.199674710631371	-27.5385456085205	0.0142548503354192	0.01100810803473	0.0022419011220336	-0.00392691092565656
1445	2.08765578269958	-0.52434903383255	-27.2788066864014	0.00581331877037883	0.00873538758605719	-0.00327756232582033	-0.00717365415766835
1446	1.43830716609955	-0.199674710631371	-27.0190677642822	0.0149041991680861	-0.00165419070981443	-0.00814767740666866	-0.00457625929266214
1447	2.08765578269958	0.124999612569809	-27.3437423706055	-0.0126931173726916	-0.00132951640989631	-0.00944637414067984	-0.00425158534198999
1448	2.08765578269958	-0.52434903383255	-27.6684150695801	0.01100810803473	0.0022419011220336	-0.0136671401560307	-0.0026282137259841
1449	-0.509738683700562	-0.849023342132568	-27.8632202148438	0.00516396993771195	0.00808603875339031	-0.0133424662053585	0.00613799272105098
1450	-1.1590873003006	0.774348258972168	-27.9930896759033	0.00354059832170606	0.00354059832170606	-0.0110697457566857	-0.00360223650932312
1451	2.08765578269958	-0.199674710631371	-27.7333507537842	-0.0123684434220195	-0.00295288790948689	0.000293855206109583	-0.00717365415766835
1452	0.788958609104156	0.774348258972168	-27.8632202148438	0.00126787810586393	0.00256657530553639	-0.0110697457566857	-0.00425158534198999
1453	2.08765578269958	-0.199674710631371	-27.2138710021973	-0.00847235135734081	-0.000355493422830477	0.000943203864153475	-0.00555028254166245
1454	0.788958609104156	-0.849023342132568	-27.4086761474609	0.0353586822748184	0.00841071270406246	0.00191722682211548	-0.00392691092565656
1455	1.43830716609955	-0.199674710631371	-27.6034812927246	-0.00425158534198999	0.000618529506027699	0.00581331877037883	0.000943203864153475
1456	0.788958609104156	-0.52434903383255	-27.6684150695801	0.00516396993771195	0.0022419011220336	0.00289124972186983	0.000618529506027699
1457	1.43830716609955	-2.14772057533264	-27.3437423706055	-0.0201606266200542	-0.00717365415766835	-0.000680167751852423	0.00321592413820326
1458	0.788958609104156	-1.82304632663727	-27.3437423706055	0.013930176384747	-0.00490093370899558	-0.0026282137259841	-0.00295288790948689
1459	-1.80843591690063	-0.849023342132568	-27.4086761474609	0.00581331877037883	-0.00230353930965066	0.00418994715437293	0.00938473641872406
1460	-1.1590873003006	-0.52434903383255	-27.4086761474609	-0.00100484199356288	-0.00392691092565656	-0.000355493422830477	-0.00652430532500148
1461	0.788958609104156	0.124999612569809	-27.5385456085205	0.000293855206109583	-0.0100957229733467	0.000943203864153475	0.000618529506027699
1462	1.43830716609955	-0.52434903383255	-27.3437423706055	0.0123068047687411	0.00548864435404539	-0.00457625929266214	0.00289124972186983
1463	0.788958609104156	0.124999612569809	-27.4086761474609	0.011982130818069	0.00483929552137852	0.00678734155371785	-0.00392691092565656
1464	0.139609962701797	0.449673920869827	-27.6684150695801	0.025618452578783	0.00711201597005129	-0.00197886489331722	0.000293855206109583
1465	-1.1590873003006	0.774348258972168	-27.1489372253418	-0.0152905117720366	0.00191722682211548	-0.00555028254166245	-0.0026282137259841
1466	-1.80843591690063	-0.52434903383255	-26.694393157959	-0.0224333461374044	0.000943203864153475	-0.00522560812532902	0.000618529506027699
1467	-1.80843591690063	-0.199674710631371	-27.2138710021973	-0.0026282137259841	-0.00100484199356288	-0.00977104809135199	0.000943203864153475
1468	-1.80843591690063	-0.199674710631371	-27.0840015411377	0.00581331877037883	0.00354059832170606	-0.00977104809135199	0.00191722682211548
1469	-0.509738683700562	0.124999612569809	-27.6034812927246	0.0467222817242146	0.00321592413820326	-0.0126931173726916	-0.000680167751852423
1470	-0.509738683700562	0.449673920869827	-27.473611831665	-0.00165419070981443	0.0113327819854021	-0.00879702530801296	-0.00912170019000769
1471	2.08765578269958	-0.199674710631371	-27.1489372253418	0.00906006153672934	-0.00100484199356288	-0.00360223650932312	-3.08191010844894e-05
1472	-0.509738683700562	0.774348258972168	-27.3437423706055	-0.0104203969240189	-0.00457625929266214	0.0142548503354192	-0.0026282137259841
1473	-0.509738683700562	0.449673920869827	-27.3437423706055	0.0175015944987535	-0.00392691092565656	0.0171769186854362	0.00386527273803949
1474	1.43830716609955	0.124999612569809	-27.5385456085205	-0.0130177913233638	0.00321592413820326	0.011982130818069	0.00191722682211548
1475	2.08765578269958	-0.199674710631371	-27.5385456085205	0.00873538758605719	0.00841071270406246	-0.000355493422830477	-0.00295288790948689
1476	0.788958609104156	0.124999612569809	-27.4086761474609	-0.0126931173726916	-0.000355493422830477	-0.00912170019000769	-0.00360223650932312
1477	-0.509738683700562	-0.199674710631371	-27.2138710021973	0.00581331877037883	-0.00100484199356288	-0.0188619289547205	0.000618529506027699
1478	-1.1590873003006	0.774348258972168	-27.7333507537842	-0.0136671401560307	-0.00197886489331722	-0.0169138833880424	0.00613799272105098
1479	0.139609962701797	0.449673920869827	-27.2788066864014	0.0178262684494257	0.00418994715437293	-0.0175632312893867	0.0022419011220336
1480	0.139609962701797	0.774348258972168	-27.7333507537842	-0.00392691092565656	-0.00132951640989631	-0.0123684434220195	-0.00327756232582033
1481	1.43830716609955	-1.82304632663727	-27.5385456085205	-0.000680167751852423	0.000293855206109583	-3.08191010844894e-05	-0.00555028254166245
1482	0.788958609104156	-0.849023342132568	-27.7982864379883	-0.00587495695799589	-0.0107450718060136	-0.00132951640989631	-0.00197886489331722
1483	1.43830716609955	-1.4983719587326	-27.2138710021973	0.00548864435404539	-0.0130177913233638	0.0142548503354192	0.00418994715437293
1484	1.43830716609955	-0.849023342132568	-27.5385456085205	-0.00425158534198999	0.0022419011220336	0.00418994715437293	-0.00814767740666866
1485	-1.1590873003006	0.774348258972168	-27.4086761474609	-0.00360223650932312	0.00451462110504508	0.0136055024340749	0.00418994715437293
1486	-1.1590873003006	0.124999612569809	-27.473611831665	-0.0026282137259841	-0.00327756232582033	0.0178262684494257	-0.00295288790948689
1487	-1.1590873003006	-0.199674710631371	-27.7982864379883	-0.00652430532500148	-0.00100484199356288	0.000943203864153475	-0.00425158534198999
1488	-1.80843591690063	0.774348258972168	-27.7333507537842	0.0106834331527352	-0.00230353930965066	-0.00977104809135199	0.00386527273803949
1489	-0.509738683700562	-0.52434903383255	-27.7333507537842	0.00613799272105098	0.00776136433705688	0.00289124972186983	0.000293855206109583
1490	-1.80843591690063	-0.52434903383255	-27.473611831665	-0.00717365415766835	0.00841071270406246	0.00126787810586393	0.00678734155371785
1491	-2.45778465270996	0.449673920869827	-27.3437423706055	-0.0123684434220195	0.00289124972186983	-0.00360223650932312	-0.00360223650932312
1492	-1.1590873003006	-0.199674710631371	-27.0190677642822	-0.0110697457566857	-0.00425158534198999	-0.00652430532500148	0.000293855206109583
1493	-0.509738683700562	0.124999612569809	-27.473611831665	0.00970941036939621	0.00126787810586393	-0.000680167751852423	0.00354059832170606
1494	0.139609962701797	0.774348258972168	-27.5385456085205	0.0106834331527352	0.00256657530553639	-0.00230353930965066	0.0100340843200684
1495	-0.509738683700562	-1.17369759082794	-27.3437423706055	-0.00165419070981443	-0.00327756232582033	0.000293855206109583	0.00126787810586393
1496	0.139609962701797	-0.199674710631371	-27.2788066864014	0.00256657530553639	-0.00132951640989631	0.00970941036939621	-0.00490093370899558
1497	-1.1590873003006	0.774348258972168	-27.5385456085205	0.00678734155371785	-0.00782300252467394	0.00938473641872406	-0.00555028254166245
1498	0.788958609104156	0.449673920869827	-27.7333507537842	0.00289124972186983	0.00678734155371785	0.00386527273803949	-0.00360223650932312
1499	1.43830716609955	-0.199674710631371	-27.6684150695801	0.00354059832170606	0.00483929552137852	0.0158782228827477	0.00613799272105098
1500	1.43830716609955	-0.849023342132568	-27.5385456085205	-0.00132951640989631	0.000618529506027699	0.00516396993771195	0.00776136433705688
1501	0.788958609104156	-0.52434903383255	-27.473611831665	0.00613799272105098	0.00743668992072344	0.00743668992072344	-0.00165419070981443
1502	0.139609962701797	0.774348258972168	-27.4086761474609	0.00516396993771195	-0.00360223650932312	-0.00977104809135199	-0.00684897974133492
1503	0.139609962701797	-0.199674710631371	-27.473611831665	-0.00392691092565656	0.00711201597005129	-0.00977104809135199	0.00354059832170606
1504	0.788958609104156	-0.849023342132568	-27.473611831665	-0.000355493422830477	0.0100340843200684	-0.00392691092565656	-0.000355493422830477
1505	0.139609962701797	-0.199674710631371	-27.5385456085205	-0.00749832857400179	0.00159255252219737	0.00678734155371785	-0.00619963090866804
1506	0.139609962701797	-0.52434903383255	-27.6034812927246	0.0022419011220336	-0.00749832857400179	0.0022419011220336	-0.00944637414067984
1507	-0.509738683700562	-0.199674710631371	-27.4086761474609	0.0158782228827477	-0.00814767740666866	0.000618529506027699	-0.00295288790948689
1508	0.139609962701797	0.124999612569809	-27.473611831665	0.00256657530553639	-0.00392691092565656	-0.00749832857400179	0.00483929552137852
1509	1.43830716609955	-0.849023342132568	-27.1489372253418	-0.00295288790948689	0.00418994715437293	-0.00587495695799589	-3.08191010844894e-05
1510	0.788958609104156	-0.849023342132568	-27.2138710021973	0.0132808275520802	0.00354059832170606	-0.00912170019000769	0.000293855206109583
1511	-0.509738683700562	0.449673920869827	-27.1489372253418	-0.00944637414067984	0.000293855206109583	0.00970941036939621	-0.00327756232582033
1512	-0.509738683700562	0.124999612569809	-27.0190677642822	-0.00425158534198999	0.00418994715437293	-0.00360223650932312	-0.00197886489331722
1513	-0.509738683700562	-0.52434903383255	-27.7982864379883	-0.017887907102704	0.00159255252219737	0.00678734155371785	-0.00360223650932312
1514	-3.10713315010071	0.774348258972168	-27.9281558990479	-0.00197886489331722	-0.00295288790948689	0.00613799272105098	-3.08191010844894e-05
1515	-1.1590873003006	0.774348258972168	-27.3437423706055	-0.0139918150380254	-0.00295288790948689	0.00808603875339031	0.00256657530553639
1516	-1.1590873003006	0.774348258972168	-27.473611831665	0.00289124972186983	0.00126787810586393	0.00159255252219737	-0.00295288790948689
1517	0.139609962701797	0.774348258972168	-27.2138710021973	-0.0110697457566857	-0.00295288790948689	0.000618529506027699	0.000943203864153475
1518	0.788958609104156	-0.52434903383255	-27.1489372253418	-0.000680167751852423	-0.000355493422830477	0.000293855206109583	0.00354059832170606
1519	0.788958609104156	-0.52434903383255	-27.3437423706055	0.00613799272105098	0.00321592413820326	0.0022419011220336	0.00548864435404539
1520	2.08765578269958	-0.52434903383255	-27.4086761474609	0.00418994715437293	0.000943203864153475	-0.00522560812532902	-0.00749832857400179
1521	-1.1590873003006	0.774348258972168	-27.8632202148438	0.00970941036939621	0.00841071270406246	-0.00360223650932312	-0.00165419070981443
1522	2.73700451850891	-0.52434903383255	-27.4086761474609	-0.00944637414067984	-0.00782300252467394	-0.0191866029053926	-3.08191010844894e-05
1523	-0.509738683700562	1.4236968755722	-27.7333507537842	-0.00652430532500148	-3.08191010844894e-05	-0.00360223650932312	0.00256657530553639
1524	1.43830716609955	-1.17369759082794	-26.8242626190186	0.0123068047687411	0.00776136433705688	-0.0100957229733467	-0.000355493422830477
1525	0.139609962701797	-0.199674710631371	-27.0840015411377	-0.0123684434220195	0.00289124972186983	0.00516396993771195	-0.00360223650932312
1526	0.788958609104156	-0.52434903383255	-27.3437423706055	0.0158782228827477	0.000943203864153475	-0.00327756232582033	0.00289124972186983
1527	0.788958609104156	-1.17369759082794	-27.6684150695801	0.000293855206109583	-0.0104203969240189	-0.0133424662053585	-3.08191010844894e-05
1528	0.788958609104156	-1.4983719587326	-27.4086761474609	-0.00652430532500148	-0.00522560812532902	-0.0100957229733467	-0.00100484199356288
1529	1.43830716609955	-1.82304632663727	-27.1489372253418	0.0171769186854362	-0.00425158534198999	-0.00652430532500148	0.00256657530553639
1530	0.139609962701797	-0.199674710631371	-27.3437423706055	-0.000680167751852423	0.000943203864153475	-0.00782300252467394	-0.00100484199356288
1531	1.43830716609955	-0.849023342132568	-27.1489372253418	-0.0204853005707264	-0.00717365415766835	-0.00100484199356288	-0.00619963090866804
1532	-0.509738683700562	0.124999612569809	-27.3437423706055	-0.00587495695799589	0.000618529506027699	-0.00555028254166245	0.00289124972186983
1533	1.43830716609955	-0.199674710631371	-27.2788066864014	0.0123068047687411	0.00418994715437293	-0.00717365415766835	0.00354059832170606
1534	0.139609962701797	0.449673920869827	-27.5385456085205	-0.00717365415766835	0.00191722682211548	0.00159255252219737	-0.00197886489331722
1535	-1.80843591690063	0.449673920869827	-27.4086761474609	-0.00230353930965066	0.0116574559360743	0.000618529506027699	0.0022419011220336
1536	-1.80843591690063	1.09902250766754	-27.5385456085205	-0.00230353930965066	0.00678734155371785	0.00678734155371785	-0.0123684434220195
1537	-1.80843591690063	-0.199674710631371	-27.3437423706055	-0.0143164889886975	0.00159255252219737	-0.00555028254166245	-0.00100484199356288
1538	-1.1590873003006	-0.52434903383255	-27.0840015411377	-0.0136671401560307	0.000943203864153475	0.000293855206109583	0.00451462110504508
1539	0.788958609104156	-0.849023342132568	-27.2788066864014	0.0191249661147594	0.00483929552137852	0.00256657530553639	0.00613799272105098
1540	0.139609962701797	0.449673920869827	-27.6684150695801	0.000293855206109583	0.00354059832170606	-0.00555028254166245	-0.00652430532500148
1541	-2.45778465270996	1.09902250766754	-27.5385456085205	0.00483929552137852	0.0022419011220336	-0.00555028254166245	0.000618529506027699
1542	1.43830716609955	-0.849023342132568	-27.2138710021973	0.00516396993771195	0.00159255252219737	-3.08191010844894e-05	0.00841071270406246
1543	0.139609962701797	0.774348258972168	-27.4086761474609	-0.00230353930965066	-3.08191010844894e-05	-0.000355493422830477	0.000618529506027699
1544	-1.1590873003006	0.124999612569809	-27.2788066864014	0.00256657530553639	0.00418994715437293	-0.00327756232582033	0.00126787810586393
1545	0.788958609104156	-0.52434903383255	-27.7333507537842	0.00289124972186983	0.00581331877037883	-0.00100484199356288	-0.00425158534198999
1546	1.43830716609955	-0.849023342132568	-27.2788066864014	-0.0159398596733809	0.00516396993771195	-0.00652430532500148	-0.000355493422830477
1547	1.43830716609955	-0.849023342132568	-27.3437423706055	0.00548864435404539	-0.00100484199356288	-0.00782300252467394	-0.00879702530801296
1548	0.788958609104156	-0.849023342132568	-26.694393157959	-0.00847235135734081	0.000618529506027699	-0.0159398596733809	0.00483929552137852
1549	0.139609962701797	-0.199674710631371	-27.2138710021973	0.0106834331527352	0.00613799272105098	-0.0026282137259841	0.000943203864153475
1550	-1.1590873003006	0.124999612569809	-27.4086761474609	0.00613799272105098	-0.00360223650932312	-0.00977104809135199	-0.00132951640989631
1551	2.08765578269958	-1.82304632663727	-27.4086761474609	0.000618529506027699	0.00451462110504508	-0.00555028254166245	-0.000355493422830477
1552	0.788958609104156	-0.52434903383255	-27.9930896759033	-0.0230826959013939	-0.0117190945893526	-0.00619963090866804	-0.00425158534198999
1553	0.139609962701797	-1.82304632663727	-27.5385456085205	-0.0107450718060136	-0.0100957229733467	-0.00684897974133492	0.00970941036939621
1554	1.43830716609955	-1.17369759082794	-27.4086761474609	-0.00619963090866804	-0.00619963090866804	-0.00197886489331722	-0.00457625929266214
1555	1.43830716609955	-0.849023342132568	-27.1489372253418	0.00613799272105098	0.00256657530553639	-0.000680167751852423	0.00159255252219737
1556	0.788958609104156	-0.199674710631371	-27.0190677642822	0.00451462110504508	-0.00165419070981443	0.00841071270406246	0.000293855206109583
1557	0.788958609104156	-0.52434903383255	-26.9541320800781	0.00418994715437293	-0.0100957229733467	-0.00295288790948689	-0.0026282137259841
1558	0.139609962701797	0.449673920869827	-27.7982864379883	-0.00749832857400179	0.000293855206109583	0.000943203864153475	0.00126787810586393
1559	-2.45778465270996	0.449673920869827	-27.6684150695801	-0.00327756232582033	0.000618529506027699	0.00483929552137852	0.000943203864153475
1560	-2.45778465270996	0.449673920869827	-27.4086761474609	0.00548864435404539	0.00321592413820326	-0.000680167751852423	-0.000355493422830477
1561	-1.1590873003006	-0.199674710631371	-27.4086761474609	0.00678734155371785	0.00581331877037883	-0.00749832857400179	-0.00165419070981443
1562	-1.80843591690063	-0.199674710631371	-26.9541320800781	-0.0130177913233638	-0.00717365415766835	0.00354059832170606	-3.08191010844894e-05
1563	1.43830716609955	-0.52434903383255	-27.0190677642822	-0.00977104809135199	-0.00684897974133492	0.00646266713738441	-0.00490093370899558
1564	-1.1590873003006	0.449673920869827	-27.4086761474609	0.0132808275520802	0.00126787810586393	0.00906006153672934	0.000943203864153475
1565	0.788958609104156	0.774348258972168	-27.473611831665	0.00483929552137852	0.00256657530553639	0.000618529506027699	-0.00230353930965066
1566	0.139609962701797	-0.199674710631371	-27.6684150695801	0.0155535480007529	0.000293855206109583	-0.00425158534198999	0.00289124972186983
1567	0.788958609104156	-0.52434903383255	-27.473611831665	0.00256657530553639	0.00126787810586393	-0.00717365415766835	-0.00814767740666866
1568	-0.509738683700562	0.774348258972168	-27.1489372253418	-0.00490093370899558	-0.00327756232582033	-0.0273034609854221	0.00256657530553639
1569	-0.509738683700562	0.774348258972168	-27.3437423706055	0.00451462110504508	0.0116574559360743	-0.0240567177534103	0.00581331877037883
1570	0.788958609104156	0.449673920869827	-27.4086761474609	0.0103587592020631	-3.08191010844894e-05	-0.0159398596733809	0.00386527273803949
1571	0.139609962701797	-0.52434903383255	-27.3437423706055	-0.0113944197073579	0.00581331877037883	-0.00944637414067984	0.00711201597005129
1572	-0.509738683700562	0.449673920869827	-27.6034812927246	0.0165275707840919	-0.000680167751852423	-0.0143164889886975	-0.00522560812532902
1573	-0.509738683700562	-0.199674710631371	-27.3437423706055	-0.00457625929266214	0.00126787810586393	-0.00522560812532902	0.00159255252219737
1574	-0.509738683700562	-1.4983719587326	-27.473611831665	0.00289124972186983	0.000293855206109583	0.00451462110504508	-0.000680167751852423
1575	-0.509738683700562	-1.4983719587326	-27.0190677642822	0.0175015944987535	-0.00197886489331722	0.020423661917448	0.00354059832170606
1576	0.788958609104156	-1.17369759082794	-26.9541320800781	0.000943203864153475	0.00386527273803949	0.0126314787194133	0.0022419011220336
1577	0.139609962701797	0.124999612569809	-27.6034812927246	0.00711201597005129	-0.00100484199356288	0.00678734155371785	-0.00165419070981443
1578	0.139609962701797	0.449673920869827	-27.5385456085205	-0.00100484199356288	0.000618529506027699	0.000943203864153475	0.00613799272105098
1579	-1.80843591690063	0.774348258972168	-27.473611831665	0.00126787810586393	0.0103587592020631	0.00743668992072344	0.00451462110504508
1580	0.139609962701797	0.124999612569809	-27.6034812927246	-0.000680167751852423	0.00354059832170606	-0.00717365415766835	0.00126787810586393
1581	0.139609962701797	-0.849023342132568	-27.2788066864014	0.0197743140161037	-0.000680167751852423	-0.0026282137259841	-0.00457625929266214
1582	-3.10713315010071	0.774348258972168	-27.2788066864014	-0.0172385573387146	-0.00360223650932312	0.00321592413820326	0.00581331877037883
1583	-1.1590873003006	-0.52434903383255	-27.473611831665	-0.0126931173726916	-0.00425158534198999	0.0022419011220336	0.00126787810586393
1584	-1.1590873003006	0.124999612569809	-27.8632202148438	-0.0113944197073579	0.00126787810586393	-0.00197886489331722	0.00451462110504508
1585	-0.509738683700562	0.449673920869827	-27.8632202148438	0.0165275707840919	0.00548864435404539	-0.000680167751852423	0.00548864435404539
1586	0.139609962701797	1.09902250766754	-27.473611831665	0.0213976856321096	-0.000355493422830477	-0.00749832857400179	0.00321592413820326
1587	0.788958609104156	0.449673920869827	-27.3437423706055	-0.0120437685400248	0.000293855206109583	-0.0117190945893526	-0.00522560812532902
1588	-0.509738683700562	1.4236968755722	-27.5385456085205	0.00418994715437293	-0.00197886489331722	-0.00360223650932312	0.00483929552137852
1589	0.788958609104156	-0.52434903383255	-27.2138710021973	0.00289124972186983	0.00808603875339031	-0.00327756232582033	-0.0026282137259841
1590	2.73700451850891	0.449673920869827	-27.6034812927246	0.00386527273803949	0.00613799272105098	0.00321592413820326	-0.00425158534198999
1591	0.139609962701797	0.449673920869827	-27.7333507537842	0.0308132413774729	-0.00490093370899558	0.0188002903014421	0.00191722682211548
1592	2.08765578269958	-0.52434903383255	-27.6034812927246	0.00678734155371785	0.00808603875339031	0.0155535480007529	-0.0026282137259841
1593	-0.509738683700562	0.124999612569809	-27.473611831665	-0.021459324285388	-0.000680167751852423	-0.00360223650932312	0.00451462110504508
1594	0.139609962701797	0.124999612569809	-27.2138710021973	0.000293855206109583	0.00906006153672934	-0.00132951640989631	0.00386527273803949
1595	0.139609962701797	0.449673920869827	-27.0840015411377	-0.0104203969240189	0.00191722682211548	0.0022419011220336	0.00191722682211548
1596	1.43830716609955	-0.52434903383255	-27.3437423706055	0.000293855206109583	0.000943203864153475	-0.00100484199356288	-0.00230353930965066
1597	0.139609962701797	0.124999612569809	-27.4086761474609	-0.00360223650932312	-0.0100957229733467	-0.00100484199356288	-0.00197886489331722
1598	-0.509738683700562	-0.52434903383255	-27.473611831665	-0.00587495695799589	-0.0123684434220195	-0.00295288790948689	0.00808603875339031
1599	2.08765578269958	-0.849023342132568	-27.2138710021973	0.00451462110504508	0.00386527273803949	-0.00360223650932312	-0.00327756232582033
1600	1.43830716609955	-0.849023342132568	-27.0190677642822	0.0194496400654316	0.00126787810586393	-0.00425158534198999	-0.00717365415766835
1601	0.139609962701797	-0.199674710631371	-27.0190677642822	-0.00782300252467394	0.000293855206109583	-0.00814767740666866	-3.08191010844894e-05
1602	1.43830716609955	0.124999612569809	-27.2788066864014	-0.00847235135734081	-0.00100484199356288	-0.00717365415766835	0.000293855206109583
1603	-1.1590873003006	0.774348258972168	-27.6684150695801	-0.00555028254166245	0.00808603875339031	-0.00327756232582033	0.0022419011220336
1604	-1.1590873003006	-0.199674710631371	-27.7982864379883	0.00256657530553639	0.00516396993771195	-0.00100484199356288	0.00581331877037883
1605	-0.509738683700562	-0.52434903383255	-27.4086761474609	-0.000355493422830477	0.0103587592020631	0.00581331877037883	-0.00522560812532902
1606	-2.45778465270996	1.09902250766754	-27.4086761474609	-0.0162645354866982	0.00321592413820326	0.00516396993771195	0.00256657530553639
1607	-1.1590873003006	0.449673920869827	-27.3437423706055	0.00451462110504508	0.000293855206109583	0.00321592413820326	-0.00360223650932312
1608	0.788958609104156	-0.52434903383255	-27.0840015411377	-0.00327756232582033	0.00159255252219737	-0.00684897974133492	0.000293855206109583
1609	2.08765578269958	-0.52434903383255	-27.473611831665	0.00808603875339031	0.00970941036939621	-0.00132951640989631	0.00126787810586393
1610	0.788958609104156	-0.52434903383255	-27.3437423706055	0.0210730116814375	0.00256657530553639	0.0142548503354192	0.00483929552137852
1611	0.788958609104156	0.124999612569809	-27.6034812927246	-0.00295288790948689	-0.000355493422830477	-0.00490093370899558	0.000293855206109583
1612	0.139609962701797	-0.849023342132568	-27.473611831665	0.0132808275520802	-0.00522560812532902	0.000618529506027699	0.000293855206109583
1613	1.43830716609955	-0.849023342132568	-27.2788066864014	-0.00165419070981443	0.000618529506027699	-0.00619963090866804	0.00256657530553639
1614	2.08765578269958	-0.52434903383255	-27.2138710021973	-0.0117190945893526	0.00808603875339031	-0.00782300252467394	0.00159255252219737
1615	-0.509738683700562	0.449673920869827	-27.473611831665	0.00289124972186983	0.00126787810586393	-0.00457625929266214	0.000618529506027699
1616	0.788958609104156	0.449673920869827	-27.473611831665	0.00841071270406246	0.00126787810586393	-0.00977104809135199	-0.00230353930965066
1617	1.43830716609955	-0.199674710631371	-27.3437423706055	0.012956153601408	0.000618529506027699	-0.00360223650932312	-0.00847235135734081
1618	2.08765578269958	-1.17369759082794	-27.0840015411377	0.00191722682211548	0.00256657530553639	-0.0130177913233638	0.00516396993771195
1619	0.139609962701797	-1.17369759082794	-27.0840015411377	0.00451462110504508	0.00159255252219737	0.00159255252219737	-0.00619963090866804
1620	-0.509738683700562	-2.14772057533264	-26.9541320800781	0.00678734155371785	0.00159255252219737	-0.00684897974133492	0.000943203864153475
1621	-0.509738683700562	-1.17369759082794	-27.2138710021973	-0.0113944197073579	-0.00847235135734081	0.000618529506027699	-0.00425158534198999
1622	1.43830716609955	-0.849023342132568	-27.6684150695801	-3.08191010844894e-05	-0.0026282137259841	-0.00100484199356288	-0.00100484199356288
1623	0.788958609104156	0.449673920869827	-27.8632202148438	-0.000355493422830477	-0.00457625929266214	-0.0100957229733467	-0.00619963090866804
1624	-0.509738683700562	0.774348258972168	-27.5385456085205	0.00646266713738441	0.01100810803473	-0.00717365415766835	0.00321592413820326
1625	0.788958609104156	-0.52434903383255	-27.3437423706055	0.0259431265294552	0.00873538758605719	0.00191722682211548	0.00159255252219737
1626	-0.509738683700562	0.124999612569809	-27.4086761474609	-0.0136671401560307	-0.000355493422830477	-0.00684897974133492	-0.00360223650932312
1627	-1.1590873003006	-0.199674710631371	-27.0840015411377	0.000293855206109583	-0.00749832857400179	-0.0120437685400248	-0.00295288790948689
1628	-0.509738683700562	-0.52434903383255	-27.2788066864014	0.00191722682211548	0.0022419011220336	-0.00425158534198999	-0.00327756232582033
1629	-1.80843591690063	0.124999612569809	-27.3437423706055	0.0136055024340749	0.00711201597005129	-3.08191010844894e-05	0.00873538758605719
1630	-1.80843591690063	0.449673920869827	-27.473611831665	0.00776136433705688	0.00841071270406246	0.00159255252219737	0.00451462110504508
1631	1.43830716609955	-0.199674710631371	-27.2788066864014	-0.00717365415766835	-0.0026282137259841	-0.0130177913233638	0.00289124972186983
1632	0.788958609104156	0.449673920869827	-27.2138710021973	0.0149041991680861	-0.00814767740666866	-0.00230353930965066	0.000943203864153475
1633	0.788958609104156	-0.199674710631371	-27.0190677642822	-0.0133424662053585	0.00289124972186983	-0.00555028254166245	0.00516396993771195
1634	2.08765578269958	-0.52434903383255	-27.2788066864014	0.00289124972186983	0.00808603875339031	-0.00652430532500148	0.00581331877037883
1635	0.788958609104156	-0.199674710631371	-27.6684150695801	-0.0191866029053926	0.012956153601408	-0.00684897974133492	-0.00132951640989631
1636	0.788958609104156	-0.849023342132568	-27.5385456085205	0.00841071270406246	0.00159255252219737	-0.0107450718060136	-0.00327756232582033
1637	2.08765578269958	0.124999612569809	-27.4086761474609	-0.00652430532500148	-0.00295288790948689	-0.00230353930965066	-0.00165419070981443
1638	0.139609962701797	-0.52434903383255	-27.4086761474609	-0.0123684434220195	0.000293855206109583	-0.000355493422830477	0.00548864435404539
1639	-0.509738683700562	0.449673920869827	-27.2138710021973	0.0213976856321096	0.00386527273803949	-0.00587495695799589	-0.000355493422830477
1640	0.788958609104156	0.449673920869827	-27.3437423706055	-0.00392691092565656	0.00386527273803949	-0.00295288790948689	0.000618529506027699
1641	2.08765578269958	-1.17369759082794	-27.7982864379883	0.00418994715437293	0.0022419011220336	-0.0026282137259841	-0.00197886489331722
1642	0.139609962701797	-0.199674710631371	-27.5385456085205	-0.0133424662053585	-0.00619963090866804	0.000618529506027699	0.00289124972186983
1643	2.73700451850891	-1.4983719587326	-27.2788066864014	-0.0113944197073579	-0.00457625929266214	-0.0162645354866982	0.00776136433705688
1644	-0.509738683700562	-0.849023342132568	-27.473611831665	-0.0104203969240189	-0.00879702530801296	-0.0113944197073579	-0.00132951640989631
1645	0.139609962701797	-0.52434903383255	-27.2138710021973	-0.0146411629393697	0.00516396993771195	-0.00879702530801296	0.0106834331527352
1646	0.139609962701797	-0.199674710631371	-27.0190677642822	0.00678734155371785	-0.000680167751852423	-0.0113944197073579	-0.000680167751852423
1647	-1.1590873003006	-0.199674710631371	-27.2138710021973	-0.0159398596733809	-0.0026282137259841	-0.00555028254166245	0.000618529506027699
1648	-1.1590873003006	0.774348258972168	-27.473611831665	0.00256657530553639	-0.00197886489331722	-0.00132951640989631	-0.000680167751852423
1649	-1.1590873003006	0.124999612569809	-27.473611831665	-0.000355493422830477	0.00321592413820326	0.00321592413820326	0.00516396993771195
1650	0.139609962701797	-0.199674710631371	-27.5385456085205	-0.00295288790948689	0.00548864435404539	0.0188002903014421	-0.00197886489331722
1651	-3.10713315010071	0.449673920869827	-27.0840015411377	-0.0165892094373703	-0.00587495695799589	0.00678734155371785	0.00354059832170606
1652	0.139609962701797	-0.52434903383255	-27.3437423706055	-0.00555028254166245	-0.00327756232582033	0.00159255252219737	0.00483929552137852
1653	-3.75648188591003	1.09902250766754	-27.3437423706055	-0.00457625929266214	0.00289124972186983	0.00808603875339031	0.00516396993771195
1654	-0.509738683700562	0.449673920869827	-27.7982864379883	-0.0117190945893526	0.000943203864153475	0.00613799272105098	0.00516396993771195
1655	-1.1590873003006	1.09902250766754	-27.3437423706055	0.0197743140161037	0.00321592413820326	0.00743668992072344	-0.00230353930965066
1656	-0.509738683700562	0.449673920869827	-27.4086761474609	0.00873538758605719	0.00418994715437293	-0.00100484199356288	-0.00717365415766835
1657	-1.1590873003006	0.774348258972168	-27.473611831665	-0.0117190945893526	-0.00619963090866804	-0.00587495695799589	-0.00425158534198999
1658	-0.509738683700562	0.124999612569809	-27.6684150695801	0.00126787810586393	0.000293855206109583	-0.00295288790948689	0.00191722682211548
1659	1.43830716609955	-0.199674710631371	-27.6034812927246	-0.0026282137259841	0.00808603875339031	-0.00100484199356288	-3.08191010844894e-05
1660	0.788958609104156	-0.849023342132568	-27.8632202148438	0.000943203864153475	0.0022419011220336	-0.00717365415766835	-0.00490093370899558
1661	2.08765578269958	-1.17369759082794	-27.473611831665	0.000943203864153475	-0.00100484199356288	-0.00555028254166245	-0.00327756232582033
1662	0.139609962701797	0.449673920869827	-27.6684150695801	-0.00230353930965066	0.00289124972186983	-3.08191010844894e-05	-0.0026282137259841
1663	1.43830716609955	-0.849023342132568	-27.1489372253418	0.0142548503354192	-0.00425158534198999	-0.0100957229733467	0.00191722682211548
1664	0.788958609104156	0.124999612569809	-27.0840015411377	0.00678734155371785	0.00354059832170606	-0.0130177913233638	0.00548864435404539
1665	0.788958609104156	-0.199674710631371	-27.0840015411377	0.0106834331527352	0.00191722682211548	-0.00327756232582033	-0.00555028254166245
1666	-1.80843591690063	-0.199674710631371	-27.5385456085205	-0.0104203969240189	-0.00165419070981443	-0.0026282137259841	0.00126787810586393
1667	-0.509738683700562	-0.52434903383255	-27.473611831665	0.00191722682211548	-0.0146411629393697	0.00289124972186983	-0.00100484199356288
1668	0.788958609104156	-0.849023342132568	-27.473611831665	-0.00749832857400179	-0.00782300252467394	0.00483929552137852	-0.00197886489331722
1669	1.43830716609955	-1.4983719587326	-27.2138710021973	-0.0113944197073579	-0.00425158534198999	-0.00360223650932312	0.00646266713738441
1670	2.08765578269958	-0.849023342132568	-27.3437423706055	0.0200989879667759	0.0022419011220336	-0.00360223650932312	-0.00197886489331722
1671	-1.1590873003006	0.774348258972168	-27.2138710021973	0.00289124972186983	-0.00197886489331722	0.00354059832170606	-0.00165419070981443
1672	2.08765578269958	0.124999612569809	-27.0840015411377	-0.0136671401560307	0.000943203864153475	-0.00944637414067984	-0.00425158534198999
1673	0.139609962701797	0.449673920869827	-27.7333507537842	-0.00100484199356288	0.00191722682211548	-0.0156151866540313	0.00354059832170606
1674	-1.80843591690063	0.774348258972168	-27.7982864379883	0.0171769186854362	0.00289124972186983	-0.00457625929266214	0.00386527273803949
1675	-3.10713315010071	1.09902250766754	-27.6034812927246	0.00289124972186983	0.00906006153672934	-0.00295288790948689	0.000618529506027699
1676	-3.10713315010071	0.774348258972168	-27.2788066864014	-0.0182125810533762	-0.00197886489331722	-0.0100957229733467	0.00354059832170606
1677	-1.80843591690063	0.124999612569809	-27.2788066864014	-0.0110697457566857	-0.00457625929266214	-0.00132951640989631	-0.00555028254166245
1678	0.788958609104156	-0.199674710631371	-26.8891983032227	-0.0159398596733809	-0.00684897974133492	-0.00165419070981443	0.00483929552137852
1679	0.139609962701797	0.124999612569809	-27.2788066864014	0.020423661917448	0.00386527273803949	0.0142548503354192	-0.00197886489331722
1680	0.139609962701797	-0.52434903383255	-27.4086761474609	0.0113327819854021	0.00159255252219737	0.0191249661147594	-0.000355493422830477
1681	-0.509738683700562	0.124999612569809	-27.473611831665	0.00159255252219737	-0.000680167751852423	-0.00165419070981443	0.00646266713738441
1682	0.139609962701797	0.449673920869827	-27.473611831665	-0.0152905117720366	0.00548864435404539	0.00354059832170606	-0.00197886489331722
1683	-0.509738683700562	0.124999612569809	-27.5385456085205	0.0136055024340749	0.00906006153672934	-0.00749832857400179	0.00126787810586393
1684	0.788958609104156	0.124999612569809	-27.0190677642822	-0.00360223650932312	0.0022419011220336	-0.00749832857400179	-0.0026282137259841
1685	0.788958609104156	-0.199674710631371	-27.4086761474609	0.00613799272105098	0.00483929552137852	-0.0026282137259841	-0.00230353930965066
1686	0.139609962701797	-0.849023342132568	-27.5385456085205	0.0149041991680861	0.00418994715437293	0.00743668992072344	-0.00360223650932312
1687	1.43830716609955	-0.199674710631371	-27.2138710021973	-0.00652430532500148	-0.00490093370899558	-0.00392691092565656	0.00126787810586393
1688	0.788958609104156	-0.849023342132568	-27.2138710021973	-0.00425158534198999	-0.00555028254166245	-0.0026282137259841	0.00354059832170606
1689	-1.1590873003006	0.124999612569809	-27.2138710021973	0.000293855206109583	0.00483929552137852	-0.00717365415766835	-0.000680167751852423
1690	0.788958609104156	-1.17369759082794	-27.2788066864014	0.00386527273803949	0.000618529506027699	-0.00132951640989631	-0.00230353930965066
1691	1.43830716609955	-1.17369759082794	-27.1489372253418	-0.00360223650932312	-0.00587495695799589	0.00159255252219737	-0.00782300252467394
1692	0.139609962701797	0.124999612569809	-27.6034812927246	-0.0139918150380254	-0.00555028254166245	-0.00197886489331722	-0.00100484199356288
1693	1.43830716609955	0.124999612569809	-27.2788066864014	-0.00522560812532902	-3.08191010844894e-05	-0.00425158534198999	-0.00814767740666866
1694	0.139609962701797	-0.52434903383255	-27.2138710021973	0.00548864435404539	0.00516396993771195	-0.00587495695799589	0.00516396993771195
1695	0.788958609104156	-0.199674710631371	-27.3437423706055	0.00418994715437293	0.00873538758605719	0.00451462110504508	-0.00879702530801296
1696	-1.1590873003006	-0.199674710631371	-27.0190677642822	-0.00749832857400179	-0.00425158534198999	0.00776136433705688	0.00159255252219737
1697	-1.80843591690063	-0.52434903383255	-26.8891983032227	0.00289124972186983	0.000293855206109583	0.00678734155371785	0.00126787810586393
1698	-3.10713315010071	-0.199674710631371	-27.2138710021973	0.00386527273803949	0.012956153601408	-0.00717365415766835	0.000943203864153475
1699	-1.80843591690063	0.124999612569809	-27.4086761474609	0.0152288740500808	0.0103587592020631	-0.00944637414067984	-0.00490093370899558
1700	-1.80843591690063	0.774348258972168	-27.4086761474609	0.0178262684494257	0.0126314787194133	-0.00587495695799589	0.00678734155371785
1701	0.788958609104156	0.774348258972168	-27.473611831665	-0.00100484199356288	0.00126787810586393	-0.00684897974133492	-0.00717365415766835
1702	0.139609962701797	0.124999612569809	-27.1489372253418	-0.00944637414067984	-0.00197886489331722	-0.0149658378213644	-0.00392691092565656
1703	0.788958609104156	-0.199674710631371	-27.1489372253418	0.0162028968334198	-0.0026282137259841	-0.00490093370899558	0.00548864435404539
1704	0.139609962701797	1.09902250766754	-27.4086761474609	-0.00392691092565656	0.00256657530553639	-0.0126931173726916	0.00678734155371785
1705	-0.509738683700562	-0.199674710631371	-27.3437423706055	0.0145795252174139	0.00776136433705688	0.00906006153672934	-0.000355493422830477
1706	1.43830716609955	-0.849023342132568	-27.5385456085205	-0.000680167751852423	-0.00555028254166245	0.0113327819854021	-0.00457625929266214
1707	0.139609962701797	-0.52434903383255	-27.473611831665	-0.00360223650932312	-0.000355493422830477	-0.00360223650932312	-0.00587495695799589
1708	1.43830716609955	0.124999612569809	-27.3437423706055	0.00159255252219737	-0.00490093370899558	-0.00230353930965066	0.000618529506027699
1709	0.139609962701797	0.449673920869827	-27.4086761474609	0.013930176384747	0.00191722682211548	0.00289124972186983	-0.00197886489331722
1710	-0.509738683700562	0.774348258972168	-27.2138710021973	0.0116574559360743	0.00483929552137852	-0.00749832857400179	-0.00132951640989631
1711	0.139609962701797	-0.199674710631371	-27.2788066864014	-0.00619963090866804	0.000943203864153475	-0.00360223650932312	-0.00847235135734081
1712	-1.1590873003006	-0.199674710631371	-27.473611831665	-0.0243813935667276	-0.00132951640989631	-0.0104203969240189	-0.0026282137259841
1713	-0.509738683700562	-0.199674710631371	-27.4086761474609	0.00581331877037883	-0.0104203969240189	-0.0162645354866982	0.0022419011220336
1714	0.788958609104156	-2.4723949432373	-27.1489372253418	-3.08191010844894e-05	-0.000680167751852423	-0.0130177913233638	-0.00749832857400179
1715	0.788958609104156	-1.82304632663727	-27.0840015411377	0.0230210572481155	-0.00197886489331722	-0.0126931173726916	-0.00587495695799589
1716	2.08765578269958	-0.849023342132568	-26.8891983032227	0.00776136433705688	-0.00522560812532902	-0.00230353930965066	-0.00132951640989631
1717	0.139609962701797	-0.52434903383255	-27.1489372253418	-0.00847235135734081	-0.00132951640989631	-0.00522560812532902	0.000293855206109583
1718	0.139609962701797	0.774348258972168	-27.5385456085205	-0.0107450718060136	-0.00684897974133492	0.00451462110504508	0.00386527273803949
1719	0.788958609104156	0.124999612569809	-27.5385456085205	0.00126787810586393	0.00581331877037883	0.0116574559360743	0.00321592413820326
1720	0.139609962701797	0.774348258972168	-27.6034812927246	-3.08191010844894e-05	-0.000355493422830477	0.0168522447347641	-0.00619963090866804
1721	-0.509738683700562	-0.849023342132568	-27.2138710021973	-0.0217839982360601	-0.00165419070981443	0.000618529506027699	-0.00749832857400179
1722	-3.10713315010071	0.449673920869827	-27.2788066864014	-0.00619963090866804	0.000293855206109583	0.00191722682211548	-0.00977104809135199
1723	-1.1590873003006	-0.52434903383255	-26.9541320800781	-0.0110697457566857	0.000293855206109583	0.000943203864153475	0.00516396993771195
1724	-1.1590873003006	0.449673920869827	-27.5385456085205	0.0162028968334198	0.00613799272105098	0.00354059832170606	0.00548864435404539
1725	-0.509738683700562	0.774348258972168	-27.6684150695801	-0.00360223650932312	0.00581331877037883	0.0145795252174139	0.00613799272105098
1726	0.139609962701797	0.124999612569809	-27.6034812927246	-0.00295288790948689	0.00256657530553639	0.00159255252219737	-0.00392691092565656
1727	-0.509738683700562	1.4236968755722	-27.5385456085205	-0.00457625929266214	0.000293855206109583	0.00548864435404539	0.000293855206109583
1728	0.139609962701797	0.449673920869827	-27.4086761474609	-0.0026282137259841	0.00938473641872406	-0.00555028254166245	0.000943203864153475
1729	1.43830716609955	-0.199674710631371	-27.2138710021973	0.00256657530553639	0.00126787810586393	-0.00327756232582033	0.000618529506027699
1730	1.43830716609955	-0.199674710631371	-27.473611831665	0.00191722682211548	0.00613799272105098	-0.00944637414067984	0.00289124972186983
1731	-0.509738683700562	0.774348258972168	-27.2788066864014	-0.00132951640989631	0.00516396993771195	0.00483929552137852	0.00256657530553639
1732	0.788958609104156	-1.17369759082794	-26.8891983032227	0.00483929552137852	0.00289124972186983	-0.00230353930965066	-0.00944637414067984
1733	0.788958609104156	0.124999612569809	-27.5385456085205	0.0175015944987535	0.00678734155371785	0.00321592413820326	0.00711201597005129
1734	-0.509738683700562	0.124999612569809	-26.8242626190186	-0.0026282137259841	0.00126787810586393	0.00451462110504508	0.00483929552137852
1735	0.788958609104156	0.449673920869827	-26.4995880126953	0.00159255252219737	0.00386527273803949	-0.00684897974133492	0.0022419011220336
1736	0.139609962701797	0.124999612569809	-26.8891983032227	-0.0143164889886975	-0.00425158534198999	-0.00555028254166245	0.000293855206109583
1737	0.139609962701797	-0.849023342132568	-27.4086761474609	0.00548864435404539	-0.000355493422830477	-0.0195112787187099	0.00126787810586393
1738	-0.509738683700562	0.449673920869827	-27.5385456085205	0.00678734155371785	-0.00587495695799589	-0.0146411629393697	-0.000355493422830477
1739	2.73700451850891	-0.849023342132568	-27.3437423706055	0.00289124972186983	-0.00230353930965066	-0.00360223650932312	0.00386527273803949
1740	2.08765578269958	-0.199674710631371	-27.2138710021973	-0.0126931173726916	0.00581331877037883	0.00256657530553639	-0.00587495695799589
1741	0.139609962701797	-0.52434903383255	-27.0190677642822	0.01100810803473	0.00159255252219737	0.00289124972186983	0.00321592413820326
1742	0.788958609104156	0.124999612569809	-27.2138710021973	0.00970941036939621	0.000943203864153475	-0.00490093370899558	0.000618529506027699
1743	-1.1590873003006	0.449673920869827	-27.4086761474609	0.00321592413820326	0.000293855206109583	0.00548864435404539	-0.00555028254166245
1744	0.139609962701797	-0.52434903383255	-27.3437423706055	0.013930176384747	0.00906006153672934	-0.000355493422830477	0.00711201597005129
1745	-1.80843591690063	-0.52434903383255	-27.5385456085205	0.00451462110504508	0.0106834331527352	0.011982130818069	0.000618529506027699
1746	-1.80843591690063	0.124999612569809	-27.473611831665	-0.00814767740666866	-0.00327756232582033	-0.00100484199356288	0.0022419011220336
1747	-1.80843591690063	1.09902250766754	-27.3437423706055	0.00321592413820326	-0.00587495695799589	-0.00522560812532902	0.000293855206109583
1748	0.788958609104156	-0.52434903383255	-26.9541320800781	-0.00587495695799589	0.000618529506027699	-0.00230353930965066	-0.00295288790948689
1749	0.788958609104156	-0.199674710631371	-26.8891983032227	0.0223717093467712	0.00970941036939621	-0.00847235135734081	-0.00360223650932312
1750	-0.509738683700562	-0.849023342132568	-27.1489372253418	-0.0188619289547205	0.00289124972186983	-0.000355493422830477	0.00548864435404539
1751	0.788958609104156	0.124999612569809	-27.5385456085205	-0.0026282137259841	-0.00132951640989631	-0.00197886489331722	0.000618529506027699
1752	0.139609962701797	-0.52434903383255	-27.4086761474609	-0.0136671401560307	0.000293855206109583	-0.0126931173726916	0.000618529506027699
1753	1.43830716609955	-0.199674710631371	-27.6034812927246	-0.00652430532500148	0.00418994715437293	-0.00295288790948689	0.00418994715437293
1754	0.788958609104156	0.449673920869827	-27.473611831665	-0.0156151866540313	0.00743668992072344	-0.000680167751852423	0.00808603875339031
1755	2.08765578269958	0.449673920869827	-27.2788066864014	0.0181509424000978	0.00776136433705688	0.0022419011220336	0.00321592413820326
1756	0.788958609104156	0.774348258972168	-27.5385456085205	0.00646266713738441	0.00159255252219737	0.00256657530553639	-0.00749832857400179
1757	1.43830716609955	-0.199674710631371	-27.2788066864014	-0.00197886489331722	-0.00197886489331722	0.00289124972186983	0.00126787810586393
1758	1.43830716609955	0.124999612569809	-27.4086761474609	-3.08191010844894e-05	0.000943203864153475	-0.00392691092565656	0.000293855206109583
1759	0.788958609104156	-1.17369759082794	-27.0840015411377	-0.000680167751852423	0.000293855206109583	-0.0130177913233638	0.00191722682211548
1760	-0.509738683700562	-1.4983719587326	-27.1489372253418	0.00808603875339031	-0.00847235135734081	0.00126787810586393	0.00126787810586393
1761	-0.509738683700562	-0.849023342132568	-27.1489372253418	0.0252937767654657	0.000943203864153475	0.00548864435404539	-0.00100484199356288
1762	2.73700451850891	-1.82304632663727	-27.0190677642822	0.00548864435404539	-0.00977104809135199	-0.00100484199356288	0.00256657530553639
1763	0.139609962701797	-0.199674710631371	-27.5385456085205	-0.00360223650932312	-0.00522560812532902	-0.00490093370899558	-0.0026282137259841
1764	0.139609962701797	-0.52434903383255	-27.2788066864014	-0.00100484199356288	-0.00197886489331722	-0.00944637414067984	0.00548864435404539
1765	0.788958609104156	0.124999612569809	-26.7593269348145	-0.00490093370899558	0.00938473641872406	0.00354059832170606	0.000943203864153475
1766	0.788958609104156	-1.17369759082794	-26.5645236968994	-0.00749832857400179	0.00711201597005129	0.00808603875339031	-0.00587495695799589
1767	0.139609962701797	-0.849023342132568	-26.5645236968994	-0.00360223650932312	-0.00197886489331722	0.00126787810586393	-0.00295288790948689
1768	-1.1590873003006	-0.849023342132568	-26.8242626190186	-0.00717365415766835	0.000293855206109583	0.00321592413820326	0.00678734155371785
1769	-3.10713315010071	-0.199674710631371	-27.3437423706055	-0.00230353930965066	0.00418994715437293	0.00354059832170606	0.00483929552137852
1770	-3.75648188591003	0.449673920869827	-27.6034812927246	-0.00782300252467394	0.00613799272105098	0.00126787810586393	0.00548864435404539
1771	0.788958609104156	-0.199674710631371	-27.2138710021973	0.0136055024340749	0.00776136433705688	0.00646266713738441	-0.00132951640989631
1772	-1.1590873003006	0.774348258972168	-27.5385456085205	-0.0136671401560307	0.000618529506027699	-0.00425158534198999	-0.00652430532500148
1773	0.139609962701797	-0.849023342132568	-27.1489372253418	-0.00717365415766835	0.00256657530553639	-0.0143164889886975	0.0022419011220336
1774	0.788958609104156	-0.52434903383255	-27.0190677642822	0.00743668992072344	0.00646266713738441	-0.0159398596733809	0.000293855206109583
1775	0.139609962701797	-0.849023342132568	-27.1489372253418	0.0100340843200684	0.00808603875339031	-0.0130177913233638	0.00418994715437293
1776	1.43830716609955	-0.199674710631371	-27.5385456085205	-0.00327756232582033	-0.00132951640989631	-0.00230353930965066	-0.00555028254166245
1777	0.788958609104156	-0.52434903383255	-27.3437423706055	0.0142548503354192	0.00386527273803949	-0.00490093370899558	0.00321592413820326
1778	0.139609962701797	0.124999612569809	-27.6684150695801	-0.00717365415766835	-0.00230353930965066	0.00418994715437293	0.00581331877037883
1779	-0.509738683700562	0.449673920869827	-27.3437423706055	0.0165275707840919	0.00548864435404539	0.00126787810586393	0.00256657530553639
1780	0.139609962701797	-0.199674710631371	-27.2788066864014	0.00613799272105098	-0.00132951640989631	0.0162028968334198	-0.000355493422830477
1781	0.788958609104156	-0.849023342132568	-27.2138710021973	-0.0133424662053585	-0.00197886489331722	0.0142548503354192	0.00289124972186983
1782	0.139609962701797	-0.199674710631371	-26.7593269348145	0.000943203864153475	-0.00197886489331722	0.00256657530553639	0.00873538758605719
1783	0.139609962701797	-0.52434903383255	-27.4086761474609	0.0123068047687411	-0.0100957229733467	0.00808603875339031	-0.00165419070981443
1784	-1.1590873003006	-0.849023342132568	-27.473611831665	0.00418994715437293	-0.00490093370899558	0.000618529506027699	-0.0026282137259841
1785	-1.1590873003006	-0.849023342132568	-27.473611831665	-0.00327756232582033	-0.00619963090866804	0.00289124972186983	0.00646266713738441
1786	-0.509738683700562	0.124999612569809	-26.8242626190186	-0.00782300252467394	0.000943203864153475	0.0022419011220336	-0.00100484199356288
1787	0.139609962701797	0.449673920869827	-27.2788066864014	0.00321592413820326	-0.00490093370899558	-0.000680167751852423	0.000618529506027699
1788	-1.1590873003006	0.449673920869827	-27.2138710021973	-0.00814767740666866	0.00873538758605719	-0.00165419070981443	0.00678734155371785
1789	2.08765578269958	0.124999612569809	-27.6684150695801	0.00776136433705688	0.00354059832170606	0.000618529506027699	0.000618529506027699
1790	0.139609962701797	-0.199674710631371	-27.473611831665	0.00289124972186983	0.00808603875339031	-0.00392691092565656	0.0103587592020631
1791	-1.1590873003006	-0.849023342132568	-26.7593269348145	-0.00749832857400179	0.00321592413820326	0.00418994715437293	-3.08191010844894e-05
1792	-3.10713315010071	1.09902250766754	-27.5385456085205	-0.0211346503347158	-3.08191010844894e-05	-0.0107450718060136	-0.00230353930965066
1793	-2.45778465270996	0.449673920869827	-27.2788066864014	-0.0266541130840778	-3.08191010844894e-05	-3.08191010844894e-05	0.00483929552137852
1794	-0.509738683700562	0.124999612569809	-26.9541320800781	0.0142548503354192	0.00321592413820326	-0.00327756232582033	-0.00327756232582033
1795	0.139609962701797	-0.849023342132568	-26.6294574737549	-0.00392691092565656	0.00743668992072344	-0.00165419070981443	-0.00197886489331722
1796	1.43830716609955	-0.52434903383255	-27.0190677642822	-0.00717365415766835	-0.00327756232582033	-0.00327756232582033	-0.00555028254166245
1797	-0.509738683700562	-0.199674710631371	-26.8242626190186	-0.0100957229733467	-0.00392691092565656	-0.00814767740666866	0.00191722682211548
1798	0.139609962701797	0.124999612569809	-27.1489372253418	-0.00749832857400179	0.00289124972186983	-0.00490093370899558	0.00613799272105098
1799	-0.509738683700562	1.09902250766754	-27.2138710021973	0.00711201597005129	0.00289124972186983	0.00548864435404539	-0.00132951640989631
1800	1.43830716609955	0.124999612569809	-27.2788066864014	-0.00360223650932312	-0.00230353930965066	-0.00555028254166245	0.0022419011220336
1801	2.08765578269958	0.124999612569809	-27.0190677642822	0.00581331877037883	-0.00100484199356288	0.000943203864153475	-0.00132951640989631
1802	0.139609962701797	0.449673920869827	-27.4086761474609	0.0116574559360743	-0.00977104809135199	-0.00684897974133492	0.00354059832170606
1803	-0.509738683700562	0.449673920869827	-27.2788066864014	0.020423661917448	0.00808603875339031	-0.00490093370899558	0.00386527273803949
1804	1.43830716609955	-0.52434903383255	-27.1489372253418	0.00678734155371785	0.0022419011220336	-0.00100484199356288	-3.08191010844894e-05
1805	2.08765578269958	-0.849023342132568	-27.3437423706055	-0.00100484199356288	0.00548864435404539	-0.00425158534198999	0.00711201597005129
1806	0.139609962701797	-0.849023342132568	-26.8242626190186	0.00386527273803949	-0.0120437685400248	-0.00749832857400179	0.000943203864153475
1807	1.43830716609955	-1.17369759082794	-27.2138710021973	0.00451462110504508	-0.0104203969240189	-0.0120437685400248	-0.00425158534198999
1808	1.43830716609955	-0.849023342132568	-27.0840015411377	-0.0026282137259841	-0.00100484199356288	-0.0175632312893867	0.00548864435404539
1809	2.73700451850891	-0.199674710631371	-27.2788066864014	0.0168522447347641	0.0113327819854021	-0.0143164889886975	0.00841071270406246
1810	0.139609962701797	-0.199674710631371	-27.2788066864014	-0.00555028254166245	0.00581331877037883	-0.00457625929266214	0.00159255252219737
1811	-0.509738683700562	0.449673920869827	-27.473611831665	0.00743668992072344	0.00126787810586393	-0.00912170019000769	-3.08191010844894e-05
1812	0.139609962701797	-0.199674710631371	-27.2788066864014	0.00126787810586393	0.00841071270406246	-0.00360223650932312	-0.00392691092565656
1813	-1.1590873003006	0.449673920869827	-27.2138710021973	-0.00100484199356288	0.00354059832170606	-0.000680167751852423	0.00581331877037883
1814	-3.75648188591003	0.124999612569809	-26.5645236968994	-0.00327756232582033	-0.00100484199356288	0.00808603875339031	0.000293855206109583
1815	-2.45778465270996	0.774348258972168	-27.3437423706055	-0.00327756232582033	-3.08191010844894e-05	-0.00132951640989631	0.00808603875339031
1816	-0.509738683700562	0.774348258972168	-27.473611831665	0.00354059832170606	0.00386527273803949	-0.00490093370899558	-0.0026282137259841
1817	-0.509738683700562	0.774348258972168	-27.0190677642822	-0.00912170019000769	0.000943203864153475	-0.0100957229733467	-0.000680167751852423
1818	2.08765578269958	-0.52434903383255	-26.7593269348145	-0.00392691092565656	0.000943203864153475	-0.0143164889886975	0.00646266713738441
1819	1.43830716609955	-0.199674710631371	-26.8891983032227	0.00711201597005129	0.00873538758605719	-0.000680167751852423	0.00354059832170606
1820	0.788958609104156	-0.52434903383255	-27.0840015411377	0.0152288740500808	0.00613799272105098	-0.00879702530801296	-0.00100484199356288
1821	-0.509738683700562	0.449673920869827	-27.4086761474609	-0.0211346503347158	-0.0026282137259841	0.011982130818069	-0.00652430532500148
1822	0.139609962701797	-0.199674710631371	-27.473611831665	0.00191722682211548	-0.00132951640989631	0.00354059832170606	0.00191722682211548
1823	-0.509738683700562	0.449673920869827	-27.6034812927246	0.00516396993771195	-0.00490093370899558	0.00516396993771195	0.000293855206109583
1824	0.139609962701797	-1.17369759082794	-27.2138710021973	0.020423661917448	-3.08191010844894e-05	0.00256657530553639	0.00711201597005129
1825	1.43830716609955	-1.17369759082794	-27.2138710021973	-0.0107450718060136	0.00516396993771195	0.000943203864153475	-0.00132951640989631
1826	0.788958609104156	-1.17369759082794	-27.1489372253418	-0.0110697457566857	-0.00132951640989631	-3.08191010844894e-05	0.00191722682211548
1827	2.08765578269958	-0.849023342132568	-26.9541320800781	0.00483929552137852	-0.0117190945893526	0.00451462110504508	-0.00197886489331722
1828	0.788958609104156	-1.4983719587326	-27.2138710021973	-0.00879702530801296	-0.00782300252467394	0.00906006153672934	0.00354059832170606
1829	0.139609962701797	-0.199674710631371	-27.4086761474609	-0.00522560812532902	0.00159255252219737	0.00321592413820326	-0.000355493422830477
1830	-1.1590873003006	0.449673920869827	-27.6034812927246	0.00841071270406246	-0.00197886489331722	0.000618529506027699	-0.00295288790948689
1831	0.788958609104156	-0.199674710631371	-27.2788066864014	-0.00717365415766835	0.00289124972186983	-3.08191010844894e-05	-0.00425158534198999
1832	-0.509738683700562	0.774348258972168	-27.2788066864014	-0.00912170019000769	-0.00847235135734081	0.000293855206109583	-0.00100484199356288
1833	0.139609962701797	-0.849023342132568	-26.7593269348145	-0.00165419070981443	0.00776136433705688	-0.00230353930965066	0.00581331877037883
1834	-1.1590873003006	-0.52434903383255	-26.4995880126953	0.00548864435404539	-0.00165419070981443	-0.00230353930965066	0.00776136433705688
1835	-1.1590873003006	-0.199674710631371	-26.8242626190186	-0.0126931173726916	0.00483929552137852	-0.0026282137259841	-0.00327756232582033
1836	-0.509738683700562	-0.52434903383255	-27.3437423706055	-0.0152905117720366	0.00711201597005129	-0.0169138833880424	-0.00912170019000769
1837	-1.1590873003006	-0.52434903383255	-27.0840015411377	-0.00425158534198999	-0.00782300252467394	-0.0195112787187099	0.000618529506027699
1838	-0.509738683700562	0.449673920869827	-26.7593269348145	-0.00490093370899558	0.00386527273803949	-0.0253554154187441	0.00354059832170606
1839	-0.509738683700562	0.449673920869827	-26.8242626190186	0.0132808275520802	0.01100810803473	-0.0110697457566857	0.00516396993771195
1840	0.139609962701797	0.774348258972168	-26.4995880126953	0.0022419011220336	0.00516396993771195	-0.0156151866540313	0.00126787810586393
1841	0.788958609104156	0.449673920869827	-27.6684150695801	-0.00392691092565656	0.00159255252219737	0.00776136433705688	-0.00457625929266214
1842	0.788958609104156	-0.199674710631371	-27.473611831665	-0.0139918150380254	0.00386527273803949	0.00776136433705688	-0.00327756232582033
1843	0.139609962701797	0.124999612569809	-27.7982864379883	0.0220470335334539	-0.0026282137259841	0.00808603875339031	0.00386527273803949
1844	0.788958609104156	-0.52434903383255	-27.4086761474609	-0.00684897974133492	0.0165275707840919	0.00906006153672934	-0.00490093370899558
1845	1.43830716609955	-0.849023342132568	-27.2138710021973	0.00743668992072344	0.0116574559360743	0.00159255252219737	-0.00197886489331722
1846	0.788958609104156	0.124999612569809	-27.2138710021973	-0.00879702530801296	0.00776136433705688	-0.00197886489331722	-0.00392691092565656
1847	0.788958609104156	-0.199674710631371	-27.4086761474609	0.00191722682211548	-0.00425158534198999	-0.0026282137259841	0.00191722682211548
1848	0.788958609104156	-0.199674710631371	-27.5385456085205	-0.00782300252467394	-0.00749832857400179	0.00256657530553639	0.00321592413820326
1849	0.788958609104156	-1.82304632663727	-27.2788066864014	-0.00392691092565656	-0.00392691092565656	-0.00132951640989631	0.00516396993771195
1850	0.139609962701797	-1.4983719587326	-26.6294574737549	0.00938473641872406	-0.00490093370899558	0.00516396993771195	-0.00749832857400179
1851	0.788958609104156	-1.82304632663727	-26.694393157959	-0.00425158534198999	-0.00230353930965066	0.00451462110504508	-0.00165419070981443
1852	0.788958609104156	-1.17369759082794	-26.694393157959	0.0116574559360743	-0.00587495695799589	-0.0152905117720366	-0.00652430532500148
1853	-1.1590873003006	0.774348258972168	-27.1489372253418	-0.00977104809135199	-0.000355493422830477	-0.0026282137259841	0.00289124972186983
1854	-0.509738683700562	0.124999612569809	-27.5385456085205	-0.0126931173726916	0.00548864435404539	0.00613799272105098	-0.000355493422830477
1855	0.139609962701797	0.774348258972168	-27.6034812927246	0.00516396993771195	0.00646266713738441	0.00516396993771195	0.00354059832170606
1856	0.139609962701797	0.124999612569809	-27.5385456085205	-0.0188619289547205	0.00354059832170606	0.0103587592020631	-0.000680167751852423
1857	-1.1590873003006	-0.199674710631371	-27.3437423706055	0.00808603875339031	-0.0026282137259841	-0.0133424662053585	-0.00425158534198999
1858	-1.80843591690063	-0.849023342132568	-27.0840015411377	-0.0126931173726916	-0.00522560812532902	-0.00132951640989631	0.00581331877037883
1859	-0.509738683700562	-1.17369759082794	-26.9541320800781	0.00191722682211548	0.00191722682211548	0.00613799272105098	-0.00327756232582033
1860	-1.1590873003006	0.124999612569809	-27.3437423706055	-0.000355493422830477	0.00256657530553639	0.000943203864153475	0.00581331877037883
1861	0.788958609104156	-0.52434903383255	-27.4086761474609	-0.00392691092565656	-0.00100484199356288	0.00191722682211548	-0.00457625929266214
1862	-0.509738683700562	0.124999612569809	-27.0190677642822	-0.00912170019000769	0.000943203864153475	-3.08191010844894e-05	-0.00782300252467394
1863	1.43830716609955	-0.52434903383255	-27.2788066864014	-0.00782300252467394	0.00808603875339031	-0.0120437685400248	0.00581331877037883
1864	0.788958609104156	-0.199674710631371	-26.9541320800781	0.0207483377307653	0.00776136433705688	-0.0110697457566857	0.00191722682211548
1865	2.08765578269958	-0.52434903383255	-26.694393157959	0.00646266713738441	0.00483929552137852	-0.0152905117720366	-0.000355493422830477
1866	0.788958609104156	-0.199674710631371	-27.0840015411377	-0.00197886489331722	0.00321592413820326	-0.017887907102704	-0.00360223650932312
1867	0.788958609104156	-0.849023342132568	-27.3437423706055	0.00678734155371785	0.000943203864153475	-0.0260047651827335	-0.00652430532500148
1868	-1.1590873003006	1.09902250766754	-26.8891983032227	0.0171769186854362	0.000618529506027699	-0.0221086721867323	0.00906006153672934
1869	-1.1590873003006	0.449673920869827	-26.8891983032227	0.00711201597005129	0.00581331877037883	-0.00847235135734081	0.00191722682211548
1870	-0.509738683700562	0.124999612569809	-26.9541320800781	-0.00782300252467394	-0.00100484199356288	0.0171769186854362	-3.08191010844894e-05
1871	0.139609962701797	-1.4983719587326	-26.8242626190186	0.0236704051494598	-0.0107450718060136	0.00711201597005129	0.0022419011220336
1872	0.788958609104156	-1.17369759082794	-27.1489372253418	0.0132808275520802	-0.00684897974133492	-0.0107450718060136	0.00386527273803949
1873	0.788958609104156	-1.17369759082794	-27.2788066864014	-0.00977104809135199	-0.00814767740666866	-0.00652430532500148	0.00516396993771195
1874	0.139609962701797	-0.199674710631371	-27.6034812927246	0.00191722682211548	-0.00522560812532902	-0.00652430532500148	0.00159255252219737
1875	-0.509738683700562	0.774348258972168	-27.5385456085205	0.000293855206109583	0.00126787810586393	0.00386527273803949	-0.000680167751852423
1876	0.139609962701797	0.449673920869827	-27.2788066864014	0.0136055024340749	-0.00295288790948689	0.00646266713738441	-0.00360223650932312
1877	-0.509738683700562	0.774348258972168	-27.4086761474609	-0.00295288790948689	-0.00197886489331722	0.0113327819854021	-0.0113944197073579
1878	-2.45778465270996	0.449673920869827	-26.6294574737549	-0.00555028254166245	-0.00360223650932312	0.0152288740500808	0.00418994715437293
1879	-0.509738683700562	-0.849023342132568	-26.5645236968994	0.00483929552137852	0.00613799272105098	0.0213976856321096	-0.00165419070981443
1880	-1.1590873003006	-0.199674710631371	-27.4086761474609	0.00581331877037883	0.0022419011220336	0.0132808275520802	-0.00360223650932312
1881	-1.1590873003006	-0.52434903383255	-27.2788066864014	-0.00977104809135199	-0.00100484199356288	0.00256657530553639	-0.00132951640989631
1882	-0.509738683700562	0.774348258972168	-27.0190677642822	0.00289124972186983	0.000943203864153475	-0.00587495695799589	0.00646266713738441
1883	0.139609962701797	0.449673920869827	-26.9541320800781	0.00256657530553639	-3.08191010844894e-05	-0.00490093370899558	0.00581331877037883
1884	0.139609962701797	-0.52434903383255	-27.2138710021973	-0.00327756232582033	0.00678734155371785	-0.00425158534198999	0.00516396993771195
1885	1.43830716609955	-1.17369759082794	-26.9541320800781	-0.0156151866540313	0.0022419011220336	-0.0104203969240189	0.00321592413820326
1886	1.43830716609955	0.449673920869827	-27.3437423706055	-0.0175632312893867	0.00678734155371785	-0.00684897974133492	-0.00652430532500148
1887	-0.509738683700562	0.124999612569809	-27.473611831665	0.0126314787194133	-0.00457625929266214	-0.0113944197073579	-0.00295288790948689
1888	-0.509738683700562	0.124999612569809	-27.6684150695801	0.00906006153672934	0.00548864435404539	0.000618529506027699	0.000293855206109583
1889	-0.509738683700562	1.09902250766754	-27.6684150695801	-0.00197886489331722	0.0100340843200684	-0.00749832857400179	0.00159255252219737
1890	0.788958609104156	-0.849023342132568	-27.3437423706055	0.00289124972186983	0.00646266713738441	0.00776136433705688	0.00386527273803949
1891	2.08765578269958	-0.52434903383255	-26.9541320800781	-0.00197886489331722	0.000293855206109583	0.00483929552137852	0.00386527273803949
1892	0.788958609104156	0.449673920869827	-27.2788066864014	-0.00847235135734081	-0.00522560812532902	0.00711201597005129	-0.00619963090866804
1893	-1.1590873003006	-1.17369759082794	-27.2138710021973	0.00191722682211548	-0.0126931173726916	-3.08191010844894e-05	0.000618529506027699
1894	2.08765578269958	-1.82304632663727	-27.2138710021973	0.0200989879667759	-0.00814767740666866	-0.00814767740666866	0.00256657530553639
1895	0.788958609104156	-1.17369759082794	-27.473611831665	0.0132808275520802	-0.00749832857400179	0.00159255252219737	0.00256657530553639
1896	0.139609962701797	-0.849023342132568	-26.8242626190186	0.00516396993771195	-0.00425158534198999	-0.000680167751852423	-0.00587495695799589
1897	-0.509738683700562	0.124999612569809	-26.8891983032227	-0.00782300252467394	-0.00165419070981443	-0.00360223650932312	-0.00197886489331722
1898	0.788958609104156	-0.52434903383255	-26.694393157959	0.0188002903014421	0.00386527273803949	-0.0113944197073579	0.00289124972186983
1899	1.43830716609955	-0.199674710631371	-26.8242626190186	0.000293855206109583	0.00711201597005129	-0.000355493422830477	0.000293855206109583
1900	-1.1590873003006	-0.52434903383255	-26.8242626190186	-0.00717365415766835	0.00354059832170606	-0.00197886489331722	-3.08191010844894e-05
1901	-2.45778465270996	0.774348258972168	-27.0190677642822	-0.0211346503347158	0.00354059832170606	-0.0100957229733467	-0.00230353930965066
1902	-1.1590873003006	0.124999612569809	-26.694393157959	-0.0146411629393697	-0.00490093370899558	-0.00879702530801296	0.00289124972186983
1903	0.139609962701797	0.124999612569809	-26.8242626190186	0.00776136433705688	-0.00814767740666866	-0.00814767740666866	0.00548864435404539
1904	-1.1590873003006	0.774348258972168	-26.694393157959	0.000618529506027699	0.0106834331527352	0.00646266713738441	0.00289124972186983
1905	-1.1590873003006	0.449673920869827	-26.8242626190186	0.0168522447347641	0.00516396993771195	0.0123068047687411	0.00256657530553639
1906	-1.1590873003006	0.124999612569809	-27.1489372253418	-0.000680167751852423	0.00516396993771195	0.01100810803473	-0.00230353930965066
1907	-0.509738683700562	0.449673920869827	-27.1489372253418	0.000618529506027699	0.000618529506027699	-0.00522560812532902	-0.00197886489331722
1908	1.43830716609955	-0.52434903383255	-27.1489372253418	0.00646266713738441	-0.00717365415766835	-0.00782300252467394	-0.00327756232582033
1909	0.139609962701797	-0.199674710631371	-27.0190677642822	0.00159255252219737	0.0158782228827477	-0.00522560812532902	0.00483929552137852
1910	1.43830716609955	-0.849023342132568	-27.1489372253418	0.013930176384747	-0.00197886489331722	-0.00619963090866804	0.00646266713738441
1911	-0.509738683700562	0.774348258972168	-27.2138710021973	0.0171769186854362	0.000943203864153475	-0.00555028254166245	-0.00360223650932312
1912	0.788958609104156	-0.849023342132568	-27.3437423706055	0.00289124972186983	-0.00684897974133492	-0.00295288790948689	0.00418994715437293
1913	-0.509738683700562	0.774348258972168	-27.473611831665	-0.00555028254166245	-0.00619963090866804	-0.00652430532500148	0.00581331877037883
1914	0.788958609104156	-1.17369759082794	-27.2138710021973	-0.000680167751852423	0.000293855206109583	-3.08191010844894e-05	0.00418994715437293
1915	0.788958609104156	-0.849023342132568	-27.2138710021973	0.0171769186854362	-0.00360223650932312	0.00548864435404539	-0.00555028254166245
1916	0.788958609104156	-1.82304632663727	-27.0190677642822	-0.00295288790948689	-0.00782300252467394	0.00418994715437293	-0.00165419070981443
1917	2.08765578269958	-1.82304632663727	-26.4346542358398	-0.0113944197073579	-0.00879702530801296	-0.00132951640989631	-0.00100484199356288
1918	0.139609962701797	-1.17369759082794	-26.8891983032227	-0.00327756232582033	0.000943203864153475	0.000618529506027699	0.000293855206109583
1919	-0.509738683700562	0.449673920869827	-27.5385456085205	-0.0182125810533762	0.00970941036939621	-0.00132951640989631	0.00581331877037883
1920	-1.1590873003006	1.09902250766754	-27.0190677642822	0.0162028968334198	-0.000355493422830477	0.000293855206109583	-0.00619963090866804
1921	0.788958609104156	-0.849023342132568	-26.694393157959	-0.00522560812532902	0.00289124972186983	-0.00587495695799589	0.000618529506027699
1922	-1.80843591690063	0.774348258972168	-27.3437423706055	0.00483929552137852	0.000943203864153475	-0.00879702530801296	-0.00165419070981443
1923	-1.1590873003006	-0.849023342132568	-26.8242626190186	-0.0026282137259841	0.00516396993771195	-0.0146411629393697	-0.000680167751852423
1924	-1.80843591690063	-0.52434903383255	-27.0190677642822	0.00516396993771195	0.00938473641872406	-0.00879702530801296	0.00483929552137852
1925	-0.509738683700562	0.124999612569809	-27.473611831665	-0.00295288790948689	0.00873538758605719	0.00483929552137852	0.00418994715437293
1926	0.139609962701797	-0.52434903383255	-27.3437423706055	-0.0156151866540313	0.000943203864153475	-0.00912170019000769	-0.00619963090866804
1927	0.788958609104156	-0.52434903383255	-27.2788066864014	-0.0136671401560307	0.00483929552137852	-0.00197886489331722	0.00354059832170606
1928	0.139609962701797	-0.199674710631371	-27.2788066864014	0.0158782228827477	-0.000355493422830477	-0.00684897974133492	0.00483929552137852
1929	-1.1590873003006	0.774348258972168	-27.2788066864014	0.0343846566975117	0.00516396993771195	-0.000355493422830477	0.00483929552137852
1930	-0.509738683700562	0.449673920869827	-27.2788066864014	0.00191722682211548	0.00191722682211548	0.00386527273803949	-0.00490093370899558
1931	0.139609962701797	1.09902250766754	-27.2788066864014	0.00289124972186983	-0.00132951640989631	-0.00652430532500148	-0.00327756232582033
1932	-0.509738683700562	-0.199674710631371	-27.4086761474609	0.00126787810586393	0.00418994715437293	-0.00555028254166245	0.00126787810586393
1933	1.43830716609955	-0.199674710631371	-26.9541320800781	-0.00587495695799589	-0.00717365415766835	-0.00782300252467394	0.00808603875339031
1934	-1.1590873003006	0.449673920869827	-26.7593269348145	0.000618529506027699	0.00159255252219737	0.00711201597005129	0.0022419011220336
1935	0.139609962701797	0.449673920869827	-27.4086761474609	0.0126314787194133	-3.08191010844894e-05	0.00289124972186983	-0.00555028254166245
1936	-0.509738683700562	0.124999612569809	-26.8891983032227	-0.0107450718060136	-0.00587495695799589	-0.00132951640989631	-0.00100484199356288
1937	0.139609962701797	-0.849023342132568	-27.3437423706055	-0.00782300252467394	-0.00912170019000769	-0.00555028254166245	-0.00782300252467394
1938	-0.509738683700562	-0.849023342132568	-27.6034812927246	0.0132808275520802	-0.00944637414067984	-0.00977104809135199	0.00354059832170606
1939	0.788958609104156	-0.52434903383255	-27.0840015411377	0.00711201597005129	-0.000355493422830477	-0.0126931173726916	-0.00100484199356288
1940	0.788958609104156	0.124999612569809	-27.0190677642822	0.0178262684494257	-0.00100484199356288	-0.0100957229733467	-0.00197886489331722
1941	1.43830716609955	-0.849023342132568	-26.694393157959	-0.00555028254166245	0.000618529506027699	-0.0162645354866982	-0.00555028254166245
1942	-1.1590873003006	1.4236968755722	-26.694393157959	0.000943203864153475	-0.000355493422830477	-0.00100484199356288	-0.00782300252467394
1943	-1.80843591690063	0.449673920869827	-26.9541320800781	-0.000355493422830477	0.000943203864153475	0.000293855206109583	0.00191722682211548
1944	-1.1590873003006	-0.52434903383255	-26.7593269348145	0.00841071270406246	0.00646266713738441	0.00678734155371785	0.00548864435404539
1945	-2.45778465270996	-0.199674710631371	-26.8242626190186	-0.00490093370899558	0.00938473641872406	0.00873538758605719	0.00483929552137852
1946	-1.1590873003006	-0.52434903383255	-26.7593269348145	-0.00587495695799589	0.000943203864153475	0.00191722682211548	-0.00197886489331722
1947	0.139609962701797	-0.849023342132568	-26.6294574737549	-0.0198359526693821	-3.08191010844894e-05	0.0103587592020631	-0.00749832857400179
1948	-0.509738683700562	1.09902250766754	-26.8891983032227	-0.0026282137259841	-0.00879702530801296	0.00289124972186983	-0.00619963090866804
1949	0.139609962701797	0.774348258972168	-26.694393157959	0.0116574559360743	0.00808603875339031	0.00256657530553639	0.00613799272105098
1950	1.43830716609955	-0.199674710631371	-26.7593269348145	0.0136055024340749	0.0116574559360743	-0.00587495695799589	-0.00100484199356288
1951	0.139609962701797	-0.199674710631371	-27.0840015411377	0.020423661917448	0.00321592413820326	0.00386527273803949	0.000618529506027699
1952	-1.1590873003006	1.09902250766754	-27.2138710021973	-0.00717365415766835	0.000943203864153475	-0.00522560812532902	-0.00684897974133492
1953	0.788958609104156	-0.52434903383255	-27.473611831665	-0.00360223650932312	0.000618529506027699	-0.000680167751852423	-0.00197886489331722
1954	1.43830716609955	0.449673920869827	-27.6034812927246	0.0100340843200684	0.00126787810586393	-0.017887907102704	-0.00230353930965066
1955	-0.509738683700562	0.449673920869827	-27.2138710021973	0.00548864435404539	0.000618529506027699	-0.00652430532500148	-0.00555028254166245
1956	-0.509738683700562	0.774348258972168	-27.3437423706055	0.0220470335334539	-0.00165419070981443	-0.0130177913233638	-0.00360223650932312
1957	0.139609962701797	0.449673920869827	-27.473611831665	0.0136055024340749	-0.0104203969240189	-0.00295288790948689	-0.000355493422830477
1958	-1.1590873003006	0.449673920869827	-27.6684150695801	0.00159255252219737	0.000293855206109583	-0.00327756232582033	-0.00230353930965066
1959	0.788958609104156	-0.849023342132568	-27.4086761474609	0.0149041991680861	-0.00132951640989631	-0.00457625929266214	-0.00100484199356288
1960	1.43830716609955	-1.17369759082794	-27.1489372253418	0.00711201597005129	-0.00457625929266214	0.0116574559360743	-0.00425158534198999
1961	-1.1590873003006	-0.199674710631371	-26.6294574737549	0.0100340843200684	-0.00912170019000769	0.00159255252219737	0.00711201597005129
1962	1.43830716609955	-0.849023342132568	-26.8891983032227	-0.000680167751852423	-0.00425158534198999	0.0103587592020631	-0.00619963090866804
1963	1.43830716609955	-0.849023342132568	-26.694393157959	-0.00295288790948689	0.00418994715437293	0.000618529506027699	0.00354059832170606
1964	0.788958609104156	-1.4983719587326	-26.9541320800781	0.01847561635077	0.00386527273803949	-0.00749832857400179	0.00678734155371785
1965	0.139609962701797	-0.52434903383255	-27.0190677642822	0.000618529506027699	0.00191722682211548	0.00646266713738441	-0.00132951640989631
1966	0.139609962701797	-0.849023342132568	-26.694393157959	-0.00944637414067984	-0.00100484199356288	0.000943203864153475	0.00354059832170606
1967	-1.1590873003006	-0.199674710631371	-27.2138710021973	-0.00652430532500148	0.00548864435404539	-0.00717365415766835	-0.00977104809135199
1968	-2.45778465270996	0.124999612569809	-27.0840015411377	0.0100340843200684	-0.0026282137259841	-0.0107450718060136	0.00808603875339031
1969	-1.1590873003006	-0.199674710631371	-27.473611831665	-0.00490093370899558	0.00743668992072344	-0.0110697457566857	-0.00749832857400179
1970	-0.509738683700562	-0.52434903383255	-27.0190677642822	-0.00327756232582033	0.00938473641872406	-0.0126931173726916	-0.00457625929266214
1971	-0.509738683700562	0.449673920869827	-26.8891983032227	0.00321592413820326	-0.000680167751852423	-0.0123684434220195	-0.000355493422830477
1972	1.43830716609955	-0.849023342132568	-26.6294574737549	-0.0123684434220195	0.00581331877037883	-0.00749832857400179	0.00256657530553639
1973	0.139609962701797	0.124999612569809	-26.8891983032227	0.0230210572481155	0.000293855206109583	0.012956153601408	0.00289124972186983
1974	-0.509738683700562	-0.52434903383255	-27.2788066864014	-0.00879702530801296	0.00289124972186983	0.0191249661147594	0.00906006153672934
1975	1.43830716609955	-0.52434903383255	-27.2138710021973	0.0168522447347641	0.00386527273803949	0.0162028968334198	-3.08191010844894e-05
1976	1.43830716609955	-0.199674710631371	-27.473611831665	-0.000355493422830477	0.00516396993771195	0.00581331877037883	-0.00555028254166245
1977	1.43830716609955	-0.199674710631371	-27.3437423706055	-0.00814767740666866	-0.00360223650932312	-0.00814767740666866	-0.000355493422830477
1978	-0.509738683700562	-0.199674710631371	-27.2138710021973	0.00451462110504508	-0.00360223650932312	0.00483929552137852	0.000618529506027699
1979	0.139609962701797	0.124999612569809	-27.3437423706055	0.00256657530553639	0.00613799272105098	-0.00749832857400179	0.00808603875339031
1980	-0.509738683700562	-0.199674710631371	-27.1489372253418	-0.000355493422830477	-3.08191010844894e-05	0.00321592413820326	-0.00652430532500148
1981	-1.1590873003006	0.124999612569809	-27.0190677642822	0.000293855206109583	-0.00749832857400179	0.00191722682211548	-0.000355493422830477
1982	1.43830716609955	-1.4983719587326	-26.694393157959	0.011982130818069	-0.00814767740666866	-0.00295288790948689	-3.08191010844894e-05
1983	0.788958609104156	-1.17369759082794	-27.0190677642822	-0.0156151866540313	-0.00490093370899558	-0.000355493422830477	0.00906006153672934
1984	-0.509738683700562	-1.17369759082794	-27.0190677642822	0.00678734155371785	0.0022419011220336	0.000618529506027699	0.000943203864153475
1985	0.139609962701797	-0.52434903383255	-26.9541320800781	0.0149041991680861	0.0022419011220336	0.00418994715437293	-0.00197886489331722
1986	0.788958609104156	0.124999612569809	-26.694393157959	0.00581331877037883	0.00418994715437293	-0.00522560812532902	-0.00717365415766835
1987	-1.1590873003006	0.774348258972168	-26.6294574737549	-0.00749832857400179	-0.00230353930965066	-0.00360223650932312	0.00321592413820326
1988	-1.1590873003006	0.449673920869827	-26.7593269348145	0.0200989879667759	0.00873538758605719	-0.0146411629393697	-0.000355493422830477
1989	0.139609962701797	-0.52434903383255	-27.3437423706055	-0.00327756232582033	0.00646266713738441	-0.0100957229733467	0.00581331877037883
1990	-2.45778465270996	0.124999612569809	-27.473611831665	0.00191722682211548	0.00970941036939621	-0.00197886489331722	-0.00392691092565656
1991	-3.75648188591003	0.124999612569809	-27.473611831665	0.00841071270406246	-0.000680167751852423	-0.00132951640989631	0.00386527273803949
1992	-0.509738683700562	-0.199674710631371	-26.9541320800781	-0.0204853005707264	-0.0026282137259841	-0.00425158534198999	0.00321592413820326
1993	0.788958609104156	0.124999612569809	-27.2138710021973	-0.00555028254166245	0.000618529506027699	0.0155535480007529	0.000293855206109583
1994	-1.80843591690063	0.774348258972168	-27.1489372253418	0.00808603875339031	0.00256657530553639	0.01100810803473	0.00289124972186983
1995	-0.509738683700562	0.774348258972168	-27.3437423706055	0.00970941036939621	0.00938473641872406	0.011982130818069	0.000293855206109583
1996	-1.1590873003006	1.09902250766754	-27.6684150695801	0.0106834331527352	-0.00327756232582033	-0.00425158534198999	-0.00197886489331722
1997	-0.509738683700562	0.774348258972168	-27.473611831665	0.00418994715437293	-0.00327756232582033	-0.00165419070981443	-0.00327756232582033
1998	-1.1590873003006	0.774348258972168	-27.5385456085205	0.00873538758605719	0.00321592413820326	0.00256657530553639	-0.00230353930965066
1999	1.43830716609955	-0.52434903383255	-27.2138710021973	0.0158782228827477	-0.00749832857400179	-0.0143164889886975	-0.00132951640989631
2000	0.139609962701797	0.774348258972168	-27.473611831665	0.00191722682211548	0.00970941036939621	0.00289124972186983	-0.00490093370899558
[truncated: 7,220 more rows]
