# Supplementary material for: Precise instruction and consideration of the vertical and horizontal force component increases validity and reliability of the 90:20 Isometric Posterior Chain Test
Source: PLoS One. 2024 Oct 28;19(10):e0312843. doi: 10.1371/journal.pone.0312843 (PMC11515970; doi:10.1371/journal.pone.0312843)
Supplement: S1 File — (ZIP) [file pone.0312843.s001.zip › S1_Raw_Data/M1_P06_iso_3.csv]

1	-3.10713315010071	0.124999612569809	-25.5255661010742	-0.0130177913233638	0.00386527273803949	-0.00717365415766835	-0.00457625929266214
2	-1.1590873003006	0.774348258972168	-25.4606304168701	-0.0195112787187099	0.00678734155371785	0.00451462110504508	-0.00457625929266214
3	1.43830716609955	-0.849023342132568	-25.7203693389893	-0.00749832857400179	0.00321592413820326	0.00354059832170606	0.00451462110504508
4	0.139609962701797	0.124999612569809	-25.5904998779297	0.00906006153672934	0.00873538758605719	-0.00457625929266214	0.000618529506027699
5	-0.509738683700562	0.774348258972168	-25.3307609558105	-0.00392691092565656	-0.00295288790948689	-0.000680167751852423	0.00289124972186983
6	-0.509738683700562	0.124999612569809	-25.1359558105469	-0.0026282137259841	0.00159255252219737	0.0022419011220336	-0.00327756232582033
7	-1.1590873003006	0.774348258972168	-25.3307609558105	0.00548864435404539	0.00289124972186983	-0.00392691092565656	0.00451462110504508
8	0.139609962701797	0.449673920869827	-24.9411506652832	0.0252937767654657	-0.00100484199356288	0.00321592413820326	0.00581331877037883
9	0.788958609104156	0.449673920869827	-24.8762168884277	-0.00619963090866804	0.00906006153672934	0.00289124972186983	0.00581331877037883
10	2.08765578269958	-0.52434903383255	-25.0060863494873	0.0252937767654657	0.00711201597005129	0.0022419011220336	-0.000680167751852423
11	0.139609962701797	1.09902250766754	-24.5515422821045	0.0149041991680861	-0.0026282137259841	-0.0156151866540313	-3.08191010844894e-05
12	2.08765578269958	-0.199674710631371	-24.4216728210449	0.0207483377307653	0.00711201597005129	-0.00457625929266214	-0.00327756232582033
13	0.139609962701797	0.774348258972168	-24.1619338989258	-0.0026282137259841	0.00548864435404539	0.00256657530553639	-0.00132951640989631
14	0.788958609104156	-0.52434903383255	-23.8372592926025	-0.00230353930965066	0.00321592413820326	-0.00457625929266214	-0.000355493422830477
15	0.139609962701797	0.449673920869827	-24.5515422821045	0.0272418223321438	-0.00295288790948689	-0.000355493422830477	-0.00230353930965066
16	-0.509738683700562	-0.199674710631371	-24.6164779663086	-0.00295288790948689	-0.00295288790948689	0.00191722682211548	-0.00619963090866804
17	-0.509738683700562	-0.52434903383255	-24.7463474273682	0.000943203864153475	-0.00814767740666866	0.00841071270406246	-0.00457625929266214
18	-1.1590873003006	-0.849023342132568	-24.4866065979004	-0.0104203969240189	-0.00944637414067984	-3.08191010844894e-05	0.00126787810586393
19	2.08765578269958	-1.82304632663727	-24.2918033599854	0.0100340843200684	-0.00717365415766835	-0.00912170019000769	-3.08191010844894e-05
20	0.788958609104156	-0.849023342132568	-24.6164779663086	-0.00100484199356288	-0.00100484199356288	-0.00847235135734081	-0.00165419070981443
21	0.788958609104156	0.124999612569809	-25.3307609558105	-0.00782300252467394	0.00126787810586393	-0.017887907102704	-0.00490093370899558
22	1.43830716609955	-0.199674710631371	-25.4606304168701	0.00613799272105098	-0.000355493422830477	-0.00879702530801296	-0.00100484199356288
23	-1.1590873003006	0.449673920869827	-25.5255661010742	0.0103587592020631	-0.00749832857400179	-0.0191866029053926	0.00289124972186983
24	-0.509738683700562	-0.52434903383255	-25.200891494751	-0.00360223650932312	0.00256657530553639	-0.0188619289547205	0.000943203864153475
25	0.139609962701797	-0.199674710631371	-24.8762168884277	-0.00717365415766835	-0.00132951640989631	0.00841071270406246	0.00386527273803949
26	-1.80843591690063	0.449673920869827	-25.2658252716064	-0.00425158534198999	0.000618529506027699	0.0236704051494598	-0.00555028254166245
27	-1.80843591690063	1.09902250766754	-25.6554355621338	0.011982130818069	-0.000680167751852423	0.00613799272105098	0.00646266713738441
28	0.139609962701797	-0.199674710631371	-26.0450439453125	0.00516396993771195	-0.00490093370899558	0.01100810803473	0.00483929552137852
29	0.788958609104156	-0.52434903383255	-25.6554355621338	-0.0123684434220195	-0.00132951640989631	-0.00684897974133492	0.00483929552137852
30	-0.509738683700562	-0.849023342132568	-25.5904998779297	-0.00360223650932312	-0.00230353930965066	0.00646266713738441	0.00354059832170606
31	-0.509738683700562	0.449673920869827	-25.395694732666	-0.00652430532500148	0.00451462110504508	-0.00295288790948689	0.00126787810586393
32	2.73700451850891	-0.849023342132568	-25.0060863494873	-0.0117190945893526	0.00191722682211548	-0.017887907102704	0.00126787810586393
33	-0.509738683700562	1.09902250766754	-25.5904998779297	0.00906006153672934	0.000943203864153475	-0.0123684434220195	-0.00230353930965066
34	1.43830716609955	-0.849023342132568	-25.4606304168701	-0.00814767740666866	0.00159255252219737	-0.0240567177534103	-0.000355493422830477
35	1.43830716609955	-0.199674710631371	-25.395694732666	-0.00392691092565656	0.00483929552137852	0.00938473641872406	-0.00490093370899558
36	0.788958609104156	0.124999612569809	-25.0710220336914	0.00808603875339031	-0.00490093370899558	0.00386527273803949	-0.00165419070981443
37	-1.80843591690063	0.124999612569809	-25.1359558105469	0.00808603875339031	0.00678734155371785	-0.000355493422830477	-0.00197886489331722
38	0.788958609104156	-0.199674710631371	-24.8112812042236	0.0022419011220336	-0.00132951640989631	-0.00392691092565656	0.0116574559360743
39	2.08765578269958	-0.52434903383255	-24.6814117431641	0.0022419011220336	0.00483929552137852	-0.00522560812532902	-0.00132951640989631
40	1.43830716609955	-0.52434903383255	-25.0710220336914	0.000293855206109583	0.00126787810586393	-0.00100484199356288	0.00776136433705688
41	1.43830716609955	-2.14772057533264	-25.0710220336914	-0.00165419070981443	-0.00717365415766835	-0.00782300252467394	-0.00132951640989631
42	1.43830716609955	-2.4723949432373	-25.0060863494873	-0.00944637414067984	-0.00425158534198999	-0.00977104809135199	0.0022419011220336
43	0.788958609104156	-0.52434903383255	-25.200891494751	0.0171769186854362	-0.0100957229733467	-0.0113944197073579	0.00126787810586393
44	-0.509738683700562	-0.199674710631371	-25.0060863494873	-0.0026282137259841	0.000618529506027699	0.0022419011220336	-0.000355493422830477
45	2.08765578269958	-0.849023342132568	-24.6814117431641	0.00873538758605719	-3.08191010844894e-05	-0.000355493422830477	-0.00717365415766835
46	1.43830716609955	-0.199674710631371	-24.9411506652832	0.0100340843200684	0.00906006153672934	-3.08191010844894e-05	-0.0104203969240189
47	1.43830716609955	-0.52434903383255	-24.8762168884277	-0.0201606266200542	0.00386527273803949	-0.00295288790948689	-0.00522560812532902
48	0.139609962701797	0.124999612569809	-25.200891494751	0.0175015944987535	-0.00165419070981443	0.000618529506027699	0.00126787810586393
49	-1.80843591690063	0.449673920869827	-25.0060863494873	-0.00295288790948689	0.00289124972186983	0.00548864435404539	-0.00197886489331722
50	-1.80843591690063	0.449673920869827	-25.2658252716064	-0.00425158534198999	0.00321592413820326	0.00483929552137852	0.000943203864153475
51	-1.80843591690063	-0.52434903383255	-24.8112812042236	-0.0201606266200542	0.00451462110504508	0.00873538758605719	0.00776136433705688
52	0.139609962701797	-0.52434903383255	-25.3307609558105	-0.00197886489331722	-0.000680167751852423	0.00808603875339031	-0.00197886489331722
53	-0.509738683700562	0.774348258972168	-26.0450439453125	-0.00457625929266214	-0.00132951640989631	0.000293855206109583	0.00386527273803949
54	0.139609962701797	0.124999612569809	-25.7203693389893	-0.00457625929266214	-0.00327756232582033	-0.00165419070981443	0.00646266713738441
55	0.788958609104156	0.124999612569809	-25.6554355621338	0.0265924744307995	0.000293855206109583	0.00386527273803949	-0.00132951640989631
56	2.08765578269958	-0.849023342132568	-25.4606304168701	-0.00717365415766835	0.00581331877037883	-0.0136671401560307	0.000943203864153475
57	1.43830716609955	-0.199674710631371	-25.4606304168701	-0.00327756232582033	0.00386527273803949	-0.0133424662053585	-0.00587495695799589
58	1.43830716609955	-0.52434903383255	-25.2658252716064	-0.00522560812532902	0.00646266713738441	-0.0126931173726916	-0.000355493422830477
59	2.08765578269958	-0.199674710631371	-25.395694732666	0.00646266713738441	0.0022419011220336	-0.00912170019000769	-3.08191010844894e-05
60	-1.1590873003006	-0.199674710631371	-25.6554355621338	0.000943203864153475	0.00451462110504508	0.00678734155371785	-0.00132951640989631
61	2.73700451850891	-0.52434903383255	-25.5904998779297	0.0022419011220336	0.000293855206109583	-0.00749832857400179	-0.00197886489331722
62	-1.1590873003006	0.774348258972168	-25.200891494751	0.0162028968334198	0.00483929552137852	-3.08191010844894e-05	-0.00814767740666866
63	2.08765578269958	-0.52434903383255	-24.9411506652832	-0.00360223650932312	0.000943203864153475	-0.0026282137259841	0.00581331877037883
64	-0.509738683700562	1.09902250766754	-25.4606304168701	0.011982130818069	-0.000355493422830477	0.0022419011220336	0.000293855206109583
65	0.139609962701797	0.449673920869827	-25.395694732666	0.00191722682211548	0.00126787810586393	0.00906006153672934	-0.00977104809135199
66	0.788958609104156	0.124999612569809	-25.200891494751	-0.0026282137259841	0.00483929552137852	0.00289124972186983	0.00321592413820326
67	-1.1590873003006	-0.52434903383255	-24.7463474273682	-0.00782300252467394	-3.08191010844894e-05	-0.00977104809135199	-0.00327756232582033
68	-0.509738683700562	0.124999612569809	-25.200891494751	0.01100810803473	-0.00814767740666866	-0.00295288790948689	0.000943203864153475
69	0.139609962701797	-0.849023342132568	-24.7463474273682	0.00743668992072344	-0.00847235135734081	-0.000680167751852423	0.00386527273803949
70	0.788958609104156	-1.4983719587326	-25.0060863494873	0.00126787810586393	0.00159255252219737	-0.00522560812532902	0.000293855206109583
71	1.43830716609955	-1.17369759082794	-24.8762168884277	-0.00132951640989631	0.00126787810586393	-0.00879702530801296	0.000293855206109583
72	0.788958609104156	0.124999612569809	-25.0060863494873	-0.00425158534198999	-0.00295288790948689	-0.00684897974133492	-0.00230353930965066
73	1.43830716609955	-0.199674710631371	-24.4216728210449	-0.0136671401560307	0.000943203864153475	-0.00392691092565656	0.00354059832170606
74	0.139609962701797	0.449673920869827	-25.0060863494873	0.00321592413820326	0.00646266713738441	-0.0117190945893526	0.00191722682211548
75	0.139609962701797	0.124999612569809	-24.1619338989258	0.0113327819854021	0.00711201597005129	0.00581331877037883	-0.000355493422830477
76	2.08765578269958	-0.849023342132568	-24.3567371368408	-0.0146411629393697	0.00159255252219737	0.00321592413820326	0.00126787810586393
77	-0.509738683700562	0.449673920869827	-24.5515422821045	-0.0123684434220195	0.00321592413820326	0.000943203864153475	-0.00295288790948689
78	-0.509738683700562	-0.52434903383255	-24.9411506652832	-0.0104203969240189	0.00743668992072344	-0.00425158534198999	-0.000355493422830477
79	-2.45778465270996	-0.199674710631371	-25.200891494751	-0.00295288790948689	0.00159255252219737	-0.00165419070981443	0.00841071270406246
80	-1.1590873003006	0.774348258972168	-25.4606304168701	-0.0169138833880424	0.000293855206109583	-0.00392691092565656	0.000618529506027699
81	-1.1590873003006	-0.199674710631371	-25.0060863494873	0.00126787810586393	0.000293855206109583	0.00126787810586393	-0.00197886489331722
82	-0.509738683700562	0.774348258972168	-25.200891494751	0.0123068047687411	0.00191722682211548	-0.00490093370899558	0.000618529506027699
83	2.08765578269958	-0.199674710631371	-25.395694732666	0.0194496400654316	-0.00100484199356288	-0.000680167751852423	0.00483929552137852
84	0.788958609104156	-0.199674710631371	-25.4606304168701	-0.00749832857400179	0.00159255252219737	-0.00879702530801296	0.00483929552137852
85	0.139609962701797	0.774348258972168	-25.6554355621338	-0.00295288790948689	0.00386527273803949	-0.0110697457566857	0.00321592413820326
86	-0.509738683700562	1.09902250766754	-25.2658252716064	0.00191722682211548	0.00743668992072344	-0.00230353930965066	-0.00165419070981443
87	-0.509738683700562	0.449673920869827	-24.7463474273682	0.00678734155371785	0.00548864435404539	-0.00652430532500148	0.00711201597005129
88	0.139609962701797	0.449673920869827	-25.0710220336914	0.00678734155371785	0.000618529506027699	0.00678734155371785	-0.00717365415766835
89	0.788958609104156	-0.52434903383255	-25.395694732666	-0.00522560812532902	0.0022419011220336	-0.0146411629393697	-3.08191010844894e-05
90	0.139609962701797	-0.199674710631371	-25.3307609558105	-0.000680167751852423	0.0116574559360743	-0.0185372550040483	0.000293855206109583
91	1.43830716609955	-0.52434903383255	-25.1359558105469	0.0126314787194133	0.000618529506027699	-0.0357449948787689	-0.00100484199356288
92	1.43830716609955	0.124999612569809	-25.0710220336914	0.00321592413820326	-0.00132951640989631	-0.0471085943281651	0.00126787810586393
93	0.788958609104156	-0.199674710631371	-24.9411506652832	0.00873538758605719	0.00354059832170606	-0.0471085943281651	0.00191722682211548
94	0.139609962701797	-0.199674710631371	-24.8762168884277	-0.000355493422830477	-0.00587495695799589	-0.0568488240242004	0.00256657530553639
95	0.139609962701797	0.124999612569809	-25.1359558105469	-0.00425158534198999	0.00256657530553639	-0.0581475235521793	-0.00457625929266214
96	2.08765578269958	-1.4983719587326	-24.9411506652832	0.0100340843200684	-0.00522560812532902	-0.0386670641601086	-0.00587495695799589
97	1.43830716609955	-1.82304632663727	-24.9411506652832	0.00548864435404539	-0.0110697457566857	0.00354059832170606	-0.00490093370899558
98	0.139609962701797	-1.17369759082794	-24.8112812042236	0.000293855206109583	-0.00132951640989631	0.0392547734081745	-0.000680167751852423
99	-0.509738683700562	-0.199674710631371	-25.0060863494873	-0.00684897974133492	-0.00197886489331722	0.0308132413774729	0.0022419011220336
100	-0.509738683700562	0.449673920869827	-24.8112812042236	0.0162028968334198	0.000618529506027699	0.0600339286029339	-0.00100484199356288
101	0.788958609104156	0.449673920869827	-24.9411506652832	-0.0117190945893526	-0.00197886489331722	0.0405534692108631	-0.00295288790948689
102	-1.1590873003006	0.449673920869827	-25.200891494751	0.01100810803473	0.00386527273803949	0.0132808275520802	-0.00165419070981443
103	-1.1590873003006	0.124999612569809	-24.9411506652832	-0.0169138833880424	-0.00327756232582033	0.00743668992072344	0.00418994715437293
104	-1.80843591690063	0.124999612569809	-24.9411506652832	-0.00879702530801296	-0.00425158534198999	-0.0152905117720366	0.00256657530553639
105	-1.1590873003006	-0.199674710631371	-24.5515422821045	-0.0117190945893526	0.00841071270406246	-0.0204853005707264	0.00126787810586393
106	-3.10713315010071	1.4236968755722	-24.4866065979004	-0.0146411629393697	0.00646266713738441	-0.0308748781681061	-0.00619963090866804
107	-1.1590873003006	0.449673920869827	-24.2918033599854	0.00581331877037883	0.00483929552137852	-0.00295288790948689	-0.00587495695799589
108	0.139609962701797	-0.199674710631371	-24.7463474273682	-0.0117190945893526	-0.0026282137259841	0.0457482598721981	0.0103587592020631
109	0.788958609104156	-0.199674710631371	-24.5515422821045	0.00289124972186983	-0.000680167751852423	0.069124810397625	0.000943203864153475
110	1.43830716609955	-0.52434903383255	-24.3567371368408	0.0162028968334198	0.0022419011220336	0.012956153601408	-0.00392691092565656
111	0.139609962701797	-0.849023342132568	-24.4216728210449	0.00841071270406246	-0.00652430532500148	0.00613799272105098	0.00159255252219737
112	0.139609962701797	0.124999612569809	-24.7463474273682	-0.00100484199356288	0.00289124972186983	0.0100340843200684	-0.00100484199356288
113	1.43830716609955	-0.199674710631371	-24.2918033599854	0.0132808275520802	0.00191722682211548	0.0142548503354192	0.000943203864153475
114	2.08765578269958	0.774348258972168	-24.8762168884277	0.011982130818069	-0.00392691092565656	0.00906006153672934	0.00321592413820326
115	0.139609962701797	1.09902250766754	-24.8762168884277	-0.00684897974133492	0.00256657530553639	0.0123068047687411	0.000943203864153475
116	0.139609962701797	0.124999612569809	-24.5515422821045	-0.0188619289547205	0.00776136433705688	0.00418994715437293	0.00191722682211548
117	0.139609962701797	-0.52434903383255	-24.3567371368408	0.0136055024340749	0.00354059832170606	0.00516396993771195	-0.00392691092565656
118	-0.509738683700562	-0.52434903383255	-24.0969982147217	-0.00619963090866804	0.000943203864153475	-0.00100484199356288	0.00451462110504508
119	-1.1590873003006	0.124999612569809	-24.2268676757813	0.0149041991680861	0.000943203864153475	0.00548864435404539	-0.000680167751852423
120	-0.509738683700562	0.449673920869827	-24.5515422821045	-0.0146411629393697	0.000293855206109583	0.000618529506027699	0.00516396993771195
121	-0.509738683700562	-0.52434903383255	-24.7463474273682	0.00516396993771195	-0.00652430532500148	-0.00749832857400179	-0.00360223650932312
122	1.43830716609955	-1.4983719587326	-24.4866065979004	-0.00684897974133492	-0.0026282137259841	-0.00360223650932312	-0.00457625929266214
123	0.788958609104156	-0.849023342132568	-24.6814117431641	0.00516396993771195	-0.00814767740666866	-0.00392691092565656	0.0022419011220336
124	0.788958609104156	-1.17369759082794	-24.4216728210449	0.000618529506027699	0.000293855206109583	-0.00100484199356288	0.00159255252219737
125	2.73700451850891	-0.849023342132568	-24.1619338989258	-0.0139918150380254	0.00938473641872406	0.00256657530553639	0.00256657530553639
126	0.788958609104156	-0.199674710631371	-24.3567371368408	0.0106834331527352	0.00126787810586393	0.00256657530553639	-0.00230353930965066
127	0.788958609104156	-0.199674710631371	-24.2268676757813	-0.00327756232582033	0.00451462110504508	-0.0156151866540313	0.00256657530553639
128	-0.509738683700562	0.124999612569809	-24.2268676757813	-0.00879702530801296	0.00418994715437293	-0.017887907102704	0.00126787810586393
129	-2.45778465270996	0.449673920869827	-24.2268676757813	-0.0107450718060136	0.00646266713738441	-0.00879702530801296	0.0103587592020631
130	-2.45778465270996	0.449673920869827	-24.3567371368408	-0.00717365415766835	0.0022419011220336	-0.000355493422830477	-0.00132951640989631
131	-2.45778465270996	0.449673920869827	-24.2268676757813	0.000618529506027699	0.00418994715437293	-3.08191010844894e-05	0.00321592413820326
132	-1.1590873003006	0.774348258972168	-24.4216728210449	-0.00197886489331722	0.000943203864153475	0.011982130818069	-0.00100484199356288
133	-0.509738683700562	0.124999612569809	-24.4866065979004	0.0155535480007529	0.00873538758605719	0.00743668992072344	0.00516396993771195
134	2.73700451850891	-0.199674710631371	-24.4866065979004	-0.00132951640989631	-0.00100484199356288	0.00256657530553639	0.00678734155371785
135	-0.509738683700562	0.774348258972168	-24.7463474273682	-3.08191010844894e-05	0.00646266713738441	-0.00977104809135199	0.00256657530553639
136	1.43830716609955	0.449673920869827	-24.6164779663086	-0.00879702530801296	0.00191722682211548	-0.00587495695799589	-0.00295288790948689
137	-0.509738683700562	1.09902250766754	-24.6814117431641	0.00711201597005129	0.000293855206109583	-0.0100957229733467	0.00126787810586393
138	0.788958609104156	0.124999612569809	-24.5515422821045	0.0142548503354192	-0.00717365415766835	-0.00327756232582033	0.00256657530553639
139	-1.1590873003006	1.09902250766754	-24.6164779663086	0.00938473641872406	0.000618529506027699	0.000618529506027699	-0.00425158534198999
140	0.139609962701797	-0.52434903383255	-24.6814117431641	-0.0110697457566857	0.00678734155371785	-0.00360223650932312	0.00711201597005129
141	0.139609962701797	0.449673920869827	-24.6814117431641	-3.08191010844894e-05	-0.00327756232582033	-0.00197886489331722	-3.08191010844894e-05
142	0.788958609104156	-0.52434903383255	-24.2918033599854	0.00483929552137852	-0.00165419070981443	-0.00814767740666866	-0.00197886489331722
143	-0.509738683700562	-0.199674710631371	-24.4866065979004	0.0100340843200684	0.000293855206109583	-0.00814767740666866	-3.08191010844894e-05
144	-0.509738683700562	-0.199674710631371	-24.0320625305176	-0.00295288790948689	0.00451462110504508	-0.00555028254166245	-3.08191010844894e-05
145	1.43830716609955	-1.4983719587326	-24.7463474273682	0.00126787810586393	-0.00197886489331722	-0.00490093370899558	0.0103587592020631
146	1.43830716609955	-1.4983719587326	-25.0060863494873	-3.08191010844894e-05	-0.00879702530801296	-0.00684897974133492	0.00289124972186983
147	2.08765578269958	-1.82304632663727	-24.4216728210449	-0.00327756232582033	-0.00587495695799589	-0.00490093370899558	-0.0026282137259841
148	1.43830716609955	-0.849023342132568	-24.4866065979004	0.0145795252174139	-0.00360223650932312	-0.0026282137259841	0.0022419011220336
149	-0.509738683700562	0.449673920869827	-25.0060863494873	0.000293855206109583	-0.00425158534198999	-0.021459324285388	-0.00587495695799589
150	-0.509738683700562	0.449673920869827	-24.9411506652832	0.00906006153672934	0.00581331877037883	-0.0221086721867323	0.00321592413820326
151	-0.509738683700562	0.449673920869827	-24.8762168884277	0.00289124972186983	0.00126787810586393	-0.0256800893694162	-0.00684897974133492
152	0.788958609104156	-0.199674710631371	-25.2658252716064	-0.00425158534198999	-0.00392691092565656	-0.0188619289547205	-3.08191010844894e-05
153	-1.80843591690063	0.774348258972168	-25.1359558105469	-0.00782300252467394	0.00289124972186983	-0.00132951640989631	0.00776136433705688
154	0.788958609104156	-0.199674710631371	-24.4866065979004	-0.00847235135734081	0.000618529506027699	0.012956153601408	-0.000680167751852423
155	-3.10713315010071	0.774348258972168	-25.200891494751	-0.00619963090866804	0.00483929552137852	0.000943203864153475	-0.00197886489331722
156	-1.1590873003006	0.449673920869827	-25.0060863494873	0.00418994715437293	0.000618529506027699	0.0136055024340749	-0.00360223650932312
157	-2.45778465270996	1.09902250766754	-24.1619338989258	0.00321592413820326	-0.00360223650932312	0.0113327819854021	0.000293855206109583
158	0.139609962701797	0.124999612569809	-25.200891494751	-0.00977104809135199	-0.00295288790948689	0.0194496400654316	0.00483929552137852
159	0.139609962701797	1.4236968755722	-25.3307609558105	0.000943203864153475	0.00386527273803949	0.0142548503354192	0.00516396993771195
160	2.08765578269958	-0.199674710631371	-25.0710220336914	0.00776136433705688	0.000293855206109583	0.0155535480007529	-0.00230353930965066
161	1.43830716609955	0.124999612569809	-25.200891494751	0.00516396993771195	0.00126787810586393	0.00841071270406246	-0.00749832857400179
162	1.43830716609955	-0.52434903383255	-24.8112812042236	0.0171769186854362	0.00159255252219737	-0.00360223650932312	-0.00587495695799589
163	0.788958609104156	0.124999612569809	-25.1359558105469	-0.0243813935667276	0.00256657530553639	-0.00490093370899558	-0.00230353930965066
164	-1.1590873003006	0.774348258972168	-25.395694732666	0.00711201597005129	0.00191722682211548	0.00613799272105098	0.00581331877037883
165	0.139609962701797	1.09902250766754	-25.5255661010742	0.013930176384747	0.00418994715437293	-0.00814767740666866	-0.00555028254166245
166	-1.1590873003006	-0.849023342132568	-25.2658252716064	-0.00165419070981443	0.00678734155371785	0.00191722682211548	-0.00555028254166245
167	2.08765578269958	0.449673920869827	-24.9411506652832	-0.00555028254166245	-0.00132951640989631	-0.00457625929266214	0.00483929552137852
168	-0.509738683700562	1.4236968755722	-25.1359558105469	0.00613799272105098	0.00581331877037883	-0.0104203969240189	-0.00360223650932312
169	1.43830716609955	0.124999612569809	-24.8762168884277	0.0103587592020631	-0.00132951640989631	-0.00912170019000769	0.00321592413820326
170	-1.1590873003006	-0.199674710631371	-24.8112812042236	0.0188002903014421	0.000618529506027699	-0.0146411629393697	-0.00814767740666866
171	-1.1590873003006	-0.52434903383255	-25.2658252716064	0.0116574559360743	-0.00847235135734081	-0.0146411629393697	-0.00619963090866804
172	1.43830716609955	-1.4983719587326	-25.200891494751	0.00321592413820326	-0.00555028254166245	-0.0175632312893867	-0.00847235135734081
173	-0.509738683700562	-0.52434903383255	-25.200891494751	0.0103587592020631	0.00256657530553639	-0.0204853005707264	0.00906006153672934
174	0.788958609104156	-0.849023342132568	-25.200891494751	0.00938473641872406	0.00191722682211548	-0.0149658378213644	-0.00230353930965066
175	-0.509738683700562	0.774348258972168	-25.2658252716064	-0.00457625929266214	0.00678734155371785	-0.00847235135734081	-0.00717365415766835
176	0.788958609104156	0.774348258972168	-25.0710220336914	0.00938473641872406	0.00289124972186983	0.011982130818069	-0.00327756232582033
177	-2.45778465270996	1.09902250766754	-25.6554355621338	-0.0221086721867323	0.0103587592020631	0.0132808275520802	0.000618529506027699
178	-1.80843591690063	0.774348258972168	-25.5255661010742	0.00386527273803949	0.00711201597005129	0.00808603875339031	-0.00100484199356288
179	-3.10713315010071	0.774348258972168	-25.4606304168701	-0.0175632312893867	-0.000355493422830477	0.00776136433705688	-0.00100484199356288
180	-1.1590873003006	-0.52434903383255	-25.200891494751	-0.00782300252467394	0.00191722682211548	0.00613799272105098	0.00418994715437293
181	-1.1590873003006	0.124999612569809	-25.1359558105469	-0.0126931173726916	-0.00327756232582033	0.00938473641872406	0.000618529506027699
182	0.788958609104156	-1.17369759082794	-24.8112812042236	0.0197743140161037	0.000293855206109583	-0.00814767740666866	0.000618529506027699
183	1.43830716609955	0.124999612569809	-25.0710220336914	0.00386527273803949	0.00678734155371785	-0.0152905117720366	-0.00132951640989631
184	-0.509738683700562	1.09902250766754	-25.5255661010742	-0.0110697457566857	0.00126787810586393	-0.0237320438027382	-0.00327756232582033
185	0.788958609104156	-0.199674710631371	-25.2658252716064	-0.0113944197073579	0.00354059832170606	-0.0341216214001179	0.000618529506027699
186	-0.509738683700562	0.449673920869827	-25.395694732666	0.0191249661147594	0.0100340843200684	-0.0308748781681061	0.00321592413820326
187	0.788958609104156	0.449673920869827	-25.4606304168701	0.0022419011220336	0.00256657530553639	-0.0461345724761486	0.000618529506027699
188	0.139609962701797	1.09902250766754	-25.395694732666	0.00126787810586393	-0.000355493422830477	-0.0299008563160896	0.000943203864153475
189	2.08765578269958	-0.849023342132568	-25.3307609558105	0.00776136433705688	-0.00100484199356288	0.0100340843200684	0.00841071270406246
190	-0.509738683700562	1.09902250766754	-25.2658252716064	-3.08191010844894e-05	0.00256657530553639	0.0519170723855495	0.00581331877037883
191	-0.509738683700562	0.449673920869827	-25.395694732666	-0.00392691092565656	-0.00100484199356288	0.0395794473588467	-0.00977104809135199
192	1.43830716609955	-0.849023342132568	-25.1359558105469	-0.00814767740666866	-0.000680167751852423	0.0136055024340749	-0.000355493422830477
193	-1.1590873003006	-0.199674710631371	-25.1359558105469	0.0165275707840919	-0.00165419070981443	0.00289124972186983	-0.00132951640989631
194	1.43830716609955	-1.82304632663727	-24.6164779663086	0.00418994715437293	-0.00100484199356288	0.00418994715437293	-0.00522560812532902
195	1.43830716609955	-1.17369759082794	-25.0060863494873	-0.00197886489331722	0.000618529506027699	0.0106834331527352	0.000293855206109583
196	0.788958609104156	-0.849023342132568	-25.5255661010742	-0.00587495695799589	-0.00230353930965066	0.00776136433705688	0.000618529506027699
197	-0.509738683700562	0.124999612569809	-25.4606304168701	0.0171769186854362	-0.00814767740666866	-0.00165419070981443	-0.00425158534198999
198	0.139609962701797	-0.199674710631371	-25.4606304168701	-0.00457625929266214	0.00159255252219737	-0.00749832857400179	0.000293855206109583
199	0.139609962701797	1.09902250766754	-24.9411506652832	0.000943203864153475	0.00321592413820326	-0.00457625929266214	0.00743668992072344
200	0.788958609104156	-0.199674710631371	-24.6164779663086	-0.00457625929266214	0.000943203864153475	0.000618529506027699	0.0123068047687411
201	0.788958609104156	-0.199674710631371	-24.8762168884277	0.011982130818069	0.0022419011220336	-0.00132951640989631	-0.00360223650932312
202	-1.80843591690063	-0.199674710631371	-25.0710220336914	0.00581331877037883	-0.0026282137259841	0.000293855206109583	0.00873538758605719
203	-1.80843591690063	-0.52434903383255	-25.395694732666	0.00191722682211548	-0.00230353930965066	-0.00782300252467394	-3.08191010844894e-05
204	-3.10713315010071	0.774348258972168	-25.395694732666	-0.00749832857400179	0.00354059832170606	-0.00295288790948689	-0.00425158534198999
205	-0.509738683700562	0.124999612569809	-25.0710220336914	-0.00490093370899558	0.000618529506027699	-0.00847235135734081	0.000943203864153475
206	0.139609962701797	0.774348258972168	-25.0060863494873	-3.08191010844894e-05	0.00256657530553639	-0.0191866029053926	-0.00360223650932312
207	0.788958609104156	0.124999612569809	-24.8112812042236	-0.00782300252467394	0.00613799272105098	-0.0227580219507217	-0.00100484199356288
208	0.139609962701797	1.4236968755722	-25.4606304168701	0.00126787810586393	0.00418994715437293	-0.0120437685400248	-3.08191010844894e-05
209	2.08765578269958	-0.199674710631371	-25.980110168457	-0.00425158534198999	0.00516396993771195	-0.0136671401560307	-0.00360223650932312
210	-0.509738683700562	1.4236968755722	-25.7203693389893	-0.00522560812532902	-0.00165419070981443	-0.00230353930965066	-0.00457625929266214
211	-0.509738683700562	0.774348258972168	-25.5255661010742	-0.00360223650932312	0.00159255252219737	0.00678734155371785	-0.00490093370899558
212	0.788958609104156	-0.199674710631371	-25.3307609558105	0.00613799272105098	-0.00490093370899558	0.000293855206109583	-0.00717365415766835
213	-1.1590873003006	0.449673920869827	-25.1359558105469	0.0022419011220336	0.000618529506027699	-0.00100484199356288	0.00256657530553639
214	0.788958609104156	-0.849023342132568	-24.9411506652832	-0.0156151866540313	0.00516396993771195	0.00386527273803949	-0.00100484199356288
215	0.788958609104156	-0.849023342132568	-25.2658252716064	-0.00847235135734081	0.00418994715437293	-0.00522560812532902	-0.00165419070981443
216	0.788958609104156	0.449673920869827	-25.200891494751	-0.00977104809135199	0.00418994715437293	-0.0139918150380254	-0.00327756232582033
217	-0.509738683700562	0.124999612569809	-25.200891494751	0.0149041991680861	-0.00912170019000769	-0.02697878703475	-0.00555028254166245
218	0.139609962701797	-0.52434903383255	-25.1359558105469	0.00159255252219737	-0.00425158534198999	-0.0273034609854221	-0.00197886489331722
219	2.08765578269958	-0.52434903383255	-24.8112812042236	0.00938473641872406	0.00126787810586393	-0.0324982516467571	-0.00100484199356288
220	2.73700451850891	-1.4983719587326	-24.8112812042236	0.00646266713738441	0.000293855206109583	-0.0386670641601086	0.00256657530553639
221	2.08765578269958	-0.52434903383255	-25.2658252716064	-0.0123684434220195	0.00354059832170606	-0.0347709693014622	0.000618529506027699
222	0.788958609104156	0.124999612569809	-25.0710220336914	-0.00457625929266214	0.00256657530553639	0.00873538758605719	0.000943203864153475
223	0.788958609104156	-0.52434903383255	-25.200891494751	-0.0026282137259841	0.000293855206109583	0.0597092546522617	-0.00197886489331722
224	0.139609962701797	0.774348258972168	-24.8762168884277	-0.00392691092565656	0.00126787810586393	0.052891094237566	0.000618529506027699
225	-1.1590873003006	0.124999612569809	-24.9411506652832	0.00873538758605719	0.00873538758605719	0.00711201597005129	-0.00295288790948689
226	-3.10713315010071	0.449673920869827	-24.9411506652832	-0.0191866029053926	0.00938473641872406	0.00386527273803949	-0.0143164889886975
227	-1.80843591690063	0.774348258972168	-25.2658252716064	0.0191249661147594	0.0022419011220336	0.0168522447347641	0.00808603875339031
228	-1.1590873003006	1.09902250766754	-25.2658252716064	-0.0104203969240189	0.00191722682211548	0.00646266713738441	0.00191722682211548
229	1.43830716609955	-0.52434903383255	-24.8762168884277	0.00711201597005129	0.00256657530553639	0.00808603875339031	0.0022419011220336
230	1.43830716609955	1.09902250766754	-25.0710220336914	0.011982130818069	-0.00360223650932312	0.00516396993771195	0.00159255252219737
231	0.139609962701797	0.774348258972168	-24.9411506652832	-0.00555028254166245	0.000618529506027699	0.000618529506027699	-0.000680167751852423
232	0.139609962701797	-0.199674710631371	-24.6814117431641	0.0249691028147936	-0.0026282137259841	0.00321592413820326	-0.00457625929266214
233	-0.509738683700562	-0.199674710631371	-25.395694732666	0.0188002903014421	0.00321592413820326	0.00483929552137852	0.00126787810586393
234	0.788958609104156	-0.849023342132568	-25.3307609558105	-0.0182125810533762	-0.00749832857400179	-0.000680167751852423	0.000618529506027699
235	1.43830716609955	-0.52434903383255	-25.200891494751	0.00289124972186983	0.00841071270406246	-0.0026282137259841	0.00321592413820326
236	1.43830716609955	0.449673920869827	-25.3307609558105	-0.00782300252467394	-0.00100484199356288	0.0022419011220336	0.00386527273803949
237	0.139609962701797	0.774348258972168	-25.200891494751	0.00808603875339031	-0.00392691092565656	0.0136055024340749	-0.00132951640989631
238	0.788958609104156	0.449673920869827	-24.9411506652832	-0.00847235135734081	-3.08191010844894e-05	-0.00717365415766835	0.00938473641872406
239	0.788958609104156	0.124999612569809	-25.0060863494873	-0.00490093370899558	-0.000680167751852423	0.00841071270406246	-0.00587495695799589
240	2.08765578269958	-0.849023342132568	-25.0710220336914	0.0106834331527352	0.00516396993771195	0.00776136433705688	0.00451462110504508
241	1.43830716609955	-1.17369759082794	-25.0060863494873	-0.0149658378213644	0.00743668992072344	-0.00652430532500148	-0.00197886489331722
242	0.788958609104156	-0.849023342132568	-24.8762168884277	0.00516396993771195	0.000293855206109583	-0.00230353930965066	-3.08191010844894e-05
243	1.43830716609955	-1.82304632663727	-24.8762168884277	0.0103587592020631	-0.00132951640989631	-0.00944637414067984	-0.00684897974133492
244	-1.1590873003006	-0.849023342132568	-24.8112812042236	0.00678734155371785	-0.00457625929266214	-0.0159398596733809	0.00191722682211548
245	0.139609962701797	-0.52434903383255	-25.0710220336914	-0.00392691092565656	-0.00977104809135199	-0.0107450718060136	0.00289124972186983
246	-0.509738683700562	0.124999612569809	-25.1359558105469	-0.0230826959013939	0.00256657530553639	-0.0185372550040483	0.00354059832170606
247	0.788958609104156	0.774348258972168	-24.7463474273682	0.0317872650921345	-0.00295288790948689	-0.0201606266200542	0.00159255252219737
248	-1.1590873003006	0.449673920869827	-24.6814117431641	-0.0175632312893867	0.00711201597005129	-0.0133424662053585	0.00906006153672934
249	2.08765578269958	-0.52434903383255	-24.2268676757813	0.00678734155371785	0.00743668992072344	0.00289124972186983	0.000293855206109583
250	-0.509738683700562	-0.199674710631371	-24.9411506652832	-0.00814767740666866	0.00938473641872406	0.0220470335334539	0.00256657530553639
251	-1.80843591690063	-0.849023342132568	-24.9411506652832	-0.0198359526693821	0.00289124972186983	0.00970941036939621	0.00581331877037883
252	-0.509738683700562	-0.199674710631371	-24.5515422821045	0.0162028968334198	0.00451462110504508	0.00516396993771195	-0.00132951640989631
253	-2.45778465270996	0.774348258972168	-24.6164779663086	-0.0149658378213644	-0.0026282137259841	0.00548864435404539	0.00613799272105098
254	0.788958609104156	-0.52434903383255	-24.8762168884277	-0.00490093370899558	0.00938473641872406	0.00938473641872406	-0.00522560812532902
255	0.788958609104156	0.449673920869827	-25.0710220336914	-0.00392691092565656	0.00418994715437293	0.0103587592020631	-0.000680167751852423
256	0.139609962701797	0.449673920869827	-24.5515422821045	-0.00522560812532902	0.00321592413820326	0.00256657530553639	-0.0026282137259841
257	0.788958609104156	0.449673920869827	-24.3567371368408	0.000943203864153475	-0.00100484199356288	-0.00100484199356288	-0.0026282137259841
258	0.788958609104156	-0.199674710631371	-25.2658252716064	0.00808603875339031	-0.00555028254166245	-0.0120437685400248	-0.000680167751852423
259	-1.1590873003006	0.774348258972168	-25.4606304168701	0.0106834331527352	-0.00360223650932312	-0.00132951640989631	-0.000355493422830477
260	1.43830716609955	0.449673920869827	-24.8762168884277	0.000293855206109583	0.00159255252219737	-0.00555028254166245	0.00159255252219737
261	0.788958609104156	-0.199674710631371	-24.7463474273682	-0.00425158534198999	0.0126314787194133	-0.0149658378213644	-0.00100484199356288
262	-1.1590873003006	1.09902250766754	-25.200891494751	0.0233457311987877	-0.00587495695799589	-0.0149658378213644	-0.00100484199356288
263	0.139609962701797	0.124999612569809	-24.6164779663086	0.01100810803473	-0.00327756232582033	-0.0152905117720366	-0.00619963090866804
264	1.43830716609955	-0.52434903383255	-24.2918033599854	0.0162028968334198	0.00678734155371785	-0.0221086721867323	-0.000680167751852423
265	2.08765578269958	-0.52434903383255	-24.5515422821045	0.00841071270406246	-0.00522560812532902	0.00776136433705688	-0.00100484199356288
266	1.43830716609955	-0.52434903383255	-24.3567371368408	0.00256657530553639	0.00483929552137852	-0.00360223650932312	-0.00165419070981443
267	1.43830716609955	-1.4983719587326	-25.0060863494873	0.00873538758605719	0.00159255252219737	0.00548864435404539	-3.08191010844894e-05
268	-1.1590873003006	-0.199674710631371	-25.1359558105469	-0.00230353930965066	-0.0104203969240189	-0.000680167751852423	-0.00132951640989631
269	1.43830716609955	-0.849023342132568	-24.9411506652832	-0.00392691092565656	-0.00814767740666866	-0.00360223650932312	-0.00230353930965066
270	0.139609962701797	-0.199674710631371	-24.9411506652832	0.0132808275520802	-0.00457625929266214	0.00191722682211548	0.00613799272105098
271	0.139609962701797	0.449673920869827	-25.3307609558105	0.00256657530553639	0.00256657530553639	-0.0100957229733467	-0.0026282137259841
272	-0.509738683700562	0.124999612569809	-25.0710220336914	0.0126314787194133	-0.00165419070981443	-0.0117190945893526	-0.00425158534198999
273	-1.1590873003006	0.449673920869827	-25.0060863494873	-0.00879702530801296	-0.00197886489331722	-0.0130177913233638	0.00483929552137852
274	1.43830716609955	-0.199674710631371	-24.8112812042236	0.00938473641872406	0.00126787810586393	-0.00782300252467394	-3.08191010844894e-05
275	-0.509738683700562	-0.199674710631371	-24.7463474273682	-0.0201606266200542	0.00678734155371785	-0.0172385573387146	-0.00100484199356288
276	-3.10713315010071	0.449673920869827	-24.8762168884277	-0.00522560812532902	0.00483929552137852	-0.0295761823654175	-0.000680167751852423
277	-2.45778465270996	0.449673920869827	-24.5515422821045	0.00354059832170606	0.00289124972186983	-0.02697878703475	0.00256657530553639
278	-1.1590873003006	0.124999612569809	-24.7463474273682	-0.00555028254166245	-0.00619963090866804	-0.0428878292441368	0.00191722682211548
279	-0.509738683700562	0.449673920869827	-24.6164779663086	-0.00717365415766835	0.00873538758605719	-0.038017712533474	-0.00100484199356288
280	2.08765578269958	-1.17369759082794	-24.8762168884277	0.0126314787194133	-3.08191010844894e-05	-0.0146411629393697	0.00516396993771195
281	0.788958609104156	-0.52434903383255	-24.8762168884277	-0.0123684434220195	-0.00165419070981443	-0.00977104809135199	-0.00490093370899558
282	0.139609962701797	0.449673920869827	-24.7463474273682	-0.0136671401560307	-0.00360223650932312	0.00386527273803949	-0.00619963090866804
283	2.08765578269958	-0.199674710631371	-25.200891494751	-0.0182125810533762	-0.00132951640989631	0.0457482598721981	0.00841071270406246
284	2.08765578269958	0.449673920869827	-25.4606304168701	0.000943203864153475	0.00191722682211548	0.0450989119708538	-0.00165419070981443
285	-0.509738683700562	0.449673920869827	-25.395694732666	0.011982130818069	0.00613799272105098	0.025618452578783	-0.00132951640989631
286	-1.1590873003006	0.124999612569809	-25.5255661010742	-0.00327756232582033	0.00581331877037883	0.00938473641872406	-0.00457625929266214
287	-0.509738683700562	0.774348258972168	-25.395694732666	0.00873538758605719	0.00289124972186983	0.00906006153672934	-0.00230353930965066
288	0.788958609104156	-0.52434903383255	-25.0060863494873	0.000943203864153475	-0.00132951640989631	0.0132808275520802	0.00516396993771195
289	2.08765578269958	-0.199674710631371	-25.0060863494873	0.00516396993771195	-0.00132951640989631	0.00776136433705688	0.00516396993771195
290	0.788958609104156	-0.199674710631371	-25.395694732666	0.00873538758605719	-0.000355493422830477	0.00873538758605719	0.00191722682211548
291	1.43830716609955	-0.52434903383255	-25.200891494751	-0.0130177913233638	-0.00327756232582033	0.00581331877037883	0.00386527273803949
292	1.43830716609955	-1.4983719587326	-24.9411506652832	0.0116574559360743	-0.00944637414067984	0.0158782228827477	0.00159255252219737
293	-0.509738683700562	-1.17369759082794	-24.8112812042236	-0.00847235135734081	-0.00619963090866804	-3.08191010844894e-05	0.00451462110504508
294	1.43830716609955	-1.4983719587326	-24.7463474273682	-0.00717365415766835	-0.00100484199356288	0.00418994715437293	-0.000680167751852423
295	0.139609962701797	-0.849023342132568	-25.1359558105469	0.00548864435404539	-3.08191010844894e-05	0.00354059832170606	0.00776136433705688
296	-0.509738683700562	0.124999612569809	-25.395694732666	0.00126787810586393	0.000943203864153475	-0.00132951640989631	-0.00522560812532902
297	0.139609962701797	0.774348258972168	-25.200891494751	-0.00425158534198999	0.00191722682211548	-0.00132951640989631	-0.00457625929266214
298	-0.509738683700562	0.774348258972168	-25.200891494751	-0.00425158534198999	-0.00522560812532902	-0.00295288790948689	0.00873538758605719
299	0.139609962701797	0.774348258972168	-25.395694732666	-0.00814767740666866	0.00126787810586393	-0.0104203969240189	0.00841071270406246
300	-1.1590873003006	0.774348258972168	-25.3307609558105	-0.00684897974133492	0.00451462110504508	-0.00100484199356288	0.00289124972186983
301	-1.80843591690063	0.449673920869827	-25.0710220336914	0.0149041991680861	0.00873538758605719	-0.0136671401560307	-0.00360223650932312
302	-2.45778465270996	0.774348258972168	-25.4606304168701	-0.00392691092565656	-0.000680167751852423	-0.00327756232582033	0.00191722682211548
303	-1.1590873003006	0.124999612569809	-25.200891494751	0.00354059832170606	-0.00490093370899558	-0.0100957229733467	-0.000355493422830477
304	0.139609962701797	-0.849023342132568	-25.0710220336914	0.00451462110504508	0.00126787810586393	0.00126787810586393	-0.00165419070981443
305	0.788958609104156	-1.17369759082794	-25.0060863494873	-0.00197886489331722	0.00354059832170606	-0.00555028254166245	-0.00132951640989631
306	1.43830716609955	-0.52434903383255	-24.8112812042236	-0.023407369852066	0.00970941036939621	-0.00360223650932312	-0.00100484199356288
307	1.43830716609955	-0.52434903383255	-24.6164779663086	0.00516396993771195	0.00581331877037883	-0.00490093370899558	-0.00619963090866804
308	0.139609962701797	-0.199674710631371	-25.5904998779297	-0.00555028254166245	-0.00490093370899558	-0.017887907102704	0.00386527273803949
309	0.788958609104156	0.774348258972168	-25.7853050231934	0.00321592413820326	0.00581331877037883	-0.0208099745213985	-0.00165419070981443
310	-0.509738683700562	0.449673920869827	-25.6554355621338	-0.00327756232582033	0.00126787810586393	0.0022419011220336	0.00289124972186983
311	1.43830716609955	0.449673920869827	-25.5904998779297	-0.00295288790948689	0.00256657530553639	-0.00782300252467394	0.00256657530553639
312	0.788958609104156	0.124999612569809	-24.9411506652832	-0.0026282137259841	0.00711201597005129	0.00354059832170606	-0.00165419070981443
313	1.43830716609955	-0.849023342132568	-24.8762168884277	-0.00132951640989631	0.00126787810586393	-0.0117190945893526	-0.00327756232582033
314	0.139609962701797	0.774348258972168	-25.2658252716064	-0.00587495695799589	0.00354059832170606	-0.00132951640989631	0.00386527273803949
315	0.139609962701797	-0.199674710631371	-25.1359558105469	0.00938473641872406	-0.00132951640989631	0.00548864435404539	0.00646266713738441
316	0.139609962701797	-0.52434903383255	-25.0060863494873	0.00418994715437293	-0.0026282137259841	0.012956153601408	-0.00360223650932312
317	0.139609962701797	-1.17369759082794	-24.8112812042236	0.0191249661147594	-0.00522560812532902	0.00418994715437293	0.000618529506027699
318	0.788958609104156	-0.849023342132568	-24.9411506652832	0.0213976856321096	-0.0172385573387146	0.00646266713738441	0.00418994715437293
319	-0.509738683700562	-0.52434903383255	-24.9411506652832	-0.00392691092565656	-0.00587495695799589	-0.00197886489331722	0.00126787810586393
320	0.139609962701797	-0.52434903383255	-25.0060863494873	0.00191722682211548	0.000943203864153475	0.000943203864153475	-0.00295288790948689
321	-0.509738683700562	-0.199674710631371	-25.2658252716064	-0.0143164889886975	0.00126787810586393	-0.00587495695799589	-0.0026282137259841
322	1.43830716609955	-0.52434903383255	-25.0060863494873	0.00386527273803949	-0.00100484199356288	-0.00522560812532902	-0.00425158534198999
323	-0.509738683700562	1.09902250766754	-25.4606304168701	-0.0156151866540313	-0.00230353930965066	-0.00360223650932312	0.00289124972186983
324	0.788958609104156	-0.199674710631371	-25.0710220336914	0.00776136433705688	-0.00327756232582033	-0.00814767740666866	0.00451462110504508
325	0.139609962701797	0.124999612569809	-25.0060863494873	-0.00197886489331722	0.00548864435404539	0.000293855206109583	0.000293855206109583
326	-1.80843591690063	-0.52434903383255	-25.0060863494873	-0.00749832857400179	0.00386527273803949	-0.00782300252467394	0.00321592413820326
327	-2.45778465270996	-0.199674710631371	-25.2658252716064	0.00191722682211548	0.000618529506027699	-3.08191010844894e-05	-0.00490093370899558
328	-1.1590873003006	-0.52434903383255	-25.3307609558105	-0.0149658378213644	0.000618529506027699	-0.00522560812532902	0.00451462110504508
329	0.139609962701797	-0.199674710631371	-25.200891494751	-0.0026282137259841	0.000943203864153475	-0.0188619289547205	0.00646266713738441
330	0.139609962701797	-0.199674710631371	-25.200891494751	0.00743668992072344	0.0100340843200684	-0.0191866029053926	0.000293855206109583
331	2.08765578269958	-0.52434903383255	-25.200891494751	0.00970941036939621	0.000618529506027699	-0.0149658378213644	-0.00327756232582033
332	-1.1590873003006	0.449673920869827	-25.0060863494873	-0.00717365415766835	0.00354059832170606	-0.0311995539814234	0.000293855206109583
333	2.73700451850891	-0.849023342132568	-25.395694732666	0.000618529506027699	-0.00360223650932312	-0.0263294391334057	0.00289124972186983
334	-0.509738683700562	1.09902250766754	-25.4606304168701	-0.00360223650932312	0.00483929552137852	-0.00327756232582033	-0.00295288790948689
335	-0.509738683700562	0.124999612569809	-25.395694732666	0.00191722682211548	0.00321592413820326	0.00386527273803949	0.00483929552137852
336	0.139609962701797	0.449673920869827	-25.3307609558105	0.00743668992072344	0.00548864435404539	-0.0104203969240189	-0.00360223650932312
337	-0.509738683700562	0.449673920869827	-24.9411506652832	0.0188002903014421	0.00418994715437293	-0.00327756232582033	0.000943203864153475
338	0.139609962701797	0.774348258972168	-24.8762168884277	0.00873538758605719	-0.000355493422830477	-0.0139918150380254	0.00418994715437293
339	1.43830716609955	-0.849023342132568	-25.200891494751	0.00289124972186983	0.00678734155371785	-0.0276281367987394	0.00646266713738441
340	1.43830716609955	0.124999612569809	-25.6554355621338	0.011982130818069	0.00386527273803949	-0.0425631552934647	-0.00619963090866804
341	0.139609962701797	-0.849023342132568	-25.395694732666	-0.00912170019000769	-0.00100484199356288	-0.0286021586507559	-0.00230353930965066
342	1.43830716609955	-1.82304632663727	-24.8762168884277	0.0022419011220336	0.000618529506027699	0.0171769186854362	0.000943203864153475
343	0.139609962701797	-0.52434903383255	-25.1359558105469	-0.0026282137259841	-0.00619963090866804	0.0769169926643372	-0.00165419070981443
344	0.788958609104156	-0.849023342132568	-24.8762168884277	0.00354059832170606	-0.00392691092565656	0.0360080301761627	0.000943203864153475
345	1.43830716609955	-0.849023342132568	-24.7463474273682	-0.0172385573387146	-0.00392691092565656	0.0213976856321096	0.000618529506027699
346	2.08765578269958	-1.17369759082794	-25.0060863494873	0.0022419011220336	0.00126787810586393	0.0200989879667759	-0.00392691092565656
347	0.788958609104156	-0.199674710631371	-25.1359558105469	-0.00230353930965066	-3.08191010844894e-05	0.00906006153672934	-0.00684897974133492
348	0.788958609104156	-0.199674710631371	-24.8112812042236	-0.00327756232582033	-0.00327756232582033	0.0145795252174139	0.00289124972186983
349	0.139609962701797	-0.849023342132568	-24.8762168884277	-0.0133424662053585	-0.00197886489331722	0.00516396993771195	0.00191722682211548
350	-3.10713315010071	-0.199674710631371	-24.3567371368408	0.00483929552137852	0.00711201597005129	0.0126314787194133	0.00256657530553639
351	-1.80843591690063	-0.849023342132568	-24.7463474273682	-0.00360223650932312	-0.0026282137259841	0.0145795252174139	-0.000680167751852423
352	-3.10713315010071	0.774348258972168	-25.2658252716064	-0.00814767740666866	0.000943203864153475	0.00646266713738441	-0.00684897974133492
353	0.788958609104156	-0.199674710631371	-25.2658252716064	0.0113327819854021	0.000943203864153475	-0.00490093370899558	0.00613799272105098
354	1.43830716609955	-0.199674710631371	-25.4606304168701	0.0178262684494257	-0.000355493422830477	-0.00522560812532902	0.00126787810586393
355	-0.509738683700562	0.124999612569809	-25.3307609558105	-0.00457625929266214	0.00321592413820326	0.00321592413820326	-0.00132951640989631
356	-0.509738683700562	1.09902250766754	-25.2658252716064	0.011982130818069	-0.00457625929266214	-0.00619963090866804	-0.00782300252467394
357	-0.509738683700562	0.124999612569809	-25.0710220336914	0.0106834331527352	0.00418994715437293	-0.00879702530801296	-0.00197886489331722
358	0.788958609104156	0.124999612569809	-25.7203693389893	0.0145795252174139	0.00321592413820326	-0.00555028254166245	-0.00197886489331722
359	2.08765578269958	-0.52434903383255	-25.1359558105469	-0.00684897974133492	0.00646266713738441	-0.00879702530801296	0.000943203864153475
360	1.43830716609955	-0.199674710631371	-25.2658252716064	-0.00165419070981443	-0.00360223650932312	-0.00230353930965066	0.000293855206109583
361	2.73700451850891	-0.199674710631371	-25.0710220336914	0.00548864435404539	0.00418994715437293	-0.00555028254166245	0.00289124972186983
362	0.139609962701797	-0.199674710631371	-24.9411506652832	0.0123068047687411	0.00451462110504508	-0.00197886489331722	0.00126787810586393
363	1.43830716609955	-0.52434903383255	-24.6814117431641	0.0145795252174139	-0.00100484199356288	-0.00457625929266214	-0.00295288790948689
364	0.788958609104156	0.449673920869827	-25.1359558105469	0.00386527273803949	0.00516396993771195	-0.00717365415766835	-0.0026282137259841
365	1.43830716609955	-0.849023342132568	-25.0710220336914	0.00776136433705688	0.000293855206109583	0.00678734155371785	0.00126787810586393
366	1.43830716609955	-1.82304632663727	-25.0710220336914	0.000943203864153475	-0.00425158534198999	0.00191722682211548	0.0022419011220336
367	2.08765578269958	-1.4983719587326	-24.9411506652832	0.0210730116814375	-0.0113944197073579	0.00483929552137852	-0.00197886489331722
368	0.788958609104156	-2.4723949432373	-24.8112812042236	-0.00165419070981443	-0.00392691092565656	0.00483929552137852	0.00159255252219737
369	0.788958609104156	-1.4983719587326	-24.6164779663086	-0.00100484199356288	-0.00132951640989631	0.00159255252219737	-0.00295288790948689
370	-1.80843591690063	0.774348258972168	-25.0060863494873	-0.0149658378213644	0.00873538758605719	-0.00230353930965066	0.000618529506027699
371	0.139609962701797	0.449673920869827	-25.1359558105469	-0.00522560812532902	0.00516396993771195	0.00256657530553639	-0.00360223650932312
372	0.139609962701797	0.449673920869827	-25.0710220336914	0.00126787810586393	0.00418994715437293	-0.00100484199356288	0.000618529506027699
373	0.139609962701797	-0.52434903383255	-24.9411506652832	-3.08191010844894e-05	0.00646266713738441	-0.00684897974133492	-0.00165419070981443
374	0.788958609104156	-0.52434903383255	-24.9411506652832	-0.00197886489331722	0.00256657530553639	-0.00295288790948689	0.00386527273803949
375	1.43830716609955	-0.849023342132568	-24.8762168884277	-0.0260047651827335	0.00418994715437293	0.00256657530553639	0.00289124972186983
376	-1.80843591690063	0.449673920869827	-24.9411506652832	-0.00619963090866804	0.000293855206109583	0.00386527273803949	0.000293855206109583
377	0.139609962701797	-0.199674710631371	-25.200891494751	-0.00879702530801296	0.00483929552137852	-0.0117190945893526	0.00548864435404539
378	0.788958609104156	-0.199674710631371	-25.1359558105469	0.00321592413820326	-0.00652430532500148	-0.00782300252467394	0.00711201597005129
379	2.08765578269958	-0.199674710631371	-24.3567371368408	-0.00327756232582033	0.00873538758605719	-0.02697878703475	-3.08191010844894e-05
380	2.08765578269958	-0.52434903383255	-24.9411506652832	0.00646266713738441	0.0106834331527352	-0.0237320438027382	-0.00360223650932312
381	1.43830716609955	-0.849023342132568	-24.8112812042236	-0.00749832857400179	0.00289124972186983	-0.0302255302667618	-0.0026282137259841
382	0.139609962701797	0.774348258972168	-25.1359558105469	0.00841071270406246	0.00581331877037883	-0.0383423902094364	0.00516396993771195
383	1.43830716609955	-0.199674710631371	-25.2658252716064	0.00256657530553639	0.00289124972186983	-0.0464592464268208	-0.00132951640989631
384	0.788958609104156	0.449673920869827	-25.5255661010742	-0.00295288790948689	0.00159255252219737	-0.0373683646321297	0.00418994715437293
385	0.139609962701797	-0.199674710631371	-25.1359558105469	-0.0149658378213644	0.00451462110504508	-0.0266541130840778	-0.00165419070981443
386	2.08765578269958	-0.52434903383255	-24.8762168884277	-0.0204853005707264	0.00354059832170606	0.00841071270406246	0.00386527273803949
387	0.788958609104156	-0.199674710631371	-24.8112812042236	0.00159255252219737	-0.00327756232582033	0.0480209775269032	-0.00619963090866804
388	1.43830716609955	-0.849023342132568	-24.4216728210449	0.011982130818069	-0.0026282137259841	0.0379560738801956	0.00581331877037883
389	0.788958609104156	-0.849023342132568	-24.8112812042236	0.00646266713738441	-0.00587495695799589	0.00906006153672934	0.00289124972186983
390	-0.509738683700562	-1.4983719587326	-24.9411506652832	0.0152288740500808	-0.00457625929266214	0.00613799272105098	0.00159255252219737
391	0.139609962701797	-1.17369759082794	-24.5515422821045	0.00678734155371785	-0.00230353930965066	0.011982130818069	-0.00165419070981443
392	0.788958609104156	-1.82304632663727	-24.3567371368408	0.0191249661147594	-0.0026282137259841	0.00808603875339031	0.00418994715437293
393	0.788958609104156	-0.199674710631371	-24.4866065979004	0.0145795252174139	-0.00360223650932312	0.00354059832170606	0.0100340843200684
394	0.139609962701797	0.124999612569809	-24.9411506652832	-0.00944637414067984	0.000293855206109583	-0.000680167751852423	0.000943203864153475
395	-0.509738683700562	1.09902250766754	-24.7463474273682	-0.00847235135734081	0.011982130818069	0.00613799272105098	-3.08191010844894e-05
396	-1.1590873003006	1.09902250766754	-25.200891494751	-3.08191010844894e-05	0.0022419011220336	0.0126314787194133	-0.00425158534198999
397	-2.45778465270996	0.449673920869827	-25.1359558105469	0.011982130818069	0.000618529506027699	0.00451462110504508	-0.00132951640989631
398	-3.10713315010071	0.774348258972168	-25.2658252716064	-0.0026282137259841	-0.00230353930965066	0.00256657530553639	-0.00392691092565656
399	-1.1590873003006	-0.199674710631371	-24.7463474273682	0.00873538758605719	0.00386527273803949	-0.00684897974133492	0.00516396993771195
400	-0.509738683700562	-0.52434903383255	-24.7463474273682	-0.0139918150380254	0.00776136433705688	-0.0169138833880424	-0.00782300252467394
401	0.788958609104156	-0.52434903383255	-24.6164779663086	0.012956153601408	0.011982130818069	-0.023407369852066	-0.00717365415766835
402	-1.1590873003006	0.449673920869827	-25.2658252716064	0.00159255252219737	0.00126787810586393	-0.028926832601428	-3.08191010844894e-05
403	1.43830716609955	-0.849023342132568	-25.0060863494873	0.00386527273803949	-0.00100484199356288	-0.0152905117720366	-0.000355493422830477
404	2.08765578269958	0.449673920869827	-25.200891494751	0.00776136433705688	0.00646266713738441	-0.0117190945893526	0.00191722682211548
405	0.139609962701797	-0.199674710631371	-25.0060863494873	0.00646266713738441	0.00970941036939621	0.00743668992072344	-0.00230353930965066
406	1.43830716609955	-0.849023342132568	-25.0060863494873	0.0155535480007529	0.00483929552137852	0.0123068047687411	-0.00165419070981443
407	0.788958609104156	0.449673920869827	-24.8112812042236	0.0207483377307653	-0.00165419070981443	0.00354059832170606	-0.00749832857400179
408	0.788958609104156	-0.52434903383255	-24.4866065979004	-0.00230353930965066	0.00581331877037883	-0.0026282137259841	-0.00619963090866804
409	1.43830716609955	-0.199674710631371	-24.6814117431641	0.012956153601408	0.0022419011220336	0.00126787810586393	-0.00230353930965066
410	0.788958609104156	-0.849023342132568	-24.8762168884277	0.00321592413820326	0.00841071270406246	0.00906006153672934	0.00970941036939621
411	0.139609962701797	0.449673920869827	-25.1359558105469	0.00970941036939621	-0.00165419070981443	0.00938473641872406	0.000618529506027699
412	0.788958609104156	-0.199674710631371	-25.0710220336914	0.00970941036939621	0.00354059832170606	0.00808603875339031	-0.00425158534198999
413	-0.509738683700562	0.124999612569809	-25.0710220336914	-0.00847235135734081	-0.00749832857400179	0.0113327819854021	-3.08191010844894e-05
414	0.139609962701797	-0.199674710631371	-25.3307609558105	0.00354059832170606	-0.00327756232582033	0.0126314787194133	-0.00100484199356288
415	1.43830716609955	-1.17369759082794	-25.2658252716064	0.00159255252219737	0.000293855206109583	0.00418994715437293	0.00516396993771195
416	0.139609962701797	-0.52434903383255	-25.395694732666	-0.00100484199356288	-3.08191010844894e-05	0.00289124972186983	0.00126787810586393
417	1.43830716609955	-0.199674710631371	-25.0710220336914	0.00711201597005129	-0.00295288790948689	-0.00100484199356288	-0.0026282137259841
418	0.139609962701797	0.449673920869827	-25.1359558105469	0.0175015944987535	-0.00392691092565656	-0.00684897974133492	0.0022419011220336
419	2.08765578269958	0.124999612569809	-25.0060863494873	0.020423661917448	0.00289124972186983	-0.00814767740666866	0.000618529506027699
420	0.788958609104156	0.124999612569809	-24.7463474273682	-0.0159398596733809	0.00906006153672934	-0.0243813935667276	0.00321592413820326
421	0.788958609104156	-0.849023342132568	-24.9411506652832	0.0162028968334198	0.00483929552137852	-0.00814767740666866	-0.00230353930965066
422	-1.80843591690063	0.774348258972168	-25.2658252716064	-0.00847235135734081	0.00613799272105098	-0.00977104809135199	0.00256657530553639
423	-1.1590873003006	-0.199674710631371	-24.8762168884277	-0.00684897974133492	-3.08191010844894e-05	-0.000680167751852423	0.00386527273803949
424	-0.509738683700562	0.124999612569809	-25.0710220336914	-0.00814767740666866	-0.000680167751852423	0.00516396993771195	0.00548864435404539
425	-1.1590873003006	0.774348258972168	-25.0060863494873	-0.00327756232582033	0.00321592413820326	-0.000680167751852423	-0.00230353930965066
426	0.139609962701797	1.09902250766754	-24.9411506652832	-0.00327756232582033	0.00613799272105098	0.00938473641872406	-0.00197886489331722
427	0.139609962701797	1.09902250766754	-25.3307609558105	0.00451462110504508	-0.000680167751852423	0.0022419011220336	-0.00879702530801296
428	0.139609962701797	0.774348258972168	-25.395694732666	0.00289124972186983	0.00581331877037883	0.00970941036939621	0.00159255252219737
429	0.139609962701797	0.774348258972168	-25.5255661010742	-0.0172385573387146	0.00126787810586393	-0.00392691092565656	0.00516396993771195
430	1.43830716609955	-0.199674710631371	-25.395694732666	0.00191722682211548	0.00386527273803949	-0.00425158534198999	0.00321592413820326
431	0.139609962701797	0.124999612569809	-25.3307609558105	-3.08191010844894e-05	-0.00295288790948689	0.00808603875339031	-0.00522560812532902
432	-0.509738683700562	0.124999612569809	-25.2658252716064	-0.00619963090866804	-0.00100484199356288	-3.08191010844894e-05	0.000293855206109583
433	1.43830716609955	0.124999612569809	-25.2658252716064	0.00873538758605719	0.00386527273803949	-0.00814767740666866	0.000618529506027699
434	1.43830716609955	-0.52434903383255	-25.1359558105469	-0.0139918150380254	-0.00327756232582033	-0.00425158534198999	0.00126787810586393
435	0.788958609104156	0.449673920869827	-25.4606304168701	-0.0026282137259841	0.00516396993771195	-0.00100484199356288	0.00126787810586393
436	0.139609962701797	1.4236968755722	-25.2658252716064	-0.00327756232582033	0.00743668992072344	0.00386527273803949	-0.00717365415766835
437	-0.509738683700562	0.124999612569809	-25.2658252716064	0.00126787810586393	-0.00197886489331722	-0.00555028254166245	-0.00944637414067984
438	0.139609962701797	-0.52434903383255	-24.8762168884277	0.0226963832974434	-0.0110697457566857	-0.0113944197073579	-0.00684897974133492
439	0.788958609104156	-1.82304632663727	-24.8112812042236	-0.00847235135734081	-0.00749832857400179	-0.00555028254166245	0.00613799272105098
440	1.43830716609955	-1.4983719587326	-25.2658252716064	0.000293855206109583	-0.00100484199356288	-0.00392691092565656	-0.00619963090866804
441	-1.1590873003006	0.124999612569809	-25.1359558105469	-0.00360223650932312	0.0022419011220336	-0.00100484199356288	0.000618529506027699
442	0.139609962701797	0.449673920869827	-25.395694732666	0.0136055024340749	0.00418994715437293	-0.00100484199356288	-0.0026282137259841
443	0.139609962701797	-0.199674710631371	-25.1359558105469	-0.0227580219507217	-0.00392691092565656	-0.00652430532500148	0.00354059832170606
444	1.43830716609955	-0.199674710631371	-25.0060863494873	-0.0123684434220195	0.00126787810586393	0.00841071270406246	0.00386527273803949
445	-1.80843591690063	1.09902250766754	-25.1359558105469	0.000618529506027699	0.00256657530553639	0.00386527273803949	-0.00425158534198999
446	-3.10713315010071	0.449673920869827	-25.4606304168701	-0.0195112787187099	0.00581331877037883	0.0022419011220336	0.00289124972186983
447	-3.10713315010071	0.774348258972168	-25.2658252716064	0.00516396993771195	0.000618529506027699	-0.000680167751852423	-0.0130177913233638
448	-2.45778465270996	0.774348258972168	-25.0710220336914	-0.00392691092565656	0.00711201597005129	-0.00684897974133492	-0.00197886489331722
449	1.43830716609955	-0.52434903383255	-25.0710220336914	0.00646266713738441	0.00386527273803949	0.00289124972186983	0.00321592413820326
450	0.139609962701797	-0.199674710631371	-24.9411506652832	0.00841071270406246	-0.00165419070981443	-0.00132951640989631	-0.00360223650932312
451	-1.80843591690063	0.124999612569809	-25.0710220336914	-0.00327756232582033	0.00711201597005129	-0.017887907102704	-0.00814767740666866
452	2.08765578269958	0.774348258972168	-25.5255661010742	0.00126787810586393	0.0022419011220336	-0.0208099745213985	-0.00392691092565656
453	0.788958609104156	0.449673920869827	-25.6554355621338	-0.00912170019000769	-0.00749832857400179	-0.0243813935667276	0.000618529506027699
454	0.788958609104156	-0.52434903383255	-25.5904998779297	-0.00814767740666866	0.00289124972186983	-0.032173577696085	-0.0026282137259841
455	2.08765578269958	-0.199674710631371	-25.5255661010742	-0.0120437685400248	0.00256657530553639	-0.0490566417574883	0.00354059832170606
456	0.788958609104156	1.4236968755722	-25.395694732666	-0.0146411629393697	0.00126787810586393	-0.0519787110388279	-0.00522560812532902
457	0.788958609104156	0.449673920869827	-24.8762168884277	-0.00230353930965066	0.00516396993771195	-0.0204853005707264	-3.08191010844894e-05
458	1.43830716609955	-0.52434903383255	-25.0710220336914	0.0100340843200684	-0.000680167751852423	0.0360080301761627	-0.00717365415766835
459	0.788958609104156	-0.849023342132568	-25.1359558105469	0.0165275707840919	-0.00847235135734081	0.0584105588495731	0.00386527273803949
460	1.43830716609955	-1.17369759082794	-25.200891494751	0.0197743140161037	0.0022419011220336	0.0152288740500808	-0.00425158534198999
461	0.139609962701797	-0.199674710631371	-25.0710220336914	-0.0110697457566857	0.00126787810586393	0.0243197549134493	-3.08191010844894e-05
462	1.43830716609955	-1.17369759082794	-25.0710220336914	0.0116574559360743	-0.00619963090866804	0.000943203864153475	-0.00360223650932312
463	-0.509738683700562	-0.849023342132568	-24.9411506652832	0.0126314787194133	-3.08191010844894e-05	0.0022419011220336	0.00386527273803949
464	2.08765578269958	-2.14772057533264	-24.9411506652832	0.0525664202868938	-0.00197886489331722	-0.0026282137259841	-0.00132951640989631
465	0.788958609104156	-0.199674710631371	-25.395694732666	-0.00749832857400179	-0.000680167751852423	0.0113327819854021	0.00451462110504508
466	1.43830716609955	0.449673920869827	-25.200891494751	-0.000355493422830477	0.00678734155371785	-0.000355493422830477	0.00321592413820326
467	0.139609962701797	0.774348258972168	-25.200891494751	0.00191722682211548	0.0022419011220336	0.00711201597005129	-0.00360223650932312
468	0.788958609104156	-0.199674710631371	-25.395694732666	0.00906006153672934	0.000618529506027699	0.00289124972186983	0.00613799272105098
469	0.139609962701797	0.124999612569809	-25.0710220336914	-0.0237320438027382	0.00289124972186983	0.0126314787194133	-0.00132951640989631
470	-1.80843591690063	0.124999612569809	-24.8112812042236	0.00159255252219737	0.0022419011220336	0.00646266713738441	0.00516396993771195
471	-1.80843591690063	0.449673920869827	-25.5255661010742	0.0168522447347641	0.000618529506027699	0.00159255252219737	-0.0026282137259841
472	0.139609962701797	-0.849023342132568	-25.1359558105469	-0.00749832857400179	0.00581331877037883	-0.000355493422830477	-0.00944637414067984
473	0.139609962701797	0.774348258972168	-25.2658252716064	0.00581331877037883	0.00354059832170606	-0.00782300252467394	0.00841071270406246
474	0.788958609104156	0.124999612569809	-24.8762168884277	-0.00944637414067984	-0.00100484199356288	0.0022419011220336	0.00126787810586393
475	2.73700451850891	-0.52434903383255	-24.9411506652832	0.00483929552137852	0.00483929552137852	0.00516396993771195	0.00126787810586393
476	1.43830716609955	0.124999612569809	-24.9411506652832	-0.0221086721867323	-0.000355493422830477	-0.00360223650932312	-0.00197886489331722
477	1.43830716609955	-0.52434903383255	-25.2658252716064	0.0152288740500808	-0.00327756232582033	-0.00619963090866804	-0.000680167751852423
478	1.43830716609955	0.124999612569809	-25.2658252716064	0.0106834331527352	0.00451462110504508	-3.08191010844894e-05	-3.08191010844894e-05
479	0.788958609104156	-0.199674710631371	-25.1359558105469	0.00776136433705688	0.0022419011220336	-0.00912170019000769	0.00159255252219737
480	-0.509738683700562	0.124999612569809	-25.5255661010742	-0.00165419070981443	0.00451462110504508	0.00613799272105098	0.00126787810586393
481	-0.509738683700562	1.09902250766754	-25.3307609558105	-0.00295288790948689	0.00711201597005129	0.00516396993771195	-0.00392691092565656
482	2.73700451850891	-0.849023342132568	-24.8762168884277	0.00808603875339031	-0.00197886489331722	-0.00879702530801296	0.000293855206109583
483	-0.509738683700562	0.124999612569809	-25.2658252716064	0.00256657530553639	0.00418994715437293	-0.00717365415766835	-0.00100484199356288
484	0.139609962701797	-0.52434903383255	-25.3307609558105	0.0220470335334539	-0.00100484199356288	-0.000680167751852423	0.00126787810586393
485	0.788958609104156	-1.4983719587326	-25.0710220336914	-0.0146411629393697	0.00159255252219737	-0.00295288790948689	-0.00360223650932312
486	2.73700451850891	-1.82304632663727	-25.0060863494873	0.0103587592020631	-0.000355493422830477	-0.0211346503347158	0.000618529506027699
487	1.43830716609955	-0.849023342132568	-25.0710220336914	-0.0026282137259841	-0.0107450718060136	-0.0113944197073579	-0.00425158534198999
488	0.788958609104156	-1.4983719587326	-24.6164779663086	0.0103587592020631	-0.000355493422830477	-0.0149658378213644	0.00808603875339031
489	-0.509738683700562	-0.52434903383255	-24.6164779663086	-0.00360223650932312	-0.00230353930965066	-0.0123684434220195	0.000618529506027699
490	0.139609962701797	0.774348258972168	-25.3307609558105	0.020423661917448	0.0113327819854021	-0.0133424662053585	0.00126787810586393
491	0.139609962701797	-0.199674710631371	-25.200891494751	0.00808603875339031	-0.00197886489331722	0.00483929552137852	0.0022419011220336
492	0.139609962701797	-0.849023342132568	-25.0710220336914	-0.00165419070981443	0.00678734155371785	0.000293855206109583	-0.00327756232582033
493	0.139609962701797	0.449673920869827	-25.3307609558105	0.00321592413820326	0.00159255252219737	-0.00457625929266214	0.00646266713738441
494	-1.80843591690063	0.774348258972168	-25.200891494751	-3.08191010844894e-05	0.00321592413820326	-0.0217839982360601	-3.08191010844894e-05
495	0.139609962701797	-0.52434903383255	-24.6164779663086	-0.00100484199356288	0.000943203864153475	-0.0282774847000837	0.00646266713738441
496	-1.1590873003006	-0.199674710631371	-24.9411506652832	0.00126787810586393	0.00321592413820326	-0.0302255302667618	-0.00782300252467394
497	1.43830716609955	-0.52434903383255	-24.9411506652832	0.0165275707840919	-0.00230353930965066	-0.0399657599627972	-0.00327756232582033
498	0.788958609104156	-0.199674710631371	-24.9411506652832	0.00613799272105098	0.00418994715437293	-0.0318489037454128	-0.00165419070981443
499	0.139609962701797	0.449673920869827	-25.1359558105469	0.00386527273803949	0.000293855206109583	0.0200989879667759	0.00418994715437293
500	0.788958609104156	0.449673920869827	-25.200891494751	0.00776136433705688	0.00548864435404539	0.049319677054882	0.00386527273803949
501	0.139609962701797	-0.52434903383255	-24.9411506652832	-0.0120437685400248	0.00613799272105098	0.0321119390428066	0.00451462110504508
502	1.43830716609955	-0.849023342132568	-25.200891494751	0.00970941036939621	0.012956153601408	0.0116574559360743	-0.000355493422830477
503	0.788958609104156	0.124999612569809	-25.6554355621338	0.000618529506027699	0.00646266713738441	0.0350340083241463	-0.00295288790948689
504	0.139609962701797	0.449673920869827	-25.395694732666	0.0239950809627771	-0.00100484199356288	0.0126314787194133	0.00256657530553639
505	0.139609962701797	0.124999612569809	-25.0710220336914	0.00256657530553639	0.0022419011220336	0.00776136433705688	0.00289124972186983
506	2.73700451850891	-0.52434903383255	-24.8112812042236	-0.00847235135734081	0.00386527273803949	0.00256657530553639	-0.000680167751852423
507	1.43830716609955	-0.52434903383255	-24.6164779663086	0.0142548503354192	-0.00132951640989631	-0.000680167751852423	-0.00490093370899558
508	1.43830716609955	-0.849023342132568	-24.6814117431641	-0.00782300252467394	-0.000355493422830477	0.00159255252219737	0.00256657530553639
509	-0.509738683700562	0.449673920869827	-25.1359558105469	-0.0146411629393697	-0.00652430532500148	0.00808603875339031	-3.08191010844894e-05
510	0.139609962701797	-1.17369759082794	-25.1359558105469	0.00256657530553639	0.000293855206109583	0.00613799272105098	-0.00100484199356288
511	1.43830716609955	-1.4983719587326	-24.8762168884277	0.0175015944987535	-0.00327756232582033	-3.08191010844894e-05	-0.00230353930965066
512	-0.509738683700562	-1.4983719587326	-24.7463474273682	0.00321592413820326	-0.00132951640989631	0.00289124972186983	0.00191722682211548
513	2.73700451850891	-0.849023342132568	-24.9411506652832	-0.0120437685400248	-0.00230353930965066	0.00289124972186983	0.00451462110504508
514	-0.509738683700562	1.09902250766754	-25.0060863494873	0.00938473641872406	-0.00360223650932312	-0.0110697457566857	0.00321592413820326
515	1.43830716609955	0.449673920869827	-25.0060863494873	-0.00197886489331722	-0.00100484199356288	-0.00555028254166245	-3.08191010844894e-05
516	1.43830716609955	0.449673920869827	-24.5515422821045	-0.00197886489331722	-0.0026282137259841	-0.00717365415766835	0.00159255252219737
517	0.788958609104156	-0.52434903383255	-24.8762168884277	-0.00327756232582033	0.00646266713738441	-0.00619963090866804	-3.08191010844894e-05
518	-2.45778465270996	1.09902250766754	-25.0060863494873	-0.0110697457566857	-0.00360223650932312	0.000293855206109583	0.00191722682211548
519	-3.10713315010071	0.449673920869827	-25.0060863494873	-0.00100484199356288	-0.00100484199356288	0.00613799272105098	-0.00555028254166245
520	-1.1590873003006	0.774348258972168	-24.8112812042236	-0.00165419070981443	-0.00652430532500148	0.00906006153672934	0.00743668992072344
521	0.788958609104156	-0.52434903383255	-24.8762168884277	0.00613799272105098	0.00841071270406246	0.0103587592020631	0.00516396993771195
522	0.139609962701797	0.774348258972168	-25.2658252716064	-0.00295288790948689	-0.00327756232582033	-0.00132951640989631	0.000943203864153475
523	0.788958609104156	-0.199674710631371	-24.9411506652832	0.01100810803473	0.0022419011220336	-0.00684897974133492	0.00289124972186983
524	0.139609962701797	0.774348258972168	-25.200891494751	0.00386527273803949	-0.000355493422830477	-0.00977104809135199	0.00451462110504508
525	0.788958609104156	1.4236968755722	-25.2658252716064	0.000618529506027699	-0.00230353930965066	-0.0100957229733467	0.00289124972186983
526	0.139609962701797	-0.199674710631371	-24.6814117431641	0.00516396993771195	0.000293855206109583	-0.0211346503347158	0.000618529506027699
527	0.139609962701797	0.449673920869827	-25.2658252716064	0.0126314787194133	0.000618529506027699	-0.00100484199356288	-3.08191010844894e-05
528	0.788958609104156	0.449673920869827	-25.2658252716064	0.00808603875339031	0.00743668992072344	-0.0201606266200542	0.0022419011220336
529	-0.509738683700562	0.774348258972168	-25.2658252716064	-0.000355493422830477	0.00256657530553639	0.00386527273803949	-0.00425158534198999
530	2.08765578269958	0.124999612569809	-24.6164779663086	-0.00782300252467394	-0.0026282137259841	0.00581331877037883	0.00354059832170606
531	2.08765578269958	-1.17369759082794	-24.8112812042236	0.00483929552137852	-0.000680167751852423	0.00613799272105098	0.00159255252219737
532	-0.509738683700562	0.449673920869827	-24.8762168884277	0.00289124972186983	-0.00684897974133492	0.00191722682211548	-0.00132951640989631
533	3.38635301589966	-1.82304632663727	-24.6164779663086	0.00873538758605719	-0.00132951640989631	-0.00587495695799589	0.00159255252219737
534	0.139609962701797	-0.52434903383255	-25.200891494751	0.00646266713738441	0.000943203864153475	-0.00619963090866804	0.00191722682211548
535	0.788958609104156	-1.17369759082794	-25.200891494751	0.000618529506027699	-0.00392691092565656	-0.0026282137259841	0.000943203864153475
536	-0.509738683700562	-0.52434903383255	-25.200891494751	-0.0113944197073579	-0.00457625929266214	-3.08191010844894e-05	0.00289124972186983
537	0.139609962701797	-0.52434903383255	-25.0710220336914	0.0171769186854362	-0.0107450718060136	-0.00717365415766835	0.00126787810586393
538	-1.1590873003006	0.449673920869827	-25.395694732666	0.01100810803473	0.00256657530553639	0.00386527273803949	-0.0026282137259841
539	-0.509738683700562	0.449673920869827	-25.0710220336914	0.00483929552137852	0.00678734155371785	0.00581331877037883	0.00386527273803949
540	1.43830716609955	-0.52434903383255	-25.1359558105469	-0.00100484199356288	0.00548864435404539	0.0145795252174139	0.00354059832170606
541	1.43830716609955	-0.849023342132568	-25.0060863494873	-0.00425158534198999	0.0106834331527352	0.000293855206109583	-0.00197886489331722
542	-1.80843591690063	0.449673920869827	-25.5255661010742	0.0158782228827477	0.00159255252219737	-3.08191010844894e-05	0.00516396993771195
543	-1.1590873003006	-0.52434903383255	-24.8762168884277	-0.0282774847000837	0.0022419011220336	-0.00522560812532902	0.00646266713738441
544	-1.1590873003006	0.449673920869827	-25.1359558105469	-0.00717365415766835	0.00321592413820326	-0.0100957229733467	-0.00295288790948689
545	-2.45778465270996	1.4236968755722	-24.4216728210449	-0.00392691092565656	0.00548864435404539	-0.00619963090866804	0.0022419011220336
546	-0.509738683700562	0.449673920869827	-25.1359558105469	-3.08191010844894e-05	0.00743668992072344	-0.00684897974133492	0.000943203864153475
547	0.139609962701797	1.09902250766754	-25.200891494751	0.0175015944987535	-0.00295288790948689	-0.0113944197073579	-0.00684897974133492
548	-1.1590873003006	0.774348258972168	-25.0710220336914	0.00743668992072344	0.00841071270406246	-0.00360223650932312	0.00776136433705688
549	0.139609962701797	0.449673920869827	-25.200891494751	-0.000355493422830477	-0.00197886489331722	0.00873538758605719	0.00256657530553639
550	0.788958609104156	-0.52434903383255	-25.0060863494873	-3.08191010844894e-05	0.01100810803473	0.0126314787194133	0.000943203864153475
551	0.788958609104156	-0.52434903383255	-24.7463474273682	-0.00457625929266214	0.00548864435404539	-0.00100484199356288	-0.00230353930965066
552	0.788958609104156	0.449673920869827	-24.8762168884277	0.0155535480007529	0.000618529506027699	0.00451462110504508	0.000943203864153475
553	2.73700451850891	-0.849023342132568	-25.200891494751	0.00711201597005129	0.00159255252219737	-0.0169138833880424	0.00483929552137852
554	1.43830716609955	-0.199674710631371	-25.1359558105469	-0.0110697457566857	0.00126787810586393	-0.0217839982360601	0.00126787810586393
555	0.788958609104156	0.449673920869827	-25.200891494751	0.00581331877037883	0.00126787810586393	-0.0318489037454128	-3.08191010844894e-05
556	-0.509738683700562	0.774348258972168	-25.0060863494873	-0.00522560812532902	0.00191722682211548	-0.0273034609854221	-0.00197886489331722
557	-0.509738683700562	0.449673920869827	-24.9411506652832	0.0142548503354192	-0.000355493422830477	-0.0204853005707264	-0.00132951640989631
558	-0.509738683700562	0.124999612569809	-25.0710220336914	0.00451462110504508	0.00321592413820326	-0.0260047651827335	0.000293855206109583
559	0.788958609104156	-1.4983719587326	-24.4866065979004	0.0158782228827477	-0.00132951640989631	-0.0149658378213644	0.00126787810586393
560	2.73700451850891	-1.82304632663727	-24.5515422821045	0.00678734155371785	-0.00847235135734081	-0.000680167751852423	0.0022419011220336
561	0.139609962701797	-1.4983719587326	-24.8762168884277	0.00354059832170606	-0.000680167751852423	0.0158782228827477	-0.00165419070981443
562	0.139609962701797	0.124999612569809	-25.1359558105469	0.0191249661147594	-0.000680167751852423	0.0317872650921345	0.000618529506027699
563	0.139609962701797	-0.52434903383255	-24.6164779663086	0.0194496400654316	-0.00912170019000769	0.0249691028147936	-0.00490093370899558
564	1.43830716609955	-1.17369759082794	-24.9411506652832	0.00354059832170606	0.000943203864153475	0.0123068047687411	0.00613799272105098
565	-0.509738683700562	0.774348258972168	-25.5904998779297	0.000293855206109583	0.000293855206109583	0.0152288740500808	0.00418994715437293
566	-1.1590873003006	0.774348258972168	-25.4606304168701	-0.0211346503347158	-0.00230353930965066	-0.00132951640989631	-0.000355493422830477
567	-0.509738683700562	0.774348258972168	-25.4606304168701	0.011982130818069	-0.00587495695799589	0.000618529506027699	-0.00100484199356288
568	-3.10713315010071	0.124999612569809	-25.3307609558105	-0.00555028254166245	-0.00230353930965066	0.00159255252219737	0.00354059832170606
569	0.139609962701797	-0.52434903383255	-24.8112812042236	-0.0221086721867323	0.000618529506027699	0.0100340843200684	-0.0026282137259841
570	-1.1590873003006	0.124999612569809	-24.6164779663086	-0.00684897974133492	0.01100810803473	0.00581331877037883	0.00354059832170606
571	-0.509738683700562	0.774348258972168	-25.0710220336914	0.00126787810586393	-0.00425158534198999	-0.000355493422830477	-0.00522560812532902
572	0.139609962701797	1.09902250766754	-25.3307609558105	-0.00522560812532902	0.00386527273803949	-0.00165419070981443	-0.00295288790948689
573	0.788958609104156	0.124999612569809	-25.0710220336914	-3.08191010844894e-05	0.00386527273803949	-0.00490093370899558	0.00126787810586393
574	0.788958609104156	0.124999612569809	-24.9411506652832	0.0197743140161037	0.000293855206109583	-0.00392691092565656	0.000618529506027699
575	1.43830716609955	0.449673920869827	-25.0710220336914	-0.00847235135734081	0.00906006153672934	-0.0146411629393697	0.00418994715437293
576	0.788958609104156	0.774348258972168	-25.0060863494873	-0.0126931173726916	0.00678734155371785	-0.0117190945893526	-0.00392691092565656
577	-1.1590873003006	0.774348258972168	-25.3307609558105	-0.0175632312893867	0.00126787810586393	-0.0133424662053585	-0.00197886489331722
578	1.43830716609955	0.449673920869827	-25.7203693389893	0.0123068047687411	0.00289124972186983	-0.0107450718060136	-0.00327756232582033
579	1.43830716609955	-1.17369759082794	-25.0060863494873	-0.00587495695799589	-0.00230353930965066	-0.00717365415766835	-0.00230353930965066
580	2.08765578269958	-0.52434903383255	-25.1359558105469	0.00841071270406246	0.00483929552137852	0.00938473641872406	0.000293855206109583
581	-1.1590873003006	0.449673920869827	-25.2658252716064	-0.00555028254166245	0.00808603875339031	0.000943203864153475	-0.00555028254166245
582	2.73700451850891	-0.199674710631371	-25.200891494751	-0.00749832857400179	-0.00132951640989631	0.00191722682211548	0.000943203864153475
583	-0.509738683700562	0.449673920869827	-25.2658252716064	0.0136055024340749	-0.00782300252467394	0.00581331877037883	-3.08191010844894e-05
584	2.73700451850891	-1.4983719587326	-25.2658252716064	0.00418994715437293	-0.00132951640989631	0.00289124972186983	-0.00295288790948689
585	2.73700451850891	-1.4983719587326	-25.2658252716064	0.012956153601408	-0.00457625929266214	0.00613799272105098	-0.00132951640989631
586	0.788958609104156	-0.849023342132568	-25.0060863494873	-0.00230353930965066	0.000943203864153475	-0.00587495695799589	-0.00295288790948689
587	1.43830716609955	-0.199674710631371	-25.0710220336914	0.00646266713738441	-0.00490093370899558	-0.00165419070981443	-0.000355493422830477
588	1.43830716609955	-0.849023342132568	-24.6814117431641	0.0162028968334198	-0.00165419070981443	-0.00392691092565656	0.00743668992072344
589	2.08765578269958	-0.199674710631371	-24.4866065979004	0.0126314787194133	0.00613799272105098	-0.00847235135734081	-3.08191010844894e-05
590	-0.509738683700562	-0.52434903383255	-24.2918033599854	0.00386527273803949	0.00743668992072344	-0.0100957229733467	-0.00165419070981443
591	0.139609962701797	0.449673920869827	-24.7463474273682	0.0132808275520802	0.00418994715437293	-0.0253554154187441	0.00256657530553639
592	0.139609962701797	-0.199674710631371	-25.1359558105469	-0.0136671401560307	-3.08191010844894e-05	-0.0350956469774246	-0.00230353930965066
593	-1.1590873003006	0.449673920869827	-25.200891494751	0.00678734155371785	-0.000680167751852423	-0.0526280589401722	0.0022419011220336
594	-1.1590873003006	-0.199674710631371	-25.1359558105469	-0.00684897974133492	0.00386527273803949	-0.0526280589401722	0.00646266713738441
595	-1.1590873003006	-0.52434903383255	-24.8762168884277	-0.00165419070981443	0.00126787810586393	-0.0324982516467571	0.00191722682211548
596	0.788958609104156	0.774348258972168	-25.5904998779297	-0.0266541130840778	0.00191722682211548	0.011982130818069	0.000618529506027699
597	1.43830716609955	-0.199674710631371	-25.395694732666	-0.00490093370899558	-0.00295288790948689	0.0564625114202499	-0.00425158534198999
598	0.788958609104156	-0.199674710631371	-25.0060863494873	0.0149041991680861	0.00418994715437293	0.0207483377307653	0.00191722682211548
599	0.788958609104156	-0.849023342132568	-25.0710220336914	-0.00684897974133492	0.00483929552137852	0.00808603875339031	0.0022419011220336
600	0.139609962701797	-0.199674710631371	-24.8762168884277	0.012956153601408	0.00678734155371785	0.0168522447347641	0.00126787810586393
601	-0.509738683700562	0.449673920869827	-25.200891494751	-0.00944637414067984	0.000943203864153475	-0.0107450718060136	0.00581331877037883
602	2.73700451850891	-0.199674710631371	-24.8112812042236	-0.000680167751852423	-0.0026282137259841	-0.017887907102704	-0.00522560812532902
603	0.139609962701797	0.774348258972168	-25.5904998779297	-0.00100484199356288	-0.00490093370899558	-0.0328229255974293	0.00776136433705688
604	3.38635301589966	-0.849023342132568	-25.200891494751	-0.00652430532500148	0.00451462110504508	-0.0299008563160896	0.00159255252219737
605	0.788958609104156	-0.199674710631371	-25.1359558105469	-0.0159398596733809	0.00451462110504508	-0.0201606266200542	-0.000680167751852423
606	1.43830716609955	-0.849023342132568	-25.0060863494873	0.00516396993771195	0.00191722682211548	-0.0130177913233638	0.00289124972186983
607	1.43830716609955	-0.52434903383255	-24.4216728210449	0.00516396993771195	0.0022419011220336	0.0272418223321438	-0.00847235135734081
608	1.43830716609955	-1.17369759082794	-24.0320625305176	-0.0133424662053585	-0.00165419070981443	0.0496443510055542	0.00126787810586393
609	0.788958609104156	-1.4983719587326	-25.0710220336914	0.00191722682211548	0.00548864435404539	0.0191249661147594	-0.00295288790948689
610	0.788958609104156	-0.849023342132568	-25.0060863494873	-0.00457625929266214	0.00191722682211548	0.0136055024340749	0.00613799272105098
611	0.788958609104156	-0.849023342132568	-25.1359558105469	-0.00749832857400179	-0.00749832857400179	0.011982130818069	-0.00652430532500148
612	2.08765578269958	-1.4983719587326	-24.9411506652832	0.0113327819854021	-0.00555028254166245	0.0236704051494598	-0.000680167751852423
613	0.788958609104156	-0.199674710631371	-25.0060863494873	-0.00295288790948689	-0.00457625929266214	0.00581331877037883	0.000943203864153475
614	1.43830716609955	-0.849023342132568	-24.4866065979004	-0.00197886489331722	0.00711201597005129	-3.08191010844894e-05	0.00191722682211548
615	2.73700451850891	-0.849023342132568	-24.8762168884277	0.00289124972186983	0.00354059832170606	0.0145795252174139	0.00418994715437293
616	0.788958609104156	0.449673920869827	-25.0060863494873	-0.00847235135734081	0.00711201597005129	0.00548864435404539	0.000293855206109583
617	0.139609962701797	-0.199674710631371	-24.9411506652832	-0.00100484199356288	0.00451462110504508	-0.00132951640989631	-0.00295288790948689
618	-0.509738683700562	0.124999612569809	-25.0710220336914	-0.0133424662053585	-0.00425158534198999	0.00321592413820326	-0.000355493422830477
619	-1.1590873003006	-0.849023342132568	-24.8112812042236	0.013930176384747	0.00873538758605719	-0.00100484199356288	-0.00100484199356288
620	-2.45778465270996	0.449673920869827	-24.8112812042236	0.00841071270406246	0.00289124972186983	-0.00197886489331722	0.00516396993771195
621	-0.509738683700562	0.774348258972168	-25.200891494751	-0.00522560812532902	0.000943203864153475	-0.00165419070981443	-0.00100484199356288
622	2.08765578269958	-0.849023342132568	-25.1359558105469	-0.00230353930965066	0.00516396993771195	-0.00782300252467394	-0.00230353930965066
623	-0.509738683700562	0.124999612569809	-24.6814117431641	0.00256657530553639	-0.00555028254166245	-0.00165419070981443	0.00354059832170606
624	0.788958609104156	-0.199674710631371	-25.1359558105469	0.00256657530553639	0.00354059832170606	0.000943203864153475	0.00548864435404539
625	0.788958609104156	-0.52434903383255	-24.8112812042236	-0.00555028254166245	0.00483929552137852	0.0103587592020631	-0.00425158534198999
626	1.43830716609955	-0.199674710631371	-24.7463474273682	-0.00230353930965066	0.00321592413820326	-0.00587495695799589	0.00516396993771195
627	0.788958609104156	0.124999612569809	-25.0710220336914	-0.00457625929266214	-0.00230353930965066	-0.00912170019000769	-0.00749832857400179
628	1.43830716609955	-0.199674710631371	-25.1359558105469	0.00159255252219737	-0.00230353930965066	-0.023407369852066	0.00873538758605719
629	1.43830716609955	0.124999612569809	-25.395694732666	-0.0126931173726916	0.0123068047687411	-0.0237320438027382	-0.00782300252467394
630	0.139609962701797	0.774348258972168	-25.1359558105469	0.0136055024340749	0.00678734155371785	-0.00197886489331722	-3.08191010844894e-05
631	1.43830716609955	0.124999612569809	-25.0710220336914	-0.00295288790948689	0.0022419011220336	-0.00522560812532902	-0.00100484199356288
632	0.788958609104156	-0.849023342132568	-24.7463474273682	-0.00425158534198999	0.00289124972186983	0.00354059832170606	-0.00684897974133492
633	2.08765578269958	-0.52434903383255	-25.0060863494873	0.00646266713738441	0.000618529506027699	0.00159255252219737	-0.00295288790948689
634	0.788958609104156	-0.199674710631371	-25.2658252716064	-0.00717365415766835	0.00289124972186983	0.00613799272105098	-0.00360223650932312
635	2.73700451850891	-1.4983719587326	-24.9411506652832	-0.00912170019000769	-0.00132951640989631	0.0113327819854021	0.000293855206109583
636	1.43830716609955	-1.4983719587326	-24.8762168884277	0.0100340843200684	-0.00847235135734081	0.00808603875339031	-0.00490093370899558
637	1.43830716609955	-1.17369759082794	-24.8112812042236	0.00321592413820326	-0.00652430532500148	-0.00100484199356288	0.00386527273803949
638	0.788958609104156	-0.52434903383255	-24.5515422821045	0.00483929552137852	-0.00879702530801296	-0.00360223650932312	-0.00132951640989631
639	0.139609962701797	0.449673920869827	-24.2918033599854	-0.0113944197073579	0.0022419011220336	-0.00814767740666866	0.0100340843200684
640	0.788958609104156	0.124999612569809	-24.8762168884277	0.00451462110504508	0.00191722682211548	-3.08191010844894e-05	-0.00197886489331722
641	2.08765578269958	-0.52434903383255	-25.0060863494873	-0.00977104809135199	-0.00360223650932312	-0.0120437685400248	-0.00100484199356288
642	-2.45778465270996	-0.199674710631371	-24.8762168884277	-0.0165892094373703	0.00548864435404539	-0.0175632312893867	0.00159255252219737
643	-1.80843591690063	-0.849023342132568	-24.8762168884277	0.01100810803473	0.00743668992072344	-0.0195112787187099	0.00548864435404539
644	-1.1590873003006	0.124999612569809	-25.0710220336914	0.00743668992072344	0.00289124972186983	-0.0276281367987394	0.00126787810586393
645	-2.45778465270996	1.4236968755722	-24.8762168884277	-0.00490093370899558	0.00906006153672934	-0.0100957229733467	0.00516396993771195
646	0.788958609104156	-0.52434903383255	-24.4216728210449	0.00581331877037883	0.00841071270406246	-0.0201606266200542	-0.000680167751852423
647	0.139609962701797	-0.199674710631371	-25.0710220336914	0.0175015944987535	-0.000680167751852423	0.00451462110504508	-3.08191010844894e-05
648	0.139609962701797	0.124999612569809	-25.200891494751	0.012956153601408	0.00418994715437293	0.00126787810586393	0.0022419011220336
649	-1.80843591690063	0.449673920869827	-25.200891494751	-0.00652430532500148	0.00613799272105098	-0.00684897974133492	-0.00230353930965066
650	-0.509738683700562	0.774348258972168	-25.395694732666	-0.00392691092565656	0.00613799272105098	-0.00165419070981443	0.000943203864153475
651	2.08765578269958	-0.52434903383255	-24.6814117431641	0.00256657530553639	-0.00165419070981443	-0.0113944197073579	-0.00327756232582033
652	0.788958609104156	0.124999612569809	-25.1359558105469	0.0188002903014421	-0.00230353930965066	-0.00165419070981443	-0.00132951640989631
653	2.73700451850891	-0.52434903383255	-25.200891494751	0.00808603875339031	-0.000355493422830477	-0.00490093370899558	0.000943203864153475
654	-1.1590873003006	0.774348258972168	-24.6814117431641	0.0149041991680861	0.000618529506027699	0.00906006153672934	0.000618529506027699
655	0.139609962701797	-0.199674710631371	-24.4216728210449	-0.0120437685400248	0.000943203864153475	0.0152288740500808	-0.00165419070981443
656	1.43830716609955	-0.199674710631371	-24.8112812042236	0.0243197549134493	-0.00165419070981443	0.0304885655641556	-0.00490093370899558
657	1.43830716609955	-0.849023342132568	-24.0969982147217	-0.00555028254166245	0.00354059832170606	0.00256657530553639	-0.00749832857400179
658	-0.509738683700562	-0.849023342132568	-25.0060863494873	0.0152288740500808	-0.00977104809135199	0.00451462110504508	-0.00392691092565656
659	-1.1590873003006	-0.849023342132568	-24.6814117431641	-0.0117190945893526	-0.0026282137259841	0.00483929552137852	0.000618529506027699
660	0.788958609104156	-0.52434903383255	-24.8112812042236	-0.000355493422830477	-0.00327756232582033	0.0165275707840919	-0.00457625929266214
661	1.43830716609955	-1.82304632663727	-24.4216728210449	-0.00457625929266214	-0.00295288790948689	0.00321592413820326	0.000618529506027699
662	0.139609962701797	0.774348258972168	-24.4866065979004	0.000943203864153475	-0.00100484199356288	-0.00814767740666866	0.00126787810586393
663	2.08765578269958	-0.849023342132568	-24.6814117431641	0.0149041991680861	-0.00132951640989631	0.00126787810586393	-0.000355493422830477
664	2.08765578269958	0.124999612569809	-24.9411506652832	-0.0146411629393697	0.00581331877037883	-0.00360223650932312	0.000943203864153475
665	-1.80843591690063	1.09902250766754	-25.3307609558105	0.0100340843200684	0.00386527273803949	0.00841071270406246	0.00289124972186983
666	-0.509738683700562	0.449673920869827	-25.200891494751	-0.0117190945893526	0.000293855206109583	-0.00197886489331722	0.00191722682211548
667	-2.45778465270996	1.09902250766754	-25.0710220336914	-0.00392691092565656	0.00159255252219737	-0.0136671401560307	-0.00100484199356288
668	-2.45778465270996	0.774348258972168	-25.1359558105469	0.00808603875339031	-0.00619963090866804	-0.00782300252467394	0.00483929552137852
669	-0.509738683700562	-0.52434903383255	-24.7463474273682	-0.00912170019000769	0.00418994715437293	-0.00425158534198999	-0.00230353930965066
670	1.43830716609955	0.449673920869827	-24.0969982147217	-0.0165892094373703	0.00483929552137852	0.00354059832170606	0.00711201597005129
671	2.73700451850891	-0.199674710631371	-24.5515422821045	-0.000355493422830477	-0.00295288790948689	-0.00295288790948689	-0.00684897974133492
672	0.139609962701797	0.449673920869827	-24.8112812042236	-0.00587495695799589	0.00613799272105098	-0.00132951640989631	-0.00392691092565656
673	4.03570175170898	-0.849023342132568	-25.1359558105469	0.00451462110504508	-0.00490093370899558	-0.000355493422830477	-0.000355493422830477
674	0.788958609104156	0.449673920869827	-25.395694732666	0.01100810803473	0.00191722682211548	0.00581331877037883	0.000618529506027699
675	0.788958609104156	0.449673920869827	-25.200891494751	-0.00782300252467394	0.00808603875339031	0.00256657530553639	-0.000680167751852423
676	0.139609962701797	1.09902250766754	-25.0060863494873	0.00191722682211548	-0.00100484199356288	-3.08191010844894e-05	0.000618529506027699
677	0.788958609104156	0.774348258972168	-25.200891494751	-0.00912170019000769	0.00191722682211548	-0.0113944197073579	-0.00490093370899558
678	-1.1590873003006	0.774348258972168	-25.200891494751	0.0188002903014421	-0.00197886489331722	-0.00132951640989631	-0.00100484199356288
679	0.788958609104156	0.124999612569809	-25.1359558105469	0.00191722682211548	-0.00327756232582033	-0.0133424662053585	0.00256657530553639
680	2.08765578269958	-0.52434903383255	-24.8112812042236	0.00841071270406246	-0.00165419070981443	0.00354059832170606	-0.00165419070981443
681	0.139609962701797	-1.82304632663727	-24.6814117431641	0.000293855206109583	-0.00587495695799589	0.00321592413820326	-0.00555028254166245
682	-0.509738683700562	-0.849023342132568	-24.8112812042236	0.00256657530553639	-0.00587495695799589	-0.00749832857400179	-0.000680167751852423
683	0.139609962701797	-1.82304632663727	-24.7463474273682	0.000943203864153475	-0.000680167751852423	-0.0123684434220195	-3.08191010844894e-05
684	2.73700451850891	-0.849023342132568	-24.9411506652832	-0.00132951640989631	0.00191722682211548	-0.0107450718060136	-0.00100484199356288
685	-0.509738683700562	0.449673920869827	-24.7463474273682	-0.017887907102704	-0.00100484199356288	0.000293855206109583	0.00159255252219737
686	2.08765578269958	0.124999612569809	-24.6164779663086	-0.00749832857400179	-0.00522560812532902	-0.00684897974133492	0.000618529506027699
687	-0.509738683700562	1.09902250766754	-25.0710220336914	-0.00425158534198999	0.00451462110504508	-0.00684897974133492	-0.00132951640989631
688	-0.509738683700562	-0.199674710631371	-24.8112812042236	-0.0104203969240189	-0.00165419070981443	-0.00944637414067984	0.00873538758605719
689	0.139609962701797	-0.849023342132568	-24.8112812042236	-0.0113944197073579	0.000618529506027699	-0.0156151866540313	0.00548864435404539
690	-1.1590873003006	-0.849023342132568	-24.9411506652832	-0.0302255302667618	0.0106834331527352	0.00451462110504508	0.0022419011220336
691	-1.80843591690063	-0.52434903383255	-25.0060863494873	0.01100810803473	-0.00100484199356288	-0.00522560812532902	0.000618529506027699
692	-0.509738683700562	0.449673920869827	-25.1359558105469	-0.00360223650932312	0.00451462110504508	-0.00749832857400179	-0.00230353930965066
693	2.08765578269958	-0.199674710631371	-24.8762168884277	-0.00944637414067984	0.0022419011220336	-0.0130177913233638	0.00451462110504508
694	0.788958609104156	-0.199674710631371	-24.7463474273682	0.00126787810586393	0.00289124972186983	-0.00522560812532902	0.00418994715437293
695	0.788958609104156	-0.199674710631371	-24.9411506652832	-0.021459324285388	0.00938473641872406	-0.00652430532500148	0.000293855206109583
696	0.139609962701797	1.09902250766754	-25.3307609558105	0.0142548503354192	0.000943203864153475	-0.00977104809135199	-0.00814767740666866
697	0.139609962701797	0.774348258972168	-25.395694732666	-0.0126931173726916	0.00711201597005129	-0.00295288790948689	0.00159255252219737
698	0.788958609104156	0.449673920869827	-25.395694732666	0.00289124972186983	0.000943203864153475	0.0022419011220336	0.000618529506027699
699	1.43830716609955	-0.849023342132568	-24.9411506652832	-0.00522560812532902	0.00289124972186983	0.00159255252219737	0.00256657530553639
700	2.08765578269958	-0.849023342132568	-24.8112812042236	0.00483929552137852	0.00451462110504508	0.00548864435404539	-0.0026282137259841
701	-1.1590873003006	0.124999612569809	-24.7463474273682	-0.00230353930965066	0.00191722682211548	-0.0230826959013939	0.000293855206109583
702	2.73700451850891	-0.199674710631371	-25.2658252716064	0.00743668992072344	-0.00165419070981443	-0.0282774847000837	-0.00392691092565656
703	-1.1590873003006	0.124999612569809	-24.8112812042236	-0.00717365415766835	0.00354059832170606	-0.0279528107494116	0.00126787810586393
704	2.73700451850891	-1.4983719587326	-24.4866065979004	0.00354059832170606	-0.00295288790948689	-0.0373683646321297	0.00191722682211548
705	0.788958609104156	-1.82304632663727	-24.3567371368408	0.00256657530553639	0.000293855206109583	-0.032173577696085	0.00581331877037883
706	2.73700451850891	-1.82304632663727	-25.0060863494873	0.0132808275520802	-0.00814767740666866	-0.032173577696085	0.00289124972186983
707	2.08765578269958	-0.52434903383255	-24.8762168884277	0.012956153601408	0.00159255252219737	0.00126787810586393	-0.00555028254166245
708	0.788958609104156	-0.849023342132568	-24.8762168884277	0.00451462110504508	-0.00684897974133492	0.0447742342948914	0.00548864435404539
709	2.08765578269958	-0.199674710631371	-25.0060863494873	-0.00132951640989631	0.00418994715437293	0.0223717093467712	-0.00425158534198999
710	-0.509738683700562	-0.199674710631371	-24.8112812042236	0.00256657530553639	0.00289124972186983	0.0116574559360743	0.00386527273803949
711	-1.1590873003006	0.449673920869827	-25.1359558105469	0.00321592413820326	-0.00652430532500148	0.00776136433705688	0.00451462110504508
712	-0.509738683700562	0.124999612569809	-25.0060863494873	0.00808603875339031	0.00126787810586393	0.0152288740500808	0.000618529506027699
713	-1.80843591690063	0.124999612569809	-24.8762168884277	-3.08191010844894e-05	0.00126787810586393	0.0288651939481497	-0.00360223650932312
714	-1.1590873003006	-0.199674710631371	-24.7463474273682	0.00386527273803949	0.00386527273803949	0.0304885655641556	0.00548864435404539
715	0.788958609104156	-0.52434903383255	-25.200891494751	0.01100810803473	0.00289124972186983	0.0233457311987877	-0.00165419070981443
716	0.139609962701797	1.09902250766754	-25.2658252716064	0.00776136433705688	-0.000680167751852423	0.0262678004801273	0.000293855206109583
717	0.788958609104156	0.124999612569809	-25.200891494751	0.00841071270406246	0.00646266713738441	0.00483929552137852	0.000293855206109583
718	2.08765578269958	0.124999612569809	-25.0710220336914	0.0132808275520802	-0.00100484199356288	0.00841071270406246	-0.00619963090866804
719	1.43830716609955	-0.199674710631371	-24.8762168884277	0.00256657530553639	-0.00782300252467394	0.00743668992072344	0.0100340843200684
720	1.43830716609955	-0.199674710631371	-24.8762168884277	0.00321592413820326	0.00256657530553639	0.000943203864153475	-0.00132951640989631
721	0.139609962701797	0.449673920869827	-25.5255661010742	0.0106834331527352	0.00289124972186983	0.0022419011220336	0.00516396993771195
722	2.08765578269958	-0.849023342132568	-25.2658252716064	0.0136055024340749	0.0022419011220336	0.00159255252219737	0.00191722682211548
723	-1.1590873003006	0.449673920869827	-25.5255661010742	-0.00197886489331722	0.000943203864153475	0.00776136433705688	0.00516396993771195
724	0.139609962701797	0.449673920869827	-25.0710220336914	0.00354059832170606	-3.08191010844894e-05	-0.00295288790948689	0.00321592413820326
725	2.08765578269958	0.124999612569809	-24.6814117431641	-0.00587495695799589	-0.00490093370899558	0.00776136433705688	0.000618529506027699
726	2.08765578269958	-0.52434903383255	-24.8112812042236	0.0178262684494257	-0.00555028254166245	-0.00522560812532902	-0.00132951640989631
727	1.43830716609955	-0.849023342132568	-25.2658252716064	0.00711201597005129	0.0022419011220336	0.00873538758605719	-0.00814767740666866
728	2.73700451850891	-1.4983719587326	-25.0060863494873	0.00970941036939621	-0.00392691092565656	-0.00197886489331722	0.00516396993771195
729	0.139609962701797	-0.849023342132568	-25.2658252716064	0.00873538758605719	-0.00327756232582033	-0.000680167751852423	-0.00327756232582033
730	-0.509738683700562	-0.52434903383255	-25.0710220336914	-0.00555028254166245	0.00354059832170606	-0.00230353930965066	0.00191722682211548
731	2.73700451850891	0.124999612569809	-25.1359558105469	-3.08191010844894e-05	-0.00230353930965066	-3.08191010844894e-05	0.0022419011220336
732	1.43830716609955	-0.52434903383255	-24.8112812042236	0.0181509424000978	0.01100810803473	0.00418994715437293	-0.00132951640989631
733	1.43830716609955	0.449673920869827	-25.1359558105469	-0.00717365415766835	0.00483929552137852	-0.00425158534198999	0.00354059832170606
734	-1.1590873003006	-0.199674710631371	-25.0710220336914	-0.00619963090866804	0.0103587592020631	-0.0026282137259841	0.00159255252219737
735	0.139609962701797	-0.849023342132568	-24.9411506652832	0.00906006153672934	0.00873538758605719	-0.000680167751852423	0.00256657530553639
736	-1.80843591690063	0.124999612569809	-24.4866065979004	0.00126787810586393	0.00483929552137852	-0.000680167751852423	-0.00165419070981443
737	0.139609962701797	-0.52434903383255	-24.5515422821045	0.00581331877037883	0.00321592413820326	-0.0100957229733467	0.00386527273803949
738	0.139609962701797	-0.199674710631371	-24.0320625305176	-0.023407369852066	0.000293855206109583	-0.0104203969240189	-0.00587495695799589
739	0.788958609104156	-0.199674710631371	-24.7463474273682	0.00159255252219737	0.00548864435404539	-0.00684897974133492	0.00743668992072344
740	0.139609962701797	0.449673920869827	-25.0710220336914	0.00581331877037883	0.0113327819854021	0.000293855206109583	0.00289124972186983
741	2.08765578269958	-0.52434903383255	-25.0060863494873	0.00256657530553639	0.00256657530553639	0.00646266713738441	-0.00457625929266214
742	0.788958609104156	0.449673920869827	-25.4606304168701	-0.00717365415766835	0.00191722682211548	-0.00555028254166245	-0.00165419070981443
743	2.08765578269958	-0.199674710631371	-24.9411506652832	0.00451462110504508	0.00289124972186983	-0.00652430532500148	-0.00360223650932312
744	3.38635301589966	-0.849023342132568	-24.9411506652832	0.00126787810586393	0.00776136433705688	-0.00587495695799589	-0.00457625929266214
745	2.73700451850891	-0.199674710631371	-25.2658252716064	0.0022419011220336	0.000293855206109583	-0.00360223650932312	-0.00132951640989631
746	1.43830716609955	-0.849023342132568	-25.395694732666	-0.000355493422830477	0.000293855206109583	-0.0130177913233638	-0.00197886489331722
747	1.43830716609955	-0.52434903383255	-25.1359558105469	-0.00360223650932312	0.00906006153672934	-0.00360223650932312	-0.00360223650932312
748	2.73700451850891	-0.52434903383255	-24.8112812042236	0.00613799272105098	0.00126787810586393	-0.0100957229733467	0.00159255252219737
749	-1.1590873003006	0.774348258972168	-24.4216728210449	-0.00457625929266214	-0.000680167751852423	-0.0110697457566857	-0.00425158534198999
750	0.139609962701797	0.449673920869827	-24.4216728210449	-0.00197886489331722	0.00743668992072344	-0.0107450718060136	0.00808603875339031
751	0.788958609104156	-0.849023342132568	-24.8112812042236	0.000943203864153475	-0.000355493422830477	-0.00977104809135199	-0.00749832857400179
752	0.139609962701797	-1.82304632663727	-24.8112812042236	0.00386527273803949	-0.00684897974133492	0.000293855206109583	-3.08191010844894e-05
753	1.43830716609955	-1.82304632663727	-24.7463474273682	-0.00327756232582033	-0.00522560812532902	-0.00230353930965066	-0.000355493422830477
754	0.788958609104156	-0.849023342132568	-25.200891494751	-0.0110697457566857	-0.00100484199356288	-0.00230353930965066	0.000618529506027699
755	2.08765578269958	-0.849023342132568	-24.9411506652832	0.00743668992072344	-0.00165419070981443	-0.00814767740666866	0.00256657530553639
756	2.08765578269958	-0.199674710631371	-24.8112812042236	-0.00490093370899558	0.00581331877037883	-0.0211346503347158	-0.0026282137259841
757	4.03570175170898	-0.849023342132568	-24.6814117431641	0.00678734155371785	0.000293855206109583	-0.0195112787187099	-0.000355493422830477
758	0.788958609104156	0.124999612569809	-25.0060863494873	-0.0172385573387146	0.00191722682211548	-0.0308748781681061	-0.0026282137259841
759	-0.509738683700562	-0.52434903383255	-24.9411506652832	-0.00684897974133492	0.00126787810586393	-0.0461345724761486	0.00711201597005129
760	-2.45778465270996	0.774348258972168	-25.2658252716064	0.0116574559360743	0.00516396993771195	-0.0532774068415165	0.00126787810586393
761	-1.80843591690063	-0.199674710631371	-24.8762168884277	-0.0104203969240189	0.00581331877037883	-0.0516540370881557	0.000618529506027699
762	-3.10713315010071	0.449673920869827	-25.0710220336914	0.000293855206109583	0.00289124972186983	-0.0373683646321297	-0.0026282137259841
763	0.788958609104156	0.124999612569809	-24.6164779663086	0.0285405199974775	0.0022419011220336	0.00743668992072344	0.00873538758605719
764	2.73700451850891	-0.52434903383255	-24.7463474273682	-0.00555028254166245	-0.0026282137259841	0.0590599067509174	-0.00132951640989631
765	2.08765578269958	-0.849023342132568	-24.6164779663086	-3.08191010844894e-05	0.0100340843200684	0.0545144639909267	0.000618529506027699
766	3.38635301589966	-0.52434903383255	-24.7463474273682	-0.00165419070981443	0.00646266713738441	0.0171769186854362	-0.00197886489331722
767	1.43830716609955	-0.199674710631371	-24.4866065979004	0.01100810803473	0.000943203864153475	0.0194496400654316	0.00354059832170606
768	0.788958609104156	-0.199674710631371	-24.5515422821045	-0.00457625929266214	-0.00165419070981443	-0.00132951640989631	0.0100340843200684
769	-0.509738683700562	0.449673920869827	-25.0710220336914	0.00548864435404539	-0.00197886489331722	0.00906006153672934	0.00256657530553639
770	2.08765578269958	-0.52434903383255	-24.8762168884277	0.0022419011220336	0.00483929552137852	0.00159255252219737	0.000618529506027699
771	2.08765578269958	-0.849023342132568	-25.1359558105469	0.00906006153672934	-0.00425158534198999	0.000618529506027699	-0.00490093370899558
772	-0.509738683700562	0.124999612569809	-25.0710220336914	0.0249691028147936	0.00191722682211548	-0.00327756232582033	0.000943203864153475
773	0.788958609104156	-0.849023342132568	-25.0060863494873	-0.0120437685400248	0.00126787810586393	0.00451462110504508	-3.08191010844894e-05
774	0.139609962701797	0.449673920869827	-25.200891494751	0.00776136433705688	-0.0026282137259841	0.00126787810586393	-0.00197886489331722
775	1.43830716609955	-0.849023342132568	-24.7463474273682	0.00418994715437293	-0.00652430532500148	-3.08191010844894e-05	0.00483929552137852
776	2.08765578269958	-1.82304632663727	-24.6814117431641	-0.00847235135734081	-0.00327756232582033	0.000943203864153475	-0.00327756232582033
777	3.38635301589966	-1.4983719587326	-25.0060863494873	0.0022419011220336	-0.00912170019000769	-0.0113944197073579	-3.08191010844894e-05
778	1.43830716609955	-0.52434903383255	-24.9411506652832	0.00256657530553639	0.000618529506027699	-0.0126931173726916	0.000618529506027699
779	0.788958609104156	0.124999612569809	-25.1359558105469	0.000943203864153475	0.00808603875339031	-0.0143164889886975	0.00483929552137852
780	0.139609962701797	0.774348258972168	-25.0710220336914	-0.00587495695799589	0.00873538758605719	-0.00814767740666866	-0.00684897974133492
781	-0.509738683700562	0.774348258972168	-24.8762168884277	-0.00814767740666866	-0.00392691092565656	-3.08191010844894e-05	0.00321592413820326
782	-0.509738683700562	0.449673920869827	-24.2918033599854	0.00743668992072344	-3.08191010844894e-05	0.00581331877037883	-0.00132951640989631
783	-2.45778465270996	0.774348258972168	-24.4866065979004	-0.00100484199356288	0.000293855206109583	0.0022419011220336	0.00451462110504508
784	-1.1590873003006	-0.52434903383255	-25.0060863494873	-0.00944637414067984	0.000293855206109583	0.0171769186854362	0.00289124972186983
785	-1.1590873003006	-0.849023342132568	-24.9411506652832	-0.0152905117720366	0.00191722682211548	0.00841071270406246	-0.000680167751852423
786	0.788958609104156	-1.17369759082794	-24.4216728210449	0.00159255252219737	-0.0026282137259841	0.0152288740500808	-0.00230353930965066
787	0.788958609104156	-0.199674710631371	-24.4216728210449	0.00159255252219737	0.00386527273803949	0.00159255252219737	0.00159255252219737
788	0.788958609104156	0.124999612569809	-24.1619338989258	-0.00912170019000769	0.00386527273803949	-0.0159398596733809	-0.000355493422830477
789	0.139609962701797	1.09902250766754	-24.5515422821045	-0.0104203969240189	0.00321592413820326	-0.021459324285388	0.000618529506027699
790	1.43830716609955	-0.52434903383255	-24.7463474273682	-0.00652430532500148	-0.00132951640989631	-0.017887907102704	0.00613799272105098
791	1.43830716609955	0.124999612569809	-24.6164779663086	-0.0165892094373703	-0.000355493422830477	-0.0110697457566857	-0.00619963090866804
792	0.139609962701797	0.124999612569809	-24.8762168884277	0.011982130818069	-0.00652430532500148	0.0100340843200684	-0.00132951640989631
793	2.08765578269958	-0.52434903383255	-25.0060863494873	0.00613799272105098	0.00321592413820326	0.0132808275520802	-0.00327756232582033
794	-1.1590873003006	0.449673920869827	-25.0060863494873	0.00289124972186983	0.0022419011220336	0.0142548503354192	0.00126787810586393
795	0.788958609104156	0.449673920869827	-25.0060863494873	-0.00749832857400179	0.00906006153672934	0.0155535480007529	-0.00295288790948689
796	1.43830716609955	-0.199674710631371	-24.9411506652832	-0.0117190945893526	0.00159255252219737	0.0126314787194133	-3.08191010844894e-05
797	2.08765578269958	-0.849023342132568	-24.9411506652832	-0.00977104809135199	-0.000680167751852423	0.00126787810586393	0.000618529506027699
798	0.139609962701797	-0.849023342132568	-24.3567371368408	0.0188002903014421	0.000943203864153475	-0.00132951640989631	-0.00197886489331722
799	1.43830716609955	-0.199674710631371	-24.6164779663086	-0.00197886489331722	-0.00490093370899558	-0.00295288790948689	-0.00619963090866804
800	-0.509738683700562	0.124999612569809	-24.4216728210449	0.0194496400654316	-0.0123684434220195	-0.00230353930965066	0.000618529506027699
801	0.139609962701797	-0.849023342132568	-24.1619338989258	0.00126787810586393	-0.00132951640989631	-0.00717365415766835	0.00289124972186983
802	1.43830716609955	-1.17369759082794	-25.395694732666	0.0149041991680861	0.000293855206109583	-0.00717365415766835	-0.00717365415766835
803	1.43830716609955	0.124999612569809	-25.3307609558105	-0.0100957229733467	0.00613799272105098	-0.00425158534198999	-0.00100484199356288
804	1.43830716609955	-0.52434903383255	-24.8762168884277	0.00808603875339031	0.00386527273803949	0.00386527273803949	-0.00197886489331722
805	2.08765578269958	-0.849023342132568	-24.8762168884277	0.00321592413820326	0.00776136433705688	0.000618529506027699	0.00516396993771195
806	2.73700451850891	-0.849023342132568	-24.1619338989258	0.000618529506027699	0.00418994715437293	0.0022419011220336	-0.00327756232582033
807	-1.1590873003006	0.124999612569809	-24.4866065979004	-0.00814767740666866	-3.08191010844894e-05	0.00646266713738441	-0.00132951640989631
808	-1.80843591690063	0.774348258972168	-25.200891494751	0.00743668992072344	0.00126787810586393	-0.0162645354866982	0.0022419011220336
809	-2.45778465270996	0.774348258972168	-25.1359558105469	-0.0204853005707264	0.00418994715437293	-0.0139918150380254	-0.00230353930965066
810	-0.509738683700562	-0.199674710631371	-24.8762168884277	-0.00165419070981443	0.00321592413820326	-0.02697878703475	0.000618529506027699
811	0.788958609104156	-0.52434903383255	-24.8762168884277	-0.00619963090866804	0.00906006153672934	-0.0334722734987736	-3.08191010844894e-05
812	0.139609962701797	0.124999612569809	-24.9411506652832	-0.00717365415766835	-3.08191010844894e-05	-0.0337969474494457	0.000618529506027699
813	2.73700451850891	-0.849023342132568	-24.1619338989258	0.00256657530553639	0.000293855206109583	-0.0389917381107807	0.00354059832170606
814	0.788958609104156	0.449673920869827	-24.4866065979004	0.00613799272105098	0.00256657530553639	-0.00132951640989631	0.00873538758605719
815	1.43830716609955	0.449673920869827	-24.8762168884277	0.00418994715437293	0.00906006153672934	0.0399041213095188	0.00191722682211548
816	0.139609962701797	-0.52434903383255	-24.7463474273682	0.00970941036939621	0.000943203864153475	0.047696303576231	-0.00327756232582033
817	2.08765578269958	-1.17369759082794	-24.6164779663086	0.0334106348454952	0.00126787810586393	0.0155535480007529	0.000943203864153475
818	0.139609962701797	0.124999612569809	-25.1359558105469	0.00386527273803949	-0.0026282137259841	0.00808603875339031	0.000943203864153475
819	0.139609962701797	0.449673920869827	-25.0710220336914	-0.0123684434220195	0.00776136433705688	-0.00230353930965066	-0.00522560812532902
820	1.43830716609955	0.449673920869827	-25.0060863494873	0.0168522447347641	0.00516396993771195	0.00483929552137852	-0.000680167751852423
821	0.139609962701797	0.124999612569809	-25.1359558105469	0.00613799272105098	0.00191722682211548	0.00418994715437293	-0.00425158534198999
822	2.08765578269958	-0.199674710631371	-25.1359558105469	0.0252937767654657	-0.00295288790948689	0.00678734155371785	-0.00392691092565656
823	-1.1590873003006	-0.52434903383255	-25.0710220336914	0.00354059832170606	-0.00619963090866804	-0.000355493422830477	-0.00490093370899558
824	0.139609962701797	-1.4983719587326	-24.8112812042236	0.00191722682211548	-0.0107450718060136	-0.00327756232582033	0.00256657530553639
825	0.788958609104156	-1.4983719587326	-24.0320625305176	-0.00392691092565656	-0.00619963090866804	0.0126314787194133	0.00354059832170606
826	2.73700451850891	-1.4983719587326	-24.6164779663086	-0.00619963090866804	-0.00490093370899558	0.00873538758605719	0.000293855206109583
827	0.788958609104156	-0.849023342132568	-25.0710220336914	0.0136055024340749	-0.00392691092565656	-0.000355493422830477	0.00159255252219737
828	0.139609962701797	0.449673920869827	-25.0710220336914	-0.0152905117720366	0.0022419011220336	-0.00327756232582033	0.00126787810586393
829	-0.509738683700562	1.09902250766754	-24.6164779663086	-0.00457625929266214	-0.00100484199356288	-0.00555028254166245	0.00191722682211548
830	1.43830716609955	-0.52434903383255	-24.8112812042236	-0.0204853005707264	0.000618529506027699	-0.00814767740666866	0.0116574559360743
831	-0.509738683700562	0.449673920869827	-24.2268676757813	-0.0159398596733809	0.0022419011220336	-0.00100484199356288	-0.00197886489331722
832	-2.45778465270996	0.774348258972168	-24.2268676757813	-0.00392691092565656	0.00289124972186983	-0.00230353930965066	0.00256657530553639
833	-1.1590873003006	-0.199674710631371	-24.9411506652832	-0.0143164889886975	-0.00327756232582033	-0.0133424662053585	0.00711201597005129
834	-2.45778465270996	0.124999612569809	-25.200891494751	0.0126314787194133	-0.0026282137259841	-0.00652430532500148	0.000943203864153475
835	-1.1590873003006	-0.199674710631371	-25.0710220336914	-0.0172385573387146	0.00906006153672934	-0.00587495695799589	0.00321592413820326
836	1.43830716609955	-0.52434903383255	-24.9411506652832	-0.00165419070981443	0.00386527273803949	-0.00230353930965066	0.00289124972186983
837	2.08765578269958	-0.199674710631371	-24.8762168884277	0.0142548503354192	-0.00197886489331722	-0.00327756232582033	-0.00360223650932312
838	2.08765578269958	-0.199674710631371	-24.7463474273682	0.00159255252219737	-0.00197886489331722	-0.00814767740666866	0.00386527273803949
839	2.08765578269958	-0.52434903383255	-25.0060863494873	0.0175015944987535	-0.000355493422830477	-0.00814767740666866	0.0022419011220336
840	0.788958609104156	0.774348258972168	-25.4606304168701	-3.08191010844894e-05	0.00516396993771195	-0.00522560812532902	0.00548864435404539
841	-0.509738683700562	0.774348258972168	-25.5255661010742	0.00548864435404539	0.00678734155371785	-0.0126931173726916	-0.00522560812532902
842	1.43830716609955	-0.199674710631371	-25.0710220336914	0.00873538758605719	0.00126787810586393	-0.0156151866540313	-0.00619963090866804
843	2.08765578269958	-0.52434903383255	-25.1359558105469	0.0181509424000978	0.00354059832170606	-0.0133424662053585	0.00451462110504508
844	0.139609962701797	1.09902250766754	-24.4866065979004	-0.0104203969240189	0.00906006153672934	-0.0169138833880424	0.0022419011220336
845	-0.509738683700562	0.774348258972168	-24.4866065979004	0.00873538758605719	-0.00295288790948689	-0.000680167751852423	-0.00392691092565656
846	1.43830716609955	-0.199674710631371	-25.2658252716064	0.020423661917448	0.00581331877037883	0.00354059832170606	-0.00847235135734081
847	1.43830716609955	-1.4983719587326	-24.9411506652832	0.020423661917448	-0.00100484199356288	0.00743668992072344	-0.000680167751852423
848	2.08765578269958	-1.4983719587326	-25.0060863494873	0.0165275707840919	-0.0107450718060136	-0.00360223650932312	0.00159255252219737
849	0.788958609104156	-1.82304632663727	-24.8112812042236	-0.00587495695799589	-0.00619963090866804	0.0178262684494257	-0.00684897974133492
850	2.08765578269958	-1.4983719587326	-24.5515422821045	0.0022419011220336	-0.00165419070981443	0.0132808275520802	0.0103587592020631
851	-0.509738683700562	-0.199674710631371	-24.8762168884277	-0.0123684434220195	-0.00652430532500148	0.00711201597005129	-0.00295288790948689
852	0.788958609104156	-0.199674710631371	-25.0710220336914	0.00516396993771195	-0.00230353930965066	-0.00295288790948689	-0.00230353930965066
853	-1.1590873003006	0.774348258972168	-25.1359558105469	-3.08191010844894e-05	0.000618529506027699	-3.08191010844894e-05	-0.00977104809135199
854	0.788958609104156	-0.52434903383255	-24.8762168884277	-0.00425158534198999	0.0022419011220336	-0.00555028254166245	0.00159255252219737
855	0.788958609104156	-0.52434903383255	-24.4216728210449	-0.0110697457566857	0.00386527273803949	-0.000680167751852423	0.00711201597005129
856	-0.509738683700562	-0.849023342132568	-24.7463474273682	-0.0107450718060136	0.00256657530553639	-0.00132951640989631	-0.00587495695799589
857	-0.509738683700562	-0.199674710631371	-24.8762168884277	-0.00652430532500148	-0.00100484199356288	-0.00684897974133492	-0.000680167751852423
858	-1.80843591690063	-0.849023342132568	-25.0060863494873	0.00256657530553639	0.000943203864153475	-0.00295288790948689	0.00548864435404539
859	-1.1590873003006	-0.52434903383255	-24.4866065979004	0.00873538758605719	0.000618529506027699	-0.00555028254166245	0.00256657530553639
860	0.139609962701797	0.124999612569809	-24.4216728210449	-0.00490093370899558	0.000943203864153475	-0.00295288790948689	0.00126787810586393
861	1.43830716609955	-0.199674710631371	-24.8112812042236	-0.00457625929266214	0.00613799272105098	0.00289124972186983	-0.00392691092565656
862	0.788958609104156	1.09902250766754	-25.0060863494873	0.00289124972186983	-0.00197886489331722	-0.00555028254166245	-0.00977104809135199
863	-0.509738683700562	-0.199674710631371	-24.4866065979004	-0.00684897974133492	-3.08191010844894e-05	-0.0152905117720366	-0.00360223650932312
864	2.08765578269958	0.124999612569809	-25.2658252716064	0.0100340843200684	0.00354059832170606	-0.00619963090866804	-0.00327756232582033
865	0.788958609104156	1.09902250766754	-25.395694732666	0.0123068047687411	0.00256657530553639	-0.00652430532500148	0.00159255252219737
866	0.788958609104156	0.449673920869827	-25.5255661010742	-0.0026282137259841	-0.000680167751852423	-0.0104203969240189	-0.00555028254166245
867	-1.1590873003006	0.449673920869827	-25.3307609558105	-0.00165419070981443	-0.00165419070981443	-0.00619963090866804	-0.00392691092565656
868	0.788958609104156	0.124999612569809	-25.0060863494873	0.0022419011220336	-3.08191010844894e-05	-0.0143164889886975	0.00548864435404539
869	0.788958609104156	-0.199674710631371	-25.0710220336914	0.0175015944987535	0.0022419011220336	-0.0139918150380254	-0.00360223650932312
870	2.08765578269958	-0.52434903383255	-25.395694732666	-0.00587495695799589	0.00354059832170606	-0.0110697457566857	-0.000680167751852423
871	0.139609962701797	0.774348258972168	-25.5255661010742	0.00451462110504508	-0.00360223650932312	-0.00912170019000769	-0.00619963090866804
872	2.08765578269958	-1.82304632663727	-24.9411506652832	0.0113327819854021	-0.00360223650932312	0.000618529506027699	-0.00360223650932312
873	-0.509738683700562	-0.199674710631371	-24.5515422821045	-0.000355493422830477	-0.00879702530801296	0.0171769186854362	-0.000680167751852423
874	-1.1590873003006	-0.849023342132568	-24.6814117431641	0.00743668992072344	-0.00392691092565656	0.0132808275520802	-0.00749832857400179
875	0.788958609104156	-0.849023342132568	-24.6164779663086	0.00354059832170606	0.00256657530553639	0.0106834331527352	-0.0026282137259841
876	2.73700451850891	-0.849023342132568	-24.8112812042236	-0.00392691092565656	0.00581331877037883	0.00906006153672934	-0.00100484199356288
877	1.43830716609955	-0.849023342132568	-25.0060863494873	-0.000680167751852423	0.00159255252219737	0.00256657530553639	-3.08191010844894e-05
878	-0.509738683700562	-0.52434903383255	-25.0060863494873	0.0126314787194133	0.00841071270406246	-0.00749832857400179	-0.00197886489331722
879	-0.509738683700562	0.774348258972168	-25.1359558105469	-0.00457625929266214	0.00613799272105098	-0.00490093370899558	0.00970941036939621
880	-2.45778465270996	1.09902250766754	-25.200891494751	-0.0130177913233638	0.0022419011220336	0.00483929552137852	-0.00197886489331722
881	-2.45778465270996	0.124999612569809	-24.8112812042236	0.00970941036939621	0.00548864435404539	-0.00652430532500148	-0.00587495695799589
882	0.139609962701797	0.124999612569809	-25.0060863494873	-0.00132951640989631	0.000618529506027699	0.0022419011220336	-0.00490093370899558
883	-1.1590873003006	0.449673920869827	-25.3307609558105	-0.00717365415766835	0.00516396993771195	-0.0169138833880424	0.000943203864153475
884	2.08765578269958	-0.199674710631371	-25.0060863494873	0.020423661917448	0.00289124972186983	-0.0195112787187099	-0.000680167751852423
885	0.139609962701797	0.124999612569809	-25.1359558105469	-0.00360223650932312	0.00451462110504508	-0.00814767740666866	-0.00360223650932312
886	-0.509738683700562	0.449673920869827	-25.1359558105469	-0.0159398596733809	-0.00197886489331722	-0.00327756232582033	-0.00230353930965066
887	0.139609962701797	0.124999612569809	-24.9411506652832	-0.00100484199356288	0.00418994715437293	-0.00490093370899558	-0.00165419070981443
888	-0.509738683700562	0.449673920869827	-25.2658252716064	0.0239950809627771	0.00126787810586393	-0.000680167751852423	0.00483929552137852
889	-0.509738683700562	1.09902250766754	-25.5904998779297	-0.00327756232582033	-3.08191010844894e-05	-0.00490093370899558	-3.08191010844894e-05
890	2.73700451850891	-0.52434903383255	-25.1359558105469	0.0136055024340749	0.000943203864153475	-3.08191010844894e-05	0.000293855206109583
891	0.788958609104156	-0.199674710631371	-25.0060863494873	-0.00490093370899558	0.00743668992072344	0.00906006153672934	0.00191722682211548
892	0.788958609104156	0.124999612569809	-24.8762168884277	0.0223717093467712	-0.00165419070981443	0.00743668992072344	-0.00360223650932312
893	0.788958609104156	-0.52434903383255	-24.8762168884277	0.00159255252219737	-0.00392691092565656	0.000293855206109583	-0.00230353930965066
894	0.788958609104156	-1.17369759082794	-24.7463474273682	0.00743668992072344	-0.00132951640989631	-0.00100484199356288	0.00354059832170606
895	-0.509738683700562	-0.849023342132568	-25.3307609558105	0.0116574559360743	-3.08191010844894e-05	0.00159255252219737	-0.00522560812532902
896	-1.1590873003006	-0.849023342132568	-25.1359558105469	0.00256657530553639	-0.0026282137259841	0.00483929552137852	-0.00360223650932312
897	1.43830716609955	-1.4983719587326	-24.9411506652832	-0.00165419070981443	-0.00749832857400179	0.00418994715437293	-0.00100484199356288
898	1.43830716609955	-1.4983719587326	-24.8762168884277	0.0158782228827477	-0.00295288790948689	0.00906006153672934	-0.000680167751852423
899	2.73700451850891	-0.849023342132568	-24.6164779663086	-0.0169138833880424	-0.00360223650932312	0.00256657530553639	0.00711201597005129
900	-1.1590873003006	0.124999612569809	-24.6164779663086	0.0152288740500808	0.0100340843200684	0.011982130818069	0.00354059832170606
901	0.788958609104156	0.449673920869827	-25.395694732666	-0.00587495695799589	-0.00165419070981443	0.000943203864153475	0.00581331877037883
902	0.788958609104156	0.124999612569809	-24.9411506652832	0.00808603875339031	-3.08191010844894e-05	0.00483929552137852	-0.00132951640989631
903	-2.45778465270996	0.449673920869827	-25.1359558105469	0.00289124972186983	-0.00684897974133492	-0.00782300252467394	0.00743668992072344
904	-1.80843591690063	0.124999612569809	-24.8762168884277	-0.0237320438027382	0.00126787810586393	-0.0237320438027382	-0.00392691092565656
905	0.788958609104156	-0.52434903383255	-24.6814117431641	-0.0156151866540313	0.00646266713738441	-0.0337969474494457	0.00873538758605719
906	1.43830716609955	-0.199674710631371	-24.6814117431641	0.00841071270406246	0.00678734155371785	-0.0451605506241322	0.00289124972186983
907	2.08765578269958	0.124999612569809	-24.9411506652832	-0.000355493422830477	0.00516396993771195	-0.0656150281429291	-0.00392691092565656
908	2.73700451850891	-0.849023342132568	-25.1359558105469	0.0467222817242146	0.00386527273803949	-0.0847708135843277	0.00256657530553639
909	1.43830716609955	-0.52434903383255	-25.1359558105469	-0.00652430532500148	0.00841071270406246	-0.0802253782749176	-0.000680167751852423
910	0.788958609104156	0.449673920869827	-25.2658252716064	0.00841071270406246	0.00289124972186983	-0.0152905117720366	0.000943203864153475
911	1.43830716609955	0.124999612569809	-25.200891494751	0.00873538758605719	0.00126787810586393	0.0571118593215942	0.000618529506027699
912	2.08765578269958	-0.199674710631371	-24.6814117431641	-0.0126931173726916	-0.000680167751852423	0.0801637396216393	-0.00360223650932312
913	0.788958609104156	0.124999612569809	-25.2658252716064	-0.00230353930965066	-0.00425158534198999	0.0473716296255589	-0.0026282137259841
914	-0.509738683700562	0.449673920869827	-25.1359558105469	0.000293855206109583	0.00191722682211548	0.0434755384922028	0.0022419011220336
915	-0.509738683700562	0.449673920869827	-24.2918033599854	-0.00165419070981443	-0.00619963090866804	0.0142548503354192	-0.00490093370899558
916	0.788958609104156	-0.52434903383255	-24.2918033599854	0.00386527273803949	-3.08191010844894e-05	0.00711201597005129	0.000618529506027699
917	0.788958609104156	-0.52434903383255	-24.2268676757813	-0.00490093370899558	-0.00392691092565656	0.000618529506027699	-0.0026282137259841
918	-1.80843591690063	-0.849023342132568	-24.2918033599854	0.00841071270406246	-0.0130177913233638	0.00743668992072344	0.00354059832170606
919	2.08765578269958	-0.52434903383255	-24.7463474273682	0.00159255252219737	-0.0130177913233638	0.0126314787194133	-0.000680167751852423
920	-0.509738683700562	-0.199674710631371	-24.6814117431641	0.00938473641872406	-0.00360223650932312	0.0210730116814375	0.00581331877037883
921	0.788958609104156	0.124999612569809	-24.8112812042236	0.00159255252219737	0.000293855206109583	-0.00327756232582033	0.00126787810586393
922	0.788958609104156	-0.199674710631371	-24.8762168884277	0.0158782228827477	0.00354059832170606	0.0155535480007529	-0.00295288790948689
923	-0.509738683700562	0.449673920869827	-24.9411506652832	0.00321592413820326	-0.00230353930965066	0.00289124972186983	-0.00457625929266214
924	-1.1590873003006	0.449673920869827	-24.8112812042236	-0.00165419070981443	0.00678734155371785	0.0022419011220336	-0.00587495695799589
925	-0.509738683700562	-0.52434903383255	-24.6164779663086	-0.00652430532500148	-0.00100484199356288	0.0106834331527352	-3.08191010844894e-05
926	-1.1590873003006	-0.849023342132568	-25.0060863494873	-0.021459324285388	0.00516396993771195	0.0145795252174139	0.00256657530553639
927	-1.1590873003006	-0.849023342132568	-24.9411506652832	0.00451462110504508	0.000943203864153475	0.0171769186854362	-0.00230353930965066
928	0.139609962701797	-0.52434903383255	-24.9411506652832	0.0132808275520802	-0.00295288790948689	-0.00490093370899558	0.00873538758605719
929	-0.509738683700562	0.124999612569809	-25.0710220336914	0.0022419011220336	0.00321592413820326	-0.00522560812532902	-0.00197886489331722
930	0.788958609104156	0.449673920869827	-24.8762168884277	0.0116574559360743	0.00159255252219737	0.0022419011220336	-0.00100484199356288
931	1.43830716609955	0.124999612569809	-24.9411506652832	-0.0107450718060136	0.000943203864153475	-0.00360223650932312	-0.00555028254166245
932	0.788958609104156	0.774348258972168	-25.2658252716064	-0.0104203969240189	0.00256657530553639	-0.00392691092565656	0.00386527273803949
933	1.43830716609955	0.124999612569809	-25.1359558105469	0.0113327819854021	0.00516396993771195	0.00646266713738441	0.00451462110504508
934	0.788958609104156	0.774348258972168	-25.2658252716064	0.00808603875339031	0.00646266713738441	0.00483929552137852	0.00516396993771195
935	0.788958609104156	0.774348258972168	-24.8112812042236	-0.00717365415766835	0.00613799272105098	0.00776136433705688	0.000618529506027699
936	0.139609962701797	0.774348258972168	-24.4866065979004	0.00418994715437293	-0.0026282137259841	0.00483929552137852	0.000943203864153475
937	-0.509738683700562	0.774348258972168	-24.4216728210449	0.00256657530553639	0.00418994715437293	-0.000355493422830477	-0.00392691092565656
938	0.139609962701797	1.09902250766754	-24.6164779663086	-0.00100484199356288	-0.00652430532500148	-0.00522560812532902	0.00159255252219737
939	2.73700451850891	-0.52434903383255	-24.4866065979004	-0.0165892094373703	-0.00165419070981443	-0.0133424662053585	0.00159255252219737
940	2.08765578269958	-0.52434903383255	-25.1359558105469	-0.00165419070981443	0.00191722682211548	-0.0133424662053585	0.00159255252219737
941	2.73700451850891	-2.14772057533264	-25.0060863494873	0.000293855206109583	0.00126787810586393	-0.00912170019000769	-0.000355493422830477
942	0.139609962701797	-0.52434903383255	-25.0060863494873	0.000293855206109583	-0.00457625929266214	-0.0250307414680719	0.00451462110504508
943	0.788958609104156	-1.4983719587326	-24.6164779663086	-0.00457625929266214	-0.00490093370899558	-0.0211346503347158	-0.00327756232582033
944	-1.1590873003006	0.449673920869827	-25.5904998779297	0.00906006153672934	-0.0026282137259841	-0.0026282137259841	-0.00457625929266214
945	-0.509738683700562	-0.199674710631371	-25.2658252716064	0.00808603875339031	-0.00132951640989631	0.0252937767654657	0.000293855206109583
946	0.139609962701797	-0.199674710631371	-24.9411506652832	-0.00782300252467394	0.00646266713738441	0.00776136433705688	-3.08191010844894e-05
947	-1.1590873003006	-0.199674710631371	-24.8762168884277	-0.000355493422830477	0.00321592413820326	0.00808603875339031	-0.00619963090866804
948	-1.1590873003006	0.774348258972168	-25.0710220336914	-0.00197886489331722	-0.00490093370899558	0.00289124972186983	0.00256657530553639
949	-3.10713315010071	0.449673920869827	-24.2918033599854	0.000943203864153475	0.00483929552137852	0.00126787810586393	0.00581331877037883
950	-0.509738683700562	0.124999612569809	-25.3307609558105	-0.0247060675173998	0.00256657530553639	-0.00132951640989631	0.00321592413820326
951	-0.509738683700562	-0.199674710631371	-25.0060863494873	-0.00490093370899558	0.00776136433705688	-0.00165419070981443	0.00256657530553639
952	-1.80843591690063	0.449673920869827	-24.5515422821045	-0.00782300252467394	0.0022419011220336	-0.00587495695799589	-0.00197886489331722
953	0.788958609104156	-0.199674710631371	-24.4216728210449	-0.00295288790948689	0.00126787810586393	-0.00295288790948689	0.00256657530553639
954	1.43830716609955	-0.52434903383255	-24.0969982147217	-0.00814767740666866	0.000943203864153475	-0.00165419070981443	0.000618529506027699
955	0.139609962701797	0.774348258972168	-24.4216728210449	0.00386527273803949	0.00354059832170606	-0.00327756232582033	-0.00392691092565656
956	-0.509738683700562	0.449673920869827	-25.3307609558105	-0.0130177913233638	-0.00165419070981443	0.00386527273803949	0.000943203864153475
957	0.139609962701797	0.774348258972168	-25.4606304168701	0.00646266713738441	0.00906006153672934	-0.00619963090866804	-0.00100484199356288
958	1.43830716609955	0.124999612569809	-25.4606304168701	0.000293855206109583	-0.000680167751852423	-0.00814767740666866	0.00289124972186983
959	2.08765578269958	-0.849023342132568	-25.0710220336914	0.00613799272105098	0.00776136433705688	-0.000355493422830477	-0.00230353930965066
960	0.788958609104156	-0.199674710631371	-24.3567371368408	-0.000680167751852423	0.00483929552137852	0.00548864435404539	-0.00555028254166245
961	2.73700451850891	-0.52434903383255	-24.5515422821045	-0.00392691092565656	0.00548864435404539	-0.000355493422830477	0.00126787810586393
962	0.139609962701797	0.774348258972168	-25.0710220336914	0.01100810803473	0.00548864435404539	-0.00522560812532902	-0.00749832857400179
963	1.43830716609955	-1.17369759082794	-24.9411506652832	0.01100810803473	0.00321592413820326	-0.00619963090866804	0.00678734155371785
964	1.43830716609955	-1.17369759082794	-25.3307609558105	0.00191722682211548	-0.00197886489331722	-0.0162645354866982	0.00354059832170606
965	0.788958609104156	-0.849023342132568	-25.0710220336914	0.00613799272105098	-0.00360223650932312	-0.00684897974133492	-3.08191010844894e-05
966	0.139609962701797	-0.849023342132568	-25.1359558105469	0.0223717093467712	-0.00327756232582033	-0.00782300252467394	-0.0026282137259841
967	-0.509738683700562	-0.199674710631371	-24.4216728210449	-0.00327756232582033	0.00321592413820326	-0.00490093370899558	0.00321592413820326
968	0.139609962701797	0.774348258972168	-24.3567371368408	0.0100340843200684	-0.00652430532500148	-0.0130177913233638	0.00191722682211548
969	0.788958609104156	-0.52434903383255	-25.0060863494873	0.00743668992072344	0.000293855206109583	0.00678734155371785	0.00191722682211548
970	0.788958609104156	-0.52434903383255	-25.0710220336914	-0.00295288790948689	0.00841071270406246	-0.00197886489331722	-3.08191010844894e-05
971	-1.1590873003006	1.09902250766754	-24.8762168884277	-0.00425158534198999	-0.00100484199356288	0.00678734155371785	-0.00425158534198999
972	0.139609962701797	0.774348258972168	-25.1359558105469	0.00451462110504508	0.000618529506027699	-0.00327756232582033	-0.0110697457566857
973	-3.10713315010071	0.774348258972168	-24.7463474273682	0.020423661917448	0.00126787810586393	-0.000355493422830477	0.00483929552137852
974	-1.1590873003006	-0.849023342132568	-24.6164779663086	-0.0136671401560307	0.00256657530553639	-0.000355493422830477	0.00516396993771195
975	0.139609962701797	-0.52434903383255	-25.1359558105469	0.0142548503354192	-0.00392691092565656	0.00354059832170606	-0.0026282137259841
976	0.788958609104156	0.449673920869827	-25.1359558105469	-0.0133424662053585	0.00321592413820326	0.00483929552137852	0.00289124972186983
977	1.43830716609955	-0.199674710631371	-25.2658252716064	-0.00652430532500148	0.00873538758605719	-0.00944637414067984	-0.00100484199356288
978	0.139609962701797	-0.52434903383255	-24.8762168884277	0.00548864435404539	-0.00132951640989631	-0.00814767740666866	0.00191722682211548
979	2.08765578269958	-0.849023342132568	-24.8112812042236	0.00711201597005129	0.00321592413820326	-0.0107450718060136	0.00516396993771195
980	0.139609962701797	0.124999612569809	-25.0710220336914	0.00970941036939621	0.00451462110504508	-0.0130177913233638	0.00126787810586393
981	-0.509738683700562	0.124999612569809	-25.7203693389893	0.00581331877037883	0.00289124972186983	-0.0191866029053926	-0.0026282137259841
982	2.08765578269958	0.449673920869827	-25.5255661010742	0.0155535480007529	0.00483929552137852	-0.0221086721867323	-3.08191010844894e-05
983	-0.509738683700562	0.449673920869827	-24.8112812042236	-0.00360223650932312	-0.0026282137259841	-0.0230826959013939	-0.00457625929266214
984	0.788958609104156	0.124999612569809	-24.5515422821045	-0.00230353930965066	-3.08191010844894e-05	-0.00652430532500148	-0.0100957229733467
985	2.08765578269958	-0.52434903383255	-24.2268676757813	-0.00100484199356288	0.00743668992072344	-0.0100957229733467	0.00516396993771195
986	0.788958609104156	0.124999612569809	-25.0060863494873	-0.0100957229733467	0.00483929552137852	0.0152288740500808	-0.00132951640989631
987	0.788958609104156	-0.52434903383255	-25.1359558105469	0.00289124972186983	-0.00132951640989631	-0.000355493422830477	0.000943203864153475
988	2.08765578269958	-1.4983719587326	-25.0710220336914	0.0230210572481155	-0.00197886489331722	0.00548864435404539	-3.08191010844894e-05
989	0.788958609104156	-1.82304632663727	-24.9411506652832	0.00159255252219737	-0.00944637414067984	0.0158782228827477	0.00256657530553639
990	1.43830716609955	-1.82304632663727	-24.8762168884277	0.012956153601408	-0.00912170019000769	0.011982130818069	0.00483929552137852
991	0.788958609104156	-0.52434903383255	-24.8762168884277	-3.08191010844894e-05	-0.00295288790948689	-0.000680167751852423	-3.08191010844894e-05
992	0.788958609104156	-0.849023342132568	-24.4866065979004	-0.000680167751852423	0.00711201597005129	-0.0152905117720366	-0.00425158534198999
993	-0.509738683700562	1.09902250766754	-25.395694732666	0.0181509424000978	-0.00360223650932312	-0.00717365415766835	-0.00230353930965066
994	0.139609962701797	0.124999612569809	-24.9411506652832	-0.00587495695799589	-0.00457625929266214	-0.0133424662053585	-0.00295288790948689
995	2.73700451850891	-0.52434903383255	-25.0710220336914	-0.00717365415766835	0.000293855206109583	-0.00652430532500148	-0.00392691092565656
996	-0.509738683700562	-1.17369759082794	-24.8762168884277	-0.0104203969240189	-0.0026282137259841	-0.00652430532500148	-0.00230353930965066
997	-0.509738683700562	-0.849023342132568	-24.3567371368408	-0.00879702530801296	-0.0026282137259841	-0.0146411629393697	0.0022419011220336
998	-1.1590873003006	-0.52434903383255	-24.6814117431641	-0.0146411629393697	-0.00295288790948689	0.00256657530553639	0.00321592413820326
999	-1.80843591690063	1.09902250766754	-25.3307609558105	-0.00132951640989631	-0.00457625929266214	-0.00587495695799589	0.00646266713738441
1000	-1.80843591690063	0.449673920869827	-25.3307609558105	0.00548864435404539	0.0100340843200684	0.00418994715437293	-0.00100484199356288
1001	0.788958609104156	-0.199674710631371	-25.200891494751	-0.00165419070981443	-0.00197886489331722	0.00678734155371785	0.00516396993771195
1002	0.788958609104156	0.124999612569809	-25.0710220336914	-0.00879702530801296	-0.00327756232582033	-0.00327756232582033	-0.00100484199356288
1003	-0.509738683700562	0.774348258972168	-25.0710220336914	-0.00327756232582033	0.00451462110504508	0.00289124972186983	0.000618529506027699
1004	-0.509738683700562	0.774348258972168	-24.8762168884277	-0.00457625929266214	0.000943203864153475	-0.0152905117720366	-0.00555028254166245
1005	0.788958609104156	-0.199674710631371	-25.1359558105469	-0.0224333461374044	0.00418994715437293	-0.0279528107494116	0.00354059832170606
1006	1.43830716609955	-0.52434903383255	-25.2658252716064	0.012956153601408	0.00418994715437293	-0.0412644557654858	-0.00165419070981443
1007	0.788958609104156	-0.199674710631371	-25.200891494751	-0.0143164889886975	0.0022419011220336	-0.0467839203774929	-3.08191010844894e-05
1008	2.08765578269958	-0.849023342132568	-25.0710220336914	0.0100340843200684	0.00711201597005129	-0.0315242260694504	0.00873538758605719
1009	0.788958609104156	-0.199674710631371	-24.9411506652832	0.000943203864153475	0.00191722682211548	-0.0263294391334057	0.00354059832170606
1010	0.139609962701797	-0.199674710631371	-24.8762168884277	-0.00197886489331722	0.00841071270406246	-0.0253554154187441	-0.00457625929266214
1011	0.139609962701797	0.124999612569809	-24.5515422821045	0.0197743140161037	-0.00684897974133492	-0.0185372550040483	-3.08191010844894e-05
1012	0.139609962701797	0.449673920869827	-25.1359558105469	0.00418994715437293	-0.00165419070981443	0.00873538758605719	-0.000355493422830477
1013	1.43830716609955	-1.4983719587326	-25.0060863494873	-0.0143164889886975	-0.000355493422830477	0.0580858811736107	-0.00619963090866804
1014	2.73700451850891	-2.14772057533264	-24.6814117431641	0.00354059832170606	-0.00912170019000769	0.0480209775269032	0.000293855206109583
1015	0.788958609104156	-1.82304632663727	-25.200891494751	0.0142548503354192	-0.0100957229733467	0.0106834331527352	-0.00360223650932312
1016	1.43830716609955	-1.4983719587326	-24.8762168884277	-0.00587495695799589	-0.00327756232582033	0.000618529506027699	-0.000680167751852423
1017	2.08765578269958	-1.17369759082794	-24.7463474273682	-0.00619963090866804	-0.00425158534198999	0.00938473641872406	-0.00522560812532902
1018	1.43830716609955	-0.52434903383255	-25.1359558105469	-0.00587495695799589	0.00613799272105098	0.0343846566975117	0.00126787810586393
1019	2.08765578269958	0.774348258972168	-25.0710220336914	0.00451462110504508	0.00841071270406246	0.025618452578783	0.00711201597005129
1020	0.139609962701797	0.774348258972168	-25.1359558105469	-0.00912170019000769	0.00548864435404539	0.0301638916134834	-0.00327756232582033
1021	0.139609962701797	0.124999612569809	-24.6164779663086	0.00191722682211548	0.00548864435404539	0.0181509424000978	-0.00327756232582033
1022	-3.10713315010071	0.774348258972168	-24.2268676757813	0.00483929552137852	-3.08191010844894e-05	0.00776136433705688	0.00743668992072344
1023	-1.1590873003006	-1.17369759082794	-24.6164779663086	-0.0146411629393697	-3.08191010844894e-05	0.00581331877037883	-0.000355493422830477
1024	-1.80843591690063	1.09902250766754	-25.1359558105469	0.00321592413820326	-0.00230353930965066	0.0103587592020631	0.00581331877037883
1025	-1.80843591690063	0.449673920869827	-25.0060863494873	-0.00652430532500148	0.00451462110504508	0.01100810803473	-0.00132951640989631
1026	1.43830716609955	-0.849023342132568	-24.8112812042236	0.00873538758605719	0.00548864435404539	-0.00782300252467394	0.00289124972186983
1027	2.08765578269958	-0.52434903383255	-24.7463474273682	-0.00522560812532902	0.00548864435404539	0.0022419011220336	-0.00425158534198999
1028	0.788958609104156	-0.199674710631371	-24.8762168884277	0.0116574559360743	0.00451462110504508	-0.0156151866540313	0.00516396993771195
1029	0.139609962701797	0.449673920869827	-24.4216728210449	-0.00619963090866804	0.00386527273803949	-0.017887907102704	0.00354059832170606
1030	0.139609962701797	0.449673920869827	-25.4606304168701	0.013930176384747	0.00776136433705688	-0.0286021586507559	0.00191722682211548
1031	0.788958609104156	-0.52434903383255	-25.3307609558105	-0.0159398596733809	0.00548864435404539	-0.0331475995481014	-0.000680167751852423
1032	0.139609962701797	0.124999612569809	-25.3307609558105	0.0200989879667759	0.00289124972186983	-0.0461345724761486	-3.08191010844894e-05
1033	0.788958609104156	0.124999612569809	-25.0060863494873	0.0149041991680861	0.00126787810586393	-0.0561994761228561	0.00483929552137852
1034	2.08765578269958	-0.199674710631371	-24.8762168884277	0.0152288740500808	0.0022419011220336	-0.0282774847000837	-3.08191010844894e-05
1035	2.73700451850891	0.124999612569809	-24.8112812042236	-0.00425158534198999	0.00711201597005129	0.0502936989068985	-0.0026282137259841
1036	1.43830716609955	0.449673920869827	-25.200891494751	-0.00100484199356288	-0.000355493422830477	0.0645793676376343	-3.08191010844894e-05
1037	1.43830716609955	-1.17369759082794	-25.3307609558105	0.0217223595827818	0.000943203864153475	0.0145795252174139	-0.00684897974133492
1038	1.43830716609955	-1.4983719587326	-24.8112812042236	-0.00587495695799589	-0.00360223650932312	0.00711201597005129	0.00873538758605719
1039	0.788958609104156	-2.14772057533264	-24.4216728210449	0.00743668992072344	-0.0026282137259841	0.00451462110504508	-0.00425158534198999
1040	2.73700451850891	-1.4983719587326	-24.8762168884277	-0.00847235135734081	0.00256657530553639	0.00808603875339031	0.00256657530553639
1041	3.38635301589966	-1.4983719587326	-24.0969982147217	0.0200989879667759	0.00126787810586393	0.0113327819854021	-0.00814767740666866
1042	0.139609962701797	0.774348258972168	-25.0710220336914	0.00289124972186983	0.000943203864153475	0.0113327819854021	0.00743668992072344
1043	2.73700451850891	-0.199674710631371	-24.9411506652832	0.00321592413820326	0.00159255252219737	0.0113327819854021	-0.00522560812532902
1044	0.788958609104156	0.774348258972168	-25.1359558105469	-0.00295288790948689	0.0022419011220336	0.00451462110504508	-0.00327756232582033
1045	0.139609962701797	0.124999612569809	-25.0710220336914	0.0142548503354192	0.00386527273803949	0.00483929552137852	0.00548864435404539
1046	-1.80843591690063	0.774348258972168	-25.0060863494873	0.00548864435404539	-0.000680167751852423	0.00159255252219737	-0.00522560812532902
1047	-3.10713315010071	0.774348258972168	-24.7463474273682	-0.00782300252467394	-3.08191010844894e-05	0.0103587592020631	-0.00717365415766835
1048	-3.10713315010071	0.449673920869827	-24.8762168884277	-0.00684897974133492	-0.00522560812532902	-0.00392691092565656	-0.00295288790948689
1049	-0.509738683700562	0.774348258972168	-25.2658252716064	-0.0191866029053926	0.00256657530553639	-0.00944637414067984	0.00646266713738441
1050	2.08765578269958	-0.849023342132568	-25.1359558105469	0.00678734155371785	0.00386527273803949	0.00289124972186983	0.00451462110504508
1051	0.788958609104156	0.124999612569809	-25.1359558105469	0.00581331877037883	0.00386527273803949	0.00970941036939621	-0.00360223650932312
1052	2.73700451850891	0.449673920869827	-25.200891494751	0.00970941036939621	0.00321592413820326	0.00938473641872406	-0.000680167751852423
1053	-0.509738683700562	1.4236968755722	-25.200891494751	0.000293855206109583	0.00191722682211548	-0.00132951640989631	0.00418994715437293
1054	2.08765578269958	-0.52434903383255	-25.0060863494873	0.0158782228827477	0.000943203864153475	-0.00425158534198999	0.00451462110504508
1055	0.788958609104156	-0.199674710631371	-25.395694732666	0.00354059832170606	0.00678734155371785	-0.00522560812532902	-0.0026282137259841
1056	0.788958609104156	-0.52434903383255	-25.0710220336914	-0.00782300252467394	0.00711201597005129	-0.00782300252467394	0.000618529506027699
1057	0.788958609104156	-0.199674710631371	-25.1359558105469	-3.08191010844894e-05	0.00191722682211548	-0.00684897974133492	-0.00132951640989631
1058	2.08765578269958	-0.52434903383255	-24.9411506652832	0.00841071270406246	0.00483929552137852	-0.00230353930965066	-0.00425158534198999
1059	0.788958609104156	0.124999612569809	-25.0060863494873	-0.0113944197073579	0.00159255252219737	-0.00100484199356288	0.00126787810586393
1060	2.08765578269958	-0.849023342132568	-24.6814117431641	-0.0126931173726916	0.00516396993771195	-0.000355493422830477	0.000943203864153475
1061	0.788958609104156	-0.52434903383255	-24.9411506652832	0.0100340843200684	-0.00587495695799589	-0.00912170019000769	-0.00392691092565656
1062	-0.509738683700562	0.124999612569809	-25.3307609558105	0.00711201597005129	0.00354059832170606	-0.0159398596733809	-0.00847235135734081
1063	2.08765578269958	-1.4983719587326	-24.9411506652832	-0.00912170019000769	-0.00522560812532902	-0.0159398596733809	-0.000680167751852423
1064	1.43830716609955	-1.17369759082794	-24.8112812042236	0.0158782228827477	-0.00197886489331722	-0.0117190945893526	0.00418994715437293
1065	0.139609962701797	-1.17369759082794	-24.9411506652832	-0.00879702530801296	-0.00132951640989631	-0.00912170019000769	-0.00230353930965066
1066	0.139609962701797	0.124999612569809	-24.9411506652832	0.00386527273803949	0.000618529506027699	-0.00912170019000769	0.000943203864153475
1067	-0.509738683700562	-0.52434903383255	-25.200891494751	0.00191722682211548	-0.00197886489331722	-0.0117190945893526	0.00808603875339031
1068	-0.509738683700562	0.124999612569809	-25.200891494751	0.000618529506027699	0.000618529506027699	-0.00814767740666866	-0.00132951640989631
1069	1.43830716609955	-0.849023342132568	-24.8762168884277	0.0181509424000978	0.00613799272105098	0.0103587592020631	0.00970941036939621
1070	0.139609962701797	-0.52434903383255	-24.8112812042236	0.0188002903014421	0.00678734155371785	-0.00295288790948689	0.00321592413820326
1071	-1.1590873003006	0.774348258972168	-24.9411506652832	0.01100810803473	0.00289124972186983	0.00191722682211548	-0.00100484199356288
1072	0.139609962701797	-0.199674710631371	-24.5515422821045	-0.0143164889886975	-3.08191010844894e-05	-0.0026282137259841	0.00191722682211548
1073	-2.45778465270996	1.09902250766754	-25.1359558105469	-0.00749832857400179	0.00354059832170606	-0.00457625929266214	0.00418994715437293
1074	-2.45778465270996	0.449673920869827	-25.0060863494873	-0.0185372550040483	0.00548864435404539	-0.00782300252467394	0.00289124972186983
1075	0.139609962701797	-0.52434903383255	-24.9411506652832	-0.00360223650932312	-0.00522560812532902	-0.00457625929266214	0.00743668992072344
1076	1.43830716609955	-1.17369759082794	-24.9411506652832	0.00776136433705688	0.0022419011220336	-0.00295288790948689	-0.00230353930965066
1077	1.43830716609955	-0.199674710631371	-24.8112812042236	0.0226963832974434	-0.00132951640989631	-0.0130177913233638	-0.00619963090866804
1078	1.43830716609955	0.449673920869827	-24.6814117431641	0.00808603875339031	0.000943203864153475	-0.00749832857400179	0.00906006153672934
1079	0.139609962701797	0.449673920869827	-25.3307609558105	0.0145795252174139	0.00159255252219737	-0.00197886489331722	0.00354059832170606
1080	-0.509738683700562	-0.199674710631371	-25.200891494751	-0.0188619289547205	0.00516396993771195	0.00289124972186983	0.00256657530553639
1081	0.788958609104156	0.449673920869827	-25.5255661010742	0.0103587592020631	0.00321592413820326	-0.00522560812532902	-0.00555028254166245
1082	1.43830716609955	-0.199674710631371	-25.2658252716064	0.0113327819854021	0.00289124972186983	-0.00295288790948689	-0.00132951640989631
1083	0.139609962701797	0.449673920869827	-25.200891494751	-0.0107450718060136	-0.00230353930965066	-0.00100484199356288	0.00256657530553639
1084	3.38635301589966	-0.52434903383255	-24.6164779663086	0.0022419011220336	0.00516396993771195	-0.00392691092565656	0.00354059832170606
1085	2.08765578269958	-0.199674710631371	-25.0060863494873	-0.00392691092565656	-0.00327756232582033	0.000618529506027699	-0.00295288790948689
1086	-0.509738683700562	1.09902250766754	-24.7463474273682	0.000293855206109583	0.000293855206109583	-0.00327756232582033	-0.000355493422830477
1087	0.788958609104156	0.124999612569809	-25.0710220336914	-0.00327756232582033	0.00321592413820326	-0.00457625929266214	-0.00100484199356288
1088	1.43830716609955	-0.199674710631371	-25.200891494751	0.00776136433705688	-0.00555028254166245	-0.00425158534198999	0.00289124972186983
1089	1.43830716609955	-1.82304632663727	-24.8762168884277	0.0022419011220336	-0.00944637414067984	-0.00100484199356288	0.00581331877037883
1090	-0.509738683700562	-1.4983719587326	-24.6814117431641	-0.00555028254166245	-0.0110697457566857	-0.000355493422830477	-0.0130177913233638
1091	0.788958609104156	-0.52434903383255	-25.1359558105469	-0.00132951640989631	0.00581331877037883	-0.00490093370899558	-0.000355493422830477
1092	1.43830716609955	-0.52434903383255	-25.1359558105469	0.00321592413820326	-0.00360223650932312	-0.0169138833880424	-0.00132951640989631
1093	0.788958609104156	0.124999612569809	-25.3307609558105	0.00289124972186983	-3.08191010844894e-05	-0.0117190945893526	-0.00587495695799589
1094	0.139609962701797	0.449673920869827	-25.1359558105469	0.00548864435404539	0.00646266713738441	-0.0217839982360601	0.00418994715437293
1095	-0.509738683700562	0.774348258972168	-25.0710220336914	-0.0250307414680719	-0.00100484199356288	-0.0133424662053585	-0.00165419070981443
1096	-1.80843591690063	0.124999612569809	-24.8112812042236	0.00646266713738441	-0.00360223650932312	-0.0120437685400248	-0.00457625929266214
1097	-3.10713315010071	0.774348258972168	-24.7463474273682	-0.00684897974133492	0.00191722682211548	-0.0172385573387146	0.00256657530553639
1098	-1.1590873003006	0.774348258972168	-25.0710220336914	-0.0201606266200542	-0.000355493422830477	-0.0224333461374044	-0.000680167751852423
1099	-1.1590873003006	0.124999612569809	-25.0710220336914	-0.00782300252467394	-0.00100484199356288	-0.0110697457566857	0.000943203864153475
1100	-1.1590873003006	1.09902250766754	-25.200891494751	-0.00749832857400179	0.00678734155371785	0.000943203864153475	0.00126787810586393
1101	0.139609962701797	0.774348258972168	-25.0060863494873	0.00256657530553639	0.00581331877037883	0.0168522447347641	-0.000680167751852423
1102	0.788958609104156	-0.52434903383255	-24.8112812042236	-0.00522560812532902	-0.00132951640989631	0.0210730116814375	-3.08191010844894e-05
1103	0.139609962701797	-0.199674710631371	-24.8762168884277	-0.0139918150380254	0.00418994715437293	0.0100340843200684	0.00386527273803949
1104	-0.509738683700562	0.124999612569809	-25.0060863494873	0.000943203864153475	0.00451462110504508	0.013930176384747	0.00159255252219737
1105	2.08765578269958	-0.52434903383255	-25.3307609558105	0.020423661917448	0.00743668992072344	0.00418994715437293	-0.00425158534198999
1106	0.788958609104156	0.124999612569809	-25.200891494751	0.00256657530553639	0.00483929552137852	0.013930176384747	0.00711201597005129
1107	2.73700451850891	-0.52434903383255	-25.1359558105469	0.0132808275520802	0.00418994715437293	0.00159255252219737	0.000943203864153475
1108	1.43830716609955	0.124999612569809	-25.0710220336914	-0.0110697457566857	-0.00230353930965066	-0.00652430532500148	-0.00230353930965066
1109	2.08765578269958	-0.849023342132568	-24.8762168884277	0.00126787810586393	-0.00230353930965066	0.00613799272105098	0.0022419011220336
1110	1.43830716609955	-0.199674710631371	-25.1359558105469	-0.00555028254166245	-0.00230353930965066	-0.00132951640989631	-0.00132951640989631
1111	1.43830716609955	-0.52434903383255	-24.9411506652832	0.0100340843200684	-0.00197886489331722	-0.00132951640989631	0.000618529506027699
1112	-0.509738683700562	-0.199674710631371	-24.9411506652832	-3.08191010844894e-05	0.0022419011220336	-0.0104203969240189	-0.00132951640989631
1113	2.08765578269958	-1.17369759082794	-24.9411506652832	0.0149041991680861	-0.00425158534198999	0.00386527273803949	-0.00360223650932312
1114	2.08765578269958	-0.52434903383255	-25.2658252716064	-0.00392691092565656	-0.00295288790948689	-0.0107450718060136	-0.000355493422830477
1115	-1.1590873003006	-0.52434903383255	-25.0710220336914	0.00483929552137852	0.000618529506027699	-0.00684897974133492	0.00548864435404539
1116	0.788958609104156	-0.199674710631371	-24.8112812042236	0.0116574559360743	0.00256657530553639	-0.0221086721867323	0.00711201597005129
1117	0.139609962701797	1.09902250766754	-25.1359558105469	0.00808603875339031	0.00256657530553639	-0.0263294391334057	-0.00230353930965066
1118	2.73700451850891	-0.199674710631371	-25.200891494751	-0.00717365415766835	-3.08191010844894e-05	-0.0497059896588326	0.00191722682211548
1119	1.43830716609955	0.124999612569809	-24.8762168884277	0.00191722682211548	0.00873538758605719	-0.0532774068415165	-0.00652430532500148
1120	0.788958609104156	0.449673920869827	-25.0060863494873	0.0175015944987535	0.00776136433705688	-0.0487319678068161	0.00418994715437293
1121	0.139609962701797	0.449673920869827	-25.1359558105469	-0.000355493422830477	0.00841071270406246	-0.0292515084147453	-0.00295288790948689
1122	-2.45778465270996	-0.52434903383255	-24.8112812042236	-0.00165419070981443	0.00418994715437293	0.0158782228827477	-0.00555028254166245
1123	-1.1590873003006	0.124999612569809	-25.4606304168701	-0.00814767740666866	-0.00327756232582033	0.0571118593215942	0.00191722682211548
1124	-1.1590873003006	0.774348258972168	-25.3307609558105	0.00321592413820326	-0.00295288790948689	0.0649040415883064	0.0022419011220336
1125	0.788958609104156	0.124999612569809	-25.200891494751	0.0152288740500808	0.00386527273803949	0.0249691028147936	0.000943203864153475
1126	1.43830716609955	0.449673920869827	-25.2658252716064	-0.00944637414067984	0.00289124972186983	0.0308132413774729	0.00126787810586393
1127	2.08765578269958	-0.52434903383255	-25.1359558105469	0.00581331877037883	0.0022419011220336	0.0246444288641214	-0.00360223650932312
1128	0.788958609104156	-0.199674710631371	-25.0060863494873	0.00970941036939621	0.00289124972186983	0.0126314787194133	-0.00522560812532902
1129	0.788958609104156	-0.849023342132568	-24.8762168884277	0.0113327819854021	0.00354059832170606	0.0100340843200684	0.000618529506027699
1130	-0.509738683700562	1.09902250766754	-25.3307609558105	-0.00327756232582033	-0.0026282137259841	-0.00100484199356288	0.000293855206109583
1131	-0.509738683700562	-0.849023342132568	-25.0710220336914	0.013930176384747	0.00841071270406246	-3.08191010844894e-05	-0.00360223650932312
1132	2.08765578269958	0.774348258972168	-25.2658252716064	0.00613799272105098	-0.00652430532500148	-0.00490093370899558	-0.00717365415766835
1133	0.139609962701797	0.449673920869827	-25.0060863494873	0.0113327819854021	-0.00165419070981443	-0.0117190945893526	0.00548864435404539
1134	2.08765578269958	-0.52434903383255	-24.6164779663086	0.0194496400654316	0.00289124972186983	-0.00132951640989631	0.000943203864153475
1135	2.08765578269958	-0.849023342132568	-24.7463474273682	0.00906006153672934	-0.000680167751852423	0.00646266713738441	-0.00327756232582033
1136	2.08765578269958	-1.4983719587326	-25.0710220336914	-0.00295288790948689	-0.000355493422830477	-0.00587495695799589	-0.00165419070981443
1137	0.139609962701797	-0.199674710631371	-25.1359558105469	0.00159255252219737	-0.00522560812532902	-0.000680167751852423	-0.000355493422830477
1138	0.139609962701797	-0.849023342132568	-25.0710220336914	0.00354059832170606	-0.00587495695799589	0.00743668992072344	-0.00165419070981443
1139	-0.509738683700562	-0.199674710631371	-25.1359558105469	0.0113327819854021	-0.00684897974133492	0.0155535480007529	-0.00457625929266214
1140	-1.1590873003006	0.124999612569809	-24.9411506652832	-0.0133424662053585	0.00126787810586393	0.0165275707840919	0.00678734155371785
1141	1.43830716609955	0.124999612569809	-24.6814117431641	0.01847561635077	-0.00295288790948689	0.00646266713738441	-0.00749832857400179
1142	-0.509738683700562	0.449673920869827	-25.200891494751	0.00873538758605719	0.00126787810586393	0.00548864435404539	0.000618529506027699
1143	1.43830716609955	-0.849023342132568	-25.1359558105469	0.00776136433705688	0.00321592413820326	-0.00587495695799589	-0.00197886489331722
1144	-1.80843591690063	0.449673920869827	-25.200891494751	0.0165275707840919	0.0103587592020631	-0.00587495695799589	0.000293855206109583
1145	-1.1590873003006	-0.199674710631371	-25.0710220336914	-0.000680167751852423	0.00386527273803949	-3.08191010844894e-05	0.00516396993771195
1146	-1.80843591690063	1.09902250766754	-24.7463474273682	-0.0107450718060136	0.00516396993771195	-0.00230353930965066	-0.00522560812532902
1147	-0.509738683700562	0.774348258972168	-24.6164779663086	-0.00977104809135199	0.00743668992072344	0.00256657530553639	0.00483929552137852
1148	-2.45778465270996	0.774348258972168	-25.2658252716064	-0.00230353930965066	0.00289124972186983	-0.0100957229733467	-0.00132951640989631
1149	-0.509738683700562	0.124999612569809	-25.1359558105469	0.0100340843200684	0.00841071270406246	-0.00749832857400179	-0.00100484199356288
1150	1.43830716609955	0.124999612569809	-25.2658252716064	0.000943203864153475	-0.0026282137259841	-0.000355493422830477	-0.00360223650932312
1151	0.788958609104156	-0.52434903383255	-25.0710220336914	0.0171769186854362	0.00646266713738441	0.00418994715437293	-0.000355493422830477
1152	0.788958609104156	0.449673920869827	-25.0060863494873	0.00289124972186983	0.000293855206109583	0.000618529506027699	-0.00522560812532902
1153	0.139609962701797	-0.52434903383255	-24.5515422821045	0.00970941036939621	0.00418994715437293	-0.0123684434220195	0.00191722682211548
1154	2.73700451850891	-0.199674710631371	-25.2658252716064	-0.00197886489331722	0.00451462110504508	-0.0113944197073579	-0.00295288790948689
1155	0.788958609104156	0.449673920869827	-25.5255661010742	0.0132808275520802	0.00548864435404539	-0.00360223650932312	0.00678734155371785
1156	0.788958609104156	1.09902250766754	-25.5904998779297	-0.00652430532500148	0.00289124972186983	-0.00684897974133492	-0.000355493422830477
1157	0.139609962701797	1.09902250766754	-25.3307609558105	0.00289124972186983	0.00321592413820326	-0.00652430532500148	0.000293855206109583
1158	2.08765578269958	-0.52434903383255	-24.9411506652832	0.00613799272105098	0.00386527273803949	-0.0130177913233638	0.00581331877037883
1159	1.43830716609955	0.124999612569809	-24.8112812042236	0.0272418223321438	0.00418994715437293	0.000943203864153475	0.00256657530553639
1160	1.43830716609955	-0.52434903383255	-24.8112812042236	-0.00912170019000769	0.00321592413820326	0.00386527273803949	0.00289124972186983
1161	1.43830716609955	-0.849023342132568	-25.0060863494873	-0.00100484199356288	0.00354059832170606	0.00613799272105098	-0.00295288790948689
1162	0.139609962701797	-0.52434903383255	-25.0710220336914	0.00191722682211548	0.00256657530553639	-0.0026282137259841	-0.00230353930965066
1163	2.08765578269958	-1.4983719587326	-24.8762168884277	0.0113327819854021	-0.00295288790948689	-0.0126931173726916	0.00581331877037883
1164	2.08765578269958	-1.82304632663727	-25.0710220336914	0.0197743140161037	-0.0026282137259841	-0.0263294391334057	-0.00457625929266214
1165	1.43830716609955	-0.52434903383255	-25.0060863494873	0.0155535480007529	0.00256657530553639	-0.0308748781681061	0.0103587592020631
1166	0.139609962701797	-0.199674710631371	-25.2658252716064	-0.00912170019000769	-0.00100484199356288	-0.0422384813427925	0.0022419011220336
1167	1.43830716609955	0.449673920869827	-25.2658252716064	0.000293855206109583	0.00191722682211548	-0.048407293856144	0.000293855206109583
1168	0.788958609104156	0.774348258972168	-25.2658252716064	0.00678734155371785	-0.00619963090866804	-0.0600955672562122	0.00581331877037883
1169	1.43830716609955	-0.52434903383255	-24.8112812042236	-0.00652430532500148	0.0022419011220336	-0.0367190167307854	-0.000680167751852423
1170	1.43830716609955	-0.199674710631371	-24.9411506652832	-0.00327756232582033	0.00289124972186983	0.0149041991680861	0.000943203864153475
1171	-1.1590873003006	-0.52434903383255	-24.6164779663086	0.00678734155371785	0.00743668992072344	0.0697741582989693	0.00289124972186983
1172	-2.45778465270996	0.774348258972168	-25.0060863494873	0.0162028968334198	-0.00392691092565656	0.0736702531576157	0.00321592413820326
1173	-3.75648188591003	0.124999612569809	-24.9411506652832	-0.0172385573387146	-0.00165419070981443	0.0178262684494257	0.00548864435404539
1174	-0.509738683700562	-0.849023342132568	-25.0060863494873	-0.00457625929266214	0.00646266713738441	0.0324366129934788	0.00321592413820326
1175	1.43830716609955	-0.199674710631371	-24.8112812042236	0.00483929552137852	0.00613799272105098	0.0145795252174139	0.00613799272105098
1176	0.788958609104156	-0.199674710631371	-24.4866065979004	0.00451462110504508	0.00321592413820326	0.00646266713738441	0.0100340843200684
1177	0.788958609104156	0.124999612569809	-24.5515422821045	-0.0146411629393697	-0.00165419070981443	0.00808603875339031	-0.000680167751852423
1178	3.38635301589966	-0.52434903383255	-24.0969982147217	0.0217223595827818	-0.00165419070981443	0.00678734155371785	0.00418994715437293
1179	1.43830716609955	0.124999612569809	-24.5515422821045	-0.000355493422830477	-0.00132951640989631	0.01100810803473	-0.00360223650932312
1180	1.43830716609955	-0.849023342132568	-24.6164779663086	-0.00392691092565656	0.00126787810586393	-0.00197886489331722	0.000618529506027699
1181	-1.1590873003006	0.774348258972168	-25.1359558105469	0.00418994715437293	0.00483929552137852	-0.000680167751852423	-0.00652430532500148
1182	-0.509738683700562	0.774348258972168	-25.3307609558105	0.00873538758605719	-0.00132951640989631	-3.08191010844894e-05	0.00386527273803949
1183	0.788958609104156	0.449673920869827	-25.1359558105469	-0.00165419070981443	0.000293855206109583	-0.017887907102704	-0.00425158534198999
1184	2.73700451850891	-0.199674710631371	-24.6164779663086	-0.00977104809135199	-0.00360223650932312	-0.00360223650932312	0.00289124972186983
1185	1.43830716609955	-0.52434903383255	-25.1359558105469	-0.00652430532500148	0.00483929552137852	-0.00782300252467394	-0.00197886489331722
1186	1.43830716609955	0.124999612569809	-25.200891494751	-0.00847235135734081	0.00906006153672934	-0.0110697457566857	-0.00619963090866804
1187	2.73700451850891	-0.52434903383255	-25.200891494751	0.00418994715437293	-0.00100484199356288	-0.00522560812532902	-0.00749832857400179
1188	0.788958609104156	-1.17369759082794	-24.8762168884277	0.0022419011220336	0.0022419011220336	-0.00977104809135199	0.00386527273803949
1189	2.08765578269958	-1.17369759082794	-24.8112812042236	0.00808603875339031	-0.00782300252467394	-0.0237320438027382	0.0022419011220336
1190	1.43830716609955	-1.4983719587326	-24.5515422821045	0.00289124972186983	-0.00392691092565656	-0.00912170019000769	-0.00100484199356288
1191	0.139609962701797	-0.849023342132568	-25.0710220336914	-0.0149658378213644	-0.0026282137259841	0.00970941036939621	-0.00392691092565656
1192	1.43830716609955	-1.17369759082794	-25.0710220336914	0.013930176384747	-0.00847235135734081	0.0213976856321096	-0.00457625929266214
1193	-0.509738683700562	-0.199674710631371	-25.0710220336914	0.0022419011220336	-0.00717365415766835	0.00808603875339031	0.00646266713738441
1194	0.788958609104156	-0.52434903383255	-24.4866065979004	0.00516396993771195	-0.000355493422830477	0.00970941036939621	-0.000680167751852423
1195	1.43830716609955	-0.52434903383255	-24.2918033599854	0.0194496400654316	0.00678734155371785	0.00906006153672934	0.00159255252219737
1196	1.43830716609955	-0.849023342132568	-24.0969982147217	-0.0110697457566857	0.000943203864153475	0.0022419011220336	0.00126787810586393
1197	0.139609962701797	-0.199674710631371	-24.9411506652832	0.011982130818069	0.00548864435404539	-0.00684897974133492	0.00354059832170606
1198	0.788958609104156	-0.849023342132568	-25.0060863494873	0.00646266713738441	-0.00555028254166245	-0.00522560812532902	0.00256657530553639
1199	-3.75648188591003	0.449673920869827	-25.2658252716064	-0.000355493422830477	0.00354059832170606	0.000293855206109583	-0.00197886489331722
1200	-2.45778465270996	0.124999612569809	-25.200891494751	-0.0117190945893526	-0.00165419070981443	-0.00132951640989631	0.0022419011220336
1201	-3.10713315010071	1.09902250766754	-25.0710220336914	0.00906006153672934	0.00873538758605719	-0.000680167751852423	-0.0113944197073579
1202	1.43830716609955	-0.52434903383255	-24.6814117431641	-0.0026282137259841	-3.08191010844894e-05	0.00256657530553639	0.000618529506027699
1203	1.43830716609955	0.449673920869827	-24.8762168884277	0.0220470335334539	-0.00100484199356288	-0.00490093370899558	0.000943203864153475
1204	-1.1590873003006	-0.52434903383255	-24.8762168884277	-0.0110697457566857	0.00743668992072344	0.000293855206109583	0.00483929552137852
1205	0.788958609104156	-0.52434903383255	-25.0710220336914	0.00841071270406246	0.000293855206109583	-0.00652430532500148	-0.0026282137259841
1206	1.43830716609955	-0.199674710631371	-25.0060863494873	-0.00457625929266214	0.00743668992072344	-0.00197886489331722	0.00159255252219737
1207	2.73700451850891	-0.52434903383255	-25.0060863494873	0.0191249661147594	0.00483929552137852	-0.0162645354866982	-0.00165419070981443
1208	1.43830716609955	0.124999612569809	-25.0060863494873	-0.00652430532500148	0.00191722682211548	-0.00912170019000769	0.000943203864153475
1209	0.788958609104156	0.774348258972168	-24.9411506652832	-0.00100484199356288	-0.000355493422830477	-0.0204853005707264	-0.00197886489331722
1210	-0.509738683700562	1.4236968755722	-25.2658252716064	-0.000680167751852423	0.00354059832170606	-0.00132951640989631	0.00386527273803949
1211	0.139609962701797	0.449673920869827	-25.2658252716064	-0.00782300252467394	0.00451462110504508	-0.00619963090866804	-0.00425158534198999
1212	1.43830716609955	-0.52434903383255	-24.8762168884277	0.00646266713738441	0.00548864435404539	-0.000680167751852423	-0.00977104809135199
1213	-0.509738683700562	0.449673920869827	-25.0710220336914	0.00321592413820326	0.000618529506027699	0.000293855206109583	-0.00165419070981443
1214	0.139609962701797	0.449673920869827	-24.9411506652832	0.00191722682211548	0.00289124972186983	-0.00717365415766835	-0.000680167751852423
1215	1.43830716609955	-1.17369759082794	-24.4866065979004	0.0100340843200684	0.000943203864153475	-0.00100484199356288	0.00191722682211548
1216	2.08765578269958	-1.82304632663727	-24.7463474273682	0.00321592413820326	0.000618529506027699	-0.00490093370899558	-0.00197886489331722
1217	0.788958609104156	-1.4983719587326	-24.9411506652832	0.0145795252174139	-0.00977104809135199	0.00581331877037883	-0.00360223650932312
1218	0.788958609104156	-0.52434903383255	-25.0060863494873	0.0136055024340749	-0.00749832857400179	-0.00165419070981443	0.000618529506027699
1219	-0.509738683700562	-0.199674710631371	-25.200891494751	-0.00587495695799589	-0.00555028254166245	-0.00327756232582033	0.00256657530553639
1220	0.139609962701797	-0.199674710631371	-25.1359558105469	0.00548864435404539	-0.00587495695799589	-0.00295288790948689	0.00613799272105098
1221	-0.509738683700562	1.09902250766754	-24.9411506652832	-0.0110697457566857	0.00906006153672934	0.00516396993771195	-0.00457625929266214
1222	1.43830716609955	-0.199674710631371	-24.6164779663086	0.00386527273803949	0.00516396993771195	-0.00360223650932312	-0.00425158534198999
1223	-0.509738683700562	1.09902250766754	-25.200891494751	-0.00782300252467394	0.00483929552137852	0.00548864435404539	-3.08191010844894e-05
1224	-1.1590873003006	0.449673920869827	-25.1359558105469	-0.00782300252467394	0.00256657530553639	0.000293855206109583	0.00711201597005129
1225	-1.80843591690063	-0.52434903383255	-24.8762168884277	-0.00295288790948689	-0.0026282137259841	-0.00619963090866804	-0.00132951640989631
1226	-1.80843591690063	-0.199674710631371	-24.7463474273682	-0.00425158534198999	-0.00100484199356288	-0.00100484199356288	0.000293855206109583
1227	-0.509738683700562	-0.849023342132568	-24.8112812042236	0.0113327819854021	0.00451462110504508	-0.0159398596733809	-0.000680167751852423
1228	-1.1590873003006	0.774348258972168	-24.6814117431641	0.00970941036939621	-3.08191010844894e-05	-0.00749832857400179	0.00321592413820326
1229	0.139609962701797	0.449673920869827	-24.6164779663086	0.0022419011220336	0.00646266713738441	-0.00100484199356288	0.00289124972186983
1230	-0.509738683700562	1.09902250766754	-24.8112812042236	-0.00944637414067984	0.00451462110504508	0.00841071270406246	0.000293855206109583
1231	2.08765578269958	0.774348258972168	-25.2658252716064	0.000293855206109583	-0.00490093370899558	-0.00587495695799589	0.00678734155371785
1232	2.08765578269958	-0.199674710631371	-25.1359558105469	0.00646266713738441	-0.00165419070981443	-0.0126931173726916	-0.00197886489331722
1233	2.08765578269958	-0.52434903383255	-25.1359558105469	-0.0182125810533762	0.00386527273803949	-0.0227580219507217	0.00711201597005129
1234	0.788958609104156	0.774348258972168	-25.2658252716064	0.0113327819854021	0.00321592413820326	-0.0295761823654175	-3.08191010844894e-05
1235	-0.509738683700562	0.124999612569809	-25.200891494751	-0.0143164889886975	0.00418994715437293	-0.0217839982360601	0.00191722682211548
1236	0.139609962701797	-0.52434903383255	-25.395694732666	-0.0159398596733809	0.00256657530553639	-0.0412644557654858	-0.00749832857400179
1237	0.139609962701797	0.449673920869827	-25.200891494751	0.0106834331527352	-0.00587495695799589	-0.0402904339134693	0.00126787810586393
1238	0.788958609104156	0.774348258972168	-25.1359558105469	0.00516396993771195	-0.00392691092565656	-0.00977104809135199	0.00354059832170606
1239	0.139609962701797	0.124999612569809	-25.0710220336914	-0.0026282137259841	0.00548864435404539	0.0373067259788513	0.00159255252219737
1240	0.788958609104156	-0.199674710631371	-24.9411506652832	-0.000680167751852423	-0.000680167751852423	0.0438002124428749	0.00581331877037883
1241	2.08765578269958	-1.17369759082794	-24.7463474273682	-0.00587495695799589	-0.0026282137259841	0.0236704051494598	-0.000355493422830477
1242	1.43830716609955	-1.82304632663727	-25.0060863494873	0.000293855206109583	-0.00100484199356288	0.01100810803473	-0.00490093370899558
1243	1.43830716609955	-1.17369759082794	-24.4866065979004	-0.0175632312893867	-0.000355493422830477	0.00386527273803949	0.000293855206109583
1244	0.139609962701797	0.774348258972168	-25.1359558105469	0.00873538758605719	0.00451462110504508	-0.00100484199356288	0.00548864435404539
1245	-1.1590873003006	0.449673920869827	-25.1359558105469	-0.0126931173726916	0.00159255252219737	0.012956153601408	-0.00717365415766835
1246	-0.509738683700562	0.124999612569809	-24.7463474273682	-0.0026282137259841	0.00321592413820326	0.00321592413820326	-0.00295288790948689
1247	-0.509738683700562	0.124999612569809	-24.6164779663086	0.000943203864153475	0.00613799272105098	0.00548864435404539	0.000943203864153475
1248	-1.1590873003006	0.449673920869827	-25.1359558105469	-0.00425158534198999	0.00256657530553639	-0.00327756232582033	-0.0026282137259841
1249	-1.1590873003006	0.774348258972168	-25.200891494751	0.00483929552137852	0.00321592413820326	-0.00360223650932312	-0.00197886489331722
1250	-1.1590873003006	-0.199674710631371	-25.200891494751	0.00126787810586393	-0.000680167751852423	-0.00587495695799589	-0.00165419070981443
1251	0.139609962701797	-0.52434903383255	-24.8762168884277	-0.017887907102704	0.00516396993771195	-0.00360223650932312	0.000618529506027699
1252	-2.45778465270996	0.774348258972168	-25.0710220336914	-0.00522560812532902	0.00386527273803949	-0.00879702530801296	-0.00295288790948689
1253	2.08765578269958	-0.849023342132568	-24.5515422821045	-0.00490093370899558	0.00289124972186983	-0.017887907102704	-0.00100484199356288
1254	1.43830716609955	0.774348258972168	-25.0710220336914	0.0123068047687411	-0.00327756232582033	-0.0188619289547205	-0.00457625929266214
1255	-0.509738683700562	0.774348258972168	-25.200891494751	0.000293855206109583	0.0022419011220336	-0.00912170019000769	-0.00360223650932312
1256	-1.1590873003006	0.449673920869827	-25.3307609558105	0.013930176384747	-0.00100484199356288	-0.00912170019000769	-0.00879702530801296
1257	-0.509738683700562	0.774348258972168	-24.6814117431641	-0.0026282137259841	0.00743668992072344	-0.00522560812532902	-0.000355493422830477
1258	0.139609962701797	0.449673920869827	-24.9411506652832	0.00289124972186983	0.00776136433705688	-0.0126931173726916	-0.000680167751852423
1259	1.43830716609955	-0.199674710631371	-24.8762168884277	-0.00100484199356288	0.00386527273803949	-0.00392691092565656	0.000618529506027699
1260	2.08765578269958	0.124999612569809	-25.0710220336914	0.0473716296255589	0.00256657530553639	-0.00100484199356288	-0.00327756232582033
1261	1.43830716609955	0.449673920869827	-25.2658252716064	-0.00522560812532902	0.0022419011220336	0.000293855206109583	-0.00100484199356288
1262	1.43830716609955	0.124999612569809	-25.1359558105469	-0.00490093370899558	0.00711201597005129	0.00191722682211548	-0.00327756232582033
1263	2.08765578269958	-0.199674710631371	-24.9411506652832	-0.0149658378213644	-0.00457625929266214	-0.00457625929266214	-3.08191010844894e-05
1264	0.788958609104156	-0.199674710631371	-24.9411506652832	-0.00230353930965066	-0.00295288790948689	-0.00522560812532902	-0.00295288790948689
1265	0.139609962701797	-0.199674710631371	-24.9411506652832	-0.0126931173726916	-0.00425158534198999	0.0220470335334539	-0.00944637414067984
1266	-0.509738683700562	-0.849023342132568	-24.7463474273682	-3.08191010844894e-05	-0.00977104809135199	0.0116574559360743	-3.08191010844894e-05
1267	-0.509738683700562	-0.52434903383255	-25.1359558105469	0.00938473641872406	-0.00295288790948689	-0.00360223650932312	0.00321592413820326
1268	-1.1590873003006	-0.199674710631371	-25.1359558105469	-0.0146411629393697	-0.00132951640989631	-0.00782300252467394	0.000618529506027699
1269	1.43830716609955	-0.849023342132568	-25.4606304168701	0.0249691028147936	0.00321592413820326	-0.0156151866540313	-0.00392691092565656
1270	1.43830716609955	-0.52434903383255	-24.8762168884277	-0.00879702530801296	0.0100340843200684	-0.00684897974133492	0.00386527273803949
1271	1.43830716609955	-0.52434903383255	-24.6814117431641	-0.00684897974133492	0.00808603875339031	-0.00749832857400179	0.00321592413820326
1272	-1.1590873003006	0.774348258972168	-25.0710220336914	-0.00944637414067984	0.00548864435404539	0.00159255252219737	0.00126787810586393
1273	0.788958609104156	-0.849023342132568	-25.0060863494873	0.000293855206109583	-0.00165419070981443	-0.00392691092565656	0.00938473641872406
1274	-0.509738683700562	0.124999612569809	-25.1359558105469	0.00581331877037883	0.00711201597005129	-0.00814767740666866	-0.000680167751852423
1275	-2.45778465270996	0.449673920869827	-25.0710220336914	0.00321592413820326	0.00516396993771195	0.00581331877037883	0.00516396993771195
1276	-1.1590873003006	0.774348258972168	-25.1359558105469	0.00808603875339031	-0.00847235135734081	0.0142548503354192	-0.00100484199356288
1277	-0.509738683700562	0.449673920869827	-24.9411506652832	0.0327612869441509	0.000943203864153475	0.0207483377307653	-0.00197886489331722
1278	1.43830716609955	-0.199674710631371	-24.7463474273682	0.020423661917448	-0.00490093370899558	0.00159255252219737	0.00321592413820326
1279	2.08765578269958	-0.849023342132568	-24.8762168884277	0.0123068047687411	0.00613799272105098	0.00613799272105098	0.00418994715437293
1280	2.08765578269958	-0.849023342132568	-25.0710220336914	0.00483929552137852	0.00354059832170606	0.0210730116814375	0.000618529506027699
1281	0.788958609104156	-0.52434903383255	-25.200891494751	-0.00749832857400179	-0.00132951640989631	0.0142548503354192	-0.00165419070981443
1282	0.139609962701797	0.449673920869827	-25.3307609558105	0.00938473641872406	-0.00132951640989631	0.00256657530553639	-0.00425158534198999
1283	1.43830716609955	0.124999612569809	-25.0060863494873	0.00321592413820326	0.00483929552137852	-0.00100484199356288	0.00646266713738441
1284	2.08765578269958	-0.199674710631371	-24.2268676757813	0.00386527273803949	-0.00717365415766835	-0.0146411629393697	-0.000680167751852423
1285	-0.509738683700562	0.774348258972168	-25.0060863494873	-0.00425158534198999	0.000943203864153475	0.000293855206109583	-0.00814767740666866
1286	-0.509738683700562	0.449673920869827	-25.1359558105469	0.00321592413820326	-0.00100484199356288	-0.000355493422830477	0.00321592413820326
1287	-0.509738683700562	0.449673920869827	-25.2658252716064	0.00516396993771195	0.00191722682211548	-0.00360223650932312	-0.0100957229733467
1288	0.788958609104156	-0.199674710631371	-25.0710220336914	0.00776136433705688	-0.00457625929266214	-0.00425158534198999	0.00711201597005129
1289	2.73700451850891	-1.4983719587326	-24.4216728210449	0.00159255252219737	-3.08191010844894e-05	-0.00392691092565656	-0.00230353930965066
1290	1.43830716609955	-1.4983719587326	-24.7463474273682	0.0178262684494257	-0.00165419070981443	-0.000680167751852423	-0.00295288790948689
1291	2.08765578269958	-1.82304632663727	-24.6164779663086	0.000618529506027699	0.000943203864153475	0.00841071270406246	0.000618529506027699
1292	-0.509738683700562	-0.199674710631371	-25.200891494751	0.0168522447347641	-0.00360223650932312	0.000293855206109583	-0.00132951640989631
1293	-0.509738683700562	-0.199674710631371	-24.5515422821045	0.012956153601408	-0.00684897974133492	-0.000680167751852423	0.00906006153672934
1294	1.43830716609955	-0.199674710631371	-25.0060863494873	0.012956153601408	0.00354059832170606	-0.00457625929266214	-0.00360223650932312
1295	-0.509738683700562	-0.199674710631371	-24.8762168884277	-0.0175632312893867	0.00321592413820326	0.00483929552137852	-0.000680167751852423
1296	2.08765578269958	-0.199674710631371	-24.8762168884277	-0.00684897974133492	0.00256657530553639	-0.00425158534198999	-0.00879702530801296
1297	0.788958609104156	-0.199674710631371	-24.5515422821045	0.00938473641872406	0.00126787810586393	0.000943203864153475	-0.00360223650932312
1298	0.788958609104156	-0.849023342132568	-25.0060863494873	-0.0149658378213644	0.00483929552137852	-0.00522560812532902	0.00906006153672934
1299	-1.80843591690063	-0.52434903383255	-25.0060863494873	-0.00425158534198999	0.00483929552137852	0.00289124972186983	0.00159255252219737
1300	0.139609962701797	-0.849023342132568	-24.9411506652832	-0.0104203969240189	0.00126787810586393	-0.00360223650932312	0.00808603875339031
1301	-1.1590873003006	-0.199674710631371	-24.7463474273682	-0.0185372550040483	0.0113327819854021	-0.0130177913233638	0.00321592413820326
1302	0.139609962701797	0.124999612569809	-25.0710220336914	-0.0165892094373703	0.00191722682211548	-0.0237320438027382	-0.00457625929266214
1303	0.139609962701797	1.09902250766754	-24.8112812042236	0.0022419011220336	0.00256657530553639	-0.0367190167307854	0.00321592413820326
1304	1.43830716609955	-1.17369759082794	-24.8762168884277	-0.00425158534198999	-0.000680167751852423	-0.0438618510961533	0.00126787810586393
1305	1.43830716609955	-0.52434903383255	-25.3307609558105	-0.00295288790948689	0.0113327819854021	-0.0438618510961533	0.00159255252219737
1306	0.788958609104156	0.774348258972168	-25.2658252716064	-0.0120437685400248	0.00321592413820326	-0.0286021586507559	-0.00132951640989631
1307	1.43830716609955	0.449673920869827	-25.3307609558105	0.00906006153672934	0.00451462110504508	0.00906006153672934	-0.00749832857400179
1308	0.788958609104156	-0.199674710631371	-25.0710220336914	0.00678734155371785	-0.000355493422830477	0.0704235062003136	-0.00165419070981443
1309	2.73700451850891	-0.849023342132568	-24.7463474273682	0.0113327819854021	0.00159255252219737	0.0269171483814716	0.00418994715437293
1310	0.788958609104156	-0.849023342132568	-24.9411506652832	-0.0126931173726916	0.00906006153672934	-3.08191010844894e-05	0.000293855206109583
1311	0.788958609104156	0.449673920869827	-25.2658252716064	0.00613799272105098	-0.00295288790948689	-0.00100484199356288	-0.00197886489331722
1312	0.788958609104156	-0.199674710631371	-24.6164779663086	0.00841071270406246	0.00354059832170606	0.00126787810586393	-0.00100484199356288
1313	0.788958609104156	0.124999612569809	-25.0060863494873	-0.0139918150380254	-0.00652430532500148	-0.00457625929266214	-0.00165419070981443
1314	0.788958609104156	-0.849023342132568	-24.8112812042236	-0.00619963090866804	-0.00847235135734081	-0.0120437685400248	-0.00327756232582033
1315	2.08765578269958	-1.4983719587326	-24.5515422821045	0.00711201597005129	-0.00100484199356288	0.00581331877037883	0.00386527273803949
1316	1.43830716609955	-1.82304632663727	-24.8112812042236	-0.0152905117720366	-0.00295288790948689	-0.00360223650932312	-0.00749832857400179
1317	0.139609962701797	-1.82304632663727	-24.9411506652832	0.0116574559360743	-0.00360223650932312	0.000618529506027699	0.00321592413820326
1318	2.73700451850891	-1.17369759082794	-24.6164779663086	0.00548864435404539	-0.00392691092565656	0.0022419011220336	0.0022419011220336
1319	-0.509738683700562	0.774348258972168	-25.2658252716064	0.00418994715437293	0.00159255252219737	0.00321592413820326	0.00256657530553639
1320	0.139609962701797	0.774348258972168	-24.9411506652832	-0.00165419070981443	0.00159255252219737	0.00191722682211548	-3.08191010844894e-05
1321	-0.509738683700562	0.774348258972168	-24.9411506652832	0.00516396993771195	0.00159255252219737	-3.08191010844894e-05	-0.00100484199356288
1322	1.43830716609955	-0.199674710631371	-24.5515422821045	0.0145795252174139	-0.000355493422830477	-0.00360223650932312	-0.00360223650932312
1323	-2.45778465270996	0.774348258972168	-25.200891494751	0.00321592413820326	-0.00392691092565656	0.00776136433705688	-0.00100484199356288
1324	-0.509738683700562	-0.849023342132568	-24.8762168884277	-0.00847235135734081	0.00159255252219737	-0.00555028254166245	0.00548864435404539
1325	-1.80843591690063	-0.199674710631371	-24.9411506652832	-0.0247060675173998	0.00418994715437293	0.00418994715437293	-0.00230353930965066
1326	-0.509738683700562	0.124999612569809	-25.0060863494873	0.000943203864153475	-0.00197886489331722	-0.0120437685400248	-0.00165419070981443
1327	-0.509738683700562	0.124999612569809	-24.4216728210449	-0.00814767740666866	-3.08191010844894e-05	-0.0149658378213644	-0.00490093370899558
1328	1.43830716609955	-0.849023342132568	-23.3827152252197	0.00743668992072344	-0.00295288790948689	-0.0237320438027382	-0.00100484199356288
1329	2.08765578269958	-0.849023342132568	-22.4736270904541	0.00776136433705688	0.00386527273803949	-0.0263294391334057	0.00159255252219737
1330	0.788958609104156	0.449673920869827	-22.0190830230713	-0.00230353930965066	-0.00165419070981443	-0.0230826959013939	0.00386527273803949
1331	3.38635301589966	-1.17369759082794	-22.2138862609863	0.00516396993771195	0.00289124972186983	-0.0279528107494116	0.00678734155371785
1332	-0.509738683700562	0.449673920869827	-22.2138862609863	-0.00814767740666866	0.00646266713738441	-0.0337969474494457	-0.00392691092565656
1333	2.08765578269958	-0.52434903383255	-23.8372592926025	-0.0117190945893526	-0.00782300252467394	-0.0230826959013939	0.00126787810586393
1334	1.43830716609955	0.774348258972168	-23.707389831543	-0.00879702530801296	-3.08191010844894e-05	0.00678734155371785	0.00159255252219737
1335	-0.509738683700562	0.449673920869827	-24.4866065979004	0.0213976856321096	0.00548864435404539	0.0499690249562263	0.0022419011220336
1336	-0.509738683700562	0.774348258972168	-24.6164779663086	0.00613799272105098	-0.000680167751852423	0.0457482598721981	-0.00749832857400179
1337	0.139609962701797	0.124999612569809	-24.6164779663086	-0.0130177913233638	0.00678734155371785	0.0181509424000978	0.000293855206109583
1338	0.788958609104156	-1.17369759082794	-25.0060863494873	0.00906006153672934	-0.00100484199356288	0.00841071270406246	-0.00132951640989631
1339	1.43830716609955	-0.849023342132568	-25.5255661010742	0.0132808275520802	0.00483929552137852	0.00613799272105098	0.00451462110504508
1340	0.139609962701797	-0.199674710631371	-25.7203693389893	0.00159255252219737	-0.00555028254166245	0.00483929552137852	0.00354059832170606
1341	-1.1590873003006	-0.199674710631371	-26.1099796295166	0.00483929552137852	-0.00327756232582033	0.00841071270406246	0.000618529506027699
1342	2.73700451850891	-2.79706931114197	-26.1749134063721	0.0116574559360743	-0.00100484199356288	-0.0198359526693821	0.00483929552137852
1343	-0.509738683700562	0.124999612569809	-26.2398490905762	0.000293855206109583	-0.00425158534198999	-0.0204853005707264	-0.00100484199356288
1344	-0.509738683700562	-0.849023342132568	-25.8502388000488	-0.00522560812532902	-0.000355493422830477	-0.0308748781681061	0.00581331877037883
1345	1.43830716609955	0.124999612569809	-25.4606304168701	0.00126787810586393	0.00581331877037883	-0.0224333461374044	0.00289124972186983
1346	0.788958609104156	-0.849023342132568	-25.3307609558105	0.00483929552137852	0.000293855206109583	-0.0240567177534103	-0.0136671401560307
1347	0.788958609104156	-0.849023342132568	-25.4606304168701	0.000943203864153475	0.00451462110504508	-0.00814767740666866	0.00126787810586393
1348	1.43830716609955	-0.199674710631371	-25.6554355621338	-0.00652430532500148	0.00191722682211548	0.0259431265294552	0.00289124972186983
1349	-0.509738683700562	-0.199674710631371	-25.8502388000488	0.00873538758605719	-0.000355493422830477	0.0392547734081745	0.00451462110504508
1350	-2.45778465270996	0.449673920869827	-25.3307609558105	-0.0156151866540313	0.012956153601408	0.0158782228827477	0.00289124972186983
1351	0.139609962701797	-0.52434903383255	-25.2658252716064	-0.00230353930965066	0.00418994715437293	0.0210730116814375	0.00289124972186983
1352	-2.45778465270996	0.449673920869827	-24.8762168884277	-0.00977104809135199	-0.00717365415766835	0.0113327819854021	-0.00100484199356288
1353	0.788958609104156	-0.52434903383255	-24.5515422821045	0.00451462110504508	-0.00360223650932312	0.00841071270406246	0.00321592413820326
1354	2.08765578269958	-0.199674710631371	-24.7463474273682	-0.00490093370899558	0.00321592413820326	0.00938473641872406	-0.00295288790948689
1355	-0.509738683700562	0.774348258972168	-24.4866065979004	-0.0149658378213644	0.00808603875339031	0.0126314787194133	0.00321592413820326
1356	-1.1590873003006	1.09902250766754	-24.5515422821045	-0.00132951640989631	-3.08191010844894e-05	0.01100810803473	-0.00749832857400179
1357	0.139609962701797	0.124999612569809	-24.3567371368408	0.000293855206109583	-0.00132951640989631	-0.000680167751852423	-0.000355493422830477
1358	0.788958609104156	-0.52434903383255	-24.0969982147217	0.00776136433705688	0.00548864435404539	-3.08191010844894e-05	0.00451462110504508
1359	1.43830716609955	-0.52434903383255	-24.2918033599854	0.0132808275520802	0.00159255252219737	-0.0026282137259841	0.00516396993771195
1360	-0.509738683700562	0.449673920869827	-24.8762168884277	0.00321592413820326	0.00548864435404539	0.00256657530553639	0.00191722682211548
1361	-0.509738683700562	0.449673920869827	-25.0060863494873	-0.0182125810533762	0.00483929552137852	-0.00587495695799589	0.00289124972186983
1362	2.73700451850891	-0.849023342132568	-24.5515422821045	0.0210730116814375	0.0022419011220336	-0.0149658378213644	0.000293855206109583
1363	-0.509738683700562	0.774348258972168	-24.6164779663086	0.0136055024340749	0.00191722682211548	-0.0185372550040483	0.00159255252219737
1364	0.139609962701797	-0.199674710631371	-25.0710220336914	-0.0117190945893526	-0.00100484199356288	-0.0305502042174339	-0.00165419070981443
1365	1.43830716609955	0.124999612569809	-24.8762168884277	-0.00327756232582033	0.0022419011220336	-0.0208099745213985	-0.000680167751852423
1366	0.139609962701797	-1.17369759082794	-25.0060863494873	0.01847561635077	0.000943203864153475	-0.0169138833880424	-0.00425158534198999
1367	0.788958609104156	-1.4983719587326	-25.2658252716064	0.0243197549134493	-0.000680167751852423	-0.00425158534198999	0.00256657530553639
1368	0.788958609104156	-2.4723949432373	-25.2658252716064	0.00126787810586393	-0.00652430532500148	-0.00749832857400179	0.000943203864153475
1369	0.139609962701797	-0.849023342132568	-25.200891494751	0.00159255252219737	-0.0107450718060136	0.00159255252219737	0.0022419011220336
1370	-0.509738683700562	-0.199674710631371	-25.4606304168701	-0.00944637414067984	0.00841071270406246	0.0136055024340749	0.000293855206109583
1371	2.08765578269958	-1.17369759082794	-24.9411506652832	0.0230210572481155	-0.00392691092565656	0.0249691028147936	-3.08191010844894e-05
1372	-1.1590873003006	0.774348258972168	-25.200891494751	0.00678734155371785	0.000618529506027699	0.0178262684494257	0.00581331877037883
1373	1.43830716609955	-0.52434903383255	-25.2658252716064	0.00743668992072344	0.000293855206109583	0.0145795252174139	-0.00522560812532902
1374	1.43830716609955	0.449673920869827	-25.9151744842529	0.00678734155371785	0.0022419011220336	0.01100810803473	0.00256657530553639
1375	-1.1590873003006	0.449673920869827	-25.3307609558105	-0.00230353930965066	0.00516396993771195	0.00289124972186983	0.00548864435404539
1376	-1.80843591690063	1.09902250766754	-25.3307609558105	-0.00555028254166245	0.00386527273803949	0.00354059832170606	-0.00879702530801296
1377	-0.509738683700562	0.449673920869827	-25.1359558105469	-0.0120437685400248	-0.000355493422830477	-0.00295288790948689	-0.00197886489331722
1378	-2.45778465270996	-0.849023342132568	-24.9411506652832	-0.00652430532500148	0.00159255252219737	0.000293855206109583	-0.00392691092565656
1379	-1.1590873003006	-0.52434903383255	-25.1359558105469	-3.08191010844894e-05	-0.00360223650932312	0.00646266713738441	0.00191722682211548
1380	0.139609962701797	0.449673920869827	-25.2658252716064	-0.00782300252467394	0.00808603875339031	-0.000680167751852423	0.000293855206109583
1381	0.788958609104156	0.449673920869827	-25.200891494751	-0.00749832857400179	0.00418994715437293	0.00451462110504508	-0.00100484199356288
1382	0.139609962701797	0.124999612569809	-24.8762168884277	0.00126787810586393	0.0022419011220336	-0.00782300252467394	0.00191722682211548
1383	0.139609962701797	-0.199674710631371	-24.6814117431641	0.0275664981454611	-3.08191010844894e-05	-0.00652430532500148	-0.00619963090866804
1384	0.139609962701797	0.774348258972168	-24.9411506652832	0.0194496400654316	0.00678734155371785	-0.0130177913233638	0.00516396993771195
1385	0.139609962701797	1.09902250766754	-24.8762168884277	0.0145795252174139	0.00483929552137852	-0.00587495695799589	-0.00457625929266214
1386	-0.509738683700562	-0.52434903383255	-24.5515422821045	0.0155535480007529	0.0103587592020631	-0.00522560812532902	-0.00295288790948689
1387	-1.1590873003006	-0.199674710631371	-25.200891494751	0.0123068047687411	0.00483929552137852	-0.00684897974133492	-0.00522560812532902
1388	0.139609962701797	0.774348258972168	-25.200891494751	0.00321592413820326	0.00289124972186983	-0.0113944197073579	-0.000680167751852423
1389	0.139609962701797	0.449673920869827	-25.1359558105469	-0.0130177913233638	-0.00522560812532902	-0.00230353930965066	-0.0026282137259841
1390	0.788958609104156	0.449673920869827	-24.6814117431641	-0.00392691092565656	0.00483929552137852	-0.00522560812532902	0.00483929552137852
1391	2.73700451850891	-0.52434903383255	-24.8762168884277	0.00970941036939621	0.00613799272105098	-0.00619963090866804	-0.00230353930965066
1392	-1.1590873003006	0.449673920869827	-25.3307609558105	0.0123068047687411	0.00646266713738441	-0.0143164889886975	-0.000355493422830477
1393	1.43830716609955	-1.17369759082794	-24.9411506652832	0.01100810803473	-0.00522560812532902	-0.00944637414067984	0.000618529506027699
1394	1.43830716609955	-1.4983719587326	-25.1359558105469	-0.00944637414067984	-0.00587495695799589	-0.00652430532500148	-0.00425158534198999
1395	1.43830716609955	-1.17369759082794	-25.3307609558105	-0.00165419070981443	-0.00749832857400179	-0.00132951640989631	-0.000680167751852423
1396	2.08765578269958	-0.199674710631371	-24.8762168884277	0.0142548503354192	0.000943203864153475	0.00613799272105098	-0.00619963090866804
1397	1.43830716609955	-0.52434903383255	-24.9411506652832	0.000943203864153475	-0.00587495695799589	-0.00522560812532902	-0.00230353930965066
1398	1.43830716609955	-0.849023342132568	-25.0710220336914	0.00321592413820326	0.0022419011220336	-0.00782300252467394	0.000293855206109583
1399	0.788958609104156	-0.199674710631371	-25.2658252716064	-0.0224333461374044	-0.000680167751852423	-0.0136671401560307	0.00873538758605719
1400	1.43830716609955	0.124999612569809	-26.0450439453125	0.0194496400654316	0.000618529506027699	-0.0120437685400248	-0.0026282137259841
1401	-0.509738683700562	-0.52434903383255	-25.0710220336914	-0.0133424662053585	0.0022419011220336	-0.0204853005707264	-0.00165419070981443
1402	-1.80843591690063	0.449673920869827	-25.7203693389893	0.00906006153672934	0.00191722682211548	-0.0175632312893867	-0.00944637414067984
1403	-1.1590873003006	-0.199674710631371	-25.5255661010742	0.000293855206109583	-0.000355493422830477	-0.0240567177534103	0.000618529506027699
1404	-1.80843591690063	1.09902250766754	-26.0450439453125	0.0113327819854021	-0.00165419070981443	-0.00587495695799589	-3.08191010844894e-05
1405	-1.1590873003006	0.774348258972168	-26.0450439453125	0.0113327819854021	0.00483929552137852	0.0116574559360743	0.00970941036939621
1406	0.139609962701797	0.774348258972168	-25.8502388000488	-0.00555028254166245	0.00483929552137852	0.00938473641872406	-0.00392691092565656
1407	0.139609962701797	0.774348258972168	-25.980110168457	0.00191722682211548	0.00321592413820326	-0.0026282137259841	-0.00652430532500148
1408	-0.509738683700562	0.124999612569809	-25.200891494751	0.013930176384747	-0.00457625929266214	-0.00392691092565656	0.00678734155371785
1409	2.08765578269958	-0.199674710631371	-24.8112812042236	-0.0162645354866982	0.00256657530553639	-0.00295288790948689	0.000293855206109583
1410	0.788958609104156	-0.199674710631371	-25.0710220336914	-0.00392691092565656	0.000293855206109583	-0.0100957229733467	-0.00587495695799589
1411	0.788958609104156	-0.52434903383255	-24.6814117431641	0.000943203864153475	0.00159255252219737	-0.0201606266200542	-0.0026282137259841
1412	-0.509738683700562	0.449673920869827	-24.8112812042236	-0.0130177913233638	-0.00457625929266214	-0.0172385573387146	0.0022419011220336
1413	0.139609962701797	0.774348258972168	-24.3567371368408	0.00354059832170606	0.000943203864153475	0.00581331877037883	0.00354059832170606
1414	0.788958609104156	-0.52434903383255	-24.4866065979004	0.00289124972186983	-0.00490093370899558	0.0126314787194133	-0.000355493422830477
1415	2.08765578269958	-0.52434903383255	-24.0969982147217	-0.00652430532500148	0.00581331877037883	0.00321592413820326	0.000943203864153475
1416	1.43830716609955	0.124999612569809	-24.9411506652832	-0.0026282137259841	0.00483929552137852	0.0155535480007529	-0.00100484199356288
1417	1.43830716609955	-0.52434903383255	-24.8762168884277	0.00516396993771195	-3.08191010844894e-05	0.00451462110504508	-0.000680167751852423
1418	2.08765578269958	-1.17369759082794	-25.0710220336914	0.00289124972186983	-0.00490093370899558	-0.000680167751852423	-0.00457625929266214
1419	0.139609962701797	-0.849023342132568	-25.0710220336914	0.0126314787194133	-0.00684897974133492	-0.00522560812532902	0.00938473641872406
1420	0.788958609104156	-2.14772057533264	-24.8762168884277	-0.0143164889886975	-0.00652430532500148	0.0155535480007529	0.000618529506027699
1421	2.08765578269958	-1.82304632663727	-24.7463474273682	0.0181509424000978	-0.00425158534198999	0.0103587592020631	-0.00230353930965066
1422	0.139609962701797	0.124999612569809	-24.5515422821045	-0.00100484199356288	-0.00295288790948689	0.000293855206109583	0.00873538758605719
1423	1.43830716609955	-0.199674710631371	-25.0060863494873	0.00678734155371785	0.00613799272105098	-0.00392691092565656	0.00354059832170606
1424	1.43830716609955	-0.199674710631371	-25.0060863494873	-0.00749832857400179	-0.00457625929266214	-0.0123684434220195	0.00321592413820326
1425	-1.1590873003006	1.09902250766754	-25.2658252716064	-0.00717365415766835	-0.00425158534198999	-3.08191010844894e-05	-0.00327756232582033
1426	-1.1590873003006	0.124999612569809	-25.0060863494873	0.00354059832170606	0.0022419011220336	0.00451462110504508	0.000618529506027699
1427	-1.1590873003006	1.09902250766754	-25.0060863494873	-0.00847235135734081	-0.000355493422830477	-0.00230353930965066	0.00126787810586393
1428	-2.45778465270996	0.124999612569809	-24.2918033599854	0.0106834331527352	0.00321592413820326	-0.00555028254166245	0.00743668992072344
1429	-0.509738683700562	0.124999612569809	-24.4866065979004	-0.00555028254166245	0.00386527273803949	0.000943203864153475	0.000618529506027699
1430	0.788958609104156	-0.52434903383255	-24.4866065979004	-0.00912170019000769	0.00289124972186983	0.00711201597005129	0.00743668992072344
1431	-1.1590873003006	-0.52434903383255	-24.4866065979004	0.00191722682211548	0.00776136433705688	-0.00522560812532902	-0.00912170019000769
1432	0.139609962701797	1.09902250766754	-24.6814117431641	0.00646266713738441	0.00126787810586393	-0.0143164889886975	-0.00100484199356288
1433	0.788958609104156	0.124999612569809	-24.6164779663086	-0.00100484199356288	-0.00132951640989631	-0.0315242260694504	0.00418994715437293
1434	0.788958609104156	-0.52434903383255	-24.1619338989258	-3.08191010844894e-05	0.00548864435404539	-0.0487319678068161	0.00256657530553639
1435	2.08765578269958	-0.199674710631371	-25.1359558105469	0.00938473641872406	0.00191722682211548	-0.0688617751002312	-0.00132951640989631
1436	1.43830716609955	0.449673920869827	-25.3307609558105	-0.00230353930965066	0.00906006153672934	-0.085420161485672	-0.00619963090866804
1437	2.08765578269958	-1.17369759082794	-24.4866065979004	-0.017887907102704	0.00516396993771195	-0.0945110470056534	-0.00360223650932312
1438	2.08765578269958	-0.199674710631371	-24.4866065979004	-0.0149658378213644	0.000293855206109583	-0.0837967917323112	-0.00457625929266214
1439	1.43830716609955	-0.199674710631371	-24.4216728210449	0.00646266713738441	0.00289124972186983	-0.00879702530801296	0.00256657530553639
1440	1.43830716609955	-0.199674710631371	-24.1619338989258	-0.00814767740666866	0.000618529506027699	0.101916916668415	-0.00230353930965066
1441	0.788958609104156	-0.52434903383255	-24.0969982147217	0.00548864435404539	-0.00847235135734081	0.129189550876617	-0.000355493422830477
1442	0.788958609104156	-0.52434903383255	-25.200891494751	0.0178262684494257	-0.00490093370899558	0.0483456552028656	0.000293855206109583
1443	-0.509738683700562	-0.199674710631371	-25.0710220336914	0.00743668992072344	-0.00295288790948689	0.0373067259788513	-0.00295288790948689
1444	2.08765578269958	-1.4983719587326	-24.9411506652832	-0.00295288790948689	-0.00847235135734081	0.00808603875339031	0.00386527273803949
1445	1.43830716609955	-1.17369759082794	-24.4866065979004	-0.00457625929266214	-0.00587495695799589	0.0220470335334539	0.0022419011220336
1446	2.08765578269958	-0.52434903383255	-24.3567371368408	-0.00132951640989631	-0.00587495695799589	-0.00132951640989631	-0.00100484199356288
1447	1.43830716609955	0.124999612569809	-24.3567371368408	0.00321592413820326	0.000943203864153475	0.0265924744307995	-0.00230353930965066
1448	0.788958609104156	-0.52434903383255	-24.4216728210449	-0.00782300252467394	-0.00619963090866804	0.00386527273803949	0.00581331877037883
1449	1.43830716609955	-0.199674710631371	-24.4216728210449	0.00289124972186983	0.00354059832170606	0.0152288740500808	0.00516396993771195
1450	0.139609962701797	-0.199674710631371	-24.2918033599854	-0.00132951640989631	0.00646266713738441	0.00808603875339031	0.00970941036939621
1451	-1.80843591690063	0.449673920869827	-24.3567371368408	-0.00847235135734081	0.00256657530553639	0.0136055024340749	-0.00392691092565656
1452	-1.80843591690063	-0.52434903383255	-24.0969982147217	0.00581331877037883	0.00126787810586393	0.0136055024340749	0.00386527273803949
1453	-2.45778465270996	0.449673920869827	-24.0320625305176	0.00938473641872406	-3.08191010844894e-05	0.00126787810586393	0.00256657530553639
1454	-2.45778465270996	-0.199674710631371	-24.0969982147217	-0.0159398596733809	-0.00327756232582033	-0.00327756232582033	0.00386527273803949
1455	0.788958609104156	-0.849023342132568	-24.4866065979004	-0.00684897974133492	0.00191722682211548	-0.00522560812532902	0.000293855206109583
1456	1.43830716609955	0.124999612569809	-24.4866065979004	0.0236704051494598	0.00776136433705688	0.00159255252219737	-0.00490093370899558
1457	2.73700451850891	-0.199674710631371	-24.2918033599854	0.0210730116814375	0.00321592413820326	-0.00555028254166245	0.00289124972186983
1458	2.08765578269958	-0.52434903383255	-24.3567371368408	0.0142548503354192	0.00289124972186983	0.00256657530553639	-0.00490093370899558
1459	0.788958609104156	0.449673920869827	-24.1619338989258	-0.00295288790948689	-0.00165419070981443	0.00386527273803949	0.00321592413820326
1460	0.788958609104156	-0.199674710631371	-24.2268676757813	0.000618529506027699	0.00159255252219737	-0.00230353930965066	-0.00100484199356288
1461	-0.509738683700562	0.449673920869827	-24.6164779663086	0.00289124972186983	0.00289124972186983	-0.00425158534198999	-0.000355493422830477
1462	1.43830716609955	-0.849023342132568	-24.4866065979004	0.00581331877037883	0.000293855206109583	-0.00490093370899558	0.00808603875339031
1463	-0.509738683700562	1.09902250766754	-24.7463474273682	0.0152288740500808	0.00711201597005129	-0.0100957229733467	0.00159255252219737
1464	0.788958609104156	-1.17369759082794	-24.3567371368408	0.00906006153672934	0.000943203864153475	-0.00197886489331722	0.000943203864153475
1465	1.43830716609955	-0.52434903383255	-24.2268676757813	-0.0165892094373703	-0.00100484199356288	0.00386527273803949	0.00321592413820326
1466	2.08765578269958	-0.849023342132568	-23.9671287536621	-0.0152905117720366	0.00613799272105098	-0.0136671401560307	-0.00327756232582033
1467	1.43830716609955	-0.199674710631371	-24.6164779663086	-0.0117190945893526	-0.000355493422830477	-0.00555028254166245	-0.00522560812532902
1468	0.788958609104156	-0.849023342132568	-24.4216728210449	0.00906006153672934	-0.00977104809135199	-0.00847235135734081	-0.000355493422830477
1469	-0.509738683700562	-0.52434903383255	-24.6164779663086	-0.00749832857400179	0.000618529506027699	-0.0113944197073579	0.00159255252219737
1470	0.788958609104156	-0.849023342132568	-24.0969982147217	0.0243197549134493	-0.00717365415766835	-0.00295288790948689	-0.00132951640989631
1471	1.43830716609955	0.124999612569809	-24.2268676757813	-0.0110697457566857	-0.00230353930965066	0.000943203864153475	-0.00230353930965066
1472	2.73700451850891	-1.17369759082794	-23.8372592926025	0.0188002903014421	0.00354059832170606	0.00126787810586393	-0.00425158534198999
1473	-0.509738683700562	0.449673920869827	-24.5515422821045	0.00256657530553639	0.00159255252219737	-0.00425158534198999	0.000293855206109583
1474	-1.1590873003006	0.449673920869827	-24.4866065979004	-3.08191010844894e-05	0.00159255252219737	-0.000680167751852423	0.00581331877037883
1475	1.43830716609955	-0.849023342132568	-24.1619338989258	-0.00360223650932312	0.000293855206109583	-0.0026282137259841	-0.00197886489331722
1476	0.139609962701797	0.124999612569809	-24.5515422821045	-0.00717365415766835	0.0022419011220336	-0.00327756232582033	-0.00100484199356288
1477	-1.1590873003006	-0.52434903383255	-24.1619338989258	-0.00490093370899558	-0.000355493422830477	-0.0224333461374044	-0.00100484199356288
1478	-2.45778465270996	0.124999612569809	-24.1619338989258	0.00386527273803949	0.00321592413820326	-0.028926832601428	0.00191722682211548
1479	-2.45778465270996	0.774348258972168	-24.3567371368408	0.00354059832170606	0.00354059832170606	-0.0172385573387146	-0.00230353930965066
1480	-2.45778465270996	0.124999612569809	-24.5515422821045	-0.0139918150380254	-0.00360223650932312	-0.0136671401560307	0.000618529506027699
1481	-0.509738683700562	0.124999612569809	-24.6164779663086	-0.00684897974133492	0.00159255252219737	-0.00912170019000769	0.000293855206109583
1482	2.08765578269958	-0.52434903383255	-24.3567371368408	0.0162028968334198	0.00418994715437293	-0.00944637414067984	0.00289124972186983
1483	-0.509738683700562	0.774348258972168	-25.0710220336914	0.00743668992072344	0.00289124972186983	0.000293855206109583	-3.08191010844894e-05
1484	0.139609962701797	-0.199674710631371	-24.8762168884277	-0.000680167751852423	-0.00165419070981443	0.00483929552137852	0.00159255252219737
1485	1.43830716609955	0.124999612569809	-24.9411506652832	-0.0117190945893526	0.00451462110504508	0.0106834331527352	0.00548864435404539
1486	2.08765578269958	-0.199674710631371	-24.8762168884277	0.000943203864153475	-0.000680167751852423	0.00743668992072344	-0.00522560812532902
1487	1.43830716609955	0.124999612569809	-24.7463474273682	0.00581331877037883	0.00354059832170606	0.0158782228827477	0.00126787810586393
1488	0.139609962701797	0.124999612569809	-24.6164779663086	0.00808603875339031	0.00256657530553639	-0.00587495695799589	0.00159255252219737
1489	0.139609962701797	1.09902250766754	-24.8112812042236	0.00418994715437293	-0.000680167751852423	-0.00879702530801296	0.00159255252219737
1490	-1.1590873003006	0.124999612569809	-24.8112812042236	0.0113327819854021	0.00289124972186983	-0.0100957229733467	0.00548864435404539
1491	0.788958609104156	0.449673920869827	-24.8762168884277	-0.00749832857400179	0.00613799272105098	-0.00814767740666866	-0.00230353930965066
1492	2.08765578269958	-0.52434903383255	-24.9411506652832	0.0100340843200684	0.0022419011220336	-0.00944637414067984	-0.00814767740666866
1493	0.788958609104156	0.124999612569809	-25.3307609558105	0.00776136433705688	-0.00197886489331722	-0.0136671401560307	0.00386527273803949
1494	-0.509738683700562	-0.199674710631371	-25.1359558105469	0.00289124972186983	-0.00490093370899558	-0.0123684434220195	0.00159255252219737
1495	0.788958609104156	-1.82304632663727	-24.7463474273682	-0.0152905117720366	-0.000355493422830477	-0.0185372550040483	-0.000355493422830477
1496	1.43830716609955	-1.82304632663727	-24.8762168884277	0.00841071270406246	-0.00684897974133492	-0.0175632312893867	-0.00100484199356288
1497	0.788958609104156	-1.82304632663727	-23.9671287536621	-0.00684897974133492	-0.00782300252467394	-0.0123684434220195	-3.08191010844894e-05
1498	-0.509738683700562	0.774348258972168	-23.8372592926025	0.00418994715437293	-0.00165419070981443	0.000293855206109583	-0.00587495695799589
1499	-0.509738683700562	0.124999612569809	-22.40869140625	-0.0107450718060136	0.00289124972186983	0.0178262684494257	0.00483929552137852
1500	-1.1590873003006	0.774348258972168	-21.8242778778076	0.00451462110504508	0.00808603875339031	0.00711201597005129	0.000943203864153475
1501	-1.1590873003006	0.449673920869827	-21.8242778778076	0.00711201597005129	0.00354059832170606	0.011982130818069	0.000943203864153475
1502	-0.509738683700562	-0.849023342132568	-22.1489524841309	-0.00165419070981443	0.00646266713738441	0.00808603875339031	-0.00684897974133492
1503	-1.80843591690063	-0.52434903383255	-22.7333660125732	-0.0156151866540313	0.00776136433705688	0.000618529506027699	0.00646266713738441
1504	-1.80843591690063	0.124999612569809	-23.6424541473389	-0.000355493422830477	0.000618529506027699	0.000293855206109583	0.00646266713738441
1505	-2.45778465270996	1.09902250766754	-23.902193069458	-0.0162645354866982	0.0022419011220336	0.00776136433705688	-0.00197886489331722
1506	0.139609962701797	-0.199674710631371	-24.2268676757813	0.00126787810586393	0.00711201597005129	-0.00360223650932312	-0.00197886489331722
1507	-0.509738683700562	1.09902250766754	-24.4866065979004	0.0243197549134493	0.0022419011220336	0.000943203864153475	-0.00749832857400179
1508	0.788958609104156	0.449673920869827	-25.0710220336914	-0.00717365415766835	-0.00814767740666866	0.00159255252219737	0.000293855206109583
1509	-0.509738683700562	1.09902250766754	-25.8502388000488	-0.0136671401560307	-0.00230353930965066	0.00321592413820326	-0.00230353930965066
1510	-0.509738683700562	0.449673920869827	-25.9151744842529	0.020423661917448	0.00126787810586393	0.00386527273803949	0.0113327819854021
1511	2.08765578269958	0.449673920869827	-26.8242626190186	-3.08191010844894e-05	0.00418994715437293	0.00516396993771195	-0.00717365415766835
1512	-1.1590873003006	-0.52434903383255	-26.694393157959	0.00321592413820326	0.00711201597005129	0.0022419011220336	-0.00555028254166245
1513	2.08765578269958	-0.52434903383255	-26.7593269348145	0.00321592413820326	-0.0026282137259841	-0.00392691092565656	-0.00457625929266214
1514	0.139609962701797	0.449673920869827	-26.8891983032227	0.000943203864153475	0.000618529506027699	-0.00165419070981443	-0.00295288790948689
1515	-0.509738683700562	0.124999612569809	-26.1749134063721	-0.0100957229733467	0.00711201597005129	-0.000680167751852423	0.00126787810586393
1516	-0.509738683700562	0.774348258972168	-25.5904998779297	-0.00197886489331722	0.00451462110504508	-0.00392691092565656	-0.00392691092565656
1517	0.788958609104156	-0.199674710631371	-25.9151744842529	0.012956153601408	0.000293855206109583	-0.0133424662053585	-0.00327756232582033
1518	0.139609962701797	0.449673920869827	-26.1749134063721	0.00646266713738441	-0.0026282137259841	-0.0123684434220195	-0.00100484199356288
1519	0.788958609104156	-1.17369759082794	-25.3307609558105	-0.0136671401560307	-0.00132951640989631	-0.00652430532500148	0.0022419011220336
1520	-1.1590873003006	-0.199674710631371	-25.4606304168701	0.00126787810586393	-0.0026282137259841	-0.0026282137259841	-0.000680167751852423
1521	0.788958609104156	-0.849023342132568	-25.0710220336914	0.000293855206109583	-0.000355493422830477	-0.00944637414067984	-0.000355493422830477
1522	0.139609962701797	-1.4983719587326	-24.9411506652832	-0.00132951640989631	-0.00587495695799589	0.00289124972186983	-0.000355493422830477
1523	0.788958609104156	-1.17369759082794	-24.6164779663086	0.0168522447347641	-0.00749832857400179	-0.000355493422830477	0.000618529506027699
1524	0.139609962701797	-0.199674710631371	-24.6814117431641	-0.00165419070981443	0.00159255252219737	-0.000355493422830477	-0.00814767740666866
1525	0.139609962701797	0.449673920869827	-24.6814117431641	0.00386527273803949	0.00191722682211548	-0.000355493422830477	0.00743668992072344
1526	1.43830716609955	-0.199674710631371	-24.4216728210449	-0.00782300252467394	0.00613799272105098	-0.000355493422830477	0.00256657530553639
1527	-0.509738683700562	0.449673920869827	-24.1619338989258	-0.00425158534198999	-0.00717365415766835	-0.00230353930965066	-0.00912170019000769
1528	-1.1590873003006	0.449673920869827	-24.1619338989258	0.00646266713738441	-0.0026282137259841	-0.00457625929266214	0.00711201597005129
1529	-0.509738683700562	-0.199674710631371	-24.0969982147217	0.00289124972186983	-0.00230353930965066	-0.00652430532500148	-0.0107450718060136
1530	-3.75648188591003	0.124999612569809	-25.0710220336914	-0.00457625929266214	-0.0026282137259841	-0.00100484199356288	0.00451462110504508
1531	-1.1590873003006	-0.199674710631371	-25.200891494751	0.00743668992072344	0.00159255252219737	-0.00717365415766835	0.000943203864153475
1532	-1.80843591690063	-0.199674710631371	-24.4866065979004	0.00646266713738441	-3.08191010844894e-05	-0.00392691092565656	-0.000355493422830477
1533	0.788958609104156	-0.52434903383255	-24.4216728210449	0.00256657530553639	0.00126787810586393	-0.0110697457566857	-0.00360223650932312
1534	-0.509738683700562	0.449673920869827	-25.1359558105469	0.00743668992072344	0.00386527273803949	-0.00132951640989631	0.000293855206109583
1535	0.139609962701797	0.774348258972168	-25.0060863494873	-0.00684897974133492	-0.00230353930965066	-0.000355493422830477	0.00776136433705688
1536	-0.509738683700562	1.09902250766754	-25.4606304168701	0.00191722682211548	0.00516396993771195	-0.0026282137259841	0.0022419011220336
1537	1.43830716609955	0.449673920869827	-26.1099796295166	-0.00847235135734081	-3.08191010844894e-05	-0.00132951640989631	0.000618529506027699
1538	-0.509738683700562	0.449673920869827	-25.6554355621338	-0.0130177913233638	-0.00522560812532902	0.00289124972186983	0.00289124972186983
1539	1.43830716609955	-0.52434903383255	-25.4606304168701	0.0207483377307653	0.00289124972186983	-0.0120437685400248	0.00126787810586393
1540	-0.509738683700562	1.09902250766754	-25.7203693389893	0.00191722682211548	0.00289124972186983	0.00159255252219737	0.00451462110504508
1541	0.788958609104156	-0.52434903383255	-25.0060863494873	0.0132808275520802	0.00159255252219737	-0.00977104809135199	-0.000680167751852423
1542	-0.509738683700562	0.124999612569809	-25.3307609558105	0.00776136433705688	0.01100810803473	-0.0156151866540313	-0.0117190945893526
1543	0.788958609104156	-0.199674710631371	-25.1359558105469	0.01847561635077	-3.08191010844894e-05	-0.0260047651827335	0.00451462110504508
1544	0.788958609104156	0.449673920869827	-25.395694732666	-0.00879702530801296	0.0103587592020631	-0.0295761823654175	-0.00360223650932312
1545	-0.509738683700562	0.124999612569809	-25.4606304168701	0.0116574559360743	0.00938473641872406	-0.0376930385828018	-0.00100484199356288
1546	0.139609962701797	-0.199674710631371	-25.200891494751	0.00191722682211548	0.00386527273803949	-0.0610695891082287	0.000618529506027699
1547	-1.1590873003006	0.124999612569809	-25.200891494751	0.0275664981454611	-0.00555028254166245	-0.0493813157081604	-0.00944637414067984
1548	0.139609962701797	-0.849023342132568	-25.0060863494873	0.00711201597005129	-0.00717365415766835	-0.0198359526693821	0.00321592413820326
1549	1.43830716609955	-1.4983719587326	-25.200891494751	-0.00684897974133492	-0.00814767740666866	0.0275664981454611	-0.00100484199356288
1550	0.788958609104156	-1.4983719587326	-25.395694732666	-0.00977104809135199	-0.00425158534198999	0.0571118593215942	0.000943203864153475
1551	1.43830716609955	-0.849023342132568	-25.200891494751	-0.00392691092565656	0.00191722682211548	0.0379560738801956	-0.00327756232582033
1552	-1.1590873003006	0.449673920869827	-25.200891494751	0.0152288740500808	0.00581331877037883	0.0262678004801273	0.00483929552137852
1553	2.08765578269958	-0.849023342132568	-24.9411506652832	0.0142548503354192	0.00581331877037883	0.0236704051494598	-0.00197886489331722
1554	0.139609962701797	-0.199674710631371	-24.7463474273682	-0.0152905117720366	0.00711201597005129	0.00386527273803949	0.00516396993771195
1555	-0.509738683700562	0.449673920869827	-25.0060863494873	0.0100340843200684	0.00776136433705688	-0.000355493422830477	0.00906006153672934
1556	-3.10713315010071	1.09902250766754	-25.395694732666	-0.0247060675173998	0.000943203864153475	-0.0107450718060136	0.00678734155371785
1557	-2.45778465270996	0.774348258972168	-24.7463474273682	-0.00944637414067984	0.0022419011220336	-0.0162645354866982	0.00321592413820326
1558	-1.1590873003006	0.124999612569809	-24.4866065979004	0.00159255252219737	-0.00814767740666866	-0.0165892094373703	0.000618529506027699
1559	1.43830716609955	-0.849023342132568	-24.4216728210449	0.00743668992072344	0.000293855206109583	-0.0299008563160896	0.00938473641872406
1560	0.788958609104156	-0.199674710631371	-25.0060863494873	0.00743668992072344	0.000618529506027699	-0.039641086012125	-0.00100484199356288
1561	1.43830716609955	-0.849023342132568	-24.5515422821045	-0.00684897974133492	0.00808603875339031	-0.0493813157081604	-0.00327756232582033
1562	-0.509738683700562	1.09902250766754	-25.200891494751	0.000618529506027699	-0.00879702530801296	-0.0363943427801132	-0.00230353930965066
1563	1.43830716609955	-0.52434903383255	-25.1359558105469	0.013930176384747	0.00191722682211548	-0.0026282137259841	0.00354059832170606
1564	1.43830716609955	-0.849023342132568	-25.2658252716064	0.0100340843200684	-0.00295288790948689	0.0632806718349457	0.00516396993771195
1565	-1.1590873003006	0.774348258972168	-25.5255661010742	-0.00814767740666866	0.00646266713738441	0.0668520927429199	0.00451462110504508
1566	0.788958609104156	0.774348258972168	-25.4606304168701	-0.0104203969240189	-0.00100484199356288	0.011982130818069	-0.00619963090866804
1567	-0.509738683700562	0.774348258972168	-25.1359558105469	0.00289124972186983	0.00451462110504508	0.0295145437121391	-0.00392691092565656
1568	2.08765578269958	-0.199674710631371	-25.2658252716064	-0.00165419070981443	-0.00132951640989631	0.00808603875339031	0.00126787810586393
1569	1.43830716609955	0.449673920869827	-25.3307609558105	-0.00295288790948689	-0.00230353930965066	0.0158782228827477	0.00126787810586393
1570	1.43830716609955	-0.849023342132568	-25.200891494751	0.0100340843200684	-0.00360223650932312	-0.00132951640989631	0.000943203864153475
1571	1.43830716609955	-0.52434903383255	-25.1359558105469	0.00516396993771195	-0.00392691092565656	-0.00327756232582033	-0.00392691092565656
1572	-1.1590873003006	-0.849023342132568	-25.200891494751	-0.00132951640989631	0.000943203864153475	-0.00132951640989631	-0.00555028254166245
1573	0.788958609104156	-1.17369759082794	-24.6164779663086	-0.00360223650932312	-0.0107450718060136	-0.0104203969240189	-0.00197886489331722
1574	1.43830716609955	-1.82304632663727	-24.7463474273682	-0.00977104809135199	0.000618529506027699	-0.0156151866540313	0.00776136433705688
1575	2.08765578269958	-0.849023342132568	-25.6554355621338	0.0175015944987535	0.00289124972186983	-0.0230826959013939	-0.00165419070981443
1576	0.788958609104156	-0.199674710631371	-25.4606304168701	-0.000355493422830477	0.00743668992072344	-0.0415891297161579	0.000618529506027699
1577	1.43830716609955	-0.199674710631371	-25.2658252716064	0.00906006153672934	0.00483929552137852	-0.0243813935667276	-3.08191010844894e-05
1578	-0.509738683700562	0.124999612569809	-24.8762168884277	-0.00197886489331722	0.00418994715437293	-0.0156151866540313	-0.00197886489331722
1579	-1.80843591690063	-0.52434903383255	-24.5515422821045	0.00483929552137852	0.00678734155371785	-0.0182125810533762	0.000943203864153475
1580	-1.1590873003006	-0.849023342132568	-24.8112812042236	-0.00555028254166245	0.00873538758605719	-0.00100484199356288	-0.00230353930965066
1581	-2.45778465270996	-0.52434903383255	-24.8762168884277	0.01100810803473	0.00256657530553639	0.00191722682211548	0.0022419011220336
1582	-3.10713315010071	1.09902250766754	-25.200891494751	-0.0130177913233638	-0.00814767740666866	0.0230210572481155	-0.00619963090866804
1583	-1.80843591690063	-0.52434903383255	-24.2918033599854	-0.0123684434220195	-0.00522560812532902	0.0438002124428749	0.00256657530553639
1584	0.788958609104156	-0.849023342132568	-24.3567371368408	-0.00555028254166245	-0.000355493422830477	0.041852168738842	-0.00100484199356288
1585	1.43830716609955	0.774348258972168	-24.4866065979004	0.00418994715437293	0.0022419011220336	0.0275664981454611	0.00126787810586393
1586	-0.509738683700562	0.124999612569809	-24.2918033599854	-0.00100484199356288	-0.00230353930965066	0.0285405199974775	-0.00230353930965066
1587	-0.509738683700562	0.774348258972168	-24.5515422821045	-0.00197886489331722	0.00451462110504508	0.0136055024340749	-0.0026282137259841
1588	1.43830716609955	-0.199674710631371	-25.0060863494873	0.000293855206109583	-0.00684897974133492	0.00808603875339031	0.00451462110504508
1589	0.788958609104156	-0.199674710631371	-24.3567371368408	0.0132808275520802	0.00516396993771195	0.00808603875339031	-0.00100484199356288
1590	1.43830716609955	-0.199674710631371	-24.3567371368408	-0.000355493422830477	0.00354059832170606	0.00516396993771195	-0.00100484199356288
1591	-0.509738683700562	0.774348258972168	-24.7463474273682	0.0217223595827818	-0.0026282137259841	0.00191722682211548	-0.00165419070981443
1592	0.788958609104156	-0.52434903383255	-24.0969982147217	-0.0104203969240189	0.00354059832170606	-0.00847235135734081	-0.00847235135734081
1593	0.788958609104156	0.774348258972168	-24.7463474273682	0.00451462110504508	-0.00457625929266214	0.00548864435404539	-0.000355493422830477
1594	-0.509738683700562	0.449673920869827	-24.6814117431641	-0.0130177913233638	0.00191722682211548	0.000618529506027699	0.00483929552137852
1595	-1.1590873003006	0.774348258972168	-24.6164779663086	-0.00100484199356288	0.00516396993771195	0.00159255252219737	-0.0100957229733467
1596	0.788958609104156	-0.199674710631371	-24.5515422821045	0.00451462110504508	-0.00327756232582033	0.00354059832170606	-0.00197886489331722
1597	-0.509738683700562	-0.199674710631371	-24.4216728210449	-0.00100484199356288	0.000293855206109583	-0.00392691092565656	-0.00392691092565656
1598	0.139609962701797	-0.52434903383255	-24.3567371368408	-0.00230353930965066	-0.00197886489331722	-0.00847235135734081	0.00646266713738441
1599	2.73700451850891	-1.82304632663727	-24.7463474273682	0.0171769186854362	-0.00132951640989631	-0.00619963090866804	0.00970941036939621
1600	0.788958609104156	-0.849023342132568	-24.9411506652832	-0.0139918150380254	-0.00490093370899558	0.0022419011220336	-0.00392691092565656
1601	0.139609962701797	-0.52434903383255	-24.4866065979004	0.000618529506027699	-0.00425158534198999	-0.0026282137259841	0.00126787810586393
1602	2.08765578269958	-0.52434903383255	-25.200891494751	0.00483929552137852	0.000618529506027699	-0.00879702530801296	-0.00327756232582033
1603	-1.1590873003006	0.124999612569809	-25.0060863494873	0.0100340843200684	0.00548864435404539	-0.00814767740666866	0.00581331877037883
1604	1.43830716609955	-0.199674710631371	-24.6814117431641	0.00289124972186983	0.0022419011220336	-0.0117190945893526	0.00386527273803949
1605	-0.509738683700562	-0.199674710631371	-24.2268676757813	0.0113327819854021	0.00711201597005129	-0.00392691092565656	0.00126787810586393
1606	-1.1590873003006	-0.199674710631371	-24.8112812042236	-0.00782300252467394	0.00548864435404539	-0.00717365415766835	0.000943203864153475
1607	-2.45778465270996	0.124999612569809	-24.8112812042236	-0.0136671401560307	0.00126787810586393	-0.00100484199356288	0.0022419011220336
1608	0.139609962701797	-0.52434903383255	-24.4216728210449	-0.0198359526693821	0.00581331877037883	-0.0198359526693821	0.00516396993771195
1609	-0.509738683700562	-0.199674710631371	-24.9411506652832	-0.0208099745213985	0.00776136433705688	-0.00652430532500148	-0.00100484199356288
1610	0.788958609104156	-0.52434903383255	-24.2918033599854	0.000293855206109583	0.00191722682211548	-0.00619963090866804	0.00289124972186983
1611	-0.509738683700562	1.09902250766754	-24.3567371368408	0.01100810803473	0.00483929552137852	-0.00457625929266214	-0.00652430532500148
1612	2.08765578269958	-0.849023342132568	-24.3567371368408	-0.00230353930965066	0.00289124972186983	-3.08191010844894e-05	-0.000680167751852423
1613	0.788958609104156	0.449673920869827	-24.7463474273682	0.011982130818069	0.00808603875339031	-0.00944637414067984	0.000618529506027699
1614	-0.509738683700562	0.774348258972168	-24.7463474273682	-0.00360223650932312	0.00289124972186983	0.000293855206109583	0.00126787810586393
1615	-0.509738683700562	0.124999612569809	-24.7463474273682	0.00256657530553639	0.00321592413820326	-0.00392691092565656	0.00483929552137852
1616	-0.509738683700562	0.774348258972168	-24.6164779663086	0.0200989879667759	0.0022419011220336	-0.00555028254166245	0.00159255252219737
1617	1.43830716609955	0.449673920869827	-24.5515422821045	-0.0195112787187099	0.00808603875339031	-0.0104203969240189	0.000943203864153475
1618	0.139609962701797	0.449673920869827	-24.4866065979004	0.00581331877037883	-0.00197886489331722	-0.00392691092565656	0.00191722682211548
1619	2.08765578269958	-0.52434903383255	-24.2268676757813	0.000618529506027699	-0.00295288790948689	-0.00360223650932312	0.00191722682211548
1620	0.139609962701797	-0.199674710631371	-24.1619338989258	-0.00847235135734081	0.00743668992072344	0.000618529506027699	0.00386527273803949
1621	-0.509738683700562	0.124999612569809	-24.2918033599854	-0.000680167751852423	-0.00684897974133492	-0.00847235135734081	-0.00295288790948689
1622	2.08765578269958	-0.199674710631371	-24.1619338989258	-0.00132951640989631	0.00451462110504508	-0.0104203969240189	-0.00100484199356288
1623	-0.509738683700562	0.124999612569809	-24.0320625305176	-0.00230353930965066	0.000293855206109583	-0.0149658378213644	0.00256657530553639
1624	2.08765578269958	-1.4983719587326	-24.0969982147217	0.0152288740500808	-0.0117190945893526	0.000943203864153475	-0.00522560812532902
1625	0.788958609104156	-1.4983719587326	-24.4866065979004	0.00159255252219737	-0.00684897974133492	0.0022419011220336	-0.00132951640989631
1626	1.43830716609955	-1.4983719587326	-24.6164779663086	0.0106834331527352	-0.00132951640989631	-0.0113944197073579	-0.00814767740666866
1627	1.43830716609955	-1.17369759082794	-24.4866065979004	0.0113327819854021	-0.00132951640989631	-0.00782300252467394	-0.00100484199356288
1628	1.43830716609955	-0.52434903383255	-24.2918033599854	0.00581331877037883	-0.00619963090866804	-0.00230353930965066	-0.00327756232582033
1629	-0.509738683700562	-0.199674710631371	-24.2918033599854	0.0113327819854021	-0.00327756232582033	0.000943203864153475	0.00418994715437293
1630	-0.509738683700562	0.124999612569809	-24.0969982147217	0.0149041991680861	0.000943203864153475	-0.0026282137259841	-0.0026282137259841
1631	-1.1590873003006	0.774348258972168	-24.6814117431641	-0.0100957229733467	0.00256657530553639	0.00516396993771195	-0.00132951640989631
1632	0.139609962701797	-0.849023342132568	-24.3567371368408	-0.0217839982360601	0.0022419011220336	-0.00392691092565656	-0.0026282137259841
1633	-2.45778465270996	0.774348258972168	-24.6164779663086	-0.017887907102704	-0.00165419070981443	-3.08191010844894e-05	0.00191722682211548
1634	-2.45778465270996	0.449673920869827	-24.4866065979004	-0.0198359526693821	0.00743668992072344	0.00321592413820326	0.00906006153672934
1635	0.139609962701797	0.124999612569809	-24.9411506652832	-0.0208099745213985	0.01100810803473	0.00191722682211548	0.00321592413820326
1636	-0.509738683700562	0.774348258972168	-24.1619338989258	0.00776136433705688	0.00873538758605719	0.00321592413820326	-0.00165419070981443
1637	0.788958609104156	0.124999612569809	-24.5515422821045	0.0308132413774729	0.00646266713738441	-0.00457625929266214	0.00289124972186983
1638	0.788958609104156	0.449673920869827	-24.8112812042236	0.000943203864153475	0.00646266713738441	-0.00619963090866804	0.00321592413820326
1639	2.08765578269958	0.124999612569809	-24.6814117431641	-0.00879702530801296	-0.00132951640989631	-0.0169138833880424	-0.00295288790948689
1640	-0.509738683700562	0.774348258972168	-24.6814117431641	-0.0026282137259841	0.0103587592020631	-0.0195112787187099	-0.00197886489331722
1641	0.139609962701797	0.124999612569809	-24.6814117431641	-0.00944637414067984	-0.0026282137259841	-0.028926832601428	-0.00295288790948689
1642	0.788958609104156	-0.199674710631371	-24.3567371368408	0.00516396993771195	0.0113327819854021	-0.0328229255974293	-0.00619963090866804
1643	-0.509738683700562	0.124999612569809	-24.5515422821045	0.00321592413820326	-3.08191010844894e-05	-0.0367190167307854	0.00516396993771195
1644	0.788958609104156	-0.199674710631371	-24.4216728210449	-0.00295288790948689	0.00483929552137852	-0.0474332682788372	0.000293855206109583
1645	1.43830716609955	-0.849023342132568	-24.1619338989258	-0.00295288790948689	-0.00100484199356288	-0.0146411629393697	0.00321592413820326
1646	2.08765578269958	-0.52434903383255	-24.3567371368408	-0.00847235135734081	0.000618529506027699	0.031137915328145	-0.00165419070981443
1647	0.788958609104156	-0.849023342132568	-24.2918033599854	0.00191722682211548	-0.00132951640989631	0.0551638156175613	-0.00652430532500148
1648	1.43830716609955	-1.4983719587326	-24.1619338989258	0.0168522447347641	-0.0026282137259841	0.0392547734081745	0.00354059832170606
1649	-0.509738683700562	-0.52434903383255	-24.8762168884277	0.00418994715437293	-0.000355493422830477	0.01847561635077	-0.00230353930965066
1650	1.43830716609955	-1.17369759082794	-25.0710220336914	-0.00749832857400179	-0.00425158534198999	0.00776136433705688	-0.00555028254166245
1651	0.139609962701797	0.124999612569809	-25.1359558105469	0.0145795252174139	-0.000355493422830477	0.00970941036939621	-0.00619963090866804
1652	0.788958609104156	-0.849023342132568	-24.8112812042236	-0.0188619289547205	0.00321592413820326	0.00159255252219737	0.00191722682211548
1653	1.43830716609955	-0.199674710631371	-25.0060863494873	0.00548864435404539	0.00354059832170606	0.00873538758605719	0.000618529506027699
1654	-0.509738683700562	0.449673920869827	-24.8112812042236	0.00841071270406246	-0.000680167751852423	0.00516396993771195	0.00776136433705688
1655	-1.80843591690063	0.774348258972168	-24.7463474273682	-0.0152905117720366	0.00483929552137852	0.00938473641872406	-0.00392691092565656
1656	-1.80843591690063	0.774348258972168	-25.0710220336914	-0.000355493422830477	0.00581331877037883	0.000293855206109583	0.00678734155371785
1657	-1.80843591690063	0.449673920869827	-25.1359558105469	-0.0237320438027382	0.000943203864153475	-0.00814767740666866	0.000293855206109583
1658	-2.45778465270996	0.124999612569809	-25.200891494751	0.0207483377307653	-0.00555028254166245	-0.0130177913233638	-0.00230353930965066
1659	0.788958609104156	-0.52434903383255	-24.8762168884277	0.0113327819854021	-0.000680167751852423	-0.0211346503347158	0.00386527273803949
1660	-0.509738683700562	1.09902250766754	-25.0710220336914	-0.000680167751852423	0.0022419011220336	-0.00782300252467394	-0.00327756232582033
1661	-0.509738683700562	0.774348258972168	-24.8112812042236	0.00711201597005129	0.00354059832170606	-0.0208099745213985	-0.00295288790948689
1662	1.43830716609955	-0.849023342132568	-24.8112812042236	0.00548864435404539	0.01100810803473	-0.0273034609854221	-0.00490093370899558
1663	1.43830716609955	0.449673920869827	-25.2658252716064	-0.00165419070981443	0.00354059832170606	-0.017887907102704	0.00289124972186983
1664	-0.509738683700562	0.449673920869827	-25.5255661010742	0.00613799272105098	0.00776136433705688	0.0126314787194133	-0.0026282137259841
1665	0.139609962701797	-0.52434903383255	-25.3307609558105	0.00581331877037883	0.0100340843200684	0.0220470335334539	-0.00392691092565656
1666	2.73700451850891	-1.17369759082794	-25.395694732666	-0.00197886489331722	0.00548864435404539	0.0210730116814375	-0.00555028254166245
1667	2.08765578269958	-0.199674710631371	-25.0060863494873	-0.0113944197073579	0.000293855206109583	0.0259431265294552	0.00256657530553639
1668	1.43830716609955	0.774348258972168	-24.8762168884277	0.00386527273803949	0.00451462110504508	0.0132808275520802	0.00354059832170606
1669	0.139609962701797	0.774348258972168	-25.3307609558105	0.00418994715437293	-0.00165419070981443	0.0252937767654657	0.00386527273803949
1670	0.139609962701797	0.774348258972168	-25.2658252716064	0.0200989879667759	0.00516396993771195	0.000293855206109583	-0.00230353930965066
1671	0.788958609104156	0.124999612569809	-25.1359558105469	0.0217223595827818	0.00418994715437293	-0.00944637414067984	-0.00132951640989631
1672	0.139609962701797	0.124999612569809	-24.7463474273682	-0.00197886489331722	0.00289124972186983	-0.0230826959013939	0.00126787810586393
1673	2.08765578269958	-0.849023342132568	-24.6814117431641	0.0022419011220336	-0.00425158534198999	-0.0250307414680719	0.000618529506027699
1674	-0.509738683700562	-1.17369759082794	-24.8112812042236	-0.00230353930965066	-0.00652430532500148	-0.03444629535079	-0.00197886489331722
1675	-0.509738683700562	-1.17369759082794	-25.1359558105469	-0.00587495695799589	-0.00522560812532902	-0.00879702530801296	0.00386527273803949
1676	-1.1590873003006	-0.849023342132568	-25.1359558105469	-0.0113944197073579	-0.000355493422830477	-0.0123684434220195	-0.00295288790948689
1677	-0.509738683700562	0.124999612569809	-25.200891494751	0.0103587592020631	-0.00717365415766835	-0.0113944197073579	0.00321592413820326
1678	1.43830716609955	0.449673920869827	-25.1359558105469	0.0113327819854021	0.000618529506027699	0.0100340843200684	0.00321592413820326
1679	2.08765578269958	-0.199674710631371	-24.7463474273682	0.00581331877037883	0.000293855206109583	0.01100810803473	0.00321592413820326
1680	0.139609962701797	1.4236968755722	-25.200891494751	-0.0175632312893867	0.00126787810586393	0.029189869761467	-0.000355493422830477
1681	0.139609962701797	-0.199674710631371	-25.395694732666	0.00808603875339031	-0.000680167751852423	0.0278911720961332	-0.00197886489331722
1682	-2.45778465270996	0.449673920869827	-25.3307609558105	-0.0120437685400248	0.000943203864153475	0.0188002903014421	-0.00295288790948689
1683	-0.509738683700562	-0.849023342132568	-25.2658252716064	-0.0172385573387146	-0.00879702530801296	0.0175015944987535	-0.00490093370899558
1684	-3.75648188591003	0.449673920869827	-25.1359558105469	-0.00912170019000769	-0.000680167751852423	0.012956153601408	-3.08191010844894e-05
1685	-1.80843591690063	0.124999612569809	-24.8112812042236	0.00126787810586393	0.00483929552137852	0.00581331877037883	-0.0026282137259841
1686	0.139609962701797	-0.52434903383255	-24.6164779663086	0.0123068047687411	-0.00619963090866804	-0.00295288790948689	0.00386527273803949
1687	0.139609962701797	-0.52434903383255	-24.8762168884277	0.0113327819854021	-0.00165419070981443	0.0022419011220336	-0.00749832857400179
1688	0.788958609104156	0.449673920869827	-25.0710220336914	-0.0026282137259841	0.00289124972186983	-0.00457625929266214	-0.00360223650932312
1689	-0.509738683700562	0.124999612569809	-25.4606304168701	0.00776136433705688	0.00743668992072344	0.00159255252219737	0.00678734155371785
1690	0.788958609104156	0.449673920869827	-25.3307609558105	-0.00295288790948689	0.000293855206109583	-0.00587495695799589	-0.00165419070981443
1691	0.139609962701797	-0.52434903383255	-25.3307609558105	-0.00490093370899558	0.00841071270406246	-0.0107450718060136	-0.00587495695799589
1692	0.788958609104156	0.124999612569809	-25.3307609558105	-3.08191010844894e-05	-0.00749832857400179	-0.0198359526693821	-0.00230353930965066
1693	0.139609962701797	1.09902250766754	-25.395694732666	-0.00197886489331722	0.00548864435404539	-0.038017712533474	-0.00555028254166245
1694	0.139609962701797	-0.52434903383255	-25.3307609558105	-0.00392691092565656	-0.0026282137259841	-0.0347709693014622	0.00516396993771195
1695	2.08765578269958	-0.199674710631371	-25.1359558105469	-0.0156151866540313	0.00841071270406246	-0.0552254542708397	-0.0026282137259841
1696	1.43830716609955	-0.52434903383255	-25.1359558105469	-0.00230353930965066	0.00613799272105098	-0.0370436906814575	0.00159255252219737
1697	0.788958609104156	-0.199674710631371	-25.2658252716064	0.01100810803473	0.00548864435404539	0.0113327819854021	-0.00327756232582033
1698	0.139609962701797	0.449673920869827	-25.200891494751	0.0100340843200684	0.00321592413820326	0.0610079504549503	-0.000355493422830477
1699	0.139609962701797	0.124999612569809	-25.0060863494873	0.00970941036939621	-0.00100484199356288	0.0457482598721981	0.00613799272105098
1700	0.788958609104156	0.124999612569809	-25.2658252716064	0.00289124972186983	0.00516396993771195	0.00418994715437293	0.0103587592020631
1701	1.43830716609955	-1.4983719587326	-25.0710220336914	-3.08191010844894e-05	-0.00132951640989631	0.00646266713738441	-0.00717365415766835
1702	0.139609962701797	0.124999612569809	-25.2658252716064	0.0103587592020631	-0.00230353930965066	-0.00360223650932312	-0.000355493422830477
1703	0.788958609104156	-0.52434903383255	-24.8112812042236	-0.0217839982360601	-0.00295288790948689	-0.00132951640989631	0.00191722682211548
1704	0.139609962701797	0.449673920869827	-25.1359558105469	0.00354059832170606	-0.00814767740666866	0.000943203864153475	0.00289124972186983
1705	-1.1590873003006	0.774348258972168	-24.8112812042236	-0.0188619289547205	0.00678734155371785	0.00613799272105098	0.00126787810586393
1706	-2.45778465270996	0.774348258972168	-25.0710220336914	0.0022419011220336	0.00126787810586393	-0.00327756232582033	-0.00295288790948689
1707	-2.45778465270996	0.774348258972168	-25.3307609558105	-0.0152905117720366	0.00386527273803949	-0.00360223650932312	0.00386527273803949
1708	-1.80843591690063	0.774348258972168	-25.3307609558105	-0.00197886489331722	0.00191722682211548	-0.0133424662053585	0.00289124972186983
1709	-2.45778465270996	0.774348258972168	-24.6164779663086	-0.0185372550040483	0.00646266713738441	-0.00457625929266214	-0.0026282137259841
1710	1.43830716609955	-0.849023342132568	-24.4866065979004	-0.00165419070981443	0.00159255252219737	-0.00782300252467394	0.00581331877037883
1711	0.139609962701797	-0.199674710631371	-24.1619338989258	0.00938473641872406	0.00451462110504508	-0.0026282137259841	0.000293855206109583
1712	0.139609962701797	0.449673920869827	-24.4866065979004	0.00159255252219737	0.000943203864153475	-0.00879702530801296	-0.00555028254166245
1713	-0.509738683700562	0.774348258972168	-25.2658252716064	0.00711201597005129	-0.000680167751852423	-3.08191010844894e-05	-0.00360223650932312
1714	0.788958609104156	-1.17369759082794	-25.0060863494873	0.00159255252219737	-0.000680167751852423	0.000293855206109583	0.000293855206109583
1715	1.43830716609955	-0.52434903383255	-25.1359558105469	0.00808603875339031	0.00159255252219737	-0.0104203969240189	0.000943203864153475
1716	1.43830716609955	-0.52434903383255	-24.4216728210449	0.0171769186854362	0.0022419011220336	-0.00684897974133492	0.000293855206109583
1717	2.73700451850891	-0.849023342132568	-24.6814117431641	0.00646266713738441	0.00159255252219737	-0.00165419070981443	0.00126787810586393
1718	0.139609962701797	0.449673920869827	-25.0060863494873	0.0103587592020631	0.00289124972186983	-0.00132951640989631	0.00418994715437293
1719	1.43830716609955	0.124999612569809	-25.2658252716064	-0.00327756232582033	0.00159255252219737	-0.00392691092565656	0.00873538758605719
1720	2.08765578269958	0.774348258972168	-24.5515422821045	0.0243197549134493	0.01100810803473	-0.0104203969240189	-0.00457625929266214
1721	1.43830716609955	-0.849023342132568	-24.5515422821045	-3.08191010844894e-05	0.00321592413820326	-0.00522560812532902	-0.000680167751852423
1722	-0.509738683700562	0.774348258972168	-25.1359558105469	0.0022419011220336	0.00516396993771195	-0.00717365415766835	-0.00749832857400179
1723	1.43830716609955	-1.17369759082794	-24.7463474273682	0.00289124972186983	0.00159255252219737	-0.0123684434220195	0.000943203864153475
1724	2.08765578269958	-1.17369759082794	-24.4216728210449	0.000618529506027699	-0.00490093370899558	-0.00749832857400179	-0.000355493422830477
1725	-1.1590873003006	-1.17369759082794	-24.6164779663086	-0.0175632312893867	-0.0026282137259841	-0.0110697457566857	0.000293855206109583
1726	0.139609962701797	-0.849023342132568	-24.8112812042236	0.0123068047687411	-0.0100957229733467	-0.0026282137259841	-0.00132951640989631
1727	0.139609962701797	0.449673920869827	-24.6814117431641	-0.00652430532500148	0.000943203864153475	-0.0162645354866982	-0.00360223650932312
1728	-0.509738683700562	0.449673920869827	-24.6164779663086	-0.00814767740666866	0.000293855206109583	-0.0188619289547205	0.00613799272105098
1729	2.08765578269958	-0.849023342132568	-24.2918033599854	0.0168522447347641	0.00354059832170606	-0.0198359526693821	0.00581331877037883
1730	2.08765578269958	-0.52434903383255	-24.6164779663086	-0.00457625929266214	0.00418994715437293	0.000293855206109583	0.00321592413820326
1731	-1.80843591690063	0.449673920869827	-24.9411506652832	-0.00847235135734081	0.00191722682211548	0.0236704051494598	-0.000680167751852423
1732	-0.509738683700562	0.124999612569809	-24.7463474273682	-0.0165892094373703	0.00646266713738441	0.012956153601408	-0.00100484199356288
1733	-3.75648188591003	1.4236968755722	-24.5515422821045	-0.0126931173726916	0.0022419011220336	0.00678734155371785	-0.00100484199356288
1734	-1.80843591690063	-0.199674710631371	-24.2268676757813	0.0226963832974434	-0.00490093370899558	0.00386527273803949	0.00191722682211548
1735	2.08765578269958	-0.199674710631371	-24.2268676757813	-0.00230353930965066	0.00711201597005129	0.00808603875339031	-0.000680167751852423
1736	2.73700451850891	-0.849023342132568	-23.8372592926025	0.000618529506027699	0.000618529506027699	0.00386527273803949	-0.00197886489331722
1737	1.43830716609955	-0.199674710631371	-24.2918033599854	0.0136055024340749	-0.00197886489331722	0.0132808275520802	-0.00197886489331722
1738	0.788958609104156	0.449673920869827	-24.5515422821045	-0.000680167751852423	-0.00132951640989631	-0.00197886489331722	0.00906006153672934
1739	0.139609962701797	0.774348258972168	-24.8112812042236	0.00613799272105098	0.00191722682211548	-0.00814767740666866	0.0022419011220336
1740	1.43830716609955	-0.199674710631371	-24.7463474273682	-0.0110697457566857	-0.000355493422830477	-0.0120437685400248	-0.00165419070981443
1741	2.73700451850891	-0.849023342132568	-24.5515422821045	-0.0126931173726916	0.00711201597005129	-0.028926832601428	0.000618529506027699
1742	-0.509738683700562	0.449673920869827	-24.6164779663086	0.00938473641872406	0.00678734155371785	-0.0311995539814234	-0.00327756232582033
1743	1.43830716609955	-0.199674710631371	-24.0320625305176	0.00548864435404539	-0.00132951640989631	-0.043212503194809	-0.000680167751852423
1744	1.43830716609955	0.124999612569809	-25.1359558105469	-0.00165419070981443	0.00126787810586393	-0.0399657599627972	0.00418994715437293
1745	0.788958609104156	0.449673920869827	-25.2658252716064	-0.00619963090866804	0.0022419011220336	-0.0386670641601086	0.00483929552137852
1746	0.788958609104156	0.449673920869827	-24.6814117431641	-0.00684897974133492	0.00451462110504508	-0.0341216214001179	-0.00879702530801296
1747	0.788958609104156	-0.52434903383255	-24.5515422821045	0.0126314787194133	-0.00132951640989631	-0.0175632312893867	0.00548864435404539
1748	1.43830716609955	-0.849023342132568	-24.4866065979004	0.00321592413820326	0.00191722682211548	0.0340599827468395	0.00711201597005129
1749	1.43830716609955	-1.82304632663727	-24.0969982147217	-0.00912170019000769	-0.0107450718060136	0.0629559978842735	0.000943203864153475
1750	1.43830716609955	-2.14772057533264	-24.4216728210449	0.00451462110504508	-0.0113944197073579	0.0327612869441509	0.00418994715437293
1751	0.139609962701797	0.124999612569809	-24.8762168884277	-0.00197886489331722	-0.00230353930965066	0.0158782228827477	-0.00197886489331722
1752	2.73700451850891	-0.52434903383255	-24.5515422821045	0.0155535480007529	-0.00295288790948689	0.0142548503354192	-0.00295288790948689
1753	-1.1590873003006	1.09902250766754	-24.6164779663086	-0.0026282137259841	-0.000355493422830477	0.0168522447347641	0.00191722682211548
1754	-0.509738683700562	0.774348258972168	-24.4216728210449	-0.00197886489331722	0.00451462110504508	0.00808603875339031	0.000618529506027699
1755	0.139609962701797	0.124999612569809	-24.0320625305176	-0.000680167751852423	0.00354059832170606	0.00808603875339031	0.00289124972186983
1756	-1.1590873003006	-0.849023342132568	-24.2918033599854	-0.0143164889886975	0.00548864435404539	0.0116574559360743	-0.00295288790948689
1757	-3.75648188591003	0.449673920869827	-24.6164779663086	0.00646266713738441	0.00126787810586393	0.00841071270406246	0.00126787810586393
1758	-3.75648188591003	0.449673920869827	-24.4866065979004	-0.00717365415766835	0.00451462110504508	0.00354059832170606	0.00256657530553639
1759	0.139609962701797	0.124999612569809	-24.6814117431641	-0.0120437685400248	-3.08191010844894e-05	0.00354059832170606	0.00483929552137852
1760	1.43830716609955	-0.849023342132568	-24.2918033599854	-0.0143164889886975	0.00256657530553639	0.000618529506027699	0.00581331877037883
1761	1.43830716609955	-0.849023342132568	-24.2268676757813	-0.0026282137259841	-0.000680167751852423	0.0022419011220336	-0.00425158534198999
1762	1.43830716609955	0.774348258972168	-24.4866065979004	-0.00977104809135199	0.000943203864153475	-0.000355493422830477	-0.00197886489331722
1763	0.788958609104156	0.449673920869827	-24.6814117431641	0.00873538758605719	0.000618529506027699	-3.08191010844894e-05	0.00126787810586393
1764	2.08765578269958	-0.199674710631371	-24.7463474273682	-0.00782300252467394	0.00256657530553639	0.000943203864153475	-0.000355493422830477
1765	1.43830716609955	-0.52434903383255	-24.4866065979004	-0.00814767740666866	-0.00132951640989631	-0.00327756232582033	-0.00457625929266214
1766	2.73700451850891	0.774348258972168	-24.8112812042236	0.00418994715437293	-0.00165419070981443	0.000618529506027699	0.0022419011220336
1767	1.43830716609955	-0.52434903383255	-24.6164779663086	0.0162028968334198	-3.08191010844894e-05	0.000943203864153475	-0.00392691092565656
1768	2.08765578269958	-0.52434903383255	-24.0969982147217	-0.000680167751852423	0.00289124972186983	-0.0120437685400248	-0.00847235135734081
1769	0.139609962701797	-0.849023342132568	-24.2918033599854	-0.00392691092565656	0.000943203864153475	-0.00555028254166245	-0.00132951640989631
1770	1.43830716609955	-0.52434903383255	-24.4866065979004	0.00678734155371785	0.00354059832170606	-0.00295288790948689	-0.00425158534198999
1771	-0.509738683700562	0.449673920869827	-24.6814117431641	0.00321592413820326	0.00678734155371785	-0.00132951640989631	-0.00490093370899558
1772	2.73700451850891	-1.17369759082794	-24.8762168884277	0.00354059832170606	0.000618529506027699	-0.00847235135734081	-0.00230353930965066
1773	1.43830716609955	-0.52434903383255	-25.0710220336914	-0.0149658378213644	0.00126787810586393	-0.00100484199356288	-0.00392691092565656
1774	0.139609962701797	-0.849023342132568	-24.8762168884277	0.00613799272105098	-0.00587495695799589	-0.00490093370899558	-0.000680167751852423
1775	-0.509738683700562	0.124999612569809	-24.5515422821045	0.0194496400654316	-0.00490093370899558	-0.000680167751852423	0.000618529506027699
1776	-0.509738683700562	-0.52434903383255	-25.200891494751	0.00159255252219737	-0.000680167751852423	0.00256657530553639	-0.00165419070981443
1777	-0.509738683700562	0.449673920869827	-25.1359558105469	-0.00782300252467394	-0.00100484199356288	-0.00814767740666866	-0.0110697457566857
1778	-1.1590873003006	-0.199674710631371	-25.0710220336914	0.00256657530553639	-0.00425158534198999	-0.0100957229733467	0.00289124972186983
1779	0.139609962701797	-0.199674710631371	-24.8112812042236	0.013930176384747	0.0022419011220336	-0.00587495695799589	-0.00197886489331722
1780	-1.1590873003006	-0.849023342132568	-24.6814117431641	-0.0175632312893867	0.0022419011220336	0.00451462110504508	-0.000680167751852423
1781	-2.45778465270996	-0.199674710631371	-25.0060863494873	-0.00165419070981443	0.00581331877037883	-0.00619963090866804	-0.00490093370899558
1782	-1.1590873003006	0.124999612569809	-25.1359558105469	-0.017887907102704	-0.00132951640989631	-0.00490093370899558	-0.00295288790948689
1783	-1.1590873003006	0.449673920869827	-24.6164779663086	0.012956153601408	0.000943203864153475	-0.00619963090866804	-0.00684897974133492
1784	-0.509738683700562	-0.52434903383255	-24.4216728210449	-0.0260047651827335	-0.00490093370899558	0.00613799272105098	-0.000355493422830477
1785	2.08765578269958	-0.52434903383255	-25.0060863494873	0.0123068047687411	0.00451462110504508	-0.0110697457566857	-0.000355493422830477
1786	0.788958609104156	-0.199674710631371	-24.7463474273682	0.00289124972186983	0.00386527273803949	-0.0104203969240189	-0.00717365415766835
1787	2.08765578269958	-0.52434903383255	-24.6164779663086	0.0223717093467712	0.00418994715437293	-0.00619963090866804	-0.00197886489331722
1788	1.43830716609955	-0.199674710631371	-25.0710220336914	0.00191722682211548	0.00354059832170606	-0.00425158534198999	-0.00587495695799589
1789	-0.509738683700562	0.124999612569809	-25.200891494751	-0.00912170019000769	-0.00165419070981443	-0.00360223650932312	-0.00165419070981443
1790	0.139609962701797	0.124999612569809	-25.395694732666	0.00159255252219737	-0.00230353930965066	-0.00197886489331722	0.00548864435404539
1791	-0.509738683700562	0.449673920869827	-25.3307609558105	-0.0139918150380254	0.00808603875339031	-0.00717365415766835	0.0022419011220336
1792	2.08765578269958	-0.52434903383255	-24.8762168884277	0.00873538758605719	0.00126787810586393	-0.00360223650932312	0.00159255252219737
1793	1.43830716609955	-0.199674710631371	-24.6814117431641	0.0233457311987877	0.00386527273803949	-0.00619963090866804	-0.00295288790948689
1794	0.139609962701797	0.449673920869827	-25.1359558105469	0.0022419011220336	0.000293855206109583	-0.00327756232582033	0.00613799272105098
1795	0.139609962701797	0.774348258972168	-25.1359558105469	-0.0172385573387146	-0.00490093370899558	-0.00652430532500148	-0.00327756232582033
1796	-0.509738683700562	-0.199674710631371	-25.0710220336914	0.011982130818069	0.00483929552137852	-0.023407369852066	0.00516396993771195
1797	-0.509738683700562	0.124999612569809	-24.6814117431641	0.0113327819854021	-0.00847235135734081	-0.00749832857400179	-0.00977104809135199
1798	0.788958609104156	-0.849023342132568	-24.4216728210449	-0.00165419070981443	-0.00230353930965066	-0.00749832857400179	0.00289124972186983
1799	1.43830716609955	-2.14772057533264	-24.6164779663086	-0.00327756232582033	-0.00425158534198999	0.00256657530553639	0.000618529506027699
1800	-1.1590873003006	-0.52434903383255	-24.7463474273682	0.000618529506027699	-3.08191010844894e-05	0.000943203864153475	0.00256657530553639
1801	0.139609962701797	0.124999612569809	-25.395694732666	-0.00165419070981443	0.00191722682211548	0.00126787810586393	0.00613799272105098
1802	0.788958609104156	-1.17369759082794	-25.0060863494873	0.00743668992072344	-0.00295288790948689	0.0106834331527352	0.00126787810586393
1803	0.139609962701797	0.449673920869827	-25.200891494751	-0.00197886489331722	0.00159255252219737	0.00970941036939621	0.00581331877037883
1804	-0.509738683700562	0.774348258972168	-25.1359558105469	-0.00652430532500148	0.00548864435404539	0.00743668992072344	0.000293855206109583
1805	-0.509738683700562	-0.199674710631371	-24.5515422821045	-0.00879702530801296	0.0103587592020631	-0.0107450718060136	0.00548864435404539
1806	-0.509738683700562	0.449673920869827	-24.7463474273682	-0.00457625929266214	0.00256657530553639	-0.0237320438027382	-0.00425158534198999
1807	-1.1590873003006	-0.52434903383255	-24.8762168884277	-0.0133424662053585	0.00743668992072344	-0.0409397818148136	-0.00230353930965066
1808	-3.75648188591003	-0.199674710631371	-25.2658252716064	0.00711201597005129	-0.00100484199356288	-0.0357449948787689	0.000293855206109583
1809	-1.80843591690063	0.774348258972168	-25.0710220336914	0.000943203864153475	0.00548864435404539	-0.0282774847000837	0.00711201597005129
1810	-0.509738683700562	0.449673920869827	-25.0710220336914	-0.00457625929266214	0.011982130818069	-0.0139918150380254	0.00159255252219737
1811	1.43830716609955	0.774348258972168	-24.9411506652832	-0.0026282137259841	0.00256657530553639	-0.00457625929266214	0.00483929552137852
1812	0.788958609104156	0.124999612569809	-24.6164779663086	0.0116574559360743	-0.00457625929266214	0.0265924744307995	0.00126787810586393
1813	2.08765578269958	0.124999612569809	-25.0060863494873	0.0213976856321096	-0.000680167751852423	0.0386054255068302	-0.00100484199356288
1814	0.788958609104156	1.09902250766754	-25.395694732666	0.00354059832170606	0.000618529506027699	0.0425015166401863	0.00159255252219737
1815	-0.509738683700562	0.449673920869827	-25.5255661010742	0.00613799272105098	-0.00100484199356288	0.0434755384922028	0.0100340843200684
1816	0.788958609104156	0.774348258972168	-25.2658252716064	0.00483929552137852	0.00159255252219737	0.0113327819854021	-0.00100484199356288
1817	0.139609962701797	1.09902250766754	-25.3307609558105	0.00581331877037883	0.000293855206109583	0.0022419011220336	-0.00555028254166245
1818	1.43830716609955	-0.52434903383255	-24.8112812042236	0.01100810803473	-0.00132951640989631	-0.00132951640989631	0.0106834331527352
1819	1.43830716609955	-1.17369759082794	-25.3307609558105	-0.000680167751852423	-0.00295288790948689	0.0022419011220336	0.00418994715437293
1820	-0.509738683700562	0.124999612569809	-25.3307609558105	0.000618529506027699	0.00191722682211548	0.00776136433705688	0.00548864435404539
1821	1.43830716609955	0.449673920869827	-25.0710220336914	0.0103587592020631	0.00548864435404539	0.00191722682211548	-0.00587495695799589
1822	0.139609962701797	-0.52434903383255	-24.8762168884277	-0.00619963090866804	0.00711201597005129	0.00548864435404539	-0.00100484199356288
1823	2.08765578269958	-1.4983719587326	-24.8112812042236	0.00354059832170606	-0.00132951640989631	0.000293855206109583	0.0022419011220336
1824	0.788958609104156	0.124999612569809	-24.8112812042236	-0.0107450718060136	-0.0136671401560307	0.00126787810586393	0.00451462110504508
1825	0.139609962701797	-0.849023342132568	-25.0060863494873	-0.00165419070981443	-0.0026282137259841	0.00191722682211548	0.00126787810586393
1826	-1.1590873003006	0.124999612569809	-24.5515422821045	0.000943203864153475	-0.00457625929266214	0.00159255252219737	-0.00555028254166245
1827	0.139609962701797	0.124999612569809	-25.0710220336914	0.01847561635077	0.00126787810586393	-0.00425158534198999	-0.00360223650932312
1828	-0.509738683700562	-0.199674710631371	-25.1359558105469	0.0116574559360743	-0.00392691092565656	0.00386527273803949	-0.0026282137259841
1829	1.43830716609955	-0.199674710631371	-24.9411506652832	0.00743668992072344	-0.00230353930965066	0.000618529506027699	-0.00165419070981443
1830	-1.1590873003006	0.124999612569809	-24.8762168884277	-0.00977104809135199	0.00191722682211548	-0.000680167751852423	0.00418994715437293
1831	-0.509738683700562	-0.52434903383255	-24.8762168884277	-0.00587495695799589	-0.0026282137259841	-0.00295288790948689	-0.00490093370899558
1832	-1.80843591690063	0.449673920869827	-25.200891494751	-0.00684897974133492	0.00548864435404539	-0.00132951640989631	0.000943203864153475
1833	-1.80843591690063	0.124999612569809	-25.0060863494873	0.00256657530553639	-0.00327756232582033	-0.00295288790948689	0.00646266713738441
1834	0.139609962701797	-0.849023342132568	-25.0710220336914	-0.0130177913233638	0.00451462110504508	-0.00652430532500148	0.00289124972186983
1835	-0.509738683700562	1.09902250766754	-24.6164779663086	0.00289124972186983	-3.08191010844894e-05	-0.00327756232582033	0.00678734155371785
1836	-0.509738683700562	0.449673920869827	-24.3567371368408	0.00841071270406246	0.00548864435404539	-0.00749832857400179	-0.00425158534198999
1837	0.788958609104156	1.09902250766754	-24.6814117431641	-0.00490093370899558	-0.00392691092565656	-0.0198359526693821	-0.00490093370899558
1838	2.08765578269958	-0.52434903383255	-25.0060863494873	0.0155535480007529	-0.000355493422830477	-0.0195112787187099	0.00126787810586393
1839	1.43830716609955	-0.52434903383255	-25.0060863494873	0.00548864435404539	0.00451462110504508	-0.0451605506241322	-0.000355493422830477
1840	-0.509738683700562	0.774348258972168	-24.8762168884277	0.00289124972186983	0.0100340843200684	-0.0412644557654858	0.00159255252219737
1841	1.43830716609955	-0.199674710631371	-24.4866065979004	0.00873538758605719	0.00516396993771195	-0.0549007803201675	0.00386527273803949
1842	-0.509738683700562	0.449673920869827	-24.9411506652832	0.01847561635077	0.00841071270406246	-0.0487319678068161	-0.00814767740666866
1843	2.73700451850891	-0.52434903383255	-24.8762168884277	0.00386527273803949	-0.000355493422830477	-0.0110697457566857	0.00289124972186983
1844	0.788958609104156	-0.199674710631371	-24.7463474273682	0.00548864435404539	0.0113327819854021	0.0431508645415306	-3.08191010844894e-05
1845	1.43830716609955	0.124999612569809	-25.200891494751	0.0116574559360743	0.00581331877037883	0.0502936989068985	0.00126787810586393
1846	0.788958609104156	1.09902250766754	-25.3307609558105	-0.0139918150380254	0.000618529506027699	0.000618529506027699	-0.00360223650932312
1847	0.788958609104156	-0.199674710631371	-25.0060863494873	0.00126787810586393	0.00191722682211548	-0.0026282137259841	-0.00132951640989631
1848	2.08765578269958	-1.4983719587326	-24.8112812042236	0.00159255252219737	-0.00425158534198999	-0.00847235135734081	-0.00197886489331722
1849	1.43830716609955	-2.4723949432373	-24.8112812042236	-0.0136671401560307	-0.0123684434220195	-0.0188619289547205	0.00711201597005129
1850	2.08765578269958	-0.849023342132568	-24.7463474273682	0.000293855206109583	-3.08191010844894e-05	-0.0279528107494116	0.00451462110504508
1851	2.08765578269958	-0.849023342132568	-24.4866065979004	0.00548864435404539	-0.00425158534198999	-0.0357449948787689	0.000943203864153475
1852	1.43830716609955	0.774348258972168	-25.1359558105469	0.00743668992072344	0.00159255252219737	-0.0195112787187099	-0.00522560812532902
1853	1.43830716609955	-0.199674710631371	-24.2918033599854	-0.0175632312893867	-0.00555028254166245	0.0158782228827477	0.00483929552137852
1854	2.08765578269958	-1.17369759082794	-24.0969982147217	-0.00327756232582033	0.00289124972186983	0.0567871853709221	0.00256657530553639
1855	-1.1590873003006	0.774348258972168	-24.7463474273682	-0.00912170019000769	0.00256657530553639	0.0558131635189056	-0.00230353930965066
1856	-2.45778465270996	1.09902250766754	-25.1359558105469	0.00191722682211548	0.00581331877037883	0.0197743140161037	0.00289124972186983
1857	-1.80843591690063	0.449673920869827	-25.200891494751	-0.00425158534198999	0.00418994715437293	0.00516396993771195	-0.00392691092565656
1858	-2.45778465270996	-0.849023342132568	-24.2918033599854	0.01100810803473	0.00321592413820326	0.0116574559360743	0.000293855206109583
1859	-0.509738683700562	-0.52434903383255	-24.3567371368408	-0.00684897974133492	0.00581331877037883	0.00711201597005129	-0.00295288790948689
1860	0.139609962701797	-0.199674710631371	-24.3567371368408	-0.0156151866540313	0.00126787810586393	0.0162028968334198	0.00613799272105098
1861	1.43830716609955	-0.849023342132568	-24.0969982147217	-0.00295288790948689	0.00289124972186983	0.0123068047687411	-0.0026282137259841
1862	-1.1590873003006	0.449673920869827	-24.8762168884277	0.00646266713738441	0.00418994715437293	0.0116574559360743	0.00191722682211548
1863	1.43830716609955	-0.849023342132568	-24.9411506652832	0.0126314787194133	0.00191722682211548	-0.00977104809135199	0.00418994715437293
1864	1.43830716609955	0.124999612569809	-24.6164779663086	-0.00977104809135199	0.00776136433705688	-0.00587495695799589	-0.00425158534198999
1865	2.08765578269958	0.124999612569809	-24.8112812042236	0.0188002903014421	-0.000355493422830477	-0.00879702530801296	0.00483929552137852
1866	-0.509738683700562	1.09902250766754	-24.4866065979004	-0.000355493422830477	0.00451462110504508	0.00126787810586393	-0.00652430532500148
1867	0.788958609104156	0.124999612569809	-24.4216728210449	-0.00944637414067984	0.00548864435404539	-0.00457625929266214	0.00418994715437293
1868	1.43830716609955	-0.849023342132568	-24.4866065979004	0.013930176384747	0.00256657530553639	-0.00717365415766835	0.00354059832170606
1869	0.139609962701797	-0.849023342132568	-24.2918033599854	-0.00490093370899558	0.00581331877037883	0.00613799272105098	0.00289124972186983
1870	0.788958609104156	-0.849023342132568	-24.8762168884277	0.0106834331527352	0.00451462110504508	0.00613799272105098	0.00516396993771195
1871	2.08765578269958	-1.17369759082794	-24.2918033599854	0.00873538758605719	-0.00555028254166245	0.00256657530553639	0.000293855206109583
1872	0.139609962701797	0.124999612569809	-24.4866065979004	0.0145795252174139	-0.00490093370899558	0.00483929552137852	-0.00132951640989631
1873	-0.509738683700562	-0.849023342132568	-24.8762168884277	0.00548864435404539	-0.0117190945893526	0.00581331877037883	-0.0026282137259841
1874	2.08765578269958	-1.82304632663727	-24.9411506652832	0.00321592413820326	-0.00165419070981443	-0.0026282137259841	0.00126787810586393
1875	1.43830716609955	-0.849023342132568	-24.5515422821045	0.0152288740500808	-3.08191010844894e-05	0.00451462110504508	0.000293855206109583
1876	2.08765578269958	-0.849023342132568	-24.4216728210449	0.00159255252219737	-3.08191010844894e-05	0.00873538758605719	0.00159255252219737
1877	0.139609962701797	-0.199674710631371	-24.4866065979004	0.00841071270406246	-0.00132951640989631	0.00418994715437293	-0.00652430532500148
1878	2.08765578269958	-0.199674710631371	-24.7463474273682	-0.00425158534198999	0.000618529506027699	-0.00619963090866804	0.00581331877037883
1879	-0.509738683700562	0.449673920869827	-24.3567371368408	-0.00360223650932312	0.00483929552137852	-0.00684897974133492	-0.0026282137259841
1880	0.139609962701797	-0.52434903383255	-24.3567371368408	-0.00132951640989631	0.00418994715437293	-0.00392691092565656	0.000293855206109583
1881	0.788958609104156	-0.52434903383255	-24.5515422821045	-0.017887907102704	0.00483929552137852	-0.000680167751852423	0.00516396993771195
1882	-2.45778465270996	0.774348258972168	-24.6814117431641	-0.000355493422830477	0.00483929552137852	0.000618529506027699	0.00548864435404539
1883	-0.509738683700562	0.449673920869827	-24.4866065979004	0.00159255252219737	0.00256657530553639	-0.0026282137259841	-0.00132951640989631
1884	0.139609962701797	-0.199674710631371	-24.2918033599854	0.00711201597005129	0.00354059832170606	-0.00782300252467394	-0.0100957229733467
1885	1.43830716609955	-0.52434903383255	-24.6164779663086	0.00873538758605719	0.01100810803473	-0.00619963090866804	-0.000355493422830477
1886	0.788958609104156	-0.199674710631371	-24.3567371368408	0.00159255252219737	0.000293855206109583	-0.00879702530801296	-0.000355493422830477
1887	2.08765578269958	-0.849023342132568	-24.3567371368408	-0.0104203969240189	0.00256657530553639	-0.00197886489331722	-0.00197886489331722
1888	0.788958609104156	0.124999612569809	-24.5515422821045	0.0142548503354192	0.0022419011220336	-0.0100957229733467	0.00289124972186983
1889	0.139609962701797	0.449673920869827	-24.6164779663086	0.00581331877037883	-0.000680167751852423	-0.0204853005707264	0.000943203864153475
1890	0.788958609104156	-0.52434903383255	-24.6164779663086	0.00159255252219737	0.00743668992072344	0.00321592413820326	-3.08191010844894e-05
1891	0.139609962701797	0.124999612569809	-24.4866065979004	-0.0201606266200542	-0.00360223650932312	-0.0139918150380254	0.0022419011220336
1892	2.08765578269958	-0.52434903383255	-24.4216728210449	-0.00165419070981443	-0.00132951640989631	-0.0113944197073579	-3.08191010844894e-05
1893	-1.1590873003006	0.449673920869827	-25.2658252716064	0.000293855206109583	0.000943203864153475	-0.0224333461374044	0.00191722682211548
1894	0.788958609104156	-0.52434903383255	-25.0710220336914	0.0116574559360743	0.00776136433705688	-0.0247060675173998	0.00354059832170606
1895	0.788958609104156	-0.199674710631371	-24.8762168884277	0.00581331877037883	-0.000355493422830477	0.00646266713738441	-0.00360223650932312
1896	1.43830716609955	-1.17369759082794	-24.8112812042236	-0.00457625929266214	0.00548864435404539	0.01100810803473	-0.00197886489331722
1897	1.43830716609955	-1.4983719587326	-24.6814117431641	-0.00490093370899558	-0.00425158534198999	0.0191249661147594	-0.00814767740666866
1898	-0.509738683700562	-0.52434903383255	-24.7463474273682	0.0152288740500808	0.000943203864153475	0.000943203864153475	0.00581331877037883
1899	0.788958609104156	-0.52434903383255	-24.8112812042236	-0.00684897974133492	-0.00490093370899558	-0.00165419070981443	-0.00100484199356288
1900	0.139609962701797	-0.52434903383255	-24.3567371368408	-0.000355493422830477	0.000293855206109583	0.00126787810586393	0.00191722682211548
1901	0.788958609104156	-0.52434903383255	-24.6814117431641	0.0100340843200684	-0.00295288790948689	-3.08191010844894e-05	-0.00197886489331722
1902	1.43830716609955	-1.17369759082794	-24.4216728210449	-0.00230353930965066	-0.00165419070981443	-0.00587495695799589	0.00418994715437293
1903	1.43830716609955	0.124999612569809	-24.4216728210449	0.0100340843200684	-0.000680167751852423	-3.08191010844894e-05	-3.08191010844894e-05
1904	0.139609962701797	0.124999612569809	-24.6164779663086	-0.00717365415766835	0.00386527273803949	-0.00944637414067984	-0.00100484199356288
1905	0.788958609104156	-0.52434903383255	-24.9411506652832	-0.00197886489331722	0.00938473641872406	-0.00912170019000769	-0.00100484199356288
1906	-0.509738683700562	0.449673920869827	-25.0710220336914	0.000293855206109583	0.00581331877037883	-0.00132951640989631	-0.00555028254166245
1907	-0.509738683700562	-0.52434903383255	-25.0060863494873	0.0022419011220336	-0.00392691092565656	-0.00392691092565656	-0.00100484199356288
1908	-1.80843591690063	-0.199674710631371	-24.8762168884277	-0.00490093370899558	-0.00165419070981443	0.00321592413820326	-0.000355493422830477
1909	-3.10713315010071	0.449673920869827	-24.8112812042236	-0.0136671401560307	0.00418994715437293	-0.0026282137259841	0.00354059832170606
1910	-3.10713315010071	0.449673920869827	-24.3567371368408	-0.0113944197073579	0.00126787810586393	0.00386527273803949	-0.00100484199356288
1911	-0.509738683700562	-0.199674710631371	-24.5515422821045	0.00386527273803949	0.00581331877037883	0.00256657530553639	0.00483929552137852
1912	0.139609962701797	0.449673920869827	-25.2658252716064	0.0113327819854021	0.00191722682211548	0.00321592413820326	-0.00814767740666866
1913	1.43830716609955	-0.199674710631371	-24.3567371368408	-0.00457625929266214	0.00289124972186983	-0.00360223650932312	0.00451462110504508
1914	2.08765578269958	-0.52434903383255	-24.4866065979004	-0.0120437685400248	0.00646266713738441	-0.0162645354866982	0.00483929552137852
1915	1.43830716609955	0.124999612569809	-25.1359558105469	-0.00912170019000769	0.00776136433705688	-0.00782300252467394	0.000943203864153475
1916	2.08765578269958	-0.52434903383255	-24.9411506652832	-0.00100484199356288	0.00191722682211548	-0.0243813935667276	-0.00100484199356288
1917	1.43830716609955	-0.199674710631371	-25.1359558105469	0.00451462110504508	0.0022419011220336	-0.0308748781681061	-0.00782300252467394
1918	0.788958609104156	-0.849023342132568	-25.200891494751	0.00970941036939621	-3.08191010844894e-05	-0.0247060675173998	0.00808603875339031
1919	0.139609962701797	0.449673920869827	-25.3307609558105	0.0022419011220336	0.00321592413820326	-0.0159398596733809	-0.00132951640989631
1920	-1.1590873003006	0.774348258972168	-25.200891494751	0.0226963832974434	0.00678734155371785	0.00159255252219737	-0.000680167751852423
1921	0.139609962701797	0.774348258972168	-25.4606304168701	-0.00197886489331722	0.00321592413820326	0.0123068047687411	-0.00100484199356288
1922	2.73700451850891	-0.199674710631371	-24.6814117431641	0.00873538758605719	0.00418994715437293	0.00321592413820326	-0.0110697457566857
1923	0.788958609104156	0.774348258972168	-24.8762168884277	-0.00457625929266214	0.00289124972186983	0.0022419011220336	0.00581331877037883
1924	-1.1590873003006	0.774348258972168	-25.0710220336914	0.00678734155371785	-3.08191010844894e-05	0.00548864435404539	0.00159255252219737
1925	1.43830716609955	-1.82304632663727	-24.8762168884277	0.00938473641872406	0.00159255252219737	0.0168522447347641	-0.00749832857400179
1926	0.788958609104156	-1.17369759082794	-24.4216728210449	0.0116574559360743	-0.00717365415766835	0.0106834331527352	-3.08191010844894e-05
1927	0.788958609104156	-1.82304632663727	-24.2918033599854	0.0145795252174139	-0.00879702530801296	-0.00100484199356288	0.000293855206109583
1928	0.788958609104156	-1.17369759082794	-24.2268676757813	0.0217223595827818	-0.00977104809135199	-0.00814767740666866	-0.00490093370899558
1929	0.788958609104156	-1.4983719587326	-23.9671287536621	0.00548864435404539	-0.0123684434220195	-0.0130177913233638	-0.00100484199356288
1930	0.788958609104156	0.449673920869827	-25.2658252716064	0.0126314787194133	-0.000355493422830477	-0.00425158534198999	-0.00327756232582033
1931	2.08765578269958	-0.52434903383255	-24.9411506652832	0.00354059832170606	0.00418994715437293	-0.00814767740666866	0.000293855206109583
1932	0.139609962701797	0.774348258972168	-25.3307609558105	0.01100810803473	-0.000680167751852423	-0.00782300252467394	-0.00490093370899558
1933	0.139609962701797	0.774348258972168	-25.3307609558105	0.00256657530553639	0.00126787810586393	0.00483929552137852	0.00289124972186983
1934	-1.1590873003006	1.09902250766754	-25.0060863494873	-0.0117190945893526	0.00743668992072344	-0.00165419070981443	0.00289124972186983
1935	-2.45778465270996	0.774348258972168	-24.6814117431641	-0.00230353930965066	0.00386527273803949	0.0171769186854362	0.0113327819854021
1936	-1.80843591690063	0.774348258972168	-24.6164779663086	-0.00652430532500148	0.00613799272105098	0.0022419011220336	-3.08191010844894e-05
1937	-2.45778465270996	1.09902250766754	-24.7463474273682	0.000618529506027699	0.00516396993771195	0.000943203864153475	-0.00165419070981443
1938	1.43830716609955	-0.199674710631371	-24.8762168884277	0.00354059832170606	-3.08191010844894e-05	0.00451462110504508	0.0022419011220336
1939	-1.1590873003006	0.774348258972168	-24.8762168884277	0.0213976856321096	0.00711201597005129	-0.00555028254166245	0.00256657530553639
1940	-1.1590873003006	0.774348258972168	-25.0060863494873	0.00613799272105098	0.000943203864153475	-0.0305502042174339	-0.000355493422830477
1941	0.788958609104156	-0.199674710631371	-24.3567371368408	-0.0136671401560307	0.00548864435404539	-0.0425631552934647	0.00191722682211548
1942	-0.509738683700562	0.449673920869827	-25.0060863494873	0.011982130818069	0.0100340843200684	-0.0477579422295094	-0.00684897974133492
1943	1.43830716609955	-0.52434903383255	-25.200891494751	-0.00717365415766835	0.00516396993771195	-0.0461345724761486	0.00418994715437293
1944	0.788958609104156	0.449673920869827	-25.4606304168701	-0.00555028254166245	0.00289124972186983	-0.0497059896588326	-0.0026282137259841
1945	0.139609962701797	0.449673920869827	-24.8112812042236	0.00289124972186983	0.00516396993771195	-0.0328229255974293	0.00354059832170606
1946	-0.509738683700562	0.774348258972168	-24.6814117431641	-0.00912170019000769	0.00906006153672934	-0.0224333461374044	-0.00165419070981443
1947	0.788958609104156	-0.199674710631371	-24.3567371368408	0.0132808275520802	0.00191722682211548	0.00354059832170606	-0.00165419070981443
1948	0.139609962701797	0.449673920869827	-24.3567371368408	0.0113327819854021	0.000293855206109583	0.0522417463362217	-0.00165419070981443
1949	0.788958609104156	-0.52434903383255	-24.3567371368408	-0.0175632312893867	-0.00392691092565656	0.0567871853709221	-0.00100484199356288
1950	0.139609962701797	0.449673920869827	-25.1359558105469	-0.0143164889886975	-0.00782300252467394	0.0308132413774729	0.00191722682211548
1951	2.08765578269958	-0.849023342132568	-24.8762168884277	0.00906006153672934	-0.00457625929266214	0.0207483377307653	0.00126787810586393
1952	0.139609962701797	-0.849023342132568	-25.1359558105469	-0.00652430532500148	-0.00912170019000769	0.00451462110504508	-0.00522560812532902
1953	1.43830716609955	-1.82304632663727	-24.7463474273682	0.00646266713738441	-0.00684897974133492	0.013930176384747	-0.00295288790948689
1954	2.08765578269958	-1.17369759082794	-24.7463474273682	-0.0143164889886975	-0.00490093370899558	0.0175015944987535	-0.000355493422830477
1955	-0.509738683700562	0.124999612569809	-25.3307609558105	-0.000355493422830477	-0.000680167751852423	0.0178262684494257	-0.00230353930965066
1956	0.788958609104156	0.124999612569809	-25.2658252716064	-0.00587495695799589	-0.0026282137259841	-0.0107450718060136	0.00418994715437293
1957	0.139609962701797	0.774348258972168	-25.200891494751	0.0152288740500808	-0.000680167751852423	-0.00717365415766835	0.00354059832170606
1958	1.43830716609955	-0.52434903383255	-24.9411506652832	0.000618529506027699	-0.000680167751852423	-0.0295761823654175	0.00418994715437293
1959	0.139609962701797	-0.849023342132568	-24.6814117431641	-0.00944637414067984	-0.00197886489331722	-0.032173577696085	-0.000355493422830477
1960	-0.509738683700562	0.774348258972168	-24.6814117431641	-0.000355493422830477	0.00451462110504508	-0.0376930385828018	0.00126787810586393
1961	-0.509738683700562	-0.199674710631371	-25.0060863494873	0.0175015944987535	-0.00197886489331722	-0.0438618510961533	-0.0104203969240189
1962	-2.45778465270996	0.449673920869827	-25.1359558105469	-0.0204853005707264	0.00646266713738441	-0.00392691092565656	-0.00425158534198999
1963	0.788958609104156	-0.52434903383255	-24.4216728210449	-0.000355493422830477	0.00354059832170606	0.0532157681882381	-0.00295288790948689
1964	0.788958609104156	0.124999612569809	-24.4216728210449	0.00906006153672934	-0.000680167751852423	0.0532157681882381	0.00256657530553639
1965	2.73700451850891	-0.52434903383255	-24.4866065979004	0.00289124972186983	0.00289124972186983	0.0149041991680861	0.000618529506027699
1966	0.788958609104156	-0.199674710631371	-24.4216728210449	0.00483929552137852	0.00289124972186983	0.0136055024340749	0.00289124972186983
1967	2.08765578269958	-0.199674710631371	-25.1359558105469	0.00743668992072344	0.0022419011220336	-0.0120437685400248	-0.00327756232582033
1968	1.43830716609955	0.124999612569809	-25.2658252716064	0.00906006153672934	0.00516396993771195	-0.0172385573387146	0.00321592413820326
1969	-0.509738683700562	-0.199674710631371	-25.200891494751	-0.00749832857400179	-0.000355493422830477	-0.0152905117720366	0.00678734155371785
1970	1.43830716609955	0.449673920869827	-25.5255661010742	-0.00327756232582033	0.00678734155371785	0.0197743140161037	0.000293855206109583
1971	2.73700451850891	-0.199674710631371	-24.9411506652832	-0.0026282137259841	-0.00490093370899558	0.0239950809627771	0.00354059832170606
1972	0.788958609104156	0.774348258972168	-24.2918033599854	-0.000680167751852423	0.00613799272105098	0.0152288740500808	-0.0120437685400248
1973	0.788958609104156	-0.199674710631371	-24.8762168884277	-3.08191010844894e-05	0.00613799272105098	0.0145795252174139	0.00191722682211548
1974	2.08765578269958	-0.52434903383255	-25.0060863494873	0.00289124972186983	0.00451462110504508	-0.00327756232582033	0.0103587592020631
1975	2.73700451850891	-0.52434903383255	-25.200891494751	-0.00814767740666866	0.000943203864153475	-0.00717365415766835	0.00386527273803949
1976	1.43830716609955	-0.52434903383255	-25.200891494751	0.00808603875339031	-0.000355493422830477	-0.00944637414067984	0.00938473641872406
1977	1.43830716609955	-1.4983719587326	-25.1359558105469	0.00159255252219737	-0.00132951640989631	-0.0136671401560307	-0.00652430532500148
1978	1.43830716609955	-2.14772057533264	-23.9671287536621	-0.00100484199356288	-0.00652430532500148	-0.00165419070981443	0.00126787810586393
1979	0.788958609104156	-1.17369759082794	-24.7463474273682	-0.00132951640989631	-0.00522560812532902	-0.000680167751852423	0.000618529506027699
1980	2.08765578269958	-0.849023342132568	-24.9411506652832	0.0132808275520802	0.00386527273803949	-0.000680167751852423	0.00483929552137852
1981	1.43830716609955	-0.849023342132568	-24.9411506652832	-0.00652430532500148	0.00808603875339031	-0.00132951640989631	-0.00360223650932312
1982	-0.509738683700562	0.774348258972168	-24.4866065979004	0.000943203864153475	-0.0026282137259841	0.00289124972186983	-0.00587495695799589
1983	-0.509738683700562	0.449673920869827	-24.4216728210449	-0.000680167751852423	-0.000355493422830477	0.011982130818069	0.00126787810586393
1984	0.788958609104156	-0.199674710631371	-24.1619338989258	-0.00425158534198999	-0.00392691092565656	0.00613799272105098	0.00776136433705688
1985	-0.509738683700562	-0.52434903383255	-23.7723236083984	-0.00619963090866804	0.00289124972186983	0.00808603875339031	0.0113327819854021
1986	-1.80843591690063	0.124999612569809	-24.2918033599854	-0.0130177913233638	0.000618529506027699	0.00581331877037883	-0.00132951640989631
1987	-1.1590873003006	-0.52434903383255	-25.0060863494873	-0.00912170019000769	0.00126787810586393	0.00418994715437293	0.00516396993771195
1988	-1.1590873003006	0.124999612569809	-24.8762168884277	0.0142548503354192	-0.00619963090866804	-0.00977104809135199	0.000618529506027699
1989	-0.509738683700562	0.774348258972168	-25.0060863494873	-0.0113944197073579	-0.00132951640989631	-0.00425158534198999	0.00418994715437293
1990	0.788958609104156	-0.52434903383255	-24.8112812042236	0.00873538758605719	0.00808603875339031	-0.00295288790948689	0.00256657530553639
1991	0.139609962701797	-0.52434903383255	-24.5515422821045	0.0191249661147594	0.0022419011220336	0.00321592413820326	-0.000680167751852423
1992	0.139609962701797	0.774348258972168	-25.6554355621338	-0.00652430532500148	-0.00100484199356288	-0.00457625929266214	-0.00197886489331722
1993	-0.509738683700562	0.449673920869827	-25.3307609558105	-0.0136671401560307	0.00354059832170606	-0.00814767740666866	0.00970941036939621
1994	2.73700451850891	-0.52434903383255	-25.200891494751	0.00938473641872406	0.00418994715437293	-0.00295288790948689	0.00548864435404539
1995	0.788958609104156	-0.199674710631371	-25.3307609558105	0.00548864435404539	0.0100340843200684	0.000943203864153475	-0.00132951640989631
1996	2.08765578269958	-0.199674710631371	-25.0710220336914	0.000618529506027699	0.00386527273803949	0.00159255252219737	0.00418994715437293
1997	1.43830716609955	0.124999612569809	-24.2268676757813	0.00841071270406246	0.0022419011220336	-0.00425158534198999	0.000618529506027699
1998	2.08765578269958	-0.52434903383255	-24.4216728210449	0.00386527273803949	0.00256657530553639	-0.00619963090866804	-0.00522560812532902
1999	-0.509738683700562	1.09902250766754	-25.200891494751	0.01847561635077	-0.00230353930965066	0.000943203864153475	-0.00327756232582033
2000	1.43830716609955	-1.17369759082794	-24.8762168884277	-0.0227580219507217	-0.00100484199356288	0.00256657530553639	0.000943203864153475
[truncated: 6,540 more rows]
