# Supplementary material for: Precise instruction and consideration of the vertical and horizontal force component increases validity and reliability of the 90:20 Isometric Posterior Chain Test
Source: PLoS One. 2024 Oct 28;19(10):e0312843. doi: 10.1371/journal.pone.0312843 (PMC11515970; doi:10.1371/journal.pone.0312843)
Supplement: S1 File — (ZIP) [file pone.0312843.s001.zip › S1_Raw_Data/M1_P06_vh_1.csv]

1	114.693801879883	-6.69316101074219	-5.72043180465698	0.000943203864153475	-0.0107450718060136	0.000943203864153475	-0.00165419070981443
2	115.992492675781	-7.01783514022827	-5.6554970741272	0.00483929552137852	-0.00619963090866804	0.0363327041268349	0.00321592413820326
3	116.641845703125	-6.3684868812561	-5.78536653518677	-0.00165419070981443	-3.08191010844894e-05	0.0571118593215942	-0.00652430532500148
4	115.992492675781	-5.06978940963745	-5.78536653518677	0.00159255252219737	0.00191722682211548	0.0642546936869621	0.00289124972186983
5	112.745750427246	-4.74511528015137	-5.46069240570068	0.00418994715437293	-0.0292515084147453	0.0889299437403679	-0.00165419070981443
6	113.39510345459	-5.39446353912354	-5.26588773727417	0.0022419011220336	0.00678734155371785	0.0252937767654657	0.00289124972186983
7	112.096405029297	-4.74511528015137	-5.46069240570068	0.00451462110504508	0.0113327819854021	0.00646266713738441	-0.00977104809135199
8	112.096405029297	-5.06978940963745	-5.85030126571655	0.00646266713738441	0.00159255252219737	0.000943203864153475	0.00256657530553639
9	115.343147277832	-6.3684868812561	-5.85030126571655	0.00321592413820326	0.000293855206109583	-0.0139918150380254	-0.00100484199356288
10	116.641845703125	-6.04381227493286	-5.72043180465698	-0.00295288790948689	0.00678734155371785	-0.0162645354866982	-0.00944637414067984
11	116.641845703125	-6.69316101074219	-5.46069240570068	0.00483929552137852	0.000293855206109583	-0.00327756232582033	-0.00555028254166245
12	115.992492675781	-5.71913814544678	-5.6554970741272	0.00354059832170606	-0.00555028254166245	-0.0334722734987736	-0.00619963090866804
13	115.992492675781	-5.06978940963745	-5.59056186676025	0.0142548503354192	-0.00360223650932312	-0.0571734979748726	-0.00132951640989631
14	114.693801879883	-4.74511528015137	-5.9152364730835	0.01100810803473	-0.0123684434220195	-0.0971084386110306	0.000293855206109583
15	116.641845703125	-6.04381227493286	-5.78536653518677	-0.00717365415766835	-0.00717365415766835	-0.0925630033016205	0.0103587592020631
16	114.693801879883	-6.04381227493286	-5.85030126571655	-0.00360223650932312	0.0155535480007529	-0.0740565657615662	-0.00230353930965066
17	115.343147277832	-4.74511528015137	-5.72043180465698	-0.0120437685400248	0.0100340843200684	-0.0149658378213644	-0.000355493422830477
18	115.343147277832	-5.71913814544678	-5.72043180465698	0.0145795252174139	0.0324366129934788	0.00906006153672934	0.00191722682211548
19	115.992492675781	-5.39446353912354	-5.52562713623047	0.00354059832170606	0.0285405199974775	0.00126787810586393	0.00354059832170606
20	116.641845703125	-6.3684868812561	-5.85030126571655	-0.00912170019000769	0.025618452578783	-0.0136671401560307	0.00126787810586393
21	115.343147277832	-7.34250974655151	-5.6554970741272	-0.00100484199356288	0.0223717093467712	-0.0266541130840778	-0.00457625929266214
22	117.291191101074	-6.69316101074219	-5.9152364730835	-0.00327756232582033	0.0188002903014421	-0.0299008563160896	-0.00295288790948689
23	115.992492675781	-5.71913814544678	-5.52562713623047	0.000943203864153475	0.0181509424000978	-0.0273034609854221	-0.00100484199356288
24	116.641845703125	-6.3684868812561	-5.33082246780396	0.000618529506027699	0.0100340843200684	-0.0201606266200542	0.000293855206109583
25	115.992492675781	-5.71913814544678	-5.3957576751709	0.00646266713738441	0.00873538758605719	-0.00814767740666866	0.000618529506027699
26	116.641845703125	-6.3684868812561	-5.85030126571655	-0.00425158534198999	0.000293855206109583	-0.00197886489331722	-0.00490093370899558
27	114.693801879883	-6.3684868812561	-6.23991060256958	0.0162028968334198	0.00159255252219737	-0.0227580219507217	-0.00392691092565656
28	114.044448852539	-6.04381227493286	-6.17497587203979	-0.00619963090866804	0.00321592413820326	-0.0451605506241322	-3.08191010844894e-05
29	114.044448852539	-5.39446353912354	-5.9152364730835	-0.0146411629393697	0.00873538758605719	-0.0500306636095047	0.00451462110504508
30	115.343147277832	-5.71913814544678	-5.52562713623047	0.00548864435404539	0.0132808275520802	0.0165275707840919	0.00354059832170606
31	115.343147277832	-5.06978940963745	-5.72043180465698	0.00646266713738441	-0.00327756232582033	0.0957481041550636	-0.000355493422830477
32	117.940544128418	-5.71913814544678	-5.20095300674438	0.00516396993771195	-0.00652430532500148	0.0827611312270164	-0.00230353930965066
33	116.641845703125	-6.04381227493286	-5.46069240570068	0.0116574559360743	0.00841071270406246	0.01847561635077	-0.00392691092565656
34	115.343147277832	-5.06978940963745	-6.11004114151001	0.0022419011220336	0.0022419011220336	-0.0182125810533762	-0.00327756232582033
35	115.343147277832	-5.06978940963745	-5.9152364730835	-0.0159398596733809	0.00516396993771195	-0.0240567177534103	0.00743668992072344
36	115.343147277832	-5.06978940963745	-6.04510593414307	-0.0162645354866982	0.00581331877037883	-0.00652430532500148	-0.000355493422830477
37	116.641845703125	-5.39446353912354	-5.9152364730835	0.00938473641872406	-0.00230353930965066	-0.0172385573387146	-0.00327756232582033
38	117.940544128418	-6.69316101074219	-5.3957576751709	0.01100810803473	-0.00165419070981443	-0.0318489037454128	0.000293855206109583
39	116.641845703125	-6.04381227493286	-5.72043180465698	0.00289124972186983	-0.0230826959013939	-0.0263294391334057	0.00646266713738441
40	117.291191101074	-5.71913814544678	-5.59056186676025	-0.00587495695799589	-0.00360223650932312	-0.0188619289547205	0.00548864435404539
41	115.343147277832	-5.06978940963745	-5.85030126571655	-0.00457625929266214	-0.00587495695799589	0.00548864435404539	0.00451462110504508
42	117.291191101074	-7.01783514022827	-5.59056186676025	-0.00457625929266214	-0.0110697457566857	0.011982130818069	-0.00295288790948689
43	115.343147277832	-6.04381227493286	-5.6554970741272	0.0210730116814375	-0.0185372550040483	0.0152288740500808	-0.000680167751852423
44	115.343147277832	-6.3684868812561	-5.26588773727417	-0.00490093370899558	-0.0412644557654858	0.0103587592020631	0.00613799272105098
45	117.291191101074	-7.34250974655151	-5.33082246780396	-0.0026282137259841	-0.0201606266200542	0.00873538758605719	0.00743668992072344
46	116.641845703125	-6.3684868812561	-5.78536653518677	-0.000355493422830477	-0.0191866029053926	0.0236704051494598	0.00483929552137852
47	117.291191101074	-6.04381227493286	-5.52562713623047	-0.0182125810533762	0.00191722682211548	0.0382807515561581	-0.00100484199356288
48	114.693801879883	-4.74511528015137	-5.6554970741272	0.00646266713738441	-0.0217839982360601	0.0541897900402546	-3.08191010844894e-05
49	114.044448852539	-5.06978940963745	-5.72043180465698	0.00191722682211548	-0.0172385573387146	0.0535404421389103	0.00191722682211548
50	113.39510345459	-4.74511528015137	-5.72043180465698	0.0142548503354192	-0.0104203969240189	0.0636053457856178	-0.00230353930965066
51	113.39510345459	-6.04381227493286	-5.33082246780396	-0.00392691092565656	-0.0146411629393697	0.0668520927429199	0.00646266713738441
52	112.096405029297	-5.06978940963745	-6.43471527099609	-0.00684897974133492	-0.00879702530801296	0.0470469556748867	-0.00327756232582033
53	115.343147277832	-6.04381227493286	-6.11004114151001	-0.00230353930965066	-0.0159398596733809	0.0350340083241463	0.000943203864153475
54	117.291191101074	-6.04381227493286	-6.11004114151001	-0.0107450718060136	-0.0139918150380254	-0.00717365415766835	0.00289124972186983
55	115.992492675781	-5.71913814544678	-5.6554970741272	-3.08191010844894e-05	-0.00392691092565656	-0.0324982516467571	0.00418994715437293
56	117.940544128418	-6.3684868812561	-5.98017120361328	0.00418994715437293	-0.0110697457566857	-0.0480826161801815	-0.00132951640989631
57	117.291191101074	-6.04381227493286	-5.85030126571655	-0.00230353930965066	0.000618529506027699	-0.0230826959013939	-0.00847235135734081
58	114.693801879883	-5.06978940963745	-6.43471527099609	0.00646266713738441	0.00126787810586393	-0.0227580219507217	0.00159255252219737
59	114.693801879883	-5.39446353912354	-6.69445466995239	-0.00327756232582033	0.00483929552137852	-0.00717365415766835	-0.00197886489331722
60	115.343147277832	-5.06978940963745	-6.49965000152588	-0.00457625929266214	0.00548864435404539	-0.0182125810533762	-0.000355493422830477
61	117.291191101074	-5.71913814544678	-6.36978054046631	-0.00587495695799589	0.00970941036939621	-0.0204853005707264	0.00256657530553639
62	114.693801879883	-5.39446353912354	-5.52562713623047	0.012956153601408	0.00126787810586393	-0.0139918150380254	-0.00619963090866804
63	117.940544128418	-6.3684868812561	-5.85030126571655	-0.00132951640989631	0.00289124972186983	-0.02697878703475	-0.000355493422830477
64	115.343147277832	-5.06978940963745	-6.04510593414307	-0.00587495695799589	0.00581331877037883	-0.0211346503347158	0.00451462110504508
65	115.343147277832	-6.04381227493286	-6.36978054046631	-0.000355493422830477	0.0022419011220336	0.00159255252219737	0.00191722682211548
66	115.343147277832	-5.71913814544678	-5.85030126571655	-0.000680167751852423	-0.00425158534198999	0.013930176384747	-0.00425158534198999
67	114.693801879883	-6.69316101074219	-5.59056186676025	-0.00425158534198999	-0.00490093370899558	0.00159255252219737	-0.00522560812532902
68	115.343147277832	-6.3684868812561	-5.72043180465698	0.0145795252174139	-0.00295288790948689	0.00873538758605719	-0.00392691092565656
69	115.992492675781	-7.01783514022827	-5.07108306884766	0.000293855206109583	-0.00132951640989631	-0.0136671401560307	-3.08191010844894e-05
70	116.641845703125	-6.3684868812561	-5.3957576751709	0.011982130818069	0.0330859608948231	-0.00717365415766835	0.00256657530553639
71	114.693801879883	-5.71913814544678	-5.6554970741272	-0.00197886489331722	-0.0123684434220195	-0.00977104809135199	-0.00230353930965066
72	116.641845703125	-6.3684868812561	-5.85030126571655	0.01100810803473	0.000293855206109583	-0.0026282137259841	-0.00327756232582033
73	113.39510345459	-4.42044067382813	-5.9152364730835	0.00191722682211548	-0.00100484199356288	0.0379560738801956	-0.000355493422830477
74	112.745750427246	-5.06978940963745	-5.72043180465698	-3.08191010844894e-05	0.00678734155371785	0.0405534692108631	0.00711201597005129
75	113.39510345459	-5.39446353912354	-5.59056186676025	-0.00457625929266214	0.0103587592020631	0.0554884895682335	0.00126787810586393
76	114.693801879883	-5.71913814544678	-5.3957576751709	0.000943203864153475	0.0188002903014421	0.0675014406442642	0.000943203864153475
77	114.693801879883	-5.71913814544678	-5.98017120361328	-0.00360223650932312	0.0103587592020631	0.111981816589832	-0.0026282137259841
78	116.641845703125	-6.04381227493286	-5.78536653518677	-0.00977104809135199	0.0249691028147936	0.117501281201839	-0.00132951640989631
79	116.641845703125	-5.39446353912354	-5.98017120361328	0.00159255252219737	0.0136055024340749	0.0853585228323936	-3.08191010844894e-05
80	115.992492675781	-5.06978940963745	-5.98017120361328	-0.00197886489331722	0.0181509424000978	0.0515923984348774	-0.00100484199356288
81	117.940544128418	-6.69316101074219	-5.78536653518677	0.000293855206109583	0.0191249661147594	-0.000680167751852423	0.00159255252219737
82	115.343147277832	-4.42044067382813	-5.72043180465698	-0.00360223650932312	0.029189869761467	-0.050680011510849	-0.00457625929266214
83	115.992492675781	-6.3684868812561	-5.33082246780396	0.000618529506027699	0.0252937767654657	-0.0743812397122383	-0.00782300252467394
84	116.641845703125	-6.3684868812561	-5.78536653518677	0.00256657530553639	0.0236704051494598	-0.0623682886362076	0.000618529506027699
85	117.940544128418	-6.04381227493286	-6.30484533309937	-0.0026282137259841	0.0171769186854362	-0.072757862508297	0.00418994715437293
86	116.641845703125	-5.71913814544678	-6.30484533309937	-0.00197886489331722	0.0158782228827477	-0.0750305876135826	0.00126787810586393
87	115.992492675781	-6.69316101074219	-5.78536653518677	0.012956153601408	0.00321592413820326	-0.100679859519005	0.000293855206109583
88	117.940544128418	-7.6671838760376	-5.20095300674438	0.00678734155371785	-0.0117190945893526	-0.0883422344923019	0.00289124972186983
89	116.641845703125	-7.34250974655151	-5.3957576751709	-3.08191010844894e-05	-0.0334722734987736	-0.0688617751002312	0.00191722682211548
90	115.992492675781	-6.3684868812561	-6.23991060256958	0.0126314787194133	0.0100340843200684	-0.0639916583895683	0.00321592413820326
91	114.693801879883	-5.39446353912354	-6.36978054046631	0.00743668992072344	-0.00555028254166245	-0.0425631552934647	-0.0100957229733467
92	116.641845703125	-6.3684868812561	-5.98017120361328	0.00938473641872406	-0.0182125810533762	0.011982130818069	-0.000680167751852423
93	115.992492675781	-6.3684868812561	-6.04510593414307	0.00711201597005129	-0.0198359526693821	0.0584105588495731	-0.00295288790948689
94	113.39510345459	-4.42044067382813	-5.6554970741272	0.0149041991680861	-0.0201606266200542	0.0746442750096321	-0.00197886489331722
95	112.745750427246	-5.71913814544678	-5.3957576751709	0.00126787810586393	-0.0240567177534103	0.0850338488817215	0.000618529506027699
96	112.745750427246	-5.06978940963745	-5.78536653518677	-0.00457625929266214	-0.00944637414067984	0.0265924744307995	0.00321592413820326
97	114.693801879883	-6.3684868812561	-5.85030126571655	0.0113327819854021	-0.0191866029053926	-0.0302255302667618	0.0022419011220336
98	115.992492675781	-6.04381227493286	-5.59056186676025	0.012956153601408	-0.0123684434220195	-0.0311995539814234	-0.0104203969240189
99	115.992492675781	-7.01783514022827	-5.46069240570068	-0.00619963090866804	-0.00944637414067984	-0.0318489037454128	0.00354059832170606
100	116.641845703125	-5.71913814544678	-5.46069240570068	-0.00360223650932312	-0.00619963090866804	-0.0555501282215118	0.000943203864153475
101	114.693801879883	-5.06978940963745	-5.3957576751709	-0.00749832857400179	0.00516396993771195	-0.0620436146855354	0.00548864435404539
102	117.291191101074	-6.04381227493286	-5.85030126571655	0.0223717093467712	0.0269171483814716	-0.0747059136629105	-0.00684897974133492
103	114.693801879883	-5.06978940963745	-6.17497587203979	-0.00879702530801296	0.0295145437121391	-0.0526280589401722	-0.00230353930965066
104	115.343147277832	-5.06978940963745	-5.85030126571655	-3.08191010844894e-05	0.029189869761467	-0.0409397818148136	0.00191722682211548
105	117.291191101074	-6.04381227493286	-5.3957576751709	-0.00555028254166245	0.0434755384922028	-0.0253554154187441	0.00321592413820326
106	116.641845703125	-6.04381227493286	-5.3957576751709	0.0106834331527352	0.0502936989068985	-0.0350956469774246	0.00808603875339031
107	117.291191101074	-5.39446353912354	-5.26588773727417	0.00613799272105098	0.0460729338228703	-0.0237320438027382	-0.00619963090866804
108	114.693801879883	-6.3684868812561	-5.52562713623047	0.00776136433705688	0.0269171483814716	0.0213976856321096	-0.00555028254166245
109	114.693801879883	-5.39446353912354	-5.85030126571655	0.000943203864153475	0.00743668992072344	0.147046640515327	-0.00555028254166245
110	114.044448852539	-6.04381227493286	-5.72043180465698	0.00841071270406246	-0.0273034609854221	0.196397140622139	0.000943203864153475
111	116.641845703125	-7.6671838760376	-5.52562713623047	-0.000355493422830477	-0.0328229255974293	0.115228563547134	-0.000680167751852423
112	114.693801879883	-5.71913814544678	-5.52562713623047	0.00256657530553639	-3.08191010844894e-05	0.047696303576231	-0.00522560812532902
113	115.992492675781	-6.3684868812561	-5.26588773727417	0.00516396993771195	0.00776136433705688	-0.0243813935667276	-0.00295288790948689
114	116.641845703125	-5.39446353912354	-5.46069240570068	-0.0026282137259841	0.0116574559360743	-0.0805500522255898	0.00451462110504508
115	115.992492675781	-5.71913814544678	-5.59056186676025	-0.00132951640989631	0.00906006153672934	-0.125679776072502	-0.00392691092565656
116	115.343147277832	-5.39446353912354	-5.59056186676025	-0.00717365415766835	0.00191722682211548	-0.116588898003101	-3.08191010844894e-05
117	113.39510345459	-5.71913814544678	-5.98017120361328	-0.00392691092565656	0.000293855206109583	-0.0873682126402855	0.00191722682211548
118	112.096405029297	-5.39446353912354	-6.23991060256958	-0.00132951640989631	-0.00652430532500148	-0.0497059896588326	-0.00295288790948689
119	110.797706604004	-5.39446353912354	-5.9152364730835	-0.0152905117720366	-0.00132951640989631	-0.0136671401560307	0.00418994715437293
120	113.39510345459	-5.06978940963745	-5.6554970741272	-0.00847235135734081	0.00678734155371785	-0.0146411629393697	0.00483929552137852
121	115.343147277832	-6.04381227493286	-5.9152364730835	-0.00490093370899558	0.025618452578783	-0.00847235135734081	0.0022419011220336
122	116.641845703125	-5.06978940963745	-5.9152364730835	-0.00197886489331722	0.0158782228827477	-0.032173577696085	-0.00490093370899558
123	115.992492675781	-5.39446353912354	-5.59056186676025	-0.00490093370899558	0.0304885655641556	-0.0237320438027382	-0.00522560812532902
124	115.992492675781	-5.06978940963745	-5.78536653518677	0.00516396993771195	0.0158782228827477	-0.0143164889886975	0.00483929552137852
125	114.693801879883	-4.42044067382813	-5.6554970741272	-0.00782300252467394	0.0285405199974775	-0.0169138833880424	-0.00490093370899558
126	114.693801879883	-4.74511528015137	-5.85030126571655	-0.0247060675173998	0.0188002903014421	-0.0136671401560307	-0.00230353930965066
127	114.693801879883	-5.39446353912354	-6.17497587203979	0.0171769186854362	0.00678734155371785	-0.0331475995481014	-0.0104203969240189
128	115.343147277832	-4.74511528015137	-5.6554970741272	0.00873538758605719	-0.00230353930965066	-0.0286021586507559	0.000618529506027699
129	117.940544128418	-5.71913814544678	-5.59056186676025	0.0272418223321438	-0.017887907102704	-0.00619963090866804	0.00516396993771195
130	115.992492675781	-5.39446353912354	-5.46069240570068	0.00970941036939621	-0.0266541130840778	0.0191249661147594	0.00483929552137852
131	115.343147277832	-6.69316101074219	-5.3957576751709	0.00743668992072344	-0.0299008563160896	0.0262678004801273	0.000943203864153475
132	116.641845703125	-6.04381227493286	-5.3957576751709	-0.00165419070981443	-0.0386670641601086	0.0363327041268349	-0.0117190945893526
133	114.044448852539	-6.3684868812561	-5.85030126571655	0.00451462110504508	-0.048407293856144	0.0379560738801956	-0.00100484199356288
134	114.044448852539	-6.04381227493286	-5.98017120361328	-0.00457625929266214	-0.0497059896588326	0.0389300994575024	-0.00457625929266214
135	113.39510345459	-5.39446353912354	-5.85030126571655	-0.00197886489331722	-0.0347709693014622	0.0431508645415306	0.00256657530553639
136	115.343147277832	-4.74511528015137	-5.72043180465698	0.00970941036939621	-0.0126931173726916	0.0444495603442192	0.00354059832170606
137	114.044448852539	-4.42044067382813	-5.59056186676025	-0.0026282137259841	-0.0123684434220195	0.0223717093467712	0.00126787810586393
138	116.641845703125	-5.71913814544678	-5.33082246780396	0.0100340843200684	0.00321592413820326	-0.00847235135734081	0.00354059832170606
139	115.343147277832	-5.39446353912354	-5.59056186676025	0.00418994715437293	-0.00587495695799589	-0.0308748781681061	0.00191722682211548
140	114.044448852539	-6.04381227493286	-5.59056186676025	0.00646266713738441	0.0123068047687411	-0.0458098985254765	0.00386527273803949
141	114.044448852539	-5.39446353912354	-5.59056186676025	-0.00425158534198999	0.00743668992072344	-0.0282774847000837	0.00191722682211548
142	113.39510345459	-4.74511528015137	-5.72043180465698	-0.00327756232582033	0.00841071270406246	-0.00490093370899558	0.0022419011220336
143	115.992492675781	-6.04381227493286	-5.46069240570068	0.0136055024340749	0.0103587592020631	0.000293855206109583	-3.08191010844894e-05
144	116.641845703125	-5.71913814544678	-5.3957576751709	-0.00879702530801296	0.000293855206109583	0.00613799272105098	0.00548864435404539
145	114.693801879883	-5.39446353912354	-5.78536653518677	-0.00197886489331722	0.00711201597005129	0.00646266713738441	-0.00197886489331722
146	114.693801879883	-4.42044067382813	-6.56458520889282	0.000618529506027699	-0.00230353930965066	0.0428261905908585	0.00126787810586393
147	114.693801879883	-5.06978940963745	-6.56458520889282	0.01847561635077	0.000943203864153475	0.0389300994575024	-0.00555028254166245
148	114.693801879883	-4.09576654434204	-5.98017120361328	0.012956153601408	-0.0315242260694504	0.0340599827468395	0.00159255252219737
149	114.693801879883	-4.74511528015137	-6.30484533309937	0.00289124972186983	-0.0026282137259841	0.0213976856321096	0.00776136433705688
150	115.343147277832	-5.71913814544678	-5.33082246780396	-0.00490093370899558	-0.0260047651827335	0.00418994715437293	0.00451462110504508
151	116.641845703125	-5.39446353912354	-6.04510593414307	0.0106834331527352	-0.0123684434220195	0.00451462110504508	0.00256657530553639
152	114.693801879883	-5.39446353912354	-6.30484533309937	0.00289124972186983	-0.0162645354866982	0.011982130818069	-0.00197886489331722
153	115.343147277832	-7.01783514022827	-6.17497587203979	0.00678734155371785	-0.0149658378213644	-0.00132951640989631	-0.0026282137259841
154	117.291191101074	-7.34250974655151	-5.59056186676025	0.00418994715437293	0.00354059832170606	-0.0159398596733809	0.00906006153672934
155	115.992492675781	-7.01783514022827	-5.52562713623047	-0.0133424662053585	-0.0247060675173998	0.00711201597005129	0.00646266713738441
156	115.992492675781	-6.3684868812561	-5.3957576751709	0.00970941036939621	-0.00749832857400179	0.00256657530553639	0.00321592413820326
157	114.693801879883	-5.06978940963745	-5.59056186676025	0.0249691028147936	-0.00197886489331722	-0.00652430532500148	-0.0107450718060136
158	114.693801879883	-5.06978940963745	-5.72043180465698	0.013930176384747	-0.000355493422830477	-0.00944637414067984	-0.00555028254166245
159	115.343147277832	-5.06978940963745	-6.43471527099609	-0.00782300252467394	0.01100810803473	-0.00619963090866804	0.00906006153672934
160	115.343147277832	-6.3684868812561	-5.59056186676025	-0.00360223650932312	0.0207483377307653	-0.0159398596733809	-0.00165419070981443
161	112.745750427246	-4.74511528015137	-5.78536653518677	-0.00912170019000769	0.01847561635077	-0.0130177913233638	-0.00327756232582033
162	114.044448852539	-5.71913814544678	-5.3957576751709	-0.00782300252467394	0.0175015944987535	-0.0256800893694162	0.00256657530553639
163	115.343147277832	-5.06978940963745	-5.46069240570068	-0.00749832857400179	0.0142548503354192	-0.00879702530801296	-0.00619963090866804
164	113.39510345459	-4.74511528015137	-5.98017120361328	-0.00749832857400179	0.0230210572481155	0.0369820520281792	0.0022419011220336
165	114.044448852539	-5.39446353912354	-5.78536653518677	0.0223717093467712	0.0220470335334539	0.0775663405656815	0.00548864435404539
166	114.693801879883	-4.42044067382813	-5.59056186676025	0.0162028968334198	0.0275664981454611	0.0577612072229385	-0.00230353930965066
167	114.693801879883	-4.42044067382813	-5.59056186676025	0.00354059832170606	0.0220470335334539	0.0438002124428749	0.000943203864153475
168	117.291191101074	-6.04381227493286	-5.52562713623047	-0.0120437685400248	0.00906006153672934	0.013930176384747	-0.00165419070981443
169	117.291191101074	-6.04381227493286	-5.33082246780396	0.00906006153672934	0.00776136433705688	-0.0201606266200542	0.00516396993771195
170	116.641845703125	-6.04381227493286	-5.85030126571655	0.00581331877037883	0.00841071270406246	-0.0117190945893526	0.00418994715437293
171	114.044448852539	-5.06978940963745	-5.98017120361328	0.00776136433705688	0.0132808275520802	-0.00879702530801296	0.00256657530553639
172	117.291191101074	-6.69316101074219	-5.6554970741272	0.0149041991680861	0.00354059832170606	-0.0139918150380254	-0.00165419070981443
173	115.343147277832	-5.06978940963745	-5.9152364730835	0.0106834331527352	-0.00457625929266214	-0.0302255302667618	-0.00230353930965066
174	115.343147277832	-5.39446353912354	-5.59056186676025	-0.00587495695799589	-0.00295288790948689	-0.0360696688294411	0.0022419011220336
175	115.992492675781	-7.01783514022827	-5.26588773727417	-0.00132951640989631	-0.00360223650932312	-0.0243813935667276	-0.00879702530801296
176	115.992492675781	-7.01783514022827	-5.52562713623047	-0.00490093370899558	-0.0279528107494116	-0.0279528107494116	-0.00132951640989631
177	116.641845703125	-7.34250974655151	-5.59056186676025	0.0191249661147594	-0.0133424662053585	-0.00847235135734081	0.00256657530553639
178	114.693801879883	-6.3684868812561	-5.78536653518677	-0.00425158534198999	-0.0286021586507559	-0.0211346503347158	-0.00197886489331722
179	116.641845703125	-5.06978940963745	-5.72043180465698	-0.00327756232582033	-0.00392691092565656	-0.0334722734987736	0.000618529506027699
180	114.044448852539	-4.42044067382813	-5.72043180465698	-0.00782300252467394	0.000293855206109583	-0.0276281367987394	-0.00165419070981443
181	115.343147277832	-6.3684868812561	-5.26588773727417	0.000943203864153475	0.00451462110504508	-0.00814767740666866	0.000943203864153475
182	113.39510345459	-4.74511528015137	-5.9152364730835	-0.017887907102704	-0.00457625929266214	-0.00100484199356288	-0.00555028254166245
183	113.39510345459	-6.04381227493286	-6.04510593414307	-3.08191010844894e-05	-0.00425158534198999	0.0171769186854362	-0.00197886489331722
184	113.39510345459	-6.3684868812561	-6.17497587203979	-0.0126931173726916	-0.0110697457566857	0.0473716296255589	0.00483929552137852
185	114.693801879883	-6.3684868812561	-6.11004114151001	0.0022419011220336	0.00159255252219737	0.047696303576231	0.00256657530553639
186	116.641845703125	-6.3684868812561	-6.11004114151001	-0.00457625929266214	-0.00295288790948689	0.0473716296255589	0.00289124972186983
187	115.992492675781	-6.3684868812561	-5.85030126571655	0.00613799272105098	0.00743668992072344	0.031137915328145	-0.00392691092565656
188	115.992492675781	-5.39446353912354	-5.33082246780396	0.00906006153672934	-0.00132951640989631	0.0535404421389103	-0.00360223650932312
189	114.044448852539	-4.74511528015137	-6.04510593414307	-0.000355493422830477	0.00906006153672934	0.0775663405656815	0.00289124972186983
190	114.693801879883	-5.39446353912354	-6.04510593414307	0.00776136433705688	0.00483929552137852	0.0421768426895142	0.00159255252219737
191	117.291191101074	-6.69316101074219	-6.04510593414307	-0.00100484199356288	0.00873538758605719	0.106787025928497	-0.00457625929266214
192	114.044448852539	-5.06978940963745	-5.78536653518677	0.0223717093467712	-0.0143164889886975	0.196721807122231	-0.000355493422830477
193	116.641845703125	-6.04381227493286	-5.6554970741272	0.0136055024340749	-0.0107450718060136	0.111007794737816	-0.00522560812532902
194	114.693801879883	-5.06978940963745	-5.52562713623047	0.0155535480007529	0.01847561635077	-0.0156151866540313	0.00548864435404539
195	115.992492675781	-5.71913814544678	-5.46069240570068	0.00418994715437293	0.0434755384922028	-0.116913571953773	0.000943203864153475
196	113.39510345459	-6.04381227493286	-5.59056186676025	-0.00522560812532902	0.0532157681882381	-0.182173117995262	0.00354059832170606
197	115.343147277832	-7.01783514022827	-5.59056186676025	-0.00457625929266214	0.0564625114202499	-0.213991194963455	-0.00100484199356288
198	115.992492675781	-6.3684868812561	-5.78536653518677	0.00451462110504508	0.0275664981454611	-0.186718553304672	0.00354059832170606
199	113.39510345459	-6.69316101074219	-5.72043180465698	0.00451462110504508	0.0162028968334198	-0.116913571953773	0.000293855206109583
200	116.641845703125	-7.34250974655151	-5.46069240570068	-0.0198359526693821	0.0217223595827818	-0.0649656802415848	0.000618529506027699
201	115.343147277832	-5.71913814544678	-5.46069240570068	0.00289124972186983	0.0165275707840919	-0.038017712533474	-0.00295288790948689
202	117.291191101074	-6.3684868812561	-5.6554970741272	-0.0104203969240189	0.0194496400654316	-0.0526280589401722	0.00613799272105098
203	115.992492675781	-6.3684868812561	-5.3957576751709	-0.00749832857400179	0.0210730116814375	-0.055874802172184	0.00191722682211548
204	115.992492675781	-6.04381227493286	-5.52562713623047	-0.00684897974133492	0.012956153601408	-0.0438618510961533	0.00321592413820326
205	113.39510345459	-5.39446353912354	-5.72043180465698	-0.0198359526693821	0.0175015944987535	-0.0406151078641415	0.00126787810586393
206	114.693801879883	-7.01783514022827	-5.26588773727417	-0.00360223650932312	-0.00490093370899558	-0.038017712533474	0.00289124972186983
207	114.693801879883	-6.04381227493286	-5.26588773727417	-0.00847235135734081	-0.0185372550040483	-0.00295288790948689	-0.00522560812532902
208	115.343147277832	-5.71913814544678	-6.11004114151001	0.00418994715437293	-0.039641086012125	0.0288651939481497	-0.00814767740666866
209	114.044448852539	-5.39446353912354	-6.43471527099609	0.00873538758605719	-0.0406151078641415	0.047696303576231	-0.00425158534198999
210	116.641845703125	-5.71913814544678	-5.9152364730835	0.00483929552137852	-0.0461345724761486	0.0265924744307995	-0.00392691092565656
211	116.641845703125	-6.3684868812561	-6.23991060256958	0.00613799272105098	-0.0425631552934647	0.0522417463362217	0.00126787810586393
212	117.291191101074	-5.71913814544678	-6.49965000152588	0.0132808275520802	-0.0175632312893867	0.0113327819854021	-0.000680167751852423
213	115.992492675781	-5.71913814544678	-6.23991060256958	-0.000680167751852423	-0.0311995539814234	0.00159255252219737	-0.00814767740666866
214	115.992492675781	-6.3684868812561	-5.98017120361328	0.000943203864153475	-0.0123684434220195	0.0162028968334198	-0.00197886489331722
215	116.641845703125	-6.3684868812561	-5.78536653518677	0.0132808275520802	-0.00360223650932312	0.0304885655641556	-0.000680167751852423
216	115.992492675781	-6.3684868812561	-5.46069240570068	-0.00490093370899558	-0.00132951640989631	0.0756182968616486	-0.0172385573387146
217	116.641845703125	-7.01783514022827	-5.46069240570068	0.0158782228827477	0.00451462110504508	0.0726962238550186	0.00159255252219737
218	114.693801879883	-6.3684868812561	-5.52562713623047	0.0142548503354192	0.000943203864153475	0.0239950809627771	-0.00652430532500148
219	114.044448852539	-7.01783514022827	-5.59056186676025	0.01847561635077	0.00159255252219737	-0.0143164889886975	0.0145795252174139
220	116.641845703125	-7.6671838760376	-5.20095300674438	0.000293855206109583	0.0259431265294552	-0.0519787110388279	0.00483929552137852
221	114.693801879883	-5.71913814544678	-5.6554970741272	-0.00879702530801296	0.0373067259788513	-0.055874802172184	0.00841071270406246
222	117.291191101074	-6.04381227493286	-5.6554970741272	-0.00100484199356288	0.0389300994575024	-0.0626929625868797	0.000943203864153475
223	114.693801879883	-5.06978940963745	-5.85030126571655	-0.00555028254166245	0.0304885655641556	-0.0773033052682877	-0.00295288790948689
224	114.044448852539	-5.39446353912354	-5.59056186676025	-0.00457625929266214	0.0233457311987877	-0.0542514286935329	0.00354059832170606
225	113.39510345459	-6.04381227493286	-5.3957576751709	-0.00392691092565656	0.0175015944987535	-0.0260047651827335	0.00126787810586393
226	113.39510345459	-6.04381227493286	-5.13601779937744	-0.000680167751852423	0.00808603875339031	-0.00522560812532902	0.00841071270406246
227	112.745750427246	-5.39446353912354	-5.59056186676025	-0.00782300252467394	0.000293855206109583	0.00516396993771195	0.00516396993771195
228	113.39510345459	-5.06978940963745	-5.72043180465698	0.00159255252219737	-0.0263294391334057	0.012956153601408	-0.00197886489331722
229	117.291191101074	-6.04381227493286	-5.6554970741272	-0.00684897974133492	-0.0211346503347158	0.0113327819854021	0.00776136433705688
230	114.693801879883	-5.39446353912354	-5.3957576751709	0.0100340843200684	-0.0299008563160896	0.0200989879667759	0.000943203864153475
231	114.044448852539	-5.39446353912354	-5.72043180465698	-3.08191010844894e-05	-0.0503553375601768	0.020423661917448	-0.00132951640989631
232	115.992492675781	-6.04381227493286	-5.46069240570068	0.00581331877037883	-0.0526280589401722	0.0321119390428066	-0.00684897974133492
233	115.992492675781	-6.69316101074219	-5.6554970741272	0.000618529506027699	-0.0406151078641415	0.0272418223321438	-0.00360223650932312
234	114.693801879883	-5.06978940963745	-6.11004114151001	-0.00749832857400179	-0.0451605506241322	0.0158782228827477	-0.00295288790948689
235	114.044448852539	-5.71913814544678	-5.85030126571655	0.0022419011220336	-0.0367190167307854	0.0210730116814375	0.000618529506027699
236	115.343147277832	-5.06978940963745	-5.78536653518677	0.0022419011220336	-0.0363943427801132	0.0113327819854021	-0.00100484199356288
237	114.044448852539	-4.74511528015137	-5.6554970741272	-0.00392691092565656	-0.0399657599627972	-0.00230353930965066	-0.00652430532500148
238	116.641845703125	-5.71913814544678	-5.59056186676025	0.000293855206109583	-0.0542514286935329	-0.00977104809135199	-0.00165419070981443
239	117.291191101074	-7.34250974655151	-5.26588773727417	0.00483929552137852	-0.0451605506241322	-0.0143164889886975	-0.00165419070981443
240	115.343147277832	-7.01783514022827	-5.72043180465698	-0.0165892094373703	-0.0383423902094364	-0.0156151866540313	0.00354059832170606
241	115.343147277832	-7.01783514022827	-6.36978054046631	-0.00490093370899558	-0.0305502042174339	-0.00814767740666866	-0.00360223650932312
242	114.693801879883	-6.69316101074219	-5.98017120361328	-0.00814767740666866	-0.0100957229733467	-0.00522560812532902	-0.00652430532500148
243	116.641845703125	-6.69316101074219	-6.04510593414307	0.0123068047687411	0.0149041991680861	0.00938473641872406	-0.00684897974133492
244	115.343147277832	-5.39446353912354	-6.23991060256958	0.00191722682211548	0.0376313999295235	0.0162028968334198	-0.000355493422830477
245	115.343147277832	-5.39446353912354	-5.98017120361328	-0.0107450718060136	0.0561378374695778	0.0275664981454611	-0.00100484199356288
246	113.39510345459	-4.74511528015137	-6.56458520889282	0.000943203864153475	0.0694494843482971	0.0541897900402546	-0.00165419070981443
247	113.39510345459	-5.06978940963745	-6.36978054046631	-0.0273034609854221	0.0545144639909267	0.076592318713665	0.01100810803473
248	113.39510345459	-6.3684868812561	-6.17497587203979	-0.0026282137259841	0.0412028171122074	0.0554884895682335	0.00126787810586393
249	114.693801879883	-6.69316101074219	-5.46069240570068	-0.0156151866540313	0.020423661917448	0.0113327819854021	0.00743668992072344
250	113.39510345459	-5.06978940963745	-5.85030126571655	0.00906006153672934	0.0220470335334539	-0.0386670641601086	-0.00197886489331722
251	114.693801879883	-6.3684868812561	-5.26588773727417	0.01847561635077	0.0285405199974775	-0.0902902781963348	0.00289124972186983
252	115.343147277832	-5.39446353912354	-5.52562713623047	0.00354059832170606	0.0259431265294552	-0.0753552615642548	0.000943203864153475
253	114.693801879883	-6.04381227493286	-5.85030126571655	0.013930176384747	0.0340599827468395	-0.0422384813427925	0.00321592413820326
254	117.291191101074	-6.69316101074219	-5.85030126571655	-0.00457625929266214	0.036657378077507	-0.0542514286935329	0.00191722682211548
255	116.641845703125	-6.04381227493286	-5.9152364730835	0.00711201597005129	0.0415274947881699	-0.0422384813427925	0.000943203864153475
256	115.992492675781	-6.3684868812561	-5.72043180465698	-0.00392691092565656	0.0304885655641556	-0.0516540370881557	0.00321592413820326
257	116.641845703125	-6.04381227493286	-5.46069240570068	0.000293855206109583	0.0389300994575024	-0.0464592464268208	0.000293855206109583
258	116.641845703125	-6.3684868812561	-4.87627840042114	0.00711201597005129	0.0369820520281792	-0.00360223650932312	-0.000355493422830477
259	114.693801879883	-5.39446353912354	-5.59056186676025	0.00841071270406246	0.0288651939481497	0.0580858811736107	0.00159255252219737
260	115.343147277832	-6.69316101074219	-5.59056186676025	0.00808603875339031	0.0236704051494598	0.0574365332722664	0.00354059832170606
261	116.641845703125	-7.34250974655151	-5.33082246780396	-3.08191010844894e-05	0.0272418223321438	0.041852168738842	-0.00457625929266214
262	114.693801879883	-6.3684868812561	-5.46069240570068	-0.00230353930965066	0.0230210572481155	0.0824364572763443	0.00873538758605719
263	115.343147277832	-6.3684868812561	-5.52562713623047	0.00126787810586393	0.012956153601408	0.060358602553606	-0.00100484199356288
264	115.992492675781	-6.04381227493286	-4.94121360778809	0.0136055024340749	0.00776136433705688	0.012956153601408	-3.08191010844894e-05
265	115.992492675781	-6.3684868812561	-5.52562713623047	0.00743668992072344	0.00841071270406246	0.00191722682211548	0.000293855206109583
266	115.992492675781	-6.04381227493286	-5.78536653518677	-0.00100484199356288	-0.00132951640989631	-0.0204853005707264	0.0022419011220336
267	115.343147277832	-6.3684868812561	-5.59056186676025	0.00451462110504508	-0.0100957229733467	-0.0188619289547205	0.00613799272105098
268	114.044448852539	-6.69316101074219	-5.52562713623047	0.029189869761467	-0.0126931173726916	0.0236704051494598	-0.00619963090866804
269	112.096405029297	-4.74511528015137	-5.59056186676025	-0.00684897974133492	-0.00749832857400179	0.0811377614736557	-0.00457625929266214
270	113.39510345459	-6.69316101074219	-5.20095300674438	-0.0211346503347158	-0.00619963090866804	0.0538651160895824	0.00418994715437293
271	112.096405029297	-5.06978940963745	-5.72043180465698	0.00289124972186983	-0.0133424662053585	0.0444495603442192	-0.00165419070981443
272	115.992492675781	-6.69316101074219	-5.59056186676025	0.0106834331527352	-0.00749832857400179	0.00808603875339031	0.00256657530553639
273	114.693801879883	-4.74511528015137	-5.98017120361328	0.00191722682211548	-0.0230826959013939	-0.000355493422830477	-0.00360223650932312
274	114.044448852539	-5.71913814544678	-5.78536653518677	0.0249691028147936	-0.0337969474494457	0.0347093306481838	0.000618529506027699
275	114.693801879883	-6.3684868812561	-6.04510593414307	-0.00684897974133492	-0.0331475995481014	0.0967221260070801	-3.08191010844894e-05
276	114.693801879883	-6.3684868812561	-5.98017120361328	-0.00132951640989631	-0.0240567177534103	0.0457482598721981	-0.000355493422830477
277	115.343147277832	-5.71913814544678	-5.9152364730835	-0.00749832857400179	-0.0175632312893867	-0.00132951640989631	0.00191722682211548
278	114.044448852539	-4.74511528015137	-6.11004114151001	0.0116574559360743	-0.0263294391334057	0.0288651939481497	-0.00749832857400179
279	116.641845703125	-6.04381227493286	-6.04510593414307	0.000618529506027699	-0.0295761823654175	-0.00912170019000769	0.00126787810586393
280	114.693801879883	-5.39446353912354	-5.59056186676025	-0.0026282137259841	-0.021459324285388	-0.0367190167307854	0.00256657530553639
281	115.343147277832	-5.71913814544678	-5.59056186676025	-0.00132951640989631	-0.00717365415766835	-0.0665890574455261	0.00581331877037883
282	115.992492675781	-6.69316101074219	-5.46069240570068	-0.00847235135734081	0.00321592413820326	-0.0743812397122383	-0.00457625929266214
283	115.343147277832	-6.69316101074219	-5.46069240570068	0.00776136433705688	0.00354059832170606	-0.073731891810894	0.00191722682211548
284	115.343147277832	-6.69316101074219	-5.9152364730835	0.00354059832170606	-0.0026282137259841	-0.0724331885576248	-0.00165419070981443
285	114.044448852539	-6.3684868812561	-5.9152364730835	0.0181509424000978	0.00581331877037883	-0.0669137313961983	0.000618529506027699
286	115.992492675781	-6.04381227493286	-5.78536653518677	-0.00944637414067984	0.00126787810586393	-0.0714591667056084	0.00159255252219737
287	115.343147277832	-5.06978940963745	-5.72043180465698	0.0162028968334198	-0.00327756232582033	-0.0630176365375519	-0.00490093370899558
288	115.343147277832	-5.06978940963745	-5.59056186676025	-0.000355493422830477	-0.0247060675173998	-0.063342310488224	-0.00392691092565656
289	115.992492675781	-6.04381227493286	-5.00614833831787	0.0155535480007529	-0.0341216214001179	0.01100810803473	0.00418994715437293
290	112.745750427246	-5.39446353912354	-5.78536653518677	-0.0126931173726916	-0.0493813157081604	0.00906006153672934	-3.08191010844894e-05
291	113.39510345459	-5.39446353912354	-5.85030126571655	0.00581331877037883	-0.0698357969522476	0.0301638916134834	-0.00425158534198999
292	111.447052001953	-5.39446353912354	-5.6554970741272	-0.00619963090866804	-0.0811994001269341	0.0314625911414623	0.00516396993771195
293	114.693801879883	-6.3684868812561	-5.59056186676025	0.01100810803473	-0.0776279792189598	0.0123068047687411	0.000943203864153475
294	114.044448852539	-5.39446353912354	-5.72043180465698	-0.0120437685400248	-0.0740565657615662	0.0197743140161037	0.00321592413820326
295	115.343147277832	-5.71913814544678	-5.59056186676025	0.0155535480007529	-0.0578228458762169	0.029189869761467	-0.0026282137259841
296	113.39510345459	-5.06978940963745	-5.85030126571655	0.0116574559360743	-0.0334722734987736	0.0886052697896957	-0.0026282137259841
297	114.693801879883	-5.39446353912354	-6.04510593414307	0.01100810803473	-0.0117190945893526	0.0632806718349457	0.0022419011220336
298	115.992492675781	-6.04381227493286	-5.98017120361328	0.00516396993771195	0.0243197549134493	0.00711201597005129	-0.00425158534198999
299	116.641845703125	-6.3684868812561	-5.59056186676025	-0.00457625929266214	0.0441248863935471	-0.0393164120614529	0.00354059832170606
300	114.693801879883	-5.39446353912354	-5.85030126571655	-0.00360223650932312	0.0678261145949364	-0.0743812397122383	-0.00100484199356288
301	115.343147277832	-6.69316101074219	-5.85030126571655	-0.00425158534198999	0.0756182968616486	-0.0652903541922569	0.00159255252219737
302	114.693801879883	-5.39446353912354	-6.23991060256958	-0.00360223650932312	0.06393001973629	-0.0487319678068161	-0.00717365415766835
303	115.343147277832	-6.3684868812561	-6.11004114151001	0.0022419011220336	0.0434755384922028	-0.0386670641601086	-0.00230353930965066
304	115.992492675781	-7.01783514022827	-5.52562713623047	-0.00100484199356288	0.0304885655641556	-0.0149658378213644	-0.00197886489331722
305	115.343147277832	-7.01783514022827	-6.11004114151001	-0.00457625929266214	0.0376313999295235	0.00418994715437293	-0.00425158534198999
306	115.992492675781	-7.6671838760376	-5.98017120361328	0.00386527273803949	0.0386054255068302	0.0171769186854362	0.00418994715437293
307	115.992492675781	-7.99185848236084	-5.6554970741272	0.00646266713738441	0.0480209775269032	-0.000680167751852423	-0.000680167751852423
308	115.992492675781	-7.01783514022827	-6.04510593414307	0.00906006153672934	0.0499690249562263	-0.0266541130840778	-0.000355493422830477
309	116.641845703125	-5.39446353912354	-6.30484533309937	0.00678734155371785	0.047696303576231	-0.0487319678068161	0.0116574559360743
310	115.992492675781	-6.04381227493286	-6.23991060256958	0.00743668992072344	0.0463976077735424	-0.0295761823654175	0.0022419011220336
311	115.992492675781	-6.3684868812561	-5.98017120361328	0.00256657530553639	0.0321119390428066	-0.0370436906814575	-0.00360223650932312
312	112.745750427246	-5.06978940963745	-5.72043180465698	-0.00425158534198999	0.0259431265294552	-0.0409397818148136	-0.00327756232582033
313	112.096405029297	-5.39446353912354	-5.26588773727417	-0.00555028254166245	0.0188002903014421	-0.0678877532482147	-0.00327756232582033
314	113.39510345459	-6.04381227493286	-5.3957576751709	-0.0120437685400248	0.0230210572481155	-0.038017712533474	-0.000680167751852423
315	114.693801879883	-7.01783514022827	-5.6554970741272	-0.00782300252467394	0.013930176384747	0.00970941036939621	-0.00392691092565656
316	115.343147277832	-6.69316101074219	-5.6554970741272	0.000293855206109583	0.00873538758605719	0.0421768426895142	-0.00230353930965066
317	115.992492675781	-6.3684868812561	-5.46069240570068	-0.00587495695799589	-0.00782300252467394	0.0386054255068302	-0.00392691092565656
318	116.641845703125	-6.69316101074219	-5.33082246780396	0.000293855206109583	-0.0221086721867323	0.0616573020815849	0.000618529506027699
319	114.693801879883	-5.39446353912354	-5.59056186676025	-0.00230353930965066	-0.0230826959013939	0.0412028171122074	-0.000680167751852423
320	115.992492675781	-6.3684868812561	-5.6554970741272	-0.00230353930965066	-0.00879702530801296	0.0441248863935471	0.00646266713738441
321	114.044448852539	-5.06978940963745	-6.11004114151001	0.000618529506027699	-0.00555028254166245	0.0262678004801273	-0.000680167751852423
322	115.992492675781	-7.34250974655151	-5.52562713623047	0.00159255252219737	-0.0117190945893526	0.00646266713738441	-0.00392691092565656
323	114.044448852539	-5.71913814544678	-5.46069240570068	0.013930176384747	-0.00230353930965066	0.0213976856321096	0.00126787810586393
324	114.044448852539	-5.71913814544678	-5.6554970741272	0.013930176384747	-0.00360223650932312	0.0717222020030022	0.00873538758605719
325	114.693801879883	-5.71913814544678	-5.46069240570068	-3.08191010844894e-05	-0.00197886489331722	0.0554884895682335	0.00451462110504508
326	114.693801879883	-6.04381227493286	-5.3957576751709	-0.0146411629393697	-0.00555028254166245	0.0226963832974434	-0.0026282137259841
327	114.693801879883	-7.01783514022827	-5.9152364730835	-0.00392691092565656	-0.0211346503347158	-0.00749832857400179	-0.00847235135734081
328	114.044448852539	-6.69316101074219	-5.85030126571655	0.0165275707840919	-0.0191866029053926	-0.021459324285388	-0.00230353930965066
329	115.992492675781	-7.34250974655151	-5.59056186676025	-0.00425158534198999	-0.0217839982360601	-0.028926832601428	-0.00165419070981443
330	114.044448852539	-6.69316101074219	-5.52562713623047	0.00191722682211548	-0.0253554154187441	-0.0230826959013939	-0.00912170019000769
331	113.39510345459	-5.39446353912354	-5.52562713623047	0.00873538758605719	-0.0240567177534103	-0.0263294391334057	-0.00587495695799589
332	115.343147277832	-6.69316101074219	-5.26588773727417	-0.00652430532500148	-0.0302255302667618	0.00646266713738441	-0.00392691092565656
333	114.693801879883	-5.71913814544678	-5.98017120361328	0.0136055024340749	-0.0221086721867323	0.0499690249562263	0.00191722682211548
334	112.745750427246	-5.71913814544678	-5.9152364730835	-0.00912170019000769	0.00191722682211548	0.0200989879667759	-0.00230353930965066
335	112.096405029297	-5.39446353912354	-6.36978054046631	-0.00749832857400179	0.00581331877037883	-0.00392691092565656	0.00256657530553639
336	112.745750427246	-6.04381227493286	-6.04510593414307	-0.0123684434220195	0.01847561635077	-0.0402904339134693	0.00191722682211548
337	112.745750427246	-5.39446353912354	-6.11004114151001	0.0103587592020631	0.0220470335334539	-0.0516540370881557	0.00256657530553639
338	114.044448852539	-5.71913814544678	-5.9152364730835	-0.00100484199356288	0.0230210572481155	-0.0471085943281651	0.00483929552137852
339	116.641845703125	-7.34250974655151	-6.17497587203979	0.0168522447347641	0.0171769186854362	-0.0656150281429291	0.00386527273803949
340	114.044448852539	-5.71913814544678	-6.30484533309937	-0.00295288790948689	0.0321119390428066	-0.0523033849895	-3.08191010844894e-05
341	116.641845703125	-6.69316101074219	-6.49965000152588	0.00613799272105098	0.0262678004801273	-0.0493813157081604	0.00451462110504508
342	114.693801879883	-6.04381227493286	-5.9152364730835	0.0181509424000978	0.0103587592020631	-0.0315242260694504	-0.00879702530801296
343	117.291191101074	-6.69316101074219	-5.72043180465698	-0.00165419070981443	-0.00165419070981443	-0.0295761823654175	-0.00100484199356288
344	115.992492675781	-6.04381227493286	-5.52562713623047	0.00841071270406246	-0.00327756232582033	-0.0113944197073579	-0.0026282137259841
345	114.693801879883	-5.71913814544678	-5.52562713623047	-0.00814767740666866	0.000618529506027699	0.000618529506027699	0.00938473641872406
346	114.693801879883	-5.71913814544678	-6.04510593414307	-0.00522560812532902	-0.00327756232582033	0.00938473641872406	-0.00132951640989631
347	115.992492675781	-7.01783514022827	-5.85030126571655	0.000293855206109583	-0.00652430532500148	0.0243197549134493	-0.000355493422830477
348	116.641845703125	-7.99185848236084	-5.72043180465698	-0.00425158534198999	-0.0107450718060136	0.020423661917448	0.000293855206109583
349	114.693801879883	-7.34250974655151	-5.59056186676025	-0.0172385573387146	-0.0221086721867323	0.0389300994575024	0.00548864435404539
350	116.641845703125	-7.01783514022827	-5.6554970741272	-0.00717365415766835	-0.00425158534198999	0.0967221260070801	-3.08191010844894e-05
351	115.992492675781	-7.01783514022827	-5.3957576751709	-0.00295288790948689	-0.00814767740666866	0.0720468759536743	-0.00132951640989631
352	114.044448852539	-6.3684868812561	-5.9152364730835	0.00841071270406246	-0.000680167751852423	-0.00165419070981443	-0.000355493422830477
353	115.343147277832	-6.04381227493286	-5.6554970741272	0.00970941036939621	0.00548864435404539	-0.0256800893694162	-0.00782300252467394
354	115.343147277832	-7.01783514022827	-5.52562713623047	0.01100810803473	0.0123068047687411	-0.0354203209280968	-0.00327756232582033
355	114.044448852539	-6.04381227493286	-5.85030126571655	0.01100810803473	0.00808603875339031	-0.0308748781681061	-0.00749832857400179
356	112.745750427246	-5.71913814544678	-5.59056186676025	-0.00879702530801296	0.00581331877037883	-0.0208099745213985	0.00516396993771195
357	114.044448852539	-6.69316101074219	-5.46069240570068	-0.000680167751852423	0.00743668992072344	-0.0152905117720366	-0.000355493422830477
358	115.343147277832	-6.69316101074219	-5.6554970741272	-0.00782300252467394	0.01100810803473	0.020423661917448	-0.00197886489331722
359	115.992492675781	-6.04381227493286	-5.59056186676025	0.00191722682211548	0.0022419011220336	0.124644115567207	0.00191722682211548
360	117.291191101074	-6.3684868812561	-5.72043180465698	-0.000680167751852423	0.00743668992072344	0.15191675722599	0.00516396993771195
361	115.992492675781	-6.69316101074219	-5.46069240570068	-0.00782300252467394	-0.00425158534198999	0.0866572186350822	0.000618529506027699
362	115.992492675781	-6.04381227493286	-5.9152364730835	-0.00197886489331722	-0.00652430532500148	0.0236704051494598	-0.00490093370899558
363	114.693801879883	-5.71913814544678	-5.6554970741272	0.0022419011220336	-0.0175632312893867	-0.0454852245748043	-0.00132951640989631
364	114.693801879883	-6.3684868812561	-5.52562713623047	0.00776136433705688	-0.0357449948787689	-0.0695111230015755	-0.000355493422830477
365	115.343147277832	-7.01783514022827	-5.72043180465698	0.0175015944987535	-0.0305502042174339	-0.0811994001269341	0.000618529506027699
366	116.641845703125	-6.69316101074219	-6.04510593414307	0.00678734155371785	0.00418994715437293	-0.0880175605416298	0.00386527273803949
367	115.343147277832	-6.3684868812561	-5.9152364730835	0.0022419011220336	-0.00912170019000769	-0.073731891810894	-0.00490093370899558
368	115.343147277832	-5.71913814544678	-5.6554970741272	0.0126314787194133	-0.0172385573387146	-0.0448358729481697	0.0022419011220336
369	114.693801879883	-6.3684868812561	-5.59056186676025	0.000293855206109583	-0.0260047651827335	0.0149041991680861	0.0022419011220336
370	115.343147277832	-7.99185848236084	-5.85030126571655	-0.000680167751852423	-0.0120437685400248	0.0269171483814716	0.00386527273803949
371	114.693801879883	-7.34250974655151	-6.23991060256958	0.00581331877037883	-0.0152905117720366	0.0239950809627771	-0.0100957229733467
372	115.992492675781	-7.01783514022827	-6.11004114151001	0.00711201597005129	-0.00619963090866804	0.0136055024340749	-0.00197886489331722
373	114.044448852539	-6.04381227493286	-6.36978054046631	-0.00295288790948689	-0.00847235135734081	-0.0224333461374044	0.00386527273803949
374	114.693801879883	-6.3684868812561	-5.6554970741272	0.00191722682211548	-0.00327756232582033	-0.0428878292441368	-0.00197886489331722
375	115.343147277832	-7.01783514022827	-5.26588773727417	0.00159255252219737	-0.00360223650932312	-0.0247060675173998	0.00711201597005129
376	112.745750427246	-6.3684868812561	-5.3957576751709	-0.00684897974133492	0.00516396993771195	-0.0169138833880424	0.00451462110504508
377	114.044448852539	-6.69316101074219	-5.72043180465698	-0.00392691092565656	0.00646266713738441	-0.0113944197073579	-0.000355493422830477
378	114.044448852539	-6.3684868812561	-5.52562713623047	-0.00360223650932312	-0.00977104809135199	0.0126314787194133	-0.00912170019000769
379	114.693801879883	-6.04381227493286	-5.59056186676025	-0.00197886489331722	0.00646266713738441	0.00906006153672934	0.00678734155371785
380	114.693801879883	-5.39446353912354	-5.52562713623047	-0.00132951640989631	-0.00100484199356288	0.0239950809627771	-0.00327756232582033
381	114.044448852539	-5.71913814544678	-5.72043180465698	-0.00847235135734081	0.000618529506027699	0.0152288740500808	-0.0026282137259841
382	116.641845703125	-6.3684868812561	-5.33082246780396	-0.00197886489331722	-0.0201606266200542	0.00906006153672934	0.00354059832170606
383	117.291191101074	-6.3684868812561	-5.85030126571655	0.000943203864153475	-0.0165892094373703	0.00354059832170606	0.00386527273803949
384	114.693801879883	-5.71913814544678	-6.23991060256958	0.0217223595827818	-0.0143164889886975	0.0210730116814375	0.00191722682211548
385	114.044448852539	-5.39446353912354	-5.98017120361328	-0.0110697457566857	0.00646266713738441	0.0327612869441509	-0.00295288790948689
386	114.693801879883	-6.04381227493286	-5.72043180465698	-0.00425158534198999	0.0278911720961332	0.0158782228827477	-0.000355493422830477
387	114.693801879883	-5.71913814544678	-5.9152364730835	0.00678734155371785	0.0447742342948914	0.0226963832974434	-0.00977104809135199
388	115.343147277832	-6.69316101074219	-4.87627840042114	0.000943203864153475	0.0509430468082428	0.0525664202868938	0.00256657530553639
389	115.992492675781	-7.6671838760376	-5.26588773727417	0.00516396993771195	0.0363327041268349	0.0535404421389103	-0.00360223650932312
390	115.343147277832	-6.69316101074219	-5.98017120361328	0.0113327819854021	0.0142548503354192	0.0392547734081745	0.00159255252219737
391	116.641845703125	-6.3684868812561	-5.85030126571655	0.00906006153672934	0.00126787810586393	0.0467222817242146	0.00711201597005129
392	115.343147277832	-6.69316101074219	-5.52562713623047	-0.017887907102704	-0.00912170019000769	0.0288651939481497	-0.00100484199356288
393	116.641845703125	-7.01783514022827	-5.59056186676025	0.00516396993771195	-0.0191866029053926	0.0210730116814375	0.00191722682211548
394	113.39510345459	-4.74511528015137	-5.6554970741272	0.00873538758605719	-0.0123684434220195	-0.00814767740666866	0.00159255252219737
395	113.39510345459	-5.71913814544678	-5.98017120361328	-0.017887907102704	0.0213976856321096	-0.0266541130840778	0.00418994715437293
396	113.39510345459	-5.39446353912354	-6.17497587203979	-0.00717365415766835	0.0356833562254906	-0.03444629535079	0.00159255252219737
397	110.797706604004	-5.39446353912354	-6.23991060256958	-0.000355493422830477	0.0330859608948231	-0.0221086721867323	-0.00327756232582033
398	112.096405029297	-5.39446353912354	-5.78536653518677	0.012956153601408	0.0327612869441509	-0.0146411629393697	-0.00392691092565656
399	114.693801879883	-6.3684868812561	-5.59056186676025	0.00191722682211548	0.0337353087961674	-0.0688617751002312	0.00743668992072344
400	115.992492675781	-6.04381227493286	-5.6554970741272	-0.000680167751852423	0.0350340083241463	-0.101004533469677	0.00418994715437293
401	115.992492675781	-5.71913814544678	-5.85030126571655	-0.00847235135734081	0.0265924744307995	-0.086394190788269	-0.000355493422830477
402	114.044448852539	-5.39446353912354	-6.43471527099609	-0.0026282137259841	-0.000355493422830477	-0.0659397020936012	-0.0123684434220195
403	114.693801879883	-5.06978940963745	-6.43471527099609	0.0116574559360743	-0.02697878703475	-0.0299008563160896	-0.00555028254166245
404	115.992492675781	-7.34250974655151	-5.6554970741272	0.0022419011220336	-0.0324982516467571	-0.023407369852066	-3.08191010844894e-05
405	116.641845703125	-6.69316101074219	-5.78536653518677	0.0246444288641214	-0.0243813935667276	-0.0104203969240189	-0.00132951640989631
406	115.992492675781	-6.3684868812561	-5.6554970741272	-0.00782300252467394	-0.0250307414680719	-0.000680167751852423	0.00711201597005129
407	115.343147277832	-6.3684868812561	-5.07108306884766	-0.00522560812532902	-0.0204853005707264	-0.0026282137259841	-0.00132951640989631
408	114.044448852539	-5.39446353912354	-5.9152364730835	-0.000680167751852423	-0.0221086721867323	0.01100810803473	0.00418994715437293
409	115.992492675781	-5.06978940963745	-5.85030126571655	0.01100810803473	-0.0393164120614529	0.0126314787194133	-0.0026282137259841
410	114.693801879883	-5.06978940963745	-5.85030126571655	0.00483929552137852	-0.0276281367987394	0.0155535480007529	0.0022419011220336
411	115.992492675781	-7.34250974655151	-5.46069240570068	0.0136055024340749	-0.0247060675173998	0.00646266713738441	-0.000355493422830477
412	114.044448852539	-6.3684868812561	-5.33082246780396	0.00711201597005129	-0.0276281367987394	0.00776136433705688	-0.00879702530801296
413	115.992492675781	-7.6671838760376	-4.94121360778809	0.00646266713738441	-0.0188619289547205	0.00841071270406246	-0.0026282137259841
414	116.641845703125	-7.99185848236084	-5.46069240570068	-0.00165419070981443	-0.00457625929266214	0.00386527273803949	0.00938473641872406
415	114.044448852539	-5.71913814544678	-5.6554970741272	0.00516396993771195	-0.017887907102704	0.00776136433705688	-3.08191010844894e-05
416	114.693801879883	-5.39446353912354	-5.85030126571655	0.0171769186854362	0.00516396993771195	0.0382807515561581	0.00159255252219737
417	114.693801879883	-5.39446353912354	-5.78536653518677	-0.00230353930965066	0.00418994715437293	0.0808130875229836	-0.00944637414067984
418	114.693801879883	-5.71913814544678	-5.52562713623047	-0.0149658378213644	0.0132808275520802	0.0681507885456085	-0.00392691092565656
419	114.044448852539	-6.04381227493286	-5.26588773727417	-0.00295288790948689	0.00711201597005129	0.0399041213095188	-0.00684897974133492
420	114.044448852539	-7.01783514022827	-5.26588773727417	-0.0100957229733467	0.0145795252174139	0.00873538758605719	0.00256657530553639
421	113.39510345459	-6.04381227493286	-5.98017120361328	-0.0126931173726916	0.0103587592020631	-0.021459324285388	0.00808603875339031
422	115.343147277832	-6.3684868812561	-5.59056186676025	0.00126787810586393	0.00613799272105098	-0.0402904339134693	0.00126787810586393
423	117.940544128418	-6.3684868812561	-5.98017120361328	0.0152288740500808	0.00354059832170606	-0.0613942667841911	-0.00197886489331722
424	114.044448852539	-5.71913814544678	-5.9152364730835	0.0606832765042782	0.00970941036939621	-0.0652903541922569	0.00581331877037883
425	115.343147277832	-5.39446353912354	-5.85030126571655	-0.0188619289547205	0.011982130818069	-0.0610695891082287	0.00159255252219737
426	114.044448852539	-5.39446353912354	-5.78536653518677	0.01100810803473	0.00354059832170606	-0.0513293594121933	0.00354059832170606
427	116.641845703125	-6.04381227493286	-6.62951993942261	0.000618529506027699	0.00256657530553639	-0.0497059896588326	-0.00295288790948689
428	116.641845703125	-6.04381227493286	-6.56458520889282	0.000293855206109583	0.00548864435404539	-0.0208099745213985	-0.00295288790948689
429	115.343147277832	-6.69316101074219	-6.11004114151001	-0.0100957229733467	0.00289124972186983	0.000618529506027699	0.00938473641872406
430	116.641845703125	-7.01783514022827	-6.11004114151001	0.00646266713738441	0.00678734155371785	0.00776136433705688	0.000618529506027699
431	114.044448852539	-5.71913814544678	-5.9152364730835	0.0162028968334198	0.01100810803473	0.0175015944987535	-0.00165419070981443
432	117.940544128418	-6.3684868812561	-5.78536653518677	0.00678734155371785	0.00386527273803949	0.00841071270406246	-0.00295288790948689
433	114.693801879883	-6.3684868812561	-6.43471527099609	-0.00522560812532902	0.00808603875339031	0.0269171483814716	-0.00555028254166245
434	115.992492675781	-8.31653213500977	-5.98017120361328	-0.00555028254166245	0.00354059832170606	0.0752936229109764	0.00548864435404539
435	116.641845703125	-7.34250974655151	-5.6554970741272	-0.00522560812532902	0.000943203864153475	0.0450989119708538	-0.0026282137259841
436	115.343147277832	-7.34250974655151	-5.46069240570068	0.000618529506027699	0.00678734155371785	-0.0130177913233638	0.00451462110504508
437	117.291191101074	-6.69316101074219	-5.52562713623047	0.0197743140161037	-0.00425158534198999	-0.0584721975028515	-0.00587495695799589
438	115.343147277832	-6.3684868812561	-5.20095300674438	-0.000680167751852423	0.0103587592020631	-0.0646410062909126	-0.00490093370899558
439	114.693801879883	-5.71913814544678	-5.59056186676025	0.0155535480007529	0.00970941036939621	-0.0626929625868797	0.00516396993771195
440	113.39510345459	-6.04381227493286	-6.04510593414307	-0.0126931173726916	0.00581331877037883	-0.0477579422295094	0.00451462110504508
441	115.343147277832	-5.71913814544678	-5.98017120361328	-0.0182125810533762	0.0149041991680861	-0.028926832601428	0.00613799272105098
442	113.39510345459	-5.39446353912354	-5.59056186676025	-0.00977104809135199	0.00289124972186983	0.00418994715437293	-0.00555028254166245
443	115.992492675781	-7.01783514022827	-5.3957576751709	-0.00814767740666866	0.00743668992072344	0.0288651939481497	-0.00587495695799589
444	116.641845703125	-6.3684868812561	-5.33082246780396	-0.00782300252467394	0.00808603875339031	0.0762676447629929	0.000943203864153475
445	117.291191101074	-6.3684868812561	-5.52562713623047	-0.000680167751852423	-0.000355493422830477	0.150942742824554	-0.00782300252467394
446	117.291191101074	-7.01783514022827	-5.52562713623047	0.0106834331527352	-0.00132951640989631	0.178864732384682	-0.00457625929266214
447	115.992492675781	-6.69316101074219	-5.52562713623047	0.00126787810586393	-0.0110697457566857	0.0963974520564079	-0.00197886489331722
448	115.343147277832	-6.04381227493286	-5.6554970741272	-0.0156151866540313	-0.0149658378213644	0.031137915328145	-0.00782300252467394
449	114.044448852539	-5.71913814544678	-5.6554970741272	-0.00522560812532902	-0.0195112787187099	-0.0256800893694162	0.00418994715437293
450	115.343147277832	-6.04381227493286	-5.33082246780396	0.00191722682211548	-0.0237320438027382	-0.0555501282215118	0.00256657530553639
451	115.343147277832	-5.39446353912354	-5.26588773727417	0.00548864435404539	-0.00814767740666866	-0.0714591667056084	-0.0026282137259841
452	115.992492675781	-7.34250974655151	-5.72043180465698	0.01100810803473	-0.0273034609854221	-0.0529527328908443	-0.0107450718060136
453	114.693801879883	-6.69316101074219	-5.85030126571655	-0.0152905117720366	-0.0221086721867323	0.020423661917448	-0.00165419070981443
454	115.992492675781	-8.31653213500977	-5.52562713623047	0.00451462110504508	-0.0224333461374044	0.0152288740500808	0.00354059832170606
455	117.940544128418	-8.31653213500977	-5.59056186676025	-0.0026282137259841	-0.0120437685400248	-0.00360223650932312	-0.00944637414067984
456	117.940544128418	-7.34250974655151	-5.6554970741272	0.00646266713738441	-0.0113944197073579	-0.0130177913233638	0.00386527273803949
457	116.641845703125	-6.04381227493286	-5.59056186676025	0.00906006153672934	0.0100340843200684	-0.0393164120614529	0.00321592413820326
458	115.992492675781	-6.04381227493286	-6.30484533309937	0.0022419011220336	0.00970941036939621	-0.0536020807921886	0.000293855206109583
459	115.343147277832	-7.01783514022827	-6.11004114151001	0.0103587592020631	0.0226963832974434	-0.0704851448535919	0.000293855206109583
460	112.745750427246	-6.69316101074219	-6.17497587203979	-0.0117190945893526	0.0369820520281792	-0.0273034609854221	-0.00230353930965066
461	112.745750427246	-7.34250974655151	-5.98017120361328	-0.00977104809135199	0.0376313999295235	0.00678734155371785	0.0022419011220336
462	113.39510345459	-7.34250974655151	-6.30484533309937	-0.000680167751852423	0.0197743140161037	-0.00652430532500148	-0.00457625929266214
463	112.745750427246	-6.04381227493286	-6.04510593414307	-0.00425158534198999	0.0262678004801273	-0.0185372550040483	-0.00327756232582033
464	114.693801879883	-6.04381227493286	-5.72043180465698	0.00483929552137852	0.0301638916134834	-0.0324982516467571	0.00516396993771195
465	114.044448852539	-6.04381227493286	-5.85030126571655	-0.00457625929266214	0.0162028968334198	-0.039641086012125	-0.000355493422830477
466	115.992492675781	-6.04381227493286	-5.78536653518677	-0.0149658378213644	0.0259431265294552	-0.0610695891082287	0.00159255252219737
467	116.641845703125	-6.3684868812561	-5.72043180465698	0.0155535480007529	0.0200989879667759	-0.0639916583895683	-0.000680167751852423
468	116.641845703125	-6.69316101074219	-5.72043180465698	-0.00425158534198999	0.0132808275520802	-0.0646410062909126	-0.0026282137259841
469	116.641845703125	-6.69316101074219	-5.52562713623047	0.00418994715437293	0.0145795252174139	-0.0295761823654175	0.000293855206109583
470	114.044448852539	-5.71913814544678	-5.52562713623047	0.00126787810586393	0.00743668992072344	0.0363327041268349	0.00808603875339031
471	115.992492675781	-7.6671838760376	-5.72043180465698	0.0113327819854021	0.0022419011220336	0.0613326244056225	0.00321592413820326
472	115.343147277832	-6.3684868812561	-5.85030126571655	0.0223717093467712	0.00289124972186983	0.0171769186854362	-0.00295288790948689
473	116.641845703125	-7.34250974655151	-5.52562713623047	0.0162028968334198	-0.0126931173726916	0.0210730116814375	0.000293855206109583
474	116.641845703125	-7.01783514022827	-5.59056186676025	0.0106834331527352	0.000618529506027699	0.011982130818069	0.00711201597005129
475	115.992492675781	-8.31653213500977	-5.52562713623047	-0.00717365415766835	-0.0175632312893867	0.0259431265294552	0.000618529506027699
476	115.343147277832	-7.6671838760376	-1.88927483558655	-0.00490093370899558	-0.0182125810533762	0.0301638916134834	-0.00457625929266214
477	115.992492675781	-7.99185848236084	-5.46069240570068	-0.00425158534198999	-0.0149658378213644	0.0246444288641214	-0.00132951640989631
478	115.992492675781	-7.34250974655151	-5.6554970741272	0.000293855206109583	-0.0191866029053926	0.0168522447347641	0.00841071270406246
479	114.044448852539	-6.3684868812561	-5.72043180465698	-0.00522560812532902	-0.0126931173726916	0.00451462110504508	0.000943203864153475
480	114.044448852539	-5.39446353912354	-5.59056186676025	-0.000355493422830477	-0.0165892094373703	-0.0250307414680719	0.000618529506027699
481	114.693801879883	-6.04381227493286	-5.46069240570068	-0.00132951640989631	-0.00197886489331722	-0.0519787110388279	0.00386527273803949
482	112.745750427246	-6.04381227493286	-5.26588773727417	0.000943203864153475	-0.0149658378213644	-0.0393164120614529	0.000293855206109583
483	113.39510345459	-6.04381227493286	-5.46069240570068	-0.0133424662053585	0.000293855206109583	-0.0308748781681061	-0.00684897974133492
484	112.745750427246	-6.04381227493286	-5.85030126571655	-0.00132951640989631	-0.00684897974133492	-0.0195112787187099	0.0022419011220336
485	114.044448852539	-5.39446353912354	-5.98017120361328	0.00743668992072344	0.00289124972186983	-0.0250307414680719	0.00256657530553639
486	114.693801879883	-6.3684868812561	-5.72043180465698	-0.00782300252467394	0.00483929552137852	-0.0143164889886975	0.000293855206109583
487	114.044448852539	-6.3684868812561	-5.78536653518677	0.00256657530553639	0.00516396993771195	-0.00132951640989631	-0.00814767740666866
488	114.693801879883	-5.39446353912354	-5.72043180465698	0.0022419011220336	0.0106834331527352	-0.00522560812532902	0.000943203864153475
489	116.641845703125	-7.01783514022827	-5.6554970741272	0.012956153601408	0.0165275707840919	-0.0107450718060136	0.00126787810586393
490	115.992492675781	-6.69316101074219	-5.98017120361328	0.00678734155371785	0.013930176384747	-0.0188619289547205	-0.00327756232582033
491	115.992492675781	-6.69316101074219	-5.78536653518677	-0.00392691092565656	0.012956153601408	-0.0110697457566857	0.000943203864153475
492	115.343147277832	-5.71913814544678	-5.9152364730835	0.00873538758605719	0.0100340843200684	0.01100810803473	-0.00977104809135199
493	114.693801879883	-6.04381227493286	-5.98017120361328	0.0142548503354192	0.0106834331527352	0.0194496400654316	-0.00490093370899558
494	115.992492675781	-7.34250974655151	-5.9152364730835	0.00743668992072344	0.0113327819854021	0.0188002903014421	-0.00652430532500148
495	116.641845703125	-7.99185848236084	-5.6554970741272	-0.00684897974133492	0.00548864435404539	0.0171769186854362	0.00581331877037883
496	115.992492675781	-7.6671838760376	-5.52562713623047	0.0158782228827477	-0.00619963090866804	0.013930176384747	0.00159255252219737
497	115.343147277832	-7.34250974655151	-5.59056186676025	-0.00912170019000769	-0.0130177913233638	-0.0104203969240189	0.000293855206109583
498	115.992492675781	-6.69316101074219	-5.85030126571655	-0.00360223650932312	-0.0130177913233638	0.00548864435404539	-0.00977104809135199
499	115.343147277832	-6.04381227493286	-5.85030126571655	-0.00165419070981443	-0.0204853005707264	0.0470469556748867	0.00548864435404539
500	117.291191101074	-6.69316101074219	-5.59056186676025	-0.00425158534198999	-0.00879702530801296	0.0145795252174139	0.00256657530553639
501	115.992492675781	-6.3684868812561	-5.26588773727417	0.000618529506027699	-0.0211346503347158	0.0233457311987877	-0.00490093370899558
502	114.044448852539	-6.3684868812561	-5.52562713623047	0.000618529506027699	-0.0156151866540313	0.0532157681882381	-0.000680167751852423
503	114.044448852539	-7.01783514022827	-5.33082246780396	-0.00360223650932312	-0.017887907102704	0.0814624354243279	-0.00360223650932312
504	113.39510345459	-6.04381227493286	-5.52562713623047	-0.017887907102704	-0.00230353930965066	0.116527259349823	0.0142548503354192
505	115.343147277832	-7.01783514022827	-5.78536653518677	-0.00814767740666866	-0.000355493422830477	0.0938000604510307	0.00711201597005129
506	113.39510345459	-5.71913814544678	-5.6554970741272	-0.00360223650932312	-0.000680167751852423	0.0645793676376343	0.00386527273803949
507	116.641845703125	-6.3684868812561	-5.59056186676025	0.0152288740500808	0.00678734155371785	-0.0256800893694162	-0.00165419070981443
508	116.641845703125	-6.69316101074219	-5.33082246780396	0.0022419011220336	0.000618529506027699	-0.0568488240242004	0.00256657530553639
509	116.641845703125	-7.34250974655151	-5.52562713623047	-0.00165419070981443	0.0103587592020631	-0.090614952147007	0.000618529506027699
510	115.992492675781	-7.01783514022827	-5.85030126571655	-0.00165419070981443	0.00678734155371785	-0.0941863730549812	0.00418994715437293
511	114.693801879883	-5.71913814544678	-5.98017120361328	0.0194496400654316	0.012956153601408	-0.055874802172184	-0.00197886489331722
512	116.641845703125	-6.69316101074219	-5.59056186676025	0.0191249661147594	0.00516396993771195	-0.0195112787187099	0.00191722682211548
513	115.343147277832	-6.3684868812561	-5.59056186676025	0.0136055024340749	-0.00555028254166245	-0.0110697457566857	-0.00587495695799589
514	115.992492675781	-6.04381227493286	-5.52562713623047	0.00873538758605719	0.0113327819854021	-0.0136671401560307	0.00418994715437293
515	115.343147277832	-5.71913814544678	-5.9152364730835	0.013930176384747	0.0194496400654316	-0.00912170019000769	-0.00360223650932312
516	115.343147277832	-6.69316101074219	-5.85030126571655	-0.0113944197073579	0.0285405199974775	-0.0182125810533762	-0.00165419070981443
517	114.044448852539	-6.04381227493286	-5.72043180465698	-0.0172385573387146	0.0246444288641214	-0.0256800893694162	-0.00684897974133492
518	116.641845703125	-7.99185848236084	-5.59056186676025	0.0158782228827477	0.0106834331527352	-0.0399657599627972	-0.00327756232582033
519	116.641845703125	-7.6671838760376	-5.52562713623047	-0.00165419070981443	0.00321592413820326	-0.0266541130840778	-0.00360223650932312
520	114.693801879883	-6.69316101074219	-5.20095300674438	-0.00295288790948689	0.011982130818069	-0.0243813935667276	0.00776136433705688
521	114.693801879883	-6.3684868812561	-5.78536653518677	-0.0100957229733467	0.0175015944987535	-0.0139918150380254	0.000943203864153475
522	115.343147277832	-6.69316101074219	-5.6554970741272	-0.00360223650932312	0.00906006153672934	-0.0191866029053926	-0.00425158534198999
523	113.39510345459	-5.71913814544678	-6.43471527099609	0.0116574559360743	0.00548864435404539	-0.0185372550040483	-0.00457625929266214
524	112.745750427246	-6.69316101074219	-6.04510593414307	-0.00847235135734081	0.0145795252174139	-0.0182125810533762	0.000943203864153475
525	113.39510345459	-7.6671838760376	-5.85030126571655	-0.0211346503347158	0.00191722682211548	-0.0227580219507217	0.00646266713738441
526	113.39510345459	-6.69316101074219	-5.33082246780396	-0.0204853005707264	0.00159255252219737	0.0197743140161037	-0.00782300252467394
527	114.693801879883	-7.01783514022827	-5.33082246780396	-0.00360223650932312	-0.00619963090866804	0.0762676447629929	-3.08191010844894e-05
528	116.641845703125	-7.01783514022827	-6.17497587203979	-0.00392691092565656	-0.00295288790948689	0.130488246679306	-0.00749832857400179
529	114.693801879883	-6.69316101074219	-6.17497587203979	-0.00684897974133492	0.00159255252219737	0.102566264569759	0.00711201597005129
530	115.343147277832	-6.04381227493286	-5.9152364730835	0.00808603875339031	-0.00717365415766835	0.0587352328002453	0.0100340843200684
531	115.992492675781	-7.01783514022827	-5.78536653518677	0.000618529506027699	-3.08191010844894e-05	0.00191722682211548	0.000293855206109583
532	115.343147277832	-5.71913814544678	-5.85030126571655	0.00418994715437293	-0.00619963090866804	-0.0561994761228561	-0.0026282137259841
533	115.343147277832	-6.04381227493286	-5.72043180465698	0.00483929552137852	-0.0188619289547205	-0.0734072178602219	-0.00619963090866804
534	114.044448852539	-7.01783514022827	-5.6554970741272	-0.00132951640989631	-0.02697878703475	-0.0743812397122383	-0.00295288790948689
535	114.693801879883	-7.01783514022827	-5.72043180465698	-0.00295288790948689	-0.03444629535079	-0.00912170019000769	0.000943203864153475
536	114.693801879883	-5.71913814544678	-5.52562713623047	0.00970941036939621	-0.0441865250468254	0.0288651939481497	0.00159255252219737
537	115.992492675781	-6.3684868812561	-5.78536653518677	0.00451462110504508	-0.0383423902094364	-0.00814767740666866	0.000943203864153475
538	115.992492675781	-7.99185848236084	-5.6554970741272	-0.0159398596733809	-0.021459324285388	-0.0350956469774246	-0.00295288790948689
539	116.641845703125	-7.01783514022827	-5.26588773727417	-0.00197886489331722	0.00581331877037883	-0.0714591667056084	0.0103587592020631
540	115.992492675781	-6.69316101074219	-5.6554970741272	-0.00457625929266214	0.0343846566975117	-0.106523998081684	-3.08191010844894e-05
541	117.291191101074	-7.6671838760376	-5.78536653518677	-0.00847235135734081	0.0450989119708538	-0.103926599025726	0.00289124972186983
542	114.693801879883	-6.3684868812561	-5.6554970741272	-0.000355493422830477	0.0441248863935471	-0.0441865250468254	-3.08191010844894e-05
543	115.992492675781	-7.01783514022827	-5.46069240570068	-0.00165419070981443	0.0373067259788513	-0.0169138833880424	0.00548864435404539
544	114.693801879883	-5.71913814544678	-5.46069240570068	-0.00132951640989631	0.0259431265294552	0.0217223595827818	-0.000680167751852423
545	113.39510345459	-6.04381227493286	-5.26588773727417	-0.000680167751852423	0.00873538758605719	0.0308132413774729	0.00321592413820326
546	112.745750427246	-6.3684868812561	-5.72043180465698	0.00743668992072344	-0.0217839982360601	0.0353586822748184	0.000293855206109583
547	111.447052001953	-5.71913814544678	-5.85030126571655	-0.0110697457566857	-0.0393164120614529	0.0386054255068302	0.00321592413820326
548	114.693801879883	-5.71913814544678	-5.98017120361328	0.00938473641872406	-0.0253554154187441	0.0210730116814375	-3.08191010844894e-05
549	115.343147277832	-6.3684868812561	-5.59056186676025	-0.00327756232582033	-0.0276281367987394	0.0324366129934788	-0.00327756232582033
550	115.992492675781	-6.3684868812561	-6.23991060256958	-3.08191010844894e-05	-0.0286021586507559	0.0356833562254906	0.00646266713738441
551	116.641845703125	-7.01783514022827	-5.52562713623047	-3.08191010844894e-05	-0.0227580219507217	0.0360080301761627	-0.00847235135734081
552	114.693801879883	-5.71913814544678	-5.52562713623047	0.0171769186854362	-0.00977104809135199	0.0230210572481155	-0.00490093370899558
553	115.343147277832	-7.34250974655151	-5.98017120361328	-0.00425158534198999	-0.0152905117720366	-0.00587495695799589	-0.00197886489331722
554	115.343147277832	-7.01783514022827	-5.98017120361328	0.00841071270406246	-0.00749832857400179	-0.00749832857400179	-0.0026282137259841
555	117.291191101074	-7.34250974655151	-5.85030126571655	-0.00587495695799589	0.00678734155371785	-0.0188619289547205	0.00646266713738441
556	116.641845703125	-6.69316101074219	-6.11004114151001	-0.00425158534198999	0.00970941036939621	-0.0143164889886975	-0.00197886489331722
557	116.641845703125	-7.34250974655151	-5.78536653518677	-0.00619963090866804	0.020423661917448	-0.0230826959013939	0.00678734155371785
558	116.641845703125	-7.01783514022827	-5.72043180465698	0.0360080301761627	0.0265924744307995	-0.0250307414680719	-0.00522560812532902
559	114.693801879883	-7.01783514022827	-6.30484533309937	-0.00230353930965066	0.0369820520281792	-0.0201606266200542	0.00354059832170606
560	115.343147277832	-7.99185848236084	-5.52562713623047	-0.00100484199356288	0.029189869761467	0.00191722682211548	-0.00100484199356288
561	116.641845703125	-8.31653213500977	-5.59056186676025	-0.00360223650932312	0.0207483377307653	0.0600339286029339	0.00581331877037883
562	115.992492675781	-7.6671838760376	-5.72043180465698	0.00841071270406246	0.0136055024340749	0.0853585228323936	0.00321592413820326
563	114.693801879883	-6.69316101074219	-5.3957576751709	0.00711201597005129	0.0152288740500808	0.0308132413774729	-0.00555028254166245
564	117.291191101074	-7.34250974655151	-5.20095300674438	-0.00197886489331722	0.0220470335334539	0.0282158460468054	0.0022419011220336
565	115.992492675781	-7.34250974655151	-5.52562713623047	-0.00522560812532902	0.0298392176628113	0.0558131635189056	-0.00555028254166245
566	115.992492675781	-7.01783514022827	-5.52562713623047	0.00613799272105098	0.0278911720961332	0.0626313239336014	0.00159255252219737
567	114.044448852539	-7.01783514022827	-5.6554970741272	-0.0221086721867323	0.025618452578783	-0.0107450718060136	0.00256657530553639
568	112.745750427246	-7.6671838760376	-5.3957576751709	-0.0110697457566857	0.0217223595827818	-0.0604202412068844	0.00191722682211548
569	112.745750427246	-6.69316101074219	-5.46069240570068	0.00159255252219737	0.0236704051494598	-0.0776279792189598	-0.00230353930965066
570	114.693801879883	-7.01783514022827	-5.13601779937744	0.00613799272105098	0.0113327819854021	-0.0350956469774246	0.00646266713738441
571	115.992492675781	-6.69316101074219	-5.20095300674438	0.00354059832170606	-0.00392691092565656	0.0304885655641556	0.00256657530553639
572	117.291191101074	-7.34250974655151	-5.78536653518677	-0.0156151866540313	-0.00717365415766835	0.0314625911414623	-0.000680167751852423
573	115.343147277832	-6.04381227493286	-5.78536653518677	0.0136055024340749	-0.00814767740666866	-0.00425158534198999	0.00483929552137852
574	114.044448852539	-6.04381227493286	-5.52562713623047	0.0210730116814375	-0.00490093370899558	0.00321592413820326	0.000943203864153475
575	115.343147277832	-7.6671838760376	-5.59056186676025	0.0132808275520802	-0.0110697457566857	0.00873538758605719	0.00873538758605719
576	116.641845703125	-7.34250974655151	-5.52562713623047	-0.00684897974133492	-0.00684897974133492	0.00451462110504508	0.00354059832170606
577	115.343147277832	-7.01783514022827	-5.33082246780396	-0.0100957229733467	-0.00522560812532902	0.0022419011220336	0.0022419011220336
578	115.992492675781	-6.69316101074219	-5.98017120361328	0.0132808275520802	-0.0247060675173998	-0.000355493422830477	-0.00295288790948689
579	115.992492675781	-6.3684868812561	-5.9152364730835	-0.00100484199356288	-0.0208099745213985	-0.0399657599627972	-0.00100484199356288
580	115.343147277832	-7.6671838760376	-5.52562713623047	-0.00490093370899558	-0.0169138833880424	-0.0256800893694162	0.00418994715437293
581	114.693801879883	-7.01783514022827	-5.78536653518677	-0.00749832857400179	-0.0256800893694162	-0.00879702530801296	-0.00295288790948689
582	115.992492675781	-8.96588134765625	-5.26588773727417	0.00548864435404539	-0.0357449948787689	0.00970941036939621	0.000293855206109583
583	115.343147277832	-7.6671838760376	-5.98017120361328	-0.00684897974133492	-0.0292515084147453	-0.00814767740666866	-0.00197886489331722
584	114.044448852539	-7.01783514022827	-6.36978054046631	-0.00879702530801296	-0.0156151866540313	-0.023407369852066	-3.08191010844894e-05
585	116.641845703125	-6.69316101074219	-5.59056186676025	-0.00230353930965066	0.000943203864153475	-0.0201606266200542	0.00159255252219737
586	114.693801879883	-7.01783514022827	-5.6554970741272	0.00386527273803949	-0.0107450718060136	-0.0256800893694162	0.00126787810586393
587	114.044448852539	-6.3684868812561	-6.23991060256958	-0.00100484199356288	-0.00295288790948689	-0.0415891297161579	-0.00619963090866804
588	112.745750427246	-5.39446353912354	-6.11004114151001	-0.00295288790948689	0.0123068047687411	-0.0324982516467571	0.000618529506027699
589	114.044448852539	-7.01783514022827	-5.46069240570068	-0.0113944197073579	0.0288651939481497	-0.0260047651827335	0.00386527273803949
590	112.096405029297	-6.04381227493286	-5.72043180465698	-0.00619963090866804	0.0441248863935471	-0.0188619289547205	0.000618529506027699
591	114.693801879883	-6.69316101074219	-5.78536653518677	0.00776136433705688	0.049319677054882	-0.0354203209280968	-0.000355493422830477
592	115.343147277832	-7.34250974655151	-5.72043180465698	0.00711201597005129	0.0489950031042099	-0.0311995539814234	-0.00295288790948689
593	116.641845703125	-7.34250974655151	-5.59056186676025	0.0158782228827477	0.040228795260191	-0.00555028254166245	-0.00165419070981443
594	115.343147277832	-6.3684868812561	-6.36978054046631	-0.0113944197073579	0.0343846566975117	0.0106834331527352	-0.00197886489331722
595	114.044448852539	-5.71913814544678	-5.78536653518677	-0.00132951640989631	0.0197743140161037	0.0337353087961674	0.00321592413820326
596	115.343147277832	-6.04381227493286	-5.9152364730835	-0.0110697457566857	0.00678734155371785	0.0363327041268349	0.00256657530553639
597	114.693801879883	-6.04381227493286	-6.17497587203979	-0.0133424662053585	-0.0237320438027382	0.0486703291535378	-0.000680167751852423
598	116.641845703125	-7.34250974655151	-5.98017120361328	-0.000355493422830477	-0.0425631552934647	0.0447742342948914	0.00256657530553639
599	116.641845703125	-7.6671838760376	-5.52562713623047	0.0132808275520802	-0.0688617751002312	0.0580858811736107	-0.00360223650932312
600	114.044448852539	-6.69316101074219	-5.46069240570068	-0.00587495695799589	-0.0617189407348633	0.120423346757889	0.00159255252219737
601	117.940544128418	-8.64120674133301	-5.46069240570068	-0.00197886489331722	-0.0386670641601086	0.164903730154037	-0.00360223650932312
602	114.693801879883	-7.6671838760376	-5.46069240570068	-3.08191010844894e-05	-0.0510046854615211	0.0918520092964172	-0.00100484199356288
603	117.940544128418	-8.64120674133301	-5.59056186676025	0.00516396993771195	-0.0331475995481014	0.0252937767654657	0.0022419011220336
604	116.641845703125	-7.6671838760376	-5.72043180465698	-0.0026282137259841	-0.00879702530801296	-0.0136671401560307	-0.00522560812532902
605	114.693801879883	-6.3684868812561	-5.59056186676025	0.00548864435404539	0.0106834331527352	-0.0516540370881557	-0.00749832857400179
606	114.044448852539	-6.04381227493286	-5.52562713623047	0.00191722682211548	0.00743668992072344	-0.0760046094655991	-3.08191010844894e-05
607	116.641845703125	-6.69316101074219	-5.26588773727417	-0.00684897974133492	-0.00230353930965066	-0.0587968714535236	0.00126787810586393
608	114.693801879883	-7.6671838760376	-5.26588773727417	-0.00912170019000769	-0.000680167751852423	-0.0549007803201675	-0.00684897974133492
609	113.39510345459	-7.01783514022827	-5.52562713623047	-0.0100957229733467	-0.000680167751852423	-0.0311995539814234	-0.000680167751852423
610	115.992492675781	-7.34250974655151	-5.59056186676025	0.000293855206109583	-3.08191010844894e-05	-0.023407369852066	-0.00295288790948689
611	114.693801879883	-6.69316101074219	-5.6554970741272	0.000943203864153475	-0.00100484199356288	-0.0139918150380254	-0.00652430532500148
612	115.343147277832	-6.69316101074219	-5.78536653518677	-0.00555028254166245	-0.00100484199356288	-0.00555028254166245	-0.00619963090866804
613	115.343147277832	-6.3684868812561	-5.6554970741272	0.0158782228827477	0.000293855206109583	0.0343846566975117	-0.00522560812532902
614	115.992492675781	-7.34250974655151	-5.85030126571655	-0.00814767740666866	0.00678734155371785	0.103864960372448	0.00126787810586393
615	116.641845703125	-7.34250974655151	-6.30484533309937	0.000943203864153475	0.013930176384747	0.14737132191658	0.00808603875339031
616	115.992492675781	-7.01783514022827	-5.85030126571655	-0.0136671401560307	0.0142548503354192	0.0746442750096321	0.00191722682211548
617	116.641845703125	-6.69316101074219	-6.23991060256958	0.0106834331527352	0.0285405199974775	0.00613799272105098	0.000618529506027699
618	115.992492675781	-6.3684868812561	-6.17497587203979	-0.00555028254166245	0.0347093306481838	-0.0711344927549362	0.00418994715437293
619	115.992492675781	-6.3684868812561	-6.04510593414307	-0.00717365415766835	0.036657378077507	-0.151978403329849	-0.000680167751852423
620	116.641845703125	-7.34250974655151	-5.72043180465698	0.00256657530553639	0.0376313999295235	-0.188341930508614	0.00159255252219737
621	114.693801879883	-8.64120674133301	-5.78536653518677	-0.00392691092565656	0.0298392176628113	-0.166913419961929	0.00159255252219737
622	115.992492675781	-8.64120674133301	-6.43471527099609	0.00743668992072344	0.011982130818069	-0.128601849079132	0.00321592413820326
623	114.044448852539	-7.6671838760376	-5.78536653518677	0.00711201597005129	0.0126314787194133	-0.0893162563443184	-3.08191010844894e-05
624	115.992492675781	-7.34250974655151	-5.46069240570068	-3.08191010844894e-05	0.00418994715437293	-0.0402904339134693	-0.000355493422830477
625	115.992492675781	-7.34250974655151	-5.59056186676025	0.0210730116814375	0.00938473641872406	-0.000680167751852423	0.000618529506027699
626	117.291191101074	-7.01783514022827	-5.33082246780396	-0.0126931173726916	-0.00457625929266214	0.00256657530553639	-0.00295288790948689
627	114.693801879883	-6.69316101074219	-5.26588773727417	-0.0169138833880424	-0.0221086721867323	0.0249691028147936	-0.000680167751852423
628	113.39510345459	-7.34250974655151	-5.6554970741272	-0.0243813935667276	-0.0195112787187099	0.0532157681882381	-0.00230353930965066
629	111.447052001953	-5.71913814544678	-5.85030126571655	0.00711201597005129	-0.0286021586507559	0.0778910145163536	-0.000355493422830477
630	111.447052001953	-6.04381227493286	-5.59056186676025	-3.08191010844894e-05	-0.032173577696085	0.124319441616535	0.000618529506027699
631	114.693801879883	-6.69316101074219	-5.72043180465698	0.00613799272105098	-0.0217839982360601	0.176916673779488	-0.00457625929266214
632	117.291191101074	-7.01783514022827	-5.26588773727417	0.0168522447347641	-0.0201606266200542	0.122696071863174	0.00126787810586393
633	116.641845703125	-7.34250974655151	-5.26588773727417	0.000943203864153475	-0.00944637414067984	0.104838982224464	-0.00360223650932312
634	114.693801879883	-6.04381227493286	-5.59056186676025	0.013930176384747	-0.00197886489331722	0.0577612072229385	0.00289124972186983
635	116.641845703125	-6.04381227493286	-5.98017120361328	-0.00522560812532902	-0.00230353930965066	-0.00814767740666866	0.00289124972186983
636	114.693801879883	-6.04381227493286	-6.17497587203979	0.000618529506027699	-0.0100957229733467	-0.0441865250468254	0.00354059832170606
637	114.693801879883	-6.3684868812561	-5.9152364730835	0.0022419011220336	-0.0169138833880424	-0.0753552615642548	0.00159255252219737
638	114.693801879883	-5.71913814544678	-5.78536653518677	-0.00749832857400179	-0.0188619289547205	-0.0704851448535919	-0.00425158534198999
639	115.343147277832	-7.6671838760376	-5.26588773727417	0.00516396993771195	-0.00425158534198999	-0.0464592464268208	0.00191722682211548
640	114.693801879883	-6.69316101074219	-5.52562713623047	-0.00230353930965066	0.0123068047687411	-0.00652430532500148	-0.00165419070981443
641	114.044448852539	-6.69316101074219	-5.85030126571655	-0.00230353930965066	0.0230210572481155	0.000943203864153475	-0.00392691092565656
642	115.992492675781	-8.31653213500977	-5.6554970741272	0.00776136433705688	0.013930176384747	-0.0152905117720366	-0.00100484199356288
643	115.343147277832	-7.99185848236084	-5.46069240570068	-0.00717365415766835	0.0116574559360743	-0.00457625929266214	0.000293855206109583
644	115.343147277832	-7.34250974655151	-5.59056186676025	0.00808603875339031	0.0155535480007529	0.00289124972186983	0.00159255252219737
645	115.343147277832	-6.04381227493286	-5.6554970741272	-0.00295288790948689	0.01847561635077	0.00516396993771195	-0.00132951640989631
646	114.693801879883	-6.69316101074219	-5.9152364730835	-0.00392691092565656	0.0220470335334539	0.0022419011220336	0.000943203864153475
647	114.693801879883	-6.3684868812561	-6.43471527099609	-0.00652430532500148	0.0158782228827477	-0.000355493422830477	-0.00782300252467394
648	114.044448852539	-6.04381227493286	-5.85030126571655	-0.000355493422830477	-3.08191010844894e-05	0.00386527273803949	-0.00197886489331722
649	114.693801879883	-7.34250974655151	-5.52562713623047	-0.00360223650932312	-0.00132951640989631	-0.000680167751852423	0.000943203864153475
650	114.044448852539	-6.3684868812561	-5.78536653518677	-0.0139918150380254	0.000618529506027699	-0.00165419070981443	-0.00392691092565656
651	115.343147277832	-7.34250974655151	-5.33082246780396	-0.00100484199356288	-0.00490093370899558	-0.00587495695799589	-0.00360223650932312
652	113.39510345459	-6.04381227493286	-5.52562713623047	0.00354059832170606	-0.00782300252467394	0.00451462110504508	-0.00749832857400179
653	117.291191101074	-7.6671838760376	-5.52562713623047	-0.0159398596733809	-0.00457625929266214	-0.00392691092565656	-0.000355493422830477
654	116.641845703125	-7.01783514022827	-5.6554970741272	0.020423661917448	-0.00652430532500148	0.00289124972186983	-0.00490093370899558
655	114.693801879883	-7.34250974655151	-5.78536653518677	-0.0172385573387146	0.00321592413820326	0.00386527273803949	-0.00295288790948689
656	116.641845703125	-7.34250974655151	-5.9152364730835	0.00354059832170606	-0.00619963090866804	0.00256657530553639	-0.00749832857400179
657	115.992492675781	-7.01783514022827	-5.59056186676025	0.0158782228827477	-0.00360223650932312	0.000943203864153475	-0.00457625929266214
658	117.291191101074	-7.34250974655151	-5.52562713623047	-0.0130177913233638	-0.00132951640989631	0.00256657530553639	0.00841071270406246
659	114.044448852539	-6.3684868812561	-5.9152364730835	0.0285405199974775	0.0158782228827477	0.00970941036939621	0.00159255252219737
660	117.291191101074	-7.34250974655151	-5.33082246780396	-0.00652430532500148	0.00159255252219737	0.00678734155371785	0.00126787810586393
661	116.641845703125	-6.69316101074219	-5.33082246780396	-3.08191010844894e-05	0.000293855206109583	-0.00782300252467394	0.00159255252219737
662	115.992492675781	-6.3684868812561	-5.52562713623047	-0.00392691092565656	-0.0026282137259841	-0.0224333461374044	0.0022419011220336
663	115.343147277832	-7.01783514022827	-5.33082246780396	0.00256657530553639	-0.0172385573387146	-0.0100957229733467	-0.00392691092565656
664	115.992492675781	-8.64120674133301	-4.87627840042114	-0.00230353930965066	-0.0237320438027382	0.0113327819854021	0.00418994715437293
665	115.992492675781	-8.64120674133301	-5.52562713623047	0.0123068047687411	-0.00100484199356288	0.0278911720961332	0.000943203864153475
666	115.343147277832	-7.99185848236084	-5.72043180465698	0.0106834331527352	-0.00619963090866804	0.013930176384747	0.00646266713738441
667	117.291191101074	-7.34250974655151	-5.3957576751709	0.0162028968334198	-0.00295288790948689	0.00548864435404539	0.0022419011220336
668	115.992492675781	-7.6671838760376	-5.59056186676025	0.00386527273803949	-0.00197886489331722	-0.00847235135734081	0.000293855206109583
669	115.343147277832	-6.3684868812561	-5.72043180465698	-0.0133424662053585	-0.0026282137259841	-0.0026282137259841	0.00256657530553639
670	114.044448852539	-6.69316101074219	-5.33082246780396	0.000943203864153475	-0.0026282137259841	0.0853585228323936	0.000618529506027699
671	112.096405029297	-6.04381227493286	-5.3957576751709	0.00581331877037883	-0.0169138833880424	0.138929784297943	0.00516396993771195
672	114.044448852539	-7.34250974655151	-5.72043180465698	0.0171769186854362	-0.0182125810533762	0.0821117833256721	0.00711201597005129
673	112.745750427246	-6.3684868812561	-5.9152364730835	0.00354059832170606	-0.0130177913233638	0.0399041213095188	0.00581331877037883
674	115.343147277832	-6.69316101074219	-6.04510593414307	-0.00295288790948689	-0.0188619289547205	0.00159255252219737	-3.08191010844894e-05
675	116.641845703125	-7.01783514022827	-6.11004114151001	0.0178262684494257	-0.0146411629393697	-0.0237320438027382	-0.000680167751852423
676	117.940544128418	-7.6671838760376	-6.04510593414307	0.01100810803473	-0.00619963090866804	-0.0409397818148136	-0.00555028254166245
677	115.992492675781	-6.69316101074219	-5.9152364730835	-0.000355493422830477	-0.00749832857400179	-0.0571734979748726	-0.00360223650932312
678	115.992492675781	-6.3684868812561	-6.49965000152588	0.0149041991680861	0.0113327819854021	-0.0425631552934647	0.00159255252219737
679	115.343147277832	-6.04381227493286	-6.75938940048218	-0.0156151866540313	0.0113327819854021	-0.0286021586507559	-0.00652430532500148
680	115.343147277832	-6.3684868812561	-6.17497587203979	0.000943203864153475	0.0360080301761627	-0.00749832857400179	0.00873538758605719
681	115.343147277832	-6.69316101074219	-5.85030126571655	-0.00197886489331722	0.0486703291535378	-0.0217839982360601	0.00256657530553639
682	115.992492675781	-7.34250974655151	-5.26588773727417	0.00483929552137852	0.047696303576231	-0.0532774068415165	-0.00717365415766835
683	117.291191101074	-7.01783514022827	-5.52562713623047	-0.00230353930965066	0.0512677207589149	-0.0545761026442051	0.00256657530553639
684	114.693801879883	-7.01783514022827	-5.72043180465698	0.00354059832170606	0.0343846566975117	-0.0552254542708397	0.00126787810586393
685	115.992492675781	-7.6671838760376	-5.85030126571655	-0.00132951640989631	0.0373067259788513	-0.0363943427801132	-0.00132951640989631
686	114.693801879883	-7.34250974655151	-5.85030126571655	-0.00100484199356288	0.0168522447347641	-0.0704851448535919	0.00354059832170606
687	115.343147277832	-7.6671838760376	-5.46069240570068	0.00646266713738441	0.0126314787194133	-0.0610695891082287	-0.00327756232582033
688	114.044448852539	-6.69316101074219	-5.6554970741272	-0.00100484199356288	0.00191722682211548	-0.021459324285388	-0.00425158534198999
689	115.992492675781	-7.6671838760376	-5.20095300674438	0.0113327819854021	-0.0182125810533762	0.0551638156175613	-0.00392691092565656
690	114.693801879883	-6.3684868812561	-5.46069240570068	0.0200989879667759	-0.0221086721867323	0.0668520927429199	-0.0026282137259841
691	115.992492675781	-6.3684868812561	-5.85030126571655	0.0207483377307653	-0.0500306636095047	0.0535404421389103	0.0022419011220336
692	112.745750427246	-6.69316101074219	-5.6554970741272	0.00256657530553639	-0.0532774068415165	0.0226963832974434	0.00191722682211548
693	113.39510345459	-7.34250974655151	-5.33082246780396	-0.00425158534198999	-0.0500306636095047	-0.00555028254166245	-0.00392691092565656
694	113.39510345459	-6.3684868812561	-5.6554970741272	0.00483929552137852	-0.0600955672562122	-0.0367190167307854	0.00841071270406246
695	114.044448852539	-5.71913814544678	-5.72043180465698	-0.0162645354866982	-0.0399657599627972	-0.0334722734987736	-3.08191010844894e-05
696	114.693801879883	-6.3684868812561	-5.20095300674438	0.01100810803473	-0.0185372550040483	-0.0318489037454128	-0.00100484199356288
697	115.343147277832	-6.04381227493286	-5.6554970741272	0.00321592413820326	0.01100810803473	-0.0243813935667276	-0.017887907102704
698	115.992492675781	-7.34250974655151	-5.6554970741272	-0.00197886489331722	0.029189869761467	-0.00977104809135199	-0.000680167751852423
699	116.641845703125	-7.6671838760376	-5.85030126571655	-0.000680167751852423	0.0522417463362217	0.0269171483814716	-0.00132951640989631
700	115.992492675781	-6.69316101074219	-6.04510593414307	0.00159255252219737	0.0697741582989693	0.0658780634403229	0.00256657530553639
701	117.291191101074	-7.99185848236084	-5.78536653518677	-0.0026282137259841	0.0629559978842735	0.0580858811736107	-0.00652430532500148
702	114.693801879883	-6.69316101074219	-5.52562713623047	-0.00977104809135199	0.0545144639909267	0.0217223595827818	-0.00847235135734081
703	117.291191101074	-7.6671838760376	-5.52562713623047	0.00581331877037883	0.0275664981454611	-0.00392691092565656	-0.00587495695799589
704	115.992492675781	-6.69316101074219	-5.6554970741272	0.00678734155371785	0.0155535480007529	-0.0260047651827335	-3.08191010844894e-05
705	116.641845703125	-7.99185848236084	-5.78536653518677	-0.00132951640989631	0.0106834331527352	-0.0363943427801132	-0.00165419070981443
706	115.992492675781	-7.99185848236084	-6.30484533309937	0.0142548503354192	0.00808603875339031	-0.0458098985254765	-0.00425158534198999
707	115.992492675781	-8.64120674133301	-5.3957576751709	-0.0104203969240189	-0.00490093370899558	-0.0415891297161579	0.000943203864153475
708	116.641845703125	-8.31653213500977	-5.85030126571655	0.0249691028147936	-0.0266541130840778	-0.0286021586507559	-0.00490093370899558
709	114.693801879883	-6.69316101074219	-6.11004114151001	0.00743668992072344	-0.00165419070981443	-0.0406151078641415	0.0100340843200684
710	117.940544128418	-7.6671838760376	-6.11004114151001	-0.0172385573387146	-0.0172385573387146	-0.0480826161801815	0.00386527273803949
711	114.693801879883	-6.69316101074219	-6.17497587203979	0.00776136433705688	-0.0113944197073579	-0.0458098985254765	0.000943203864153475
712	114.044448852539	-6.3684868812561	-6.23991060256958	0.0022419011220336	-0.00977104809135199	-0.0438618510961533	-0.00684897974133492
713	112.096405029297	-6.04381227493286	-5.72043180465698	0.00678734155371785	-0.0159398596733809	-0.0240567177534103	-0.00425158534198999
714	114.693801879883	-7.34250974655151	-5.33082246780396	-0.00847235135734081	-0.0201606266200542	-0.0146411629393697	0.00678734155371785
715	115.992492675781	-7.34250974655151	-5.33082246780396	-0.00652430532500148	-0.0113944197073579	0.0217223595827818	0.00191722682211548
716	115.992492675781	-7.6671838760376	-5.6554970741272	-0.000355493422830477	-0.0136671401560307	0.0532157681882381	-0.000355493422830477
717	117.291191101074	-7.34250974655151	-5.6554970741272	-0.00490093370899558	-0.0152905117720366	0.0350340083241463	0.000618529506027699
718	116.641845703125	-7.34250974655151	-5.59056186676025	0.0022419011220336	0.00321592413820326	0.036657378077507	-0.00100484199356288
719	115.343147277832	-6.69316101074219	-5.85030126571655	-0.0113944197073579	-0.0162645354866982	0.0353586822748184	0.00613799272105098
720	116.641845703125	-7.01783514022827	-5.52562713623047	-0.00327756232582033	-0.0126931173726916	0.0295145437121391	-0.00132951640989631
721	115.992492675781	-6.69316101074219	-5.46069240570068	0.00354059832170606	-0.00977104809135199	0.0447742342948914	0.00711201597005129
722	117.291191101074	-7.01783514022827	-5.85030126571655	-0.00782300252467394	-0.0110697457566857	-0.0107450718060136	-0.00522560812532902
723	115.343147277832	-6.69316101074219	-5.46069240570068	0.00386527273803949	0.0213976856321096	-0.0555501282215118	0.000943203864153475
724	114.693801879883	-6.69316101074219	-5.33082246780396	0.00646266713738441	-0.0308748781681061	-0.0532774068415165	0.00418994715437293
725	116.641845703125	-7.6671838760376	-5.26588773727417	0.00613799272105098	0.00581331877037883	-0.0263294391334057	0.0022419011220336
726	117.291191101074	-8.31653213500977	-5.20095300674438	-0.00619963090866804	0.00354059832170606	-0.00425158534198999	0.00418994715437293
727	115.992492675781	-7.99185848236084	-5.33082246780396	0.00159255252219737	0.00159255252219737	0.00970941036939621	0.00711201597005129
728	115.992492675781	-7.6671838760376	-5.72043180465698	-0.00132951640989631	0.00711201597005129	-0.0107450718060136	-0.000680167751852423
729	115.343147277832	-6.69316101074219	-5.98017120361328	0.00289124972186983	0.01847561635077	-0.0253554154187441	-0.00197886489331722
730	114.693801879883	-6.3684868812561	-5.6554970741272	-0.00749832857400179	0.0230210572481155	-0.00425158534198999	0.00646266713738441
731	114.693801879883	-6.04381227493286	-5.85030126571655	0.00613799272105098	0.0434755384922028	0.0584105588495731	-0.00457625929266214
732	115.992492675781	-7.99185848236084	-5.13601779937744	0.00613799272105098	0.0577612072229385	0.0798390582203865	-0.000355493422830477
733	115.992492675781	-6.69316101074219	-5.52562713623047	0.0275664981454611	0.0545144639909267	0.029189869761467	-0.000680167751852423
734	112.096405029297	-6.3684868812561	-5.59056186676025	0.00873538758605719	0.0574365332722664	-0.0383423902094364	0.00483929552137852
735	113.39510345459	-7.01783514022827	-5.9152364730835	-0.00392691092565656	0.0447742342948914	-0.0799007043242455	0.00321592413820326
736	112.745750427246	-6.04381227493286	-5.52562713623047	0.000618529506027699	0.0278911720961332	-0.10295257717371	0.00321592413820326
737	114.044448852539	-6.69316101074219	-5.78536653518677	0.0165275707840919	-0.00327756232582033	-0.133796632289886	-0.00132951640989631
738	114.693801879883	-6.04381227493286	-6.30484533309937	-0.00587495695799589	-0.0123684434220195	-0.124056406319141	-0.000680167751852423
739	116.641845703125	-7.34250974655151	-5.85030126571655	0.00386527273803949	-0.0253554154187441	-0.072757862508297	0.00743668992072344
740	114.044448852539	-5.71913814544678	-6.17497587203979	-0.00490093370899558	-0.0240567177534103	-0.0282774847000837	-0.000355493422830477
741	116.641845703125	-7.01783514022827	-6.56458520889282	-0.00457625929266214	-0.0318489037454128	-0.0104203969240189	0.00938473641872406
742	115.343147277832	-6.3684868812561	-5.98017120361328	-0.00425158534198999	-0.0422384813427925	0.0103587592020631	-0.00457625929266214
743	116.641845703125	-7.6671838760376	-5.9152364730835	-0.00295288790948689	-0.0337969474494457	0.134384348988533	0.00548864435404539
744	116.641845703125	-6.3684868812561	-5.78536653518677	0.011982130818069	-0.00912170019000769	0.233734682202339	0.00256657530553639
745	114.693801879883	-6.3684868812561	-5.6554970741272	0.0158782228827477	0.0142548503354192	0.152890786528587	-3.08191010844894e-05
746	114.693801879883	-6.3684868812561	-5.98017120361328	-0.00652430532500148	0.00159255252219737	0.0616573020815849	0.00483929552137852
747	114.693801879883	-6.3684868812561	-5.85030126571655	-0.00717365415766835	0.00354059832170606	-0.0266541130840778	0.00159255252219737
748	117.291191101074	-8.64120674133301	-5.6554970741272	0.00548864435404539	0.0100340843200684	-0.100030511617661	-0.00749832857400179
749	116.641845703125	-8.31653213500977	-5.6554970741272	0.0136055024340749	0.0152288740500808	-0.150030359625816	0.00354059832170606
750	114.693801879883	-7.6671838760376	-5.78536653518677	-0.00522560812532902	0.00321592413820326	-0.156523838639259	0.00126787810586393
751	116.641845703125	-8.31653213500977	-5.20095300674438	-0.017887907102704	0.0145795252174139	-0.110095411539078	-0.00132951640989631
752	114.044448852539	-6.3684868812561	-4.94121360778809	0.0136055024340749	0.0191249661147594	-0.0500306636095047	-0.00360223650932312
753	116.641845703125	-7.34250974655151	-5.52562713623047	-0.0165892094373703	0.00906006153672934	-0.0026282137259841	-0.00619963090866804
754	115.343147277832	-7.34250974655151	-5.98017120361328	-0.0165892094373703	0.0142548503354192	0.00386527273803949	0.00126787810586393
755	114.044448852539	-6.3684868812561	-5.6554970741272	-0.00749832857400179	0.0158782228827477	0.00613799272105098	0.00678734155371785
756	112.096405029297	-5.71913814544678	-5.6554970741272	-0.0182125810533762	0.0155535480007529	0.00906006153672934	0.00678734155371785
757	113.39510345459	-6.04381227493286	-5.59056186676025	0.00191722682211548	-0.00327756232582033	-0.00944637414067984	-0.00295288790948689
758	115.343147277832	-7.01783514022827	-5.52562713623047	0.0210730116814375	-0.0201606266200542	-0.0126931173726916	-0.0104203969240189
759	116.641845703125	-7.6671838760376	-5.33082246780396	0.00126787810586393	-0.0198359526693821	-0.00522560812532902	0.00548864435404539
760	117.291191101074	-7.01783514022827	-5.72043180465698	0.00548864435404539	-0.0237320438027382	-0.00652430532500148	0.000618529506027699
761	116.641845703125	-7.6671838760376	-5.72043180465698	-0.00555028254166245	-0.0156151866540313	0.0106834331527352	0.00711201597005129
762	115.992492675781	-6.3684868812561	-6.11004114151001	-0.00555028254166245	-0.0169138833880424	-0.00652430532500148	0.00581331877037883
763	114.693801879883	-5.71913814544678	-5.98017120361328	0.00321592413820326	-0.0302255302667618	-0.017887907102704	-0.00230353930965066
764	117.940544128418	-7.34250974655151	-5.59056186676025	0.00354059832170606	-0.0299008563160896	-0.0107450718060136	0.00483929552137852
765	117.291191101074	-7.01783514022827	-5.13601779937744	0.00776136433705688	-0.0156151866540313	0.00159255252219737	-0.00100484199356288
766	116.641845703125	-7.6671838760376	-5.46069240570068	0.00711201597005129	0.000293855206109583	0.0106834331527352	0.00516396993771195
767	116.641845703125	-7.6671838760376	-5.6554970741272	-0.00230353930965066	0.00548864435404539	0.00841071270406246	-0.00555028254166245
768	114.693801879883	-7.34250974655151	-5.98017120361328	0.0113327819854021	0.00516396993771195	0.0262678004801273	-0.00165419070981443
769	114.693801879883	-7.34250974655151	-6.23991060256958	-0.0026282137259841	0.0136055024340749	0.0700988322496414	0.00159255252219737
770	116.641845703125	-8.64120674133301	-6.04510593414307	0.000293855206109583	0.00321592413820326	0.12951423227787	-0.00749832857400179
771	117.291191101074	-8.64120674133301	-5.72043180465698	0.0113327819854021	-0.00360223650932312	0.121722050011158	-0.00197886489331722
772	116.641845703125	-6.69316101074219	-5.6554970741272	0.00678734155371785	-0.00490093370899558	0.098670169711113	-0.00522560812532902
773	114.693801879883	-6.69316101074219	-6.30484533309937	-0.00912170019000769	-0.0211346503347158	0.0489950031042099	-0.0113944197073579
774	115.992492675781	-7.34250974655151	-6.17497587203979	0.0022419011220336	-0.021459324285388	0.00159255252219737	-0.000680167751852423
775	115.992492675781	-7.34250974655151	-5.59056186676025	-0.00392691092565656	-0.0363943427801132	-0.0286021586507559	-0.00132951640989631
776	114.693801879883	-7.34250974655151	-5.98017120361328	0.00159255252219737	-0.0409397818148136	-0.0227580219507217	-0.00457625929266214
777	113.39510345459	-7.6671838760376	-5.78536653518677	-0.0110697457566857	-0.03444629535079	-0.0448358729481697	0.000943203864153475
778	115.343147277832	-7.6671838760376	-5.26588773727417	-0.00847235135734081	-0.02697878703475	-0.0526280589401722	-0.000355493422830477
779	114.044448852539	-6.3684868812561	-5.9152364730835	-0.00392691092565656	-0.00782300252467394	-0.039641086012125	0.00483929552137852
780	117.291191101074	-7.01783514022827	-5.59056186676025	0.0022419011220336	-3.08191010844894e-05	-0.0493813157081604	0.00906006153672934
781	115.343147277832	-6.04381227493286	-5.72043180465698	-0.00425158534198999	-0.0120437685400248	-0.0539267547428608	0.00548864435404539
782	117.291191101074	-7.34250974655151	-5.6554970741272	-0.00392691092565656	-0.00652430532500148	-0.0561994761228561	0.00743668992072344
783	115.343147277832	-6.04381227493286	-5.85030126571655	0.00451462110504508	0.012956153601408	-0.0308748781681061	0.000618529506027699
784	115.343147277832	-6.69316101074219	-5.52562713623047	0.00516396993771195	0.0171769186854362	-0.0195112787187099	-0.000680167751852423
785	114.693801879883	-7.34250974655151	-5.85030126571655	0.0171769186854362	0.0155535480007529	-0.0113944197073579	-0.00295288790948689
786	114.044448852539	-7.34250974655151	-5.72043180465698	-0.0211346503347158	0.0213976856321096	-0.00555028254166245	-0.00392691092565656
787	115.343147277832	-6.69316101074219	-5.72043180465698	0.00191722682211548	0.0116574559360743	0.000943203864153475	-0.00684897974133492
788	115.343147277832	-6.3684868812561	-5.6554970741272	-0.000355493422830477	0.0165275707840919	0.0149041991680861	-0.00522560812532902
789	116.641845703125	-7.99185848236084	-5.6554970741272	0.00159255252219737	0.0347093306481838	0.0113327819854021	0.00548864435404539
790	115.343147277832	-7.01783514022827	-5.46069240570068	0.0136055024340749	0.0269171483814716	-0.00197886489331722	0.00483929552137852
791	115.343147277832	-7.99185848236084	-5.72043180465698	0.00483929552137852	0.0197743140161037	-0.0182125810533762	0.0022419011220336
792	116.641845703125	-8.31653213500977	-5.33082246780396	0.00678734155371785	0.0132808275520802	-0.0182125810533762	0.00159255252219737
793	116.641845703125	-7.01783514022827	-5.6554970741272	-0.00165419070981443	0.0113327819854021	-0.0172385573387146	-0.000355493422830477
794	115.343147277832	-6.3684868812561	-5.46069240570068	-0.00490093370899558	0.0233457311987877	-0.00684897974133492	-0.00100484199356288
795	114.693801879883	-6.3684868812561	-5.59056186676025	-0.0123684434220195	0.0239950809627771	0.000293855206109583	-0.000355493422830477
796	114.044448852539	-7.34250974655151	-5.33082246780396	-0.00619963090866804	0.0175015944987535	0.0438002124428749	0.00289124972186983
797	112.745750427246	-6.3684868812561	-5.72043180465698	-0.0217839982360601	0.0126314787194133	0.0499690249562263	0.00159255252219737
798	113.39510345459	-6.69316101074219	-6.36978054046631	-0.0123684434220195	0.0126314787194133	0.0236704051494598	0.0022419011220336
799	114.693801879883	-6.3684868812561	-6.43471527099609	0.00548864435404539	0.00516396993771195	0.0223717093467712	0.0106834331527352
800	113.39510345459	-6.3684868812561	-6.17497587203979	-0.0123684434220195	0.0171769186854362	-0.00944637414067984	0.0022419011220336
801	116.641845703125	-7.01783514022827	-6.17497587203979	-0.00100484199356288	0.00451462110504508	-0.017887907102704	0.00451462110504508
802	114.693801879883	-6.3684868812561	-6.11004114151001	0.00191722682211548	-0.00197886489331722	-0.028926832601428	0.0022419011220336
803	117.291191101074	-7.34250974655151	-5.78536653518677	0.00256657530553639	-0.00879702530801296	-0.0574981719255447	-0.00165419070981443
804	115.992492675781	-7.34250974655151	-5.85030126571655	-0.000680167751852423	-0.00100484199356288	-0.0613942667841911	0.00808603875339031
805	117.291191101074	-6.3684868812561	-6.17497587203979	0.00906006153672934	0.00159255252219737	-0.0649656802415848	0.00646266713738441
806	114.693801879883	-6.04381227493286	-6.11004114151001	-0.0120437685400248	0.00678734155371785	-0.0383423902094364	0.00938473641872406
807	117.291191101074	-7.34250974655151	-5.9152364730835	0.0243197549134493	-0.00197886489331722	0.00256657530553639	-3.08191010844894e-05
808	116.641845703125	-7.6671838760376	-5.9152364730835	-0.00587495695799589	-0.00749832857400179	0.0574365332722664	-0.0026282137259841
809	114.693801879883	-7.01783514022827	-5.26588773727417	0.000293855206109583	-0.0110697457566857	0.0902286395430565	0.00678734155371785
810	115.343147277832	-7.01783514022827	-5.78536653518677	0.0158782228827477	-0.0247060675173998	0.0717222020030022	0.000943203864153475
811	117.291191101074	-8.64120674133301	-5.6554970741272	-0.000680167751852423	-0.0221086721867323	0.0681507885456085	-0.00555028254166245
812	115.992492675781	-7.99185848236084	-5.85030126571655	-0.00619963090866804	-0.0188619289547205	0.020423661917448	-0.00165419070981443
813	117.291191101074	-8.31653213500977	-5.59056186676025	0.0246444288641214	-0.0201606266200542	-0.0243813935667276	-0.00100484199356288
814	116.641845703125	-7.01783514022827	-5.72043180465698	0.00711201597005129	-0.000355493422830477	-0.0471085943281651	0.00191722682211548
815	114.693801879883	-6.04381227493286	-5.59056186676025	0.00418994715437293	0.00483929552137852	-0.0587968714535236	-0.00197886489331722
816	114.693801879883	-6.3684868812561	-5.07108306884766	-0.00555028254166245	-0.00100484199356288	-0.0428878292441368	0.00581331877037883
817	114.044448852539	-6.04381227493286	-5.59056186676025	0.000293855206109583	-0.0256800893694162	-0.00717365415766835	-0.00360223650932312
818	112.745750427246	-6.3684868812561	-5.59056186676025	-0.00165419070981443	-0.00327756232582033	0.0337353087961674	-0.00360223650932312
819	114.044448852539	-7.34250974655151	-5.3957576751709	0.00354059832170606	-0.00944637414067984	0.110033772885799	0.00386527273803949
820	114.044448852539	-7.6671838760376	-5.52562713623047	0.00776136433705688	0.00581331877037883	0.120423346757889	0.000293855206109583
821	114.044448852539	-7.34250974655151	-5.46069240570068	-0.00944637414067984	0.00483929552137852	0.0470469556748867	-0.000355493422830477
822	116.641845703125	-7.34250974655151	-5.52562713623047	0.00159255252219737	0.0152288740500808	-0.00457625929266214	-3.08191010844894e-05
823	115.992492675781	-6.04381227493286	-5.98017120361328	0.00873538758605719	0.0113327819854021	-0.0808747261762619	-0.00392691092565656
824	115.343147277832	-5.71913814544678	-5.59056186676025	-0.00912170019000769	0.0113327819854021	-0.0941863730549812	0.00354059832170606
825	116.641845703125	-7.34250974655151	-5.72043180465698	0.0100340843200684	0.0106834331527352	-0.0915889739990234	-0.000680167751852423
826	115.343147277832	-7.01783514022827	-5.9152364730835	0.000618529506027699	0.0165275707840919	-0.0850954875349998	-0.00717365415766835
827	115.343147277832	-6.04381227493286	-5.78536653518677	-0.0104203969240189	0.00711201597005129	-0.03444629535079	-0.00327756232582033
828	115.343147277832	-6.69316101074219	-6.11004114151001	0.0126314787194133	0.0022419011220336	-0.0204853005707264	0.000943203864153475
829	117.291191101074	-7.01783514022827	-6.23991060256958	0.0103587592020631	0.00548864435404539	0.000943203864153475	0.00451462110504508
830	118.589889526367	-7.6671838760376	-5.6554970741272	0.0123068047687411	-0.00490093370899558	0.0574365332722664	-0.00295288790948689
831	115.992492675781	-7.34250974655151	-5.72043180465698	-0.0152905117720366	0.00191722682211548	0.0938000604510307	-0.00522560812532902
832	115.992492675781	-7.99185848236084	-5.59056186676025	0.0142548503354192	-0.00392691092565656	0.0580858811736107	-0.00782300252467394
833	114.693801879883	-7.6671838760376	-5.72043180465698	-0.00814767740666866	-0.021459324285388	0.0399041213095188	-0.00555028254166245
834	116.641845703125	-8.96588134765625	-5.72043180465698	0.0149041991680861	-0.0149658378213644	0.0142548503354192	0.00418994715437293
835	116.641845703125	-8.64120674133301	-5.78536653518677	0.00126787810586393	-0.00425158534198999	-0.0130177913233638	0.000618529506027699
836	116.641845703125	-7.6671838760376	-6.36978054046631	0.00581331877037883	0.0145795252174139	-0.0126931173726916	0.000943203864153475
837	117.291191101074	-7.34250974655151	-6.11004114151001	0.011982130818069	0.011982130818069	0.0181509424000978	-0.00587495695799589
838	115.992492675781	-7.01783514022827	-5.6554970741272	0.00613799272105098	0.00906006153672934	0.0282158460468054	-0.00555028254166245
839	115.343147277832	-6.3684868812561	-5.6554970741272	0.00418994715437293	0.000943203864153475	0.011982130818069	0.000293855206109583
840	113.39510345459	-6.3684868812561	-6.04510593414307	-0.0104203969240189	0.00386527273803949	-0.0152905117720366	0.00451462110504508
841	112.745750427246	-6.69316101074219	-5.9152364730835	-0.0211346503347158	0.00418994715437293	-0.0532774068415165	0.00808603875339031
842	113.39510345459	-6.69316101074219	-5.78536653518677	-0.0110697457566857	0.00191722682211548	-0.0315242260694504	0.000943203864153475
843	114.693801879883	-7.34250974655151	-5.6554970741272	-0.00100484199356288	0.0022419011220336	-0.00944637414067984	-0.00230353930965066
844	114.693801879883	-6.3684868812561	-5.9152364730835	-0.00230353930965066	0.00516396993771195	-0.0360696688294411	0.00808603875339031
845	115.992492675781	-6.3684868812561	-5.46069240570068	-0.00392691092565656	0.0223717093467712	-0.063342310488224	-3.08191010844894e-05
846	115.992492675781	-6.3684868812561	-5.72043180465698	0.00581331877037883	0.0165275707840919	-0.0698357969522476	-3.08191010844894e-05
847	115.343147277832	-6.3684868812561	-5.33082246780396	0.000943203864153475	0.0145795252174139	-0.077952653169632	-0.000355493422830477
848	117.291191101074	-7.34250974655151	-5.3957576751709	-0.00165419070981443	-0.00165419070981443	-0.0760046094655991	0.000293855206109583
849	115.343147277832	-6.69316101074219	-5.78536653518677	0.00841071270406246	-0.0120437685400248	-0.048407293856144	0.00841071270406246
850	114.693801879883	-6.3684868812561	-5.98017120361328	0.00451462110504508	-0.017887907102704	-0.0266541130840778	0.00711201597005129
851	114.693801879883	-6.04381227493286	-5.98017120361328	0.00646266713738441	-0.0250307414680719	0.0113327819854021	-0.00782300252467394
852	116.641845703125	-7.34250974655151	-5.3957576751709	-0.0100957229733467	-0.0360696688294411	0.0100340843200684	-0.00619963090866804
853	117.291191101074	-7.34250974655151	-5.46069240570068	0.0100340843200684	-0.0383423902094364	0.0210730116814375	-3.08191010844894e-05
854	115.343147277832	-7.34250974655151	-5.46069240570068	-0.00944637414067984	-0.0162645354866982	0.0460729338228703	0.0022419011220336
855	115.343147277832	-7.34250974655151	-5.6554970741272	0.00808603875339031	-0.00717365415766835	0.0515923984348774	-0.00100484199356288
856	116.641845703125	-8.31653213500977	-5.59056186676025	-0.00684897974133492	0.01847561635077	0.0431508645415306	-0.0126931173726916
857	115.992492675781	-8.96588134765625	-5.52562713623047	0.00386527273803949	0.041852168738842	0.00191722682211548	-0.00717365415766835
858	114.693801879883	-7.01783514022827	-5.78536653518677	-3.08191010844894e-05	0.0652287155389786	-0.0334722734987736	-0.0104203969240189
859	115.343147277832	-6.69316101074219	-5.6554970741272	-0.0201606266200542	0.0752936229109764	-0.0308748781681061	-0.00555028254166245
860	117.291191101074	-6.3684868812561	-5.9152364730835	-0.00165419070981443	0.0876312479376793	-0.0399657599627972	-0.0026282137259841
861	115.992492675781	-7.34250974655151	-6.17497587203979	-0.0146411629393697	0.0795143842697144	-0.0159398596733809	0.00711201597005129
862	114.044448852539	-6.3684868812561	-6.43471527099609	-3.08191010844894e-05	0.06393001973629	0.0191249661147594	0.00516396993771195
863	113.39510345459	-6.3684868812561	-6.36978054046631	-3.08191010844894e-05	0.0431508645415306	-0.0136671401560307	0.00289124972186983
864	114.044448852539	-7.01783514022827	-6.04510593414307	-0.0104203969240189	0.0243197549134493	-0.0425631552934647	0.000943203864153475
865	114.693801879883	-7.01783514022827	-5.9152364730835	-0.0100957229733467	0.012956153601408	-0.0253554154187441	-0.00295288790948689
866	115.343147277832	-7.6671838760376	-5.6554970741272	-0.00327756232582033	0.000293855206109583	-0.023407369852066	0.00289124972186983
867	115.343147277832	-6.3684868812561	-6.17497587203979	0.0158782228827477	-0.00360223650932312	-0.0198359526693821	0.000943203864153475
868	114.693801879883	-6.3684868812561	-6.23991060256958	-0.0026282137259841	-0.0204853005707264	-0.0211346503347158	-0.00392691092565656
869	115.343147277832	-5.71913814544678	-5.9152364730835	-0.0126931173726916	-0.0110697457566857	-0.0143164889886975	-0.00425158534198999
870	115.343147277832	-6.3684868812561	-6.04510593414307	0.00743668992072344	-0.00619963090866804	-0.00619963090866804	0.01100810803473
871	116.641845703125	-7.6671838760376	-5.78536653518677	0.00970941036939621	-0.0315242260694504	-0.00555028254166245	-0.00100484199356288
872	115.343147277832	-6.3684868812561	-5.78536653518677	0.00873538758605719	-0.0308748781681061	0.0207483377307653	0.00159255252219737
873	117.291191101074	-7.6671838760376	-5.3957576751709	0.00418994715437293	-0.0454852245748043	0.0301638916134834	-0.00782300252467394
874	114.693801879883	-6.3684868812561	-5.9152364730835	0.000618529506027699	-0.0402904339134693	0.029189869761467	0.00159255252219737
875	114.693801879883	-6.3684868812561	-5.85030126571655	0.00159255252219737	-0.0448358729481697	0.0347093306481838	-0.00132951640989631
876	115.343147277832	-7.01783514022827	-5.72043180465698	-0.0156151866540313	-0.0552254542708397	0.0369820520281792	0.00289124972186983
877	115.343147277832	-7.34250974655151	-5.72043180465698	-0.00165419070981443	-0.0581475235521793	0.0541897900402546	-0.00132951640989631
878	115.992492675781	-7.6671838760376	-5.59056186676025	0.0298392176628113	-0.0552254542708397	0.0905533134937286	-0.00457625929266214
879	115.992492675781	-7.6671838760376	-5.26588773727417	-0.0208099745213985	-0.0412644557654858	0.120098672807217	0.00321592413820326
880	117.940544128418	-7.6671838760376	-5.3957576751709	0.00386527273803949	-0.0263294391334057	0.0827611312270164	0.0113327819854021
881	115.343147277832	-6.3684868812561	-5.9152364730835	-0.00295288790948689	-0.00165419070981443	0.0597092546522617	0.0022419011220336
882	117.291191101074	-7.6671838760376	-5.20095300674438	-0.00165419070981443	0.00191722682211548	0.0217223595827818	0.000293855206109583
883	115.992492675781	-6.04381227493286	-5.72043180465698	0.00289124972186983	0.0116574559360743	-0.0126931173726916	-0.00100484199356288
884	113.39510345459	-6.3684868812561	-5.3957576751709	0.0217223595827818	0.012956153601408	-0.0240567177534103	-0.000355493422830477
885	112.745750427246	-6.04381227493286	-5.20095300674438	0.00451462110504508	0.0168522447347641	-0.0315242260694504	0.00711201597005129
886	112.096405029297	-6.04381227493286	-5.72043180465698	-0.00425158534198999	0.0217223595827818	-0.0536020807921886	0.00256657530553639
887	113.39510345459	-6.69316101074219	-5.9152364730835	-0.00165419070981443	0.0262678004801273	-0.0497059896588326	0.00483929552137852
888	115.343147277832	-6.69316101074219	-5.6554970741272	0.0113327819854021	0.036657378077507	-0.0591215454041958	-0.0026282137259841
889	117.940544128418	-7.34250974655151	-5.59056186676025	0.00451462110504508	0.0207483377307653	-0.0523033849895	-0.00392691092565656
890	117.291191101074	-6.69316101074219	-5.3957576751709	0.00841071270406246	0.0162028968334198	-0.0211346503347158	0.000293855206109583
891	114.693801879883	-7.01783514022827	-5.72043180465698	0.00808603875339031	-0.00132951640989631	0.0327612869441509	0.00613799272105098
892	116.641845703125	-7.34250974655151	-5.9152364730835	0.00581331877037883	-0.00132951640989631	0.0879559218883514	-0.00100484199356288
893	114.693801879883	-6.69316101074219	-6.69445466995239	0.0103587592020631	-0.00360223650932312	0.0450989119708538	0.000618529506027699
894	117.940544128418	-7.6671838760376	-6.30484533309937	0.0168522447347641	-0.0211346503347158	0.0155535480007529	0.0022419011220336
895	115.992492675781	-7.34250974655151	-6.23991060256958	-0.00197886489331722	-0.0126931173726916	0.0116574559360743	0.000618529506027699
896	117.291191101074	-7.01783514022827	-6.23991060256958	0.0155535480007529	-0.0113944197073579	-0.0263294391334057	0.00289124972186983
897	116.641845703125	-7.01783514022827	-6.11004114151001	-0.00684897974133492	-0.0149658378213644	-0.0383423902094364	-0.00587495695799589
898	115.992492675781	-7.6671838760376	-5.59056186676025	0.00256657530553639	-0.0110697457566857	-0.0552254542708397	-0.00295288790948689
899	115.992492675781	-7.99185848236084	-6.11004114151001	-0.00392691092565656	-0.021459324285388	-0.0370436906814575	-0.00360223650932312
900	114.693801879883	-7.01783514022827	-5.59056186676025	0.0022419011220336	-0.0139918150380254	-0.00295288790948689	0.00516396993771195
901	116.641845703125	-7.99185848236084	-5.72043180465698	-0.00684897974133492	-0.0100957229733467	-0.00684897974133492	-0.00652430532500148
902	115.343147277832	-7.99185848236084	-5.46069240570068	-0.000355493422830477	-0.00522560812532902	0.0200989879667759	0.000293855206109583
903	117.940544128418	-7.6671838760376	-5.33082246780396	0.0123068047687411	-0.000355493422830477	0.0467222817242146	-0.00360223650932312
904	116.641845703125	-7.01783514022827	-6.11004114151001	-0.0217839982360601	-0.00360223650932312	0.0425015166401863	0.0022419011220336
905	114.693801879883	-6.69316101074219	-5.85030126571655	-0.0113944197073579	0.00386527273803949	0.0395794473588467	0.0022419011220336
906	114.044448852539	-6.69316101074219	-5.78536653518677	0.00289124972186983	0.00126787810586393	0.0392547734081745	-0.00587495695799589
907	114.044448852539	-7.34250974655151	-5.26588773727417	-0.000680167751852423	0.00743668992072344	0.0438002124428749	0.00938473641872406
908	114.693801879883	-7.6671838760376	-5.3957576751709	-0.00944637414067984	-0.00392691092565656	0.0324366129934788	-0.00522560812532902
909	114.044448852539	-7.34250974655151	-5.07108306884766	-0.000680167751852423	0.00776136433705688	-0.0571734979748726	0.00126787810586393
910	115.343147277832	-7.34250974655151	-4.94121360778809	0.0178262684494257	0.0106834331527352	-0.0389917381107807	0.000293855206109583
911	114.693801879883	-6.04381227493286	-5.72043180465698	0.00354059832170606	0.00516396993771195	-0.0224333461374044	-0.00555028254166245
912	117.291191101074	-7.6671838760376	-5.46069240570068	0.0106834331527352	0.00256657530553639	-0.0243813935667276	0.00289124972186983
913	115.343147277832	-6.04381227493286	-5.72043180465698	0.011982130818069	0.00256657530553639	-0.00912170019000769	-0.00327756232582033
914	114.693801879883	-6.3684868812561	-5.52562713623047	0.0022419011220336	0.0116574559360743	-0.0149658378213644	0.00321592413820326
915	116.641845703125	-6.69316101074219	-5.52562713623047	-0.00132951640989631	0.00808603875339031	-0.0139918150380254	0.00191722682211548
916	116.641845703125	-7.6671838760376	-5.33082246780396	-0.00912170019000769	0.00711201597005129	-0.0149658378213644	0.00126787810586393
917	117.940544128418	-7.99185848236084	-5.33082246780396	-3.08191010844894e-05	0.00191722682211548	-0.00977104809135199	-0.00100484199356288
918	115.992492675781	-7.6671838760376	-5.6554970741272	0.0103587592020631	0.00483929552137852	0.036657378077507	0.00711201597005129
919	115.992492675781	-6.3684868812561	-5.78536653518677	0.00289124972186983	0.00678734155371785	0.06393001973629	0.00613799272105098
920	114.044448852539	-6.3684868812561	-5.85030126571655	-0.00684897974133492	0.0162028968334198	0.0136055024340749	0.000618529506027699
921	115.992492675781	-8.64120674133301	-5.3957576751709	0.00548864435404539	0.00126787810586393	-0.0149658378213644	0.000618529506027699
922	115.343147277832	-7.34250974655151	-6.17497587203979	0.00743668992072344	0.00126787810586393	-0.0315242260694504	-0.00360223650932312
923	114.693801879883	-7.01783514022827	-5.78536653518677	0.00678734155371785	-0.00555028254166245	-0.0311995539814234	-0.000355493422830477
924	115.992492675781	-7.6671838760376	-6.17497587203979	0.0116574559360743	-0.00165419070981443	-0.0276281367987394	0.00483929552137852
925	116.641845703125	-7.01783514022827	-6.11004114151001	0.0197743140161037	-0.0165892094373703	0.00808603875339031	0.00191722682211548
926	116.641845703125	-7.34250974655151	-6.04510593414307	-0.00879702530801296	-0.0165892094373703	0.0210730116814375	0.00289124972186983
927	113.39510345459	-6.3684868812561	-6.17497587203979	0.00646266713738441	-0.0120437685400248	0.0334106348454952	-0.00327756232582033
928	113.39510345459	-6.3684868812561	-6.11004114151001	0.00321592413820326	0.00841071270406246	0.0334106348454952	0.00516396993771195
929	113.39510345459	-6.04381227493286	-6.04510593414307	-0.00587495695799589	0.0223717093467712	0.060358602553606	0.00289124972186983
930	114.044448852539	-6.3684868812561	-5.6554970741272	0.0165275707840919	0.0304885655641556	0.0811377614736557	0.00256657530553639
931	116.641845703125	-7.34250974655151	-5.72043180465698	0.00906006153672934	0.0226963832974434	0.0506183728575706	-0.00100484199356288
932	114.693801879883	-6.3684868812561	-5.78536653518677	0.00646266713738441	0.0321119390428066	0.00711201597005129	-0.00912170019000769
933	117.940544128418	-7.6671838760376	-5.59056186676025	-0.0107450718060136	0.0126314787194133	-0.0110697457566857	0.00191722682211548
934	115.343147277832	-6.3684868812561	-5.98017120361328	0.00646266713738441	0.0158782228827477	-0.0578228458762169	0.00678734155371785
935	115.343147277832	-6.04381227493286	-5.78536653518677	0.0106834331527352	0.00289124972186983	-0.0808747261762619	0.00906006153672934
936	115.343147277832	-5.71913814544678	-5.6554970741272	0.00906006153672934	0.00646266713738441	-0.0971084386110306	0.00289124972186983
937	114.693801879883	-6.04381227493286	-5.78536653518677	-0.00327756232582033	-0.00879702530801296	-0.0850954875349998	0.000618529506027699
938	114.693801879883	-6.3684868812561	-5.85030126571655	0.0149041991680861	-0.00555028254166245	-0.0688617751002312	-0.00555028254166245
939	115.992492675781	-7.34250974655151	-5.6554970741272	-0.0026282137259841	-0.0185372550040483	-0.043212503194809	-0.00360223650932312
940	117.291191101074	-7.99185848236084	-5.46069240570068	-0.00425158534198999	-0.0100957229733467	-0.0308748781681061	-0.00392691092565656
941	115.343147277832	-7.34250974655151	-5.46069240570068	-0.00165419070981443	-0.0120437685400248	-0.0211346503347158	-0.00457625929266214
942	117.291191101074	-8.96588134765625	-5.20095300674438	0.0022419011220336	-0.00522560812532902	0.00321592413820326	-0.00684897974133492
943	115.343147277832	-7.34250974655151	-5.72043180465698	0.00613799272105098	-0.0104203969240189	0.0314625911414623	-0.00360223650932312
944	115.343147277832	-6.69316101074219	-5.72043180465698	0.00808603875339031	-0.00295288790948689	0.0243197549134493	0.00483929552137852
945	115.343147277832	-6.04381227493286	-5.78536653518677	-0.00132951640989631	0.00776136433705688	0.0710728541016579	0.000293855206109583
946	115.992492675781	-6.69316101074219	-5.46069240570068	0.0113327819854021	0.00906006153672934	0.148345336318016	-0.0026282137259841
947	113.39510345459	-6.3684868812561	-5.26588773727417	0.011982130818069	0.00808603875339031	0.13698174059391	-0.0104203969240189
948	114.693801879883	-7.34250974655151	-5.26588773727417	0.00581331877037883	0.0126314787194133	0.0356833562254906	-0.00619963090866804
949	114.693801879883	-7.99185848236084	-5.6554970741272	-0.0139918150380254	0.013930176384747	-0.0458098985254765	-0.00230353930965066
950	114.044448852539	-7.6671838760376	-5.59056186676025	-0.0104203969240189	0.01847561635077	-0.106199324131012	0.00516396993771195
951	114.693801879883	-7.6671838760376	-5.59056186676025	0.0236704051494598	0.0142548503354192	-0.146458938717842	0.00613799272105098
952	115.343147277832	-7.01783514022827	-5.78536653518677	0.00289124972186983	0.012956153601408	-0.134445980191231	-0.00847235135734081
953	115.343147277832	-7.01783514022827	-5.52562713623047	0.0022419011220336	0.00873538758605719	-0.0941863730549812	-0.00327756232582033
954	116.641845703125	-7.99185848236084	-5.78536653518677	-0.00912170019000769	0.00613799272105098	-0.0600955672562122	-0.00425158534198999
955	115.343147277832	-7.99185848236084	-6.23991060256958	-0.0143164889886975	0.00906006153672934	-0.0292515084147453	0.00743668992072344
956	115.992492675781	-7.34250974655151	-6.69445466995239	-0.00132951640989631	-0.000680167751852423	-0.00912170019000769	0.00776136433705688
957	115.992492675781	-6.69316101074219	-6.11004114151001	0.0158782228827477	-0.00782300252467394	0.0106834331527352	-0.000680167751852423
958	117.940544128418	-7.99185848236084	-6.30484533309937	0.0022419011220336	-0.00912170019000769	0.00354059832170606	-3.08191010844894e-05
959	116.641845703125	-7.6671838760376	-6.11004114151001	-0.00165419070981443	-0.00522560812532902	-0.0149658378213644	-0.000355493422830477
960	115.992492675781	-7.34250974655151	-5.72043180465698	-0.00392691092565656	-0.0126931173726916	-0.0256800893694162	0.00159255252219737
961	115.992492675781	-7.99185848236084	-6.36978054046631	-3.08191010844894e-05	-0.0136671401560307	-0.0185372550040483	-0.00197886489331722
962	114.693801879883	-7.34250974655151	-6.11004114151001	-0.00100484199356288	-0.0240567177534103	0.0165275707840919	0.00354059832170606
963	117.291191101074	-8.96588134765625	-5.6554970741272	0.00548864435404539	-0.0230826959013939	0.076592318713665	-0.00782300252467394
964	116.641845703125	-9.29055595397949	-5.46069240570068	0.00743668992072344	-0.0299008563160896	0.0749689489603043	0.00516396993771195
965	116.641845703125	-8.64120674133301	-5.59056186676025	0.00646266713738441	-0.0243813935667276	0.0428261905908585	0.00873538758605719
966	116.641845703125	-7.99185848236084	-5.78536653518677	0.000943203864153475	-0.0198359526693821	0.0152288740500808	0.00451462110504508
967	117.291191101074	-7.99185848236084	-5.33082246780396	0.0152288740500808	-0.0256800893694162	-0.0172385573387146	0.00159255252219737
968	114.693801879883	-7.34250974655151	-5.59056186676025	-0.00652430532500148	-0.00912170019000769	-0.0594462193548679	-0.00522560812532902
969	114.044448852539	-6.69316101074219	-5.78536653518677	-0.0156151866540313	-0.0162645354866982	-0.0782773271203041	0.0022419011220336
970	112.745750427246	-7.01783514022827	-5.59056186676025	-3.08191010844894e-05	0.0226963832974434	-0.0714591667056084	-0.00490093370899558
971	112.745750427246	-7.34250974655151	-5.52562713623047	-0.0149658378213644	-0.000355493422830477	-0.063342310488224	-3.08191010844894e-05
972	115.992492675781	-7.99185848236084	-5.13601779937744	0.0126314787194133	0.00970941036939621	-0.0191866029053926	-0.00490093370899558
973	114.044448852539	-7.34250974655151	-5.46069240570068	0.00678734155371785	0.0116574559360743	0.106787025928497	-0.0026282137259841
974	116.641845703125	-7.99185848236084	-5.3957576751709	0.00321592413820326	0.0126314787194133	0.135033696889877	0.00970941036939621
975	115.992492675781	-7.6671838760376	-5.59056186676025	0.000618529506027699	0.0213976856321096	0.0772416666150093	0.00516396993771195
976	116.641845703125	-7.01783514022827	-5.98017120361328	0.0100340843200684	0.029189869761467	0.0230210572481155	-0.000355493422830477
977	115.343147277832	-6.3684868812561	-5.98017120361328	-0.0104203969240189	0.0353586822748184	-0.0227580219507217	-0.00457625929266214
978	116.641845703125	-7.34250974655151	-5.9152364730835	0.00938473641872406	0.0324366129934788	-0.0542514286935329	-0.0117190945893526
979	116.641845703125	-7.6671838760376	-5.52562713623047	-0.00100484199356288	0.0233457311987877	-0.0818487480282784	-0.0100957229733467
980	116.641845703125	-8.31653213500977	-5.20095300674438	0.00678734155371785	0.0217223595827818	-0.0883422344923019	0.00678734155371785
981	116.641845703125	-7.99185848236084	-5.78536653518677	0.01847561635077	0.0308132413774729	-0.0688617751002312	-0.00197886489331722
982	115.992492675781	-8.31653213500977	-5.85030126571655	-0.00879702530801296	0.0181509424000978	-0.0542514286935329	0.00743668992072344
983	115.992492675781	-7.6671838760376	-6.23991060256958	-0.00165419070981443	0.00938473641872406	-0.0334722734987736	-0.00717365415766835
984	114.693801879883	-7.99185848236084	-5.78536653518677	0.0233457311987877	-0.000680167751852423	0.0314625911414623	0.000293855206109583
985	115.343147277832	-8.64120674133301	-5.59056186676025	0.0155535480007529	-0.00197886489331722	0.0769169926643372	-0.00132951640989631
986	115.343147277832	-7.99185848236084	-6.17497587203979	-0.0100957229733467	-0.00392691092565656	0.114903889596462	0.00159255252219737
987	115.992492675781	-8.64120674133301	-5.98017120361328	0.00159255252219737	0.000293855206109583	0.0675014406442642	-0.00392691092565656
988	115.992492675781	-7.6671838760376	-5.59056186676025	-0.0026282137259841	-0.00100484199356288	0.0444495603442192	0.000618529506027699
989	114.693801879883	-7.99185848236084	-5.46069240570068	-0.00425158534198999	-0.00619963090866804	0.0123068047687411	0.00289124972186983
990	114.693801879883	-7.01783514022827	-6.17497587203979	0.00646266713738441	-0.000680167751852423	-0.00197886489331722	-0.00132951640989631
991	114.693801879883	-7.6671838760376	-5.85030126571655	-0.0026282137259841	0.00386527273803949	-0.0266541130840778	0.00386527273803949
992	112.745750427246	-7.34250974655151	-5.9152364730835	-0.0136671401560307	-0.0026282137259841	-0.0399657599627972	-0.00295288790948689
993	114.044448852539	-7.6671838760376	-6.17497587203979	-0.00132951640989631	-0.00749832857400179	-0.0581475235521793	0.00191722682211548
994	115.992492675781	-7.99185848236084	-6.17497587203979	0.00613799272105098	-0.00782300252467394	-0.0591215454041958	0.00613799272105098
995	115.992492675781	-7.99185848236084	-6.17497587203979	-0.0117190945893526	0.00321592413820326	-0.0373683646321297	-0.00652430532500148
996	116.641845703125	-8.31653213500977	-5.72043180465698	-0.00100484199356288	-0.00522560812532902	-0.00555028254166245	0.00451462110504508
997	116.641845703125	-8.31653213500977	-6.11004114151001	0.00678734155371785	-0.00457625929266214	0.000293855206109583	-0.0026282137259841
998	115.992492675781	-8.31653213500977	-5.85030126571655	-0.00230353930965066	0.000618529506027699	0.000618529506027699	0.0022419011220336
999	116.641845703125	-7.34250974655151	-5.9152364730835	0.00159255252219737	0.00678734155371785	0.00418994715437293	-0.00490093370899558
1000	114.693801879883	-6.3684868812561	-6.23991060256958	-0.00522560812532902	0.00873538758605719	-0.00555028254166245	0.00191722682211548
1001	117.291191101074	-7.99185848236084	-5.78536653518677	-0.00555028254166245	0.01847561635077	0.0132808275520802	-0.00132951640989631
1002	115.343147277832	-6.69316101074219	-5.52562713623047	0.00256657530553639	0.00776136433705688	0.0246444288641214	0.00126787810586393
1003	117.291191101074	-7.99185848236084	-5.00614833831787	0.00126787810586393	0.00321592413820326	0.0386054255068302	-0.00230353930965066
1004	115.992492675781	-7.01783514022827	-5.33082246780396	-0.00100484199356288	0.00289124972186983	0.0265924744307995	0.00321592413820326
1005	115.343147277832	-7.99185848236084	-5.33082246780396	-0.00847235135734081	0.00483929552137852	0.0486703291535378	-0.00230353930965066
1006	115.343147277832	-8.31653213500977	-5.6554970741272	-0.0191866029053926	-0.00522560812532902	0.0512677207589149	0.00678734155371785
1007	115.343147277832	-7.99185848236084	-5.72043180465698	-0.00879702530801296	-0.00619963090866804	0.0399041213095188	-0.00425158534198999
1008	115.343147277832	-8.31653213500977	-5.85030126571655	-0.00847235135734081	-0.00522560812532902	0.0239950809627771	-0.00652430532500148
1009	116.641845703125	-7.99185848236084	-5.52562713623047	0.011982130818069	-0.00197886489331722	0.0100340843200684	-0.00684897974133492
1010	115.992492675781	-7.6671838760376	-5.13601779937744	0.0165275707840919	-0.000680167751852423	0.0330859608948231	-0.00360223650932312
1011	114.693801879883	-7.34250974655151	-5.26588773727417	-0.0133424662053585	-0.000680167751852423	0.0697741582989693	0.000943203864153475
1012	114.693801879883	-7.34250974655151	-5.85030126571655	0.00581331877037883	-0.0217839982360601	0.0463976077735424	0.00418994715437293
1013	113.39510345459	-7.01783514022827	-5.98017120361328	0.00483929552137852	0.00159255252219737	0.0353586822748184	-0.00425158534198999
1014	112.745750427246	-7.99185848236084	-5.59056186676025	-0.00295288790948689	-0.00814767740666866	0.0116574559360743	0.00970941036939621
1015	115.343147277832	-8.31653213500977	-5.59056186676025	-0.00555028254166245	-0.00814767740666866	-0.0324982516467571	-0.00717365415766835
1016	116.641845703125	-7.99185848236084	-5.59056186676025	0.00548864435404539	-0.00717365415766835	-0.0523033849895	0.00256657530553639
1017	115.992492675781	-7.6671838760376	-5.20095300674438	-3.08191010844894e-05	-0.0026282137259841	-0.0935370251536369	-0.00912170019000769
1018	115.343147277832	-6.69316101074219	-5.9152364730835	0.00581331877037883	0.0155535480007529	-0.0883422344923019	-0.00165419070981443
1019	115.343147277832	-6.69316101074219	-6.49965000152588	0.00646266713738441	0.011982130818069	-0.0672384053468704	-0.00100484199356288
1020	116.641845703125	-7.34250974655151	-6.36978054046631	-0.00684897974133492	0.0152288740500808	-0.0519787110388279	-0.00165419070981443
1021	115.343147277832	-7.99185848236084	-6.17497587203979	-0.00392691092565656	0.00678734155371785	-0.0357449948787689	-0.00132951640989631
1022	116.641845703125	-7.6671838760376	-6.17497587203979	0.000293855206109583	0.00711201597005129	-0.0324982516467571	-0.00425158534198999
1023	114.044448852539	-7.01783514022827	-5.9152364730835	0.0100340843200684	-3.08191010844894e-05	-0.00847235135734081	-0.000680167751852423
1024	117.940544128418	-8.31653213500977	-5.9152364730835	-0.00165419070981443	0.00159255252219737	0.00516396993771195	0.0132808275520802
1025	115.992492675781	-7.99185848236084	-6.11004114151001	0.000943203864153475	0.00354059832170606	0.0158782228827477	0.00289124972186983
1026	116.641845703125	-8.64120674133301	-5.72043180465698	-0.00425158534198999	0.00289124972186983	0.0022419011220336	0.000293855206109583
1027	115.992492675781	-8.64120674133301	-5.6554970741272	0.00126787810586393	-0.00132951640989631	0.0230210572481155	0.00191722682211548
1028	116.641845703125	-8.96588134765625	-5.3957576751709	0.00386527273803949	0.00581331877037883	0.00126787810586393	-3.08191010844894e-05
1029	115.343147277832	-7.99185848236084	-5.33082246780396	-0.00814767740666866	0.0022419011220336	-0.0133424662053585	-0.00327756232582033
1030	114.044448852539	-6.69316101074219	-5.46069240570068	-0.00490093370899558	0.0103587592020631	0.00841071270406246	-0.00457625929266214
1031	114.693801879883	-6.3684868812561	-5.98017120361328	-0.00100484199356288	0.0142548503354192	0.00256657530553639	-0.00165419070981443
1032	115.992492675781	-7.6671838760376	-5.6554970741272	-0.00132951640989631	0.0106834331527352	-0.0445111989974976	-0.00490093370899558
1033	115.343147277832	-7.6671838760376	-5.3957576751709	0.0022419011220336	0.00321592413820326	-0.0399657599627972	0.00581331877037883
1034	112.745750427246	-5.71913814544678	-5.52562713623047	-3.08191010844894e-05	-0.00100484199356288	-0.00555028254166245	0.00191722682211548
1035	113.39510345459	-7.01783514022827	-5.33082246780396	-0.00457625929266214	-0.00717365415766835	0.00906006153672934	0.00581331877037883
1036	113.39510345459	-6.3684868812561	-5.13601779937744	0.00191722682211548	-0.021459324285388	-0.0100957229733467	0.00321592413820326
1037	114.693801879883	-6.3684868812561	-5.59056186676025	0.00386527273803949	-0.0237320438027382	0.013930176384747	-0.00132951640989631
1038	115.992492675781	-7.34250974655151	-5.78536653518677	0.00743668992072344	-0.0367190167307854	0.0262678004801273	0.00191722682211548
1039	115.992492675781	-7.01783514022827	-5.59056186676025	0.020423661917448	-0.0334722734987736	0.0220470335334539	0.00289124972186983
1040	115.343147277832	-6.3684868812561	-5.9152364730835	-0.00360223650932312	-0.0318489037454128	0.0262678004801273	-0.00814767740666866
1041	115.992492675781	-6.04381227493286	-5.9152364730835	-0.00587495695799589	-0.0208099745213985	0.0223717093467712	-0.00425158534198999
1042	117.291191101074	-7.34250974655151	-5.59056186676025	-0.00295288790948689	0.00613799272105098	0.0444495603442192	-0.00392691092565656
1043	114.693801879883	-5.71913814544678	-5.9152364730835	0.0188002903014421	0.0178262684494257	0.069124810397625	0.0022419011220336
1044	114.693801879883	-6.3684868812561	-5.72043180465698	-3.08191010844894e-05	0.0285405199974775	0.0853585228323936	0.00548864435404539
1045	115.343147277832	-7.34250974655151	-5.59056186676025	0.020423661917448	0.045423585921526	0.0739949271082878	-0.00425158534198999
1046	116.641845703125	-7.6671838760376	-5.59056186676025	-0.00165419070981443	0.0412028171122074	0.0421768426895142	0.00613799272105098
1047	116.641845703125	-8.31653213500977	-5.3957576751709	0.00841071270406246	0.0243197549134493	0.00451462110504508	-0.00425158534198999
1048	114.693801879883	-8.31653213500977	-5.6554970741272	0.020423661917448	0.0149041991680861	0.00126787810586393	0.00256657530553639
1049	115.343147277832	-7.6671838760376	-6.23991060256958	0.00516396993771195	-0.00100484199356288	0.0597092546522617	0.0106834331527352
1050	115.343147277832	-6.69316101074219	-6.43471527099609	0.00289124972186983	-0.0221086721867323	0.103215612471104	-0.000680167751852423
1051	117.291191101074	-7.6671838760376	-6.17497587203979	0.00516396993771195	-0.0240567177534103	0.0879559218883514	0.00808603875339031
1052	114.044448852539	-6.04381227493286	-5.78536653518677	0.00581331877037883	-0.0247060675173998	0.069124810397625	-0.00100484199356288
1053	114.693801879883	-6.69316101074219	-5.98017120361328	0.00678734155371785	-0.0100957229733467	-0.0152905117720366	-0.00230353930965066
1054	115.343147277832	-7.34250974655151	-5.9152364730835	-0.0165892094373703	-0.0026282137259841	-0.118536949157715	-0.00327756232582033
1055	114.044448852539	-7.34250974655151	-5.26588773727417	0.00970941036939621	-0.000680167751852423	-0.188666597008705	-0.00587495695799589
1056	114.693801879883	-7.34250974655151	-5.72043180465698	-0.0107450718060136	0.0142548503354192	-0.209121078252792	0.00841071270406246
1057	114.693801879883	-7.34250974655151	-5.6554970741272	0.00938473641872406	0.0142548503354192	-0.183796480298042	-0.00619963090866804
1058	115.343147277832	-6.69316101074219	-5.78536653518677	0.000618529506027699	-0.00132951640989631	-0.151653721928596	-0.00457625929266214
1059	114.693801879883	-5.71913814544678	-5.85030126571655	-0.0104203969240189	-0.00132951640989631	-0.0824980959296227	-0.00555028254166245
1060	115.343147277832	-6.69316101074219	-5.59056186676025	-0.00522560812532902	-0.0130177913233638	-0.0461345724761486	-0.00165419070981443
1061	116.641845703125	-7.01783514022827	-5.3957576751709	-0.0120437685400248	-0.0204853005707264	-0.00230353930965066	0.00581331877037883
1062	114.693801879883	-6.3684868812561	-6.04510593414307	-0.00165419070981443	-0.0188619289547205	-0.00490093370899558	0.00581331877037883
1063	116.641845703125	-7.6671838760376	-5.6554970741272	0.00516396993771195	0.00191722682211548	0.00776136433705688	-0.00457625929266214
1064	116.641845703125	-7.34250974655151	-5.78536653518677	-0.000680167751852423	0.00581331877037883	0.00970941036939621	0.00776136433705688
1065	115.343147277832	-6.3684868812561	-5.85030126571655	-0.0149658378213644	0.00873538758605719	0.00516396993771195	-0.00197886489331722
1066	114.693801879883	-6.69316101074219	-5.6554970741272	-0.0175632312893867	0.0197743140161037	-0.00619963090866804	0.00548864435404539
1067	115.343147277832	-6.3684868812561	-5.46069240570068	-0.0139918150380254	0.0213976856321096	-0.0516540370881557	-0.00197886489331722
1068	115.343147277832	-6.69316101074219	-5.72043180465698	0.00581331877037883	0.0175015944987535	-0.0578228458762169	-0.00847235135734081
1069	117.291191101074	-8.64120674133301	-5.59056186676025	-0.00814767740666866	0.0220470335334539	-0.0678877532482147	0.000943203864153475
1070	116.641845703125	-8.31653213500977	-5.46069240570068	0.0178262684494257	0.012956153601408	-0.0500306636095047	-0.00555028254166245
1071	114.044448852539	-6.69316101074219	-5.6554970741272	0.00613799272105098	0.00646266713738441	-0.03444629535079	0.00126787810586393
1072	116.641845703125	-7.34250974655151	-5.20095300674438	0.00776136433705688	0.0103587592020631	-0.00587495695799589	-0.00230353930965066
1073	114.044448852539	-6.04381227493286	-5.20095300674438	-0.00587495695799589	0.0106834331527352	0.0272418223321438	-0.00717365415766835
1074	114.693801879883	-6.3684868812561	-5.26588773727417	-0.000680167751852423	0.0162028968334198	0.0467222817242146	0.00418994715437293
1075	112.745750427246	-6.3684868812561	-5.72043180465698	-0.00879702530801296	0.0116574559360743	0.0584105588495731	0.000943203864153475
1076	113.39510345459	-6.69316101074219	-6.04510593414307	-0.0120437685400248	0.00776136433705688	0.0707481801509857	0.00289124972186983
1077	112.096405029297	-5.71913814544678	-6.30484533309937	0.00191722682211548	0.00386527273803949	0.0577612072229385	-0.00392691092565656
1078	114.044448852539	-6.69316101074219	-6.17497587203979	0.00159255252219737	0.00906006153672934	0.0593845807015896	-0.00230353930965066
1079	115.343147277832	-7.34250974655151	-5.9152364730835	-0.0026282137259841	-0.00457625929266214	0.0489950031042099	-0.00912170019000769
1080	115.992492675781	-7.01783514022827	-5.26588773727417	-0.00392691092565656	-3.08191010844894e-05	0.0512677207589149	-3.08191010844894e-05
1081	115.343147277832	-7.01783514022827	-5.6554970741272	0.00581331877037883	-0.000355493422830477	0.049319677054882	-0.00814767740666866
1082	116.641845703125	-7.6671838760376	-6.62951993942261	0.0207483377307653	-0.0100957229733467	0.0373067259788513	-0.00879702530801296
1083	115.343147277832	-6.3684868812561	-6.56458520889282	-0.000355493422830477	-0.0276281367987394	0.0106834331527352	-0.00360223650932312
1084	116.641845703125	-7.6671838760376	-6.17497587203979	0.00808603875339031	-0.0188619289547205	-3.08191010844894e-05	0.00613799272105098
1085	116.641845703125	-7.99185848236084	-5.98017120361328	-0.000355493422830477	-0.0201606266200542	-0.0217839982360601	-3.08191010844894e-05
1086	116.641845703125	-7.34250974655151	-5.59056186676025	-0.00327756232582033	-0.0143164889886975	-0.00392691092565656	0.00418994715437293
1087	117.291191101074	-7.99185848236084	-5.6554970741272	-0.00977104809135199	-0.0100957229733467	-0.00230353930965066	0.00451462110504508
1088	117.940544128418	-8.31653213500977	-5.72043180465698	0.00289124972186983	-0.0162645354866982	0.0463976077735424	0.000293855206109583
1089	115.992492675781	-8.64120674133301	-5.46069240570068	-0.0188619289547205	-0.00392691092565656	0.0931507050991058	0.00386527273803949
1090	115.992492675781	-8.31653213500977	-5.78536653518677	0.00808603875339031	-0.00847235135734081	0.0652287155389786	0.00451462110504508
1091	115.992492675781	-7.99185848236084	-5.6554970741272	0.00191722682211548	0.0113327819854021	0.036657378077507	-0.00295288790948689
1092	115.992492675781	-7.34250974655151	-5.20095300674438	0.00841071270406246	-0.0146411629393697	0.0103587592020631	-0.00360223650932312
1093	115.343147277832	-7.6671838760376	-5.3957576751709	-0.00944637414067984	0.00386527273803949	-0.00847235135734081	0.00126787810586393
1094	116.641845703125	-7.6671838760376	-5.85030126571655	-0.00295288790948689	0.000293855206109583	-0.0324982516467571	0.00159255252219737
1095	114.693801879883	-7.01783514022827	-5.85030126571655	-0.00457625929266214	-0.00132951640989631	-0.02697878703475	-0.00555028254166245
1096	113.39510345459	-7.34250974655151	-5.52562713623047	-0.0126931173726916	0.00418994715437293	-0.0113944197073579	0.00418994715437293
1097	113.39510345459	-8.31653213500977	-5.20095300674438	0.0136055024340749	-0.00360223650932312	-0.0139918150380254	0.00646266713738441
1098	115.343147277832	-7.99185848236084	-5.00614833831787	-0.0159398596733809	0.000293855206109583	0.00256657530553639	0.00126787810586393
1099	115.992492675781	-7.34250974655151	-5.07108306884766	-0.00749832857400179	0.000943203864153475	0.00938473641872406	0.0106834331527352
1100	115.343147277832	-6.69316101074219	-5.6554970741272	0.00354059832170606	0.00776136433705688	-0.00425158534198999	0.00191722682211548
1101	115.992492675781	-7.01783514022827	-5.6554970741272	-0.00814767740666866	0.0116574559360743	-0.00717365415766835	0.00289124972186983
1102	116.641845703125	-7.6671838760376	-5.85030126571655	0.00354059832170606	0.00873538758605719	0.0577612072229385	0.00159255252219737
1103	116.641845703125	-7.34250974655151	-5.9152364730835	-3.08191010844894e-05	0.013930176384747	0.169449165463448	-0.00100484199356288
1104	115.343147277832	-7.34250974655151	-5.6554970741272	0.0194496400654316	0.0168522447347641	0.135683044791222	0.00191722682211548
1105	114.693801879883	-7.01783514022827	-5.20095300674438	0.000293855206109583	0.0145795252174139	0.0626313239336014	0.00548864435404539
1106	117.291191101074	-8.31653213500977	-5.6554970741272	0.00776136433705688	0.0223717093467712	0.0217223595827818	0.00678734155371785
1107	116.641845703125	-7.6671838760376	-5.6554970741272	0.01100810803473	0.00418994715437293	-0.0568488240242004	-0.0026282137259841
1108	116.641845703125	-7.6671838760376	-6.36978054046631	-0.0026282137259841	0.0116574559360743	-0.123407058417797	-0.00197886489331722
1109	114.693801879883	-7.34250974655151	-5.6554970741272	0.00354059832170606	0.0103587592020631	-0.144510895013809	0.000618529506027699
1110	114.693801879883	-8.64120674133301	-5.59056186676025	-0.00360223650932312	0.0103587592020631	-0.158147215843201	0.000618529506027699
1111	116.641845703125	-8.96588134765625	-5.33082246780396	0.011982130818069	0.00548864435404539	-0.140939474105835	-0.00392691092565656
1112	114.693801879883	-7.6671838760376	-6.11004114151001	0.00191722682211548	0.00321592413820326	-0.0831474438309669	-0.00197886489331722
1113	114.693801879883	-8.31653213500977	-6.11004114151001	0.0022419011220336	-0.0136671401560307	-0.0162645354866982	0.00126787810586393
1114	115.992492675781	-7.99185848236084	-6.11004114151001	-0.00165419070981443	-0.0217839982360601	0.0700988322496414	0.00646266713738441
1115	116.641845703125	-7.6671838760376	-6.04510593414307	-0.000680167751852423	-0.00847235135734081	0.0782156884670258	0.00126787810586393
1116	114.044448852539	-7.34250974655151	-6.04510593414307	0.0171769186854362	0.000618529506027699	0.0457482598721981	-0.00100484199356288
1117	114.693801879883	-8.31653213500977	-5.78536653518677	-0.0201606266200542	0.00613799272105098	0.0165275707840919	-0.00522560812532902
1118	113.39510345459	-7.6671838760376	-5.9152364730835	-0.0175632312893867	0.0168522447347641	-0.0266541130840778	-0.00295288790948689
1119	112.745750427246	-7.34250974655151	-5.72043180465698	-0.00327756232582033	0.0145795252174139	-0.0224333461374044	0.00743668992072344
1120	116.641845703125	-7.99185848236084	-5.85030126571655	-0.00327756232582033	0.0239950809627771	0.0626313239336014	0.00548864435404539
1121	115.992492675781	-7.6671838760376	-5.3957576751709	-0.00457625929266214	0.0155535480007529	0.0882805958390236	0.000618529506027699
1122	115.343147277832	-7.01783514022827	-5.78536653518677	-0.000355493422830477	0.00483929552137852	0.0438002124428749	-0.00717365415766835
1123	116.641845703125	-7.99185848236084	-5.3957576751709	0.000618529506027699	-0.0026282137259841	0.0123068047687411	-0.00132951640989631
1124	117.291191101074	-8.31653213500977	-5.52562713623047	0.0217223595827818	0.000293855206109583	-0.0513293594121933	-0.00587495695799589
1125	114.693801879883	-6.3684868812561	-6.17497587203979	0.00516396993771195	-0.021459324285388	-0.0760046094655991	0.00548864435404539
1126	115.343147277832	-6.69316101074219	-5.98017120361328	0.00159255252219737	-0.0292515084147453	-0.0883422344923019	-0.00814767740666866
1127	114.693801879883	-6.69316101074219	-5.72043180465698	0.00516396993771195	-0.0532774068415165	-0.0419138073921204	0.00126787810586393
1128	116.641845703125	-7.6671838760376	-5.33082246780396	-0.0117190945893526	-0.0708098188042641	0.0467222817242146	0.00646266713738441
1129	116.641845703125	-8.64120674133301	-5.46069240570068	0.0126314787194133	-0.0389917381107807	0.0649040415883064	0.00289124972186983
1130	116.641845703125	-8.96588134765625	-5.07108306884766	0.0103587592020631	-0.0169138833880424	0.0217223595827818	0.00451462110504508
1131	115.343147277832	-7.99185848236084	-5.59056186676025	-0.0026282137259841	0.00711201597005129	0.00159255252219737	-0.000355493422830477
1132	116.641845703125	-9.29055595397949	-5.9152364730835	0.0103587592020631	0.0324366129934788	-0.0454852245748043	-0.00717365415766835
1133	115.343147277832	-7.6671838760376	-5.85030126571655	0.0106834331527352	0.0412028171122074	-0.0649656802415848	-0.00717365415766835
1134	114.693801879883	-7.6671838760376	-5.52562713623047	0.000293855206109583	0.045423585921526	-0.0915889739990234	0.00256657530553639
1135	116.641845703125	-8.31653213500977	-5.3957576751709	-0.0110697457566857	0.0327612869441509	-0.110095411539078	-0.000355493422830477
1136	115.343147277832	-7.6671838760376	-5.33082246780396	-0.00847235135734081	0.0363327041268349	-0.0886669084429741	-0.0113944197073579
1137	115.343147277832	-7.6671838760376	-5.52562713623047	0.0162028968334198	0.0353586822748184	-0.0549007803201675	0.00354059832170606
1138	112.745750427246	-7.01783514022827	-5.72043180465698	0.01847561635077	0.0132808275520802	-0.0217839982360601	-0.00327756232582033
1139	112.096405029297	-6.69316101074219	-5.85030126571655	-0.0165892094373703	0.00776136433705688	-0.00360223650932312	0.00289124972186983
1140	115.992492675781	-7.99185848236084	-5.52562713623047	0.0230210572481155	-0.0204853005707264	0.000293855206109583	0.00776136433705688
1141	114.044448852539	-6.3684868812561	-6.11004114151001	-0.00457625929266214	-0.0100957229733467	0.00776136433705688	0.00938473641872406
1142	117.940544128418	-7.6671838760376	-5.72043180465698	0.0194496400654316	0.00938473641872406	0.00646266713738441	0.00321592413820326
1143	114.693801879883	-6.3684868812561	-6.43471527099609	0.00808603875339031	0.00159255252219737	-0.00977104809135199	-0.00847235135734081
1144	115.992492675781	-7.34250974655151	-5.85030126571655	0.00354059832170606	0.00548864435404539	-0.0198359526693821	-0.00912170019000769
1145	117.291191101074	-7.34250974655151	-5.9152364730835	0.00418994715437293	-3.08191010844894e-05	-0.0273034609854221	-0.00555028254166245
1146	115.992492675781	-7.6671838760376	-6.23991060256958	-0.0104203969240189	-0.00132951640989631	-0.0123684434220195	-0.00197886489331722
1147	117.291191101074	-7.34250974655151	-5.98017120361328	0.00321592413820326	-0.00944637414067984	0.00256657530553639	-0.00360223650932312
1148	117.291191101074	-7.34250974655151	-5.78536653518677	0.0145795252174139	-0.0156151866540313	0.00873538758605719	-0.0100957229733467
1149	115.992492675781	-6.69316101074219	-6.11004114151001	-0.0217839982360601	-0.00457625929266214	0.0236704051494598	0.00289124972186983
1150	114.044448852539	-5.71913814544678	-6.43471527099609	-0.0110697457566857	-0.000680167751852423	0.0473716296255589	0.00126787810586393
1151	115.343147277832	-7.34250974655151	-6.23991060256958	-0.0104203969240189	-0.00749832857400179	0.0606832765042782	-3.08191010844894e-05
1152	115.992492675781	-8.64120674133301	-5.52562713623047	0.00841071270406246	-0.0149658378213644	0.0554884895682335	-0.00749832857400179
1153	114.693801879883	-8.64120674133301	-5.85030126571655	-0.00912170019000769	-0.0143164889886975	0.0431508645415306	-0.00490093370899558
1154	115.343147277832	-6.69316101074219	-5.52562713623047	0.00126787810586393	0.00159255252219737	0.0246444288641214	-0.00425158534198999
1155	114.693801879883	-6.3684868812561	-5.6554970741272	-0.00295288790948689	-0.00425158534198999	-0.00684897974133492	0.00386527273803949
1156	115.343147277832	-6.3684868812561	-5.9152364730835	0.00354059832170606	0.000943203864153475	-0.00652430532500148	-0.00749832857400179
1157	112.745750427246	-5.39446353912354	-5.6554970741272	0.01100810803473	0.0155535480007529	-0.0133424662053585	0.00289124972186983
1158	115.343147277832	-6.69316101074219	-5.59056186676025	-0.0152905117720366	0.0259431265294552	-0.0370436906814575	0.000618529506027699
1159	113.39510345459	-7.34250974655151	-5.26588773727417	-0.00652430532500148	0.0441248863935471	-0.017887907102704	-0.000680167751852423
1160	112.745750427246	-6.04381227493286	-5.26588773727417	-0.00555028254166245	0.0434755384922028	0.00873538758605719	-0.00847235135734081
1161	116.641845703125	-6.3684868812561	-5.26588773727417	0.000293855206109583	0.0441248863935471	0.0188002903014421	0.000943203864153475
1162	114.693801879883	-6.69316101074219	-5.20095300674438	0.013930176384747	0.0408781431615353	0.00581331877037883	0.000618529506027699
1163	117.291191101074	-7.01783514022827	-5.6554970741272	-0.00814767740666866	0.0191249661147594	0.00613799272105098	-0.00295288790948689
1164	115.343147277832	-6.69316101074219	-5.98017120361328	-0.00165419070981443	0.0213976856321096	-0.00165419070981443	0.00938473641872406
1165	115.992492675781	-6.3684868812561	-5.98017120361328	0.0132808275520802	0.0230210572481155	-0.0295761823654175	0.0100340843200684
1166	114.693801879883	-5.71913814544678	-5.72043180465698	-0.00230353930965066	0.00483929552137852	-0.0399657599627972	0.00581331877037883
1167	114.693801879883	-6.69316101074219	-5.33082246780396	-0.00457625929266214	-0.0149658378213644	-0.0334722734987736	-0.0026282137259841
1168	115.343147277832	-5.71913814544678	-5.59056186676025	0.0223717093467712	-0.032173577696085	-0.0123684434220195	-0.00555028254166245
1169	115.343147277832	-7.34250974655151	-5.9152364730835	0.011982130818069	-0.0334722734987736	0.0324366129934788	0.00516396993771195
1170	115.992492675781	-7.6671838760376	-5.78536653518677	-3.08191010844894e-05	-0.0357449948787689	0.0684754624962807	0.0022419011220336
1171	115.992492675781	-8.64120674133301	-5.59056186676025	0.00906006153672934	-0.028926832601428	0.0499690249562263	-0.00100484199356288
1172	115.992492675781	-7.6671838760376	-5.72043180465698	0.0197743140161037	-0.0376930385828018	0.00678734155371785	0.00289124972186983
1173	113.39510345459	-7.34250974655151	-5.85030126571655	-0.00717365415766835	-0.0337969474494457	-0.017887907102704	-0.00327756232582033
1174	116.641845703125	-8.31653213500977	-5.85030126571655	-0.00490093370899558	-0.0152905117720366	0.00808603875339031	0.00321592413820326
1175	115.343147277832	-7.34250974655151	-6.11004114151001	-0.00132951640989631	-0.0308748781681061	0.0226963832974434	0.00191722682211548
1176	115.992492675781	-7.34250974655151	-6.23991060256958	-0.00782300252467394	-0.0159398596733809	-0.00522560812532902	0.00256657530553639
1177	116.641845703125	-7.34250974655151	-6.04510593414307	0.0136055024340749	-0.0311995539814234	-0.0273034609854221	-0.00425158534198999
1178	115.343147277832	-7.6671838760376	-5.85030126571655	-0.0113944197073579	-0.043212503194809	-0.0389917381107807	0.00191722682211548
1179	113.39510345459	-6.3684868812561	-6.17497587203979	0.00646266713738441	-0.0435371771454811	-0.0347709693014622	-3.08191010844894e-05
1180	113.39510345459	-7.6671838760376	-5.78536653518677	-0.00814767740666866	-0.0292515084147453	-0.021459324285388	0.00516396993771195
1181	115.343147277832	-7.6671838760376	-5.6554970741272	0.00906006153672934	-0.0185372550040483	-0.0211346503347158	0.00256657530553639
1182	113.39510345459	-5.39446353912354	-5.9152364730835	-0.00814767740666866	0.0123068047687411	0.0100340843200684	-0.0113944197073579
1183	115.343147277832	-7.01783514022827	-6.04510593414307	0.0188002903014421	0.0113327819854021	0.0782156884670258	-0.00814767740666866
1184	115.992492675781	-7.01783514022827	-6.17497587203979	0.00418994715437293	0.0337353087961674	0.208410084247589	0.00191722682211548
1185	116.641845703125	-7.34250974655151	-6.04510593414307	0.000618529506027699	0.0340599827468395	0.328539580106735	0.0100340843200684
1186	116.641845703125	-7.01783514022827	-5.78536653518677	0.00386527273803949	0.0282158460468054	0.380487471818924	-0.00327756232582033
1187	116.641845703125	-7.6671838760376	-5.9152364730835	0.0103587592020631	0.01847561635077	0.20256595313549	0.00776136433705688
1188	117.291191101074	-7.34250974655151	-5.9152364730835	-0.00425158534198999	0.0152288740500808	0.0252937767654657	0.000618529506027699
1189	115.992492675781	-7.34250974655151	-5.72043180465698	0.0106834331527352	-0.00749832857400179	-0.11042008548975	0.00516396993771195
1190	117.291191101074	-7.99185848236084	-5.52562713623047	0.0022419011220336	-0.00814767740666866	-0.191588670015335	0.00743668992072344
1191	114.693801879883	-6.3684868812561	-5.52562713623047	0.00938473641872406	-0.00295288790948689	-0.235744372010231	0.0022419011220336
1192	117.291191101074	-7.99185848236084	-5.00614833831787	0.0236704051494598	-0.00230353930965066	-0.223731428384781	0.00256657530553639
1193	114.693801879883	-7.01783514022827	-5.3957576751709	0.011982130818069	-0.0217839982360601	-0.173082232475281	-0.00327756232582033
1194	115.343147277832	-8.31653213500977	-5.59056186676025	0.00386527273803949	-0.0250307414680719	-0.119510971009731	0.0022419011220336
1195	115.992492675781	-8.31653213500977	-5.46069240570068	0.00516396993771195	-0.0136671401560307	-0.0941863730549812	-0.00814767740666866
1196	115.992492675781	-7.99185848236084	-5.59056186676025	0.00711201597005129	0.00289124972186983	-0.0630176365375519	-3.08191010844894e-05
1197	115.992492675781	-6.69316101074219	-5.52562713623047	0.00516396993771195	0.00191722682211548	-0.0578228458762169	-0.000680167751852423
1198	114.693801879883	-6.3684868812561	-5.59056186676025	0.00646266713738441	-0.00100484199356288	-0.0493813157081604	-0.0104203969240189
1199	115.992492675781	-6.3684868812561	-5.59056186676025	-0.00197886489331722	0.0178262684494257	-0.0367190167307854	0.00613799272105098
1200	114.044448852539	-6.3684868812561	-5.6554970741272	-0.0120437685400248	0.0191249661147594	0.00581331877037883	-0.00165419070981443
1201	111.447052001953	-6.69316101074219	-6.30484533309937	-0.0117190945893526	0.0103587592020631	0.0295145437121391	0.00548864435404539
1202	114.044448852539	-7.6671838760376	-5.59056186676025	-0.00879702530801296	0.013930176384747	0.0785403624176979	0.0022419011220336
1203	112.745750427246	-6.04381227493286	-5.72043180465698	-0.0149658378213644	0.00516396993771195	0.0564625114202499	-0.00197886489331722
1204	115.343147277832	-6.3684868812561	-5.6554970741272	-0.00100484199356288	0.00451462110504508	0.0207483377307653	-0.00100484199356288
1205	116.641845703125	-7.01783514022827	-5.85030126571655	-0.00100484199356288	0.01100810803473	-0.0149658378213644	0.000943203864153475
1206	117.291191101074	-7.34250974655151	-5.98017120361328	0.00743668992072344	0.00906006153672934	-0.0350956469774246	0.00516396993771195
1207	116.641845703125	-6.69316101074219	-6.17497587203979	-0.00392691092565656	0.00970941036939621	-0.0539267547428608	-0.00327756232582033
1208	115.992492675781	-6.04381227493286	-6.56458520889282	0.00386527273803949	0.00970941036939621	-0.0747059136629105	0.000943203864153475
1209	115.343147277832	-5.71913814544678	-6.56458520889282	-0.0026282137259841	0.0171769186854362	-0.0412644557654858	0.00256657530553639
1210	115.343147277832	-6.69316101074219	-6.36978054046631	0.00711201597005129	0.00873538758605719	-0.00555028254166245	0.00873538758605719
1211	117.940544128418	-7.34250974655151	-6.17497587203979	0.0298392176628113	0.00321592413820326	0.0191249661147594	-0.00490093370899558
1212	114.693801879883	-6.3684868812561	-5.3957576751709	0.000943203864153475	0.00711201597005129	0.0152288740500808	0.000618529506027699
1213	117.291191101074	-7.99185848236084	-5.6554970741272	0.0145795252174139	-0.00132951640989631	0.00906006153672934	-0.00749832857400179
1214	115.992492675781	-6.3684868812561	-6.43471527099609	-0.00197886489331722	0.0022419011220336	0.00743668992072344	-0.0026282137259841
1215	115.343147277832	-7.01783514022827	-6.43471527099609	-0.00132951640989631	-0.00100484199356288	0.00776136433705688	0.00743668992072344
1216	114.693801879883	-7.01783514022827	-5.78536653518677	0.0149041991680861	-0.00457625929266214	0.0200989879667759	-0.000355493422830477
1217	115.343147277832	-7.99185848236084	-5.59056186676025	0.00256657530553639	-0.00165419070981443	0.0220470335334539	-0.00360223650932312
1218	117.291191101074	-7.34250974655151	-5.33082246780396	0.00776136433705688	-0.000355493422830477	0.00613799272105098	-0.00360223650932312
1219	115.992492675781	-7.6671838760376	-5.46069240570068	0.00256657530553639	0.00289124972186983	0.00873538758605719	0.000943203864153475
1220	116.641845703125	-6.3684868812561	-5.78536653518677	-0.00619963090866804	0.00354059832170606	0.00646266713738441	-0.00197886489331722
1221	115.343147277832	-7.34250974655151	-5.52562713623047	-0.00392691092565656	0.0142548503354192	0.013930176384747	0.00256657530553639
1222	114.044448852539	-6.3684868812561	-5.72043180465698	0.0136055024340749	0.00159255252219737	-3.08191010844894e-05	0.000943203864153475
1223	114.693801879883	-7.34250974655151	-5.13601779937744	0.0113327819854021	-0.00847235135734081	0.0171769186854362	-0.00132951640989631
1224	114.044448852539	-7.34250974655151	-5.59056186676025	-0.0146411629393697	-0.0299008563160896	0.0710728541016579	0.00126787810586393
1225	112.745750427246	-5.39446353912354	-5.59056186676025	-0.00782300252467394	-0.0130177913233638	0.100942894816399	-3.08191010844894e-05
1226	113.39510345459	-6.69316101074219	-5.78536653518677	0.00873538758605719	-0.0130177913233638	0.0749689489603043	0.00126787810586393
1227	114.693801879883	-6.3684868812561	-5.98017120361328	-0.0107450718060136	-0.00879702530801296	0.0457482598721981	-0.00879702530801296
1228	115.992492675781	-7.99185848236084	-5.78536653518677	0.0145795252174139	-0.000355493422830477	0.0334106348454952	-0.00652430532500148
1229	117.291191101074	-8.31653213500977	-5.59056186676025	0.00159255252219737	-0.00749832857400179	0.0171769186854362	-0.000355493422830477
1230	115.992492675781	-7.99185848236084	-5.59056186676025	0.013930176384747	-0.00749832857400179	0.00354059832170606	0.00776136433705688
1231	117.291191101074	-7.34250974655151	-5.52562713623047	-0.00782300252467394	0.000293855206109583	-0.0188619289547205	0.000293855206109583
1232	114.693801879883	-6.3684868812561	-6.11004114151001	-0.00522560812532902	0.00743668992072344	-0.0337969474494457	-0.00749832857400179
1233	115.992492675781	-7.01783514022827	-5.9152364730835	0.00126787810586393	0.0100340843200684	-0.0497059896588326	0.00418994715437293
1234	117.291191101074	-7.6671838760376	-5.52562713623047	-0.0120437685400248	0.0158782228827477	-0.0571734979748726	-0.00847235135734081
1235	116.641845703125	-7.99185848236084	-5.46069240570068	-0.00197886489331722	0.0194496400654316	-0.0581475235521793	0.00289124972186983
1236	116.641845703125	-8.31653213500977	-5.52562713623047	-0.00555028254166245	0.0194496400654316	-0.0760046094655991	-0.00295288790948689
1237	116.641845703125	-8.64120674133301	-5.72043180465698	0.00256657530553639	0.00776136433705688	-0.0659397020936012	0.000943203864153475
1238	116.641845703125	-9.29055595397949	-5.98017120361328	0.00418994715437293	0.00906006153672934	-0.0714591667056084	-0.00490093370899558
1239	114.693801879883	-7.99185848236084	-6.36978054046631	-0.0152905117720366	-0.00457625929266214	-0.0441865250468254	-0.00230353930965066
1240	117.291191101074	-9.29055595397949	-6.11004114151001	-0.000680167751852423	0.00483929552137852	-0.0253554154187441	-0.00522560812532902
1241	114.693801879883	-7.01783514022827	-6.11004114151001	-0.000680167751852423	0.00354059832170606	-0.0026282137259841	0.00354059832170606
1242	115.992492675781	-8.31653213500977	-5.98017120361328	-0.00555028254166245	0.00483929552137852	-0.00912170019000769	-0.00197886489331722
1243	114.693801879883	-6.69316101074219	-6.11004114151001	0.000943203864153475	0.00289124972186983	-0.00522560812532902	-0.00684897974133492
1244	114.693801879883	-7.99185848236084	-5.07108306884766	0.0236704051494598	-0.00555028254166245	0.00354059832170606	0.00386527273803949
1245	115.343147277832	-7.6671838760376	-5.6554970741272	0.00776136433705688	-0.000355493422830477	-0.000355493422830477	0.00256657530553639
1246	114.044448852539	-8.31653213500977	-5.59056186676025	-0.0266541130840778	-0.00684897974133492	0.00711201597005129	0.00386527273803949
1247	115.343147277832	-7.99185848236084	-5.59056186676025	-0.00717365415766835	-0.0117190945893526	0.025618452578783	-0.00555028254166245
1248	114.044448852539	-7.6671838760376	-5.6554970741272	0.00581331877037883	0.000293855206109583	0.0561378374695778	-0.00197886489331722
1249	115.992492675781	-7.01783514022827	-5.46069240570068	0.00191722682211548	0.00126787810586393	0.0626313239336014	0.0106834331527352
1250	114.693801879883	-7.01783514022827	-5.26588773727417	0.0123068047687411	0.013930176384747	0.0483456552028656	0.00386527273803949
1251	115.992492675781	-7.01783514022827	-5.6554970741272	0.00711201597005129	0.0168522447347641	0.00841071270406246	-3.08191010844894e-05
1252	115.992492675781	-7.6671838760376	-5.59056186676025	0.00841071270406246	0.0178262684494257	-0.0279528107494116	-0.00100484199356288
1253	116.641845703125	-7.6671838760376	-6.11004114151001	0.0113327819854021	0.0155535480007529	-0.0773033052682877	-0.00230353930965066
1254	114.693801879883	-7.01783514022827	-5.98017120361328	0.00516396993771195	0.012956153601408	-0.0919136479496956	-0.000680167751852423
1255	115.343147277832	-6.69316101074219	-5.59056186676025	0.0106834331527352	0.00613799272105098	-0.00132951640989631	0.00418994715437293
1256	115.992492675781	-7.01783514022827	-5.07108306884766	0.000618529506027699	-0.00717365415766835	0.112306490540504	0.00354059832170606
1257	114.693801879883	-7.01783514022827	-5.6554970741272	0.00938473641872406	-0.00652430532500148	0.120423346757889	-0.000680167751852423
1258	115.343147277832	-6.69316101074219	-6.04510593414307	-0.0104203969240189	-0.0247060675173998	0.102890938520432	-0.000355493422830477
1259	116.641845703125	-7.6671838760376	-5.6554970741272	-0.00847235135734081	-0.0311995539814234	0.113280512392521	-3.08191010844894e-05
1260	115.343147277832	-7.99185848236084	-5.46069240570068	0.0194496400654316	-0.0337969474494457	0.0665274113416672	0.00386527273803949
1261	116.641845703125	-8.31653213500977	-5.85030126571655	-0.0100957229733467	-0.0376930385828018	0.0671767666935921	0.00159255252219737
1262	115.343147277832	-8.96588134765625	-5.20095300674438	-0.000355493422830477	-0.0341216214001179	0.094449408352375	0.00256657530553639
1263	115.992492675781	-8.96588134765625	-5.3957576751709	0.0162028968334198	-0.0227580219507217	-0.00295288790948689	0.00191722682211548
1264	114.693801879883	-7.01783514022827	-5.78536653518677	-0.00782300252467394	-0.000680167751852423	-0.0734072178602219	0.000618529506027699
1265	115.343147277832	-6.69316101074219	-5.9152364730835	-0.00782300252467394	0.00354059832170606	-0.116913571953773	-0.00360223650932312
1266	114.693801879883	-6.69316101074219	-6.30484533309937	0.0249691028147936	0.00418994715437293	-0.137692734599113	-0.00425158534198999
1267	115.343147277832	-7.01783514022827	-5.78536653518677	-0.0026282137259841	-0.00392691092565656	-0.100679859519005	-0.00490093370899558
1268	113.39510345459	-6.3684868812561	-6.17497587203979	0.0175015944987535	0.00613799272105098	-0.101329207420349	-0.00165419070981443
1269	114.044448852539	-7.99185848236084	-5.6554970741272	-0.00197886489331722	0.0132808275520802	-0.0844461396336555	0.00841071270406246
1270	114.693801879883	-7.6671838760376	-5.85030126571655	0.0162028968334198	0.00938473641872406	-0.048407293856144	0.00191722682211548
1271	115.992492675781	-7.99185848236084	-5.78536653518677	-0.00100484199356288	0.012956153601408	-0.0247060675173998	0.00289124972186983
1272	114.044448852539	-7.01783514022827	-6.43471527099609	0.00321592413820326	0.00548864435404539	-0.00197886489331722	-0.00555028254166245
1273	116.641845703125	-7.99185848236084	-6.04510593414307	0.0132808275520802	0.013930176384747	0.0425015166401863	-0.00977104809135199
1274	117.291191101074	-7.99185848236084	-5.98017120361328	0.0022419011220336	0.0175015944987535	0.0509430468082428	0.00289124972186983
1275	115.992492675781	-7.01783514022827	-6.23991060256958	0.00678734155371785	-0.00165419070981443	0.0126314787194133	0.00289124972186983
1276	115.343147277832	-7.01783514022827	-6.49965000152588	0.00581331877037883	-0.000355493422830477	-0.00490093370899558	0.00159255252219737
1277	116.641845703125	-6.69316101074219	-6.62951993942261	-0.00684897974133492	-0.00100484199356288	-0.0324982516467571	-0.00782300252467394
1278	116.641845703125	-7.99185848236084	-5.6554970741272	0.0220470335334539	0.00938473641872406	-0.048407293856144	0.00873538758605719
1279	115.992492675781	-8.31653213500977	-5.59056186676025	-0.00587495695799589	-0.00100484199356288	-0.0516540370881557	0.00191722682211548
1280	117.291191101074	-8.31653213500977	-5.46069240570068	-0.00165419070981443	0.00841071270406246	-0.0286021586507559	0.00646266713738441
1281	117.940544128418	-8.64120674133301	-5.26588773727417	-0.00360223650932312	0.00289124972186983	-0.0247060675173998	0.00386527273803949
1282	115.343147277832	-6.69316101074219	-5.46069240570068	0.0249691028147936	-0.00684897974133492	-0.0224333461374044	-0.00360223650932312
1283	116.641845703125	-7.99185848236084	-5.3957576751709	-0.00100484199356288	-0.0139918150380254	-0.0120437685400248	0.0022419011220336
1284	116.641845703125	-8.96588134765625	-5.78536653518677	-0.0100957229733467	-0.00392691092565656	0.00159255252219737	-0.00457625929266214
1285	116.641845703125	-9.29055595397949	-5.20095300674438	-0.00814767740666866	-0.00457625929266214	0.000943203864153475	0.0022419011220336
1286	116.641845703125	-8.31653213500977	-5.33082246780396	-0.00684897974133492	-0.00490093370899558	0.00841071270406246	0.00418994715437293
1287	116.641845703125	-7.99185848236084	-5.26588773727417	-0.00165419070981443	0.0106834331527352	0.0149041991680861	-0.000355493422830477
1288	115.992492675781	-7.6671838760376	-5.33082246780396	0.00191722682211548	0.00743668992072344	-0.00132951640989631	0.00191722682211548
1289	114.693801879883	-7.01783514022827	-5.59056186676025	0.00321592413820326	0.0168522447347641	-0.0182125810533762	0.000618529506027699
1290	115.992492675781	-8.31653213500977	-5.3957576751709	0.00678734155371785	0.0168522447347641	-0.00490093370899558	0.00613799272105098
1291	112.745750427246	-6.69316101074219	-5.78536653518677	0.000943203864153475	0.00321592413820326	0.0100340843200684	-0.000355493422830477
1292	114.693801879883	-7.99185848236084	-5.52562713623047	-0.000680167751852423	0.0126314787194133	0.00321592413820326	-0.00327756232582033
1293	114.044448852539	-6.69316101074219	-5.6554970741272	-0.0104203969240189	0.000943203864153475	0.00483929552137852	-0.00132951640989631
1294	113.39510345459	-7.34250974655151	-5.13601779937744	0.01100810803473	0.00581331877037883	-0.00165419070981443	0.00516396993771195
1295	117.291191101074	-7.6671838760376	-6.11004114151001	0.00191722682211548	0.00841071270406246	0.0175015944987535	0.00483929552137852
1296	117.940544128418	-7.99185848236084	-6.04510593414307	0.01100810803473	0.00581331877037883	0.000618529506027699	0.00451462110504508
1297	117.291191101074	-8.31653213500977	-6.17497587203979	0.00451462110504508	-0.00230353930965066	-0.00197886489331722	-0.00555028254166245
1298	114.693801879883	-6.69316101074219	-5.9152364730835	0.0171769186854362	-0.00425158534198999	-0.00360223650932312	0.00483929552137852
1299	116.641845703125	-7.01783514022827	-5.9152364730835	0.000618529506027699	-0.00425158534198999	-0.00717365415766835	0.00386527273803949
1300	115.343147277832	-6.3684868812561	-6.17497587203979	0.0249691028147936	0.000293855206109583	0.000293855206109583	0.00289124972186983
1301	116.641845703125	-6.69316101074219	-5.98017120361328	-0.0104203969240189	0.0175015944987535	-0.0201606266200542	0.00548864435404539
1302	117.291191101074	-7.34250974655151	-6.17497587203979	-0.00165419070981443	0.0353586822748184	-0.0334722734987736	-0.000680167751852423
1303	114.693801879883	-7.01783514022827	-6.36978054046631	-0.00230353930965066	0.0373067259788513	-0.0295761823654175	-0.00490093370899558
1304	114.044448852539	-7.01783514022827	-6.23991060256958	-0.00100484199356288	0.0213976856321096	-0.00360223650932312	-0.00100484199356288
1305	115.343147277832	-8.31653213500977	-5.33082246780396	-0.000680167751852423	0.0243197549134493	0.0194496400654316	0.00159255252219737
1306	116.641845703125	-8.64120674133301	-5.26588773727417	-0.00587495695799589	0.00970941036939621	0.0116574559360743	-0.00619963090866804
1307	115.343147277832	-8.64120674133301	-5.52562713623047	0.0022419011220336	0.00678734155371785	0.00354059832170606	-0.00749832857400179
1308	115.992492675781	-7.99185848236084	-5.9152364730835	-0.00360223650932312	0.00906006153672934	-0.0104203969240189	0.000293855206109583
1309	114.693801879883	-6.69316101074219	-5.78536653518677	0.00418994715437293	0.00354059832170606	-0.00912170019000769	-0.00490093370899558
1310	114.693801879883	-6.04381227493286	-5.72043180465698	-0.0120437685400248	0.000618529506027699	0.0243197549134493	-0.00100484199356288
1311	115.343147277832	-5.71913814544678	-5.78536653518677	0.0178262684494257	-0.0133424662053585	0.0226963832974434	-0.00457625929266214
1312	115.343147277832	-7.34250974655151	-5.00614833831787	0.00191722682211548	-0.00782300252467394	0.0389300994575024	-0.00360223650932312
1313	114.693801879883	-7.6671838760376	-5.6554970741272	0.0162028968334198	-0.0302255302667618	0.0571118593215942	-0.00814767740666866
1314	112.096405029297	-6.3684868812561	-5.9152364730835	0.00776136433705688	-0.0357449948787689	0.0457482598721981	0.00808603875339031
1315	112.745750427246	-6.69316101074219	-5.9152364730835	-0.0100957229733467	-0.0334722734987736	0.0376313999295235	-0.00100484199356288
1316	113.39510345459	-6.3684868812561	-5.9152364730835	0.0152288740500808	-0.0282774847000837	0.0191249661147594	0.00483929552137852
1317	115.343147277832	-6.3684868812561	-5.78536653518677	-0.0136671401560307	-0.0360696688294411	0.0175015944987535	-0.00490093370899558
1318	115.992492675781	-5.71913814544678	-5.6554970741272	-0.00392691092565656	-0.0243813935667276	0.0272418223321438	-0.0026282137259841
1319	116.641845703125	-7.6671838760376	-5.33082246780396	0.00418994715437293	-0.0237320438027382	0.0152288740500808	-3.08191010844894e-05
1320	115.992492675781	-6.3684868812561	-5.98017120361328	-0.00457625929266214	-0.0182125810533762	0.0259431265294552	-0.00100484199356288
1321	115.992492675781	-7.6671838760376	-5.78536653518677	-0.00360223650932312	0.00418994715437293	0.0136055024340749	0.00451462110504508
1322	115.343147277832	-6.3684868812561	-5.78536653518677	-0.00425158534198999	-0.0182125810533762	0.012956153601408	0.0022419011220336
1323	116.641845703125	-7.34250974655151	-5.6554970741272	0.000943203864153475	0.0022419011220336	0.00906006153672934	0.000618529506027699
1324	116.641845703125	-7.6671838760376	-5.46069240570068	0.0162028968334198	0.00581331877037883	-0.0195112787187099	-0.00327756232582033
1325	116.641845703125	-6.3684868812561	-6.04510593414307	-0.000355493422830477	0.0295145437121391	-0.0354203209280968	0.000293855206109583
1326	115.343147277832	-6.04381227493286	-5.98017120361328	-0.00360223650932312	0.0295145437121391	-0.0347709693014622	0.00159255252219737
1327	115.992492675781	-6.3684868812561	-5.85030126571655	0.00711201597005129	0.0217223595827818	-0.0402904339134693	-0.00457625929266214
1328	116.641845703125	-7.6671838760376	-5.52562713623047	0.00970941036939621	0.0152288740500808	-0.0324982516467571	-0.00132951640989631
1329	115.992492675781	-8.64120674133301	-5.98017120361328	0.00321592413820326	0.00743668992072344	-0.0123684434220195	0.00191722682211548
1330	116.641845703125	-8.64120674133301	-5.85030126571655	-0.00392691092565656	-0.0185372550040483	0.0100340843200684	0.00548864435404539
1331	114.693801879883	-7.34250974655151	-5.26588773727417	0.00646266713738441	-0.0276281367987394	0.0285405199974775	-0.00490093370899558
1332	116.641845703125	-7.01783514022827	-5.85030126571655	0.00321592413820326	-0.0305502042174339	0.0275664981454611	-0.0104203969240189
1333	116.641845703125	-6.3684868812561	-6.36978054046631	0.00483929552137852	-0.0493813157081604	0.049319677054882	-0.0136671401560307
1334	115.992492675781	-7.01783514022827	-6.17497587203979	0.00451462110504508	-0.0516540370881557	0.0483456552028656	-0.00327756232582033
1335	116.641845703125	-7.34250974655151	-6.04510593414307	-0.00717365415766835	-0.0458098985254765	0.0850338488817215	0.0113327819854021
1336	114.693801879883	-6.3684868812561	-5.72043180465698	-0.0120437685400248	-0.0198359526693821	0.0856831967830658	0.012956153601408
1337	113.39510345459	-7.6671838760376	-5.3957576751709	-0.00717365415766835	0.00126787810586393	0.052891094237566	-0.00165419070981443
1338	114.044448852539	-7.01783514022827	-5.6554970741272	0.00711201597005129	0.029189869761467	0.025618452578783	-0.00522560812532902
1339	115.343147277832	-7.34250974655151	-5.59056186676025	0.000618529506027699	0.0502936989068985	-0.0104203969240189	-0.00100484199356288
1340	115.343147277832	-6.69316101074219	-5.6554970741272	0.00289124972186983	0.07139752805233	-0.0123684434220195	-0.00327756232582033
1341	115.992492675781	-6.3684868812561	-5.85030126571655	-0.00684897974133492	0.0746442750096321	0.0230210572481155	0.00256657530553639
1342	116.641845703125	-7.34250974655151	-5.52562713623047	-0.00327756232582033	0.0616573020815849	0.0522417463362217	-0.00165419070981443
1343	115.992492675781	-7.34250974655151	-5.52562713623047	0.00776136433705688	0.0415274947881699	0.0022419011220336	-0.00360223650932312
1344	115.992492675781	-6.69316101074219	-5.98017120361328	-0.00684897974133492	0.00516396993771195	-0.0386670641601086	-0.000680167751852423
1345	115.343147277832	-5.71913814544678	-6.11004114151001	0.01100810803473	-0.0120437685400248	-0.0672384053468704	0.00159255252219737
1346	114.693801879883	-6.3684868812561	-5.6554970741272	0.00776136433705688	-0.00327756232582033	-0.0704851448535919	0.0106834331527352
1347	116.641845703125	-6.04381227493286	-5.52562713623047	0.000618529506027699	-0.00197886489331722	-0.0766539573669434	-3.08191010844894e-05
1348	115.992492675781	-7.34250974655151	-5.3957576751709	0.00386527273803949	-0.00100484199356288	-0.0419138073921204	-0.00295288790948689
1349	116.641845703125	-7.99185848236084	-5.26588773727417	-0.00944637414067984	0.00613799272105098	0.00646266713738441	-0.000680167751852423
1350	115.343147277832	-7.01783514022827	-5.20095300674438	0.0126314787194133	-0.00490093370899558	0.0113327819854021	-0.00425158534198999
1351	115.992492675781	-7.6671838760376	-5.9152364730835	0.00678734155371785	-0.00132951640989631	-0.0126931173726916	-0.00132951640989631
1352	115.992492675781	-7.99185848236084	-5.3957576751709	0.0106834331527352	-0.021459324285388	-0.0373683646321297	-3.08191010844894e-05
1353	117.291191101074	-7.34250974655151	-5.78536653518677	0.00451462110504508	-0.0204853005707264	-0.0324982516467571	-0.00360223650932312
1354	114.693801879883	-6.04381227493286	-5.6554970741272	0.00776136433705688	-0.0221086721867323	0.000293855206109583	-0.0026282137259841
1355	115.992492675781	-7.6671838760376	-5.26588773727417	0.00289124972186983	-0.0126931173726916	0.031137915328145	0.000943203864153475
1356	115.343147277832	-7.6671838760376	-5.85030126571655	-0.0152905117720366	-0.00782300252467394	0.0704235062003136	0.00354059832170606
1357	115.343147277832	-7.6671838760376	-6.23991060256958	0.0233457311987877	-0.0159398596733809	0.0343846566975117	-0.00684897974133492
1358	113.39510345459	-7.01783514022827	-6.11004114151001	-0.0152905117720366	-0.0107450718060136	-0.00392691092565656	0.00808603875339031
1359	112.745750427246	-6.04381227493286	-5.85030126571655	-0.0110697457566857	-0.0169138833880424	0.00581331877037883	-0.00165419070981443
1360	114.693801879883	-6.3684868812561	-5.9152364730835	-0.00457625929266214	-0.00327756232582033	0.0473716296255589	-0.00652430532500148
1361	115.992492675781	-7.01783514022827	-5.98017120361328	-0.0227580219507217	0.00581331877037883	0.052891094237566	0.00743668992072344
1362	115.343147277832	-6.3684868812561	-5.98017120361328	0.00386527273803949	-0.00847235135734081	0.00483929552137852	-0.000355493422830477
1363	115.343147277832	-6.04381227493286	-6.23991060256958	-0.00295288790948689	-0.000355493422830477	-0.0152905117720366	-0.0100957229733467
1364	115.343147277832	-7.34250974655151	-6.04510593414307	-0.00230353930965066	-0.00132951640989631	-0.0617189407348633	0.00159255252219737
1365	117.291191101074	-7.6671838760376	-6.36978054046631	-0.0172385573387146	0.0126314787194133	-0.100355185568333	-0.00132951640989631
1366	115.343147277832	-7.6671838760376	-6.30484533309937	0.00581331877037883	0.0210730116814375	-0.107822693884373	0.00548864435404539
1367	116.641845703125	-7.34250974655151	-6.17497587203979	-0.00782300252467394	0.0145795252174139	-0.108147367835045	-0.00457625929266214
1368	115.343147277832	-6.3684868812561	-5.59056186676025	0.00711201597005129	0.0155535480007529	-0.100030511617661	0.000293855206109583
1369	115.992492675781	-6.69316101074219	-5.59056186676025	-0.00100484199356288	0.0155535480007529	-0.113666832447052	0.00873538758605719
1370	115.992492675781	-7.01783514022827	-5.78536653518677	-0.00490093370899558	0.0126314787194133	-0.109446063637733	-0.00490093370899558
1371	116.641845703125	-7.6671838760376	-5.59056186676025	0.00646266713738441	-0.00327756232582033	-0.0786020010709763	0.00386527273803949
1372	114.693801879883	-7.6671838760376	-5.78536653518677	0.01100810803473	0.00126787810586393	-0.0630176365375519	-0.0110697457566857
1373	116.641845703125	-8.64120674133301	-5.3957576751709	0.011982130818069	-0.00652430532500148	-0.0334722734987736	-0.00230353930965066
1374	115.343147277832	-7.34250974655151	-5.26588773727417	0.00873538758605719	-0.00457625929266214	-0.00165419070981443	0.00581331877037883
1375	115.343147277832	-7.6671838760376	-5.3957576751709	0.000943203864153475	0.00159255252219737	0.0262678004801273	0.00613799272105098
1376	117.291191101074	-7.34250974655151	-5.78536653518677	-0.00100484199356288	-0.0156151866540313	0.0976961478590965	-0.00100484199356288
1377	115.992492675781	-8.31653213500977	-5.6554970741272	-0.00977104809135199	-0.00490093370899558	0.131137609481812	0.00581331877037883
1378	117.291191101074	-8.31653213500977	-5.52562713623047	-0.0123684434220195	-0.0230826959013939	0.106462351977825	-0.00555028254166245
1379	114.044448852539	-6.3684868812561	-5.59056186676025	0.01100810803473	0.0100340843200684	0.066202737390995	0.00646266713738441
1380	111.447052001953	-6.69316101074219	-5.26588773727417	-0.00652430532500148	0.0194496400654316	0.0210730116814375	0.00516396993771195
1381	112.096405029297	-6.69316101074219	-5.26588773727417	-0.00749832857400179	0.0226963832974434	-0.0185372550040483	-3.08191010844894e-05
1382	115.343147277832	-7.34250974655151	-5.52562713623047	-0.0100957229733467	0.0116574559360743	-0.0649656802415848	-0.00360223650932312
1383	116.641845703125	-7.6671838760376	-5.59056186676025	0.00386527273803949	0.0116574559360743	-0.0928876772522926	0.00483929552137852
1384	115.992492675781	-7.01783514022827	-5.59056186676025	-0.00100484199356288	0.0116574559360743	-0.102627903223038	0.000293855206109583
1385	117.940544128418	-7.34250974655151	-5.52562713623047	-0.00522560812532902	0.0188002903014421	-0.0925630033016205	0.00126787810586393
1386	116.641845703125	-7.34250974655151	-5.59056186676025	-0.00392691092565656	0.0158782228827477	-0.0545761026442051	0.000293855206109583
1387	117.940544128418	-8.64120674133301	-5.20095300674438	-0.00619963090866804	0.0145795252174139	-0.0188619289547205	0.00159255252219737
1388	115.343147277832	-6.3684868812561	-5.98017120361328	-0.0188619289547205	0.0158782228827477	0.00613799272105098	-0.00555028254166245
1389	114.693801879883	-6.69316101074219	-6.11004114151001	0.0152288740500808	0.0165275707840919	-0.0100957229733467	-0.00100484199356288
1390	115.343147277832	-7.99185848236084	-5.85030126571655	0.00646266713738441	0.0145795252174139	-0.00490093370899558	0.00159255252219737
1391	114.693801879883	-7.6671838760376	-5.52562713623047	0.0022419011220336	0.00970941036939621	0.0399041213095188	0.0022419011220336
1392	117.291191101074	-7.99185848236084	-5.6554970741272	-0.0149658378213644	-0.00295288790948689	0.0889299437403679	-0.00295288790948689
1393	114.693801879883	-7.01783514022827	-5.46069240570068	0.0145795252174139	-0.0273034609854221	0.186332240700722	-3.08191010844894e-05
1394	116.641845703125	-8.96588134765625	-5.85030126571655	0.00126787810586393	-0.0253554154187441	0.184384182095528	0.00548864435404539
1395	116.641845703125	-8.64120674133301	-6.23991060256958	-0.00165419070981443	-0.0208099745213985	0.0931507050991058	-0.00197886489331722
1396	117.291191101074	-9.29055595397949	-6.11004114151001	0.00483929552137852	-0.017887907102704	0.0389300994575024	0.00678734155371785
1397	117.291191101074	-8.31653213500977	-5.98017120361328	-0.00132951640989631	-0.0247060675173998	-0.038017712533474	-0.00555028254166245
1398	115.992492675781	-8.64120674133301	-5.85030126571655	-0.00392691092565656	-0.00847235135734081	-0.0902902781963348	0.00548864435404539
1399	115.343147277832	-7.01783514022827	-6.11004114151001	-3.08191010844894e-05	-0.0146411629393697	-0.111718781292439	-0.00522560812532902
1400	115.992492675781	-7.99185848236084	-5.26588773727417	0.00678734155371785	0.000618529506027699	-0.0928876772522926	0.00483929552137852
1401	115.343147277832	-7.34250974655151	-5.78536653518677	-0.00392691092565656	-0.00425158534198999	-0.0490566417574883	0.00613799272105098
1402	115.343147277832	-7.99185848236084	-5.72043180465698	0.00418994715437293	0.0123068047687411	-0.00457625929266214	-3.08191010844894e-05
1403	114.044448852539	-7.6671838760376	-5.85030126571655	-0.00490093370899558	-0.00555028254166245	-0.00327756232582033	-0.00457625929266214
1404	114.044448852539	-7.34250974655151	-5.59056186676025	-0.0100957229733467	-0.00100484199356288	0.012956153601408	0.0022419011220336
1405	114.693801879883	-7.99185848236084	-5.3957576751709	0.00516396993771195	-0.00879702530801296	-0.0139918150380254	-0.00100484199356288
1406	115.343147277832	-7.6671838760376	-5.20095300674438	-3.08191010844894e-05	-0.0120437685400248	-0.0133424662053585	0.0022419011220336
1407	115.343147277832	-8.31653213500977	-5.52562713623047	0.00126787810586393	-0.00100484199356288	-0.0159398596733809	0.00289124972186983
1408	116.641845703125	-7.99185848236084	-5.3957576751709	-0.00165419070981443	0.00678734155371785	-0.0133424662053585	-0.0100957229733467
1409	114.693801879883	-7.01783514022827	-5.59056186676025	-0.00392691092565656	0.0194496400654316	-0.00165419070981443	0.000293855206109583
1410	115.992492675781	-7.34250974655151	-5.98017120361328	0.00711201597005129	0.025618452578783	0.0145795252174139	-0.00230353930965066
1411	115.992492675781	-6.69316101074219	-5.85030126571655	-0.00165419070981443	0.0249691028147936	0.0239950809627771	-0.00100484199356288
1412	117.291191101074	-8.64120674133301	-5.3957576751709	0.00841071270406246	0.0298392176628113	0.041852168738842	0.00289124972186983
1413	116.641845703125	-7.99185848236084	-5.72043180465698	0.00159255252219737	0.0142548503354192	0.109709098935127	-0.00652430532500148
1414	115.343147277832	-7.34250974655151	-5.6554970741272	0.013930176384747	0.0158782228827477	0.102890938520432	0.00321592413820326
1415	114.693801879883	-7.01783514022827	-5.6554970741272	-0.00100484199356288	0.00159255252219737	0.0798390582203865	-0.00132951640989631
1416	114.693801879883	-7.34250974655151	-5.46069240570068	-0.0117190945893526	-0.00684897974133492	0.0395794473588467	0.00548864435404539
1417	115.992492675781	-7.34250974655151	-5.9152364730835	0.0022419011220336	-0.00717365415766835	0.0168522447347641	-0.0110697457566857
1418	114.044448852539	-7.6671838760376	-5.72043180465698	0.00191722682211548	-0.00944637414067984	-0.0143164889886975	-0.00100484199356288
1419	116.641845703125	-8.64120674133301	-5.33082246780396	0.00256657530553639	0.0022419011220336	-0.0360696688294411	0.00938473641872406
1420	114.693801879883	-7.99185848236084	-5.9152364730835	0.011982130818069	-0.00782300252467394	0.0259431265294552	0.000293855206109583
1421	116.641845703125	-7.6671838760376	-6.04510593414307	-0.0185372550040483	0.0116574559360743	0.0827611312270164	0.00873538758605719
1422	115.343147277832	-7.34250974655151	-5.59056186676025	0.0022419011220336	0.000618529506027699	0.0259431265294552	0.00191722682211548
1423	116.641845703125	-7.99185848236084	-5.46069240570068	0.00483929552137852	-0.00522560812532902	-0.0208099745213985	0.00743668992072344
1424	114.044448852539	-6.69316101074219	-6.17497587203979	-0.000355493422830477	0.00646266713738441	-0.0435371771454811	-0.000355493422830477
1425	113.39510345459	-6.69316101074219	-5.85030126571655	-0.0243813935667276	0.00354059832170606	-0.073731891810894	0.0116574559360743
1426	113.39510345459	-7.01783514022827	-6.23991060256958	0.0113327819854021	0.00483929552137852	-0.0659397020936012	0.00516396993771195
1427	112.745750427246	-7.01783514022827	-6.30484533309937	-0.00912170019000769	-0.00360223650932312	-0.0656150281429291	0.00418994715437293
1428	113.39510345459	-6.69316101074219	-6.36978054046631	0.00581331877037883	-0.00555028254166245	-0.0519787110388279	0.000943203864153475
1429	114.693801879883	-7.6671838760376	-5.6554970741272	0.00938473641872406	-0.000680167751852423	-0.0247060675173998	0.0022419011220336
1430	116.641845703125	-7.99185848236084	-5.78536653518677	0.00873538758605719	-0.0120437685400248	-0.0295761823654175	-0.000680167751852423
1431	116.641845703125	-7.6671838760376	-5.3957576751709	0.00841071270406246	0.00483929552137852	-0.0279528107494116	-0.0100957229733467
1432	114.693801879883	-7.34250974655151	-5.59056186676025	0.00841071270406246	0.00159255252219737	-0.0341216214001179	-3.08191010844894e-05
1433	116.641845703125	-7.99185848236084	-5.78536653518677	0.0113327819854021	0.00321592413820326	-0.0376930385828018	-0.00619963090866804
1434	115.992492675781	-7.99185848236084	-5.85030126571655	0.0149041991680861	0.00808603875339031	-0.0266541130840778	-0.00132951640989631
1435	116.641845703125	-7.01783514022827	-6.11004114151001	0.00354059832170606	0.00938473641872406	-0.0136671401560307	0.00711201597005129
1436	114.693801879883	-7.34250974655151	-6.04510593414307	-0.00490093370899558	0.00386527273803949	0.0236704051494598	0.00873538758605719
1437	117.940544128418	-7.99185848236084	-6.04510593414307	0.0178262684494257	0.00159255252219737	0.0389300994575024	-0.00392691092565656
1438	116.641845703125	-7.6671838760376	-5.33082246780396	0.0123068047687411	-0.000355493422830477	0.0606832765042782	-0.0026282137259841
1439	114.693801879883	-7.99185848236084	-5.59056186676025	-0.00100484199356288	0.000943203864153475	0.0522417463362217	-0.00100484199356288
1440	116.641845703125	-8.31653213500977	-5.52562713623047	-0.00522560812532902	0.00970941036939621	0.0470469556748867	0.00191722682211548
1441	116.641845703125	-8.31653213500977	-5.3957576751709	-0.00490093370899558	0.00776136433705688	0.0282158460468054	0.00483929552137852
1442	115.343147277832	-8.31653213500977	-5.52562713623047	-0.0117190945893526	-0.00392691092565656	-0.0143164889886975	-0.00132951640989631
1443	115.343147277832	-8.64120674133301	-5.3957576751709	0.000943203864153475	-0.00327756232582033	-0.0503553375601768	-0.00425158534198999
1444	117.291191101074	-9.61522960662842	-4.94121360778809	0.00516396993771195	-0.00555028254166245	-0.072757862508297	0.00159255252219737
1445	116.641845703125	-8.31653213500977	-5.3957576751709	-0.00814767740666866	0.00841071270406246	-0.050680011510849	0.00159255252219737
1446	117.291191101074	-8.31653213500977	-5.52562713623047	0.000293855206109583	-3.08191010844894e-05	-0.0318489037454128	0.00581331877037883
1447	117.291191101074	-7.6671838760376	-5.59056186676025	-0.0100957229733467	0.0022419011220336	0.00873538758605719	0.000293855206109583
1448	116.641845703125	-7.99185848236084	-5.46069240570068	0.000943203864153475	-0.00717365415766835	0.047696303576231	-0.00555028254166245
1449	113.39510345459	-7.01783514022827	-5.3957576751709	0.00581331877037883	-0.000680167751852423	0.0649040415883064	0.00808603875339031
1450	112.096405029297	-8.31653213500977	-5.26588773727417	0.00289124972186983	-0.00587495695799589	0.102241590619087	-0.000680167751852423
1451	112.745750427246	-7.34250974655151	-5.78536653518677	0.000618529506027699	-0.000680167751852423	0.131786957383156	-0.0026282137259841
1452	114.693801879883	-7.99185848236084	-5.6554970741272	-0.0104203969240189	-0.00100484199356288	0.128540202975273	0.00191722682211548
1453	115.343147277832	-7.34250974655151	-6.43471527099609	0.01847561635077	-3.08191010844894e-05	0.0782156884670258	0.000618529506027699
1454	114.693801879883	-6.69316101074219	-5.59056186676025	-0.0113944197073579	-0.00197886489331722	-0.00230353930965066	-0.00197886489331722
1455	117.940544128418	-7.99185848236084	-5.52562713623047	0.000293855206109583	0.01847561635077	-0.0513293594121933	0.00354059832170606
1456	116.641845703125	-7.6671838760376	-5.9152364730835	0.00256657530553639	0.0171769186854362	-0.0393164120614529	-0.0026282137259841
1457	116.641845703125	-7.99185848236084	-5.78536653518677	0.00678734155371785	0.0207483377307653	-0.0341216214001179	0.000943203864153475
1458	115.343147277832	-6.69316101074219	-6.69445466995239	-0.00295288790948689	0.0152288740500808	-0.0815240740776062	-0.00912170019000769
1459	114.693801879883	-7.01783514022827	-6.04510593414307	0.0155535480007529	0.0233457311987877	-0.0893162563443184	0.000943203864153475
1460	115.343147277832	-7.34250974655151	-6.04510593414307	-0.00522560812532902	0.025618452578783	-0.106848672032356	0.00321592413820326
1461	115.992492675781	-6.69316101074219	-5.98017120361328	-0.0136671401560307	0.0249691028147936	-0.0990564897656441	-0.00230353930965066
1462	117.291191101074	-8.31653213500977	-5.3957576751709	0.00256657530553639	0.0100340843200684	-0.0831474438309669	0.0022419011220336
1463	117.291191101074	-7.01783514022827	-5.9152364730835	-0.00197886489331722	0.00678734155371785	-0.0519787110388279	-0.00555028254166245
1464	115.343147277832	-7.6671838760376	-5.85030126571655	-0.0130177913233638	-3.08191010844894e-05	-0.0311995539814234	0.00970941036939621
1465	114.693801879883	-7.99185848236084	-5.59056186676025	0.00776136433705688	0.00256657530553639	-0.0165892094373703	-0.00327756232582033
1466	117.291191101074	-8.64120674133301	-5.46069240570068	0.0233457311987877	0.00581331877037883	-0.0237320438027382	-0.00295288790948689
1467	117.291191101074	-9.29055595397949	-5.52562713623047	0.00711201597005129	0.0100340843200684	-0.0311995539814234	-0.00619963090866804
1468	114.693801879883	-8.96588134765625	-5.46069240570068	-0.000355493422830477	0.0158782228827477	-0.0438618510961533	-0.00652430532500148
1469	115.992492675781	-7.34250974655151	-5.52562713623047	-0.0110697457566857	-3.08191010844894e-05	-0.0357449948787689	-0.00197886489331722
1470	115.343147277832	-7.34250974655151	-5.6554970741272	0.0136055024340749	-0.00392691092565656	-0.0208099745213985	0.00289124972186983
1471	115.992492675781	-7.99185848236084	-5.3957576751709	-0.00295288790948689	-0.0191866029053926	-0.00327756232582033	-3.08191010844894e-05
1472	114.044448852539	-6.69316101074219	-5.6554970741272	-0.0172385573387146	-0.0026282137259841	0.0265924744307995	-0.00327756232582033
1473	112.745750427246	-7.01783514022827	-5.3957576751709	0.00483929552137852	0.00938473641872406	0.040228795260191	-0.00230353930965066
1474	112.745750427246	-7.6671838760376	-5.13601779937744	-0.0188619289547205	0.0155535480007529	0.0165275707840919	0.00743668992072344
1475	113.39510345459	-7.99185848236084	-5.20095300674438	0.0149041991680861	0.0239950809627771	-0.0120437685400248	0.00159255252219737
1476	115.343147277832	-7.99185848236084	-5.3957576751709	-0.0139918150380254	0.0194496400654316	-0.0425631552934647	0.000618529506027699
1477	114.044448852539	-7.34250974655151	-5.78536653518677	0.00483929552137852	-0.000355493422830477	-0.0536020807921886	0.00191722682211548
1478	115.992492675781	-7.01783514022827	-5.85030126571655	0.00289124972186983	-0.00814767740666866	-0.0276281367987394	0.00159255252219737
1479	114.693801879883	-6.69316101074219	-5.85030126571655	-0.00360223650932312	-0.0130177913233638	-0.00230353930965066	-0.00457625929266214
1480	117.291191101074	-7.6671838760376	-5.85030126571655	0.01847561635077	-0.0224333461374044	0.0142548503354192	0.00354059832170606
1481	115.992492675781	-7.34250974655151	-5.52562713623047	-0.00587495695799589	-0.0256800893694162	0.0181509424000978	0.00386527273803949
1482	114.044448852539	-7.34250974655151	-5.6554970741272	0.000943203864153475	-0.0311995539814234	0.0126314787194133	-0.00490093370899558
1483	116.641845703125	-7.34250974655151	-5.9152364730835	0.00126787810586393	-0.0422384813427925	0.0165275707840919	-0.0026282137259841
1484	115.992492675781	-7.6671838760376	-5.85030126571655	-0.0165892094373703	-0.0415891297161579	0.0369820520281792	0.00906006153672934
1485	115.992492675781	-7.01783514022827	-5.78536653518677	-0.00392691092565656	-0.0324982516467571	0.0275664981454611	0.00613799272105098
1486	114.693801879883	-6.69316101074219	-5.72043180465698	-0.00132951640989631	-0.0130177913233638	0.00841071270406246	0.011982130818069
1487	114.693801879883	-6.69316101074219	-6.11004114151001	0.00906006153672934	-0.00879702530801296	-0.000680167751852423	0.00159255252219737
1488	114.693801879883	-6.69316101074219	-6.23991060256958	-0.000355493422830477	-0.0113944197073579	0.00581331877037883	0.00256657530553639
1489	117.291191101074	-8.96588134765625	-5.98017120361328	0.00548864435404539	-0.00327756232582033	0.0100340843200684	0.00711201597005129
1490	117.291191101074	-8.64120674133301	-6.49965000152588	0.00906006153672934	-0.00555028254166245	0.00256657530553639	0.00418994715437293
1491	114.693801879883	-7.99185848236084	-6.30484533309937	0.00906006153672934	-0.00587495695799589	0.00548864435404539	0.00321592413820326
1492	116.641845703125	-7.99185848236084	-5.6554970741272	0.00613799272105098	-0.000680167751852423	0.0519170723855495	0.00321592413820326
1493	115.992492675781	-6.3684868812561	-6.23991060256958	-0.00197886489331722	-0.00165419070981443	0.171072542667389	0.00678734155371785
1494	114.693801879883	-6.69316101074219	-5.98017120361328	0.00126787810586393	0.000943203864153475	0.279838442802429	0.00321592413820326
1495	114.693801879883	-6.3684868812561	-6.11004114151001	0.00516396993771195	0.00938473641872406	0.250617742538452	0.00289124972186983
1496	114.044448852539	-6.69316101074219	-5.85030126571655	0.000943203864153475	0.00451462110504508	0.135358363389969	-0.00392691092565656
1497	112.096405029297	-5.71913814544678	-5.85030126571655	-0.0123684434220195	0.0113327819854021	0.0486703291535378	-0.00132951640989631
1498	114.693801879883	-7.6671838760376	-5.33082246780396	-0.0110697457566857	0.00548864435404539	-0.0662643760442734	0.0022419011220336
1499	115.992492675781	-7.34250974655151	-5.3957576751709	0.00970941036939621	0.00776136433705688	-0.112692810595036	0.00354059832170606
1500	115.343147277832	-7.34250974655151	-5.26588773727417	-0.00360223650932312	0.0116574559360743	-0.180549740791321	0.00613799272105098
1501	114.693801879883	-6.69316101074219	-5.3957576751709	-0.0104203969240189	0.0171769186854362	-0.193861395120621	-0.00165419070981443
1502	116.641845703125	-7.01783514022827	-5.72043180465698	-0.00912170019000769	0.00873538758605719	-0.133796632289886	0.00483929552137852
1503	115.992492675781	-6.3684868812561	-5.78536653518677	-0.00165419070981443	0.0103587592020631	-0.100679859519005	-0.0026282137259841
1504	115.343147277832	-7.34250974655151	-5.78536653518677	0.00776136433705688	0.00646266713738441	-0.0516540370881557	-0.00165419070981443
1505	117.291191101074	-7.34250974655151	-5.85030126571655	-0.00879702530801296	0.0188002903014421	-0.0458098985254765	-0.00132951640989631
1506	115.992492675781	-7.34250974655151	-5.72043180465698	0.000293855206109583	0.0249691028147936	-0.0130177913233638	-0.00749832857400179
1507	115.992492675781	-7.34250974655151	-5.00614833831787	-0.00230353930965066	0.0239950809627771	0.0168522447347641	-0.00944637414067984
1508	116.641845703125	-7.34250974655151	-5.26588773727417	-0.00197886489331722	0.0113327819854021	0.0246444288641214	-0.00814767740666866
1509	116.641845703125	-7.6671838760376	-5.33082246780396	-0.000355493422830477	0.0213976856321096	-0.000680167751852423	-0.00652430532500148
1510	115.343147277832	-6.3684868812561	-5.59056186676025	0.01100810803473	0.0259431265294552	-0.02697878703475	-0.00457625929266214
1511	115.992492675781	-8.64120674133301	-5.52562713623047	-3.08191010844894e-05	0.025618452578783	-0.0594462193548679	0.00191722682211548
1512	116.641845703125	-7.99185848236084	-5.59056186676025	0.00451462110504508	0.0197743140161037	-0.0721085146069527	-0.000355493422830477
1513	115.992492675781	-8.31653213500977	-5.3957576751709	-0.00165419070981443	0.0132808275520802	-0.0747059136629105	0.000618529506027699
1514	117.291191101074	-7.99185848236084	-5.3957576751709	-0.00684897974133492	0.0113327819854021	-0.0273034609854221	0.00289124972186983
1515	115.343147277832	-6.04381227493286	-5.98017120361328	-0.00295288790948689	0.0165275707840919	0.0155535480007529	-0.000355493422830477
1516	115.343147277832	-6.3684868812561	-5.9152364730835	-0.00490093370899558	-0.00684897974133492	0.0278911720961332	0.000943203864153475
1517	114.693801879883	-7.01783514022827	-5.59056186676025	0.000293855206109583	0.00191722682211548	0.00451462110504508	0.00418994715437293
1518	115.343147277832	-7.34250974655151	-6.04510593414307	-0.000355493422830477	-0.0253554154187441	-0.00944637414067984	0.000293855206109583
1519	113.39510345459	-6.3684868812561	-6.04510593414307	0.00289124972186983	-0.0182125810533762	-0.0139918150380254	0.00906006153672934
1520	111.447052001953	-6.04381227493286	-6.04510593414307	0.00354059832170606	-0.0143164889886975	-0.00652430532500148	0.00191722682211548
1521	115.992492675781	-6.3684868812561	-6.43471527099609	-0.00490093370899558	-0.0260047651827335	-3.08191010844894e-05	-0.00652430532500148
1522	115.343147277832	-6.69316101074219	-6.11004114151001	-0.00717365415766835	-0.0260047651827335	0.0149041991680861	-0.00295288790948689
1523	116.641845703125	-7.34250974655151	-6.11004114151001	-3.08191010844894e-05	-0.0315242260694504	0.00321592413820326	-0.000680167751852423
1524	115.343147277832	-5.71913814544678	-6.30484533309937	-0.0143164889886975	-0.028926832601428	0.00483929552137852	-0.00360223650932312
1525	115.992492675781	-6.3684868812561	-5.72043180465698	0.00711201597005129	-0.0133424662053585	-0.0126931173726916	-0.00132951640989631
1526	115.343147277832	-7.01783514022827	-5.59056186676025	0.00191722682211548	-0.00360223650932312	-0.0165892094373703	0.00711201597005129
1527	114.044448852539	-6.69316101074219	-5.72043180465698	-0.00457625929266214	0.00386527273803949	-0.00652430532500148	-0.00425158534198999
1528	115.992492675781	-7.01783514022827	-6.17497587203979	0.00841071270406246	0.00581331877037883	0.00483929552137852	-0.00392691092565656
1529	114.044448852539	-6.3684868812561	-5.9152364730835	0.00646266713738441	0.00581331877037883	-0.0143164889886975	0.00776136433705688
1530	116.641845703125	-7.34250974655151	-5.59056186676025	0.000293855206109583	0.0194496400654316	-0.00717365415766835	-0.000355493422830477
1531	116.641845703125	-7.34250974655151	-5.46069240570068	0.01100810803473	0.0103587592020631	0.00970941036939621	0.00321592413820326
1532	115.992492675781	-7.01783514022827	-5.46069240570068	0.00906006153672934	0.0200989879667759	-0.00132951640989631	-0.00555028254166245
1533	114.693801879883	-7.01783514022827	-5.59056186676025	0.0213976856321096	0.0123068047687411	-0.0156151866540313	-0.00230353930965066
1534	115.992492675781	-8.96588134765625	-5.33082246780396	-0.0113944197073579	-0.00230353930965066	-0.00457625929266214	-0.00587495695799589
1535	117.291191101074	-8.64120674133301	-5.6554970741272	0.000293855206109583	-0.00165419070981443	-0.00587495695799589	-0.0026282137259841
1536	117.291191101074	-7.99185848236084	-5.46069240570068	-0.00522560812532902	0.00418994715437293	0.0207483377307653	-0.00327756232582033
1537	116.641845703125	-7.34250974655151	-5.46069240570068	0.000943203864153475	-0.00522560812532902	0.0577612072229385	0.000293855206109583
1538	114.044448852539	-5.71913814544678	-5.72043180465698	0.0116574559360743	-0.00132951640989631	0.0749689489603043	0.00483929552137852
1539	114.044448852539	-6.04381227493286	-5.20095300674438	-0.000355493422830477	-0.0217839982360601	0.110358446836472	-0.00165419070981443
1540	114.693801879883	-7.01783514022827	-5.3957576751709	0.00483929552137852	-0.0221086721867323	0.167825803160667	0.00516396993771195
1541	113.39510345459	-7.6671838760376	-5.33082246780396	-0.0152905117720366	-0.0386670641601086	0.14899468421936	0.00289124972186983
1542	112.096405029297	-6.3684868812561	-5.72043180465698	-0.000680167751852423	-0.0399657599627972	0.108410403132439	-0.00327756232582033
1543	115.343147277832	-7.01783514022827	-5.52562713623047	-0.00425158534198999	-0.0425631552934647	0.0522417463362217	0.0022419011220336
1544	116.641845703125	-7.6671838760376	-5.6554970741272	0.00256657530553639	-0.0282774847000837	-0.00717365415766835	-3.08191010844894e-05
1545	115.343147277832	-6.69316101074219	-5.52562713623047	-0.00555028254166245	0.00386527273803949	-0.0691864490509033	0.0022419011220336
1546	115.343147277832	-6.3684868812561	-5.9152364730835	-0.00100484199356288	0.0213976856321096	-0.0837967917323112	-3.08191010844894e-05
1547	114.693801879883	-6.04381227493286	-6.11004114151001	0.0171769186854362	0.0373067259788513	-0.0883422344923019	-0.00197886489331722
1548	115.343147277832	-6.3684868812561	-6.62951993942261	0.0162028968334198	0.0541897900402546	-0.0467839203774929	-3.08191010844894e-05
1549	116.641845703125	-7.01783514022827	-6.36978054046631	-0.00392691092565656	0.047696303576231	0.0223717093467712	-0.00587495695799589
1550	117.291191101074	-7.6671838760376	-5.98017120361328	-0.0172385573387146	0.0463976077735424	0.01100810803473	0.00321592413820326
1551	115.343147277832	-6.3684868812561	-6.17497587203979	0.00354059832170606	0.0304885655641556	-0.00165419070981443	-0.00100484199356288
1552	116.641845703125	-7.6671838760376	-5.6554970741272	0.00711201597005129	0.00808603875339031	-0.0308748781681061	-0.0026282137259841
1553	115.992492675781	-7.34250974655151	-6.36978054046631	0.0220470335334539	-0.00749832857400179	-0.0708098188042641	-3.08191010844894e-05
1554	114.693801879883	-7.34250974655151	-6.36978054046631	0.00386527273803949	-0.00522560812532902	-0.101653881371021	0.000943203864153475
1555	117.291191101074	-7.6671838760376	-6.36978054046631	0.00354059832170606	0.00776136433705688	-0.0831474438309669	-0.000355493422830477
1556	114.693801879883	-6.69316101074219	-6.36978054046631	0.00418994715437293	0.00906006153672934	-0.0636669844388962	0.00159255252219737
1557	114.693801879883	-6.69316101074219	-5.6554970741272	-0.0100957229733467	0.0103587592020631	-0.0328229255974293	0.00516396993771195
1558	116.641845703125	-7.34250974655151	-5.3957576751709	0.0226963832974434	0.0149041991680861	-0.0243813935667276	0.000618529506027699
1559	115.992492675781	-7.34250974655151	-5.59056186676025	-0.00522560812532902	0.0136055024340749	0.00938473641872406	-0.00100484199356288
1560	112.745750427246	-7.34250974655151	-5.72043180465698	-0.00879702530801296	0.0220470335334539	0.0645793676376343	-0.00197886489331722
1561	112.096405029297	-6.3684868812561	-5.78536653518677	-0.0117190945893526	0.01100810803473	0.147695988416672	0.00418994715437293
1562	114.044448852539	-7.34250974655151	-5.3957576751709	-0.0201606266200542	0.00678734155371785	0.173994615674019	0.000943203864153475
1563	112.745750427246	-6.3684868812561	-5.46069240570068	0.000618529506027699	0.00646266713738441	0.105488330125809	0.00354059832170606
1564	117.940544128418	-7.6671838760376	-5.20095300674438	-0.00522560812532902	-0.00814767740666866	0.0467222817242146	0.00354059832170606
1565	114.693801879883	-5.71913814544678	-5.6554970741272	-0.00490093370899558	-0.00749832857400179	-0.0263294391334057	0.00191722682211548
1566	115.992492675781	-6.69316101074219	-5.98017120361328	0.0175015944987535	0.00321592413820326	-0.0747059136629105	-0.00197886489331722
1567	115.343147277832	-6.04381227493286	-5.72043180465698	-0.00912170019000769	-0.00327756232582033	-0.103926599025726	-0.00684897974133492
1568	114.044448852539	-6.69316101074219	-5.78536653518677	0.00743668992072344	-0.00197886489331722	-0.126329123973846	-0.000680167751852423
1569	114.044448852539	-6.04381227493286	-5.9152364730835	-0.00587495695799589	-0.00392691092565656	-0.0448358729481697	-0.00197886489331722
1570	115.343147277832	-7.34250974655151	-5.26588773727417	0.00516396993771195	0.00970941036939621	0.0814624354243279	-0.00132951640989631
1571	117.291191101074	-7.6671838760376	-5.00614833831787	0.00711201597005129	-0.00392691092565656	0.0811377614736557	0.0022419011220336
1572	114.044448852539	-6.69316101074219	-5.59056186676025	0.0207483377307653	-0.00944637414067984	0.0249691028147936	-0.00132951640989631
1573	115.992492675781	-7.01783514022827	-5.3957576751709	0.0223717093467712	-0.00944637414067984	-0.023407369852066	-0.00295288790948689
1574	116.641845703125	-7.99185848236084	-5.59056186676025	-0.00555028254166245	-0.0113944197073579	-0.0539267547428608	-0.00717365415766835
1575	115.992492675781	-8.64120674133301	-5.3957576751709	0.0106834331527352	-0.0107450718060136	-0.0600955672562122	0.00516396993771195
1576	114.693801879883	-8.31653213500977	-5.33082246780396	0.0022419011220336	-0.00619963090866804	-0.0652903541922569	-0.00197886489331722
1577	113.39510345459	-7.34250974655151	-5.3957576751709	-0.00197886489331722	-0.0100957229733467	-0.0516540370881557	-0.0104203969240189
1578	115.343147277832	-7.01783514022827	-5.85030126571655	0.0188002903014421	-0.00587495695799589	-0.038017712533474	-0.00717365415766835
1579	116.641845703125	-7.34250974655151	-5.59056186676025	0.00159255252219737	-0.000680167751852423	-0.0299008563160896	-0.00425158534198999
1580	115.343147277832	-7.01783514022827	-6.04510593414307	-0.00457625929266214	0.00646266713738441	-0.038017712533474	-3.08191010844894e-05
1581	113.39510345459	-5.71913814544678	-6.23991060256958	0.00289124972186983	0.012956153601408	-0.0445111989974976	0.0100340843200684
1582	112.745750427246	-7.01783514022827	-6.04510593414307	-0.0100957229733467	0.0106834331527352	-0.055874802172184	0.00289124972186983
1583	113.39510345459	-6.69316101074219	-5.78536653518677	-0.00360223650932312	0.00873538758605719	-0.0578228458762169	0.00418994715437293
1584	112.096405029297	-6.3684868812561	-5.52562713623047	-0.00782300252467394	0.00873538758605719	-0.0617189407348633	0.00289124972186983
1585	114.693801879883	-6.3684868812561	-5.98017120361328	-0.0107450718060136	0.01100810803473	-0.0467839203774929	-0.00165419070981443
1586	114.693801879883	-6.3684868812561	-6.23991060256958	0.0252937767654657	0.00548864435404539	-0.00814767740666866	-0.00425158534198999
1587	115.343147277832	-6.3684868812561	-6.30484533309937	-0.00847235135734081	0.00451462110504508	0.0230210572481155	-0.00327756232582033
1588	114.044448852539	-6.3684868812561	-5.85030126571655	0.0142548503354192	0.00743668992072344	0.0434755384922028	0.000943203864153475
1589	116.641845703125	-7.6671838760376	-5.52562713623047	0.00354059832170606	-0.00457625929266214	0.0304885655641556	0.0022419011220336
1590	115.343147277832	-6.04381227493286	-5.78536653518677	-0.00555028254166245	-0.00652430532500148	0.0438002124428749	0.0132808275520802
1591	115.343147277832	-6.3684868812561	-5.98017120361328	0.00354059832170606	-0.0159398596733809	0.0321119390428066	0.00646266713738441
1592	116.641845703125	-7.01783514022827	-5.59056186676025	-0.00814767740666866	0.00126787810586393	0.0356833562254906	-0.00327756232582033
1593	115.992492675781	-8.31653213500977	-5.72043180465698	0.00159255252219737	-0.00457625929266214	0.0434755384922028	-0.00587495695799589
1594	114.693801879883	-6.69316101074219	-5.9152364730835	-0.00392691092565656	-0.00555028254166245	0.0207483377307653	-0.00197886489331722
1595	114.693801879883	-7.34250974655151	-5.52562713623047	0.00354059832170606	-0.00555028254166245	0.00711201597005129	-0.00295288790948689
1596	116.641845703125	-9.29055595397949	-5.00614833831787	0.00256657530553639	-0.0415891297161579	0.00483929552137852	0.00386527273803949
1597	114.693801879883	-8.64120674133301	-5.26588773727417	0.000293855206109583	-0.00749832857400179	-0.00912170019000769	-0.00165419070981443
1598	115.343147277832	-7.01783514022827	-5.9152364730835	0.00483929552137852	-0.0026282137259841	-0.00360223650932312	-0.00457625929266214
1599	114.044448852539	-6.69316101074219	-5.85030126571655	-0.00197886489331722	0.000293855206109583	0.0210730116814375	0.000293855206109583
1600	114.693801879883	-6.3684868812561	-5.6554970741272	0.0188002903014421	-3.08191010844894e-05	0.0213976856321096	0.00354059832170606
1601	114.693801879883	-7.34250974655151	-5.46069240570068	-0.0107450718060136	0.00386527273803949	0.0382807515561581	-0.00587495695799589
1602	112.096405029297	-6.04381227493286	-5.20095300674438	-0.00360223650932312	0.00711201597005129	0.0548391379415989	-0.0026282137259841
1603	113.39510345459	-7.6671838760376	-5.13601779937744	-0.0026282137259841	0.00646266713738441	0.0447742342948914	-3.08191010844894e-05
1604	113.39510345459	-7.6671838760376	-5.52562713623047	0.000943203864153475	-0.000680167751852423	0.0304885655641556	0.00613799272105098
1605	115.343147277832	-7.34250974655151	-5.85030126571655	0.00483929552137852	-0.00684897974133492	0.0213976856321096	0.00191722682211548
1606	115.343147277832	-7.6671838760376	-5.78536653518677	0.0100340843200684	-0.0123684434220195	0.0100340843200684	0.00743668992072344
1607	116.641845703125	-7.6671838760376	-5.98017120361328	-0.0211346503347158	-0.021459324285388	0.00289124972186983	-0.00295288790948689
1608	116.641845703125	-7.01783514022827	-5.85030126571655	-0.00555028254166245	-0.00165419070981443	-0.0120437685400248	-0.00295288790948689
1609	114.693801879883	-6.69316101074219	-6.17497587203979	-0.00619963090866804	-0.0182125810533762	-0.0370436906814575	-0.00360223650932312
1610	116.641845703125	-7.6671838760376	-6.49965000152588	0.00159255252219737	0.00776136433705688	-0.0337969474494457	-0.000355493422830477
1611	115.992492675781	-7.6671838760376	-6.30484533309937	0.0188002903014421	0.00581331877037883	-0.00814767740666866	0.00191722682211548
1612	114.693801879883	-6.69316101074219	-6.49965000152588	-0.00100484199356288	-0.00619963090866804	0.00646266713738441	0.000618529506027699
1613	114.693801879883	-7.6671838760376	-5.98017120361328	-3.08191010844894e-05	0.00646266713738441	0.029189869761467	0.00256657530553639
1614	116.641845703125	-7.99185848236084	-5.78536653518677	0.0223717093467712	0.00938473641872406	0.0136055024340749	0.000943203864153475
1615	114.693801879883	-7.6671838760376	-6.11004114151001	0.0142548503354192	0.00256657530553639	-0.00392691092565656	0.0132808275520802
1616	115.343147277832	-7.6671838760376	-5.9152364730835	-0.0139918150380254	0.00321592413820326	-0.023407369852066	0.00126787810586393
1617	114.693801879883	-7.34250974655151	-6.36978054046631	0.0142548503354192	0.01100810803473	-0.032173577696085	-0.00879702530801296
1618	115.992492675781	-7.6671838760376	-5.78536653518677	0.0233457311987877	0.020423661917448	-0.0354203209280968	-0.000680167751852423
1619	115.992492675781	-7.6671838760376	-5.46069240570068	0.00548864435404539	0.0207483377307653	-0.0516540370881557	0.000293855206109583
1620	114.693801879883	-7.6671838760376	-5.33082246780396	-0.00587495695799589	0.0162028968334198	-0.0363943427801132	0.00418994715437293
1621	114.044448852539	-7.01783514022827	-5.46069240570068	-0.00944637414067984	0.0207483377307653	-0.00684897974133492	0.00289124972186983
1622	113.39510345459	-7.34250974655151	-5.59056186676025	-0.00360223650932312	0.00970941036939621	-0.0165892094373703	0.00451462110504508
1623	112.745750427246	-6.3684868812561	-5.85030126571655	-0.00230353930965066	0.013930176384747	-0.0188619289547205	0.0022419011220336
1624	112.096405029297	-6.3684868812561	-5.59056186676025	-0.0146411629393697	0.000618529506027699	-0.028926832601428	-0.0026282137259841
1625	115.343147277832	-7.01783514022827	-5.33082246780396	0.0152288740500808	0.000618529506027699	-0.00457625929266214	-3.08191010844894e-05
1626	115.343147277832	-7.01783514022827	-5.26588773727417	0.00516396993771195	-3.08191010844894e-05	0.0489950031042099	-0.00197886489331722
1627	115.343147277832	-6.69316101074219	-5.20095300674438	-0.00295288790948689	-0.0120437685400248	0.0665274113416672	0.00126787810586393
1628	114.044448852539	-6.3684868812561	-5.9152364730835	-0.00717365415766835	-0.00360223650932312	0.0408781431615353	-0.00619963090866804
1629	115.343147277832	-7.99185848236084	-6.04510593414307	-0.00360223650932312	-0.00814767740666866	0.0334106348454952	0.00321592413820326
1630	114.693801879883	-6.3684868812561	-5.9152364730835	-0.0149658378213644	-0.0126931173726916	-0.00814767740666866	-0.00295288790948689
1631	115.343147277832	-6.3684868812561	-5.59056186676025	0.00873538758605719	-0.00717365415766835	-0.0247060675173998	0.00386527273803949
1632	117.291191101074	-7.6671838760376	-5.26588773727417	0.00613799272105098	-3.08191010844894e-05	-0.0523033849895	0.00321592413820326
1633	114.693801879883	-7.01783514022827	-5.33082246780396	-0.00944637414067984	0.00354059832170606	-0.0584721975028515	-0.000680167751852423
1634	114.693801879883	-7.99185848236084	-5.33082246780396	0.00776136433705688	0.00126787810586393	-0.077952653169632	0.00451462110504508
1635	115.992492675781	-8.64120674133301	-5.52562713623047	-0.0026282137259841	0.00126787810586393	-0.0516540370881557	-0.00197886489331722
1636	115.992492675781	-9.29055595397949	-5.59056186676025	-0.00457625929266214	-0.00490093370899558	-0.0250307414680719	0.00646266713738441
1637	116.641845703125	-8.64120674133301	-5.52562713623047	-0.00944637414067984	-0.00165419070981443	0.0447742342948914	-3.08191010844894e-05
1638	115.343147277832	-7.6671838760376	-5.3957576751709	0.013930176384747	0.00581331877037883	0.0421768426895142	-0.000355493422830477
1639	114.693801879883	-6.69316101074219	-5.6554970741272	-0.00100484199356288	0.0149041991680861	0.0155535480007529	0.00256657530553639
1640	113.39510345459	-7.01783514022827	-5.3957576751709	0.0126314787194133	0.00743668992072344	0.00906006153672934	-0.00230353930965066
1641	115.343147277832	-7.34250974655151	-6.04510593414307	-0.0221086721867323	0.00841071270406246	0.0194496400654316	0.00938473641872406
1642	111.447052001953	-5.71913814544678	-6.30484533309937	-0.00684897974133492	-0.000680167751852423	0.0496443510055542	-0.0026282137259841
1643	114.044448852539	-7.34250974655151	-6.36978054046631	-0.00522560812532902	-0.000680167751852423	0.0100340843200684	0.00841071270406246
1644	114.044448852539	-7.34250974655151	-6.30484533309937	0.0213976856321096	-0.00100484199356288	-0.0126931173726916	0.00191722682211548
1645	115.992492675781	-7.01783514022827	-6.11004114151001	-0.00295288790948689	-0.00360223650932312	-0.0341216214001179	0.000943203864153475
1646	116.641845703125	-7.01783514022827	-6.04510593414307	0.01100810803473	0.00126787810586393	-0.0341216214001179	0.00321592413820326
1647	115.343147277832	-7.34250974655151	-5.6554970741272	0.00418994715437293	-0.00522560812532902	-0.0279528107494116	-0.00587495695799589
1648	116.641845703125	-7.6671838760376	-5.85030126571655	0.00191722682211548	0.00646266713738441	-0.00295288790948689	-0.00587495695799589
1649	113.39510345459	-6.3684868812561	-6.11004114151001	0.00841071270406246	-0.0133424662053585	0.0327612869441509	0.00873538758605719
1650	117.940544128418	-7.99185848236084	-5.9152364730835	-0.0130177913233638	-0.0253554154187441	0.0421768426895142	-0.00490093370899558
1651	115.992492675781	-7.01783514022827	-5.46069240570068	0.0100340843200684	-0.0237320438027382	0.0733455792069435	-0.00587495695799589
1652	114.693801879883	-6.3684868812561	-5.3957576751709	0.00743668992072344	-0.0152905117720366	0.0963974520564079	-0.00197886489331722
1653	115.992492675781	-7.6671838760376	-5.20095300674438	0.00808603875339031	-0.00327756232582033	0.0447742342948914	-0.00717365415766835
1654	114.693801879883	-6.3684868812561	-5.52562713623047	0.0194496400654316	-0.00392691092565656	-0.0149658378213644	-0.00295288790948689
1655	114.044448852539	-7.99185848236084	-5.6554970741272	0.0123068047687411	0.00386527273803949	-0.0409397818148136	-0.00230353930965066
1656	115.992492675781	-8.96588134765625	-5.52562713623047	-0.00392691092565656	0.0116574559360743	-0.0549007803201675	0.00451462110504508
1657	116.641845703125	-8.96588134765625	-5.26588773727417	0.0113327819854021	0.0230210572481155	-0.0659397020936012	-0.00100484199356288
1658	115.992492675781	-7.99185848236084	-5.26588773727417	-0.00165419070981443	0.0353586822748184	-0.0789266750216484	-0.00457625929266214
1659	115.343147277832	-6.69316101074219	-5.26588773727417	-0.00619963090866804	0.0369820520281792	-0.0701604709029198	-0.00425158534198999
1660	114.693801879883	-5.71913814544678	-6.04510593414307	-0.00230353930965066	0.0126314787194133	-0.0636669844388962	0.0022419011220336
1661	113.39510345459	-6.04381227493286	-5.9152364730835	0.00516396993771195	0.00126787810586393	-0.0613942667841911	0.000618529506027699
1662	114.044448852539	-7.01783514022827	-5.3957576751709	-0.00457625929266214	0.0155535480007529	-0.0422384813427925	-3.08191010844894e-05
1663	113.39510345459	-7.6671838760376	-5.46069240570068	-0.00912170019000769	0.0324366129934788	-0.0331475995481014	-0.00522560812532902
1664	112.745750427246	-6.3684868812561	-5.59056186676025	-0.00782300252467394	0.0399041213095188	-0.0104203969240189	0.00191722682211548
1665	113.39510345459	-6.04381227493286	-5.26588773727417	0.0106834331527352	0.025618452578783	0.0408781431615353	-0.00457625929266214
1666	116.641845703125	-7.6671838760376	-5.6554970741272	-0.00100484199356288	0.029189869761467	0.123670093715191	0.00354059832170606
1667	116.641845703125	-7.01783514022827	-5.59056186676025	0.0175015944987535	0.0116574559360743	0.1564621925354	-0.00100484199356288
1668	114.693801879883	-7.01783514022827	-6.11004114151001	-0.00392691092565656	0.0223717093467712	0.148670017719269	-3.08191010844894e-05
1669	115.343147277832	-7.01783514022827	-6.17497587203979	0.00159255252219737	0.01100810803473	0.13990381360054	-3.08191010844894e-05
1670	115.992492675781	-7.34250974655151	-6.17497587203979	-0.00457625929266214	-0.000680167751852423	0.0895792916417122	0.00581331877037883
1671	114.693801879883	-7.34250974655151	-5.46069240570068	0.0168522447347641	-0.0165892094373703	0.0321119390428066	-0.00100484199356288
1672	114.044448852539	-6.3684868812561	-5.78536653518677	0.00483929552137852	-0.055874802172184	-0.0256800893694162	0.000943203864153475
1673	117.291191101074	-7.34250974655151	-6.17497587203979	0.00743668992072344	-0.0782773271203041	-0.0915889739990234	0.00191722682211548
1674	115.992492675781	-7.34250974655151	-6.23991060256958	0.0152288740500808	-0.0682124271988869	-0.108796715736389	0.00548864435404539
1675	114.693801879883	-6.3684868812561	-6.23991060256958	0.00289124972186983	-0.0607449151575565	-0.112692810595036	0.00191722682211548
1676	115.343147277832	-7.6671838760376	-6.23991060256958	-0.0026282137259841	-0.0331475995481014	-0.0763292834162712	-0.00197886489331722
1677	115.992492675781	-7.99185848236084	-5.9152364730835	-0.00587495695799589	-0.0250307414680719	-0.0617189407348633	-3.08191010844894e-05
1678	114.044448852539	-7.01783514022827	-6.17497587203979	0.00776136433705688	0.00191722682211548	-0.0311995539814234	-0.00749832857400179
1679	114.693801879883	-6.69316101074219	-6.36978054046631	0.0162028968334198	0.0308132413774729	0.00126787810586393	-0.00132951640989631
1680	115.343147277832	-7.6671838760376	-6.11004114151001	-0.0107450718060136	0.0343846566975117	0.0597092546522617	0.000293855206109583
1681	115.343147277832	-6.3684868812561	-5.6554970741272	-0.00295288790948689	0.0369820520281792	0.0811377614736557	-0.000355493422830477
1682	113.39510345459	-7.6671838760376	-5.46069240570068	0.00159255252219737	0.0152288740500808	0.0334106348454952	-0.00749832857400179
1683	113.39510345459	-7.34250974655151	-5.13601779937744	-0.00814767740666866	-0.0104203969240189	-0.00847235135734081	-0.00360223650932312
1684	114.693801879883	-7.34250974655151	-5.46069240570068	-0.0107450718060136	-0.0139918150380254	-0.0532774068415165	-0.00100484199356288
1685	115.343147277832	-7.01783514022827	-5.9152364730835	0.00776136433705688	-0.00327756232582033	-0.0669137313961983	-0.00555028254166245
1686	115.992492675781	-7.34250974655151	-5.59056186676025	0.0149041991680861	0.00613799272105098	-0.0591215454041958	-0.0026282137259841
1687	115.343147277832	-7.34250974655151	-5.33082246780396	0.00678734155371785	0.00386527273803949	-0.0542514286935329	-0.00457625929266214
1688	114.693801879883	-6.3684868812561	-5.3957576751709	0.011982130818069	0.0106834331527352	-0.0571734979748726	0.00191722682211548
1689	115.343147277832	-7.01783514022827	-5.3957576751709	0.00354059832170606	0.00451462110504508	-0.0422384813427925	-0.00132951640989631
1690	115.343147277832	-7.6671838760376	-5.26588773727417	0.0103587592020631	-0.00490093370899558	-0.00879702530801296	-3.08191010844894e-05
1691	114.044448852539	-6.3684868812561	-6.11004114151001	0.0152288740500808	0.00126787810586393	0.00711201597005129	0.00159255252219737
1692	116.641845703125	-7.01783514022827	-5.72043180465698	0.00711201597005129	0.00516396993771195	0.0301638916134834	-0.00100484199356288
1693	116.641845703125	-6.04381227493286	-5.59056186676025	0.00841071270406246	0.00191722682211548	0.0334106348454952	-0.00392691092565656
1694	116.641845703125	-7.01783514022827	-5.26588773727417	-0.0104203969240189	0.0123068047687411	0.0334106348454952	0.00289124972186983
1695	115.343147277832	-7.01783514022827	-5.6554970741272	0.0022419011220336	0.0022419011220336	0.00711201597005129	0.00321592413820326
1696	114.044448852539	-7.01783514022827	-5.26588773727417	-0.00717365415766835	-0.00425158534198999	0.0207483377307653	-0.00360223650932312
1697	114.693801879883	-7.6671838760376	-5.72043180465698	0.0200989879667759	-0.0133424662053585	0.00743668992072344	-3.08191010844894e-05
1698	115.343147277832	-7.34250974655151	-5.98017120361328	-0.00100484199356288	-0.00457625929266214	0.0175015944987535	-0.00392691092565656
1699	114.693801879883	-7.34250974655151	-5.72043180465698	-0.00944637414067984	-0.00165419070981443	0.00970941036939621	0.00678734155371785
1700	116.641845703125	-7.6671838760376	-5.59056186676025	-0.0123684434220195	0.00354059832170606	0.0197743140161037	0.00581331877037883
1701	116.641845703125	-7.01783514022827	-5.46069240570068	0.0149041991680861	0.0132808275520802	0.0207483377307653	0.00970941036939621
1702	114.693801879883	-6.69316101074219	-5.59056186676025	0.00289124972186983	0.00289124972186983	0.0804884135723114	0.000618529506027699
1703	112.745750427246	-6.3684868812561	-5.98017120361328	-0.00522560812532902	0.0123068047687411	0.0769169926643372	-0.0026282137259841
1704	114.044448852539	-7.34250974655151	-6.17497587203979	-0.0100957229733467	0.0181509424000978	0.0295145437121391	0.00386527273803949
1705	113.39510345459	-7.01783514022827	-6.04510593414307	0.0288651939481497	0.0136055024340749	0.00516396993771195	0.00841071270406246
1706	112.745750427246	-6.3684868812561	-6.04510593414307	-0.00847235135734081	0.0233457311987877	-0.0428878292441368	0.00289124972186983
1707	113.39510345459	-6.3684868812561	-5.78536653518677	-0.00490093370899558	0.0155535480007529	-0.0740565657615662	-0.00490093370899558
1708	115.992492675781	-7.34250974655151	-5.52562713623047	-0.0152905117720366	-0.00100484199356288	-0.0792513489723206	-0.00230353930965066
1709	116.641845703125	-7.6671838760376	-5.3957576751709	0.0116574559360743	-0.000355493422830477	-0.0490566417574883	-0.000680167751852423
1710	114.693801879883	-7.01783514022827	-6.36978054046631	0.000293855206109583	-0.00457625929266214	-0.0211346503347158	-0.0026282137259841
1711	116.641845703125	-6.3684868812561	-6.56458520889282	0.0113327819854021	0.00418994715437293	-0.0185372550040483	0.00321592413820326
1712	114.044448852539	-6.3684868812561	-5.72043180465698	-0.00197886489331722	0.000293855206109583	-0.0311995539814234	-0.00587495695799589
1713	116.641845703125	-7.34250974655151	-5.59056186676025	-0.00295288790948689	0.00256657530553639	-0.0451605506241322	0.00354059832170606
1714	114.693801879883	-6.3684868812561	-5.6554970741272	-0.00782300252467394	0.012956153601408	-0.0367190167307854	0.00646266713738441
1715	114.044448852539	-6.3684868812561	-5.46069240570068	-0.0146411629393697	0.00743668992072344	-0.028926832601428	-0.00425158534198999
1716	114.044448852539	-6.3684868812561	-5.9152364730835	0.00808603875339031	0.00354059832170606	-0.0110697457566857	0.00256657530553639
1717	114.044448852539	-7.01783514022827	-5.85030126571655	0.0149041991680861	0.00159255252219737	-0.0120437685400248	-0.00425158534198999
1718	114.693801879883	-7.6671838760376	-5.9152364730835	0.00191722682211548	0.00289124972186983	-0.00587495695799589	-0.00847235135734081
1719	115.992492675781	-8.64120674133301	-5.59056186676025	-0.00879702530801296	-3.08191010844894e-05	0.00483929552137852	-0.00165419070981443
1720	114.693801879883	-7.6671838760376	-5.33082246780396	-0.00684897974133492	0.0022419011220336	0.0132808275520802	-0.00360223650932312
1721	115.992492675781	-7.01783514022827	-5.52562713623047	-0.0026282137259841	0.00678734155371785	0.0405534692108631	0.0113327819854021
1722	114.693801879883	-7.34250974655151	-5.46069240570068	-0.0126931173726916	0.0116574559360743	0.0873065739870071	0.000943203864153475
1723	115.343147277832	-7.01783514022827	-5.52562713623047	-0.000680167751852423	-0.00392691092565656	0.154189482331276	0.00256657530553639
1724	114.044448852539	-6.69316101074219	-5.6554970741272	0.000943203864153475	0.00451462110504508	0.143475219607353	0.00548864435404539
1725	112.745750427246	-6.04381227493286	-5.52562713623047	-0.00684897974133492	0.0188002903014421	0.0960727781057358	-0.000680167751852423
1726	111.447052001953	-6.69316101074219	-5.00614833831787	-0.0188619289547205	0.0155535480007529	0.0162028968334198	-3.08191010844894e-05
1727	112.745750427246	-6.69316101074219	-5.20095300674438	-0.00944637414067984	0.0181509424000978	-0.0516540370881557	0.00321592413820326
1728	113.39510345459	-6.04381227493286	-5.6554970741272	-0.0110697457566857	0.0126314787194133	-0.0964590907096863	-0.000355493422830477
1729	115.343147277832	-6.04381227493286	-5.98017120361328	0.0210730116814375	0.000618529506027699	-0.116588898003101	0.00678734155371785
1730	116.641845703125	-6.69316101074219	-6.43471527099609	-0.0240567177534103	-0.00295288790948689	-0.102627903223038	-0.00392691092565656
1731	116.641845703125	-7.6671838760376	-6.04510593414307	0.00678734155371785	-0.00912170019000769	-0.0734072178602219	-0.00619963090866804
1732	114.693801879883	-5.39446353912354	-6.43471527099609	0.00159255252219737	-0.00555028254166245	-0.0584721975028515	-0.00100484199356288
1733	113.39510345459	-7.01783514022827	-5.9152364730835	-0.0139918150380254	-0.0188619289547205	-0.0295761823654175	-0.00360223650932312
1734	116.641845703125	-7.34250974655151	-6.04510593414307	0.00711201597005129	-0.0243813935667276	0.000293855206109583	0.00191722682211548
1735	114.693801879883	-7.6671838760376	-6.17497587203979	-0.00360223650932312	-0.0221086721867323	0.0252937767654657	0.00191722682211548
1736	115.343147277832	-7.01783514022827	-6.17497587203979	0.000618529506027699	0.00873538758605719	0.0207483377307653	-0.00100484199356288
1737	115.992492675781	-7.99185848236084	-6.11004114151001	-0.0126931173726916	0.00581331877037883	0.0399041213095188	-0.00619963090866804
1738	116.641845703125	-8.31653213500977	-6.04510593414307	0.0246444288641214	-0.000680167751852423	0.0548391379415989	0.000943203864153475
1739	114.693801879883	-7.6671838760376	-5.52562713623047	0.000618529506027699	-0.00457625929266214	0.0343846566975117	-3.08191010844894e-05
1740	116.641845703125	-8.96588134765625	-5.85030126571655	0.00613799272105098	0.0103587592020631	0.0382807515561581	0.00191722682211548
1741	115.343147277832	-7.6671838760376	-6.23991060256958	-0.00717365415766835	0.0158782228827477	0.0272418223321438	-0.0026282137259841
1742	114.044448852539	-6.3684868812561	-5.72043180465698	-0.000355493422830477	0.0178262684494257	-0.0195112787187099	0.00776136433705688
1743	115.992492675781	-7.34250974655151	-5.59056186676025	0.00548864435404539	0.00451462110504508	-0.0363943427801132	-0.00652430532500148
1744	115.992492675781	-7.01783514022827	-5.33082246780396	0.00516396993771195	0.00711201597005129	-0.0399657599627972	0.00743668992072344
1745	112.745750427246	-6.04381227493286	-5.59056186676025	0.00646266713738441	-0.00587495695799589	-0.0152905117720366	-3.08191010844894e-05
1746	111.447052001953	-6.3684868812561	-5.20095300674438	-0.00977104809135199	-0.0195112787187099	0.01100810803473	-0.00230353930965066
1747	113.39510345459	-6.04381227493286	-5.85030126571655	-0.0104203969240189	-0.0221086721867323	0.000293855206109583	0.00516396993771195
1748	114.693801879883	-5.71913814544678	-5.98017120361328	-0.00132951640989631	-0.0230826959013939	0.0178262684494257	-0.00522560812532902
1749	116.641845703125	-7.6671838760376	-5.59056186676025	0.00873538758605719	-0.0240567177534103	0.0132808275520802	0.00483929552137852
1750	115.992492675781	-7.01783514022827	-5.46069240570068	-0.00717365415766835	-0.0295761823654175	0.0239950809627771	-0.00360223650932312
1751	113.39510345459	-6.3684868812561	-5.6554970741272	0.00613799272105098	-0.0334722734987736	0.0207483377307653	-0.000355493422830477
1752	115.992492675781	-7.34250974655151	-5.26588773727417	0.0152288740500808	-0.0198359526693821	-0.00490093370899558	-0.00879702530801296
1753	114.693801879883	-6.3684868812561	-6.04510593414307	0.00841071270406246	-0.00977104809135199	-0.0341216214001179	-0.00457625929266214
1754	115.343147277832	-6.04381227493286	-6.04510593414307	0.0165275707840919	-0.0126931173726916	-0.0750305876135826	0.00711201597005129
1755	114.693801879883	-7.01783514022827	-5.72043180465698	-0.0130177913233638	0.00126787810586393	-0.0753552615642548	-0.00360223650932312
1756	116.641845703125	-8.31653213500977	-5.26588773727417	0.00581331877037883	-0.00132951640989631	-0.0581475235521793	0.00126787810586393
1757	114.693801879883	-6.04381227493286	-5.26588773727417	-0.0110697457566857	0.0126314787194133	-0.0367190167307854	0.000293855206109583
1758	115.343147277832	-6.69316101074219	-5.3957576751709	-0.00522560812532902	-0.00327756232582033	-0.00132951640989631	-0.00327756232582033
1759	115.343147277832	-7.34250974655151	-5.59056186676025	-0.0104203969240189	-0.00360223650932312	0.0249691028147936	0.00126787810586393
1760	114.693801879883	-9.29055595397949	-5.9152364730835	-0.00360223650932312	0.00516396993771195	0.0171769186854362	0.00451462110504508
1761	114.044448852539	-7.34250974655151	-5.85030126571655	-0.00295288790948689	0.00418994715437293	0.0165275707840919	-0.00230353930965066
1762	115.343147277832	-7.6671838760376	-5.52562713623047	0.00321592413820326	0.0103587592020631	0.0155535480007529	-0.00522560812532902
1763	115.343147277832	-6.3684868812561	-6.30484533309937	0.000618529506027699	0.0103587592020631	0.00418994715437293	0.000618529506027699
1764	115.992492675781	-7.34250974655151	-5.85030126571655	0.01847561635077	0.0171769186854362	-0.032173577696085	0.000943203864153475
1765	115.992492675781	-7.34250974655151	-5.72043180465698	-0.0162645354866982	0.00873538758605719	-0.0665890574455261	0.0126314787194133
1766	113.39510345459	-7.01783514022827	-6.17497587203979	-0.00230353930965066	0.00873538758605719	-0.063342310488224	-0.000355493422830477
1767	113.39510345459	-7.6671838760376	-6.11004114151001	-0.00879702530801296	0.01100810803473	-0.00132951640989631	0.00191722682211548
1768	114.044448852539	-7.34250974655151	-6.11004114151001	-0.0120437685400248	0.0207483377307653	0.0950987562537193	-0.00327756232582033
1769	114.044448852539	-7.6671838760376	-6.04510593414307	-0.00132951640989631	0.0265924744307995	0.102241590619087	0.0100340843200684
1770	114.044448852539	-6.69316101074219	-6.11004114151001	0.00938473641872406	0.0373067259788513	0.0502936989068985	0.00354059832170606
1771	115.343147277832	-7.01783514022827	-6.04510593414307	0.00516396993771195	0.0343846566975117	0.0561378374695778	-0.00132951640989631
1772	115.343147277832	-7.34250974655151	-6.23991060256958	0.01847561635077	0.0438002124428749	-0.00100484199356288	0.000943203864153475
1773	115.992492675781	-7.34250974655151	-6.43471527099609	-0.00197886489331722	0.0197743140161037	-0.0305502042174339	-0.00555028254166245
1774	115.343147277832	-6.3684868812561	-6.04510593414307	0.0243197549134493	0.0194496400654316	-0.0604202412068844	0.00386527273803949
1775	114.044448852539	-6.04381227493286	-5.98017120361328	-0.0026282137259841	0.0142548503354192	-0.0766539573669434	-0.00100484199356288
1776	114.044448852539	-6.3684868812561	-5.6554970741272	-0.00522560812532902	0.00808603875339031	-0.0656150281429291	0.0022419011220336
1777	114.693801879883	-6.04381227493286	-5.52562713623047	-0.00457625929266214	0.000618529506027699	-0.0435371771454811	-0.00425158534198999
1778	114.693801879883	-7.6671838760376	-5.52562713623047	0.0149041991680861	-0.0273034609854221	-0.038017712533474	-0.00749832857400179
1779	115.992492675781	-7.99185848236084	-5.46069240570068	-0.00230353930965066	-0.0337969474494457	-0.0201606266200542	0.00126787810586393
1780	113.39510345459	-7.01783514022827	-5.52562713623047	0.00418994715437293	-0.0367190167307854	-0.0198359526693821	0.00159255252219737
1781	115.343147277832	-7.99185848236084	-5.72043180465698	-0.00100484199356288	-0.0302255302667618	0.00808603875339031	-0.00165419070981443
1782	115.992492675781	-8.31653213500977	-5.20095300674438	0.000293855206109583	-0.0250307414680719	0.029189869761467	-3.08191010844894e-05
1783	115.343147277832	-7.34250974655151	-5.26588773727417	0.00191722682211548	-0.0273034609854221	0.0317872650921345	-0.0026282137259841
1784	114.693801879883	-6.04381227493286	-5.6554970741272	0.00418994715437293	-0.0133424662053585	0.0467222817242146	-3.08191010844894e-05
1785	115.992492675781	-7.99185848236084	-5.59056186676025	0.00191722682211548	-0.0295761823654175	0.0606832765042782	-0.000680167751852423
1786	116.641845703125	-7.6671838760376	-5.72043180465698	0.00581331877037883	-0.021459324285388	0.112955838441849	-0.0117190945893526
1787	114.693801879883	-7.99185848236084	-5.3957576751709	-0.0204853005707264	-0.0276281367987394	0.0697741582989693	-0.00392691092565656
1788	114.044448852539	-7.99185848236084	-5.26588773727417	-0.00295288790948689	-0.0152905117720366	0.0288651939481497	-0.00425158534198999
1789	111.447052001953	-6.3684868812561	-5.33082246780396	-0.00717365415766835	-0.00912170019000769	0.0217223595827818	0.0022419011220336
1790	113.39510345459	-6.3684868812561	-5.52562713623047	-0.00555028254166245	0.025618452578783	-0.0211346503347158	0.0103587592020631
1791	115.343147277832	-7.01783514022827	-5.59056186676025	0.0116574559360743	0.0369820520281792	-0.0256800893694162	-0.0026282137259841
1792	114.693801879883	-6.69316101074219	-5.78536653518677	-0.00230353930965066	0.0450989119708538	-0.0536020807921886	0.00126787810586393
1793	114.044448852539	-6.69316101074219	-5.72043180465698	-0.00197886489331722	0.0405534692108631	-0.0441865250468254	-0.00587495695799589
1794	115.992492675781	-7.99185848236084	-5.52562713623047	0.0152288740500808	0.0340599827468395	-0.032173577696085	0.00516396993771195
1795	115.992492675781	-7.99185848236084	-6.11004114151001	-0.00100484199356288	0.0155535480007529	-0.00782300252467394	-0.0026282137259841
1796	115.992492675781	-7.34250974655151	-5.98017120361328	-0.00619963090866804	0.012956153601408	0.0168522447347641	-0.00360223650932312
1797	115.992492675781	-7.6671838760376	-6.17497587203979	0.0230210572481155	-0.00132951640989631	0.100618220865726	-0.00555028254166245
1798	115.343147277832	-6.69316101074219	-6.43471527099609	-0.0126931173726916	0.00516396993771195	0.179838746786118	-0.0136671401560307
1799	115.992492675781	-6.69316101074219	-6.23991060256958	0.00289124972186983	0.00646266713738441	0.158085569739342	-0.00295288790948689
1800	115.992492675781	-6.69316101074219	-6.30484533309937	0.00289124972186983	0.013930176384747	0.0879559218883514	0.000618529506027699
1801	116.641845703125	-8.96588134765625	-5.85030126571655	-0.00165419070981443	0.00743668992072344	0.00321592413820326	-0.000680167751852423
1802	114.044448852539	-7.6671838760376	-6.04510593414307	0.013930176384747	0.00418994715437293	-0.0555501282215118	-0.000680167751852423
1803	115.992492675781	-9.29055595397949	-5.98017120361328	-0.00717365415766835	0.00581331877037883	-0.100030511617661	-0.00684897974133492
1804	114.693801879883	-7.99185848236084	-6.43471527099609	0.00191722682211548	0.0136055024340749	-0.111069433391094	0.00386527273803949
1805	114.044448852539	-7.01783514022827	-5.9152364730835	0.0223717093467712	0.0165275707840919	-0.104251272976398	0.00483929552137852
1806	115.343147277832	-6.69316101074219	-5.72043180465698	-0.00782300252467394	0.00678734155371785	-0.0870435386896133	0.00516396993771195
1807	113.39510345459	-6.69316101074219	-5.6554970741272	-0.00197886489331722	-0.00457625929266214	-0.0714591667056084	0.00548864435404539
1808	113.39510345459	-6.3684868812561	-5.46069240570068	0.01847561635077	0.00256657530553639	-0.073731891810894	-0.00490093370899558
1809	112.096405029297	-6.04381227493286	-5.6554970741272	-0.00652430532500148	-0.00717365415766835	-0.0818487480282784	-0.000680167751852423
1810	113.39510345459	-8.31653213500977	-5.52562713623047	-0.0026282137259841	-0.00230353930965066	-0.085420161485672	0.00321592413820326
1811	113.39510345459	-6.69316101074219	-5.78536653518677	-0.00652430532500148	0.00191722682211548	-0.0815240740776062	0.00581331877037883
1812	115.992492675781	-7.6671838760376	-5.26588773727417	0.00289124972186983	-0.00360223650932312	-0.0529527328908443	-0.0026282137259841
1813	115.343147277832	-7.34250974655151	-5.59056186676025	0.0126314787194133	-0.00587495695799589	0.011982130818069	-0.00392691092565656
1814	115.343147277832	-6.3684868812561	-5.3957576751709	0.00159255252219737	0.000943203864153475	0.0434755384922028	0.00256657530553639
1815	115.992492675781	-7.34250974655151	-5.26588773727417	0.00516396993771195	-0.0026282137259841	0.0308132413774729	0.00321592413820326
1816	115.343147277832	-6.69316101074219	-5.6554970741272	-0.00392691092565656	0.000943203864153475	0.0386054255068302	0.00289124972186983
1817	115.343147277832	-6.69316101074219	-6.04510593414307	-0.00230353930965066	-0.0026282137259841	0.0561378374695778	-0.000355493422830477
1818	113.39510345459	-6.69316101074219	-5.9152364730835	0.00289124972186983	0.00354059832170606	0.137955769896507	-0.00165419070981443
1819	115.992492675781	-7.99185848236084	-5.59056186676025	-0.00457625929266214	0.000943203864153475	0.0963974520564079	0.00256657530553639
1820	116.641845703125	-8.31653213500977	-5.46069240570068	0.000293855206109583	-0.00717365415766835	0.0386054255068302	0.00776136433705688
1821	115.992492675781	-8.31653213500977	-5.07108306884766	-0.00555028254166245	-0.00197886489331722	-0.00684897974133492	-0.00230353930965066
1822	115.992492675781	-7.6671838760376	-5.85030126571655	0.0106834331527352	-0.0026282137259841	-0.0549007803201675	0.00289124972186983
1823	115.343147277832	-8.31653213500977	-6.17497587203979	0.000943203864153475	-0.00977104809135199	-0.0886669084429741	0.000943203864153475
1824	117.940544128418	-8.96588134765625	-6.23991060256958	-0.000355493422830477	-0.0182125810533762	-0.107173345983028	0.00678734155371785
1825	116.641845703125	-7.6671838760376	-6.30484533309937	0.0207483377307653	-0.00522560812532902	-0.0899656042456627	0.00256657530553639
1826	114.693801879883	-7.34250974655151	-6.11004114151001	0.00126787810586393	-0.00522560812532902	-0.0523033849895	-0.00197886489331722
1827	114.693801879883	-6.3684868812561	-5.98017120361328	-3.08191010844894e-05	0.00354059832170606	-0.0117190945893526	-0.00327756232582033
1828	114.693801879883	-6.69316101074219	-6.23991060256958	-0.000680167751852423	-0.0224333461374044	0.0489950031042099	0.000943203864153475
1829	114.044448852539	-7.99185848236084	-6.17497587203979	0.00483929552137852	0.00646266713738441	0.081787109375	-0.00327756232582033
1830	112.745750427246	-7.99185848236084	-5.9152364730835	-0.00684897974133492	-0.0126931173726916	0.0658780634403229	0.00483929552137852
1831	114.044448852539	-7.34250974655151	-6.36978054046631	-0.00457625929266214	-0.0175632312893867	0.0707481801509857	0.00938473641872406
1832	114.044448852539	-7.99185848236084	-5.98017120361328	0.00418994715437293	-0.0139918150380254	0.0463976077735424	-0.00230353930965066
1833	116.641845703125	-7.6671838760376	-5.85030126571655	0.0155535480007529	-0.0165892094373703	0.0168522447347641	-0.00457625929266214
1834	114.693801879883	-6.3684868812561	-6.04510593414307	-0.00100484199356288	-0.0169138833880424	0.000943203864153475	0.00386527273803949
1835	115.343147277832	-6.69316101074219	-6.43471527099609	-0.0185372550040483	-0.00392691092565656	-0.032173577696085	0.00191722682211548
1836	114.693801879883	-6.3684868812561	-6.04510593414307	0.00354059832170606	-0.00587495695799589	-0.0513293594121933	-0.00490093370899558
1837	114.044448852539	-6.69316101074219	-5.9152364730835	0.000618529506027699	-0.00749832857400179	-0.0600955672562122	0.00289124972186983
1838	116.641845703125	-7.6671838760376	-6.23991060256958	0.00191722682211548	-0.00132951640989631	-0.0591215454041958	-0.00490093370899558
1839	116.641845703125	-7.99185848236084	-5.46069240570068	-0.000355493422830477	0.000943203864153475	-0.0532774068415165	0.00581331877037883
1840	114.693801879883	-7.34250974655151	-5.52562713623047	-0.00295288790948689	-0.000680167751852423	-0.0273034609854221	0.00711201597005129
1841	114.044448852539	-6.69316101074219	-6.04510593414307	0.000293855206109583	-3.08191010844894e-05	-0.0107450718060136	0.00321592413820326
1842	117.291191101074	-7.99185848236084	-5.72043180465698	0.0132808275520802	-0.0026282137259841	-0.0172385573387146	-0.00457625929266214
1843	115.343147277832	-7.01783514022827	-5.98017120361328	0.00808603875339031	-0.00425158534198999	-0.023407369852066	-3.08191010844894e-05
1844	114.693801879883	-8.31653213500977	-5.52562713623047	0.0181509424000978	-0.00814767740666866	-0.0237320438027382	-3.08191010844894e-05
1845	115.992492675781	-8.31653213500977	-5.20095300674438	0.020423661917448	0.00159255252219737	-0.00457625929266214	0.00191722682211548
1846	116.641845703125	-8.64120674133301	-5.13601779937744	0.00321592413820326	0.00548864435404539	-0.00814767740666866	-0.000355493422830477
1847	116.641845703125	-7.6671838760376	-5.72043180465698	-0.00327756232582033	0.00483929552137852	-0.0133424662053585	0.00256657530553639
1848	115.343147277832	-7.6671838760376	-5.3957576751709	0.0178262684494257	0.0113327819854021	-0.0266541130840778	-0.00749832857400179
1849	114.693801879883	-7.34250974655151	-5.33082246780396	0.00321592413820326	0.00451462110504508	-0.0211346503347158	0.00191722682211548
1850	112.745750427246	-6.04381227493286	-5.52562713623047	0.00581331877037883	0.0100340843200684	-0.0113944197073579	-0.00197886489331722
1851	114.693801879883	-7.6671838760376	-5.20095300674438	0.00451462110504508	0.00711201597005129	-3.08191010844894e-05	0.000943203864153475
1852	111.447052001953	-6.3684868812561	-5.13601779937744	-0.00652430532500148	-3.08191010844894e-05	0.0158782228827477	0.00418994715437293
1853	114.044448852539	-7.99185848236084	-5.3957576751709	0.00938473641872406	-3.08191010844894e-05	0.0379560738801956	-0.000680167751852423
1854	115.343147277832	-7.34250974655151	-5.46069240570068	0.0136055024340749	0.00289124972186983	0.0697741582989693	-0.00749832857400179
1855	115.343147277832	-7.6671838760376	-5.6554970741272	-0.000680167751852423	0.00483929552137852	0.0736702531576157	-0.00392691092565656
1856	115.992492675781	-7.99185848236084	-6.17497587203979	0.00126787810586393	0.00613799272105098	0.0837351530790329	-0.0026282137259841
1857	115.992492675781	-7.6671838760376	-6.11004114151001	-0.00847235135734081	0.00711201597005129	0.0853585228323936	0.0022419011220336
1858	117.291191101074	-7.6671838760376	-5.9152364730835	0.00386527273803949	0.00159255252219737	0.0337353087961674	0.0022419011220336
1859	115.343147277832	-6.3684868812561	-5.9152364730835	0.00451462110504508	0.00808603875339031	-0.0123684434220195	0.00191722682211548
1860	114.693801879883	-6.3684868812561	-6.04510593414307	-0.00165419070981443	0.0162028968334198	-0.0503553375601768	0.00873538758605719
1861	116.641845703125	-7.34250974655151	-6.30484533309937	-0.00782300252467394	0.0178262684494257	-0.0659397020936012	0.00256657530553639
1862	114.693801879883	-6.69316101074219	-6.04510593414307	-0.00977104809135199	0.0200989879667759	-0.0639916583895683	0.00483929552137852
1863	116.641845703125	-7.99185848236084	-5.98017120361328	0.00256657530553639	0.0226963832974434	-0.0311995539814234	0.00191722682211548
1864	114.044448852539	-7.01783514022827	-5.98017120361328	-0.00165419070981443	0.0288651939481497	-0.0250307414680719	0.00516396993771195
1865	114.693801879883	-7.99185848236084	-5.9152364730835	-0.0133424662053585	0.0363327041268349	-0.0204853005707264	0.00386527273803949
1866	114.693801879883	-8.64120674133301	-5.59056186676025	-0.00327756232582033	0.0275664981454611	-0.0208099745213985	-3.08191010844894e-05
1867	115.992492675781	-8.31653213500977	-5.52562713623047	0.00256657530553639	0.00873538758605719	-0.00587495695799589	0.00321592413820326
1868	115.343147277832	-6.3684868812561	-5.52562713623047	-0.00652430532500148	0.00678734155371785	-0.00847235135734081	0.000618529506027699
1869	114.044448852539	-6.3684868812561	-5.59056186676025	0.00808603875339031	0.00483929552137852	0.00516396993771195	0.000618529506027699
1870	115.343147277832	-6.04381227493286	-5.6554970741272	0.00386527273803949	0.000293855206109583	0.0220470335334539	-0.00230353930965066
1871	112.745750427246	-6.04381227493286	-5.26588773727417	0.00711201597005129	-0.00749832857400179	0.0207483377307653	-0.00230353930965066
1872	113.39510345459	-7.01783514022827	-5.52562713623047	-0.00327756232582033	-0.00295288790948689	0.0162028968334198	0.00483929552137852
1873	111.447052001953	-6.3684868812561	-5.59056186676025	-0.00165419070981443	-0.0152905117720366	0.0304885655641556	-3.08191010844894e-05
1874	113.39510345459	-6.69316101074219	-5.46069240570068	0.00191722682211548	-0.0159398596733809	0.108735077083111	0.00159255252219737
1875	115.343147277832	-7.34250974655151	-5.33082246780396	0.00841071270406246	-0.0107450718060136	0.168475151062012	-0.000680167751852423
1876	116.641845703125	-7.34250974655151	-5.26588773727417	0.020423661917448	-0.0123684434220195	0.1564621925354	0.00386527273803949
1877	114.044448852539	-5.71913814544678	-5.33082246780396	-0.00944637414067984	-0.0162645354866982	0.17724135518074	0.00256657530553639
1878	115.343147277832	-6.3684868812561	-5.3957576751709	0.00646266713738441	-0.0195112787187099	0.136332392692566	-0.00165419070981443
1879	115.992492675781	-6.3684868812561	-5.98017120361328	0.00776136433705688	-0.00847235135734081	0.0717222020030022	-0.00360223650932312
1880	115.343147277832	-7.01783514022827	-5.78536653518677	-0.00587495695799589	0.0145795252174139	-0.0500306636095047	0.00711201597005129
1881	115.992492675781	-7.99185848236084	-5.78536653518677	-0.00522560812532902	0.0171769186854362	-0.121459014713764	-0.00879702530801296
1882	114.693801879883	-6.3684868812561	-5.72043180465698	-0.000355493422830477	0.00906006153672934	-0.174380928277969	0.00613799272105098
1883	115.992492675781	-7.34250974655151	-5.20095300674438	0.00743668992072344	0.00938473641872406	-0.174380928277969	0.00191722682211548
1884	115.992492675781	-7.34250974655151	-5.33082246780396	-0.00327756232582033	-0.00165419070981443	-0.140939474105835	0.00418994715437293
1885	115.992492675781	-7.01783514022827	-5.78536653518677	-0.00912170019000769	-0.00360223650932312	-0.0997058376669884	0.00159255252219737
1886	114.044448852539	-7.34250974655151	-5.98017120361328	0.00354059832170606	-0.0191866029053926	-0.0883422344923019	0.000618529506027699
1887	114.044448852539	-7.6671838760376	-5.78536653518677	0.01100810803473	-0.0311995539814234	-0.0604202412068844	0.00191722682211548
1888	114.693801879883	-7.01783514022827	-5.72043180465698	-0.00522560812532902	-0.0295761823654175	-0.0208099745213985	-0.00619963090866804
1889	115.992492675781	-7.6671838760376	-5.59056186676025	0.00581331877037883	-0.0360696688294411	0.0106834331527352	0.00581331877037883
1890	115.992492675781	-7.34250974655151	-5.26588773727417	0.0136055024340749	-0.0438618510961533	0.0132808275520802	-0.00295288790948689
1891	114.044448852539	-6.04381227493286	-6.11004114151001	0.0145795252174139	-0.0471085943281651	0.0132808275520802	-0.00425158534198999
1892	116.641845703125	-7.34250974655151	-6.30484533309937	-0.0026282137259841	-0.0568488240242004	0.0194496400654316	-0.000680167751852423
1893	114.044448852539	-7.34250974655151	-6.62951993942261	-3.08191010844894e-05	-0.0279528107494116	-3.08191010844894e-05	0.00126787810586393
1894	112.096405029297	-6.3684868812561	-6.30484533309937	0.00613799272105098	0.00483929552137852	-0.0182125810533762	0.0022419011220336
1895	111.447052001953	-6.04381227493286	-6.30484533309937	-0.0159398596733809	0.0226963832974434	0.0194496400654316	0.00841071270406246
1896	112.096405029297	-6.3684868812561	-5.59056186676025	0.00321592413820326	0.0473716296255589	0.0506183728575706	-3.08191010844894e-05
1897	114.044448852539	-5.71913814544678	-6.04510593414307	-0.00749832857400179	0.0467222817242146	0.0149041991680861	-0.00457625929266214
1898	115.992492675781	-7.34250974655151	-5.6554970741272	-0.00132951640989631	0.0593845807015896	-0.0217839982360601	-0.00100484199356288
1899	117.291191101074	-7.34250974655151	-5.78536653518677	0.00159255252219737	0.0460729338228703	-0.0545761026442051	0.000618529506027699
1900	114.693801879883	-7.01783514022827	-5.72043180465698	0.00451462110504508	0.0382807515561581	-0.0649656802415848	-0.00684897974133492
1901	115.343147277832	-6.3684868812561	-5.98017120361328	0.00678734155371785	0.0113327819854021	-0.0266541130840778	0.00548864435404539
1902	115.992492675781	-6.69316101074219	-5.6554970741272	0.0158782228827477	-0.00587495695799589	-0.0133424662053585	-0.00749832857400179
1903	114.693801879883	-6.69316101074219	-5.52562713623047	0.0022419011220336	-0.0175632312893867	-0.0172385573387146	-0.000355493422830477
1904	115.343147277832	-6.69316101074219	-5.46069240570068	-0.0126931173726916	-0.00684897974133492	-0.0247060675173998	0.00191722682211548
1905	115.343147277832	-7.6671838760376	-5.52562713623047	-0.0224333461374044	0.0136055024340749	-0.0104203969240189	0.00483929552137852
1906	115.992492675781	-7.34250974655151	-5.52562713623047	0.00191722682211548	0.0116574559360743	-0.00879702530801296	0.00386527273803949
1907	115.992492675781	-7.6671838760376	-5.46069240570068	-0.0100957229733467	0.0022419011220336	-0.00814767740666866	-0.00847235135734081
1908	116.641845703125	-8.64120674133301	-5.52562713623047	0.0123068047687411	0.000943203864153475	-0.0139918150380254	-0.0120437685400248
1909	115.343147277832	-8.64120674133301	-5.33082246780396	0.01100810803473	-0.000355493422830477	-0.00619963090866804	-0.00295288790948689
1910	115.343147277832	-7.6671838760376	-5.46069240570068	0.00613799272105098	-0.00197886489331722	0.0327612869441509	0.00159255252219737
1911	116.641845703125	-7.34250974655151	-5.46069240570068	0.00970941036939621	0.0022419011220336	0.0697741582989693	0.00418994715437293
1912	114.693801879883	-6.04381227493286	-5.52562713623047	-0.00230353930965066	0.00938473641872406	0.0629559978842735	-0.00555028254166245
1913	115.992492675781	-7.01783514022827	-5.52562713623047	-0.00132951640989631	0.00873538758605719	0.0973714739084244	0.0022419011220336
1914	114.044448852539	-7.99185848236084	-5.52562713623047	-0.0195112787187099	0.00321592413820326	0.0795143842697144	-0.00295288790948689
1915	112.096405029297	-6.04381227493286	-5.52562713623047	-0.00230353930965066	0.00159255252219737	0.0473716296255589	0.00483929552137852
1916	112.096405029297	-6.69316101074219	-5.46069240570068	-0.00879702530801296	-0.00782300252467394	0.013930176384747	0.00613799272105098
1917	115.343147277832	-7.34250974655151	-6.17497587203979	-0.00132951640989631	-0.00490093370899558	0.00581331877037883	-0.000680167751852423
1918	115.992492675781	-7.34250974655151	-6.11004114151001	0.01847561635077	-0.00814767740666866	-0.00197886489331722	-0.0026282137259841
1919	114.693801879883	-6.69316101074219	-6.11004114151001	0.00613799272105098	-0.0295761823654175	-0.0282774847000837	0.000618529506027699
1920	114.693801879883	-6.04381227493286	-6.30484533309937	-0.000355493422830477	-0.023407369852066	-0.0610695891082287	0.00776136433705688
1921	117.291191101074	-7.34250974655151	-6.23991060256958	0.00386527273803949	-0.0165892094373703	-0.0792513489723206	0.00321592413820326
1922	114.693801879883	-5.71913814544678	-6.04510593414307	-3.08191010844894e-05	-0.0130177913233638	-0.0613942667841911	-0.00555028254166245
1923	114.693801879883	-7.01783514022827	-6.17497587203979	0.000943203864153475	-0.00360223650932312	-0.0701604709029198	0.0106834331527352
1924	114.693801879883	-6.04381227493286	-6.82432460784912	0.0022419011220336	-0.00490093370899558	-0.0626929625868797	0.00451462110504508
1925	113.39510345459	-6.3684868812561	-6.30484533309937	0.00126787810586393	-0.00425158534198999	-0.0302255302667618	-0.000680167751852423
1926	114.044448852539	-7.6671838760376	-6.11004114151001	0.0200989879667759	0.000943203864153475	-0.00587495695799589	0.000618529506027699
1927	114.044448852539	-7.34250974655151	-5.52562713623047	0.00126787810586393	0.00191722682211548	-0.0191866029053926	-0.00132951640989631
1928	115.992492675781	-6.69316101074219	-5.46069240570068	-0.00360223650932312	0.00159255252219737	-0.0117190945893526	-0.00132951640989631
1929	114.044448852539	-6.69316101074219	-5.6554970741272	-0.00490093370899558	-0.00327756232582033	-0.00132951640989631	-0.000680167751852423
1930	115.992492675781	-7.99185848236084	-5.85030126571655	0.0022419011220336	-0.00879702530801296	0.000943203864153475	0.00483929552137852
1931	114.044448852539	-7.99185848236084	-5.6554970741272	0.00548864435404539	-0.00100484199356288	0.00321592413820326	-0.00360223650932312
1932	114.693801879883	-7.34250974655151	-5.85030126571655	0.01847561635077	-0.0136671401560307	-0.000355493422830477	0.000293855206109583
1933	114.044448852539	-6.69316101074219	-5.78536653518677	-0.00879702530801296	0.000293855206109583	-0.00587495695799589	-0.00392691092565656
1934	114.044448852539	-7.34250974655151	-5.33082246780396	-0.00100484199356288	0.00970941036939621	-0.0198359526693821	0.00386527273803949
1935	115.992492675781	-7.6671838760376	-5.3957576751709	-0.0149658378213644	0.0304885655641556	-0.00879702530801296	-0.00197886489331722
1936	114.044448852539	-7.34250974655151	-5.52562713623047	0.00289124972186983	0.0395794473588467	-0.0159398596733809	0.0022419011220336
1937	114.693801879883	-7.6671838760376	-5.72043180465698	-0.00165419070981443	0.0525664202868938	-0.0282774847000837	0.000293855206109583
1938	112.096405029297	-5.71913814544678	-5.59056186676025	0.00354059832170606	0.0632806718349457	-0.0308748781681061	-3.08191010844894e-05
1939	112.745750427246	-6.3684868812561	-5.52562713623047	-0.00522560812532902	0.052891094237566	-0.0191866029053926	0.00321592413820326
1940	115.343147277832	-7.01783514022827	-5.33082246780396	-0.00522560812532902	0.0460729338228703	0.00321592413820326	0.00970941036939621
1941	116.641845703125	-7.6671838760376	-4.81134366989136	-0.0123684434220195	0.0324366129934788	0.00938473641872406	0.00581331877037883
1942	114.044448852539	-6.69316101074219	-5.46069240570068	-0.00425158534198999	0.0194496400654316	0.0165275707840919	-0.00295288790948689
1943	115.992492675781	-7.99185848236084	-5.72043180465698	0.00354059832170606	0.0239950809627771	0.0194496400654316	-0.00555028254166245
1944	116.641845703125	-7.01783514022827	-5.85030126571655	-0.00327756232582033	0.0103587592020631	0.0265924744307995	0.0022419011220336
1945	113.39510345459	-6.3684868812561	-5.85030126571655	0.00451462110504508	0.00191722682211548	0.0694494843482971	-0.00100484199356288
1946	114.693801879883	-6.3684868812561	-5.98017120361328	0.00938473641872406	-0.0182125810533762	0.0444495603442192	-0.000355493422830477
1947	114.044448852539	-6.04381227493286	-5.72043180465698	0.0106834331527352	-0.0370436906814575	0.0431508645415306	-0.0117190945893526
1948	113.39510345459	-6.04381227493286	-5.52562713623047	-0.00230353930965066	-0.0227580219507217	0.0486703291535378	-0.000355493422830477
1949	115.992492675781	-7.34250974655151	-5.6554970741272	0.00483929552137852	-0.0198359526693821	0.0782156884670258	-0.00619963090866804
1950	115.992492675781	-7.6671838760376	-5.52562713623047	0.00483929552137852	-0.0354203209280968	0.125942811369896	-0.00327756232582033
1951	114.044448852539	-7.01783514022827	-5.78536653518677	0.00321592413820326	-0.0402904339134693	0.115877911448479	0.000293855206109583
1952	116.641845703125	-8.31653213500977	-6.04510593414307	0.00970941036939621	-0.0490566417574883	0.0873065739870071	-0.000680167751852423
1953	117.940544128418	-8.31653213500977	-6.17497587203979	0.00873538758605719	-0.0406151078641415	0.140228480100632	0.00289124972186983
1954	114.693801879883	-7.01783514022827	-6.04510593414307	-0.0113944197073579	-0.0247060675173998	0.15938426554203	0.0103587592020631
1955	115.343147277832	-6.69316101074219	-6.23991060256958	0.0158782228827477	-3.08191010844894e-05	0.0704235062003136	0.00581331877037883
1956	114.693801879883	-6.04381227493286	-6.36978054046631	0.00256657530553639	0.0181509424000978	-0.00522560812532902	0.00808603875339031
1957	114.044448852539	-6.04381227493286	-5.85030126571655	-0.0182125810533762	0.0210730116814375	-0.0282774847000837	0.00256657530553639
1958	112.745750427246	-6.3684868812561	-5.78536653518677	0.00321592413820326	0.0188002903014421	0.0207483377307653	-0.00360223650932312
1959	114.044448852539	-7.34250974655151	-5.98017120361328	-0.00619963090866804	0.0272418223321438	-0.0441865250468254	0.00191722682211548
1960	112.745750427246	-7.01783514022827	-5.72043180465698	-0.00555028254166245	0.0337353087961674	-0.0997058376669884	-0.00197886489331722
1961	111.447052001953	-6.04381227493286	-6.04510593414307	-0.00879702530801296	0.0236704051494598	-0.11042008548975	0.00354059832170606
1962	115.992492675781	-7.34250974655151	-5.6554970741272	0.0106834331527352	0.0152288740500808	-0.158471882343292	-0.00295288790948689
1963	114.044448852539	-5.71913814544678	-5.85030126571655	0.0022419011220336	0.0149041991680861	-0.168212115764618	-0.0026282137259841
1964	115.992492675781	-7.34250974655151	-5.52562713623047	-0.00327756232582033	0.00418994715437293	-0.149056330323219	0.00646266713738441
1965	115.343147277832	-7.01783514022827	-5.59056186676025	-0.00879702530801296	0.00646266713738441	-0.116913571953773	-0.00197886489331722
1966	115.343147277832	-6.69316101074219	-5.72043180465698	-0.000355493422830477	0.00613799272105098	-0.0786020010709763	0.00386527273803949
1967	115.343147277832	-6.69316101074219	-5.46069240570068	-0.00749832857400179	-0.00879702530801296	-0.0542514286935329	-0.00814767740666866
1968	115.992492675781	-7.6671838760376	-5.59056186676025	0.00548864435404539	-0.0123684434220195	-0.00587495695799589	-0.000680167751852423
1969	116.641845703125	-7.6671838760376	-5.6554970741272	-0.0175632312893867	-0.0143164889886975	0.00516396993771195	0.000943203864153475
1970	114.044448852539	-6.04381227493286	-5.52562713623047	-0.00587495695799589	-0.0376930385828018	0.0207483377307653	-0.00327756232582033
1971	116.641845703125	-7.6671838760376	-5.6554970741272	0.013930176384747	-0.0334722734987736	0.00289124972186983	0.00191722682211548
1972	115.343147277832	-6.04381227493286	-5.52562713623047	-0.00392691092565656	-0.0490566417574883	0.0123068047687411	0.000943203864153475
1973	116.641845703125	-8.31653213500977	-5.20095300674438	-0.0120437685400248	-0.0399657599627972	0.0149041991680861	-0.00230353930965066
1974	116.641845703125	-7.99185848236084	-5.72043180465698	0.00451462110504508	-0.0435371771454811	0.0330859608948231	-0.00457625929266214
1975	115.343147277832	-7.99185848236084	-5.85030126571655	0.00354059832170606	-0.0393164120614529	0.0574365332722664	-0.00295288790948689
1976	115.343147277832	-7.99185848236084	-5.78536653518677	-0.0113944197073579	-0.0331475995481014	0.086981900036335	-0.0026282137259841
1977	115.992492675781	-7.6671838760376	-5.6554970741272	0.0116574559360743	-0.0175632312893867	0.0847091749310493	-0.00555028254166245
1978	116.641845703125	-7.6671838760376	-5.46069240570068	-0.0185372550040483	0.00711201597005129	0.0814624354243279	0.000943203864153475
1979	113.39510345459	-6.04381227493286	-5.52562713623047	0.0162028968334198	0.0126314787194133	0.0967221260070801	0.00354059832170606
1980	113.39510345459	-6.04381227493286	-5.6554970741272	0.00808603875339031	0.0295145437121391	0.100293546915054	0.00613799272105098
1981	114.044448852539	-5.39446353912354	-5.9152364730835	-0.0123684434220195	0.0340599827468395	0.0525664202868938	-0.00165419070981443
1982	113.39510345459	-7.34250974655151	-5.98017120361328	-0.0208099745213985	0.0395794473588467	-0.0224333461374044	0.00548864435404539
1983	112.096405029297	-6.04381227493286	-6.30484533309937	0.000293855206109583	0.0438002124428749	-0.0721085146069527	-0.00165419070981443
1984	112.096405029297	-7.34250974655151	-5.98017120361328	-0.00327756232582033	0.031137915328145	-0.0850954875349998	0.00906006153672934
1985	115.992492675781	-7.34250974655151	-6.04510593414307	-0.000355493422830477	0.0252937767654657	-0.0487319678068161	0.000293855206109583
1986	116.641845703125	-7.01783514022827	-6.11004114151001	-0.00392691092565656	0.0165275707840919	-0.0587968714535236	0.000943203864153475
1987	115.343147277832	-6.69316101074219	-6.36978054046631	-0.00100484199356288	0.00354059832170606	-0.0604202412068844	-0.00652430532500148
1988	116.641845703125	-6.3684868812561	-6.43471527099609	0.00711201597005129	-0.00587495695799589	-0.0630176365375519	-0.00197886489331722
1989	117.291191101074	-7.34250974655151	-5.72043180465698	0.0165275707840919	0.00451462110504508	-0.050680011510849	0.0100340843200684
1990	115.343147277832	-7.01783514022827	-5.78536653518677	0.00906006153672934	0.0220470335334539	-0.0493813157081604	-0.00100484199356288
1991	115.343147277832	-7.6671838760376	-5.98017120361328	0.00743668992072344	0.011982130818069	-0.0373683646321297	0.000618529506027699
1992	115.992492675781	-7.34250974655151	-5.9152364730835	0.0158782228827477	0.0152288740500808	-0.0341216214001179	-0.0100957229733467
1993	113.39510345459	-6.69316101074219	-5.6554970741272	0.0126314787194133	0.00126787810586393	-0.0286021586507559	-0.00392691092565656
1994	115.343147277832	-6.69316101074219	-5.85030126571655	0.0168522447347641	-0.00652430532500148	-0.0237320438027382	0.00483929552137852
1995	114.044448852539	-6.69316101074219	-6.36978054046631	-0.000680167751852423	-0.00684897974133492	-0.0253554154187441	0.00159255252219737
1996	114.693801879883	-7.6671838760376	-5.78536653518677	0.00711201597005129	-0.00360223650932312	-0.0117190945893526	0.00581331877037883
1997	114.693801879883	-7.01783514022827	-5.59056186676025	0.00191722682211548	-0.0324982516467571	-0.00717365415766835	-0.00295288790948689
1998	116.641845703125	-8.64120674133301	-5.26588773727417	0.0149041991680861	-0.0195112787187099	0.000943203864153475	-0.00197886489331722
1999	114.044448852539	-6.04381227493286	-5.3957576751709	0.01100810803473	-0.0224333461374044	0.00808603875339031	-0.00684897974133492
2000	114.044448852539	-6.3684868812561	-5.52562713623047	-0.000355493422830477	-0.00684897974133492	0.0210730116814375	-0.000355493422830477
[truncated: 6,920 more rows]
