# Supplementary material for: Precise instruction and consideration of the vertical and horizontal force component increases validity and reliability of the 90:20 Isometric Posterior Chain Test
Source: PLoS One. 2024 Oct 28;19(10):e0312843. doi: 10.1371/journal.pone.0312843 (PMC11515970; doi:10.1371/journal.pone.0312843)
Supplement: S1 File — (ZIP) [file pone.0312843.s001.zip › S1_Raw_Data/M1_P06_vh_2.csv]

1	116.373016357422	-5.06978940963745	-5.85030126571655	-0.0156151866540313	0.0116574559360743	-0.0386670641601086	-0.00165419070981443
2	116.373016357422	-6.3684868812561	-5.72043180465698	-0.00425158534198999	0.0126314787194133	-0.0669137313961983	0.00743668992072344
3	116.373016357422	-6.3684868812561	-5.52562713623047	-0.0110697457566857	0.012956153601408	-0.0682124271988869	-0.00457625929266214
4	116.373016357422	-6.3684868812561	-5.59056186676025	-0.00847235135734081	-0.00132951640989631	-0.0295761823654175	0.00938473641872406
5	117.671714782715	-6.3684868812561	-5.3957576751709	0.00743668992072344	-0.0185372550040483	-0.0133424662053585	-0.00132951640989631
6	118.970405578613	-6.69316101074219	-5.85030126571655	0.00841071270406246	-0.00912170019000769	-0.0117190945893526	0.00191722682211548
7	116.373016357422	-5.71913814544678	-6.30484533309937	0.0149041991680861	-0.0318489037454128	-0.0104203969240189	0.00159255252219737
8	118.321060180664	-5.71913814544678	-5.78536653518677	0.0239950809627771	-0.0341216214001179	-0.0273034609854221	0.00191722682211548
9	117.022361755371	-5.06978940963745	-5.98017120361328	-0.00457625929266214	-0.028926832601428	-0.0126931173726916	-0.000680167751852423
10	118.970405578613	-6.69316101074219	-6.04510593414307	0.0116574559360743	-0.0422384813427925	0.00321592413820326	-0.00100484199356288
11	117.022361755371	-5.39446353912354	-5.9152364730835	0.00743668992072344	-0.0247060675173998	-0.0156151866540313	-0.0117190945893526
12	119.619758605957	-7.01783514022827	-5.33082246780396	-0.00392691092565656	-0.00782300252467394	-0.0266541130840778	-0.000355493422830477
13	118.321060180664	-6.3684868812561	-5.72043180465698	0.0126314787194133	0.0188002903014421	-0.0230826959013939	-0.00490093370899558
14	117.671714782715	-5.39446353912354	-5.85030126571655	0.0022419011220336	0.047696303576231	-0.0260047651827335	0.00159255252219737
15	118.321060180664	-6.04381227493286	-5.9152364730835	0.00808603875339031	0.0584105588495731	-0.0393164120614529	-0.00392691092565656
16	117.671714782715	-7.01783514022827	-5.6554970741272	0.000618529506027699	0.0610079504549503	-0.00132951640989631	0.00191722682211548
17	118.970405578613	-7.99185848236084	-5.52562713623047	-0.0191866029053926	0.0580858811736107	0.0460729338228703	0.00386527273803949
18	117.022361755371	-7.34250974655151	-5.33082246780396	0.00938473641872406	0.0408781431615353	0.0480209775269032	0.00613799272105098
19	119.619758605957	-7.34250974655151	-5.59056186676025	0.00841071270406246	0.0321119390428066	0.0450989119708538	-3.08191010844894e-05
20	118.970405578613	-6.69316101074219	-5.72043180465698	0.000943203864153475	0.00743668992072344	0.0210730116814375	0.00289124972186983
21	117.671714782715	-6.04381227493286	-5.85030126571655	-0.00879702530801296	-0.00360223650932312	-0.00295288790948689	-0.00100484199356288
22	117.022361755371	-5.71913814544678	-5.9152364730835	0.00841071270406246	-0.00522560812532902	-0.021459324285388	-0.00100484199356288
23	117.671714782715	-6.3684868812561	-5.52562713623047	-0.00132951640989631	-0.0120437685400248	-0.0165892094373703	-0.00230353930965066
24	117.671714782715	-6.04381227493286	-5.85030126571655	0.00581331877037883	0.00451462110504508	-0.0107450718060136	0.00386527273803949
25	115.723663330078	-6.3684868812561	-5.85030126571655	0.0022419011220336	-0.00392691092565656	0.0175015944987535	-0.00295288790948689
26	116.373016357422	-5.71913814544678	-5.59056186676025	-0.0237320438027382	0.00289124972186983	0.0645793676376343	-0.00652430532500148
27	114.424964904785	-4.74511528015137	-5.98017120361328	-0.00100484199356288	0.00711201597005129	0.0678261145949364	0.00126787810586393
28	116.373016357422	-5.39446353912354	-5.59056186676025	-0.00555028254166245	0.00841071270406246	0.0165275707840919	0.00386527273803949
29	118.321060180664	-5.06978940963745	-5.72043180465698	-0.00295288790948689	0.020423661917448	-0.0461345724761486	0.00646266713738441
30	118.970405578613	-6.04381227493286	-5.3957576751709	-0.00132951640989631	0.0262678004801273	-0.0870435386896133	0.00159255252219737
31	117.022361755371	-5.39446353912354	-5.59056186676025	-0.00392691092565656	0.0145795252174139	-0.0954850688576698	-0.00425158534198999
32	117.022361755371	-5.39446353912354	-5.6554970741272	-0.0104203969240189	0.00873538758605719	-0.0925630033016205	0.00354059832170606
33	118.970405578613	-6.3684868812561	-5.85030126571655	0.00743668992072344	0.0168522447347641	-0.0688617751002312	-0.00197886489331722
34	118.321060180664	-6.04381227493286	-5.9152364730835	-0.00425158534198999	0.00711201597005129	-0.00717365415766835	0.00418994715437293
35	118.970405578613	-6.3684868812561	-5.9152364730835	-0.0110697457566857	0.00451462110504508	0.0522417463362217	-3.08191010844894e-05
36	118.970405578613	-5.71913814544678	-5.6554970741272	0.0168522447347641	0.00159255252219737	0.00873538758605719	-0.00327756232582033
37	117.671714782715	-5.71913814544678	-5.33082246780396	0.0103587592020631	0.012956153601408	-0.0182125810533762	0.00776136433705688
38	116.373016357422	-5.06978940963745	-5.9152364730835	-0.0156151866540313	-0.00944637414067984	-0.0143164889886975	-0.00944637414067984
39	118.321060180664	-7.01783514022827	-6.30484533309937	0.0155535480007529	-0.00619963090866804	-0.00522560812532902	0.00516396993771195
40	117.022361755371	-6.69316101074219	-6.36978054046631	0.0136055024340749	-0.00295288790948689	0.0168522447347641	0.00743668992072344
41	118.321060180664	-7.99185848236084	-5.98017120361328	0.0116574559360743	-0.017887907102704	0.0200989879667759	0.00289124972186983
42	118.321060180664	-7.01783514022827	-6.23991060256958	0.0116574559360743	-0.0347709693014622	0.0200989879667759	0.00159255252219737
43	117.022361755371	-6.04381227493286	-5.6554970741272	-0.00425158534198999	-0.0204853005707264	0.01100810803473	0.00678734155371785
44	117.671714782715	-5.71913814544678	-5.46069240570068	0.025618452578783	-0.0104203969240189	0.01100810803473	-0.00132951640989631
45	116.373016357422	-5.06978940963745	-5.78536653518677	-0.0026282137259841	-0.00457625929266214	0.01100810803473	0.00321592413820326
46	115.723663330078	-4.74511528015137	-5.85030126571655	0.0142548503354192	-0.0188619289547205	-0.0100957229733467	0.0022419011220336
47	117.022361755371	-5.71913814544678	-5.52562713623047	-3.08191010844894e-05	-0.0117190945893526	0.00418994715437293	0.00646266713738441
48	116.373016357422	-5.71913814544678	-5.52562713623047	0.0142548503354192	-0.00490093370899558	-0.00749832857400179	0.00191722682211548
49	115.723663330078	-6.04381227493286	-5.52562713623047	-0.00327756232582033	-0.00327756232582033	-0.0113944197073579	0.00776136433705688
50	113.775619506836	-5.06978940963745	-5.26588773727417	-0.0143164889886975	-0.00197886489331722	0.00191722682211548	0.000943203864153475
51	117.022361755371	-6.04381227493286	-5.26588773727417	-0.00295288790948689	0.00516396993771195	-0.0110697457566857	0.00289124972186983
52	115.723663330078	-4.74511528015137	-5.9152364730835	-0.00652430532500148	-0.00100484199356288	-0.0113944197073579	0.00808603875339031
53	117.022361755371	-4.42044067382813	-5.78536653518677	0.0188002903014421	0.00711201597005129	-0.0146411629393697	0.00548864435404539
54	117.671714782715	-5.39446353912354	-5.59056186676025	0.000618529506027699	0.0197743140161037	-0.00847235135734081	-0.000680167751852423
55	118.321060180664	-5.39446353912354	-5.52562713623047	0.0126314787194133	0.012956153601408	-0.00619963090866804	0.00354059832170606
56	117.022361755371	-5.71913814544678	-5.46069240570068	-0.000355493422830477	0.00841071270406246	0.00743668992072344	-0.00587495695799589
57	115.723663330078	-4.74511528015137	-5.6554970741272	-0.00782300252467394	0.00906006153672934	0.0386054255068302	-3.08191010844894e-05
58	117.022361755371	-5.06978940963745	-6.23991060256958	-0.00295288790948689	0.0155535480007529	0.0668520927429199	-0.00522560812532902
59	117.022361755371	-5.06978940963745	-5.9152364730835	0.00159255252219737	0.0126314787194133	0.0506183728575706	0.00711201597005129
60	117.022361755371	-5.39446353912354	-5.98017120361328	0.0132808275520802	0.012956153601408	0.0405534692108631	-0.00717365415766835
61	117.022361755371	-5.71913814544678	-5.59056186676025	0.00256657530553639	0.0100340843200684	-0.0165892094373703	-0.00392691092565656
62	118.321060180664	-5.71913814544678	-5.52562713623047	0.00159255252219737	0.00743668992072344	-0.0539267547428608	0.00126787810586393
63	117.671714782715	-5.39446353912354	-5.59056186676025	0.00613799272105098	0.00873538758605719	-0.0571734979748726	0.00126787810586393
64	117.671714782715	-5.71913814544678	-5.26588773727417	0.013930176384747	0.01847561635077	-0.0331475995481014	-0.00165419070981443
65	118.970405578613	-7.01783514022827	-5.9152364730835	0.0252937767654657	0.0194496400654316	0.0652287155389786	0.00289124972186983
66	117.671714782715	-7.99185848236084	-6.11004114151001	-0.00619963090866804	0.0259431265294552	0.149644032120705	-3.08191010844894e-05
67	117.671714782715	-6.69316101074219	-6.04510593414307	-0.0159398596733809	0.013930176384747	0.140553161501884	-0.00490093370899558
68	117.022361755371	-7.01783514022827	-5.98017120361328	-0.00490093370899558	0.020423661917448	0.0989948436617851	-0.000680167751852423
69	118.321060180664	-6.04381227493286	-5.98017120361328	0.0175015944987535	0.0168522447347641	0.0723715499043465	0.00938473641872406
70	117.022361755371	-5.06978940963745	-5.52562713623047	-0.00230353930965066	-3.08191010844894e-05	0.0197743140161037	0.00289124972186983
71	118.970405578613	-6.3684868812561	-5.46069240570068	-0.00457625929266214	-0.0126931173726916	-0.0698357969522476	-0.00490093370899558
72	115.074317932129	-5.06978940963745	-6.43471527099609	-0.0227580219507217	-0.0126931173726916	-0.112692810595036	0.00581331877037883
73	114.424964904785	-5.06978940963745	-6.36978054046631	-0.0123684434220195	-0.0224333461374044	-0.151004374027252	-0.00360223650932312
74	113.775619506836	-4.42044067382813	-6.36978054046631	-0.00360223650932312	-0.0146411629393697	-0.118861623108387	-0.000680167751852423
75	116.373016357422	-4.74511528015137	-6.11004114151001	0.0191249661147594	-0.028926832601428	-0.0717838406562805	-0.0026282137259841
76	117.022361755371	-5.39446353912354	-6.11004114151001	0.0191249661147594	-0.0367190167307854	-0.0441865250468254	-0.0100957229733467
77	117.022361755371	-5.39446353912354	-6.04510593414307	-0.00392691092565656	-0.0302255302667618	0.000293855206109583	0.00548864435404539
78	118.970405578613	-6.69316101074219	-6.17497587203979	0.0123068047687411	-0.0260047651827335	0.0126314787194133	-0.000355493422830477
79	116.373016357422	-5.71913814544678	-6.17497587203979	0.0194496400654316	-0.0266541130840778	0.0239950809627771	0.00354059832170606
80	118.970405578613	-6.3684868812561	-5.59056186676025	0.00613799272105098	-0.0292515084147453	0.0178262684494257	-0.00197886489331722
81	117.022361755371	-4.74511528015137	-6.04510593414307	0.00451462110504508	-0.0260047651827335	0.0269171483814716	-0.00100484199356288
82	116.373016357422	-6.04381227493286	-5.52562713623047	0.00451462110504508	-0.0182125810533762	0.00841071270406246	-0.0104203969240189
83	118.970405578613	-6.04381227493286	-5.3957576751709	0.00873538758605719	-0.0136671401560307	-0.000680167751852423	-0.0130177913233638
84	117.671714782715	-6.3684868812561	-5.46069240570068	0.00191722682211548	0.0126314787194133	-0.00977104809135199	0.0103587592020631
85	118.970405578613	-7.01783514022827	-5.59056186676025	-0.00295288790948689	0.011982130818069	-0.0120437685400248	-0.00100484199356288
86	117.022361755371	-6.04381227493286	-5.59056186676025	-0.00132951640989631	0.00126787810586393	-0.0152905117720366	0.000293855206109583
87	118.970405578613	-6.3684868812561	-6.04510593414307	-0.00197886489331722	-0.00879702530801296	-0.00392691092565656	0.00159255252219737
88	116.373016357422	-6.69316101074219	-5.72043180465698	0.000293855206109583	-3.08191010844894e-05	0.0580858811736107	0.00548864435404539
89	118.321060180664	-7.34250974655151	-5.59056186676025	-0.00782300252467394	0.00646266713738441	0.0996441915631294	0.00386527273803949
90	118.321060180664	-6.3684868812561	-5.33082246780396	0.000293855206109583	0.00970941036939621	0.0730208978056908	-0.00879702530801296
91	117.022361755371	-5.71913814544678	-5.78536653518677	0.000943203864153475	0.000943203864153475	0.025618452578783	-0.00100484199356288
92	118.970405578613	-6.04381227493286	-5.6554970741272	0.0158782228827477	0.00808603875339031	-0.00457625929266214	0.0022419011220336
93	117.022361755371	-6.3684868812561	-5.59056186676025	0.0165275707840919	0.00873538758605719	-0.0591215454041958	-3.08191010844894e-05
94	115.723663330078	-5.39446353912354	-5.6554970741272	-0.00944637414067984	0.0171769186854362	-0.0808747261762619	-0.00587495695799589
95	115.723663330078	-5.39446353912354	-5.6554970741272	0.0123068047687411	0.0142548503354192	-0.0837967917323112	0.00613799272105098
96	115.723663330078	-5.06978940963745	-5.46069240570068	0.000293855206109583	0.0022419011220336	-0.0610695891082287	0.000618529506027699
97	115.723663330078	-6.3684868812561	-5.59056186676025	-0.0104203969240189	0.00516396993771195	-0.0324982516467571	0.00483929552137852
98	117.022361755371	-6.3684868812561	-5.72043180465698	-0.0104203969240189	0.00256657530553639	-0.028926832601428	-0.00100484199356288
99	118.321060180664	-6.04381227493286	-6.36978054046631	0.0106834331527352	0.00711201597005129	-0.0159398596733809	0.000618529506027699
100	118.321060180664	-6.69316101074219	-5.52562713623047	0.00776136433705688	0.0123068047687411	-0.00392691092565656	0.00191722682211548
101	118.321060180664	-5.71913814544678	-5.78536653518677	0.0022419011220336	0.0178262684494257	0.0369820520281792	-0.00522560812532902
102	117.022361755371	-5.39446353912354	-6.17497587203979	0.0145795252174139	0.0145795252174139	0.0824364572763443	-3.08191010844894e-05
103	117.671714782715	-5.39446353912354	-6.30484533309937	-0.000680167751852423	0.0288651939481497	0.105488330125809	-0.00490093370899558
104	116.373016357422	-5.39446353912354	-6.04510593414307	-0.00522560812532902	0.0162028968334198	0.0791897103190422	0.0022419011220336
105	117.671714782715	-5.71913814544678	-6.11004114151001	-0.0104203969240189	0.0162028968334198	0.0535404421389103	-0.00197886489331722
106	117.022361755371	-5.06978940963745	-5.9152364730835	-0.0191866029053926	0.00841071270406246	0.0197743140161037	-0.00717365415766835
107	118.970405578613	-6.69316101074219	-6.04510593414307	0.00354059832170606	-0.00619963090866804	-0.0172385573387146	0.00808603875339031
108	117.022361755371	-5.39446353912354	-5.6554970741272	-0.00587495695799589	-0.00230353930965066	-0.0143164889886975	0.00191722682211548
109	117.671714782715	-6.04381227493286	-5.3957576751709	-0.00197886489331722	-0.00587495695799589	0.047696303576231	0.00483929552137852
110	118.321060180664	-7.6671838760376	-5.72043180465698	0.00289124972186983	-0.00587495695799589	0.00516396993771195	-0.00555028254166245
111	116.373016357422	-6.69316101074219	-5.85030126571655	0.0194496400654316	-0.0169138833880424	-0.0302255302667618	0.00159255252219737
112	117.022361755371	-7.99185848236084	-5.6554970741272	-0.0152905117720366	-0.0208099745213985	-0.0717838406562805	-0.00165419070981443
113	118.321060180664	-7.34250974655151	-5.59056186676025	0.000943203864153475	-0.0263294391334057	-0.0831474438309669	0.00126787810586393
114	118.321060180664	-6.69316101074219	-5.52562713623047	0.0100340843200684	-0.0123684434220195	-0.0977577865123749	-0.000355493422830477
115	117.671714782715	-6.3684868812561	-5.3957576751709	0.00906006153672934	-0.00912170019000769	-0.0941863730549812	0.00548864435404539
116	119.619758605957	-7.01783514022827	-5.33082246780396	-0.0146411629393697	0.00808603875339031	-0.0811994001269341	-0.00327756232582033
117	117.671714782715	-5.71913814544678	-5.85030126571655	-0.0130177913233638	-0.0165892094373703	-0.0549007803201675	0.00321592413820326
118	115.723663330078	-5.39446353912354	-5.72043180465698	-0.0211346503347158	-0.00782300252467394	0.00256657530553639	-0.000355493422830477
119	115.723663330078	-6.69316101074219	-5.72043180465698	0.011982130818069	-0.0107450718060136	0.0697741582989693	-0.00717365415766835
120	113.775619506836	-5.39446353912354	-5.78536653518677	-0.00749832857400179	-0.00977104809135199	0.0899039655923843	-0.00197886489331722
121	117.671714782715	-6.69316101074219	-5.13601779937744	0.00256657530553639	-0.0146411629393697	0.0525664202868938	0.00483929552137852
122	118.970405578613	-6.04381227493286	-5.52562713623047	0.00646266713738441	0.00906006153672934	0.0412028171122074	-0.00587495695799589
123	118.321060180664	-5.39446353912354	-5.98017120361328	-0.00230353930965066	-0.00879702530801296	-0.0149658378213644	0.00321592413820326
124	116.373016357422	-4.74511528015137	-5.98017120361328	0.00678734155371785	-0.00100484199356288	-0.0409397818148136	-0.00100484199356288
125	118.321060180664	-5.71913814544678	-6.04510593414307	0.00808603875339031	-0.00425158534198999	-0.0581475235521793	0.00191722682211548
126	118.321060180664	-5.39446353912354	-5.98017120361328	0.0171769186854362	-0.00814767740666866	-0.0464592464268208	-0.00230353930965066
127	118.321060180664	-6.3684868812561	-5.6554970741272	-0.00782300252467394	-0.00165419070981443	-0.0360696688294411	0.000618529506027699
128	118.970405578613	-5.39446353912354	-5.78536653518677	-0.00912170019000769	0.0022419011220336	-0.0354203209280968	-0.00100484199356288
129	119.619758605957	-6.69316101074219	-5.72043180465698	0.0136055024340749	0.0132808275520802	-0.0636669844388962	0.00516396993771195
130	117.671714782715	-6.69316101074219	-5.6554970741272	0.00938473641872406	0.00678734155371785	-0.0529527328908443	0.00483929552137852
131	118.321060180664	-6.69316101074219	-5.85030126571655	-0.00912170019000769	0.00646266713738441	-0.017887907102704	-0.00295288790948689
132	117.671714782715	-6.04381227493286	-5.85030126571655	-0.00392691092565656	0.0022419011220336	-0.00230353930965066	-0.00782300252467394
133	116.373016357422	-7.01783514022827	-5.72043180465698	-0.00717365415766835	0.00646266713738441	0.00159255252219737	0.00548864435404539
134	119.619758605957	-7.6671838760376	-5.33082246780396	0.0152288740500808	0.00906006153672934	-0.0104203969240189	0.00256657530553639
135	118.321060180664	-7.99185848236084	-5.33082246780396	0.0126314787194133	0.00776136433705688	-0.0107450718060136	0.00386527273803949
136	118.970405578613	-7.34250974655151	-5.59056186676025	0.00483929552137852	0.0230210572481155	-0.0273034609854221	0.00386527273803949
137	116.373016357422	-6.04381227493286	-5.85030126571655	-0.00977104809135199	0.0223717093467712	-0.0386670641601086	0.00386527273803949
138	116.373016357422	-5.39446353912354	-5.78536653518677	-3.08191010844894e-05	0.0324366129934788	-0.0461345724761486	-0.00587495695799589
139	118.321060180664	-6.3684868812561	-5.52562713623047	0.00906006153672934	0.0278911720961332	-0.0555501282215118	0.00483929552137852
140	114.424964904785	-5.06978940963745	-5.59056186676025	0.013930176384747	0.0246444288641214	-0.0367190167307854	0.00354059832170606
141	117.022361755371	-6.69316101074219	-5.26588773727417	0.00159255252219737	0.00808603875339031	-0.0169138833880424	0.00126787810586393
142	114.424964904785	-6.04381227493286	-5.59056186676025	-0.00782300252467394	-0.017887907102704	0.00354059832170606	0.00451462110504508
143	115.723663330078	-5.39446353912354	-6.36978054046631	0.0022419011220336	-0.0188619289547205	0.00743668992072344	0.000943203864153475
144	117.022361755371	-5.39446353912354	-6.36978054046631	0.00646266713738441	0.000618529506027699	0.00126787810586393	-0.00295288790948689
145	117.022361755371	-5.39446353912354	-5.78536653518677	0.00581331877037883	-0.000355493422830477	-0.00912170019000769	0.00159255252219737
146	118.321060180664	-6.3684868812561	-5.72043180465698	0.00743668992072344	-3.08191010844894e-05	0.0265924744307995	-0.00132951640989631
147	117.671714782715	-6.3684868812561	-5.26588773727417	-0.00295288790948689	0.000943203864153475	0.123345419764519	0.000293855206109583
148	118.970405578613	-6.3684868812561	-5.46069240570068	0.0158782228827477	0.0113327819854021	0.173345267772675	-0.00327756232582033
149	117.671714782715	-6.04381227493286	-5.85030126571655	0.00386527273803949	0.0191249661147594	0.137306407094002	-0.00100484199356288
150	117.022361755371	-5.06978940963745	-6.11004114151001	0.0103587592020631	0.0132808275520802	0.10711170732975	0.00808603875339031
151	118.970405578613	-6.3684868812561	-5.78536653518677	-0.00814767740666866	0.0158782228827477	0.0756182968616486	-0.00782300252467394
152	117.022361755371	-5.39446353912354	-5.78536653518677	0.00548864435404539	0.00776136433705688	0.0519170723855495	0.00191722682211548
153	117.022361755371	-5.39446353912354	-5.72043180465698	0.00678734155371785	0.00841071270406246	0.0584105588495731	0.0022419011220336
154	117.671714782715	-6.3684868812561	-5.26588773727417	-0.00652430532500148	0.0145795252174139	0.0295145437121391	-0.00327756232582033
155	118.321060180664	-6.69316101074219	-5.6554970741272	0.01100810803473	-0.00652430532500148	0.0363327041268349	-0.00327756232582033
156	116.373016357422	-7.34250974655151	-5.72043180465698	0.00548864435404539	-0.00977104809135199	-0.00879702530801296	-0.00327756232582033
157	117.022361755371	-6.69316101074219	-5.78536653518677	0.00159255252219737	-0.0221086721867323	-0.0143164889886975	-0.00847235135734081
158	116.373016357422	-6.3684868812561	-5.85030126571655	-0.000355493422830477	-0.0146411629393697	0.0126314787194133	0.00354059832170606
159	118.321060180664	-6.69316101074219	-5.52562713623047	0.00743668992072344	-0.0224333461374044	-0.00587495695799589	0.00581331877037883
160	115.723663330078	-5.39446353912354	-5.46069240570068	0.00841071270406246	-0.00425158534198999	-0.0523033849895	-0.00360223650932312
161	117.671714782715	-5.39446353912354	-5.59056186676025	0.00841071270406246	-0.00977104809135199	-0.0493813157081604	-0.00392691092565656
162	118.321060180664	-6.04381227493286	-5.6554970741272	0.00321592413820326	-0.00230353930965066	-0.0678877532482147	-0.00652430532500148
163	117.022361755371	-6.3684868812561	-5.59056186676025	-0.023407369852066	-0.00197886489331722	-0.0760046094655991	0.00483929552137852
164	116.373016357422	-6.04381227493286	-5.78536653518677	-0.00490093370899558	0.00873538758605719	-0.0669137313961983	0.00321592413820326
165	115.723663330078	-6.69316101074219	-5.59056186676025	0.0152288740500808	0.00711201597005129	-0.0724331885576248	0.00418994715437293
166	117.022361755371	-6.69316101074219	-5.26588773727417	0.00321592413820326	0.0113327819854021	-0.0578228458762169	0.00483929552137852
167	114.424964904785	-6.3684868812561	-6.04510593414307	0.00256657530553639	0.00581331877037883	-0.0409397818148136	-0.00230353930965066
168	119.619758605957	-6.69316101074219	-5.6554970741272	-0.00165419070981443	0.00256657530553639	-0.00490093370899558	0.000943203864153475
169	117.671714782715	-6.04381227493286	-5.78536653518677	-0.00165419070981443	0.0132808275520802	0.000293855206109583	0.00743668992072344
170	117.022361755371	-5.39446353912354	-5.85030126571655	-0.00392691092565656	0.0126314787194133	-0.0123684434220195	0.00386527273803949
171	119.619758605957	-6.04381227493286	-6.23991060256958	-0.00197886489331722	0.0175015944987535	-0.0260047651827335	-0.00717365415766835
172	118.321060180664	-7.01783514022827	-5.6554970741272	-0.0120437685400248	0.0103587592020631	-0.0302255302667618	0.00256657530553639
173	117.671714782715	-5.71913814544678	-5.78536653518677	-0.00587495695799589	0.00743668992072344	-0.0156151866540313	0.00646266713738441
174	117.022361755371	-5.71913814544678	-6.11004114151001	-0.0113944197073579	0.00906006153672934	-0.0143164889886975	-0.00490093370899558
175	117.022361755371	-5.39446353912354	-5.85030126571655	-0.0110697457566857	0.00938473641872406	-0.0100957229733467	-0.0026282137259841
176	117.022361755371	-5.39446353912354	-5.78536653518677	0.00451462110504508	0.0136055024340749	-0.00944637414067984	-0.00197886489331722
177	118.321060180664	-5.71913814544678	-5.78536653518677	0.00776136433705688	0.00873538758605719	-0.0201606266200542	0.00386527273803949
178	118.321060180664	-6.3684868812561	-5.46069240570068	0.00321592413820326	0.0106834331527352	-0.0120437685400248	-0.00360223650932312
179	115.723663330078	-6.69316101074219	-5.78536653518677	0.0132808275520802	0.0103587592020631	-0.00912170019000769	-0.00717365415766835
180	117.671714782715	-7.01783514022827	-6.43471527099609	-0.00165419070981443	0.0100340843200684	0.0132808275520802	-0.00717365415766835
181	116.373016357422	-6.3684868812561	-5.85030126571655	0.00970941036939621	0.00159255252219737	0.0158782228827477	0.00386527273803949
182	118.321060180664	-6.69316101074219	-5.72043180465698	-0.00490093370899558	-0.00619963090866804	0.0347093306481838	-0.00490093370899558
183	118.321060180664	-6.04381227493286	-5.59056186676025	-0.0156151866540313	-0.000680167751852423	0.127890855073929	0.000943203864153475
184	119.619758605957	-6.3684868812561	-5.59056186676025	-0.00132951640989631	-0.0149658378213644	0.291851371526718	0.00548864435404539
185	117.022361755371	-5.71913814544678	-5.3957576751709	0.00678734155371785	-0.00295288790948689	0.309059113264084	0.000293855206109583
186	118.321060180664	-6.04381227493286	-5.46069240570068	-0.0113944197073579	-0.00814767740666866	0.231461957097054	-0.00619963090866804
187	115.723663330078	-5.71913814544678	-5.6554970741272	-0.0026282137259841	-0.0279528107494116	0.136007711291313	-3.08191010844894e-05
188	114.424964904785	-6.04381227493286	-5.59056186676025	-0.0185372550040483	-0.0295761823654175	0.0243197549134493	0.0136055024340749
189	114.424964904785	-5.06978940963745	-5.72043180465698	0.00126787810586393	-0.0221086721867323	-0.0552254542708397	0.00613799272105098
190	117.022361755371	-5.39446353912354	-5.6554970741272	-0.00912170019000769	-0.0305502042174339	-0.128926530480385	0.00386527273803949
191	116.373016357422	-5.39446353912354	-5.26588773727417	-0.00360223650932312	-0.0311995539814234	-0.139640778303146	0.00126787810586393
192	118.321060180664	-6.04381227493286	-5.46069240570068	-0.00425158534198999	-0.0328229255974293	-0.122433036565781	-3.08191010844894e-05
193	118.970405578613	-6.04381227493286	-5.98017120361328	-0.00295288790948689	-0.0360696688294411	-0.108796715736389	0.00256657530553639
194	117.022361755371	-5.06978940963745	-5.98017120361328	0.0162028968334198	-0.0471085943281651	-0.0536020807921886	0.00191722682211548
195	117.022361755371	-5.39446353912354	-6.11004114151001	0.00613799272105098	-0.0438618510961533	-0.0747059136629105	0.00321592413820326
196	116.373016357422	-5.06978940963745	-6.17497587203979	-0.0146411629393697	-0.0240567177534103	-0.0912643000483513	-0.000680167751852423
197	118.321060180664	-6.04381227493286	-5.6554970741272	0.000943203864153475	-0.0130177913233638	-0.0873682126402855	0.00126787810586393
198	118.321060180664	-6.04381227493286	-5.46069240570068	-0.00197886489331722	0.0239950809627771	-0.0873682126402855	-0.00879702530801296
199	116.373016357422	-5.06978940963745	-5.78536653518677	0.00808603875339031	0.0467222817242146	-0.0500306636095047	0.00516396993771195
200	118.970405578613	-6.04381227493286	-5.78536653518677	0.00970941036939621	0.0512677207589149	-0.0198359526693821	-0.00230353930965066
201	115.723663330078	-5.39446353912354	-5.85030126571655	-0.00749832857400179	0.0463976077735424	-0.0182125810533762	-0.00197886489331722
202	117.671714782715	-6.69316101074219	-5.59056186676025	-0.00555028254166245	0.029189869761467	-0.0227580219507217	-0.00814767740666866
203	118.321060180664	-7.01783514022827	-5.46069240570068	-0.00977104809135199	0.0168522447347641	-0.0123684434220195	-0.00132951640989631
204	117.671714782715	-7.34250974655151	-5.20095300674438	0.0171769186854362	0.00516396993771195	-0.0104203969240189	-0.00100484199356288
205	118.321060180664	-6.69316101074219	-5.46069240570068	-0.00522560812532902	-0.00912170019000769	-0.00230353930965066	-0.000355493422830477
206	117.671714782715	-6.69316101074219	-5.59056186676025	0.00451462110504508	-0.0120437685400248	-0.00652430532500148	-0.00197886489331722
207	115.723663330078	-4.74511528015137	-5.9152364730835	-0.0126931173726916	-0.0169138833880424	-0.00425158534198999	-0.00749832857400179
208	115.723663330078	-5.06978940963745	-6.30484533309937	0.01100810803473	-0.000355493422830477	-0.0149658378213644	0.00613799272105098
209	116.373016357422	-4.74511528015137	-6.23991060256958	-0.00490093370899558	0.00256657530553639	-0.00555028254166245	0.00548864435404539
210	116.373016357422	-6.04381227493286	-5.85030126571655	0.00451462110504508	0.01100810803473	-0.00425158534198999	-0.00587495695799589
211	115.074317932129	-5.06978940963745	-6.11004114151001	-0.0107450718060136	0.00776136433705688	-0.0136671401560307	-0.00197886489331722
212	115.074317932129	-5.71913814544678	-6.11004114151001	-0.0136671401560307	0.00743668992072344	-0.0120437685400248	0.0022419011220336
213	117.022361755371	-6.04381227493286	-6.11004114151001	-0.000680167751852423	0.0207483377307653	-0.0318489037454128	0.00159255252219737
214	117.671714782715	-4.74511528015137	-5.85030126571655	0.00841071270406246	0.0278911720961332	-0.0367190167307854	-0.00684897974133492
215	117.022361755371	-5.06978940963745	-5.72043180465698	-0.0123684434220195	0.0259431265294552	-0.0464592464268208	-0.00555028254166245
216	117.671714782715	-5.71913814544678	-5.59056186676025	0.00938473641872406	0.0207483377307653	-0.0143164889886975	-0.00100484199356288
217	118.321060180664	-6.04381227493286	-4.94121360778809	-0.000355493422830477	0.0191249661147594	0.0704235062003136	0.00516396993771195
218	117.671714782715	-5.39446353912354	-5.46069240570068	-0.00587495695799589	0.0236704051494598	0.0908779874444008	0.00451462110504508
219	117.671714782715	-5.39446353912354	-6.17497587203979	0.00938473641872406	0.0233457311987877	0.0558131635189056	-0.000355493422830477
220	118.970405578613	-6.04381227493286	-5.85030126571655	0.00386527273803949	0.013930176384747	0.0194496400654316	-0.00100484199356288
221	117.022361755371	-4.74511528015137	-6.17497587203979	-0.00132951640989631	-0.00457625929266214	-0.021459324285388	0.00159255252219737
222	117.022361755371	-5.39446353912354	-5.85030126571655	0.00841071270406246	-0.00977104809135199	-0.0581475235521793	-3.08191010844894e-05
223	118.321060180664	-5.39446353912354	-5.3957576751709	0.00191722682211548	-0.00555028254166245	-0.0896409302949905	0.00451462110504508
224	117.671714782715	-6.04381227493286	-5.13601779937744	0.0155535480007529	-0.0126931173726916	-0.0799007043242455	-3.08191010844894e-05
225	118.321060180664	-6.04381227493286	-5.59056186676025	-0.00197886489331722	-0.00652430532500148	-0.0623682886362076	-0.00457625929266214
226	116.373016357422	-6.04381227493286	-5.59056186676025	0.00386527273803949	-0.00879702530801296	-0.0367190167307854	-0.000355493422830477
227	117.022361755371	-6.3684868812561	-6.30484533309937	-0.0100957229733467	-0.0286021586507559	-0.0156151866540313	0.000618529506027699
228	115.723663330078	-5.71913814544678	-6.36978054046631	0.00354059832170606	-0.0224333461374044	-0.000355493422830477	0.000943203864153475
229	119.619758605957	-6.04381227493286	-5.72043180465698	0.00386527273803949	-0.0139918150380254	0.00451462110504508	-0.00749832857400179
230	118.321060180664	-6.3684868812561	-5.9152364730835	-0.00457625929266214	-0.0273034609854221	0.0100340843200684	-0.00230353930965066
231	117.671714782715	-5.71913814544678	-6.23991060256958	-0.0026282137259841	-0.0195112787187099	0.0136055024340749	-0.00425158534198999
232	116.373016357422	-4.74511528015137	-5.9152364730835	-0.00912170019000769	-0.0159398596733809	0.0191249661147594	0.000293855206109583
233	117.671714782715	-6.04381227493286	-5.59056186676025	-0.00944637414067984	-0.0133424662053585	0.0298392176628113	0.00483929552137852
234	117.671714782715	-6.3684868812561	-5.72043180465698	0.00711201597005129	0.00808603875339031	0.0473716296255589	0.00289124972186983
235	115.723663330078	-6.04381227493286	-6.04510593414307	0.00873538758605719	0.000943203864153475	0.0399041213095188	-0.00230353930965066
236	116.373016357422	-5.71913814544678	-5.46069240570068	-0.0198359526693821	-0.0026282137259841	0.036657378077507	0.00418994715437293
237	115.074317932129	-4.74511528015137	-5.33082246780396	-0.00165419070981443	-0.00879702530801296	0.0353586822748184	0.000293855206109583
238	116.373016357422	-5.06978940963745	-5.85030126571655	-0.0201606266200542	0.00581331877037883	0.0197743140161037	0.00159255252219737
239	118.321060180664	-6.04381227493286	-5.72043180465698	0.00743668992072344	-0.0110697457566857	0.0288651939481497	0.00126787810586393
240	117.671714782715	-6.04381227493286	-5.6554970741272	0.00256657530553639	-0.0133424662053585	-0.00717365415766835	-0.000355493422830477
241	118.970405578613	-6.04381227493286	-5.85030126571655	0.00483929552137852	0.00191722682211548	-0.0165892094373703	-0.00230353930965066
242	115.723663330078	-5.39446353912354	-5.72043180465698	-3.08191010844894e-05	0.0022419011220336	-0.0383423902094364	-0.00100484199356288
243	117.022361755371	-5.71913814544678	-6.11004114151001	-3.08191010844894e-05	0.0106834331527352	-0.0415891297161579	-0.00360223650932312
244	117.022361755371	-6.04381227493286	-6.04510593414307	-0.00197886489331722	0.01847561635077	-0.00555028254166245	0.000293855206109583
245	117.022361755371	-6.3684868812561	-5.78536653518677	0.00516396993771195	0.0116574559360743	0.00354059832170606	-0.00490093370899558
246	117.022361755371	-5.39446353912354	-5.98017120361328	0.011982130818069	0.0181509424000978	0.000943203864153475	0.00451462110504508
247	117.671714782715	-5.06978940963745	-5.78536653518677	0.00938473641872406	0.0158782228827477	-0.0117190945893526	-0.000355493422830477
248	116.373016357422	-4.74511528015137	-5.85030126571655	-0.00132951640989631	0.0252937767654657	-0.0266541130840778	0.00483929552137852
249	118.970405578613	-7.01783514022827	-5.3957576751709	-0.00912170019000769	0.0321119390428066	-0.0126931173726916	-0.00100484199356288
250	117.022361755371	-7.34250974655151	-5.26588773727417	0.0106834331527352	0.0265924744307995	0.0467222817242146	-0.00230353930965066
251	117.671714782715	-7.34250974655151	-5.59056186676025	-0.00555028254166245	0.0123068047687411	0.0720468759536743	0.00613799272105098
252	115.723663330078	-6.04381227493286	-5.9152364730835	-0.00457625929266214	0.0100340843200684	0.08925461769104	-0.00100484199356288
253	115.723663330078	-5.39446353912354	-5.59056186676025	-0.00879702530801296	0.0149041991680861	0.0681507885456085	0.00678734155371785
254	117.671714782715	-6.69316101074219	-6.04510593414307	0.00548864435404539	0.00678734155371785	0.0285405199974775	0.000618529506027699
255	117.022361755371	-6.3684868812561	-5.46069240570068	0.0197743140161037	0.00256657530553639	0.012956153601408	-3.08191010844894e-05
256	116.373016357422	-5.71913814544678	-5.26588773727417	-0.0182125810533762	-0.0120437685400248	0.00516396993771195	0.0113327819854021
257	113.126274108887	-5.06978940963745	-5.6554970741272	-0.0107450718060136	-0.0198359526693821	0.00256657530553639	-0.00392691092565656
258	115.074317932129	-5.06978940963745	-6.43471527099609	-0.021459324285388	-0.017887907102704	-0.032173577696085	0.00873538758605719
259	115.723663330078	-6.3684868812561	-6.11004114151001	0.00126787810586393	-0.0126931173726916	-0.0139918150380254	-0.000680167751852423
260	115.074317932129	-5.39446353912354	-6.17497587203979	0.00483929552137852	-0.0221086721867323	-0.0126931173726916	-0.00555028254166245
261	118.321060180664	-6.3684868812561	-5.6554970741272	0.00191722682211548	-0.017887907102704	-0.00555028254166245	-0.00652430532500148
262	116.373016357422	-5.39446353912354	-5.6554970741272	0.000293855206109583	-0.0230826959013939	0.000293855206109583	0.00321592413820326
263	117.022361755371	-5.39446353912354	-5.6554970741272	0.00613799272105098	-0.0172385573387146	0.00808603875339031	-0.00327756232582033
264	116.373016357422	-5.39446353912354	-6.11004114151001	0.0100340843200684	-0.00944637414067984	0.0181509424000978	-0.000680167751852423
265	117.671714782715	-5.06978940963745	-6.04510593414307	-0.0107450718060136	-0.0136671401560307	0.00906006153672934	-3.08191010844894e-05
266	116.373016357422	-4.74511528015137	-6.56458520889282	0.00354059832170606	-0.0204853005707264	0.0330859608948231	-0.00295288790948689
267	119.619758605957	-6.3684868812561	-6.49965000152588	-0.0208099745213985	0.00483929552137852	0.0447742342948914	-0.00490093370899558
268	118.321060180664	-6.04381227493286	-6.11004114151001	-0.00912170019000769	0.0100340843200684	0.040228795260191	0.00126787810586393
269	118.321060180664	-7.01783514022827	-5.72043180465698	-0.00392691092565656	0.0181509424000978	0.041852168738842	-0.00295288790948689
270	116.373016357422	-5.39446353912354	-5.78536653518677	0.00906006153672934	0.00711201597005129	0.0438002124428749	-0.00425158534198999
271	117.671714782715	-6.69316101074219	-5.59056186676025	-0.00555028254166245	0.00613799272105098	0.00613799272105098	-0.00100484199356288
272	117.022361755371	-6.04381227493286	-5.85030126571655	-0.00457625929266214	0.00581331877037883	-0.0211346503347158	-0.00295288790948689
273	116.373016357422	-6.3684868812561	-5.78536653518677	0.00646266713738441	-0.00587495695799589	-0.0383423902094364	-0.000355493422830477
274	117.671714782715	-7.01783514022827	-5.72043180465698	0.011982130818069	0.00354059832170606	-0.0477579422295094	0.000293855206109583
275	117.022361755371	-6.3684868812561	-5.46069240570068	0.0181509424000978	0.0142548503354192	-0.0649656802415848	-0.00197886489331722
276	117.671714782715	-6.3684868812561	-5.46069240570068	0.013930176384747	0.0136055024340749	-0.0574981719255447	0.00289124972186983
277	115.074317932129	-4.74511528015137	-5.9152364730835	-0.0165892094373703	0.00548864435404539	-0.0412644557654858	0.00841071270406246
278	117.022361755371	-6.69316101074219	-5.98017120361328	-0.00847235135734081	0.00451462110504508	-0.0422384813427925	-3.08191010844894e-05
279	115.723663330078	-6.3684868812561	-6.04510593414307	-0.0156151866540313	0.00451462110504508	-0.00684897974133492	0.00256657530553639
280	114.424964904785	-5.71913814544678	-6.23991060256958	0.0162028968334198	0.00516396993771195	0.0165275707840919	0.000293855206109583
281	114.424964904785	-6.3684868812561	-5.46069240570068	0.00159255252219737	-0.00619963090866804	0.041852168738842	0.00386527273803949
282	116.373016357422	-6.3684868812561	-5.33082246780396	-0.00555028254166245	0.00321592413820326	0.0171769186854362	0.00841071270406246
283	117.671714782715	-6.04381227493286	-5.9152364730835	-0.00652430532500148	0.00386527273803949	-0.0600955672562122	0.00289124972186983
284	116.373016357422	-5.39446353912354	-5.98017120361328	0.00191722682211548	0.0236704051494598	-0.0766539573669434	0.013930176384747
285	118.321060180664	-5.39446353912354	-5.85030126571655	0.00451462110504508	0.0356833562254906	-0.115939550101757	0.000618529506027699
286	118.321060180664	-6.04381227493286	-5.9152364730835	-0.00522560812532902	0.0301638916134834	-0.104251272976398	-0.0120437685400248
287	118.970405578613	-6.3684868812561	-5.59056186676025	-0.0169138833880424	0.01847561635077	-0.0841214656829834	0.000618529506027699
288	118.321060180664	-6.69316101074219	-5.59056186676025	-0.00652430532500148	0.0175015944987535	-0.0584721975028515	-0.00132951640989631
289	117.671714782715	-6.04381227493286	-5.59056186676025	0.0113327819854021	0.0226963832974434	-0.0425631552934647	0.00191722682211548
290	117.671714782715	-5.39446353912354	-6.11004114151001	-0.00425158534198999	0.0236704051494598	0.00126787810586393	-0.00490093370899558
291	117.022361755371	-6.3684868812561	-5.72043180465698	-0.00619963090866804	0.0194496400654316	0.0425015166401863	-0.0107450718060136
292	120.269104003906	-7.01783514022827	-6.04510593414307	-0.00457625929266214	0.00678734155371785	0.0327612869441509	-0.00360223650932312
293	118.321060180664	-5.71913814544678	-6.30484533309937	-0.0117190945893526	-3.08191010844894e-05	0.0337353087961674	-0.00132951640989631
294	117.671714782715	-6.69316101074219	-5.59056186676025	0.0103587592020631	0.00776136433705688	0.0314625911414623	0.00483929552137852
295	117.671714782715	-6.69316101074219	-5.52562713623047	0.0145795252174139	-0.00295288790948689	0.0197743140161037	-0.00490093370899558
296	117.671714782715	-7.34250974655151	-5.85030126571655	-0.00295288790948689	-0.00717365415766835	0.0243197549134493	-0.00132951640989631
297	119.619758605957	-7.34250974655151	-5.72043180465698	0.000293855206109583	-0.00879702530801296	0.0428261905908585	-0.00522560812532902
298	119.619758605957	-8.31653213500977	-5.59056186676025	0.0220470335334539	-0.00652430532500148	0.102241590619087	-0.00295288790948689
299	117.022361755371	-5.71913814544678	-5.78536653518677	0.00451462110504508	-0.00814767740666866	0.172046571969986	0.000618529506027699
300	118.321060180664	-7.01783514022827	-5.9152364730835	0.0106834331527352	-0.0201606266200542	0.135683044791222	0.000293855206109583
301	117.022361755371	-6.04381227493286	-5.52562713623047	-0.00944637414067984	-0.0198359526693821	0.104514308273792	-0.000680167751852423
302	117.671714782715	-6.69316101074219	-5.59056186676025	-0.00814767740666866	-0.000680167751852423	0.140553161501884	0.00191722682211548
303	115.723663330078	-7.6671838760376	-5.6554970741272	-0.0159398596733809	-0.00782300252467394	0.0983454957604408	0.000293855206109583
304	115.723663330078	-6.04381227493286	-6.17497587203979	-0.00425158534198999	0.00516396993771195	-0.0230826959013939	-0.00457625929266214
305	117.671714782715	-6.69316101074219	-5.98017120361328	0.000618529506027699	0.0113327819854021	-0.0902902781963348	-0.00197886489331722
306	118.321060180664	-6.69316101074219	-6.04510593414307	-0.00587495695799589	0.00126787810586393	-0.122108362615108	-0.00197886489331722
307	117.022361755371	-6.3684868812561	-5.78536653518677	-0.00717365415766835	0.00581331877037883	-0.0964590907096863	0.00159255252219737
308	117.671714782715	-5.39446353912354	-5.52562713623047	-3.08191010844894e-05	0.00451462110504508	-0.141913503408432	0.00451462110504508
309	117.671714782715	-5.39446353912354	-6.17497587203979	0.00321592413820326	0.0158782228827477	-0.135095342993736	0.0113327819854021
310	119.619758605957	-7.01783514022827	-5.85030126571655	0.00743668992072344	0.011982130818069	-0.112043462693691	-0.00132951640989631
311	117.022361755371	-5.39446353912354	-6.11004114151001	-0.00132951640989631	0.00548864435404539	-0.0886669084429741	0.00354059832170606
312	118.321060180664	-6.3684868812561	-5.72043180465698	-0.00392691092565656	0.0022419011220336	-0.0604202412068844	-0.00425158534198999
313	118.970405578613	-6.04381227493286	-5.46069240570068	-0.00555028254166245	0.00841071270406246	-0.028926832601428	0.00289124972186983
314	118.970405578613	-7.01783514022827	-5.6554970741272	0.00581331877037883	0.0145795252174139	-0.0428878292441368	-0.00230353930965066
315	119.619758605957	-7.01783514022827	-6.17497587203979	0.0103587592020631	0.0113327819854021	-0.0493813157081604	-0.00392691092565656
316	118.321060180664	-6.69316101074219	-5.6554970741272	0.00808603875339031	-0.000355493422830477	-0.0357449948787689	0.00386527273803949
317	118.970405578613	-7.01783514022827	-5.59056186676025	-0.00717365415766835	0.00159255252219737	-0.0363943427801132	0.000943203864153475
318	117.022361755371	-6.3684868812561	-5.78536653518677	-0.00522560812532902	-0.0113944197073579	-0.0143164889886975	-0.00197886489331722
319	118.970405578613	-7.01783514022827	-5.78536653518677	0.00548864435404539	-0.00717365415766835	0.00646266713738441	0.00386527273803949
320	119.619758605957	-7.34250974655151	-5.3957576751709	0.0126314787194133	-0.00847235135734081	0.00451462110504508	-0.00360223650932312
321	118.970405578613	-6.04381227493286	-5.46069240570068	0.00678734155371785	-0.0273034609854221	0.0152288740500808	0.00126787810586393
322	117.671714782715	-5.39446353912354	-5.9152364730835	0.00873538758605719	-0.0217839982360601	0.020423661917448	0.00126787810586393
323	118.321060180664	-6.3684868812561	-5.46069240570068	-0.0126931173726916	-0.0198359526693821	0.0165275707840919	0.00418994715437293
324	118.321060180664	-6.69316101074219	-5.59056186676025	0.00354059832170606	-0.00749832857400179	0.0340599827468395	-0.00165419070981443
325	117.671714782715	-6.69316101074219	-5.9152364730835	0.00159255252219737	-0.0191866029053926	0.0746442750096321	-0.00360223650932312
326	115.723663330078	-6.04381227493286	-5.9152364730835	-0.0169138833880424	-0.0406151078641415	0.0941247344017029	0.00321592413820326
327	113.775619506836	-5.39446353912354	-5.46069240570068	-0.0104203969240189	-0.0399657599627972	0.0587352328002453	-0.00230353930965066
328	115.723663330078	-5.71913814544678	-5.9152364730835	-0.000680167751852423	-0.0422384813427925	0.0165275707840919	0.00321592413820326
329	118.321060180664	-6.04381227493286	-5.6554970741272	0.0103587592020631	-0.0224333461374044	0.00483929552137852	0.00516396993771195
330	117.022361755371	-5.71913814544678	-5.59056186676025	0.00743668992072344	-0.00749832857400179	-0.0117190945893526	-0.00490093370899558
331	117.671714782715	-6.04381227493286	-5.6554970741272	0.00289124972186983	-0.0159398596733809	-0.0273034609854221	-0.00782300252467394
332	116.373016357422	-5.39446353912354	-5.6554970741272	0.0022419011220336	0.00126787810586393	-0.00100484199356288	-0.00457625929266214
333	117.671714782715	-6.04381227493286	-5.3957576751709	0.012956153601408	0.00418994715437293	0.0506183728575706	-0.00587495695799589
334	118.321060180664	-6.3684868812561	-6.04510593414307	-3.08191010844894e-05	0.00678734155371785	0.0363327041268349	-0.00100484199356288
335	119.619758605957	-6.3684868812561	-6.49965000152588	0.0126314787194133	0.0123068047687411	0.0220470335334539	0.00191722682211548
336	118.321060180664	-6.69316101074219	-5.85030126571655	-0.00360223650932312	0.00289124972186983	-0.00100484199356288	0.00289124972186983
337	118.321060180664	-5.06978940963745	-5.85030126571655	-0.0136671401560307	0.00386527273803949	-0.0279528107494116	0.00386527273803949
338	116.373016357422	-5.06978940963745	-5.78536653518677	0.000293855206109583	0.00581331877037883	-0.00165419070981443	-0.00132951640989631
339	117.671714782715	-5.71913814544678	-5.52562713623047	0.00906006153672934	0.0113327819854021	0.0022419011220336	-0.00197886489331722
340	117.671714782715	-5.39446353912354	-5.98017120361328	0.0262678004801273	0.000943203864153475	0.00159255252219737	-0.00782300252467394
341	117.022361755371	-6.04381227493286	-6.23991060256958	0.00256657530553639	-0.0117190945893526	-0.0126931173726916	-0.00717365415766835
342	118.970405578613	-7.6671838760376	-5.72043180465698	-0.00392691092565656	-0.0113944197073579	-0.0143164889886975	-0.00684897974133492
343	118.321060180664	-8.31653213500977	-5.6554970741272	0.00646266713738441	-0.00457625929266214	-0.00782300252467394	0.00548864435404539
344	119.619758605957	-7.34250974655151	-5.6554970741272	0.0194496400654316	0.000293855206109583	0.0350340083241463	0.00354059832170606
345	118.970405578613	-7.01783514022827	-5.98017120361328	0.00256657530553639	0.00386527273803949	0.0947740823030472	0.00354059832170606
346	119.619758605957	-6.3684868812561	-5.9152364730835	-0.000355493422830477	-0.00522560812532902	0.0918520092964172	0.00159255252219737
347	116.373016357422	-5.06978940963745	-5.78536653518677	-0.0113944197073579	-0.00392691092565656	0.127566188573837	0.00321592413820326
348	117.022361755371	-6.69316101074219	-5.72043180465698	-0.0139918150380254	-0.000355493422830477	0.094449408352375	-0.000355493422830477
349	116.373016357422	-6.3684868812561	-5.72043180465698	-0.00749832857400179	0.00613799272105098	0.041852168738842	0.00711201597005129
350	113.126274108887	-5.06978940963745	-5.72043180465698	-0.00197886489331722	0.00873538758605719	-0.0159398596733809	0.000943203864153475
351	115.723663330078	-6.3684868812561	-5.52562713623047	-0.0159398596733809	0.00613799272105098	-0.0581475235521793	-0.000680167751852423
352	117.022361755371	-6.3684868812561	-5.52562713623047	-0.00490093370899558	0.0188002903014421	-0.0831474438309669	-3.08191010844894e-05
353	117.022361755371	-6.04381227493286	-5.3957576751709	0.00256657530553639	0.0275664981454611	-0.0987318083643913	-0.00132951640989631
354	116.373016357422	-5.06978940963745	-5.9152364730835	0.00418994715437293	0.0408781431615353	-0.0899656042456627	0.00646266713738441
355	117.022361755371	-5.06978940963745	-5.78536653518677	-0.00717365415766835	0.0499690249562263	-0.102303229272366	-0.0026282137259841
356	116.373016357422	-4.74511528015137	-5.72043180465698	0.00613799272105098	0.0395794473588467	-0.111394107341766	-0.000355493422830477
357	117.671714782715	-5.39446353912354	-6.04510593414307	-0.017887907102704	0.0376313999295235	-0.0993811637163162	0.00256657530553639
358	117.022361755371	-5.71913814544678	-5.72043180465698	-0.00652430532500148	0.0288651939481497	-0.0594462193548679	0.00321592413820326
359	115.723663330078	-5.06978940963745	-5.6554970741272	0.0155535480007529	0.0181509424000978	-0.0149658378213644	0.00613799272105098
360	118.321060180664	-6.04381227493286	-5.59056186676025	0.0230210572481155	0.0100340843200684	0.0123068047687411	-0.00165419070981443
361	116.373016357422	-5.39446353912354	-5.85030126571655	0.00483929552137852	0.00548864435404539	0.0337353087961674	-0.00132951640989631
362	117.671714782715	-5.39446353912354	-6.43471527099609	0.00191722682211548	-0.00944637414067984	0.0665274113416672	0.000293855206109583
363	118.321060180664	-6.69316101074219	-5.59056186676025	0.00159255252219737	-0.0328229255974293	0.076592318713665	-0.00392691092565656
364	118.321060180664	-7.34250974655151	-5.46069240570068	0.0136055024340749	-0.0347709693014622	0.0515923984348774	-0.0026282137259841
365	117.022361755371	-7.34250974655151	-5.52562713623047	0.000618529506027699	-0.0399657599627972	0.0405534692108631	-3.08191010844894e-05
366	117.671714782715	-6.69316101074219	-5.78536653518677	0.00776136433705688	-0.0542514286935329	0.00516396993771195	0.00418994715437293
367	116.373016357422	-5.39446353912354	-5.78536653518677	-0.00360223650932312	-0.0649656802415848	-0.0224333461374044	0.00418994715437293
368	117.022361755371	-6.04381227493286	-6.11004114151001	-3.08191010844894e-05	-0.0587968714535236	-0.0445111989974976	-0.000680167751852423
369	117.022361755371	-5.71913814544678	-5.59056186676025	-0.000680167751852423	-0.0474332682788372	-0.0363943427801132	0.00256657530553639
370	117.671714782715	-4.74511528015137	-5.52562713623047	0.00321592413820326	-0.0373683646321297	-0.0221086721867323	0.00418994715437293
371	117.022361755371	-5.39446353912354	-5.13601779937744	-0.00782300252467394	-0.0256800893694162	0.00743668992072344	0.00159255252219737
372	116.373016357422	-5.39446353912354	-5.3957576751709	-0.00749832857400179	-0.00327756232582033	0.0132808275520802	0.000618529506027699
373	115.074317932129	-5.39446353912354	-5.72043180465698	0.0022419011220336	0.0197743140161037	0.00743668992072344	0.00483929552137852
374	113.126274108887	-5.39446353912354	-6.36978054046631	0.000618529506027699	0.0369820520281792	0.00678734155371785	-0.00230353930965066
375	115.723663330078	-5.39446353912354	-6.23991060256958	-0.00814767740666866	0.0415274947881699	0.00970941036939621	0.00613799272105098
376	115.723663330078	-5.06978940963745	-6.30484533309937	0.0191249661147594	0.0399041213095188	0.00613799272105098	-0.00197886489331722
377	116.373016357422	-5.71913814544678	-5.78536653518677	-0.00555028254166245	0.0321119390428066	0.00191722682211548	0.00451462110504508
378	118.970405578613	-6.3684868812561	-5.46069240570068	0.00354059832170606	0.0191249661147594	0.00191722682211548	0.00289124972186983
379	118.321060180664	-5.71913814544678	-6.04510593414307	0.00938473641872406	0.000943203864153475	0.0116574559360743	0.00386527273803949
380	119.619758605957	-6.3684868812561	-5.72043180465698	0.00873538758605719	-0.00912170019000769	0.0188002903014421	-0.00619963090866804
381	117.671714782715	-5.06978940963745	-6.23991060256958	0.00841071270406246	-0.017887907102704	0.100618220865726	-0.00425158534198999
382	117.022361755371	-5.39446353912354	-6.04510593414307	0.0022419011220336	-0.0120437685400248	0.11457921564579	-0.00782300252467394
383	116.373016357422	-5.06978940963745	-5.98017120361328	0.000943203864153475	-0.00360223650932312	0.0593845807015896	-0.00295288790948689
384	117.022361755371	-5.71913814544678	-5.46069240570068	0.00906006153672934	0.00711201597005129	0.00386527273803949	0.00418994715437293
385	117.671714782715	-5.06978940963745	-6.04510593414307	0.0022419011220336	0.00841071270406246	-0.0516540370881557	0.000293855206109583
386	116.373016357422	-6.3684868812561	-5.6554970741272	0.0022419011220336	0.00126787810586393	-0.101329207420349	0.00613799272105098
387	118.321060180664	-7.01783514022827	-5.6554970741272	-0.00782300252467394	-0.00360223650932312	-0.0932123512029648	0.00159255252219737
388	116.373016357422	-6.3684868812561	-5.9152364730835	-0.0026282137259841	0.00321592413820326	-0.0513293594121933	-0.000680167751852423
389	117.671714782715	-6.69316101074219	-6.04510593414307	0.00386527273803949	0.00841071270406246	0.00581331877037883	0.00841071270406246
390	118.321060180664	-6.69316101074219	-5.46069240570068	-0.00457625929266214	0.0106834331527352	-0.00197886489331722	0.00451462110504508
391	117.022361755371	-5.71913814544678	-5.6554970741272	-0.00165419070981443	0.0175015944987535	-0.0113944197073579	0.00581331877037883
392	118.321060180664	-6.04381227493286	-5.72043180465698	-0.00912170019000769	0.0106834331527352	-0.0126931173726916	-0.000355493422830477
393	117.671714782715	-5.39446353912354	-5.85030126571655	0.00321592413820326	0.0175015944987535	-0.00100484199356288	-0.000355493422830477
394	116.373016357422	-5.71913814544678	-5.98017120361328	-0.000680167751852423	0.00743668992072344	-0.0026282137259841	0.00711201597005129
395	113.775619506836	-5.06978940963745	-5.52562713623047	0.0126314787194133	0.00321592413820326	-0.0191866029053926	-0.00327756232582033
396	114.424964904785	-5.39446353912354	-5.78536653518677	0.0106834331527352	-0.000355493422830477	-0.0185372550040483	0.00516396993771195
397	115.074317932129	-5.39446353912354	-5.72043180465698	-0.00327756232582033	-0.00619963090866804	-0.0133424662053585	0.00646266713738441
398	117.671714782715	-6.69316101074219	-5.33082246780396	0.00289124972186983	-0.00392691092565656	0.00613799272105098	-0.00555028254166245
399	117.022361755371	-6.3684868812561	-5.59056186676025	0.0126314787194133	0.00548864435404539	-0.00132951640989631	0.000618529506027699
400	117.022361755371	-5.39446353912354	-5.98017120361328	-0.00749832857400179	-0.00132951640989631	0.00483929552137852	-0.0026282137259841
401	117.671714782715	-6.04381227493286	-5.6554970741272	0.00548864435404539	-0.00977104809135199	0.0282158460468054	-0.00814767740666866
402	117.671714782715	-6.69316101074219	-5.72043180465698	-0.00587495695799589	-0.0152905117720366	0.0343846566975117	0.00126787810586393
403	118.970405578613	-6.3684868812561	-5.85030126571655	0.00159255252219737	-0.0263294391334057	0.0301638916134834	-0.00360223650932312
404	118.321060180664	-6.69316101074219	-5.59056186676025	0.0116574559360743	-0.00912170019000769	0.0308132413774729	0.00613799272105098
405	118.321060180664	-6.3684868812561	-5.46069240570068	0.0207483377307653	0.00321592413820326	0.0022419011220336	-0.00100484199356288
406	117.022361755371	-5.06978940963745	-6.36978054046631	0.0162028968334198	0.00646266713738441	-0.0282774847000837	0.00321592413820326
407	118.970405578613	-5.39446353912354	-5.9152364730835	-0.0133424662053585	-0.000680167751852423	-0.0581475235521793	0.000618529506027699
408	115.723663330078	-5.06978940963745	-5.98017120361328	-0.00814767740666866	0.0116574559360743	-0.0610695891082287	0.00354059832170606
409	116.373016357422	-6.04381227493286	-5.6554970741272	0.012956153601408	0.0158782228827477	-0.0652903541922569	-0.00619963090866804
410	118.321060180664	-7.6671838760376	-5.52562713623047	-0.00425158534198999	0.0230210572481155	-0.0626929625868797	-0.00619963090866804
411	116.373016357422	-7.01783514022827	-5.33082246780396	-0.00360223650932312	0.0142548503354192	-0.0760046094655991	-0.00814767740666866
412	117.671714782715	-7.6671838760376	-5.46069240570068	-0.0126931173726916	0.0200989879667759	-0.0626929625868797	-0.00360223650932312
413	117.671714782715	-6.69316101074219	-5.78536653518677	-0.0133424662053585	0.0230210572481155	-0.021459324285388	-0.00555028254166245
414	117.022361755371	-5.39446353912354	-5.78536653518677	0.00483929552137852	0.0249691028147936	-0.00327756232582033	-3.08191010844894e-05
415	116.373016357422	-5.06978940963745	-5.72043180465698	0.00711201597005129	0.0220470335334539	0.0132808275520802	0.00483929552137852
416	115.723663330078	-5.71913814544678	-5.85030126571655	0.00970941036939621	0.00970941036939621	0.0194496400654316	0.000943203864153475
417	115.074317932129	-5.39446353912354	-6.11004114151001	-0.0149658378213644	0.00289124972186983	-0.00847235135734081	0.00321592413820326
418	117.022361755371	-6.69316101074219	-5.85030126571655	-0.0188619289547205	0.000618529506027699	-0.00490093370899558	0.000293855206109583
419	115.074317932129	-6.04381227493286	-5.6554970741272	0.00613799272105098	0.00321592413820326	0.00191722682211548	0.00289124972186983
420	115.074317932129	-5.39446353912354	-5.98017120361328	0.00256657530553639	0.00711201597005129	-0.00425158534198999	0.00126787810586393
421	116.373016357422	-6.3684868812561	-5.6554970741272	0.00386527273803949	-0.00879702530801296	-0.00327756232582033	-0.00392691092565656
422	117.671714782715	-6.69316101074219	-5.52562713623047	0.00776136433705688	-0.00977104809135199	-0.00555028254166245	0.00841071270406246
423	119.619758605957	-6.69316101074219	-5.59056186676025	0.000618529506027699	-0.00847235135734081	0.0132808275520802	-0.000680167751852423
424	118.970405578613	-6.69316101074219	-5.3957576751709	0.0100340843200684	-0.0393164120614529	0.0304885655641556	0.00256657530553639
425	118.321060180664	-6.69316101074219	-5.52562713623047	0.00808603875339031	-0.0295761823654175	0.0515923984348774	-0.00555028254166245
426	117.671714782715	-5.39446353912354	-6.11004114151001	0.0123068047687411	-0.0195112787187099	0.047696303576231	-0.00132951640989631
427	117.671714782715	-5.39446353912354	-5.85030126571655	-0.0117190945893526	-0.0146411629393697	0.0496443510055542	0.0022419011220336
428	116.373016357422	-4.74511528015137	-5.78536653518677	-0.00100484199356288	-0.00717365415766835	0.07139752805233	0.00613799272105098
429	118.321060180664	-6.04381227493286	-5.78536653518677	0.00776136433705688	-0.0159398596733809	0.100293546915054	0.00191722682211548
430	116.373016357422	-6.04381227493286	-5.3957576751709	-0.0133424662053585	-0.00197886489331722	0.0733455792069435	-0.000355493422830477
431	117.671714782715	-6.69316101074219	-5.26588773727417	0.000618529506027699	-0.00392691092565656	0.0340599827468395	-0.000680167751852423
432	117.022361755371	-6.04381227493286	-6.43471527099609	-0.00132951640989631	0.00516396993771195	0.020423661917448	0.00126787810586393
433	118.321060180664	-6.04381227493286	-5.9152364730835	0.00873538758605719	0.0126314787194133	-0.0100957229733467	0.00256657530553639
434	117.671714782715	-7.6671838760376	-5.6554970741272	0.0181509424000978	0.0220470335334539	0.00678734155371785	0.00418994715437293
435	117.022361755371	-7.34250974655151	-5.59056186676025	-0.00197886489331722	0.01100810803473	-0.0165892094373703	-0.00360223650932312
436	117.671714782715	-6.69316101074219	-5.52562713623047	0.00906006153672934	0.013930176384747	-0.0571734979748726	-0.0026282137259841
437	116.373016357422	-5.39446353912354	-5.6554970741272	-0.00295288790948689	0.0230210572481155	-0.0266541130840778	0.0022419011220336
438	118.321060180664	-5.39446353912354	-5.6554970741272	-0.00327756232582033	0.0233457311987877	-0.0107450718060136	0.00256657530553639
439	118.321060180664	-6.04381227493286	-5.72043180465698	-0.00165419070981443	0.0220470335334539	-0.0318489037454128	-0.00847235135734081
440	115.723663330078	-6.04381227493286	-6.17497587203979	0.00418994715437293	0.01847561635077	-0.0691864490509033	0.00256657530553639
441	117.022361755371	-7.01783514022827	-5.59056186676025	0.0022419011220336	0.00483929552137852	-0.0828227698802948	-0.00230353930965066
442	115.074317932129	-5.39446353912354	-5.85030126571655	-0.0247060675173998	0.000293855206109583	-0.0643163323402405	-0.00327756232582033
443	116.373016357422	-5.71913814544678	-5.59056186676025	-0.00814767740666866	-0.00944637414067984	-0.0383423902094364	0.00321592413820326
444	117.022361755371	-6.3684868812561	-5.26588773727417	0.00418994715437293	0.00646266713738441	-0.0211346503347158	-0.00749832857400179
445	118.321060180664	-6.3684868812561	-5.6554970741272	-0.00717365415766835	-0.00717365415766835	0.00386527273803949	0.00548864435404539
446	116.373016357422	-5.06978940963745	-5.85030126571655	0.0213976856321096	-0.0169138833880424	0.000293855206109583	-0.00587495695799589
447	116.373016357422	-5.39446353912354	-5.98017120361328	0.0132808275520802	-0.0250307414680719	0.00808603875339031	0.00191722682211548
448	118.970405578613	-5.06978940963745	-5.9152364730835	0.00873538758605719	-0.0311995539814234	0.047696303576231	0.000618529506027699
449	118.970405578613	-6.69316101074219	-6.17497587203979	-0.00295288790948689	-0.0263294391334057	0.0626313239336014	0.00256657530553639
450	117.022361755371	-5.39446353912354	-6.30484533309937	0.0249691028147936	-0.0211346503347158	0.0613326244056225	-0.00132951640989631
451	118.321060180664	-6.04381227493286	-5.46069240570068	-0.000355493422830477	-0.0165892094373703	0.0197743140161037	-0.00652430532500148
452	119.619758605957	-6.04381227493286	-5.9152364730835	0.00808603875339031	-0.0208099745213985	-0.00197886489331722	0.0022419011220336
453	116.373016357422	-5.39446353912354	-5.9152364730835	-0.00295288790948689	-0.0113944197073579	-0.0159398596733809	0.00418994715437293
454	117.671714782715	-5.39446353912354	-5.78536653518677	0.0116574559360743	0.00646266713738441	0.00256657530553639	0.00581331877037883
455	117.671714782715	-6.04381227493286	-5.78536653518677	-0.00652430532500148	-0.00814767740666866	0.0155535480007529	-0.00327756232582033
456	116.373016357422	-6.3684868812561	-5.59056186676025	-0.00100484199356288	0.00418994715437293	0.00191722682211548	0.00678734155371785
457	117.671714782715	-7.6671838760376	-5.26588773727417	0.00159255252219737	-0.00165419070981443	0.0282158460468054	-3.08191010844894e-05
458	118.321060180664	-7.99185848236084	-5.3957576751709	0.013930176384747	0.0162028968334198	0.0314625911414623	-0.000680167751852423
459	118.970405578613	-6.69316101074219	-5.59056186676025	0.0106834331527352	0.01100810803473	0.00548864435404539	0.00743668992072344
460	116.373016357422	-5.39446353912354	-5.85030126571655	0.0132808275520802	0.0106834331527352	0.0262678004801273	-0.00717365415766835
461	118.970405578613	-6.3684868812561	-5.52562713623047	-3.08191010844894e-05	0.00159255252219737	0.0022419011220336	0.0022419011220336
462	118.970405578613	-5.71913814544678	-5.78536653518677	0.00354059832170606	-0.00490093370899558	-0.0273034609854221	-0.00132951640989631
463	115.074317932129	-5.39446353912354	-5.59056186676025	0.00126787810586393	0.00191722682211548	-0.0597708933055401	0.00289124972186983
464	113.775619506836	-5.06978940963745	-5.52562713623047	0.000293855206109583	0.00906006153672934	-0.0373683646321297	0.00548864435404539
465	113.775619506836	-5.71913814544678	-5.85030126571655	0.00548864435404539	0.00678734155371785	-0.0383423902094364	0.000943203864153475
466	116.373016357422	-5.39446353912354	-5.98017120361328	-0.00197886489331722	0.00159255252219737	-0.0182125810533762	-0.00165419070981443
467	118.321060180664	-5.71913814544678	-5.85030126571655	0.0175015944987535	0.00451462110504508	-0.0295761823654175	0.00256657530553639
468	119.619758605957	-6.69316101074219	-5.6554970741272	0.00678734155371785	0.00711201597005129	-0.0324982516467571	0.000293855206109583
469	116.373016357422	-5.39446353912354	-6.11004114151001	0.000943203864153475	0.00776136433705688	-0.0156151866540313	-0.000355493422830477
470	118.321060180664	-4.74511528015137	-6.30484533309937	0.000943203864153475	0.00711201597005129	-0.023407369852066	-0.00132951640989631
471	117.022361755371	-5.39446353912354	-6.30484533309937	0.0022419011220336	0.0113327819854021	0.00126787810586393	-0.000355493422830477
472	119.619758605957	-6.69316101074219	-5.85030126571655	-0.00295288790948689	0.0132808275520802	0.0824364572763443	0.00386527273803949
473	118.321060180664	-6.04381227493286	-6.43471527099609	-0.00717365415766835	0.0175015944987535	0.0947740823030472	0.00873538758605719
474	117.022361755371	-6.3684868812561	-5.78536653518677	0.00191722682211548	0.0275664981454611	0.0191249661147594	0.00386527273803949
475	118.321060180664	-6.04381227493286	-5.78536653518677	0.0259431265294552	0.0175015944987535	-0.0117190945893526	-0.00684897974133492
476	118.321060180664	-6.3684868812561	-5.85030126571655	0.00516396993771195	0.012956153601408	-0.0613942667841911	-0.000355493422830477
477	118.321060180664	-7.34250974655151	-5.72043180465698	-0.0204853005707264	0.00678734155371785	-0.0815240740776062	0.00289124972186983
478	117.022361755371	-7.34250974655151	-6.17497587203979	-0.00814767740666866	0.011982130818069	-0.0828227698802948	0.00451462110504508
479	117.671714782715	-6.3684868812561	-6.04510593414307	0.00159255252219737	0.000943203864153475	-0.055874802172184	-0.00360223650932312
480	117.671714782715	-6.04381227493286	-6.43471527099609	0.000618529506027699	-3.08191010844894e-05	-0.0247060675173998	0.00516396993771195
481	118.321060180664	-5.71913814544678	-5.78536653518677	0.0152288740500808	-0.000680167751852423	-0.00295288790948689	0.00354059832170606
482	117.671714782715	-5.71913814544678	-5.52562713623047	-0.0143164889886975	-0.00295288790948689	0.0106834331527352	-0.00977104809135199
483	117.671714782715	-5.71913814544678	-5.9152364730835	0.0230210572481155	-0.00197886489331722	0.0171769186854362	0.0022419011220336
484	117.022361755371	-4.74511528015137	-5.6554970741272	0.0265924744307995	0.00191722682211548	0.0285405199974775	-0.00814767740666866
485	115.074317932129	-4.74511528015137	-5.78536653518677	0.00613799272105098	-0.0130177913233638	0.0298392176628113	-3.08191010844894e-05
486	116.373016357422	-5.71913814544678	-5.9152364730835	-0.0146411629393697	-0.0250307414680719	0.0100340843200684	-0.00197886489331722
487	115.074317932129	-5.39446353912354	-5.52562713623047	0.0126314787194133	-0.0162645354866982	-0.0026282137259841	-0.00197886489331722
488	117.022361755371	-6.04381227493286	-5.46069240570068	-0.0123684434220195	-0.00522560812532902	-0.0292515084147453	0.00548864435404539
489	115.074317932129	-4.42044067382813	-5.6554970741272	0.000618529506027699	0.0123068047687411	-0.0552254542708397	-0.000355493422830477
490	118.321060180664	-6.04381227493286	-5.20095300674438	-0.000355493422830477	0.012956153601408	-0.0756799355149269	0.00191722682211548
491	116.373016357422	-4.09576654434204	-5.85030126571655	-0.00555028254166245	0.0200989879667759	-0.0555501282215118	-0.000355493422830477
492	116.373016357422	-4.74511528015137	-5.59056186676025	-0.0110697457566857	0.00873538758605719	-0.0295761823654175	-0.00132951640989631
493	117.671714782715	-6.3684868812561	-5.52562713623047	-0.00295288790948689	0.00451462110504508	0.00289124972186983	0.00711201597005129
494	117.671714782715	-6.04381227493286	-5.85030126571655	0.00711201597005129	0.012956153601408	0.00451462110504508	-0.00230353930965066
495	118.970405578613	-6.04381227493286	-5.78536653518677	0.00646266713738441	0.0210730116814375	-0.00230353930965066	0.00354059832170606
496	116.373016357422	-5.71913814544678	-5.33082246780396	-0.0175632312893867	0.0142548503354192	-0.0217839982360601	0.000618529506027699
497	117.671714782715	-5.06978940963745	-5.6554970741272	0.0168522447347641	0.0106834331527352	-0.072757862508297	0.00548864435404539
498	116.373016357422	-4.74511528015137	-5.78536653518677	0.00191722682211548	0.0165275707840919	-0.0750305876135826	0.00646266713738441
499	116.373016357422	-5.39446353912354	-5.85030126571655	0.0191249661147594	0.0136055024340749	-0.0467839203774929	-0.00100484199356288
500	118.970405578613	-5.71913814544678	-5.52562713623047	-0.00912170019000769	-0.00652430532500148	0.00289124972186983	-0.0026282137259841
501	117.671714782715	-5.39446353912354	-5.59056186676025	0.00613799272105098	-0.0123684434220195	0.0457482598721981	0.00321592413820326
502	117.022361755371	-7.01783514022827	-5.52562713623047	0.00191722682211548	-0.0315242260694504	0.069124810397625	0.000293855206109583
503	118.321060180664	-7.34250974655151	-5.26588773727417	-0.00425158534198999	-0.0266541130840778	0.109384424984455	-3.08191010844894e-05
504	118.970405578613	-7.34250974655151	-5.6554970741272	0.00191722682211548	-0.00847235135734081	0.0989948436617851	-3.08191010844894e-05
505	117.671714782715	-6.3684868812561	-6.04510593414307	-0.00360223650932312	-0.00944637414067984	0.066202737390995	0.00321592413820326
506	118.970405578613	-6.04381227493286	-5.59056186676025	0.00743668992072344	-0.00814767740666866	0.0580858811736107	0.00354059832170606
507	117.671714782715	-5.39446353912354	-5.6554970741272	0.000293855206109583	-0.0107450718060136	0.0749689489603043	-0.00392691092565656
508	116.373016357422	-5.39446353912354	-5.72043180465698	-0.0162645354866982	-0.00490093370899558	0.132760971784592	0.00451462110504508
509	117.022361755371	-5.71913814544678	-6.11004114151001	0.00321592413820326	0.00386527273803949	0.106462351977825	-0.00230353930965066
510	116.373016357422	-6.04381227493286	-5.07108306884766	-0.0107450718060136	-0.017887907102704	0.0441248863935471	0.000293855206109583
511	117.022361755371	-5.71913814544678	-5.72043180465698	-0.00295288790948689	-0.00782300252467394	0.013930176384747	-0.00490093370899558
512	114.424964904785	-5.39446353912354	-6.36978054046631	-0.0120437685400248	-0.00652430532500148	-0.0357449948787689	-0.00197886489331722
513	117.022361755371	-5.39446353912354	-6.43471527099609	-0.00295288790948689	-0.00327756232582033	-0.055874802172184	0.00451462110504508
514	117.022361755371	-5.39446353912354	-5.46069240570068	0.00516396993771195	0.00906006153672934	-0.0597708933055401	0.000293855206109583
515	117.022361755371	-5.06978940963745	-5.59056186676025	-0.0026282137259841	0.000943203864153475	-0.063342310488224	-0.000680167751852423
516	116.373016357422	-4.42044067382813	-5.6554970741272	0.00191722682211548	-0.00100484199356288	-0.0412644557654858	-0.00295288790948689
517	118.321060180664	-5.39446353912354	-5.78536653518677	0.0126314787194133	-0.0204853005707264	-0.0331475995481014	-0.00197886489331722
518	117.022361755371	-4.74511528015137	-6.75938940048218	-0.00684897974133492	-0.0143164889886975	-0.00457625929266214	-0.00132951640989631
519	117.671714782715	-5.39446353912354	-6.11004114151001	0.0113327819854021	-0.0146411629393697	0.0197743140161037	0.000618529506027699
520	118.970405578613	-6.04381227493286	-5.78536653518677	0.00906006153672934	-0.0159398596733809	0.0298392176628113	0.0022419011220336
521	118.970405578613	-6.3684868812561	-5.85030126571655	0.00321592413820326	-0.000680167751852423	0.0938000604510307	-0.00360223650932312
522	117.671714782715	-5.39446353912354	-5.59056186676025	0.0213976856321096	-0.00165419070981443	0.112631164491177	0.00613799272105098
523	117.671714782715	-6.69316101074219	-5.26588773727417	0.00289124972186983	0.00906006153672934	0.0623066499829292	-0.00197886489331722
524	119.619758605957	-7.01783514022827	-5.9152364730835	0.00516396993771195	0.0168522447347641	-0.0191866029053926	0.00256657530553639
525	118.970405578613	-7.01783514022827	-5.6554970741272	0.00808603875339031	0.0145795252174139	-0.0821734219789505	0.0022419011220336
526	118.321060180664	-7.99185848236084	-5.52562713623047	-0.00132951640989631	-0.00295288790948689	-0.100030511617661	-0.00230353930965066
527	117.022361755371	-7.01783514022827	-5.72043180465698	0.00906006153672934	-0.00814767740666866	-0.0688617751002312	-0.00392691092565656
528	117.022361755371	-5.71913814544678	-5.72043180465698	-0.00360223650932312	0.00646266713738441	-0.00425158534198999	0.00483929552137852
529	118.970405578613	-6.3684868812561	-5.33082246780396	-0.00392691092565656	0.0178262684494257	0.0314625911414623	0.00126787810586393
530	117.671714782715	-5.71913814544678	-5.52562713623047	0.0243197549134493	0.00970941036939621	0.00191722682211548	-0.000355493422830477
531	119.619758605957	-6.69316101074219	-5.78536653518677	-0.00944637414067984	0.0165275707840919	-0.00457625929266214	-0.00132951640989631
532	116.373016357422	-5.06978940963745	-5.9152364730835	0.00159255252219737	0.00776136433705688	-0.0419138073921204	-0.00879702530801296
533	115.074317932129	-5.71913814544678	-5.78536653518677	-0.00555028254166245	0.00516396993771195	-0.0393164120614529	0.000943203864153475
534	114.424964904785	-5.06978940963745	-5.9152364730835	0.0145795252174139	0.00548864435404539	-0.0208099745213985	-0.00392691092565656
535	115.074317932129	-5.71913814544678	-5.6554970741272	-0.00522560812532902	0.00126787810586393	-0.023407369852066	0.00451462110504508
536	117.022361755371	-5.39446353912354	-5.59056186676025	-0.0230826959013939	0.00483929552137852	-0.0195112787187099	-0.000680167751852423
537	118.321060180664	-6.04381227493286	-5.78536653518677	-0.0185372550040483	-0.00587495695799589	-0.00944637414067984	0.00321592413820326
538	118.970405578613	-6.04381227493286	-6.36978054046631	0.00354059832170606	-0.0110697457566857	-0.00100484199356288	-0.00197886489331722
539	118.970405578613	-6.69316101074219	-5.6554970741272	0.000293855206109583	0.00451462110504508	0.0136055024340749	0.00418994715437293
540	118.321060180664	-5.39446353912354	-6.56458520889282	0.0149041991680861	-0.0110697457566857	0.0213976856321096	0.00418994715437293
541	118.970405578613	-6.04381227493286	-6.43471527099609	0.00841071270406246	-0.00912170019000769	0.0175015944987535	0.00516396993771195
542	118.321060180664	-5.39446353912354	-5.9152364730835	0.00711201597005129	-0.0026282137259841	-0.00327756232582033	-0.00327756232582033
543	117.022361755371	-5.06978940963745	-6.04510593414307	-0.0110697457566857	-0.0172385573387146	0.0207483377307653	-0.0026282137259841
544	117.022361755371	-5.71913814544678	-6.04510593414307	-0.00522560812532902	-0.00977104809135199	0.132760971784592	-0.00327756232582033
545	116.373016357422	-5.39446353912354	-5.78536653518677	0.00841071270406246	-0.00717365415766835	0.195747792720795	-0.0113944197073579
546	117.022361755371	-5.71913814544678	-5.78536653518677	0.00548864435404539	0.00321592413820326	0.154514148831367	0.000293855206109583
547	117.671714782715	-6.04381227493286	-5.85030126571655	-0.0104203969240189	-0.00977104809135199	0.102890938520432	0.000943203864153475
548	118.321060180664	-7.34250974655151	-5.52562713623047	-0.00684897974133492	-0.00912170019000769	0.0265924744307995	0.00841071270406246
549	118.970405578613	-6.69316101074219	-6.04510593414307	-0.00360223650932312	0.00776136433705688	-0.0539267547428608	0.00191722682211548
550	117.671714782715	-6.04381227493286	-6.04510593414307	0.00256657530553639	0.01100810803473	-0.0990564897656441	0.000943203864153475
551	117.671714782715	-5.71913814544678	-5.72043180465698	-0.0110697457566857	0.00451462110504508	-0.135095342993736	0.00646266713738441
552	118.321060180664	-6.04381227493286	-5.6554970741272	-0.0165892094373703	0.013930176384747	-0.152627751231194	-0.00717365415766835
553	118.970405578613	-6.69316101074219	-5.72043180465698	-0.00392691092565656	0.0168522447347641	-0.176328971982002	0.00386527273803949
554	117.022361755371	-5.71913814544678	-5.98017120361328	0.0175015944987535	0.0265924744307995	-0.131848588585854	0.0022419011220336
555	115.074317932129	-5.39446353912354	-5.72043180465698	-0.0237320438027382	0.0145795252174139	-0.10295257717371	-0.00522560812532902
556	116.373016357422	-6.3684868812561	-5.3957576751709	0.00613799272105098	0.01100810803473	-0.0844461396336555	0.00256657530553639
557	117.022361755371	-6.04381227493286	-5.26588773727417	-0.0117190945893526	0.00548864435404539	-0.0552254542708397	-0.00522560812532902
558	117.022361755371	-6.69316101074219	-5.72043180465698	0.0126314787194133	0.000293855206109583	-0.0600955672562122	0.00321592413820326
559	116.373016357422	-5.71913814544678	-5.9152364730835	0.00711201597005129	0.0158782228827477	-0.055874802172184	0.0022419011220336
560	119.619758605957	-6.3684868812561	-5.6554970741272	0.00516396993771195	0.00970941036939621	-0.038017712533474	0.000943203864153475
561	117.022361755371	-4.74511528015137	-5.72043180465698	0.0113327819854021	0.00678734155371785	-0.00717365415766835	-0.00652430532500148
562	117.022361755371	-5.39446353912354	-5.3957576751709	-0.00295288790948689	0.0197743140161037	-0.0126931173726916	-0.00327756232582033
563	120.269104003906	-6.3684868812561	-5.3957576751709	0.00418994715437293	0.0142548503354192	0.0171769186854362	-0.0149658378213644
564	119.619758605957	-6.3684868812561	-5.52562713623047	0.000293855206109583	0.0288651939481497	0.0606832765042782	0.00548864435404539
565	118.970405578613	-6.69316101074219	-5.72043180465698	0.011982130818069	0.0249691028147936	0.0567871853709221	0.000618529506027699
566	118.321060180664	-6.3684868812561	-5.46069240570068	0.0278911720961332	0.0178262684494257	0.0295145437121391	-0.00197886489331722
567	117.671714782715	-6.04381227493286	-5.72043180465698	0.0145795252174139	0.0175015944987535	0.0155535480007529	0.000293855206109583
568	117.022361755371	-5.71913814544678	-5.72043180465698	-0.00457625929266214	0.00516396993771195	0.011982130818069	0.00386527273803949
569	117.671714782715	-6.04381227493286	-5.6554970741272	0.00386527273803949	0.00646266713738441	0.0548391379415989	0.00906006153672934
570	118.970405578613	-7.34250974655151	-5.20095300674438	-0.00100484199356288	-0.0123684434220195	0.108410403132439	-0.00522560812532902
571	117.022361755371	-6.69316101074219	-6.23991060256958	-0.000355493422830477	-0.00522560812532902	0.0571118593215942	-0.00327756232582033
572	118.321060180664	-6.69316101074219	-6.36978054046631	0.00451462110504508	-0.0100957229733467	0.0460729338228703	0.000618529506027699
573	117.671714782715	-7.01783514022827	-6.04510593414307	0.00776136433705688	-0.0221086721867323	0.0415274947881699	0.00516396993771195
574	119.619758605957	-6.3684868812561	-5.98017120361328	0.000618529506027699	-0.0175632312893867	0.0989948436617851	-0.00230353930965066
575	117.671714782715	-6.3684868812561	-5.46069240570068	0.00321592413820326	-0.0175632312893867	0.157436221837997	0.00418994715437293
576	118.321060180664	-6.69316101074219	-5.33082246780396	-0.0139918150380254	-0.0182125810533762	0.111981816589832	-0.00619963090866804
577	115.723663330078	-4.74511528015137	-5.46069240570068	-0.00165419070981443	-0.0100957229733467	0.0356833562254906	0.00613799272105098
578	113.775619506836	-6.04381227493286	-5.78536653518677	-0.0195112787187099	-0.0243813935667276	-0.0240567177534103	-0.000680167751852423
579	116.373016357422	-5.71913814544678	-6.36978054046631	0.00451462110504508	-0.0237320438027382	-0.0467839203774929	-0.00295288790948689
580	117.671714782715	-6.69316101074219	-5.59056186676025	0.00841071270406246	-0.0204853005707264	-0.0844461396336555	-0.00847235135734081
581	118.970405578613	-6.04381227493286	-5.9152364730835	0.0103587592020631	-0.0149658378213644	-0.112368136644363	-0.00977104809135199
582	117.022361755371	-5.06978940963745	-5.72043180465698	-0.00392691092565656	-0.0162645354866982	-0.0984071344137192	-0.00717365415766835
583	118.321060180664	-6.69316101074219	-5.33082246780396	-0.00230353930965066	-0.0159398596733809	-0.0938616991043091	0.00613799272105098
584	118.970405578613	-6.69316101074219	-5.6554970741272	0.020423661917448	-0.00100484199356288	-0.0899656042456627	0.00289124972186983
585	119.619758605957	-6.3684868812561	-5.9152364730835	0.00906006153672934	0.00191722682211548	-0.0954850688576698	0.00126787810586393
586	117.022361755371	-6.04381227493286	-5.9152364730835	-0.00587495695799589	0.00743668992072344	-0.0691864490509033	-0.000355493422830477
587	117.671714782715	-5.71913814544678	-5.78536653518677	-0.00977104809135199	0.0158782228827477	-0.0643163323402405	-0.00197886489331722
588	117.022361755371	-5.06978940963745	-5.9152364730835	-0.0126931173726916	0.01847561635077	-0.0438618510961533	-0.00555028254166245
589	118.321060180664	-7.01783514022827	-5.78536653518677	-0.00392691092565656	0.0181509424000978	-0.0152905117720366	-0.000355493422830477
590	117.671714782715	-6.3684868812561	-5.26588773727417	-0.00522560812532902	0.00841071270406246	-0.0100957229733467	-0.00392691092565656
591	118.321060180664	-7.01783514022827	-5.72043180465698	-0.00457625929266214	0.00386527273803949	-0.0185372550040483	-0.00749832857400179
592	117.671714782715	-7.34250974655151	-5.9152364730835	0.00483929552137852	-0.00587495695799589	0.000618529506027699	0.00159255252219737
593	117.022361755371	-7.01783514022827	-5.9152364730835	0.00938473641872406	-0.0146411629393697	0.0499690249562263	-0.000355493422830477
594	117.671714782715	-7.01783514022827	-5.52562713623047	0.0171769186854362	-0.0286021586507559	0.0778910145163536	-0.00587495695799589
595	117.671714782715	-6.04381227493286	-5.52562713623047	0.0145795252174139	-0.0315242260694504	0.0405534692108631	-0.00230353930965066
596	116.373016357422	-5.71913814544678	-5.46069240570068	-0.00879702530801296	-0.0318489037454128	0.0262678004801273	-0.00360223650932312
597	116.373016357422	-4.74511528015137	-5.6554970741272	-0.00977104809135199	-0.0331475995481014	0.0132808275520802	0.00126787810586393
598	117.671714782715	-5.39446353912354	-6.30484533309937	0.00548864435404539	-0.0243813935667276	-0.00100484199356288	0.00321592413820326
599	117.671714782715	-6.3684868812561	-6.23991060256958	-0.0139918150380254	-0.00587495695799589	0.0285405199974775	-0.00165419070981443
600	113.775619506836	-5.71913814544678	-6.49965000152588	0.00776136433705688	0.0288651939481497	0.031137915328145	0.00289124972186983
601	117.022361755371	-6.69316101074219	-6.04510593414307	-0.00165419070981443	0.0308132413774729	0.000618529506027699	-0.00425158534198999
602	117.022361755371	-5.39446353912354	-6.30484533309937	-0.00457625929266214	0.031137915328145	-0.0299008563160896	-0.00230353930965066
603	117.022361755371	-5.39446353912354	-5.98017120361328	-0.0175632312893867	0.0249691028147936	-0.0500306636095047	0.00451462110504508
604	116.373016357422	-4.74511528015137	-5.85030126571655	0.00743668992072344	0.0405534692108631	-0.0493813157081604	0.00354059832170606
605	117.022361755371	-5.39446353912354	-5.78536653518677	0.00841071270406246	0.0350340083241463	-0.0581475235521793	0.00126787810586393
606	117.022361755371	-5.06978940963745	-6.04510593414307	-0.000355493422830477	0.0188002903014421	-0.0617189407348633	-0.00392691092565656
607	118.970405578613	-6.3684868812561	-5.98017120361328	-0.00230353930965066	0.0246444288641214	-0.043212503194809	-0.00490093370899558
608	118.970405578613	-6.69316101074219	-5.85030126571655	0.00906006153672934	0.0259431265294552	0.000293855206109583	-0.00230353930965066
609	118.970405578613	-6.3684868812561	-5.98017120361328	0.00289124972186983	0.0308132413774729	0.0843845009803772	0.00808603875339031
610	117.671714782715	-5.39446353912354	-5.52562713623047	0.00126787810586393	0.0262678004801273	0.0772416666150093	0.000293855206109583
611	118.321060180664	-6.69316101074219	-5.59056186676025	-0.000355493422830477	0.012956153601408	0.0720468759536743	0.00581331877037883
612	119.619758605957	-5.71913814544678	-5.98017120361328	-0.00392691092565656	-0.000680167751852423	0.0636053457856178	0.00743668992072344
613	117.022361755371	-5.39446353912354	-6.04510593414307	-0.00912170019000769	-0.0107450718060136	0.0486703291535378	-0.000355493422830477
614	116.373016357422	-6.69316101074219	-6.17497587203979	-0.00165419070981443	-0.0295761823654175	0.0230210572481155	0.0022419011220336
615	117.671714782715	-6.3684868812561	-6.36978054046631	-0.00197886489331722	-0.0104203969240189	0.0116574559360743	-0.00652430532500148
616	116.373016357422	-6.69316101074219	-5.98017120361328	-0.00457625929266214	-0.00652430532500148	-0.00684897974133492	-0.000355493422830477
617	118.321060180664	-6.3684868812561	-5.72043180465698	-0.00782300252467394	0.00646266713738441	-0.032173577696085	-0.00490093370899558
618	118.970405578613	-6.69316101074219	-5.59056186676025	-0.00392691092565656	0.0162028968334198	-0.0143164889886975	0.00613799272105098
619	118.321060180664	-6.3684868812561	-5.52562713623047	-0.0146411629393697	0.0178262684494257	0.0252937767654657	0.01100810803473
620	115.723663330078	-5.06978940963745	-5.85030126571655	0.0116574559360743	0.0162028968334198	0.101592242717743	-0.00132951640989631
621	115.723663330078	-6.3684868812561	-5.59056186676025	-0.00587495695799589	0.0136055024340749	0.165877759456635	-0.00619963090866804
622	115.723663330078	-5.71913814544678	-5.52562713623047	-0.00392691092565656	0.00906006153672934	0.125618144869804	0.00451462110504508
623	115.723663330078	-5.39446353912354	-5.52562713623047	-0.00392691092565656	0.00516396993771195	0.00321592413820326	0.00159255252219737
624	113.775619506836	-5.06978940963745	-6.49965000152588	-0.00295288790948689	0.012956153601408	-0.0620436146855354	0.000293855206109583
625	116.373016357422	-5.06978940963745	-5.85030126571655	-0.0156151866540313	0.00548864435404539	-0.126653805375099	-0.00749832857400179
626	118.321060180664	-6.04381227493286	-5.98017120361328	0.00613799272105098	0.00548864435404539	-0.176004305481911	-3.08191010844894e-05
627	118.970405578613	-6.04381227493286	-5.52562713623047	-0.00847235135734081	0.00581331877037883	-0.201328903436661	-0.0100957229733467
628	118.970405578613	-6.04381227493286	-5.59056186676025	-0.000680167751852423	0.0136055024340749	-0.191263988614082	0.00873538758605719
629	117.022361755371	-5.06978940963745	-5.46069240570068	0.00191722682211548	0.011982130818069	-0.136394038796425	-0.00100484199356288
630	117.671714782715	-5.06978940963745	-5.85030126571655	-0.00197886489331722	0.0136055024340749	-0.0766539573669434	0.00191722682211548
631	116.373016357422	-5.06978940963745	-5.85030126571655	-0.00457625929266214	0.00418994715437293	-0.0172385573387146	-0.00490093370899558
632	118.321060180664	-6.3684868812561	-5.72043180465698	-0.0188619289547205	-0.00165419070981443	-0.00360223650932312	0.0145795252174139
633	118.321060180664	-5.71913814544678	-5.85030126571655	0.00418994715437293	-0.00327756232582033	0.0175015944987535	-0.0120437685400248
634	117.022361755371	-5.06978940963745	-5.78536653518677	-0.0149658378213644	0.00483929552137852	0.011982130818069	0.0022419011220336
635	117.671714782715	-4.74511528015137	-5.78536653518677	-0.00392691092565656	0.00808603875339031	0.0243197549134493	-0.00392691092565656
636	118.321060180664	-6.04381227493286	-5.6554970741272	-0.0139918150380254	0.00386527273803949	0.0444495603442192	0.00256657530553639
637	118.321060180664	-7.34250974655151	-5.52562713623047	0.00289124972186983	-0.00652430532500148	0.0652287155389786	-0.00717365415766835
638	118.321060180664	-7.01783514022827	-5.72043180465698	0.00191722682211548	-0.0146411629393697	0.0707481801509857	-0.00100484199356288
639	117.671714782715	-6.3684868812561	-5.85030126571655	0.00516396993771195	-0.0110697457566857	0.0593845807015896	0.000943203864153475
640	117.671714782715	-6.04381227493286	-5.59056186676025	0.00451462110504508	-0.00814767740666866	0.0515923984348774	-3.08191010844894e-05
641	115.723663330078	-5.06978940963745	-5.6554970741272	0.00841071270406246	-0.0243813935667276	0.0480209775269032	-0.00619963090866804
642	117.671714782715	-5.71913814544678	-5.78536653518677	0.00354059832170606	-0.0253554154187441	0.0353586822748184	-0.00165419070981443
643	117.671714782715	-6.04381227493286	-5.72043180465698	0.00418994715437293	-0.0367190167307854	0.0230210572481155	-0.00327756232582033
644	117.022361755371	-5.71913814544678	-6.17497587203979	-0.0152905117720366	-0.0113944197073579	0.013930176384747	-3.08191010844894e-05
645	115.074317932129	-6.04381227493286	-5.6554970741272	0.00191722682211548	-0.0110697457566857	0.00386527273803949	0.00191722682211548
646	117.022361755371	-6.04381227493286	-5.72043180465698	-0.00425158534198999	-0.023407369852066	0.0113327819854021	-0.00652430532500148
647	115.074317932129	-5.39446353912354	-5.46069240570068	-0.0260047651827335	-0.0182125810533762	0.040228795260191	-0.000680167751852423
648	116.373016357422	-4.74511528015137	-5.59056186676025	0.0165275707840919	-0.0104203969240189	0.00841071270406246	0.00808603875339031
649	116.373016357422	-4.09576654434204	-6.17497587203979	0.00613799272105098	-0.00197886489331722	0.0158782228827477	0.00256657530553639
650	117.671714782715	-5.71913814544678	-5.85030126571655	0.0233457311987877	-0.0169138833880424	0.0457482598721981	0.00191722682211548
651	116.373016357422	-5.06978940963745	-6.49965000152588	0.0162028968334198	-0.0126931173726916	0.0431508645415306	-0.0026282137259841
652	117.671714782715	-6.04381227493286	-5.59056186676025	-0.00425158534198999	0.00906006153672934	0.0275664981454611	-0.00165419070981443
653	117.671714782715	-6.04381227493286	-6.30484533309937	-0.0123684434220195	0.00354059832170606	0.0395794473588467	0.00191722682211548
654	117.671714782715	-6.04381227493286	-5.78536653518677	0.00321592413820326	0.0100340843200684	0.0213976856321096	0.00256657530553639
655	118.970405578613	-6.3684868812561	-5.6554970741272	0.0288651939481497	0.0106834331527352	-0.00457625929266214	0.000618529506027699
656	118.321060180664	-5.39446353912354	-5.46069240570068	0.0298392176628113	-0.00977104809135199	-0.0324982516467571	-0.0026282137259841
657	118.970405578613	-6.04381227493286	-5.59056186676025	-0.0208099745213985	-0.00977104809135199	-0.0428878292441368	-0.000355493422830477
658	117.022361755371	-4.42044067382813	-5.98017120361328	0.00159255252219737	-0.00490093370899558	-0.0477579422295094	-0.000680167751852423
659	118.321060180664	-5.39446353912354	-5.85030126571655	-0.00100484199356288	0.00613799272105098	-0.0568488240242004	0.00516396993771195
660	118.321060180664	-5.39446353912354	-5.59056186676025	-0.00132951640989631	0.000943203864153475	-0.0581475235521793	-0.00912170019000769
661	118.321060180664	-6.04381227493286	-5.6554970741272	-0.00165419070981443	0.00159255252219737	-0.0662643760442734	-0.00230353930965066
662	116.373016357422	-6.69316101074219	-5.52562713623047	0.00841071270406246	-0.00555028254166245	-0.0487319678068161	0.00321592413820326
663	117.022361755371	-7.6671838760376	-5.33082246780396	-0.00522560812532902	0.000618529506027699	-0.0175632312893867	0.00516396993771195
664	119.619758605957	-7.01783514022827	-5.6554970741272	-3.08191010844894e-05	0.0123068047687411	-0.0143164889886975	0.00451462110504508
665	117.671714782715	-6.04381227493286	-5.52562713623047	-0.00749832857400179	-0.00132951640989631	-0.00782300252467394	0.00289124972186983
666	117.022361755371	-4.74511528015137	-5.6554970741272	0.00808603875339031	-0.0026282137259841	-0.00132951640989631	-0.00392691092565656
667	115.723663330078	-4.09576654434204	-5.85030126571655	0.000293855206109583	0.00483929552137852	0.00289124972186983	-0.0026282137259841
668	115.723663330078	-4.74511528015137	-5.52562713623047	-0.0139918150380254	0.0132808275520802	-0.0227580219507217	-3.08191010844894e-05
669	115.723663330078	-5.39446353912354	-5.52562713623047	-0.00652430532500148	0.0162028968334198	-0.0295761823654175	0.000293855206109583
670	115.723663330078	-6.04381227493286	-5.46069240570068	-0.00327756232582033	0.0191249661147594	-0.00165419070981443	0.00418994715437293
671	117.671714782715	-6.04381227493286	-5.9152364730835	-0.00327756232582033	0.00386527273803949	-0.0162645354866982	-0.00587495695799589
672	115.723663330078	-5.06978940963745	-5.98017120361328	0.00646266713738441	0.00613799272105098	-0.0386670641601086	0.000618529506027699
673	117.671714782715	-5.06978940963745	-6.11004114151001	0.00970941036939621	-0.00197886489331722	0.00808603875339031	0.00386527273803949
674	117.671714782715	-6.04381227493286	-6.11004114151001	-0.00360223650932312	0.0175015944987535	0.0171769186854362	0.00418994715437293
675	117.671714782715	-6.04381227493286	-5.52562713623047	0.00548864435404539	0.00581331877037883	-0.00425158534198999	-0.00100484199356288
676	117.022361755371	-5.06978940963745	-5.72043180465698	-0.00684897974133492	-0.00100484199356288	0.00354059832170606	-0.00814767740666866
677	117.671714782715	-5.39446353912354	-6.04510593414307	0.00581331877037883	-0.00100484199356288	-0.0149658378213644	-0.00230353930965066
678	117.671714782715	-4.42044067382813	-6.17497587203979	0.0158782228827477	-0.00457625929266214	-0.0237320438027382	-0.00165419070981443
679	117.671714782715	-6.04381227493286	-5.78536653518677	0.00289124972186983	0.00256657530553639	-0.0230826959013939	-0.00230353930965066
680	117.022361755371	-5.71913814544678	-5.72043180465698	0.0152288740500808	0.0132808275520802	-0.0110697457566857	0.00386527273803949
681	118.321060180664	-6.04381227493286	-5.46069240570068	0.00321592413820326	0.00711201597005129	-0.00652430532500148	-0.00490093370899558
682	118.321060180664	-5.39446353912354	-6.11004114151001	-0.00457625929266214	-0.00717365415766835	0.0103587592020631	0.00256657530553639
683	117.022361755371	-6.3684868812561	-5.59056186676025	0.00548864435404539	-0.00619963090866804	0.0330859608948231	-0.00165419070981443
684	117.022361755371	-7.34250974655151	-5.72043180465698	0.0246444288641214	-0.0130177913233638	0.0473716296255589	0.00289124972186983
685	117.022361755371	-6.04381227493286	-5.59056186676025	0.00418994715437293	-0.0104203969240189	0.0671767666935921	-0.00327756232582033
686	116.373016357422	-6.69316101074219	-5.59056186676025	0.0103587592020631	-0.0204853005707264	0.0496443510055542	-0.00132951640989631
687	116.373016357422	-5.71913814544678	-5.9152364730835	0.0113327819854021	-0.0253554154187441	0.0658780634403229	-0.0113944197073579
688	118.970405578613	-6.3684868812561	-5.72043180465698	-0.00944637414067984	-0.0175632312893867	0.0665274113416672	-0.00360223650932312
689	117.671714782715	-6.69316101074219	-5.78536653518677	-0.00619963090866804	-0.0149658378213644	0.0425015166401863	-0.00749832857400179
690	117.022361755371	-5.39446353912354	-5.78536653518677	-0.0100957229733467	-0.0113944197073579	0.040228795260191	-0.00717365415766835
691	118.321060180664	-6.04381227493286	-5.72043180465698	-0.00587495695799589	-0.0130177913233638	0.0295145437121391	-0.00230353930965066
692	115.074317932129	-5.06978940963745	-5.85030126571655	-0.0201606266200542	-0.0133424662053585	0.000943203864153475	0.00711201597005129
693	115.723663330078	-5.71913814544678	-6.30484533309937	-0.0104203969240189	-0.00847235135734081	-0.0107450718060136	0.00159255252219737
694	115.074317932129	-4.42044067382813	-5.78536653518677	0.00613799272105098	0.00451462110504508	-0.0143164889886975	0.00354059832170606
695	116.373016357422	-5.06978940963745	-5.98017120361328	-0.00132951640989631	-0.00197886489331722	0.0252937767654657	-0.00360223650932312
696	118.321060180664	-5.39446353912354	-5.59056186676025	0.00321592413820326	0.00386527273803949	0.0778910145163536	0.0022419011220336
697	118.321060180664	-6.04381227493286	-6.23991060256958	0.00873538758605719	-0.0139918150380254	0.0584105588495731	0.00289124972186983
698	118.321060180664	-6.3684868812561	-5.85030126571655	-0.0143164889886975	0.00191722682211548	0.0386054255068302	0.00126787810586393
699	118.321060180664	-6.69316101074219	-5.85030126571655	0.012956153601408	-0.000355493422830477	0.0230210572481155	0.00873538758605719
700	118.321060180664	-5.39446353912354	-6.04510593414307	0.0113327819854021	-0.00977104809135199	0.0275664981454611	-3.08191010844894e-05
701	118.321060180664	-6.3684868812561	-6.17497587203979	0.00678734155371785	0.00711201597005129	0.0905533134937286	-0.00392691092565656
702	118.970405578613	-6.3684868812561	-5.52562713623047	-0.00165419070981443	0.00548864435404539	0.0814624354243279	0.00483929552137852
703	116.373016357422	-4.74511528015137	-5.6554970741272	-0.00100484199356288	0.0100340843200684	0.0288651939481497	0.0022419011220336
704	115.723663330078	-5.39446353912354	-5.85030126571655	-0.00847235135734081	0.0142548503354192	0.0382807515561581	0.00321592413820326
705	117.671714782715	-5.39446353912354	-5.98017120361328	-0.00782300252467394	0.00938473641872406	0.0619819760322571	0.000943203864153475
706	117.671714782715	-6.3684868812561	-5.85030126571655	0.0155535480007529	0.00256657530553639	0.0262678004801273	-0.00360223650932312
707	119.619758605957	-7.34250974655151	-5.78536653518677	-0.00132951640989631	0.00354059832170606	-0.00749832857400179	-0.00100484199356288
708	118.321060180664	-7.34250974655151	-5.46069240570068	0.0223717093467712	0.0243197549134493	-0.0240567177534103	0.00256657530553639
709	117.671714782715	-7.34250974655151	-5.20095300674438	0.00873538758605719	0.0321119390428066	-0.0162645354866982	-0.00295288790948689
710	115.723663330078	-5.06978940963745	-5.72043180465698	0.00970941036939621	0.0314625911414623	0.000943203864153475	-0.00782300252467394
711	117.671714782715	-6.69316101074219	-5.6554970741272	-0.00457625929266214	0.0350340083241463	-0.108147367835045	0.00451462110504508
712	118.970405578613	-6.3684868812561	-5.6554970741272	-0.00490093370899558	0.0298392176628113	-0.152303069829941	-0.000355493422830477
713	117.671714782715	-6.3684868812561	-5.72043180465698	-0.00555028254166245	0.0226963832974434	-0.196134105324745	0.00418994715437293
714	115.723663330078	-5.71913814544678	-5.78536653518677	-0.00619963090866804	0.0175015944987535	-0.198406830430031	0.00289124972186983
715	115.074317932129	-5.39446353912354	-5.6554970741272	-0.00327756232582033	0.0136055024340749	-0.178601697087288	-0.00327756232582033
716	117.671714782715	-6.69316101074219	-5.33082246780396	-0.00295288790948689	0.00191722682211548	-0.138991430401802	-0.00425158534198999
717	117.022361755371	-6.04381227493286	-5.72043180465698	-0.00295288790948689	-0.00977104809135199	-0.112692810595036	0.000293855206109583
718	118.970405578613	-6.3684868812561	-6.23991060256958	-0.00132951640989631	-0.028926832601428	-0.0883422344923019	0.00256657530553639
719	117.022361755371	-5.06978940963745	-5.9152364730835	0.0194496400654316	-0.0198359526693821	-0.0740565657615662	0.00483929552137852
720	118.321060180664	-5.71913814544678	-5.72043180465698	0.00678734155371785	-0.00652430532500148	-0.0734072178602219	0.00548864435404539
721	117.671714782715	-5.39446353912354	-5.59056186676025	0.00451462110504508	-0.0185372550040483	-0.0561994761228561	-0.00522560812532902
722	118.970405578613	-6.69316101074219	-5.9152364730835	0.0116574559360743	-0.0204853005707264	-0.0513293594121933	-0.00295288790948689
723	117.022361755371	-5.39446353912354	-5.85030126571655	0.00191722682211548	-0.0188619289547205	-0.00912170019000769	0.00321592413820326
724	116.373016357422	-5.71913814544678	-6.11004114151001	0.00613799272105098	-3.08191010844894e-05	0.0100340843200684	0.00646266713738441
725	118.321060180664	-5.71913814544678	-5.9152364730835	0.00808603875339031	0.0022419011220336	0.0233457311987877	0.00126787810586393
726	117.671714782715	-5.39446353912354	-5.9152364730835	0.00548864435404539	0.00386527273803949	0.0327612869441509	-3.08191010844894e-05
727	118.321060180664	-6.04381227493286	-5.78536653518677	-0.0149658378213644	0.00548864435404539	0.0564625114202499	0.00256657530553639
728	118.321060180664	-6.69316101074219	-5.3957576751709	0.00581331877037883	0.00938473641872406	0.0613326244056225	0.00483929552137852
729	118.321060180664	-6.69316101074219	-5.3957576751709	-0.00197886489331722	0.0191249661147594	0.0447742342948914	-3.08191010844894e-05
730	118.321060180664	-7.6671838760376	-5.46069240570068	-0.00327756232582033	0.0217223595827818	0.0132808275520802	0.00451462110504508
731	117.671714782715	-6.69316101074219	-5.78536653518677	-0.00587495695799589	0.0178262684494257	-0.00295288790948689	0.000293855206109583
732	116.373016357422	-6.04381227493286	-5.78536653518677	0.00776136433705688	0.0171769186854362	0.00873538758605719	-0.00295288790948689
733	117.022361755371	-5.71913814544678	-5.72043180465698	0.00451462110504508	0.0181509424000978	0.000293855206109583	0.000618529506027699
734	117.671714782715	-5.06978940963745	-5.78536653518677	0.0116574559360743	0.00808603875339031	-0.0110697457566857	0.00451462110504508
735	115.074317932129	-4.74511528015137	-5.72043180465698	-0.00327756232582033	-0.00327756232582033	0.0106834331527352	0.00548864435404539
736	116.373016357422	-5.71913814544678	-5.52562713623047	-3.08191010844894e-05	-0.0156151866540313	0.012956153601408	-3.08191010844894e-05
737	115.723663330078	-5.39446353912354	-5.72043180465698	-0.017887907102704	-0.0227580219507217	0.00191722682211548	0.00159255252219737
738	114.424964904785	-5.39446353912354	-5.6554970741272	-0.00814767740666866	-0.0191866029053926	-0.0130177913233638	0.0100340843200684
739	116.373016357422	-5.39446353912354	-5.9152364730835	0.00581331877037883	-0.0204853005707264	0.0178262684494257	-0.000355493422830477
740	118.970405578613	-6.69316101074219	-5.52562713623047	-0.0026282137259841	-0.023407369852066	0.0171769186854362	-0.00360223650932312
741	117.671714782715	-5.71913814544678	-5.6554970741272	0.000293855206109583	-0.0276281367987394	0.00938473641872406	-0.00555028254166245
742	117.671714782715	-6.3684868812561	-5.3957576751709	0.000293855206109583	-0.0276281367987394	0.0278911720961332	-0.00165419070981443
743	118.970405578613	-5.71913814544678	-6.11004114151001	0.0155535480007529	-0.021459324285388	0.0405534692108631	-0.00782300252467394
744	117.022361755371	-4.74511528015137	-6.69445466995239	0.000618529506027699	-0.0136671401560307	0.0535404421389103	0.00581331877037883
745	117.671714782715	-5.39446353912354	-6.62951993942261	0.000618529506027699	-0.0191866029053926	0.036657378077507	0.00808603875339031
746	117.022361755371	-5.06978940963745	-6.11004114151001	-0.00165419070981443	-0.0123684434220195	0.0314625911414623	-0.00847235135734081
747	118.321060180664	-6.3684868812561	-6.30484533309937	0.00613799272105098	-0.00132951640989631	0.0600339286029339	0.00191722682211548
748	118.970405578613	-6.04381227493286	-6.04510593414307	0.01847561635077	0.00289124972186983	0.069124810397625	-0.00944637414067984
749	118.970405578613	-5.71913814544678	-5.3957576751709	0.00418994715437293	0.0145795252174139	0.0408781431615353	-0.00457625929266214
750	118.970405578613	-6.69316101074219	-5.3957576751709	-0.00619963090866804	0.011982130818069	0.00808603875339031	-0.00522560812532902
751	118.970405578613	-7.01783514022827	-5.98017120361328	-0.00749832857400179	0.00483929552137852	-0.0126931173726916	-0.00555028254166245
752	117.671714782715	-6.69316101074219	-5.98017120361328	-0.0159398596733809	0.00159255252219737	-0.0243813935667276	-0.0026282137259841
753	117.022361755371	-5.71913814544678	-6.43471527099609	-0.00684897974133492	0.013930176384747	-0.0305502042174339	0.000293855206109583
754	117.671714782715	-6.3684868812561	-6.23991060256958	0.00191722682211548	0.0188002903014421	-0.0393164120614529	0.00776136433705688
755	117.022361755371	-5.39446353912354	-5.78536653518677	0.01847561635077	0.0165275707840919	-0.0302255302667618	-0.00132951640989631
756	115.723663330078	-5.39446353912354	-5.59056186676025	0.00418994715437293	0.0197743140161037	0.0116574559360743	-0.00749832857400179
757	118.321060180664	-6.04381227493286	-5.52562713623047	-0.00197886489331722	0.00873538758605719	0.0678261145949364	0.000293855206109583
758	115.723663330078	-5.06978940963745	-5.85030126571655	0.00126787810586393	0.012956153601408	0.0463976077735424	-0.00555028254166245
759	115.074317932129	-4.74511528015137	-5.9152364730835	0.0113327819854021	0.0116574559360743	0.011982130818069	-0.00555028254166245
760	115.723663330078	-5.71913814544678	-5.59056186676025	0.000618529506027699	0.00516396993771195	-0.0211346503347158	0.00159255252219737
761	115.723663330078	-5.06978940963745	-5.72043180465698	0.00159255252219737	0.0191249661147594	-0.0393164120614529	-0.00327756232582033
762	118.321060180664	-5.06978940963745	-5.33082246780396	0.00646266713738441	0.0191249661147594	-0.0818487480282784	0.000618529506027699
763	118.321060180664	-5.71913814544678	-5.46069240570068	-0.00457625929266214	0.0171769186854362	-0.0893162563443184	0.00354059832170606
764	117.022361755371	-4.42044067382813	-5.85030126571655	0.0158782228827477	0.0194496400654316	-0.0545761026442051	0.00646266713738441
765	117.671714782715	-4.74511528015137	-5.9152364730835	0.000618529506027699	0.00678734155371785	-0.0107450718060136	0.00548864435404539
766	117.022361755371	-4.74511528015137	-6.04510593414307	-0.000355493422830477	0.00548864435404539	0.0175015944987535	-0.00425158534198999
767	118.970405578613	-5.71913814544678	-5.78536653518677	0.00938473641872406	0.0132808275520802	0.0181509424000978	0.000293855206109583
768	118.970405578613	-5.71913814544678	-5.72043180465698	-0.00619963090866804	0.00613799272105098	0.0239950809627771	0.000943203864153475
769	118.321060180664	-5.71913814544678	-5.6554970741272	-0.000355493422830477	0.0200989879667759	-0.00360223650932312	-0.00230353930965066
770	118.321060180664	-5.71913814544678	-5.33082246780396	0.0252937767654657	0.0249691028147936	-0.0331475995481014	0.00418994715437293
771	118.321060180664	-5.71913814544678	-5.72043180465698	-0.00490093370899558	0.0175015944987535	-0.0532774068415165	-0.00132951640989631
772	117.671714782715	-5.06978940963745	-5.98017120361328	-0.00879702530801296	0.00808603875339031	-0.0409397818148136	0.00321592413820326
773	115.723663330078	-5.39446353912354	-5.9152364730835	-0.00684897974133492	0.00970941036939621	-0.0123684434220195	0.00743668992072344
774	116.373016357422	-6.3684868812561	-5.6554970741272	0.0210730116814375	0.0022419011220336	0.0379560738801956	0.00646266713738441
775	116.373016357422	-5.71913814544678	-5.6554970741272	0.0158782228827477	-0.0162645354866982	0.047696303576231	0.00191722682211548
776	117.671714782715	-5.71913814544678	-5.9152364730835	-0.00522560812532902	-0.0152905117720366	0.0334106348454952	-3.08191010844894e-05
777	118.321060180664	-6.04381227493286	-5.9152364730835	0.00678734155371785	-0.0299008563160896	0.0379560738801956	0.00289124972186983
778	116.373016357422	-4.42044067382813	-6.30484533309937	-3.08191010844894e-05	-0.0299008563160896	0.045423585921526	0.0103587592020631
779	116.373016357422	-5.06978940963745	-5.85030126571655	0.0126314787194133	-0.0448358729481697	0.029189869761467	-0.00132951640989631
780	117.022361755371	-5.39446353912354	-6.17497587203979	-0.0139918150380254	-0.0539267547428608	0.045423585921526	0.00256657530553639
781	115.074317932129	-4.74511528015137	-6.30484533309937	0.00386527273803949	-0.0740565657615662	0.0597092546522617	-0.0026282137259841
782	115.723663330078	-5.39446353912354	-5.98017120361328	-0.00847235135734081	-0.0760046094655991	0.0421768426895142	-0.00230353930965066
783	115.723663330078	-5.71913814544678	-5.20095300674438	-0.00457625929266214	-0.0662643760442734	0.0220470335334539	0.0022419011220336
784	117.022361755371	-4.74511528015137	-5.85030126571655	-0.0123684434220195	-0.0497059896588326	0.0688001364469528	0.00191722682211548
785	117.022361755371	-5.06978940963745	-6.43471527099609	0.00418994715437293	-0.0133424662053585	0.182436138391495	0.00743668992072344
786	118.321060180664	-4.74511528015137	-5.98017120361328	-0.0026282137259841	0.00646266713738441	0.17269591987133	-0.000680167751852423
787	119.619758605957	-5.71913814544678	-5.6554970741272	-0.00457625929266214	0.0334106348454952	0.0434755384922028	0.000618529506027699
788	119.619758605957	-5.71913814544678	-5.85030126571655	-0.00100484199356288	0.0499690249562263	-0.0247060675173998	0.00548864435404539
789	118.321060180664	-5.06978940963745	-5.72043180465698	0.00483929552137852	0.0629559978842735	-0.127952501177788	0.00841071270406246
790	117.022361755371	-6.04381227493286	-5.46069240570068	0.00289124972186983	0.0632806718349457	-0.166913419961929	0.00321592413820326
791	118.321060180664	-5.39446353912354	-5.72043180465698	0.0285405199974775	0.0382807515561581	-0.197108134627342	0.00483929552137852
792	116.373016357422	-4.42044067382813	-5.85030126571655	0.0194496400654316	0.0285405199974775	-0.185095176100731	0.00126787810586393
793	117.022361755371	-5.06978940963745	-5.59056186676025	0.0022419011220336	0.0197743140161037	-0.127303153276443	0.00126787810586393
794	116.373016357422	-5.06978940963745	-5.6554970741272	0.0223717093467712	0.0106834331527352	-0.0766539573669434	0.00483929552137852
795	115.723663330078	-5.71913814544678	-5.72043180465698	0.0158782228827477	0.00906006153672934	-0.0363943427801132	0.00159255252219737
796	117.022361755371	-6.04381227493286	-5.59056186676025	-0.0100957229733467	-0.000680167751852423	-0.0383423902094364	0.00159255252219737
797	119.619758605957	-7.01783514022827	-5.26588773727417	-0.0026282137259841	-0.00360223650932312	0.00841071270406246	0.00386527273803949
798	115.723663330078	-5.39446353912354	-6.04510593414307	-0.00684897974133492	0.0022419011220336	0.131462275981903	0.00418994715437293
799	116.373016357422	-5.39446353912354	-5.85030126571655	0.0149041991680861	0.00678734155371785	0.226916521787643	-0.000355493422830477
800	118.321060180664	-5.71913814544678	-5.59056186676025	-0.00944637414067984	0.00613799272105098	0.170423194766045	-0.00295288790948689
801	115.723663330078	-4.74511528015137	-5.85030126571655	0.00711201597005129	0.00354059832170606	0.0921766832470894	-0.00132951640989631
802	117.022361755371	-5.71913814544678	-5.46069240570068	-0.00944637414067984	-0.00457625929266214	-0.021459324285388	-0.00522560812532902
803	117.022361755371	-5.71913814544678	-5.26588773727417	-0.0182125810533762	0.00483929552137852	-0.105225294828415	-0.00197886489331722
804	116.373016357422	-5.06978940963745	-6.11004114151001	-0.00749832857400179	0.0132808275520802	-0.151004374027252	0.00126787810586393
805	113.775619506836	-4.42044067382813	-6.49965000152588	-0.00717365415766835	0.00354059832170606	-0.139965444803238	0.000293855206109583
806	117.671714782715	-5.39446353912354	-6.43471527099609	0.00126787810586393	0.00516396993771195	-0.109121389687061	0.0022419011220336
807	117.671714782715	-5.06978940963745	-5.59056186676025	0.00191722682211548	0.00743668992072344	-0.0808747261762619	0.00126787810586393
808	118.970405578613	-5.71913814544678	-5.46069240570068	0.0175015944987535	0.00386527273803949	-0.0600955672562122	0.00321592413820326
809	117.671714782715	-5.71913814544678	-5.52562713623047	-0.00684897974133492	-0.00652430532500148	-0.00360223650932312	-0.00619963090866804
810	117.022361755371	-5.71913814544678	-5.46069240570068	0.00678734155371785	-0.0026282137259841	0.0317872650921345	-0.00814767740666866
811	117.022361755371	-5.71913814544678	-5.78536653518677	0.00386527273803949	-0.0113944197073579	0.0262678004801273	0.00289124972186983
812	116.373016357422	-4.42044067382813	-6.04510593414307	0.00678734155371785	-0.00879702530801296	0.0239950809627771	-0.00165419070981443
813	118.321060180664	-4.74511528015137	-6.04510593414307	0.00159255252219737	-0.0104203969240189	0.0272418223321438	0.000293855206109583
814	116.373016357422	-4.42044067382813	-5.9152364730835	0.012956153601408	-0.000680167751852423	0.0188002903014421	-0.00684897974133492
815	117.022361755371	-4.74511528015137	-5.78536653518677	-0.00522560812532902	-0.00100484199356288	0.0356833562254906	0.000943203864153475
816	118.970405578613	-5.39446353912354	-6.17497587203979	-0.00587495695799589	0.00256657530553639	0.0824364572763443	-0.00555028254166245
817	118.970405578613	-6.3684868812561	-5.00614833831787	-3.08191010844894e-05	-0.00717365415766835	0.0762676447629929	-0.00977104809135199
818	117.022361755371	-5.06978940963745	-5.85030126571655	-0.00619963090866804	-0.00392691092565656	0.0587352328002453	0.000293855206109583
819	116.373016357422	-5.71913814544678	-5.85030126571655	0.00613799272105098	-0.00619963090866804	0.0515923984348774	-0.00717365415766835
820	118.321060180664	-7.34250974655151	-6.04510593414307	0.0132808275520802	-0.00879702530801296	0.0463976077735424	-3.08191010844894e-05
821	116.373016357422	-6.04381227493286	-6.30484533309937	-0.00100484199356288	-0.0104203969240189	0.0321119390428066	-0.00522560812532902
822	117.022361755371	-6.04381227493286	-5.98017120361328	-0.00879702530801296	0.00126787810586393	0.00938473641872406	-0.00132951640989631
823	118.321060180664	-5.39446353912354	-5.46069240570068	-0.000680167751852423	0.00354059832170606	0.00581331877037883	0.00289124972186983
824	117.671714782715	-6.3684868812561	-5.46069240570068	-0.000680167751852423	0.012956153601408	-0.00132951640989631	-0.00360223650932312
825	117.022361755371	-4.74511528015137	-5.85030126571655	0.0197743140161037	0.0100340843200684	-0.00165419070981443	-0.00165419070981443
826	116.373016357422	-6.3684868812561	-5.6554970741272	-0.00165419070981443	0.00808603875339031	-0.00457625929266214	0.000618529506027699
827	116.373016357422	-6.3684868812561	-5.6554970741272	-0.0126931173726916	0.0100340843200684	-0.0354203209280968	-3.08191010844894e-05
828	113.126274108887	-5.39446353912354	-5.52562713623047	-0.0117190945893526	0.0132808275520802	-0.0591215454041958	-0.00782300252467394
829	117.671714782715	-5.71913814544678	-5.52562713623047	-0.000355493422830477	0.0207483377307653	-0.0766539573669434	0.00711201597005129
830	115.723663330078	-4.74511528015137	-5.52562713623047	-0.00652430532500148	0.0165275707840919	-0.112692810595036	0.0022419011220336
831	118.970405578613	-6.04381227493286	-5.3957576751709	0.0022419011220336	0.0210730116814375	-0.121783688664436	0.00159255252219737
832	118.321060180664	-4.74511528015137	-5.9152364730835	0.00256657530553639	0.00581331877037883	-0.0776279792189598	-0.00295288790948689
833	117.022361755371	-5.06978940963745	-6.04510593414307	0.00321592413820326	0.0113327819854021	-0.0415891297161579	0.00418994715437293
834	116.373016357422	-4.09576654434204	-5.98017120361328	0.0207483377307653	0.00808603875339031	0.0197743140161037	-0.00392691092565656
835	117.671714782715	-4.74511528015137	-6.04510593414307	0.00613799272105098	0.00776136433705688	0.112955838441849	0.00678734155371785
836	119.619758605957	-5.39446353912354	-5.6554970741272	-0.0195112787187099	-0.00782300252467394	0.1697738468647	-0.00490093370899558
837	118.970405578613	-6.04381227493286	-5.3957576751709	0.00906006153672934	-0.0117190945893526	0.098670169711113	-0.00814767740666866
838	117.022361755371	-4.74511528015137	-5.46069240570068	-0.00197886489331722	-0.00197886489331722	0.0363327041268349	-0.00197886489331722
839	117.671714782715	-5.06978940963745	-5.78536653518677	0.0178262684494257	-0.00165419070981443	-0.0208099745213985	-0.00100484199356288
840	118.970405578613	-6.04381227493286	-5.72043180465698	0.00808603875339031	-0.00490093370899558	-0.0487319678068161	-0.00392691092565656
841	117.022361755371	-5.71913814544678	-5.78536653518677	0.00418994715437293	-0.00749832857400179	-0.0474332682788372	-0.0110697457566857
842	117.022361755371	-7.01783514022827	-5.26588773727417	0.00321592413820326	0.000618529506027699	-0.0750305876135826	-0.00652430532500148
843	118.321060180664	-6.69316101074219	-5.46069240570068	0.00776136433705688	-0.00782300252467394	-0.0786020010709763	-3.08191010844894e-05
844	118.321060180664	-7.01783514022827	-5.72043180465698	0.00841071270406246	-0.00490093370899558	-0.0665890574455261	0.00743668992072344
845	118.970405578613	-6.69316101074219	-5.72043180465698	-0.00912170019000769	0.00776136433705688	-0.0659397020936012	0.00289124972186983
846	118.321060180664	-6.04381227493286	-5.46069240570068	-0.0165892094373703	-0.000355493422830477	-0.0279528107494116	0.00483929552137852
847	118.321060180664	-5.71913814544678	-5.59056186676025	0.0233457311987877	-0.00814767740666866	-0.0100957229733467	0.00321592413820326
848	114.424964904785	-4.74511528015137	-5.85030126571655	-0.000355493422830477	0.00126787810586393	-0.0136671401560307	0.00418994715437293
849	117.022361755371	-6.04381227493286	-5.59056186676025	-0.0110697457566857	0.00354059832170606	-0.00847235135734081	0.00711201597005129
850	114.424964904785	-4.42044067382813	-5.59056186676025	-0.00165419070981443	-0.0136671401560307	0.00646266713738441	0.00386527273803949
851	117.022361755371	-6.3684868812561	-5.78536653518677	0.0162028968334198	-0.0139918150380254	0.0116574559360743	-0.00327756232582033
852	117.671714782715	-6.04381227493286	-6.23991060256958	0.0136055024340749	-0.0191866029053926	-0.00522560812532902	-0.00165419070981443
853	117.022361755371	-5.39446353912354	-6.36978054046631	-0.00749832857400179	-0.00230353930965066	-0.00977104809135199	0.00354059832170606
854	117.022361755371	-5.39446353912354	-6.30484533309937	0.000618529506027699	-0.00132951640989631	0.0149041991680861	0.0022419011220336
855	117.671714782715	-5.71913814544678	-5.9152364730835	0.00256657530553639	0.00938473641872406	0.0269171483814716	0.000943203864153475
856	119.619758605957	-6.04381227493286	-5.72043180465698	-0.0120437685400248	0.00841071270406246	0.0408781431615353	0.00191722682211548
857	118.970405578613	-5.39446353912354	-5.52562713623047	-0.0139918150380254	0.00581331877037883	0.152890786528587	0.00289124972186983
858	118.970405578613	-5.06978940963745	-5.98017120361328	-0.00457625929266214	0.00743668992072344	0.290228009223938	-0.00230353930965066
859	118.321060180664	-5.06978940963745	-6.04510593414307	-0.00230353930965066	0.00483929552137852	0.236007407307625	0.00159255252219737
860	117.022361755371	-6.04381227493286	-5.59056186676025	0.0136055024340749	0.00776136433705688	0.0886052697896957	-0.00555028254166245
861	118.970405578613	-5.71913814544678	-5.9152364730835	0.0149041991680861	0.00289124972186983	-0.00912170019000769	-0.00230353930965066
862	117.022361755371	-5.71913814544678	-5.59056186676025	0.0191249661147594	0.00354059832170606	-0.121783688664436	0.000943203864153475
863	119.619758605957	-7.34250974655151	-5.3957576751709	0.00256657530553639	-0.00230353930965066	-0.172108203172684	-0.00619963090866804
864	117.671714782715	-7.6671838760376	-5.26588773727417	-0.00295288790948689	-0.00555028254166245	-0.178277015686035	0.00321592413820326
865	119.619758605957	-7.6671838760376	-5.6554970741272	0.00451462110504508	-0.0221086721867323	-0.136394038796425	0.000618529506027699
866	117.671714782715	-7.34250974655151	-5.72043180465698	-0.000680167751852423	-0.0191866029053926	-0.0818487480282784	0.00289124972186983
867	119.619758605957	-7.01783514022827	-5.6554970741272	-0.0156151866540313	-0.00782300252467394	-0.0487319678068161	-0.00684897974133492
868	117.022361755371	-4.42044067382813	-5.85030126571655	-0.00230353930965066	-0.0315242260694504	-0.0130177913233638	0.00906006153672934
869	118.321060180664	-6.3684868812561	-5.3957576751709	0.00159255252219737	0.012956153601408	0.00938473641872406	-0.00132951640989631
870	116.373016357422	-4.74511528015137	-5.52562713623047	-0.00814767740666866	0.00289124972186983	0.0243197549134493	-0.00619963090866804
871	117.671714782715	-6.04381227493286	-5.9152364730835	-0.0139918150380254	0.00776136433705688	0.00159255252219737	-0.00100484199356288
872	115.723663330078	-6.04381227493286	-6.17497587203979	0.00743668992072344	0.00548864435404539	-0.00652430532500148	-0.00327756232582033
873	115.723663330078	-5.39446353912354	-6.11004114151001	-0.0149658378213644	0.013930176384747	-0.0337969474494457	0.00808603875339031
874	117.022361755371	-5.71913814544678	-5.59056186676025	-0.00230353930965066	0.0239950809627771	-0.0678877532482147	0.00873538758605719
875	118.321060180664	-6.3684868812561	-5.52562713623047	0.00613799272105098	0.0113327819854021	-0.107822693884373	-0.00457625929266214
876	118.321060180664	-6.04381227493286	-5.46069240570068	0.0022419011220336	0.000943203864153475	-0.108796715736389	-0.000355493422830477
877	117.671714782715	-4.74511528015137	-5.46069240570068	-0.00132951640989631	0.00191722682211548	-0.063342310488224	-0.00230353930965066
878	117.671714782715	-5.06978940963745	-5.98017120361328	-0.0152905117720366	-0.00457625929266214	-0.0282774847000837	0.00646266713738441
879	118.321060180664	-5.71913814544678	-6.17497587203979	0.0168522447347641	-0.0026282137259841	0.00126787810586393	0.00126787810586393
880	117.022361755371	-5.71913814544678	-5.78536653518677	0.0103587592020631	-0.00132951640989631	0.0249691028147936	-0.000355493422830477
881	118.970405578613	-6.3684868812561	-6.04510593414307	0.000943203864153475	0.00159255252219737	0.0363327041268349	-0.00230353930965066
882	116.373016357422	-5.06978940963745	-6.04510593414307	0.000943203864153475	0.000943203864153475	0.0652287155389786	0.000293855206109583
883	118.321060180664	-6.04381227493286	-5.78536653518677	0.00418994715437293	-0.000355493422830477	0.0921766832470894	-0.00295288790948689
884	118.321060180664	-6.3684868812561	-5.46069240570068	-0.00197886489331722	0.00776136433705688	0.0983454957604408	0.000618529506027699
885	119.619758605957	-7.01783514022827	-5.72043180465698	-0.000680167751852423	0.000943203864153475	0.0798390582203865	0.00191722682211548
886	117.671714782715	-6.69316101074219	-5.6554970741272	0.00354059832170606	0.00159255252219737	0.0509430468082428	0.00256657530553639
887	118.321060180664	-7.6671838760376	-5.9152364730835	0.00159255252219737	-0.00425158534198999	0.00451462110504508	-0.00132951640989631
888	117.022361755371	-5.71913814544678	-5.85030126571655	-0.00717365415766835	0.000618529506027699	-0.0240567177534103	-3.08191010844894e-05
889	117.671714782715	-6.3684868812561	-5.3957576751709	0.00581331877037883	0.0162028968334198	-0.0292515084147453	-0.00490093370899558
890	116.373016357422	-5.06978940963745	-6.04510593414307	-0.000355493422830477	0.0136055024340749	-0.0299008563160896	-0.00100484199356288
891	117.671714782715	-5.71913814544678	-5.59056186676025	0.0136055024340749	0.0145795252174139	-0.00327756232582033	0.00321592413820326
892	118.321060180664	-6.04381227493286	-5.72043180465698	0.0022419011220336	0.00191722682211548	-0.00165419070981443	0.000293855206109583
893	116.373016357422	-5.39446353912354	-5.59056186676025	0.00289124972186983	0.00354059832170606	0.0314625911414623	0.00418994715437293
894	117.022361755371	-6.3684868812561	-5.52562713623047	-0.0191866029053926	-0.0026282137259841	0.0223717093467712	0.00126787810586393
895	115.723663330078	-5.71913814544678	-5.46069240570068	0.00613799272105098	-0.00425158534198999	0.0434755384922028	0.00386527273803949
896	115.723663330078	-5.71913814544678	-5.33082246780396	-0.0139918150380254	-0.0286021586507559	0.020423661917448	0.00256657530553639
897	115.723663330078	-4.42044067382813	-5.59056186676025	-0.000680167751852423	-0.0354203209280968	0.0223717093467712	-0.00295288790948689
898	118.321060180664	-5.71913814544678	-5.59056186676025	-0.00165419070981443	-0.0311995539814234	0.0483456552028656	-0.00100484199356288
899	118.970405578613	-6.04381227493286	-5.78536653518677	0.00873538758605719	-0.0247060675173998	0.052891094237566	0.00321592413820326
900	115.723663330078	-4.74511528015137	-5.9152364730835	0.020423661917448	-0.0182125810533762	0.0145795252174139	-0.00327756232582033
901	118.970405578613	-6.3684868812561	-5.78536653518677	-0.00749832857400179	-0.0211346503347158	-0.0117190945893526	0.000293855206109583
902	116.373016357422	-4.42044067382813	-5.9152364730835	-0.00457625929266214	-0.0172385573387146	-0.0451605506241322	-0.00392691092565656
903	117.022361755371	-5.71913814544678	-5.52562713623047	0.0142548503354192	-0.00522560812532902	-0.0503553375601768	-0.000355493422830477
904	118.970405578613	-5.71913814544678	-5.6554970741272	0.0188002903014421	0.00451462110504508	-0.0292515084147453	0.00289124972186983
905	118.321060180664	-6.3684868812561	-5.59056186676025	0.0165275707840919	0.00483929552137852	-0.00879702530801296	0.00191722682211548
906	117.671714782715	-5.39446353912354	-6.23991060256958	0.00256657530553639	0.012956153601408	-0.00782300252467394	0.000943203864153475
907	116.373016357422	-5.39446353912354	-6.11004114151001	0.0165275707840919	0.025618452578783	-0.0100957229733467	-0.000355493422830477
908	116.373016357422	-5.39446353912354	-6.17497587203979	-0.00749832857400179	0.020423661917448	-0.0182125810533762	-0.00555028254166245
909	117.022361755371	-6.3684868812561	-5.33082246780396	0.00126787810586393	0.0392547734081745	-0.00879702530801296	0.00516396993771195
910	117.022361755371	-5.71913814544678	-5.46069240570068	-0.0026282137259841	0.0399041213095188	0.0113327819854021	-0.00100484199356288
911	117.022361755371	-5.39446353912354	-5.6554970741272	-0.00717365415766835	0.0360080301761627	0.0726962238550186	0.0022419011220336
912	118.970405578613	-5.71913814544678	-5.72043180465698	-0.00327756232582033	0.0392547734081745	0.0873065739870071	-0.00100484199356288
913	117.671714782715	-5.06978940963745	-5.6554970741272	-0.00165419070981443	0.036657378077507	0.0489950031042099	0.00548864435404539
914	117.671714782715	-6.04381227493286	-5.52562713623047	-0.00360223650932312	0.0386054255068302	0.0210730116814375	0.00906006153672934
915	116.373016357422	-5.39446353912354	-5.52562713623047	-0.00230353930965066	0.0295145437121391	-0.00749832857400179	-0.00165419070981443
916	115.723663330078	-6.04381227493286	-5.20095300674438	-0.0026282137259841	0.0162028968334198	-0.0263294391334057	0.0022419011220336
917	114.424964904785	-4.74511528015137	-6.17497587203979	-0.00717365415766835	0.00678734155371785	-0.00425158534198999	0.00678734155371785
918	117.671714782715	-5.71913814544678	-5.6554970741272	0.00289124972186983	0.00191722682211548	-0.0162645354866982	-0.00392691092565656
919	118.970405578613	-5.71913814544678	-5.6554970741272	-0.00977104809135199	-0.00522560812532902	-0.0305502042174339	-0.00684897974133492
920	116.373016357422	-4.74511528015137	-5.85030126571655	0.000943203864153475	-0.00814767740666866	-0.0198359526693821	-0.00457625929266214
921	119.619758605957	-6.04381227493286	-5.6554970741272	0.00938473641872406	-0.0182125810533762	-0.0419138073921204	-0.000680167751852423
922	116.373016357422	-4.09576654434204	-5.85030126571655	0.000293855206109583	-0.0292515084147453	-0.0273034609854221	0.000943203864153475
923	116.373016357422	-4.42044067382813	-5.6554970741272	-0.00555028254166245	-0.03444629535079	-0.0561994761228561	-0.00684897974133492
924	117.022361755371	-5.71913814544678	-5.9152364730835	0.00581331877037883	-0.023407369852066	-0.063342310488224	0.00289124972186983
925	117.671714782715	-6.04381227493286	-5.9152364730835	0.00970941036939621	-0.0243813935667276	-0.0445111989974976	-0.00295288790948689
926	116.373016357422	-5.39446353912354	-5.72043180465698	0.0103587592020631	-0.0250307414680719	-0.0347709693014622	-0.00392691092565656
927	116.373016357422	-4.42044067382813	-5.9152364730835	0.0126314787194133	-0.0169138833880424	-0.0435371771454811	0.00354059832170606
928	117.671714782715	-5.06978940963745	-5.78536653518677	-0.0139918150380254	0.00386527273803949	-0.0766539573669434	-0.00197886489331722
929	115.723663330078	-4.42044067382813	-5.52562713623047	0.0022419011220336	0.00743668992072344	-0.0487319678068161	0.00548864435404539
930	118.970405578613	-5.71913814544678	-5.59056186676025	0.0136055024340749	0.00548864435404539	-0.0302255302667618	-0.00457625929266214
931	116.373016357422	-5.39446353912354	-5.72043180465698	-0.00847235135734081	-0.00522560812532902	0.040228795260191	-3.08191010844894e-05
932	117.671714782715	-7.01783514022827	-5.3957576751709	-0.00425158534198999	-0.00684897974133492	0.178864732384682	-0.00132951640989631
933	118.970405578613	-6.69316101074219	-5.59056186676025	0.011982130818069	-0.0110697457566857	0.226916521787643	0.000943203864153475
934	118.321060180664	-5.71913814544678	-5.52562713623047	-0.00425158534198999	-0.00197886489331722	0.16522841155529	0.00321592413820326
935	118.321060180664	-6.3684868812561	-5.52562713623047	-0.0100957229733467	0.00743668992072344	0.216851621866226	-0.00360223650932312
936	115.723663330078	-5.71913814544678	-5.26588773727417	0.000293855206109583	-0.000355493422830477	0.216851621866226	0.00256657530553639
937	117.022361755371	-5.06978940963745	-5.85030126571655	-0.00684897974133492	0.00483929552137852	0.0584105588495731	0.00159255252219737
938	115.723663330078	-5.71913814544678	-5.72043180465698	-0.0162645354866982	0.0100340843200684	-0.0613942667841911	0.0126314787194133
939	115.723663330078	-5.71913814544678	-5.59056186676025	0.0126314787194133	0.0145795252174139	-0.171134188771248	-0.00165419070981443
940	113.775619506836	-4.74511528015137	-5.78536653518677	0.00386527273803949	0.00191722682211548	-0.231523618102074	-0.00360223650932312
941	117.022361755371	-5.71913814544678	-5.3957576751709	0.00743668992072344	0.00808603875339031	-0.240614488720894	-0.00360223650932312
942	117.022361755371	-5.06978940963745	-5.6554970741272	-0.0169138833880424	0.0200989879667759	-0.236069053411484	-0.0026282137259841
943	117.022361755371	-4.74511528015137	-5.52562713623047	0.0126314787194133	0.0314625911414623	-0.178926363587379	-0.00490093370899558
944	118.321060180664	-5.39446353912354	-6.30484533309937	0.0100340843200684	0.0428261905908585	-0.0925630033016205	0.00646266713738441
945	117.022361755371	-5.39446353912354	-5.9152364730835	0.00386527273803949	0.0379560738801956	-0.0402904339134693	-0.00652430532500148
946	117.671714782715	-5.06978940963745	-5.85030126571655	0.00613799272105098	0.0197743140161037	-0.0120437685400248	0.0022419011220336
947	117.022361755371	-4.42044067382813	-6.04510593414307	0.0142548503354192	0.0100340843200684	0.0168522447347641	-0.00457625929266214
948	117.671714782715	-5.06978940963745	-6.30484533309937	0.0113327819854021	0.00354059832170606	0.00159255252219737	0.00483929552137852
949	117.671714782715	-4.42044067382813	-6.04510593414307	-0.0110697457566857	-3.08191010844894e-05	0.013930176384747	0.00159255252219737
950	118.321060180664	-6.3684868812561	-5.6554970741272	0.00418994715437293	-0.00912170019000769	0.0269171483814716	0.00191722682211548
951	117.022361755371	-5.71913814544678	-5.78536653518677	-0.00749832857400179	-0.0237320438027382	0.0369820520281792	0.00289124972186983
952	117.022361755371	-6.04381227493286	-6.17497587203979	-0.000680167751852423	-0.02697878703475	0.0314625911414623	-3.08191010844894e-05
953	118.970405578613	-7.01783514022827	-5.52562713623047	-0.00392691092565656	-0.0331475995481014	0.025618452578783	0.00581331877037883
954	118.321060180664	-7.6671838760376	-6.04510593414307	0.000618529506027699	-0.028926832601428	0.0145795252174139	0.00483929552137852
955	118.970405578613	-7.6671838760376	-5.3957576751709	0.0113327819854021	-0.0279528107494116	0.0022419011220336	0.00548864435404539
956	116.373016357422	-5.06978940963745	-5.59056186676025	-0.0107450718060136	-0.0276281367987394	-0.0143164889886975	-0.00132951640989631
957	117.022361755371	-4.74511528015137	-5.85030126571655	0.00386527273803949	-0.00132951640989631	-0.0130177913233638	-3.08191010844894e-05
958	118.321060180664	-5.71913814544678	-6.23991060256958	-0.00392691092565656	-0.00684897974133492	0.000618529506027699	-0.0130177913233638
959	117.022361755371	-6.04381227493286	-5.52562713623047	0.00548864435404539	0.0022419011220336	0.0230210572481155	-0.00457625929266214
960	115.723663330078	-5.39446353912354	-5.85030126571655	0.0100340843200684	0.00548864435404539	0.0574365332722664	0.00256657530553639
961	116.373016357422	-6.3684868812561	-5.59056186676025	0.00289124972186983	-0.00295288790948689	0.0548391379415989	-0.0026282137259841
962	116.373016357422	-5.71913814544678	-5.46069240570068	0.00678734155371785	-0.00684897974133492	0.0577612072229385	0.0142548503354192
963	113.775619506836	-5.06978940963745	-5.78536653518677	-0.0227580219507217	-0.0156151866540313	0.0441248863935471	0.00191722682211548
964	116.373016357422	-5.06978940963745	-5.85030126571655	-0.00555028254166245	-0.0100957229733467	0.049319677054882	0.00354059832170606
965	117.022361755371	-4.42044067382813	-5.85030126571655	0.00711201597005129	-0.0149658378213644	0.0700988322496414	-0.00587495695799589
966	116.373016357422	-5.39446353912354	-5.72043180465698	-0.00555028254166245	-0.0182125810533762	0.0915273353457451	-0.00327756232582033
967	116.373016357422	-5.39446353912354	-5.78536653518677	-0.0188619289547205	-0.0107450718060136	0.0619819760322571	-0.00684897974133492
968	117.022361755371	-5.71913814544678	-5.52562713623047	0.00354059832170606	-0.00457625929266214	-0.00522560812532902	-3.08191010844894e-05
969	118.321060180664	-6.04381227493286	-5.78536653518677	-0.000680167751852423	0.0103587592020631	-0.0464592464268208	0.00808603875339031
970	118.321060180664	-6.69316101074219	-6.11004114151001	0.00581331877037883	0.0136055024340749	-0.0724331885576248	0.00126787810586393
971	117.022361755371	-5.39446353912354	-6.11004114151001	-0.00392691092565656	0.00938473641872406	-0.0948357209563255	0.000618529506027699
972	118.321060180664	-6.04381227493286	-5.59056186676025	-0.0126931173726916	0.0126314787194133	-0.106523998081684	-0.000355493422830477
973	118.970405578613	-6.69316101074219	-5.52562713623047	0.00483929552137852	0.00906006153672934	-0.0977577865123749	-0.00327756232582033
974	118.321060180664	-6.04381227493286	-5.46069240570068	-3.08191010844894e-05	0.0181509424000978	-0.073731891810894	0.00321592413820326
975	118.321060180664	-7.01783514022827	-5.13601779937744	0.000943203864153475	0.0246444288641214	-0.039641086012125	0.00321592413820326
976	117.671714782715	-7.34250974655151	-5.3957576751709	0.00321592413820326	0.0100340843200684	-0.0250307414680719	-0.00360223650932312
977	117.671714782715	-6.3684868812561	-5.78536653518677	0.00581331877037883	-0.00782300252467394	-0.00814767740666866	0.00321592413820326
978	118.970405578613	-7.6671838760376	-5.6554970741272	0.00418994715437293	-0.00652430532500148	0.0191249661147594	-0.00457625929266214
979	118.321060180664	-7.01783514022827	-5.52562713623047	0.012956153601408	-0.000355493422830477	0.0210730116814375	-0.00555028254166245
980	118.321060180664	-5.71913814544678	-5.72043180465698	0.0145795252174139	-0.00749832857400179	0.0106834331527352	-0.00295288790948689
981	117.671714782715	-6.04381227493286	-5.46069240570068	0.000943203864153475	-0.00490093370899558	0.0230210572481155	-0.00100484199356288
982	118.321060180664	-6.3684868812561	-5.52562713623047	0.00483929552137852	-0.00425158534198999	0.0788650363683701	0.00191722682211548
983	115.074317932129	-5.06978940963745	-5.85030126571655	-0.0120437685400248	0.00289124972186983	0.152241438627243	0.00191722682211548
984	114.424964904785	-5.39446353912354	-6.36978054046631	0.011982130818069	0.00256657530553639	0.16230633854866	0.00776136433705688
985	114.424964904785	-5.39446353912354	-5.85030126571655	-0.00327756232582033	0.00418994715437293	0.118475303053856	-0.000680167751852423
986	115.074317932129	-5.71913814544678	-5.78536653518677	0.00418994715437293	0.00289124972186983	0.0571118593215942	0.000943203864153475
987	116.373016357422	-5.39446353912354	-5.85030126571655	-0.000355493422830477	-0.00327756232582033	-0.00749832857400179	0.00289124972186983
988	118.321060180664	-6.3684868812561	-5.52562713623047	-0.0156151866540313	-0.00295288790948689	-0.0620436146855354	0.00386527273803949
989	118.321060180664	-5.39446353912354	-5.98017120361328	-0.000355493422830477	0.00191722682211548	-0.102627903223038	0.00256657530553639
990	118.970405578613	-5.71913814544678	-6.17497587203979	-0.00392691092565656	-0.0100957229733467	-0.104900620877743	0.0022419011220336
991	117.022361755371	-5.39446353912354	-5.98017120361328	-0.0156151866540313	-0.0188619289547205	-0.0915889739990234	-0.00197886489331722
992	117.022361755371	-5.06978940963745	-5.9152364730835	-0.0162645354866982	-0.03444629535079	-0.0623682886362076	-0.00652430532500148
993	118.321060180664	-6.3684868812561	-5.6554970741272	0.00483929552137852	-0.038017712533474	-0.03444629535079	0.000618529506027699
994	118.321060180664	-6.69316101074219	-5.72043180465698	-0.0120437685400248	-0.043212503194809	-0.0175632312893867	-0.0026282137259841
995	117.671714782715	-6.69316101074219	-5.33082246780396	0.0123068047687411	-0.03444629535079	-0.0253554154187441	0.00613799272105098
996	118.321060180664	-5.71913814544678	-5.85030126571655	-0.00684897974133492	-0.0370436906814575	-0.017887907102704	-0.00814767740666866
997	117.022361755371	-5.71913814544678	-6.11004114151001	-0.00717365415766835	-0.0204853005707264	-0.00360223650932312	0.000293855206109583
998	119.619758605957	-7.01783514022827	-5.59056186676025	0.00646266713738441	0.00354059832170606	-0.0026282137259841	0.00191722682211548
999	117.671714782715	-6.3684868812561	-5.52562713623047	-0.0110697457566857	0.0213976856321096	0.0123068047687411	0.000618529506027699
1000	117.671714782715	-6.3684868812561	-5.72043180465698	0.00808603875339031	0.0399041213095188	0.0022419011220336	-0.00165419070981443
1001	118.321060180664	-7.34250974655151	-5.13601779937744	0.012956153601408	0.0561378374695778	-0.00652430532500148	-0.00847235135734081
1002	118.970405578613	-7.99185848236084	-5.07108306884766	-0.0104203969240189	0.0525664202868938	-0.00652430532500148	0.00386527273803949
1003	117.671714782715	-6.69316101074219	-5.6554970741272	0.012956153601408	0.0457482598721981	0.00548864435404539	-0.0026282137259841
1004	117.022361755371	-5.71913814544678	-5.9152364730835	0.00516396993771195	0.0496443510055542	-0.00100484199356288	-3.08191010844894e-05
1005	118.321060180664	-6.04381227493286	-5.78536653518677	0.00126787810586393	0.0343846566975117	0.00386527273803949	0.00289124972186983
1006	117.022361755371	-5.06978940963745	-5.78536653518677	-0.00684897974133492	-0.00360223650932312	0.0574365332722664	0.00711201597005129
1007	117.671714782715	-5.39446353912354	-5.72043180465698	-0.0195112787187099	-0.00717365415766835	0.118150629103184	0.000293855206109583
1008	115.723663330078	-5.71913814544678	-5.33082246780396	-0.00619963090866804	0.00451462110504508	0.0976961478590965	-0.000355493422830477
1009	114.424964904785	-5.71913814544678	-5.6554970741272	-0.00425158534198999	0.0145795252174139	0.0434755384922028	0.0022419011220336
1010	116.373016357422	-6.04381227493286	-5.6554970741272	-0.00425158534198999	0.0142548503354192	0.0373067259788513	0.00126787810586393
1011	115.723663330078	-5.39446353912354	-5.78536653518677	-0.00944637414067984	0.013930176384747	-0.0253554154187441	0.00126787810586393
1012	117.022361755371	-5.39446353912354	-5.78536653518677	0.00191722682211548	0.0259431265294552	-0.0610695891082287	-0.00555028254166245
1013	117.671714782715	-5.06978940963745	-5.59056186676025	-0.000355493422830477	0.0314625911414623	-0.0678877532482147	0.00354059832170606
1014	117.671714782715	-5.71913814544678	-5.52562713623047	0.00191722682211548	0.0265924744307995	-0.0587968714535236	0.00841071270406246
1015	117.671714782715	-5.39446353912354	-5.52562713623047	0.00126787810586393	0.0321119390428066	-0.0880175605416298	0.00841071270406246
1016	117.671714782715	-5.39446353912354	-6.04510593414307	0.000618529506027699	0.0288651939481497	-0.12080966681242	0.00841071270406246
1017	118.321060180664	-5.71913814544678	-6.11004114151001	0.0236704051494598	0.0304885655641556	-0.135744690895081	0.000943203864153475
1018	118.970405578613	-6.3684868812561	-5.78536653518677	-0.000355493422830477	0.0165275707840919	-0.0961344167590141	0.00581331877037883
1019	117.671714782715	-6.04381227493286	-5.6554970741272	0.0149041991680861	0.00548864435404539	-0.0399657599627972	-0.00522560812532902
1020	117.671714782715	-5.39446353912354	-5.6554970741272	0.0106834331527352	-0.00132951640989631	0.00646266713738441	0.00191722682211548
1021	117.022361755371	-6.3684868812561	-5.85030126571655	-0.00327756232582033	-0.0107450718060136	0.0233457311987877	-0.0104203969240189
1022	117.022361755371	-6.3684868812561	-5.3957576751709	-0.0026282137259841	-0.00717365415766835	0.0389300994575024	-0.00425158534198999
1023	118.321060180664	-5.71913814544678	-6.04510593414307	0.0116574559360743	-0.0126931173726916	0.0996441915631294	-0.00230353930965066
1024	116.373016357422	-5.39446353912354	-6.43471527099609	0.00678734155371785	-0.0146411629393697	0.140228480100632	-0.00230353930965066
1025	117.671714782715	-6.69316101074219	-5.72043180465698	0.0100340843200684	-0.0334722734987736	0.128540202975273	0.00483929552137852
1026	116.373016357422	-6.3684868812561	-6.23991060256958	0.00289124972186983	-0.0393164120614529	0.117825955152512	-0.00717365415766835
1027	117.671714782715	-5.71913814544678	-5.59056186676025	-0.00132951640989631	-0.0412644557654858	0.0739949271082878	-0.00165419070981443
1028	117.671714782715	-6.04381227493286	-5.26588773727417	-0.0169138833880424	-0.0201606266200542	0.0158782228827477	0.00321592413820326
1029	116.373016357422	-5.39446353912354	-5.78536653518677	0.00516396993771195	-0.0110697457566857	-0.0337969474494457	-0.0026282137259841
1030	119.619758605957	-6.04381227493286	-5.6554970741272	-0.00327756232582033	0.00256657530553639	-0.0532774068415165	-0.00555028254166245
1031	116.373016357422	-5.06978940963745	-5.9152364730835	0.00386527273803949	-0.00327756232582033	-0.0867188647389412	-0.00360223650932312
1032	115.723663330078	-4.42044067382813	-5.72043180465698	-0.0143164889886975	0.00289124972186983	-0.104900620877743	0.000943203864153475
1033	115.074317932129	-4.74511528015137	-5.46069240570068	-0.0110697457566857	0.0188002903014421	-0.101978555321693	0.0100340843200684
1034	115.074317932129	-5.06978940963745	-5.33082246780396	-0.00555028254166245	0.0181509424000978	-0.0886669084429741	-0.00587495695799589
1035	115.074317932129	-4.42044067382813	-5.46069240570068	-0.0221086721867323	0.0132808275520802	-0.0415891297161579	0.00321592413820326
1036	115.723663330078	-4.42044067382813	-5.78536653518677	0.00483929552137852	-0.000355493422830477	-0.0324982516467571	-0.00327756232582033
1037	118.321060180664	-5.06978940963745	-5.9152364730835	-0.00912170019000769	-0.0149658378213644	-0.00879702530801296	0.00126787810586393
1038	118.321060180664	-6.3684868812561	-5.46069240570068	0.00808603875339031	-0.00522560812532902	0.0239950809627771	0.00451462110504508
1039	118.321060180664	-5.71913814544678	-5.59056186676025	0.0106834331527352	-0.00295288790948689	0.036657378077507	0.00256657530553639
1040	117.671714782715	-5.06978940963745	-5.78536653518677	0.0113327819854021	0.00386527273803949	0.0548391379415989	0.000293855206109583
1041	117.671714782715	-5.71913814544678	-5.9152364730835	0.0100340843200684	-0.0136671401560307	0.0207483377307653	0.000293855206109583
1042	118.321060180664	-5.71913814544678	-5.85030126571655	-0.00684897974133492	-0.0247060675173998	0.00678734155371785	-0.00425158534198999
1043	117.671714782715	-4.42044067382813	-6.04510593414307	0.000943203864153475	-0.0263294391334057	-0.00230353930965066	0.00191722682211548
1044	115.723663330078	-4.42044067382813	-6.04510593414307	-0.00652430532500148	-0.0175632312893867	0.00386527273803949	0.00354059832170606
1045	117.022361755371	-5.06978940963745	-5.78536653518677	0.0142548503354192	-0.0104203969240189	-0.00912170019000769	-0.00230353930965066
1046	116.373016357422	-4.42044067382813	-5.59056186676025	0.00678734155371785	-0.0110697457566857	-0.0113944197073579	-0.00522560812532902
1047	117.022361755371	-5.39446353912354	-5.3957576751709	-0.0123684434220195	0.00159255252219737	-0.0347709693014622	0.00126787810586393
1048	118.970405578613	-6.04381227493286	-5.3957576751709	-0.0123684434220195	0.0132808275520802	-0.0198359526693821	-0.00327756232582033
1049	116.373016357422	-5.71913814544678	-5.98017120361328	0.00970941036939621	0.0282158460468054	-0.0292515084147453	-0.00197886489331722
1050	119.619758605957	-7.34250974655151	-5.6554970741272	0.00581331877037883	0.0308132413774729	-0.0354203209280968	0.00289124972186983
1051	115.723663330078	-5.71913814544678	-5.85030126571655	0.0278911720961332	0.0230210572481155	-0.0282774847000837	-0.00132951640989631
1052	118.321060180664	-6.04381227493286	-5.78536653518677	-0.00814767740666866	0.0126314787194133	-0.0230826959013939	-0.00165419070981443
1053	116.373016357422	-5.39446353912354	-5.98017120361328	-0.00425158534198999	0.00873538758605719	-0.00555028254166245	-0.00912170019000769
1054	117.671714782715	-6.3684868812561	-5.20095300674438	0.0162028968334198	0.00321592413820326	-0.00457625929266214	-0.00165419070981443
1055	116.373016357422	-5.06978940963745	-5.6554970741272	0.00126787810586393	0.0126314787194133	0.000943203864153475	-0.00717365415766835
1056	115.723663330078	-4.42044067382813	-5.72043180465698	0.00483929552137852	0.00483929552137852	0.000293855206109583	0.00159255252219737
1057	115.723663330078	-4.74511528015137	-6.36978054046631	-0.0162645354866982	-0.00165419070981443	-0.00360223650932312	0.000943203864153475
1058	113.775619506836	-5.71913814544678	-5.98017120361328	0.00354059832170606	0.00191722682211548	0.0152288740500808	0.00483929552137852
1059	115.074317932129	-4.74511528015137	-5.98017120361328	-0.00814767740666866	-0.00587495695799589	0.0285405199974775	-0.00100484199356288
1060	117.022361755371	-4.42044067382813	-6.04510593414307	-0.0110697457566857	-3.08191010844894e-05	0.0330859608948231	-0.00132951640989631
1061	116.373016357422	-5.06978940963745	-5.98017120361328	0.00256657530553639	-0.00619963090866804	0.0220470335334539	-0.0104203969240189
1062	118.321060180664	-5.71913814544678	-5.72043180465698	0.00970941036939621	-0.00652430532500148	0.0265924744307995	0.000293855206109583
1063	117.022361755371	-4.42044067382813	-5.9152364730835	-0.0152905117720366	-0.0169138833880424	0.0278911720961332	-0.00392691092565656
1064	116.373016357422	-4.42044067382813	-5.9152364730835	0.0132808275520802	-0.00684897974133492	0.0538651160895824	-0.00327756232582033
1065	117.022361755371	-5.06978940963745	-5.9152364730835	0.000943203864153475	0.00354059832170606	0.0623066499829292	0.00451462110504508
1066	117.022361755371	-4.42044067382813	-6.04510593414307	0.00289124972186983	-0.00619963090866804	0.0337353087961674	0.0022419011220336
1067	117.022361755371	-5.06978940963745	-5.6554970741272	-0.00522560812532902	-0.00425158534198999	0.0178262684494257	-0.00360223650932312
1068	118.321060180664	-6.3684868812561	-5.72043180465698	0.0106834331527352	-0.00490093370899558	-0.00197886489331722	-3.08191010844894e-05
1069	117.671714782715	-4.09576654434204	-5.9152364730835	-0.00360223650932312	0.00126787810586393	-0.0230826959013939	0.000293855206109583
1070	118.321060180664	-5.71913814544678	-5.33082246780396	-0.00132951640989631	-0.00555028254166245	-0.0217839982360601	0.00581331877037883
1071	117.022361755371	-4.74511528015137	-5.52562713623047	0.0106834331527352	-0.00619963090866804	0.0210730116814375	-0.00360223650932312
1072	117.022361755371	-5.71913814544678	-5.20095300674438	-0.0104203969240189	-0.00490093370899558	0.0210730116814375	0.00678734155371785
1073	116.373016357422	-5.39446353912354	-5.59056186676025	0.00548864435404539	-0.00457625929266214	0.0278911720961332	-0.000680167751852423
1074	116.373016357422	-6.04381227493286	-5.6554970741272	0.0022419011220336	0.00289124972186983	0.0415274947881699	0.00289124972186983
1075	117.022361755371	-5.71913814544678	-5.85030126571655	0.000943203864153475	0.00483929552137852	0.0239950809627771	-0.00522560812532902
1076	115.723663330078	-5.06978940963745	-5.85030126571655	0.000943203864153475	0.000618529506027699	0.000618529506027699	-0.000680167751852423
1077	119.619758605957	-5.71913814544678	-5.59056186676025	0.00743668992072344	-0.00165419070981443	-0.0334722734987736	0.00126787810586393
1078	116.373016357422	-5.06978940963745	-5.59056186676025	0.000293855206109583	0.00743668992072344	-0.0266541130840778	0.00581331877037883
1079	117.022361755371	-4.74511528015137	-5.59056186676025	0.0175015944987535	0.0126314787194133	0.0100340843200684	0.00126787810586393
1080	117.022361755371	-5.71913814544678	-5.46069240570068	0.01100810803473	0.0168522447347641	0.025618452578783	-0.00555028254166245
1081	115.074317932129	-5.39446353912354	-5.72043180465698	-0.00360223650932312	0.00743668992072344	0.060358602553606	0.000943203864153475
1082	116.373016357422	-6.04381227493286	-5.6554970741272	-0.00327756232582033	0.00808603875339031	0.109384424984455	-0.00490093370899558
1083	114.424964904785	-4.74511528015137	-5.78536653518677	-0.0182125810533762	0.013930176384747	0.10418963432312	0.000618529506027699
1084	116.373016357422	-4.74511528015137	-6.17497587203979	-0.00425158534198999	0.00743668992072344	0.0207483377307653	0.011982130818069
1085	116.373016357422	-4.74511528015137	-6.11004114151001	0.0126314787194133	0.0165275707840919	-0.0295761823654175	-3.08191010844894e-05
1086	117.022361755371	-4.74511528015137	-6.11004114151001	-0.00555028254166245	0.0022419011220336	-0.0734072178602219	-0.00230353930965066
1087	118.321060180664	-4.74511528015137	-5.6554970741272	0.00581331877037883	-0.00619963090866804	-0.0867188647389412	-0.00457625929266214
1088	118.970405578613	-5.71913814544678	-6.11004114151001	0.00321592413820326	-0.00295288790948689	-0.0941863730549812	-0.000680167751852423
1089	117.671714782715	-5.06978940963745	-6.11004114151001	-0.00197886489331722	0.00613799272105098	-0.0740565657615662	0.000293855206109583
1090	118.321060180664	-5.71913814544678	-5.72043180465698	-0.00522560812532902	0.00321592413820326	-0.0571734979748726	0.00191722682211548
1091	118.321060180664	-6.04381227493286	-6.04510593414307	0.00483929552137852	-0.0113944197073579	-0.0337969474494457	-0.000680167751852423
1092	116.373016357422	-4.74511528015137	-6.56458520889282	-0.0104203969240189	-0.00295288790948689	-0.0536020807921886	-0.00230353930965066
1093	117.022361755371	-5.06978940963745	-6.17497587203979	0.00354059832170606	-0.00165419070981443	-0.0386670641601086	0.0116574559360743
1094	117.671714782715	-5.39446353912354	-6.30484533309937	0.000618529506027699	-0.0113944197073579	-0.0211346503347158	-3.08191010844894e-05
1095	117.671714782715	-5.06978940963745	-5.85030126571655	0.00256657530553639	-0.0136671401560307	-0.00457625929266214	-0.00490093370899558
1096	115.723663330078	-4.42044067382813	-5.9152364730835	0.00776136433705688	0.00516396993771195	-0.00457625929266214	0.00191722682211548
1097	118.970405578613	-6.3684868812561	-5.59056186676025	0.0145795252174139	-0.0461345724761486	-0.021459324285388	0.000943203864153475
1098	116.373016357422	-5.71913814544678	-5.46069240570068	0.000618529506027699	-0.00587495695799589	-0.00652430532500148	0.000293855206109583
1099	117.671714782715	-6.69316101074219	-5.52562713623047	0.0145795252174139	-0.0110697457566857	0.00841071270406246	-0.00782300252467394
1100	119.619758605957	-7.6671838760376	-5.33082246780396	0.00646266713738441	-0.00847235135734081	0.0126314787194133	-0.000355493422830477
1101	117.022361755371	-6.04381227493286	-5.9152364730835	0.0152288740500808	-0.00684897974133492	0.0123068047687411	-0.00782300252467394
1102	118.970405578613	-6.3684868812561	-5.78536653518677	-0.0026282137259841	0.000618529506027699	0.0210730116814375	0.00418994715437293
1103	118.321060180664	-4.74511528015137	-5.85030126571655	0.00873538758605719	0.00451462110504508	0.00321592413820326	0.00289124972186983
1104	117.671714782715	-5.39446353912354	-5.52562713623047	0.000943203864153475	0.0116574559360743	-0.00619963090866804	0.00581331877037883
1105	116.373016357422	-4.42044067382813	-5.59056186676025	-0.0152905117720366	0.0132808275520802	0.00613799272105098	-0.00295288790948689
1106	114.424964904785	-4.74511528015137	-5.20095300674438	-0.0263294391334057	0.0022419011220336	-0.00100484199356288	0.00256657530553639
1107	115.723663330078	-6.04381227493286	-5.6554970741272	-0.00295288790948689	0.00418994715437293	-0.0250307414680719	-0.00522560812532902
1108	115.074317932129	-6.04381227493286	-5.52562713623047	-0.017887907102704	0.0123068047687411	-0.0279528107494116	0.00386527273803949
1109	115.723663330078	-6.69316101074219	-5.85030126571655	-0.00425158534198999	0.0149041991680861	-0.0208099745213985	0.00386527273803949
1110	117.022361755371	-6.69316101074219	-5.52562713623047	-0.00392691092565656	0.00873538758605719	-3.08191010844894e-05	0.00483929552137852
1111	118.970405578613	-6.04381227493286	-5.72043180465698	-0.00490093370899558	-0.0149658378213644	0.040228795260191	-0.0026282137259841
1112	116.373016357422	-4.74511528015137	-5.72043180465698	0.0188002903014421	-0.0146411629393697	0.0908779874444008	0.00289124972186983
1113	117.671714782715	-5.71913814544678	-6.11004114151001	-0.00522560812532902	0.00321592413820326	0.163280352950096	0.00711201597005129
1114	117.022361755371	-4.42044067382813	-5.98017120361328	-0.000355493422830477	0.0194496400654316	0.0999688655138016	0.00289124972186983
1115	117.022361755371	-5.39446353912354	-6.23991060256958	0.00191722682211548	0.0200989879667759	-0.00847235135734081	-0.00197886489331722
1116	117.671714782715	-5.39446353912354	-6.11004114151001	0.00906006153672934	0.0226963832974434	-0.0639916583895683	-0.00652430532500148
1117	118.321060180664	-6.69316101074219	-5.6554970741272	0.00808603875339031	0.0126314787194133	-0.119835644960403	0.00321592413820326
1118	117.671714782715	-5.39446353912354	-5.72043180465698	-0.0211346503347158	0.0123068047687411	-0.130874574184418	0.00386527273803949
1119	116.373016357422	-5.39446353912354	-5.6554970741272	0.000618529506027699	0.0132808275520802	-0.116588898003101	0.000293855206109583
1120	118.970405578613	-6.3684868812561	-5.85030126571655	0.0142548503354192	0.00613799272105098	-0.0935370251536369	-0.00100484199356288
1121	117.022361755371	-5.06978940963745	-6.30484533309937	-0.00944637414067984	-0.00425158534198999	-0.039641086012125	0.00289124972186983
1122	120.269104003906	-7.6671838760376	-5.6554970741272	-0.00749832857400179	-0.0302255302667618	0.0126314787194133	-3.08191010844894e-05
1123	118.321060180664	-6.69316101074219	-5.9152364730835	0.0126314787194133	-0.0195112787187099	0.0314625911414623	-3.08191010844894e-05
1124	117.022361755371	-6.3684868812561	-5.72043180465698	0.0262678004801273	0.011982130818069	0.0210730116814375	0.000618529506027699
1125	116.373016357422	-6.04381227493286	-5.72043180465698	0.00256657530553639	0.012956153601408	0.00418994715437293	-0.00327756232582033
1126	116.373016357422	-6.04381227493286	-5.3957576751709	-0.00230353930965066	-0.00132951640989631	-3.08191010844894e-05	-0.00230353930965066
1127	118.970405578613	-6.69316101074219	-6.04510593414307	-0.00425158534198999	-0.0100957229733467	0.0207483377307653	-0.00132951640989631
1128	118.321060180664	-6.3684868812561	-5.59056186676025	-0.00197886489331722	-0.00100484199356288	0.066202737390995	0.00126787810586393
1129	118.970405578613	-6.04381227493286	-5.3957576751709	0.00711201597005129	0.00483929552137852	0.0665274113416672	0.00516396993771195
1130	115.074317932129	-5.71913814544678	-5.59056186676025	-0.00360223650932312	0.0103587592020631	0.0739949271082878	0.000943203864153475
1131	117.671714782715	-6.69316101074219	-5.46069240570068	-0.00977104809135199	-0.00295288790948689	0.07431960105896	0.000943203864153475
1132	115.074317932129	-5.06978940963745	-5.59056186676025	-0.0133424662053585	0.000943203864153475	0.0512677207589149	-0.00912170019000769
1133	114.424964904785	-5.39446353912354	-5.3957576751709	0.00646266713738441	0.00581331877037883	0.0330859608948231	0.0100340843200684
1134	116.373016357422	-5.06978940963745	-5.9152364730835	-0.0156151866540313	0.00970941036939621	-0.00652430532500148	-0.00425158534198999
1135	117.671714782715	-5.39446353912354	-5.98017120361328	-0.0107450718060136	0.00354059832170606	-0.0133424662053585	-0.00197886489331722
1136	118.970405578613	-6.3684868812561	-5.72043180465698	0.0123068047687411	0.00418994715437293	0.00354059832170606	-0.000680167751852423
1137	118.970405578613	-6.04381227493286	-5.59056186676025	-0.0100957229733467	-0.00132951640989631	-0.0276281367987394	-0.00555028254166245
1138	117.022361755371	-5.39446353912354	-5.78536653518677	0.00646266713738441	-0.00425158534198999	-0.0490566417574883	-0.000355493422830477
1139	117.022361755371	-5.39446353912354	-5.72043180465698	0.0181509424000978	-0.000355493422830477	-0.0587968714535236	0.00289124972186983
1140	119.619758605957	-6.3684868812561	-5.72043180465698	0.0103587592020631	-3.08191010844894e-05	-0.0743812397122383	-0.000680167751852423
1141	117.022361755371	-4.74511528015137	-6.11004114151001	0.0022419011220336	0.00548864435404539	-0.0519787110388279	-0.00814767740666866
1142	118.321060180664	-6.3684868812561	-5.72043180465698	-0.00100484199356288	-0.00132951640989631	-0.0568488240242004	-0.00327756232582033
1143	119.619758605957	-6.04381227493286	-5.78536653518677	-0.00814767740666866	0.00321592413820326	-0.00944637414067984	0.0022419011220336
1144	118.970405578613	-6.3684868812561	-5.52562713623047	0.000943203864153475	0.0103587592020631	0.0285405199974775	0.000618529506027699
1145	118.970405578613	-6.04381227493286	-5.78536653518677	0.00613799272105098	0.0022419011220336	0.0145795252174139	0.00191722682211548
1146	118.321060180664	-6.69316101074219	-5.26588773727417	0.00159255252219737	0.00191722682211548	0.0171769186854362	0.00289124972186983
1147	119.619758605957	-7.34250974655151	-5.59056186676025	0.00548864435404539	-0.0120437685400248	-0.00100484199356288	0.00256657530553639
1148	117.022361755371	-7.01783514022827	-5.59056186676025	0.00548864435404539	-0.00230353930965066	-0.0299008563160896	0.00516396993771195
1149	118.970405578613	-7.6671838760376	-5.6554970741272	-0.000680167751852423	0.01847561635077	-0.0656150281429291	0.00548864435404539
1150	117.022361755371	-5.39446353912354	-5.52562713623047	-0.00295288790948689	0.00451462110504508	-0.0646410062909126	-0.00490093370899558
1151	118.321060180664	-6.04381227493286	-5.3957576751709	-0.00652430532500148	0.00841071270406246	-0.0571734979748726	-0.0026282137259841
1152	117.022361755371	-5.06978940963745	-5.59056186676025	-0.00327756232582033	0.00386527273803949	-0.03444629535079	-0.00197886489331722
1153	116.373016357422	-4.74511528015137	-5.9152364730835	0.000618529506027699	0.00289124972186983	-0.0247060675173998	0.00581331877037883
1154	117.022361755371	-4.74511528015137	-5.9152364730835	0.00386527273803949	0.013930176384747	-0.0139918150380254	0.00126787810586393
1155	113.775619506836	-5.06978940963745	-5.9152364730835	0.00483929552137852	-0.00327756232582033	0.00938473641872406	-0.00197886489331722
1156	116.373016357422	-6.3684868812561	-5.85030126571655	0.0116574559360743	-0.0133424662053585	0.029189869761467	0.00256657530553639
1157	117.022361755371	-5.71913814544678	-6.11004114151001	-0.00717365415766835	-0.00619963090866804	0.0360080301761627	0.00159255252219737
1158	115.723663330078	-4.74511528015137	-6.23991060256958	-0.0139918150380254	-0.0201606266200542	0.060358602553606	-3.08191010844894e-05
1159	116.373016357422	-4.42044067382813	-5.9152364730835	0.0197743140161037	-0.0172385573387146	0.0392547734081745	-0.00230353930965066
1160	119.619758605957	-6.04381227493286	-6.11004114151001	0.0106834331527352	-0.0143164889886975	0.0298392176628113	0.00191722682211548
1161	118.321060180664	-4.42044067382813	-6.43471527099609	-0.000680167751852423	-0.0110697457566857	0.020423661917448	-0.00327756232582033
1162	116.373016357422	-5.06978940963745	-6.30484533309937	-0.00295288790948689	-0.0123684434220195	0.00970941036939621	-0.00295288790948689
1163	118.970405578613	-5.71913814544678	-6.23991060256958	-3.08191010844894e-05	-0.0263294391334057	0.00581331877037883	0.00386527273803949
1164	118.321060180664	-5.71913814544678	-5.59056186676025	0.0103587592020631	-0.0165892094373703	0.01100810803473	0.00418994715437293
1165	119.619758605957	-5.71913814544678	-5.52562713623047	0.0168522447347641	-0.0152905117720366	0.00516396993771195	-0.00132951640989631
1166	118.321060180664	-5.71913814544678	-5.59056186676025	-0.0169138833880424	-0.0143164889886975	0.020423661917448	-0.00327756232582033
1167	118.321060180664	-6.04381227493286	-5.78536653518677	-0.00652430532500148	-0.0117190945893526	0.0386054255068302	-0.000355493422830477
1168	117.022361755371	-4.09576654434204	-5.98017120361328	0.0022419011220336	-0.00392691092565656	0.0778910145163536	-0.00165419070981443
1169	117.671714782715	-6.04381227493286	-5.9152364730835	-3.08191010844894e-05	0.00938473641872406	0.0636053457856178	-0.00587495695799589
1170	117.022361755371	-4.74511528015137	-5.72043180465698	-0.000355493422830477	0.00159255252219737	0.0213976856321096	0.00321592413820326
1171	119.619758605957	-6.3684868812561	-5.26588773727417	0.0194496400654316	0.0149041991680861	0.0379560738801956	0.00126787810586393
1172	118.321060180664	-7.34250974655151	-5.33082246780396	0.00256657530553639	0.00386527273803949	0.0636053457856178	-3.08191010844894e-05
1173	117.671714782715	-6.3684868812561	-5.78536653518677	0.000943203864153475	0.0113327819854021	0.0873065739870071	0.00289124972186983
1174	118.321060180664	-5.39446353912354	-5.9152364730835	0.0100340843200684	0.0142548503354192	0.0412028171122074	-0.0026282137259841
1175	117.022361755371	-5.06978940963745	-5.85030126571655	0.00646266713738441	0.0103587592020631	0.000293855206109583	-0.00100484199356288
1176	119.619758605957	-6.04381227493286	-5.52562713623047	-0.0104203969240189	0.00841071270406246	-0.0500306636095047	0.00191722682211548
1177	118.321060180664	-5.39446353912354	-5.46069240570068	-0.00749832857400179	0.00873538758605719	-0.0834721177816391	-0.00619963090866804
1178	118.970405578613	-5.06978940963745	-5.9152364730835	0.00256657530553639	-0.0104203969240189	-0.107498019933701	0.00256657530553639
1179	118.321060180664	-5.06978940963745	-5.33082246780396	0.00159255252219737	-0.00814767740666866	-0.0984071344137192	-0.00425158534198999
1180	114.424964904785	-4.42044067382813	-5.59056186676025	0.00808603875339031	0.0106834331527352	-0.0711344927549362	-0.00684897974133492
1181	116.373016357422	-5.71913814544678	-5.72043180465698	-3.08191010844894e-05	0.0126314787194133	-0.0536020807921886	-0.00230353930965066
1182	113.775619506836	-4.42044067382813	-6.23991060256958	-0.00684897974133492	0.0142548503354192	-0.0435371771454811	0.000618529506027699
1183	117.022361755371	-5.39446353912354	-6.11004114151001	0.000293855206109583	0.00841071270406246	-0.068537101149559	0.00354059832170606
1184	118.321060180664	-4.74511528015137	-5.3957576751709	-0.00165419070981443	0.0249691028147936	-0.072757862508297	0.00159255252219737
1185	118.321060180664	-5.39446353912354	-5.52562713623047	0.0022419011220336	0.029189869761467	-0.0597708933055401	-0.00425158534198999
1186	117.671714782715	-5.06978940963745	-5.59056186676025	-0.00814767740666866	0.0304885655641556	-0.0438618510961533	-0.00100484199356288
1187	119.619758605957	-5.39446353912354	-5.78536653518677	-3.08191010844894e-05	0.0217223595827818	-0.0383423902094364	-0.00132951640989631
1188	117.671714782715	-5.06978940963745	-5.9152364730835	0.00483929552137852	0.0106834331527352	-0.0260047651827335	-0.000680167751852423
1189	116.373016357422	-4.42044067382813	-5.9152364730835	-0.000355493422830477	0.0158782228827477	-0.00230353930965066	0.00938473641872406
1190	118.970405578613	-5.06978940963745	-5.78536653518677	0.00776136433705688	0.00776136433705688	0.0317872650921345	-0.00782300252467394
1191	115.723663330078	-4.09576654434204	-6.23991060256958	-0.00782300252467394	-0.00295288790948689	0.049319677054882	0.00321592413820326
1192	117.022361755371	-4.74511528015137	-5.46069240570068	-0.0133424662053585	-0.0152905117720366	0.0314625911414623	0.00191722682211548
1193	115.723663330078	-4.09576654434204	-6.30484533309937	-0.00490093370899558	-0.0126931173726916	0.076592318713665	0.00159255252219737
1194	118.321060180664	-5.06978940963745	-5.85030126571655	0.00711201597005129	-0.00392691092565656	0.0902286395430565	0.00418994715437293
1195	116.373016357422	-4.74511528015137	-5.9152364730835	0.0272418223321438	-0.0136671401560307	0.0561378374695778	-0.00522560812532902
1196	118.321060180664	-7.01783514022827	-5.52562713623047	-0.00197886489331722	-0.0169138833880424	0.0480209775269032	-0.00100484199356288
1197	117.022361755371	-5.39446353912354	-5.6554970741272	0.0152288740500808	-0.00749832857400179	0.0149041991680861	0.000943203864153475
1198	117.022361755371	-5.06978940963745	-5.46069240570068	-0.00392691092565656	-0.00425158534198999	0.00548864435404539	0.00516396993771195
1199	118.321060180664	-6.04381227493286	-5.33082246780396	0.00613799272105098	0.00159255252219737	-0.00230353930965066	0.00256657530553639
1200	116.373016357422	-4.42044067382813	-5.85030126571655	0.00711201597005129	-0.000355493422830477	0.00646266713738441	-0.00457625929266214
1201	118.321060180664	-5.06978940963745	-5.52562713623047	0.00743668992072344	-0.00230353930965066	0.0100340843200684	-0.00652430532500148
1202	116.373016357422	-5.06978940963745	-5.3957576751709	-0.0185372550040483	-0.00522560812532902	0.00743668992072344	-0.00619963090866804
1203	115.723663330078	-4.42044067382813	-5.78536653518677	-0.00587495695799589	-0.00327756232582033	-0.0117190945893526	-0.00197886489331722
1204	113.126274108887	-3.77109217643738	-5.72043180465698	-0.0100957229733467	0.00418994715437293	-0.0130177913233638	-0.00100484199356288
1205	113.775619506836	-4.42044067382813	-5.46069240570068	0.0207483377307653	0.0022419011220336	-0.021459324285388	0.00256657530553639
1206	117.671714782715	-4.42044067382813	-5.72043180465698	-0.000355493422830477	-0.00490093370899558	-0.0315242260694504	-0.00100484199356288
1207	117.671714782715	-5.71913814544678	-5.6554970741272	0.00256657530553639	-0.0104203969240189	-0.0188619289547205	0.00289124972186983
1208	118.970405578613	-5.06978940963745	-5.72043180465698	-0.00132951640989631	-0.0117190945893526	-0.0123684434220195	0.000293855206109583
1209	117.671714782715	-5.06978940963745	-6.11004114151001	0.00354059832170606	0.00256657530553639	-0.0175632312893867	0.00451462110504508
1210	117.022361755371	-4.09576654434204	-6.04510593414307	-0.000355493422830477	-0.000680167751852423	-0.0165892094373703	-0.00100484199356288
1211	117.671714782715	-4.74511528015137	-5.59056186676025	-0.00165419070981443	-0.00587495695799589	-0.0165892094373703	0.00159255252219737
1212	118.970405578613	-5.39446353912354	-5.6554970741272	-0.00457625929266214	0.00581331877037883	-0.0357449948787689	0.000943203864153475
1213	116.373016357422	-3.77109217643738	-6.04510593414307	0.00938473641872406	0.00418994715437293	-0.0217839982360601	0.00159255252219737
1214	116.373016357422	-4.09576654434204	-5.85030126571655	0.00873538758605719	0.00970941036939621	-0.0156151866540313	0.00873538758605719
1215	116.373016357422	-4.42044067382813	-5.85030126571655	0.0252937767654657	-0.0113944197073579	0.0577612072229385	-0.00425158534198999
1216	116.373016357422	-4.42044067382813	-5.72043180465698	0.00321592413820326	-0.0373683646321297	0.157111540436745	0.00451462110504508
1217	117.671714782715	-5.71913814544678	-5.59056186676025	0.0132808275520802	-0.0373683646321297	0.199319213628769	0.000943203864153475
1218	118.321060180664	-6.3684868812561	-5.33082246780396	-0.00522560812532902	-0.0500306636095047	0.161981657147408	0.00418994715437293
1219	117.671714782715	-5.71913814544678	-5.59056186676025	0.0158782228827477	-0.0386670641601086	0.093475379049778	-0.000680167751852423
1220	117.671714782715	-4.74511528015137	-5.9152364730835	0.00776136433705688	-0.0243813935667276	0.0168522447347641	-0.00295288790948689
1221	117.022361755371	-4.74511528015137	-5.85030126571655	-0.00814767740666866	0.00483929552137852	-0.0471085943281651	-0.00360223650932312
1222	117.671714782715	-4.74511528015137	-5.6554970741272	-0.0156151866540313	0.0158782228827477	-0.098082460463047	-0.00587495695799589
1223	118.321060180664	-5.39446353912354	-5.59056186676025	0.0217223595827818	0.0373067259788513	-0.148406982421875	-0.0026282137259841
1224	118.321060180664	-5.06978940963745	-6.04510593414307	0.0152288740500808	0.0447742342948914	-0.152303069829941	-0.00165419070981443
1225	117.022361755371	-5.39446353912354	-5.9152364730835	0.011982130818069	0.0376313999295235	-0.140614792704582	-0.000680167751852423
1226	115.723663330078	-5.39446353912354	-5.59056186676025	-0.00522560812532902	0.0236704051494598	-0.095809742808342	0.00191722682211548
1227	115.723663330078	-5.06978940963745	-5.72043180465698	-0.00457625929266214	0.0175015944987535	-0.048407293856144	0.00159255252219737
1228	117.022361755371	-5.71913814544678	-5.59056186676025	-0.0185372550040483	-0.00197886489331722	-0.0389917381107807	0.00516396993771195
1229	117.022361755371	-3.44641780853271	-5.72043180465698	0.00256657530553639	0.00906006153672934	-0.0175632312893867	-0.00555028254166245
1230	117.671714782715	-5.06978940963745	-5.6554970741272	0.00289124972186983	0.00386527273803949	0.000293855206109583	-3.08191010844894e-05
1231	117.022361755371	-3.77109217643738	-5.3957576751709	-0.00230353930965066	0.00970941036939621	0.0113327819854021	0.0022419011220336
1232	118.321060180664	-6.04381227493286	-5.26588773727417	-0.000355493422830477	0.00386527273803949	0.0106834331527352	-0.0113944197073579
1233	118.970405578613	-5.39446353912354	-5.9152364730835	-0.0146411629393697	-0.00425158534198999	0.0116574559360743	0.00191722682211548
1234	117.671714782715	-5.39446353912354	-6.11004114151001	0.0132808275520802	0.000293855206109583	0.0272418223321438	0.000618529506027699
1235	118.970405578613	-5.06978940963745	-6.11004114151001	0.0304885655641556	-0.00392691092565656	0.0321119390428066	0.00451462110504508
1236	118.321060180664	-5.06978940963745	-5.6554970741272	-0.00490093370899558	-0.00977104809135199	0.0535404421389103	0.00289124972186983
1237	118.970405578613	-5.71913814544678	-5.46069240570068	-0.00100484199356288	0.00126787810586393	0.106462351977825	0.00191722682211548
1238	116.373016357422	-4.74511528015137	-5.72043180465698	0.00386527273803949	-0.0217839982360601	0.0963974520564079	0.00516396993771195
1239	117.671714782715	-5.06978940963745	-5.78536653518677	0.00613799272105098	-0.017887907102704	0.0671767666935921	-0.000680167751852423
1240	117.671714782715	-5.71913814544678	-5.72043180465698	-0.00360223650932312	-0.0156151866540313	0.0408781431615353	-0.00132951640989631
1241	117.022361755371	-6.3684868812561	-5.72043180465698	-0.00977104809135199	-0.0227580219507217	0.012956153601408	-0.00619963090866804
1242	117.671714782715	-6.3684868812561	-5.72043180465698	0.00613799272105098	-0.0266541130840778	-0.00879702530801296	-0.00587495695799589
1243	117.671714782715	-6.3684868812561	-5.46069240570068	0.00581331877037883	-0.0149658378213644	-0.0221086721867323	0.000618529506027699
1244	118.970405578613	-6.3684868812561	-5.3957576751709	0.00516396993771195	0.00483929552137852	-0.0230826959013939	0.00970941036939621
1245	117.671714782715	-5.39446353912354	-5.26588773727417	0.029189869761467	0.00970941036939621	-0.0324982516467571	-0.00165419070981443
1246	117.022361755371	-5.71913814544678	-6.11004114151001	-0.00295288790948689	0.011982130818069	-0.0328229255974293	-0.000680167751852423
1247	115.723663330078	-4.42044067382813	-6.43471527099609	0.00256657530553639	0.0152288740500808	-0.0308748781681061	-0.00490093370899558
1248	115.723663330078	-4.74511528015137	-5.72043180465698	-0.00327756232582033	0.0155535480007529	-0.0373683646321297	0.00581331877037883
1249	114.424964904785	-4.74511528015137	-5.72043180465698	-0.00652430532500148	0.036657378077507	0.0405534692108631	0.00483929552137852
1250	115.074317932129	-5.71913814544678	-5.33082246780396	-0.00912170019000769	0.0327612869441509	0.134709015488625	0.00841071270406246
1251	115.074317932129	-4.74511528015137	-5.52562713623047	-0.00555028254166245	0.0239950809627771	0.114903889596462	-0.00230353930965066
1252	115.074317932129	-4.74511528015137	-5.98017120361328	-0.00879702530801296	0.00906006153672934	0.0954234302043915	0.00451462110504508
1253	118.970405578613	-5.71913814544678	-6.17497587203979	0.000618529506027699	0.0158782228827477	0.0467222817242146	0.00613799272105098
1254	118.321060180664	-6.04381227493286	-6.23991060256958	0.0246444288641214	0.0200989879667759	0.0373067259788513	0.0116574559360743
1255	118.970405578613	-5.71913814544678	-5.72043180465698	0.00970941036939621	0.020423661917448	0.0499690249562263	-0.00327756232582033
1256	118.321060180664	-5.39446353912354	-5.72043180465698	0.00321592413820326	0.0217223595827818	-0.0204853005707264	-0.00749832857400179
1257	117.022361755371	-5.39446353912354	-5.6554970741272	-0.0136671401560307	0.0308132413774729	-0.0688617751002312	0.000293855206109583
1258	115.723663330078	-4.09576654434204	-5.6554970741272	-0.0146411629393697	0.0382807515561581	-0.116913571953773	0.000293855206109583
1259	118.321060180664	-5.71913814544678	-5.6554970741272	0.0116574559360743	0.041852168738842	-0.149381011724472	0.00841071270406246
1260	117.022361755371	-6.04381227493286	-5.72043180465698	0.0158782228827477	0.0308132413774729	-0.183147132396698	-0.00327756232582033
1261	118.321060180664	-6.04381227493286	-6.04510593414307	0.0158782228827477	0.0165275707840919	-0.163341999053955	0.000293855206109583
1262	117.671714782715	-4.42044067382813	-6.30484533309937	-0.0123684434220195	0.012956153601408	-0.142887517809868	-0.00457625929266214
1263	116.373016357422	-4.74511528015137	-5.78536653518677	0.000293855206109583	0.012956153601408	-0.095809742808342	-0.00132951640989631
1264	117.022361755371	-5.71913814544678	-5.3957576751709	0.0223717093467712	0.0022419011220336	-0.0701604709029198	0.00159255252219737
1265	115.723663330078	-5.71913814544678	-5.46069240570068	0.000943203864153475	-0.00555028254166245	-0.0503553375601768	-0.00522560812532902
1266	115.723663330078	-6.04381227493286	-5.72043180465698	0.00418994715437293	-0.0217839982360601	-0.0412644557654858	0.00159255252219737
1267	117.671714782715	-5.71913814544678	-5.9152364730835	-0.0139918150380254	-0.0182125810533762	0.0269171483814716	-0.000355493422830477
1268	117.671714782715	-4.74511528015137	-5.78536653518677	-0.00100484199356288	-0.0334722734987736	0.0499690249562263	-0.000355493422830477
1269	117.671714782715	-5.71913814544678	-5.59056186676025	0.00126787810586393	-0.0211346503347158	0.025618452578783	0.00678734155371785
1270	116.373016357422	-4.74511528015137	-5.46069240570068	-0.0182125810533762	-0.0260047651827335	0.0272418223321438	0.00354059832170606
1271	118.321060180664	-6.04381227493286	-5.3957576751709	-0.00230353930965066	-0.0286021586507559	0.020423661917448	-0.00327756232582033
1272	114.424964904785	-4.74511528015137	-5.59056186676025	-0.00555028254166245	-0.0295761823654175	0.0249691028147936	0.00159255252219737
1273	114.424964904785	-5.06978940963745	-5.85030126571655	-0.00425158534198999	-0.0185372550040483	0.01100810803473	0.00711201597005129
1274	114.424964904785	-4.42044067382813	-5.6554970741272	0.00548864435404539	-0.00717365415766835	0.01100810803473	-0.000680167751852423
1275	114.424964904785	-4.74511528015137	-5.59056186676025	-0.00619963090866804	-3.08191010844894e-05	0.0230210572481155	0.00841071270406246
1276	115.723663330078	-4.42044067382813	-5.72043180465698	0.00970941036939621	-0.0159398596733809	0.0275664981454611	-0.00230353930965066
1277	116.373016357422	-4.74511528015137	-5.52562713623047	-0.00879702530801296	-0.0217839982360601	0.0337353087961674	-0.0026282137259841
1278	118.970405578613	-5.39446353912354	-5.52562713623047	0.00743668992072344	-0.021459324285388	0.0275664981454611	-0.00555028254166245
1279	120.269104003906	-6.04381227493286	-5.6554970741272	0.011982130818069	-0.0191866029053926	0.0223717093467712	0.00289124972186983
1280	117.671714782715	-5.06978940963745	-5.98017120361328	0.00841071270406246	-0.0152905117720366	0.0200989879667759	0.00256657530553639
1281	118.321060180664	-5.06978940963745	-5.85030126571655	-0.00295288790948689	-0.0162645354866982	-0.00392691092565656	-0.00392691092565656
1282	118.321060180664	-5.71913814544678	-6.04510593414307	-0.00360223650932312	-0.0250307414680719	-0.0185372550040483	-0.00392691092565656
1283	117.022361755371	-4.42044067382813	-5.85030126571655	0.0100340843200684	-0.0100957229733467	-0.0198359526693821	0.000293855206109583
1284	117.671714782715	-5.06978940963745	-5.6554970741272	0.00256657530553639	-0.0123684434220195	-0.0221086721867323	0.0116574559360743
1285	117.671714782715	-4.42044067382813	-5.59056186676025	0.00483929552137852	-0.0162645354866982	0.00808603875339031	-0.00295288790948689
1286	116.373016357422	-5.06978940963745	-5.85030126571655	-0.0026282137259841	-0.0279528107494116	0.0632806718349457	0.000293855206109583
1287	118.970405578613	-7.01783514022827	-5.85030126571655	-0.00425158534198999	-0.028926832601428	0.0850338488817215	-0.00230353930965066
1288	118.321060180664	-7.01783514022827	-5.59056186676025	-0.00392691092565656	-0.0172385573387146	0.0350340083241463	0.000943203864153475
1289	119.619758605957	-7.6671838760376	-5.59056186676025	0.0165275707840919	-0.00684897974133492	0.00516396993771195	0.00159255252219737
1290	116.373016357422	-4.42044067382813	-5.85030126571655	0.0223717093467712	0.00191722682211548	-0.00392691092565656	-0.000355493422830477
1291	118.321060180664	-6.04381227493286	-5.20095300674438	0.00386527273803949	-0.00652430532500148	-0.0341216214001179	-0.00132951640989631
1292	118.321060180664	-5.39446353912354	-5.46069240570068	0.0136055024340749	0.011982130818069	-0.0646410062909126	-0.00847235135734081
1293	115.723663330078	-4.74511528015137	-5.78536653518677	0.00191722682211548	0.0152288740500808	-0.0743812397122383	0.00321592413820326
1294	116.373016357422	-5.06978940963745	-5.9152364730835	0.00873538758605719	0.013930176384747	-0.102303229272366	0.00321592413820326
1295	115.723663330078	-4.74511528015137	-6.30484533309937	0.00613799272105098	0.011982130818069	-0.0938616991043091	-0.00230353930965066
1296	115.074317932129	-4.74511528015137	-6.17497587203979	-0.0133424662053585	0.0223717093467712	-0.0802253782749176	0.00548864435404539
1297	116.373016357422	-6.04381227493286	-5.98017120361328	-0.00165419070981443	0.0386054255068302	-0.0821734219789505	0.00418994715437293
1298	118.321060180664	-6.04381227493286	-5.26588773727417	0.00516396993771195	0.0496443510055542	-0.0743812397122383	0.0022419011220336
1299	117.022361755371	-5.39446353912354	-5.6554970741272	-0.00457625929266214	0.0567871853709221	-0.0545761026442051	0.00418994715437293
1300	117.671714782715	-5.06978940963745	-6.49965000152588	0.00970941036939621	0.0431508645415306	-0.0308748781681061	-0.00619963090866804
1301	116.373016357422	-5.06978940963745	-6.17497587203979	-0.00879702530801296	0.0285405199974775	-0.00717365415766835	-0.00977104809135199
1302	118.321060180664	-6.04381227493286	-6.11004114151001	0.00126787810586393	0.0285405199974775	-0.00457625929266214	-0.000355493422830477
1303	117.671714782715	-5.06978940963745	-6.43471527099609	0.00841071270406246	0.0246444288641214	0.0220470335334539	-0.000355493422830477
1304	117.022361755371	-4.42044067382813	-5.78536653518677	0.00906006153672934	0.0194496400654316	0.0389300994575024	-3.08191010844894e-05
1305	118.321060180664	-4.42044067382813	-5.72043180465698	0.0123068047687411	0.00483929552137852	0.0382807515561581	0.00418994715437293
1306	118.970405578613	-5.06978940963745	-6.04510593414307	0.00126787810586393	-0.0133424662053585	0.0925013571977615	-0.0026282137259841
1307	120.269104003906	-6.04381227493286	-5.78536653518677	0.0103587592020631	-0.0302255302667618	0.178864732384682	-0.000355493422830477
1308	118.321060180664	-5.39446353912354	-5.59056186676025	-0.0117190945893526	-0.0286021586507559	0.198020502924919	0.00126787810586393
1309	117.022361755371	-5.06978940963745	-5.78536653518677	0.00159255252219737	-0.0146411629393697	0.118475303053856	0.00613799272105098
1310	119.619758605957	-5.06978940963745	-5.72043180465698	-0.00230353930965066	-0.0185372550040483	0.0856831967830658	-3.08191010844894e-05
1311	117.022361755371	-6.04381227493286	-5.3957576751709	0.0149041991680861	-0.0324982516467571	0.00808603875339031	-0.00619963090866804
1312	118.970405578613	-7.01783514022827	-5.52562713623047	-0.00165419070981443	-0.0295761823654175	-0.0526280589401722	-0.00392691092565656
1313	118.970405578613	-7.01783514022827	-5.85030126571655	-0.00425158534198999	-0.0299008563160896	-0.0756799355149269	0.00256657530553639
1314	119.619758605957	-6.3684868812561	-6.30484533309937	0.0162028968334198	-0.0100957229733467	-0.0620436146855354	0.000618529506027699
1315	118.970405578613	-5.71913814544678	-5.72043180465698	0.00776136433705688	-0.0188619289547205	-0.00847235135734081	0.00126787810586393
1316	118.970405578613	-6.04381227493286	-5.46069240570068	0.000943203864153475	-0.0107450718060136	0.00776136433705688	-0.00197886489331722
1317	118.321060180664	-4.74511528015137	-5.3957576751709	-0.0126931173726916	-0.0100957229733467	0.00711201597005129	-0.00132951640989631
1318	114.424964904785	-5.71913814544678	-5.13601779937744	-0.0256800893694162	-0.0146411629393697	0.000293855206109583	-0.00132951640989631
1319	114.424964904785	-4.74511528015137	-5.72043180465698	0.00743668992072344	-0.00782300252467394	-0.00425158534198999	-0.00197886489331722
1320	115.723663330078	-5.71913814544678	-6.17497587203979	0.00581331877037883	-0.000680167751852423	-3.08191010844894e-05	0.00483929552137852
1321	115.723663330078	-5.06978940963745	-6.36978054046631	0.00581331877037883	0.000618529506027699	0.0230210572481155	0.0022419011220336
1322	118.970405578613	-5.71913814544678	-6.04510593414307	-0.0162645354866982	0.00126787810586393	0.0636053457856178	-0.0026282137259841
1323	119.619758605957	-5.71913814544678	-6.04510593414307	0.00451462110504508	0.0152288740500808	0.0597092546522617	-0.00425158534198999
1324	117.671714782715	-4.74511528015137	-6.04510593414307	0.0162028968334198	0.0197743140161037	0.0304885655641556	-0.00165419070981443
1325	118.970405578613	-5.71913814544678	-5.3957576751709	0.00451462110504508	0.01847561635077	0.0145795252174139	-0.0026282137259841
1326	118.321060180664	-5.39446353912354	-5.98017120361328	0.011982130818069	0.0188002903014421	-0.0172385573387146	-0.00587495695799589
1327	117.671714782715	-6.04381227493286	-6.36978054046631	0.00483929552137852	0.00808603875339031	-0.0299008563160896	-0.00165419070981443
1328	116.373016357422	-4.74511528015137	-5.85030126571655	0.00191722682211548	0.0230210572481155	-0.0217839982360601	-0.00165419070981443
1329	116.373016357422	-4.42044067382813	-6.36978054046631	0.000943203864153475	0.0334106348454952	-0.0302255302667618	0.00613799272105098
1330	119.619758605957	-6.04381227493286	-5.9152364730835	0.0155535480007529	0.0340599827468395	0.0136055024340749	0.00191722682211548
1331	117.022361755371	-4.74511528015137	-5.46069240570068	0.0022419011220336	0.0162028968334198	0.0580858811736107	0.0022419011220336
1332	118.321060180664	-5.06978940963745	-5.9152364730835	-0.00749832857400179	0.0171769186854362	0.0389300994575024	0.00354059832170606
1333	118.321060180664	-5.71913814544678	-6.17497587203979	-0.0201606266200542	0.01100810803473	-0.00100484199356288	-0.00100484199356288
1334	119.619758605957	-7.34250974655151	-6.04510593414307	0.00776136433705688	0.0142548503354192	-0.0425631552934647	0.00646266713738441
1335	117.671714782715	-7.01783514022827	-5.59056186676025	0.0207483377307653	0.000943203864153475	-0.0561994761228561	0.00386527273803949
1336	117.022361755371	-6.69316101074219	-5.52562713623047	-0.00425158534198999	0.00516396993771195	-0.0665890574455261	-0.00425158534198999
1337	117.022361755371	-5.39446353912354	-5.6554970741272	0.00548864435404539	-0.0104203969240189	-0.0542514286935329	-0.00197886489331722
1338	117.022361755371	-4.74511528015137	-5.52562713623047	-0.0185372550040483	-0.0191866029053926	0.0265924744307995	-0.00165419070981443
1339	117.671714782715	-5.06978940963745	-5.98017120361328	0.00711201597005129	-0.0185372550040483	0.126916840672493	0.00159255252219737
1340	118.321060180664	-5.71913814544678	-5.59056186676025	-0.00782300252467394	-0.0201606266200542	0.112306490540504	-3.08191010844894e-05
1341	116.373016357422	-5.06978940963745	-5.85030126571655	0.00743668992072344	-0.0256800893694162	0.0545144639909267	-0.00230353930965066
1342	113.775619506836	-5.39446353912354	-5.59056186676025	-0.00587495695799589	-0.0230826959013939	0.0158782228827477	-0.00197886489331722
1343	117.022361755371	-5.71913814544678	-5.3957576751709	-0.00132951640989631	-0.0172385573387146	-0.0253554154187441	-0.00165419070981443
1344	116.373016357422	-5.39446353912354	-5.26588773727417	-0.00587495695799589	-0.0136671401560307	-0.0565241500735283	-0.000355493422830477
1345	117.022361755371	-6.04381227493286	-5.33082246780396	-0.00295288790948689	0.00483929552137852	-0.068537101149559	0.000293855206109583
1346	118.970405578613	-5.71913814544678	-5.52562713623047	0.0113327819854021	0.000943203864153475	-0.0630176365375519	0.00191722682211548
1347	117.671714782715	-6.04381227493286	-5.6554970741272	0.01847561635077	0.00743668992072344	-0.0555501282215118	0.00678734155371785
1348	118.321060180664	-4.74511528015137	-5.85030126571655	-0.0146411629393697	0.0165275707840919	-0.0867188647389412	0.00418994715437293
1349	118.321060180664	-5.39446353912354	-5.9152364730835	0.00548864435404539	0.0298392176628113	-0.0951603949069977	0.00646266713738441
1350	118.321060180664	-5.71913814544678	-5.59056186676025	0.000293855206109583	0.0275664981454611	-0.122108362615108	-0.00230353930965066
1351	118.970405578613	-5.39446353912354	-5.6554970741272	0.00159255252219737	0.0213976856321096	-0.118536949157715	-0.00392691092565656
1352	116.373016357422	-4.42044067382813	-5.85030126571655	-0.00717365415766835	0.020423661917448	-0.105225294828415	0.0022419011220336
1353	117.022361755371	-4.42044067382813	-6.56458520889282	0.00743668992072344	0.0181509424000978	-0.0354203209280968	-0.0026282137259841
1354	116.373016357422	-5.06978940963745	-5.85030126571655	0.0178262684494257	0.0152288740500808	-0.0286021586507559	-0.00165419070981443
1355	117.022361755371	-4.74511528015137	-5.78536653518677	0.01100810803473	0.00646266713738441	-0.0133424662053585	0.00646266713738441
1356	116.373016357422	-4.74511528015137	-5.78536653518677	0.00646266713738441	0.00256657530553639	-0.0243813935667276	0.00191722682211548
1357	118.970405578613	-6.04381227493286	-6.04510593414307	0.011982130818069	-0.0026282137259841	0.00516396993771195	0.00191722682211548
1358	117.022361755371	-5.39446353912354	-5.59056186676025	0.0145795252174139	-0.00555028254166245	0.0123068047687411	0.00126787810586393
1359	118.970405578613	-6.3684868812561	-5.9152364730835	0.0226963832974434	-0.00165419070981443	0.0207483377307653	0.00289124972186983
1360	118.321060180664	-6.69316101074219	-6.17497587203979	0.00581331877037883	0.00581331877037883	0.0590599067509174	-0.00490093370899558
1361	118.321060180664	-6.04381227493286	-5.78536653518677	0.00126787810586393	-0.00944637414067984	0.0824364572763443	0.000943203864153475
1362	117.671714782715	-5.39446353912354	-5.72043180465698	0.00289124972186983	-0.00555028254166245	0.0960727781057358	-0.00425158534198999
1363	118.321060180664	-6.04381227493286	-5.3957576751709	-0.00425158534198999	-0.0104203969240189	0.121397376060486	0.00126787810586393
1364	118.970405578613	-5.71913814544678	-5.26588773727417	0.0188002903014421	-0.00425158534198999	0.0967221260070801	-0.00132951640989631
1365	117.022361755371	-5.39446353912354	-5.85030126571655	0.00386527273803949	-0.00619963090866804	0.0382807515561581	-0.00360223650932312
1366	117.022361755371	-5.71913814544678	-6.17497587203979	-0.00197886489331722	-0.0182125810533762	-0.0136671401560307	0.00808603875339031
1367	113.775619506836	-4.42044067382813	-5.72043180465698	-0.0237320438027382	-0.00749832857400179	-0.0532774068415165	0.00743668992072344
1368	114.424964904785	-4.74511528015137	-5.85030126571655	0.00516396993771195	-0.0143164889886975	-0.0792513489723206	0.00386527273803949
1369	116.373016357422	-5.71913814544678	-5.6554970741272	-0.0113944197073579	0.000618529506027699	-0.063342310488224	-0.00230353930965066
1370	116.373016357422	-4.74511528015137	-5.59056186676025	-0.00717365415766835	-0.00425158534198999	-0.0276281367987394	0.00321592413820326
1371	118.970405578613	-5.71913814544678	-5.26588773727417	-0.00847235135734081	-0.0143164889886975	0.0278911720961332	-0.00522560812532902
1372	117.671714782715	-5.39446353912354	-5.52562713623047	-0.0201606266200542	-0.0263294391334057	0.06393001973629	0.00354059832170606
1373	119.619758605957	-5.06978940963745	-5.72043180465698	-0.00879702530801296	-0.0139918150380254	0.0584105588495731	0.00126787810586393
1374	118.321060180664	-4.42044067382813	-5.78536653518677	0.0282158460468054	-0.0100957229733467	0.0688001364469528	0.00483929552137852
1375	118.970405578613	-5.71913814544678	-5.98017120361328	-0.00782300252467394	-0.0195112787187099	0.0512677207589149	-0.00165419070981443
1376	118.970405578613	-5.06978940963745	-5.85030126571655	0.0022419011220336	-0.0276281367987394	0.00873538758605719	0.000943203864153475
1377	117.671714782715	-5.71913814544678	-5.46069240570068	0.00581331877037883	-0.0308748781681061	-0.0315242260694504	0.00191722682211548
1378	118.970405578613	-5.71913814544678	-5.3957576751709	0.0022419011220336	-0.0305502042174339	-0.0386670641601086	-0.00457625929266214
1379	118.970405578613	-6.04381227493286	-5.78536653518677	0.00613799272105098	-0.0182125810533762	-0.0461345724761486	-0.00587495695799589
1380	117.022361755371	-5.71913814544678	-5.78536653518677	0.0113327819854021	-0.00360223650932312	-0.0445111989974976	0.00581331877037883
1381	118.970405578613	-5.71913814544678	-5.78536653518677	0.00743668992072344	0.0188002903014421	-0.0367190167307854	-0.0026282137259841
1382	117.671714782715	-5.06978940963745	-5.78536653518677	0.00678734155371785	0.0304885655641556	-0.0263294391334057	0.00256657530553639
1383	118.321060180664	-6.3684868812561	-5.52562713623047	-0.00295288790948689	0.0457482598721981	-0.00197886489331722	-0.00652430532500148
1384	119.619758605957	-7.34250974655151	-5.46069240570068	0.012956153601408	0.0509430468082428	-0.000355493422830477	0.00256657530553639
1385	118.970405578613	-5.71913814544678	-5.59056186676025	0.0142548503354192	0.0382807515561581	-0.00197886489331722	-0.00295288790948689
1386	118.321060180664	-5.71913814544678	-5.85030126571655	0.000618529506027699	0.0285405199974775	0.0226963832974434	-0.0026282137259841
1387	118.321060180664	-6.04381227493286	-5.59056186676025	0.00646266713738441	0.0100340843200684	0.0269171483814716	-0.00782300252467394
1388	118.321060180664	-6.04381227493286	-5.52562713623047	-0.0139918150380254	0.0022419011220336	-0.0123684434220195	0.00321592413820326
1389	116.373016357422	-5.71913814544678	-5.59056186676025	0.00451462110504508	0.0116574559360743	-0.0247060675173998	-0.00197886489331722
1390	118.970405578613	-5.71913814544678	-5.72043180465698	0.00483929552137852	0.0152288740500808	-0.0425631552934647	-0.00132951640989631
1391	116.373016357422	-5.39446353912354	-5.59056186676025	0.0022419011220336	0.01100810803473	-0.0565241500735283	0.000293855206109583
1392	115.723663330078	-4.09576654434204	-5.72043180465698	0.00483929552137852	0.000618529506027699	-0.0672384053468704	0.00418994715437293
1393	115.074317932129	-5.06978940963745	-5.6554970741272	-0.00555028254166245	0.000943203864153475	-0.055874802172184	0.00613799272105098
1394	115.074317932129	-4.42044067382813	-5.78536653518677	-0.00814767740666866	0.00386527273803949	-0.0279528107494116	0.00678734155371785
1395	115.074317932129	-5.06978940963745	-6.11004114151001	-0.00392691092565656	0.000293855206109583	-0.00457625929266214	0.00483929552137852
1396	117.671714782715	-4.74511528015137	-6.17497587203979	0.00711201597005129	-0.00100484199356288	0.0149041991680861	-0.00327756232582033
1397	117.022361755371	-5.06978940963745	-6.11004114151001	-0.000355493422830477	-0.00782300252467394	0.0285405199974775	-0.000680167751852423
1398	117.671714782715	-5.06978940963745	-5.46069240570068	-0.00360223650932312	-0.00587495695799589	0.0415274947881699	-0.00522560812532902
1399	118.970405578613	-5.71913814544678	-5.6554970741272	0.00418994715437293	-0.00295288790948689	0.0386054255068302	0.00418994715437293
1400	118.321060180664	-5.06978940963745	-6.49965000152588	0.00386527273803949	0.000293855206109583	0.0100340843200684	-0.000680167751852423
1401	119.619758605957	-6.3684868812561	-5.85030126571655	-0.00879702530801296	-0.00684897974133492	-0.00490093370899558	0.00386527273803949
1402	118.321060180664	-5.06978940963745	-6.17497587203979	0.0123068047687411	-0.00587495695799589	-0.00392691092565656	0.000943203864153475
1403	117.022361755371	-4.42044067382813	-5.9152364730835	0.00289124972186983	0.00126787810586393	0.0386054255068302	0.00289124972186983
1404	117.671714782715	-5.06978940963745	-5.6554970741272	-0.00425158534198999	0.00776136433705688	0.0295145437121391	0.00906006153672934
1405	117.022361755371	-5.06978940963745	-5.59056186676025	0.0200989879667759	0.0191249661147594	0.012956153601408	0.00289124972186983
1406	117.022361755371	-5.39446353912354	-5.78536653518677	-0.00165419070981443	0.0269171483814716	-0.0100957229733467	0.0022419011220336
1407	118.970405578613	-5.71913814544678	-5.9152364730835	-0.00295288790948689	0.0155535480007529	-0.0130177913233638	0.00191722682211548
1408	118.970405578613	-6.3684868812561	-5.6554970741272	-0.0100957229733467	0.01100810803473	-0.00327756232582033	0.00386527273803949
1409	119.619758605957	-7.34250974655151	-5.6554970741272	0.00646266713738441	0.00646266713738441	0.0249691028147936	0.0022419011220336
1410	116.373016357422	-6.3684868812561	-5.6554970741272	-0.00425158534198999	-0.00555028254166245	0.0106834331527352	0.00321592413820326
1411	119.619758605957	-7.01783514022827	-5.26588773727417	0.000618529506027699	-3.08191010844894e-05	-0.00327756232582033	-0.00749832857400179
1412	116.373016357422	-5.39446353912354	-5.59056186676025	0.0188002903014421	-0.00879702530801296	-0.0113944197073579	-0.00230353930965066
1413	117.022361755371	-5.71913814544678	-5.85030126571655	-0.00912170019000769	-0.00230353930965066	-0.0152905117720366	-0.00100484199356288
1414	117.671714782715	-5.39446353912354	-5.9152364730835	0.00483929552137852	0.00321592413820326	-0.0305502042174339	-0.00619963090866804
1415	115.723663330078	-5.06978940963745	-5.72043180465698	-0.00392691092565656	0.00841071270406246	-0.0250307414680719	0.000943203864153475
1416	115.723663330078	-5.06978940963745	-5.85030126571655	-0.0104203969240189	-0.00587495695799589	-0.0165892094373703	0.00256657530553639
1417	116.373016357422	-5.71913814544678	-5.72043180465698	0.000293855206109583	-0.0169138833880424	-0.0165892094373703	0.000293855206109583
1418	117.022361755371	-6.04381227493286	-5.46069240570068	0.00126787810586393	-0.0260047651827335	-0.00717365415766835	0.0103587592020631
1419	116.373016357422	-6.04381227493286	-5.52562713623047	0.00516396993771195	-0.0221086721867323	-0.00684897974133492	-3.08191010844894e-05
1420	117.022361755371	-5.39446353912354	-5.9152364730835	0.00516396993771195	-0.0221086721867323	0.011982130818069	0.00354059832170606
1421	118.321060180664	-6.3684868812561	-5.59056186676025	-0.00425158534198999	-0.0175632312893867	0.0785403624176979	0.000293855206109583
1422	117.671714782715	-5.39446353912354	-5.72043180465698	-0.0133424662053585	-0.0211346503347158	0.0515923984348774	-0.0026282137259841
1423	117.022361755371	-5.39446353912354	-5.85030126571655	0.0022419011220336	-0.0260047651827335	0.0230210572481155	-0.0100957229733467
1424	117.671714782715	-5.06978940963745	-5.78536653518677	0.00126787810586393	-0.0117190945893526	0.0152288740500808	-0.00912170019000769
1425	117.022361755371	-5.06978940963745	-6.23991060256958	0.0162028968334198	-0.0156151866540313	-0.0107450718060136	-0.00684897974133492
1426	117.022361755371	-5.06978940963745	-6.62951993942261	-0.00165419070981443	-0.0133424662053585	-0.0247060675173998	0.00581331877037883
1427	119.619758605957	-6.04381227493286	-6.56458520889282	-3.08191010844894e-05	-0.00652430532500148	-0.0464592464268208	0.0022419011220336
1428	118.970405578613	-5.06978940963745	-5.78536653518677	-0.00977104809135199	0.0100340843200684	-0.0415891297161579	-0.00132951640989631
1429	118.970405578613	-6.3684868812561	-6.11004114151001	0.0145795252174139	0.0285405199974775	-0.0503553375601768	0.000293855206109583
1430	117.671714782715	-4.74511528015137	-6.23991060256958	-0.00555028254166245	0.0200989879667759	-0.0467839203774929	-0.00100484199356288
1431	118.321060180664	-7.01783514022827	-5.85030126571655	0.000943203864153475	0.0197743140161037	-0.0273034609854221	0.00289124972186983
1432	118.321060180664	-7.6671838760376	-5.26588773727417	-0.0126931173726916	0.0145795252174139	-0.0191866029053926	-0.00652430532500148
1433	118.321060180664	-7.01783514022827	-5.78536653518677	0.00970941036939621	0.011982130818069	0.00808603875339031	0.00126787810586393
1434	117.022361755371	-6.3684868812561	-5.9152364730835	-0.00522560812532902	0.0175015944987535	0.0866572186350822	0.00126787810586393
1435	117.022361755371	-6.3684868812561	-5.9152364730835	0.00743668992072344	0.0155535480007529	0.135683044791222	0.00321592413820326
1436	119.619758605957	-6.69316101074219	-5.78536653518677	-0.0113944197073579	0.0168522447347641	0.101267568767071	0.000293855206109583
1437	118.970405578613	-5.71913814544678	-5.46069240570068	-0.00132951640989631	0.00776136433705688	0.0168522447347641	-0.00295288790948689
1438	117.671714782715	-6.04381227493286	-5.26588773727417	-0.00912170019000769	0.00516396993771195	-0.017887907102704	0.00483929552137852
1439	116.373016357422	-5.71913814544678	-5.33082246780396	-0.0120437685400248	0.00418994715437293	-0.0243813935667276	0.00321592413820326
1440	115.074317932129	-5.39446353912354	-5.9152364730835	0.0022419011220336	-0.00132951640989631	-0.0415891297161579	-0.00100484199356288
1441	114.424964904785	-6.04381227493286	-5.72043180465698	-0.00652430532500148	-0.00327756232582033	-0.0425631552934647	0.00548864435404539
1442	115.723663330078	-6.3684868812561	-5.59056186676025	-0.0110697457566857	-0.00392691092565656	-0.0526280589401722	-0.00165419070981443
1443	117.022361755371	-5.39446353912354	-5.85030126571655	0.00191722682211548	-0.00977104809135199	-0.0350956469774246	-0.00100484199356288
1444	115.723663330078	-5.06978940963745	-5.85030126571655	0.000618529506027699	0.00191722682211548	-0.00132951640989631	-0.00295288790948689
1445	118.321060180664	-4.74511528015137	-5.59056186676025	0.000293855206109583	-0.00165419070981443	-0.00132951640989631	0.000293855206109583
1446	118.970405578613	-5.71913814544678	-5.59056186676025	0.00418994715437293	-0.000355493422830477	0.0123068047687411	0.00191722682211548
1447	119.619758605957	-5.71913814544678	-6.11004114151001	-0.0243813935667276	-0.0133424662053585	0.00451462110504508	-0.00100484199356288
1448	117.022361755371	-5.39446353912354	-6.30484533309937	0.00646266713738441	-0.0221086721867323	0.00126787810586393	-0.00490093370899558
1449	117.022361755371	-5.06978940963745	-6.49965000152588	0.0126314787194133	-0.0169138833880424	0.0194496400654316	-0.00490093370899558
1450	118.970405578613	-6.04381227493286	-5.9152364730835	-0.0146411629393697	-0.00749832857400179	0.0295145437121391	-0.00295288790948689
1451	117.022361755371	-5.39446353912354	-6.23991060256958	-0.0201606266200542	-0.00100484199356288	0.0194496400654316	0.00191722682211548
1452	118.970405578613	-6.69316101074219	-5.46069240570068	0.000943203864153475	0.00126787810586393	-0.00100484199356288	-0.00295288790948689
1453	118.321060180664	-6.04381227493286	-5.3957576751709	-0.00555028254166245	0.00386527273803949	-0.0204853005707264	0.00191722682211548
1454	119.619758605957	-6.04381227493286	-5.9152364730835	-0.0123684434220195	0.011982130818069	-0.0279528107494116	0.000293855206109583
1455	118.321060180664	-5.71913814544678	-6.23991060256958	-0.00587495695799589	0.00970941036939621	-0.0311995539814234	-0.000355493422830477
1456	119.619758605957	-6.3684868812561	-6.04510593414307	-0.0117190945893526	0.0103587592020631	-0.0318489037454128	0.00743668992072344
1457	118.321060180664	-6.69316101074219	-6.17497587203979	-0.00360223650932312	0.000293855206109583	-0.0341216214001179	-0.00197886489331722
1458	116.373016357422	-7.01783514022827	-5.33082246780396	-0.0100957229733467	-0.00295288790948689	-0.0334722734987736	0.00613799272105098
1459	116.373016357422	-6.3684868812561	-5.46069240570068	0.0168522447347641	-0.000680167751852423	-0.0191866029053926	0.000618529506027699
1460	118.970405578613	-7.34250974655151	-6.04510593414307	0.00873538758605719	-0.00100484199356288	-0.0185372550040483	-0.0026282137259841
1461	117.671714782715	-5.06978940963745	-6.49965000152588	0.00581331877037883	0.0100340843200684	0.0149041991680861	-0.00522560812532902
1462	118.970405578613	-6.69316101074219	-5.6554970741272	-0.00847235135734081	-0.00230353930965066	0.0983454957604408	0.000293855206109583
1463	119.619758605957	-6.04381227493286	-6.04510593414307	-0.00782300252467394	-0.00100484199356288	0.174968630075455	0.0022419011220336
1464	117.671714782715	-5.39446353912354	-6.11004114151001	0.000618529506027699	0.00613799272105098	0.174643963575363	0.00159255252219737
1465	117.671714782715	-6.04381227493286	-5.85030126571655	0.00191722682211548	-0.000680167751852423	0.139254465699196	-0.00327756232582033
1466	117.022361755371	-5.39446353912354	-5.3957576751709	-0.00197886489331722	-0.00749832857400179	0.0645793676376343	-0.0026282137259841
1467	114.424964904785	-5.71913814544678	-5.6554970741272	-0.00684897974133492	-0.00879702530801296	-0.0156151866540313	-0.00522560812532902
1468	114.424964904785	-5.06978940963745	-5.85030126571655	0.0126314787194133	-3.08191010844894e-05	-0.072757862508297	-3.08191010844894e-05
1469	115.074317932129	-5.39446353912354	-5.85030126571655	-0.0149658378213644	-0.00327756232582033	-0.118536949157715	0.00321592413820326
1470	118.321060180664	-6.69316101074219	-5.52562713623047	-3.08191010844894e-05	0.00191722682211548	-0.127303153276443	-0.00165419070981443
1471	116.373016357422	-4.74511528015137	-5.72043180465698	-0.0221086721867323	0.00418994715437293	-0.125030428171158	-0.00457625929266214
1472	118.321060180664	-5.06978940963745	-5.20095300674438	-0.00847235135734081	0.00678734155371785	-0.0951603949069977	0.00126787810586393
1473	118.321060180664	-6.04381227493286	-5.00614833831787	0.000618529506027699	0.00678734155371785	-0.0659397020936012	0.000618529506027699
1474	119.619758605957	-6.3684868812561	-5.72043180465698	0.01847561635077	0.0207483377307653	-0.0247060675173998	-0.00100484199356288
1475	118.970405578613	-6.04381227493286	-5.78536653518677	0.00678734155371785	0.00646266713738441	0.000618529506027699	-0.00782300252467394
1476	118.970405578613	-5.39446353912354	-5.6554970741272	0.01100810803473	0.0132808275520802	0.0421768426895142	-0.00100484199356288
1477	117.022361755371	-4.74511528015137	-5.9152364730835	-0.0026282137259841	0.00516396993771195	0.0811377614736557	-0.00555028254166245
1478	117.022361755371	-5.06978940963745	-5.78536653518677	-0.00684897974133492	-0.000355493422830477	0.0678261145949364	-0.00295288790948689
1479	117.671714782715	-5.71913814544678	-5.72043180465698	-0.0104203969240189	-0.00132951640989631	0.012956153601408	0.00386527273803949
1480	118.321060180664	-6.04381227493286	-5.26588773727417	-0.00652430532500148	-0.00587495695799589	-0.00100484199356288	0.00256657530553639
1481	118.321060180664	-5.39446353912354	-5.6554970741272	0.00743668992072344	-0.0139918150380254	-0.0497059896588326	0.00548864435404539
1482	117.022361755371	-5.06978940963745	-5.9152364730835	-0.000355493422830477	-0.0217839982360601	-0.0678877532482147	-0.00782300252467394
1483	119.619758605957	-7.34250974655151	-5.59056186676025	0.0123068047687411	0.00873538758605719	-0.0568488240242004	0.00483929552137852
1484	118.970405578613	-7.34250974655151	-5.46069240570068	0.000618529506027699	-0.00749832857400179	-0.0454852245748043	-0.00457625929266214
1485	118.321060180664	-7.6671838760376	-5.3957576751709	0.00808603875339031	-0.00619963090866804	-0.0315242260694504	-0.00749832857400179
1486	118.321060180664	-7.34250974655151	-5.20095300674438	0.000293855206109583	-0.00652430532500148	-0.00847235135734081	-0.00749832857400179
1487	117.022361755371	-5.71913814544678	-5.59056186676025	0.00386527273803949	-0.00782300252467394	0.0210730116814375	-3.08191010844894e-05
1488	117.671714782715	-5.39446353912354	-6.49965000152588	0.00354059832170606	0.00126787810586393	0.0515923984348774	0.000618529506027699
1489	118.321060180664	-6.04381227493286	-6.49965000152588	-0.00327756232582033	0.012956153601408	0.0363327041268349	0.00516396993771195
1490	118.321060180664	-6.69316101074219	-6.11004114151001	0.00548864435404539	0.01100810803473	0.0132808275520802	0.00289124972186983
1491	117.671714782715	-5.39446353912354	-6.11004114151001	-0.00879702530801296	0.00906006153672934	-0.00295288790948689	0.00711201597005129
1492	115.723663330078	-5.06978940963745	-6.17497587203979	-0.017887907102704	-0.000680167751852423	-0.0425631552934647	0.00516396993771195
1493	114.424964904785	-5.06978940963745	-5.6554970741272	-0.0100957229733467	-3.08191010844894e-05	-0.0389917381107807	-0.00132951640989631
1494	115.723663330078	-5.39446353912354	-5.52562713623047	-0.0107450718060136	0.00516396993771195	-0.0341216214001179	0.00906006153672934
1495	115.723663330078	-5.71913814544678	-6.30484533309937	0.00678734155371785	-0.00100484199356288	-0.00490093370899558	-3.08191010844894e-05
1496	117.022361755371	-5.71913814544678	-6.30484533309937	-0.00295288790948689	-0.00295288790948689	0.00191722682211548	-0.00165419070981443
1497	118.321060180664	-5.06978940963745	-6.36978054046631	-0.00295288790948689	-0.0172385573387146	0.0282158460468054	0.00841071270406246
1498	117.671714782715	-5.06978940963745	-6.30484533309937	0.00776136433705688	-0.00392691092565656	0.012956153601408	-0.0026282137259841
1499	119.619758605957	-6.3684868812561	-5.46069240570068	0.00906006153672934	0.00516396993771195	0.0022419011220336	-0.00490093370899558
1500	117.022361755371	-5.39446353912354	-5.46069240570068	0.00743668992072344	0.00841071270406246	0.0116574559360743	-0.00327756232582033
1501	118.970405578613	-6.04381227493286	-6.36978054046631	0.00776136433705688	0.00418994715437293	0.0175015944987535	0.000618529506027699
1502	116.373016357422	-5.39446353912354	-6.62951993942261	0.0165275707840919	-0.00197886489331722	0.0126314787194133	-0.00522560812532902
1503	117.022361755371	-5.06978940963745	-6.43471527099609	-0.00977104809135199	0.00418994715437293	0.000293855206109583	0.00548864435404539
1504	117.022361755371	-6.3684868812561	-5.52562713623047	0.00646266713738441	0.00678734155371785	-0.0117190945893526	-3.08191010844894e-05
1505	117.022361755371	-6.3684868812561	-5.52562713623047	0.0210730116814375	-3.08191010844894e-05	-0.0107450718060136	-0.00100484199356288
1506	117.671714782715	-5.39446353912354	-6.11004114151001	-0.00295288790948689	-0.0126931173726916	-0.0256800893694162	-0.00132951640989631
1507	116.373016357422	-5.71913814544678	-5.46069240570068	-0.000355493422830477	0.00678734155371785	-0.00197886489331722	0.00159255252219737
1508	120.269104003906	-6.3684868812561	-6.04510593414307	-0.00847235135734081	0.00581331877037883	-0.0305502042174339	0.00548864435404539
1509	118.970405578613	-7.6671838760376	-5.6554970741272	0.00711201597005129	0.0213976856321096	-0.0263294391334057	-3.08191010844894e-05
1510	117.022361755371	-6.04381227493286	-5.72043180465698	0.00191722682211548	0.00808603875339031	0.0152288740500808	-3.08191010844894e-05
1511	118.970405578613	-7.34250974655151	-5.59056186676025	-0.00555028254166245	0.00159255252219737	0.0950987562537193	0.00483929552137852
1512	118.970405578613	-6.3684868812561	-5.59056186676025	0.00289124972186983	0.00581331877037883	0.081787109375	0.00191722682211548
1513	115.723663330078	-5.06978940963745	-5.59056186676025	0.0152288740500808	0.00191722682211548	0.0389300994575024	0.000293855206109583
1514	116.373016357422	-5.39446353912354	-5.59056186676025	0.00451462110504508	0.00613799272105098	0.00646266713738441	0.00191722682211548
1515	117.022361755371	-5.39446353912354	-6.43471527099609	0.00354059832170606	0.00451462110504508	-0.0363943427801132	-0.00392691092565656
1516	116.373016357422	-5.06978940963745	-5.98017120361328	0.00970941036939621	-0.00782300252467394	-0.068537101149559	-0.00132951640989631
1517	117.671714782715	-7.01783514022827	-5.52562713623047	0.00548864435404539	-0.00847235135734081	-0.0789266750216484	-0.000680167751852423
1518	115.074317932129	-6.04381227493286	-5.6554970741272	-0.0224333461374044	-0.00327756232582033	-0.0568488240242004	0.00841071270406246
1519	117.022361755371	-6.3684868812561	-5.52562713623047	0.00841071270406246	-0.00100484199356288	-0.0363943427801132	0.000943203864153475
1520	115.723663330078	-5.39446353912354	-5.59056186676025	0.00451462110504508	0.00354059832170606	-0.0146411629393697	-0.00230353930965066
1521	118.321060180664	-6.3684868812561	-5.3957576751709	-0.00977104809135199	0.00483929552137852	-0.0169138833880424	-0.00100484199356288
1522	117.671714782715	-5.06978940963745	-5.9152364730835	-0.0120437685400248	0.00256657530553639	-0.032173577696085	-0.00295288790948689
1523	117.022361755371	-5.06978940963745	-5.9152364730835	0.0178262684494257	0.00841071270406246	-0.039641086012125	0.000618529506027699
1524	117.671714782715	-5.39446353912354	-5.9152364730835	0.0155535480007529	0.013930176384747	-0.0224333461374044	0.000618529506027699
1525	116.373016357422	-5.06978940963745	-5.78536653518677	-0.0143164889886975	0.0275664981454611	-0.0260047651827335	-3.08191010844894e-05
1526	117.671714782715	-5.06978940963745	-6.04510593414307	0.00256657530553639	0.0350340083241463	-0.0360696688294411	-0.00490093370899558
1527	117.022361755371	-4.74511528015137	-5.85030126571655	0.00191722682211548	0.0330859608948231	-0.0243813935667276	-0.00230353930965066
1528	118.970405578613	-6.69316101074219	-5.78536653518677	-0.0110697457566857	0.0330859608948231	-0.0529527328908443	0.00256657530553639
1529	116.373016357422	-4.74511528015137	-5.78536653518677	0.00548864435404539	0.0386054255068302	-0.0529527328908443	-0.00749832857400179
1530	116.373016357422	-5.06978940963745	-5.72043180465698	0.00483929552137852	0.0269171483814716	-0.0688617751002312	0.000618529506027699
1531	117.671714782715	-5.06978940963745	-5.6554970741272	0.00256657530553639	0.0220470335334539	-0.0617189407348633	-0.00587495695799589
1532	118.321060180664	-6.04381227493286	-5.52562713623047	-0.00327756232582033	0.0126314787194133	-0.0237320438027382	-0.00327756232582033
1533	117.671714782715	-6.3684868812561	-5.33082246780396	0.00159255252219737	-0.00230353930965066	0.00841071270406246	-0.000355493422830477
1534	118.970405578613	-7.34250974655151	-6.11004114151001	-0.00392691092565656	0.00191722682211548	0.0272418223321438	0.00613799272105098
1535	118.970405578613	-7.01783514022827	-6.23991060256958	0.00289124972186983	-0.0130177913233638	0.0515923984348774	-0.00132951640989631
1536	118.970405578613	-6.69316101074219	-5.6554970741272	-0.00717365415766835	-0.0130177913233638	0.105163656175137	0.00613799272105098
1537	117.671714782715	-6.69316101074219	-6.11004114151001	-0.00912170019000769	-0.0299008563160896	0.0983454957604408	0.000618529506027699
1538	117.671714782715	-6.04381227493286	-6.11004114151001	-3.08191010844894e-05	-0.0370436906814575	0.0873065739870071	-0.00165419070981443
1539	116.373016357422	-6.04381227493286	-5.52562713623047	0.00841071270406246	-0.0584721975028515	0.060358602553606	0.000943203864153475
1540	117.022361755371	-4.74511528015137	-5.26588773727417	0.0188002903014421	-0.0581475235521793	0.00613799272105098	-0.0100957229733467
1541	116.373016357422	-5.39446353912354	-5.07108306884766	-0.00132951640989631	-0.068537101149559	-0.0691864490509033	0.00256657530553639
1542	115.723663330078	-6.04381227493286	-5.72043180465698	0.00191722682211548	-0.068537101149559	-0.107822693884373	0.00418994715437293
1543	115.723663330078	-4.74511528015137	-5.98017120361328	-0.00392691092565656	-0.0555501282215118	-0.0724331885576248	0.00873538758605719
1544	116.373016357422	-5.71913814544678	-5.78536653518677	-0.00197886489331722	-0.0299008563160896	-0.0341216214001179	0.00711201597005129
1545	115.723663330078	-4.74511528015137	-5.72043180465698	0.0106834331527352	-0.0113944197073579	0.0373067259788513	0.00321592413820326
1546	118.321060180664	-5.39446353912354	-5.6554970741272	-0.00684897974133492	0.00873538758605719	0.0850338488817215	0.00613799272105098
1547	118.970405578613	-5.39446353912354	-5.26588773727417	-0.00619963090866804	0.0223717093467712	0.0928260311484337	-0.00425158534198999
1548	117.671714782715	-5.71913814544678	-5.59056186676025	0.0145795252174139	0.0321119390428066	0.0957481041550636	0.00386527273803949
1549	116.373016357422	-5.06978940963745	-6.11004114151001	-0.00197886489331722	0.0317872650921345	0.0642546936869621	0.00159255252219737
1550	117.671714782715	-6.04381227493286	-5.85030126571655	0.0155535480007529	0.0165275707840919	0.0395794473588467	0.00354059832170606
1551	116.373016357422	-4.74511528015137	-5.98017120361328	-0.0156151866540313	0.00711201597005129	0.013930176384747	-3.08191010844894e-05
1552	117.671714782715	-5.39446353912354	-5.85030126571655	0.00581331877037883	-0.0185372550040483	-0.0191866029053926	-0.00652430532500148
1553	118.970405578613	-6.04381227493286	-5.3957576751709	0.0506183728575706	-0.03444629535079	-0.0221086721867323	-0.00165419070981443
1554	119.619758605957	-5.06978940963745	-5.72043180465698	0.00906006153672934	-0.0195112787187099	-0.0318489037454128	-0.00100484199356288
1555	118.970405578613	-6.3684868812561	-6.04510593414307	0.00743668992072344	0.012956153601408	-0.0172385573387146	-0.00782300252467394
1556	117.671714782715	-5.71913814544678	-5.6554970741272	0.011982130818069	0.013930176384747	-0.00847235135734081	-0.00392691092565656
1557	117.022361755371	-5.71913814544678	-6.23991060256958	0.0113327819854021	0.0145795252174139	0.00126787810586393	-3.08191010844894e-05
1558	116.373016357422	-6.3684868812561	-5.6554970741272	-0.00327756232582033	0.012956153601408	0.012956153601408	0.00321592413820326
1559	115.723663330078	-6.04381227493286	-5.78536653518677	0.020423661917448	0.0230210572481155	0.0142548503354192	-0.00230353930965066
1560	118.321060180664	-6.69316101074219	-5.26588773727417	0.0152288740500808	0.0269171483814716	0.0022419011220336	-0.00392691092565656
1561	116.373016357422	-5.06978940963745	-5.52562713623047	0.0113327819854021	0.0220470335334539	-0.00684897974133492	-0.00782300252467394
1562	117.671714782715	-5.71913814544678	-5.78536653518677	-0.00327756232582033	0.0298392176628113	0.01100810803473	0.000293855206109583
1563	118.321060180664	-5.39446353912354	-6.43471527099609	0.00873538758605719	0.0324366129934788	0.0564625114202499	0.0022419011220336
1564	115.723663330078	-5.06978940963745	-5.78536653518677	-0.0126931173726916	0.0447742342948914	0.10418963432312	0.00451462110504508
1565	115.074317932129	-4.74511528015137	-5.98017120361328	0.00126787810586393	0.0330859608948231	0.162955686450005	-0.00912170019000769
1566	114.424964904785	-4.74511528015137	-5.59056186676025	-0.0123684434220195	0.0239950809627771	0.18470886349678	-0.00457625929266214
1567	117.671714782715	-6.04381227493286	-5.52562713623047	0.00646266713738441	0.0191249661147594	0.223994448781013	-0.00295288790948689
1568	116.373016357422	-5.39446353912354	-5.52562713623047	-0.0276281367987394	0.0220470335334539	0.141202509403229	-0.00555028254166245
1569	118.321060180664	-5.71913814544678	-6.17497587203979	0.00581331877037883	0.0207483377307653	-0.0100957229733467	0.00516396993771195
1570	117.671714782715	-4.74511528015137	-5.98017120361328	-0.00197886489331722	0.0171769186854362	-0.0945110470056534	-0.00197886489331722
1571	119.619758605957	-5.71913814544678	-5.52562713623047	-0.00587495695799589	0.011982130818069	-0.188341930508614	-3.08191010844894e-05
1572	118.321060180664	-5.39446353912354	-5.72043180465698	-0.00684897974133492	-0.00360223650932312	-0.219185993075371	-0.00392691092565656
1573	118.321060180664	-6.04381227493286	-6.04510593414307	-0.00749832857400179	-0.0133424662053585	-0.225030124187469	0.00743668992072344
1574	118.321060180664	-5.71913814544678	-5.98017120361328	-3.08191010844894e-05	-0.0276281367987394	-0.169186145067215	-0.00392691092565656
1575	118.321060180664	-6.04381227493286	-5.78536653518677	0.0246444288641214	-0.0376930385828018	-0.0948357209563255	-0.00392691092565656
1576	118.321060180664	-6.04381227493286	-5.85030126571655	-0.0026282137259841	-0.039641086012125	-0.0526280589401722	-0.00619963090866804
1577	117.022361755371	-4.42044067382813	-5.9152364730835	-0.00684897974133492	-0.0354203209280968	-0.0295761823654175	-0.000355493422830477
1578	117.671714782715	-4.74511528015137	-5.85030126571655	0.0103587592020631	-0.0467839203774929	-0.032173577696085	0.00159255252219737
1579	117.022361755371	-4.42044067382813	-5.78536653518677	0.00938473641872406	-0.0217839982360601	-0.0299008563160896	-0.00555028254166245
1580	119.619758605957	-6.04381227493286	-5.26588773727417	-0.00230353930965066	-0.0149658378213644	-0.0286021586507559	0.00354059832170606
1581	117.022361755371	-5.39446353912354	-6.30484533309937	0.013930176384747	-0.00782300252467394	-0.0315242260694504	-0.0110697457566857
1582	117.671714782715	-7.01783514022827	-6.11004114151001	0.00354059832170606	-0.00749832857400179	-0.00652430532500148	0.000618529506027699
1583	118.321060180664	-6.3684868812561	-5.85030126571655	0.00548864435404539	-0.00782300252467394	-0.00132951640989631	-0.00619963090866804
1584	116.373016357422	-5.39446353912354	-5.9152364730835	-3.08191010844894e-05	0.012956153601408	0.0022419011220336	-0.000355493422830477
1585	116.373016357422	-5.06978940963745	-5.72043180465698	0.0100340843200684	0.0233457311987877	-0.00360223650932312	-0.00392691092565656
1586	116.373016357422	-4.74511528015137	-5.6554970741272	0.0100340843200684	0.0168522447347641	-0.00717365415766835	0.00906006153672934
1587	117.022361755371	-4.42044067382813	-5.85030126571655	-0.0152905117720366	0.00321592413820326	-0.0026282137259841	-0.0026282137259841
1588	116.373016357422	-5.06978940963745	-5.6554970741272	0.00776136433705688	-0.00619963090866804	0.0700988322496414	0.00451462110504508
1589	117.022361755371	-6.04381227493286	-5.59056186676025	-0.0126931173726916	0.000943203864153475	0.170747861266136	0.00191722682211548
1590	114.424964904785	-4.42044067382813	-5.78536653518677	-0.00425158534198999	-0.0146411629393697	0.18470886349678	-0.00100484199356288
1591	115.723663330078	-5.06978940963745	-6.04510593414307	-0.0123684434220195	-0.00360223650932312	0.124319441616535	-0.00327756232582033
1592	118.321060180664	-5.71913814544678	-6.04510593414307	-0.0156151866540313	-0.00197886489331722	0.0632806718349457	-0.00392691092565656
1593	118.970405578613	-6.04381227493286	-5.20095300674438	0.0113327819854021	-0.00230353930965066	0.0220470335334539	0.00159255252219737
1594	118.321060180664	-5.71913814544678	-5.52562713623047	0.00776136433705688	-0.0230826959013939	0.0467222817242146	0.00191722682211548
1595	116.373016357422	-4.42044067382813	-6.11004114151001	0.00938473641872406	-0.0117190945893526	0.0678261145949364	0.00581331877037883
1596	117.022361755371	-4.42044067382813	-6.11004114151001	-3.08191010844894e-05	0.0123068047687411	0.01100810803473	0.00126787810586393
1597	117.671714782715	-4.09576654434204	-6.56458520889282	-0.00587495695799589	0.00841071270406246	-0.0497059896588326	0.00126787810586393
1598	117.022361755371	-4.74511528015137	-6.23991060256958	-0.00230353930965066	0.00938473641872406	-0.0815240740776062	0.00483929552137852
1599	118.321060180664	-4.74511528015137	-5.78536653518677	0.00873538758605719	0.00711201597005129	-0.0961344167590141	0.000293855206109583
1600	116.373016357422	-5.06978940963745	-5.26588773727417	0.0103587592020631	0.000293855206109583	-0.116264224052429	0.0022419011220336
1601	118.321060180664	-5.71913814544678	-6.11004114151001	0.0103587592020631	0.00418994715437293	-0.123731732368469	-0.00457625929266214
1602	116.373016357422	-5.39446353912354	-6.36978054046631	0.00159255252219737	0.00548864435404539	-0.116913571953773	-0.000680167751852423
1603	117.671714782715	-6.04381227493286	-5.78536653518677	0.0106834331527352	0.0022419011220336	-0.0886669084429741	-3.08191010844894e-05
1604	116.373016357422	-6.04381227493286	-5.85030126571655	-0.00100484199356288	0.00678734155371785	-0.0613942667841911	0.00581331877037883
1605	117.022361755371	-6.3684868812561	-5.59056186676025	-0.0195112787187099	0.0178262684494257	-0.032173577696085	0.00483929552137852
1606	115.723663330078	-4.74511528015137	-5.46069240570068	-0.00295288790948689	0.00548864435404539	-0.0188619289547205	-0.00132951640989631
1607	117.022361755371	-5.71913814544678	-5.46069240570068	-0.000680167751852423	0.00938473641872406	0.00386527273803949	0.00743668992072344
1608	117.022361755371	-5.06978940963745	-5.9152364730835	-0.00327756232582033	0.013930176384747	0.0100340843200684	-0.00360223650932312
1609	118.321060180664	-4.74511528015137	-6.23991060256958	0.000293855206109583	0.0145795252174139	0.0100340843200684	-0.00100484199356288
1610	117.022361755371	-5.71913814544678	-6.11004114151001	0.00159255252219737	0.0103587592020631	0.0155535480007529	-0.00327756232582033
1611	115.723663330078	-5.39446353912354	-5.85030126571655	-0.0110697457566857	0.00646266713738441	0.00548864435404539	0.00418994715437293
1612	115.074317932129	-4.74511528015137	-5.6554970741272	-0.0172385573387146	0.0113327819854021	-0.0143164889886975	0.00548864435404539
1613	114.424964904785	-5.39446353912354	-5.26588773727417	-0.0175632312893867	0.0022419011220336	-0.0169138833880424	0.0103587592020631
1614	117.671714782715	-5.71913814544678	-5.52562713623047	0.00873538758605719	0.00386527273803949	-0.0195112787187099	0.00970941036939621
1615	117.671714782715	-5.39446353912354	-5.6554970741272	0.0123068047687411	0.0022419011220336	-0.00425158534198999	0.00841071270406246
1616	117.671714782715	-5.71913814544678	-5.6554970741272	-0.00879702530801296	-0.00912170019000769	-0.00295288790948689	0.00321592413820326
1617	117.022361755371	-5.06978940963745	-5.78536653518677	-0.00327756232582033	-0.0026282137259841	0.0213976856321096	-0.00717365415766835
1618	117.022361755371	-4.42044067382813	-5.85030126571655	0.00256657530553639	-0.00587495695799589	0.0230210572481155	0.00548864435404539
1619	118.321060180664	-5.71913814544678	-5.6554970741272	0.0136055024340749	-0.00360223650932312	0.0509430468082428	0.00516396993771195
1620	116.373016357422	-4.42044067382813	-5.78536653518677	0.01847561635077	-0.00717365415766835	0.0425015166401863	0.00126787810586393
1621	118.970405578613	-6.04381227493286	-5.9152364730835	0.00938473641872406	-0.00197886489331722	0.0233457311987877	0.00159255252219737
1622	118.321060180664	-5.39446353912354	-5.98017120361328	-0.00360223650932312	-0.00814767740666866	0.0220470335334539	0.00321592413820326
1623	115.723663330078	-5.06978940963745	-5.85030126571655	0.0022419011220336	-0.0123684434220195	0.00386527273803949	0.012956153601408
1624	115.723663330078	-4.74511528015137	-6.30484533309937	0.00386527273803949	0.000618529506027699	-0.0136671401560307	-0.00490093370899558
1625	116.373016357422	-4.74511528015137	-6.04510593414307	0.00808603875339031	0.000293855206109583	-0.0273034609854221	0.00126787810586393
1626	118.321060180664	-5.71913814544678	-5.52562713623047	-0.00749832857400179	-0.00555028254166245	-0.0435371771454811	-0.00457625929266214
1627	118.321060180664	-6.3684868812561	-5.3957576751709	-0.00814767740666866	-0.00392691092565656	-0.0419138073921204	0.00256657530553639
1628	119.619758605957	-7.34250974655151	-5.72043180465698	-0.00327756232582033	-0.0237320438027382	-0.00977104809135199	0.00743668992072344
1629	117.671714782715	-7.01783514022827	-5.78536653518677	-0.0156151866540313	-0.00684897974133492	0.00613799272105098	-0.000680167751852423
1630	116.373016357422	-6.04381227493286	-6.43471527099609	0.01100810803473	-0.00295288790948689	0.0149041991680861	0.00321592413820326
1631	117.671714782715	-6.3684868812561	-5.59056186676025	0.000618529506027699	0.00418994715437293	-0.00782300252467394	-0.00457625929266214
1632	117.022361755371	-4.42044067382813	-6.17497587203979	-0.00457625929266214	0.00743668992072344	-0.0149658378213644	-0.00165419070981443
1633	115.723663330078	-4.09576654434204	-5.98017120361328	-0.00619963090866804	0.0103587592020631	0.00451462110504508	-0.00197886489331722
1634	115.723663330078	-4.74511528015137	-6.04510593414307	-0.000355493422830477	0.0103587592020631	-0.00295288790948689	0.00126787810586393
1635	115.723663330078	-5.06978940963745	-5.6554970741272	0.00678734155371785	0.0175015944987535	-0.00522560812532902	-0.00425158534198999
1636	115.074317932129	-5.06978940963745	-5.85030126571655	-0.00879702530801296	0.0191249661147594	-0.0211346503347158	0.00126787810586393
1637	115.723663330078	-4.74511528015137	-5.78536653518677	-0.00749832857400179	0.0191249661147594	-0.0211346503347158	-0.00457625929266214
1638	115.723663330078	-5.71913814544678	-5.78536653518677	-0.00522560812532902	0.0116574559360743	0.0200989879667759	-0.00522560812532902
1639	115.074317932129	-5.06978940963745	-5.33082246780396	-0.0146411629393697	0.0165275707840919	0.076592318713665	0.00289124972186983
1640	115.074317932129	-4.09576654434204	-5.59056186676025	-0.000680167751852423	0.013930176384747	0.0678261145949364	0.00126787810586393
1641	116.373016357422	-4.74511528015137	-5.85030126571655	0.0285405199974775	0.0233457311987877	0.0486703291535378	-0.00587495695799589
1642	118.970405578613	-5.71913814544678	-5.78536653518677	-0.00360223650932312	0.00841071270406246	0.0710728541016579	-0.00879702530801296
1643	118.321060180664	-5.71913814544678	-5.46069240570068	0.00873538758605719	0.00678734155371785	0.0778910145163536	-0.00132951640989631
1644	118.321060180664	-5.71913814544678	-5.72043180465698	0.00548864435404539	0.011982130818069	0.031137915328145	-0.00100484199356288
1645	117.671714782715	-6.04381227493286	-5.72043180465698	0.00938473641872406	0.00321592413820326	-0.02697878703475	-0.00555028254166245
1646	118.970405578613	-6.04381227493286	-5.46069240570068	0.01100810803473	0.00191722682211548	-0.0490566417574883	-0.00717365415766835
1647	117.022361755371	-5.06978940963745	-5.9152364730835	0.00841071270406246	-0.00327756232582033	-0.0769786313176155	-0.00684897974133492
1648	119.619758605957	-5.39446353912354	-5.6554970741272	-0.00652430532500148	-0.00327756232582033	-0.073731891810894	0.00678734155371785
1649	118.321060180664	-5.39446353912354	-5.6554970741272	0.00256657530553639	0.00678734155371785	-0.0487319678068161	-0.00197886489331722
1650	117.022361755371	-4.74511528015137	-5.78536653518677	-0.00847235135734081	-0.00490093370899558	0.0197743140161037	0.00126787810586393
1651	118.970405578613	-5.71913814544678	-5.46069240570068	0.00841071270406246	-0.00717365415766835	0.0434755384922028	-0.00717365415766835
1652	117.671714782715	-6.04381227493286	-5.59056186676025	-0.00425158534198999	-0.0146411629393697	0.000943203864153475	0.00451462110504508
1653	117.022361755371	-5.71913814544678	-5.52562713623047	-0.0156151866540313	-0.00555028254166245	-0.0266541130840778	-0.00132951640989631
1654	116.373016357422	-6.04381227493286	-5.72043180465698	0.0106834331527352	-0.0117190945893526	-0.0393164120614529	-0.00165419070981443
1655	117.671714782715	-5.71913814544678	-5.9152364730835	0.00354059832170606	-0.02697878703475	-0.0435371771454811	-0.00230353930965066
1656	116.373016357422	-5.06978940963745	-5.9152364730835	-0.00619963090866804	-0.0240567177534103	-0.028926832601428	-0.00360223650932312
1657	118.321060180664	-5.39446353912354	-6.36978054046631	0.00256657530553639	-0.0204853005707264	-0.021459324285388	-0.00230353930965066
1658	118.321060180664	-5.39446353912354	-5.72043180465698	0.00321592413820326	-0.0182125810533762	-0.0256800893694162	-0.00619963090866804
1659	115.723663330078	-4.42044067382813	-5.46069240570068	0.00873538758605719	-0.0117190945893526	-0.00425158534198999	-0.00555028254166245
1660	117.671714782715	-5.71913814544678	-5.33082246780396	0.00191722682211548	-0.0120437685400248	0.0632806718349457	-0.00587495695799589
1661	114.424964904785	-4.74511528015137	-5.78536653518677	0.00451462110504508	-0.0130177913233638	0.0431508645415306	-0.00230353930965066
1662	115.074317932129	-4.74511528015137	-5.6554970741272	-0.00522560812532902	0.00483929552137852	0.00938473641872406	-0.00327756232582033
1663	115.074317932129	-6.04381227493286	-6.11004114151001	-0.0165892094373703	-0.00327756232582033	-0.00944637414067984	0.00354059832170606
1664	117.022361755371	-5.71913814544678	-6.04510593414307	-0.00197886489331722	0.0175015944987535	-0.03444629535079	0.00386527273803949
1665	117.671714782715	-5.39446353912354	-5.46069240570068	-0.00749832857400179	0.01100810803473	-0.0604202412068844	0.00191722682211548
1666	117.022361755371	-5.06978940963745	-5.3957576751709	-0.00814767740666866	0.00646266713738441	-0.0811994001269341	0.000618529506027699
1667	116.373016357422	-4.74511528015137	-5.72043180465698	-0.00977104809135199	0.00191722682211548	-0.0678877532482147	0.0022419011220336
1668	117.022361755371	-5.71913814544678	-6.23991060256958	-0.00230353930965066	-0.00327756232582033	-0.043212503194809	0.00126787810586393
1669	116.373016357422	-4.74511528015137	-6.23991060256958	0.00678734155371785	0.00548864435404539	-0.0156151866540313	-3.08191010844894e-05
1670	118.970405578613	-5.06978940963745	-6.49965000152588	-0.00522560812532902	0.000943203864153475	0.00970941036939621	0.00354059832170606
1671	117.022361755371	-4.74511528015137	-6.04510593414307	-0.00132951640989631	-0.00165419070981443	0.000618529506027699	0.00354059832170606
1672	117.671714782715	-5.71913814544678	-5.59056186676025	-0.00457625929266214	-0.00327756232582033	0.060358602553606	0.00418994715437293
1673	118.321060180664	-5.06978940963745	-5.52562713623047	0.00613799272105098	0.0103587592020631	0.110683120787144	0.00354059832170606
1674	116.373016357422	-4.74511528015137	-5.9152364730835	-0.00684897974133492	0.00613799272105098	0.0710728541016579	0.00418994715437293
1675	117.022361755371	-4.74511528015137	-5.85030126571655	0.013930176384747	0.00516396993771195	0.0489950031042099	-0.0026282137259841
1676	117.022361755371	-5.06978940963745	-5.6554970741272	0.0116574559360743	0.0113327819854021	0.00483929552137852	-0.0107450718060136
1677	118.321060180664	-6.69316101074219	-5.3957576751709	0.00126787810586393	0.00159255252219737	-0.0487319678068161	-0.00197886489331722
1678	118.970405578613	-6.69316101074219	-5.59056186676025	0.00354059832170606	0.00938473641872406	-0.0799007043242455	-0.00197886489331722
1679	117.022361755371	-6.69316101074219	-5.6554970741272	0.0113327819854021	0.00711201597005129	-0.0925630033016205	0.00354059832170606
1680	119.619758605957	-6.69316101074219	-5.26588773727417	0.00906006153672934	0.00321592413820326	-0.0565241500735283	0.00418994715437293
1681	117.671714782715	-5.39446353912354	-5.85030126571655	0.00126787810586393	0.0100340843200684	-0.0266541130840778	-0.000355493422830477
1682	117.671714782715	-5.06978940963745	-5.78536653518677	-0.0104203969240189	0.0103587592020631	-0.0266541130840778	-0.000355493422830477
1683	117.022361755371	-4.42044067382813	-5.85030126571655	0.00906006153672934	0.00776136433705688	-0.00295288790948689	0.00711201597005129
1684	115.723663330078	-5.06978940963745	-5.59056186676025	0.00256657530553639	0.011982130818069	0.00451462110504508	-0.000355493422830477
1685	115.723663330078	-4.74511528015137	-5.72043180465698	0.013930176384747	0.0142548503354192	0.0275664981454611	-0.00360223650932312
1686	115.074317932129	-4.74511528015137	-5.3957576751709	-0.00977104809135199	0.0113327819854021	0.0399041213095188	0.00256657530553639
1687	114.424964904785	-5.71913814544678	-5.6554970741272	-0.0152905117720366	0.0103587592020631	0.0463976077735424	0.00743668992072344
1688	113.775619506836	-5.06978940963745	-5.85030126571655	-0.0146411629393697	0.0197743140161037	0.0499690249562263	0.0113327819854021
1689	116.373016357422	-5.06978940963745	-5.9152364730835	-0.00100484199356288	0.0249691028147936	0.0447742342948914	-0.00132951640989631
1690	118.321060180664	-5.39446353912354	-5.59056186676025	-0.00555028254166245	0.0207483377307653	0.0444495603442192	-0.00457625929266214
1691	116.373016357422	-4.74511528015137	-6.30484533309937	0.00646266713738441	0.0197743140161037	0.0265924744307995	0.00126787810586393
1692	116.373016357422	-5.39446353912354	-5.46069240570068	0.00581331877037883	0.0113327819854021	0.0386054255068302	-0.00490093370899558
1693	118.321060180664	-6.04381227493286	-5.20095300674438	0.0022419011220336	0.0136055024340749	0.0519170723855495	0.00451462110504508
1694	118.321060180664	-5.71913814544678	-6.36978054046631	0.0100340843200684	0.00906006153672934	0.0269171483814716	-0.00230353930965066
1695	118.321060180664	-6.04381227493286	-6.43471527099609	0.0106834331527352	0.00321592413820326	-0.0302255302667618	0.00711201597005129
1696	119.619758605957	-6.04381227493286	-6.43471527099609	0.000293855206109583	-0.00392691092565656	-0.0477579422295094	-0.00425158534198999
1697	118.321060180664	-5.71913814544678	-5.78536653518677	-0.0204853005707264	-0.00619963090866804	-0.0734072178602219	0.000618529506027699
1698	118.321060180664	-4.74511528015137	-5.78536653518677	0.0152288740500808	-0.0130177913233638	-0.0571734979748726	-0.000680167751852423
1699	117.671714782715	-5.71913814544678	-5.3957576751709	0.00581331877037883	-0.0110697457566857	-0.03444629535079	-0.00100484199356288
1700	117.022361755371	-5.39446353912354	-5.46069240570068	0.0113327819854021	0.00126787810586393	-0.0117190945893526	-0.00327756232582033
1701	118.321060180664	-5.71913814544678	-6.23991060256958	-0.00652430532500148	-0.0308748781681061	0.0158782228827477	-0.00327756232582033
1702	117.671714782715	-5.71913814544678	-5.85030126571655	-0.00425158534198999	-0.0311995539814234	0.0373067259788513	-0.00100484199356288
1703	117.022361755371	-6.04381227493286	-5.6554970741272	-0.00425158534198999	-0.0230826959013939	0.0697741582989693	-0.00165419070981443
1704	115.723663330078	-6.04381227493286	-5.6554970741272	-0.00197886489331722	-0.0334722734987736	0.0808130875229836	-0.0026282137259841
1705	116.373016357422	-6.3684868812561	-5.6554970741272	0.011982130818069	-0.028926832601428	0.0665274113416672	-0.00619963090866804
1706	117.022361755371	-5.39446353912354	-5.46069240570068	-0.00912170019000769	-0.0331475995481014	0.0194496400654316	0.000618529506027699
1707	118.321060180664	-5.71913814544678	-5.46069240570068	0.0113327819854021	-0.0185372550040483	-0.00944637414067984	-0.00619963090866804
1708	117.671714782715	-4.74511528015137	-5.85030126571655	-0.00717365415766835	-0.00360223650932312	-0.0334722734987736	0.000943203864153475
1709	118.970405578613	-4.74511528015137	-5.85030126571655	0.000293855206109583	0.0155535480007529	-0.0458098985254765	-0.00327756232582033
1710	114.424964904785	-5.06978940963745	-5.6554970741272	0.000943203864153475	0.00776136433705688	-0.0393164120614529	0.00418994715437293
1711	115.074317932129	-5.71913814544678	-5.52562713623047	-0.00847235135734081	0.00613799272105098	-0.017887907102704	0.00159255252219737
1712	113.775619506836	-5.06978940963745	-5.72043180465698	-0.0139918150380254	0.00613799272105098	-0.00847235135734081	0.000618529506027699
1713	114.424964904785	-5.06978940963745	-5.26588773727417	-0.00587495695799589	0.00159255252219737	0.000943203864153475	0.0106834331527352
1714	117.022361755371	-5.71913814544678	-5.6554970741272	0.0220470335334539	0.0145795252174139	-0.023407369852066	0.0022419011220336
1715	118.321060180664	-5.71913814544678	-5.6554970741272	-0.00847235135734081	0.0155535480007529	-0.0266541130840778	0.00451462110504508
1716	117.671714782715	-6.04381227493286	-5.59056186676025	0.000943203864153475	0.00808603875339031	-0.02697878703475	-0.0026282137259841
1717	116.373016357422	-4.42044067382813	-5.85030126571655	0.000943203864153475	-0.00944637414067984	-0.0146411629393697	-0.00392691092565656
1718	118.970405578613	-4.74511528015137	-5.78536653518677	0.00451462110504508	-0.00425158534198999	-0.0133424662053585	0.00159255252219737
1719	118.321060180664	-5.71913814544678	-5.3957576751709	0.0142548503354192	0.00418994715437293	-0.00814767740666866	-0.00749832857400179
1720	117.022361755371	-4.74511528015137	-5.85030126571655	0.00808603875339031	-0.0263294391334057	-0.00457625929266214	0.0113327819854021
1721	118.321060180664	-6.3684868812561	-5.9152364730835	0.00678734155371785	-0.00879702530801296	0.00678734155371785	-0.00912170019000769
1722	119.619758605957	-6.04381227493286	-6.23991060256958	0.00289124972186983	-0.0237320438027382	0.0265924744307995	-0.00230353930965066
1723	118.970405578613	-4.74511528015137	-5.98017120361328	-0.000680167751852423	-0.0139918150380254	0.0606832765042782	0.00646266713738441
1724	117.022361755371	-5.06978940963745	-5.85030126571655	0.0116574559360743	-0.0117190945893526	0.0697741582989693	0.00743668992072344
1725	118.970405578613	-5.39446353912354	-6.17497587203979	-0.00619963090866804	0.00191722682211548	0.134384348988533	-0.00912170019000769
1726	117.671714782715	-5.71913814544678	-5.3957576751709	0.0236704051494598	-0.00912170019000769	0.14737132191658	-0.00295288790948689
1727	118.970405578613	-6.69316101074219	-6.04510593414307	-0.00165419070981443	-0.0191866029053926	0.0700988322496414	-0.00490093370899558
1728	117.671714782715	-7.01783514022827	-6.17497587203979	-0.00977104809135199	-0.00977104809135199	0.0584105588495731	0.00289124972186983
1729	117.022361755371	-7.34250974655151	-5.3957576751709	0.00386527273803949	-0.00587495695799589	0.0376313999295235	-0.00295288790948689
1730	116.373016357422	-5.71913814544678	-5.78536653518677	0.0022419011220336	-0.0292515084147453	0.0470469556748867	-0.00132951640989631
1731	118.321060180664	-6.3684868812561	-5.3957576751709	-0.0136671401560307	-0.0169138833880424	0.0298392176628113	0.00418994715437293
1732	118.970405578613	-5.06978940963745	-5.46069240570068	-0.000355493422830477	-0.0185372550040483	-0.0441865250468254	0.00451462110504508
1733	116.373016357422	-4.42044067382813	-5.59056186676025	0.000618529506027699	-0.0204853005707264	-0.0915889739990234	0.00938473641872406
1734	117.022361755371	-5.06978940963745	-5.9152364730835	0.025618452578783	-0.03444629535079	-0.0857448354363441	-3.08191010844894e-05
1735	115.723663330078	-4.74511528015137	-5.9152364730835	0.00711201597005129	-0.0467839203774929	-0.0857448354363441	-0.00230353930965066
1736	114.424964904785	-4.74511528015137	-6.23991060256958	-0.0273034609854221	-0.0448358729481697	-0.0659397020936012	0.00386527273803949
1737	113.126274108887	-4.42044067382813	-5.78536653518677	-0.0110697457566857	-0.0360696688294411	-0.0630176365375519	-0.00490093370899558
1738	116.373016357422	-6.04381227493286	-5.3957576751709	0.00581331877037883	-0.0123684434220195	-0.0646410062909126	0.00451462110504508
1739	115.074317932129	-4.74511528015137	-5.6554970741272	0.0249691028147936	0.0158782228827477	-0.0773033052682877	0.00126787810586393
1740	118.321060180664	-5.71913814544678	-5.59056186676025	0.0162028968334198	0.0431508645415306	-0.0695111230015755	0.000293855206109583
1741	117.022361755371	-4.74511528015137	-5.9152364730835	-0.00684897974133492	0.0571118593215942	-0.0561994761228561	-0.00425158534198999
1742	117.022361755371	-4.42044067382813	-5.59056186676025	-0.0156151866540313	0.06393001973629	-0.0425631552934647	-0.00165419070981443
1743	119.619758605957	-5.39446353912354	-5.78536653518677	0.00483929552137852	0.0629559978842735	-0.028926832601428	0.000943203864153475
1744	118.321060180664	-5.39446353912354	-5.6554970741272	-0.00327756232582033	0.0688001364469528	-0.0256800893694162	-0.00230353930965066
1745	118.321060180664	-5.71913814544678	-5.3957576751709	-0.0100957229733467	0.0450989119708538	-0.039641086012125	-0.00847235135734081
1746	116.373016357422	-4.74511528015137	-5.78536653518677	0.0136055024340749	0.01847561635077	-0.0610695891082287	-0.0104203969240189
1747	115.723663330078	-4.42044067382813	-5.9152364730835	-0.0143164889886975	0.0239950809627771	-0.0626929625868797	-0.00165419070981443
1748	117.671714782715	-4.74511528015137	-5.85030126571655	-0.00457625929266214	0.0265924744307995	-0.0458098985254765	-0.000355493422830477
1749	116.373016357422	-4.74511528015137	-5.85030126571655	0.00678734155371785	0.0392547734081745	-0.0451605506241322	0.000293855206109583
1750	119.619758605957	-5.06978940963745	-5.72043180465698	0.00483929552137852	0.0350340083241463	-0.0266541130840778	-3.08191010844894e-05
1751	117.022361755371	-5.71913814544678	-5.46069240570068	-0.0026282137259841	0.0168522447347641	0.00126787810586393	0.00321592413820326
1752	118.970405578613	-6.04381227493286	-5.33082246780396	-0.00230353930965066	0.00841071270406246	0.00418994715437293	0.00256657530553639
1753	116.373016357422	-5.71913814544678	-6.30484533309937	-0.00879702530801296	0.000618529506027699	0.0233457311987877	-3.08191010844894e-05
1754	117.022361755371	-5.71913814544678	-5.78536653518677	0.0126314787194133	-0.00197886489331722	0.00873538758605719	0.00938473641872406
1755	117.022361755371	-5.39446353912354	-5.85030126571655	-0.0026282137259841	-0.00652430532500148	-0.00717365415766835	0.000943203864153475
1756	115.723663330078	-5.06978940963745	-5.72043180465698	-0.00522560812532902	-0.0100957229733467	-0.0107450718060136	0.00613799272105098
1757	117.022361755371	-5.06978940963745	-6.23991060256958	-0.00100484199356288	-0.0162645354866982	-0.00165419070981443	-3.08191010844894e-05
1758	115.723663330078	-4.74511528015137	-5.3957576751709	0.00516396993771195	-0.0208099745213985	0.0652287155389786	0.00483929552137852
1759	117.022361755371	-6.04381227493286	-5.59056186676025	0.0149041991680861	-0.00490093370899558	0.0980208218097687	-0.00295288790948689
1760	114.424964904785	-4.09576654434204	-5.78536653518677	0.00646266713738441	0.00418994715437293	0.0847091749310493	0.00711201597005129
1761	115.723663330078	-5.71913814544678	-5.6554970741272	-0.000355493422830477	-0.0152905117720366	0.0428261905908585	-0.00392691092565656
1762	115.074317932129	-5.39446353912354	-6.11004114151001	-0.00327756232582033	-0.0113944197073579	0.00873538758605719	-0.00782300252467394
1763	116.373016357422	-6.04381227493286	-5.72043180465698	-0.00684897974133492	-0.00555028254166245	-0.0172385573387146	0.00289124972186983
1764	117.671714782715	-5.71913814544678	-5.59056186676025	0.0100340843200684	-0.00327756232582033	-0.0299008563160896	0.00256657530553639
1765	118.321060180664	-5.71913814544678	-5.33082246780396	0.00548864435404539	0.00256657530553639	-0.039641086012125	-0.00197886489331722
1766	117.022361755371	-5.39446353912354	-5.46069240570068	-0.00295288790948689	0.000618529506027699	-0.0146411629393697	-0.00457625929266214
1767	116.373016357422	-5.71913814544678	-6.17497587203979	0.00743668992072344	-0.00360223650932312	0.0486703291535378	-0.00230353930965066
1768	119.619758605957	-6.04381227493286	-6.23991060256958	-0.00132951640989631	0.00451462110504508	0.0739949271082878	0.00289124972186983
1769	115.723663330078	-4.42044067382813	-6.49965000152588	0.00613799272105098	0.0158782228827477	0.0155535480007529	0.00548864435404539
1770	119.619758605957	-5.71913814544678	-5.85030126571655	-0.00587495695799589	0.0181509424000978	0.000943203864153475	-0.000680167751852423
1771	116.373016357422	-4.74511528015137	-5.78536653518677	-0.00782300252467394	0.0165275707840919	-0.0315242260694504	-0.00425158534198999
1772	118.321060180664	-5.71913814544678	-5.72043180465698	0.00906006153672934	0.00678734155371785	-0.0526280589401722	-0.00295288790948689
1773	117.022361755371	-5.06978940963745	-6.43471527099609	0.00776136433705688	0.0123068047687411	-0.0529527328908443	-0.00100484199356288
1774	116.373016357422	-4.74511528015137	-6.36978054046631	0.000293855206109583	0.0113327819854021	-0.0383423902094364	0.00483929552137852
1775	117.022361755371	-5.06978940963745	-6.43471527099609	0.00289124972186983	0.00938473641872406	-0.0139918150380254	0.00548864435404539
1776	117.022361755371	-5.39446353912354	-5.78536653518677	-0.00555028254166245	-0.00295288790948689	0.011982130818069	0.00354059832170606
1777	117.022361755371	-5.39446353912354	-5.72043180465698	0.00711201597005129	-0.00782300252467394	0.00743668992072344	0.00646266713738441
1778	118.321060180664	-6.69316101074219	-5.59056186676025	-0.00392691092565656	-0.0123684434220195	0.0181509424000978	-0.00360223650932312
1779	117.671714782715	-7.01783514022827	-5.3957576751709	0.013930176384747	-0.0143164889886975	0.00646266713738441	0.00451462110504508
1780	117.022361755371	-5.06978940963745	-5.9152364730835	0.00970941036939621	-0.0204853005707264	0.000618529506027699	-0.0026282137259841
1781	118.321060180664	-6.69316101074219	-5.52562713623047	0.00548864435404539	-0.0107450718060136	0.01100810803473	-0.00652430532500148
1782	118.321060180664	-5.71913814544678	-5.59056186676025	0.00418994715437293	-0.00944637414067984	0.0450989119708538	-0.00522560812532902
1783	118.321060180664	-5.71913814544678	-5.52562713623047	0.00678734155371785	-0.0026282137259841	0.0554884895682335	0.00191722682211548
1784	118.321060180664	-5.71913814544678	-5.46069240570068	0.0298392176628113	0.00191722682211548	0.0431508645415306	-0.00230353930965066
1785	117.022361755371	-5.71913814544678	-5.26588773727417	-0.00100484199356288	0.00289124972186983	0.0457482598721981	-0.00360223650932312
1786	116.373016357422	-5.06978940963745	-5.78536653518677	0.00126787810586393	0.0022419011220336	-0.00587495695799589	-0.00132951640989631
1787	114.424964904785	-4.42044067382813	-5.78536653518677	-0.00587495695799589	0.00938473641872406	-0.0256800893694162	-0.000680167751852423
1788	113.775619506836	-6.04381227493286	-6.11004114151001	-0.0191866029053926	0.0145795252174139	-0.0467839203774929	0.00743668992072344
1789	114.424964904785	-4.74511528015137	-5.78536653518677	0.0100340843200684	0.0155535480007529	-0.0636669844388962	-0.00555028254166245
1790	117.022361755371	-5.39446353912354	-5.59056186676025	-0.00490093370899558	0.00678734155371785	-0.0422384813427925	0.00289124972186983
1791	117.022361755371	-4.74511528015137	-5.78536653518677	-0.00619963090866804	-0.000680167751852423	-0.0156151866540313	-0.00295288790948689
1792	117.671714782715	-5.71913814544678	-5.33082246780396	0.00126787810586393	-0.0139918150380254	0.00646266713738441	0.000618529506027699
1793	118.321060180664	-5.06978940963745	-5.98017120361328	-0.00587495695799589	-0.0260047651827335	0.0113327819854021	-0.00587495695799589
1794	117.022361755371	-4.74511528015137	-5.85030126571655	0.00841071270406246	-0.0217839982360601	0.00906006153672934	-0.00587495695799589
1795	117.671714782715	-5.06978940963745	-6.49965000152588	0.00613799272105098	-0.023407369852066	0.0298392176628113	-0.0026282137259841
1796	116.373016357422	-4.42044067382813	-6.43471527099609	0.00711201597005129	-0.0292515084147453	0.0496443510055542	-0.00360223650932312
1797	118.321060180664	-4.74511528015137	-6.43471527099609	-0.0120437685400248	-0.0386670641601086	0.0447742342948914	0.00516396993771195
1798	118.970405578613	-5.39446353912354	-5.46069240570068	-0.0136671401560307	-0.0311995539814234	0.0136055024340749	0.00321592413820326
1799	117.671714782715	-5.71913814544678	-6.04510593414307	0.0103587592020631	-0.00912170019000769	0.0191249661147594	0.000943203864153475
1800	117.022361755371	-5.06978940963745	-6.43471527099609	0.0145795252174139	0.00354059832170606	-0.00912170019000769	-0.00425158534198999
1801	118.321060180664	-5.71913814544678	-5.78536653518677	0.000293855206109583	0.0262678004801273	-0.0243813935667276	0.00159255252219737
1802	118.321060180664	-6.04381227493286	-6.11004114151001	0.00483929552137852	0.0415274947881699	-0.0370436906814575	-0.00327756232582033
1803	118.321060180664	-6.04381227493286	-6.04510593414307	-0.00490093370899558	0.0522417463362217	-0.0357449948787689	0.00289124972186983
1804	119.619758605957	-6.3684868812561	-5.78536653518677	-0.00360223650932312	0.0541897900402546	-0.0331475995481014	-3.08191010844894e-05
1805	118.321060180664	-6.69316101074219	-5.3957576751709	0.00970941036939621	0.036657378077507	-0.0315242260694504	-0.00425158534198999
1806	118.321060180664	-6.04381227493286	-6.11004114151001	-0.0107450718060136	0.0269171483814716	-0.0276281367987394	-3.08191010844894e-05
1807	117.022361755371	-6.04381227493286	-6.23991060256958	0.00581331877037883	0.011982130818069	-0.0123684434220195	-0.00165419070981443
1808	117.022361755371	-5.71913814544678	-5.52562713623047	-0.00587495695799589	0.0136055024340749	0.011982130818069	0.00516396993771195
1809	117.022361755371	-5.06978940963745	-5.72043180465698	0.00256657530553639	0.0188002903014421	0.0525664202868938	-3.08191010844894e-05
1810	117.671714782715	-5.71913814544678	-5.3957576751709	0.00159255252219737	-0.00522560812532902	0.0350340083241463	0.00646266713738441
1811	117.022361755371	-5.06978940963745	-5.59056186676025	-0.00977104809135199	-0.00912170019000769	0.0265924744307995	-0.00295288790948689
1812	114.424964904785	-4.74511528015137	-5.72043180465698	-0.0136671401560307	-0.0104203969240189	-0.0120437685400248	-0.00327756232582033
1813	116.373016357422	-6.04381227493286	-5.6554970741272	-0.0117190945893526	-0.00977104809135199	-0.0419138073921204	0.00613799272105098
1814	115.723663330078	-5.71913814544678	-5.72043180465698	-0.00912170019000769	-0.00555028254166245	-0.0639916583895683	0.000618529506027699
1815	117.022361755371	-6.04381227493286	-5.46069240570068	-0.00230353930965066	-0.00100484199356288	-0.0675630792975426	0.00354059832170606
1816	117.671714782715	-5.71913814544678	-5.52562713623047	-0.00295288790948689	0.00159255252219737	-0.0126931173726916	-0.0026282137259841
1817	117.022361755371	-5.06978940963745	-5.33082246780396	0.0132808275520802	-0.0126931173726916	0.0973714739084244	-0.000355493422830477
1818	117.671714782715	-4.74511528015137	-5.59056186676025	-0.00490093370899558	-0.0165892094373703	0.149644032120705	0.00354059832170606
1819	118.321060180664	-5.39446353912354	-5.98017120361328	0.011982130818069	-0.0263294391334057	0.12204672396183	0.000293855206109583
1820	118.321060180664	-5.71913814544678	-5.59056186676025	0.0106834331527352	-0.0389917381107807	0.0827611312270164	-0.00100484199356288
1821	117.671714782715	-5.06978940963745	-6.04510593414307	0.00743668992072344	-0.0243813935667276	0.0363327041268349	-0.00197886489331722
1822	117.671714782715	-4.74511528015137	-6.11004114151001	0.00256657530553639	-0.0419138073921204	-0.0324982516467571	-3.08191010844894e-05
1823	117.022361755371	-4.42044067382813	-5.72043180465698	0.00159255252219737	-0.0363943427801132	-0.063342310488224	0.00483929552137852
1824	117.022361755371	-5.71913814544678	-5.26588773727417	-0.0113944197073579	-0.0191866029053926	-0.0789266750216484	0.00873538758605719
1825	117.671714782715	-4.74511528015137	-5.59056186676025	0.00808603875339031	-0.0191866029053926	-0.0714591667056084	-0.00197886489331722
1826	116.373016357422	-5.06978940963745	-5.85030126571655	0.00289124972186983	-0.0152905117720366	-0.0730825439095497	-0.00197886489331722
1827	117.022361755371	-5.39446353912354	-5.98017120361328	-0.0152905117720366	-0.0152905117720366	-0.0493813157081604	-3.08191010844894e-05
1828	117.671714782715	-5.39446353912354	-5.85030126571655	-0.0165892094373703	0.0113327819854021	-0.0217839982360601	0.00354059832170606
1829	120.269104003906	-6.3684868812561	-5.59056186676025	-0.00652430532500148	0.0155535480007529	-0.0026282137259841	-0.0026282137259841
1830	116.373016357422	-6.04381227493286	-5.9152364730835	0.00159255252219737	0.00516396993771195	0.0236704051494598	-0.00327756232582033
1831	118.321060180664	-7.01783514022827	-5.78536653518677	-0.000680167751852423	0.00126787810586393	-0.000355493422830477	0.000943203864153475
1832	116.373016357422	-4.74511528015137	-5.9152364730835	-0.00327756232582033	-0.00814767740666866	0.00126787810586393	-0.00197886489331722
1833	117.671714782715	-4.74511528015137	-5.6554970741272	-0.0026282137259841	-0.000680167751852423	0.00256657530553639	0.00418994715437293
1834	117.022361755371	-5.06978940963745	-5.78536653518677	-0.00295288790948689	-0.00522560812532902	0.0158782228827477	0.00678734155371785
1835	115.074317932129	-4.74511528015137	-6.11004114151001	-0.00847235135734081	-0.0100957229733467	0.0386054255068302	-0.00295288790948689
1836	117.022361755371	-5.06978940963745	-6.17497587203979	0.00938473641872406	-0.0159398596733809	0.0590599067509174	0.000293855206109583
1837	115.074317932129	-4.74511528015137	-6.04510593414307	0.000293855206109583	-0.00327756232582033	0.0782156884670258	-0.00230353930965066
1838	117.022361755371	-5.06978940963745	-6.36978054046631	0.00159255252219737	-0.0123684434220195	0.0652287155389786	-0.00197886489331722
1839	115.074317932129	-5.39446353912354	-5.72043180465698	-0.00197886489331722	-0.00100484199356288	0.036657378077507	0.000943203864153475
1840	113.775619506836	-4.74511528015137	-5.85030126571655	-0.00684897974133492	0.01100810803473	-0.0110697457566857	0.00321592413820326
1841	117.022361755371	-5.39446353912354	-5.59056186676025	-0.00847235135734081	0.0126314787194133	-0.0584721975028515	-0.00879702530801296
1842	116.373016357422	-4.74511528015137	-6.23991060256958	0.00646266713738441	0.0236704051494598	-0.106523998081684	0.00548864435404539
1843	116.373016357422	-5.06978940963745	-5.6554970741272	0.00970941036939621	0.0340599827468395	-0.147432953119278	0.00516396993771195
1844	116.373016357422	-4.74511528015137	-5.59056186676025	-0.000680167751852423	0.0509430468082428	-0.119835644960403	0.000293855206109583
1845	117.022361755371	-5.06978940963745	-6.04510593414307	0.0145795252174139	0.0314625911414623	-0.0714591667056084	0.000943203864153475
1846	116.373016357422	-4.74511528015137	-6.11004114151001	0.00678734155371785	0.00646266713738441	0.000618529506027699	0.0022419011220336
1847	118.970405578613	-5.39446353912354	-6.17497587203979	-0.000680167751852423	-0.00392691092565656	0.0282158460468054	-0.000355493422830477
1848	117.671714782715	-5.71913814544678	-5.78536653518677	-0.0136671401560307	0.000293855206109583	0.0136055024340749	0.00191722682211548
1849	119.619758605957	-5.71913814544678	-5.3957576751709	-0.00392691092565656	0.00516396993771195	0.00126787810586393	0.00483929552137852
1850	117.022361755371	-4.42044067382813	-5.52562713623047	0.00646266713738441	0.00159255252219737	0.00321592413820326	-0.00425158534198999
1851	118.321060180664	-5.71913814544678	-5.52562713623047	-0.00912170019000769	-0.00425158534198999	-0.0107450718060136	0.00159255252219737
1852	118.321060180664	-5.39446353912354	-5.78536653518677	-0.000680167751852423	-0.00684897974133492	0.0412028171122074	0.000618529506027699
1853	115.723663330078	-5.06978940963745	-5.85030126571655	-0.00295288790948689	-0.00165419070981443	0.07139752805233	0.00418994715437293
1854	118.321060180664	-6.04381227493286	-5.78536653518677	0.0126314787194133	0.01100810803473	0.0282158460468054	0.00646266713738441
1855	117.671714782715	-5.71913814544678	-5.78536653518677	-0.00100484199356288	0.0272418223321438	-0.0133424662053585	0.00289124972186983
1856	118.321060180664	-6.04381227493286	-5.6554970741272	0.00256657530553639	0.0265924744307995	-0.0376930385828018	-0.00749832857400179
1857	117.022361755371	-6.04381227493286	-5.3957576751709	-0.000680167751852423	0.0233457311987877	-0.0445111989974976	0.000618529506027699
1858	117.671714782715	-5.71913814544678	-5.6554970741272	0.00191722682211548	0.0298392176628113	-0.00360223650932312	-0.000680167751852423
1859	117.022361755371	-5.39446353912354	-5.72043180465698	0.0175015944987535	0.0249691028147936	0.191202342510223	0.00483929552137852
1860	115.723663330078	-4.42044067382813	-5.72043180465698	-0.0130177913233638	0.0194496400654316	0.288929313421249	-3.08191010844894e-05
1861	115.723663330078	-5.71913814544678	-5.46069240570068	-0.0191866029053926	-0.00327756232582033	0.201916605234146	-0.0026282137259841
1862	115.723663330078	-5.39446353912354	-5.46069240570068	0.00159255252219737	-0.00684897974133492	0.107761055231094	0.000943203864153475
1863	115.074317932129	-4.74511528015137	-5.59056186676025	0.000618529506027699	-0.00912170019000769	-0.0169138833880424	0.000943203864153475
1864	113.775619506836	-4.74511528015137	-6.43471527099609	-0.000680167751852423	-0.00100484199356288	-0.115614876151085	0.000943203864153475
1865	117.022361755371	-4.74511528015137	-6.36978054046631	0.00678734155371785	0.000618529506027699	-0.127303153276443	0.00191722682211548
1866	118.321060180664	-5.39446353912354	-6.36978054046631	0.000293855206109583	-0.00684897974133492	-0.101004533469677	0.00581331877037883
1867	118.970405578613	-6.04381227493286	-6.04510593414307	-0.00425158534198999	-0.00847235135734081	-0.0880175605416298	-0.00132951640989631
1868	118.321060180664	-5.39446353912354	-5.52562713623047	-0.0110697457566857	-0.00814767740666866	-0.0542514286935329	0.00711201597005129
1869	117.022361755371	-4.42044067382813	-5.3957576751709	-0.000680167751852423	-0.00132951640989631	-0.0464592464268208	-0.00165419070981443
1870	117.671714782715	-5.06978940963745	-6.43471527099609	0.00159255252219737	-0.000355493422830477	-0.0311995539814234	-0.00230353930965066
1871	116.373016357422	-4.74511528015137	-6.82432460784912	0.000618529506027699	0.000943203864153475	-0.0503553375601768	0.000943203864153475
1872	119.619758605957	-6.04381227493286	-6.43471527099609	-0.00684897974133492	-0.000680167751852423	-0.0490566417574883	-0.00392691092565656
1873	118.321060180664	-5.71913814544678	-5.72043180465698	0.00159255252219737	-0.00360223650932312	-0.0230826959013939	0.00386527273803949
1874	119.619758605957	-5.71913814544678	-5.72043180465698	0.011982130818069	0.00516396993771195	-0.0191866029053926	0.00289124972186983
1875	118.321060180664	-5.39446353912354	-5.52562713623047	-0.00165419070981443	-0.00100484199356288	-0.02697878703475	-0.00490093370899558
1876	118.970405578613	-6.3684868812561	-5.20095300674438	0.0106834331527352	-0.00197886489331722	-0.0370436906814575	0.00321592413820326
1877	117.022361755371	-6.04381227493286	-5.59056186676025	-0.000355493422830477	-0.000355493422830477	-0.0412644557654858	-0.00522560812532902
1878	117.022361755371	-6.69316101074219	-5.59056186676025	0.0136055024340749	-0.0130177913233638	-0.0464592464268208	-3.08191010844894e-05
1879	116.373016357422	-6.04381227493286	-5.78536653518677	0.00451462110504508	-0.00782300252467394	-0.0308748781681061	-0.00197886489331722
1880	117.671714782715	-7.6671838760376	-5.78536653518677	-0.00912170019000769	-0.0399657599627972	-0.03444629535079	0.00354059832170606
1881	117.671714782715	-5.06978940963745	-5.59056186676025	0.00646266713738441	-0.00327756232582033	-0.0305502042174339	0.00191722682211548
1882	117.671714782715	-5.39446353912354	-5.26588773727417	-0.00749832857400179	-0.0123684434220195	-0.0152905117720366	-0.00197886489331722
1883	118.321060180664	-6.04381227493286	-5.3957576751709	-0.00652430532500148	-0.0117190945893526	-0.0230826959013939	-0.00619963090866804
1884	117.671714782715	-5.06978940963745	-5.98017120361328	0.0239950809627771	0.0022419011220336	-0.0117190945893526	-0.000680167751852423
1885	117.022361755371	-6.04381227493286	-5.85030126571655	-0.00425158534198999	0.000943203864153475	-0.0107450718060136	-0.00132951640989631
1886	115.723663330078	-5.06978940963745	-5.59056186676025	0.00418994715437293	-0.00782300252467394	0.00191722682211548	-0.00165419070981443
1887	116.373016357422	-6.04381227493286	-5.46069240570068	-3.08191010844894e-05	0.000293855206109583	-0.00230353930965066	0.00159255252219737
1888	113.775619506836	-5.39446353912354	-5.46069240570068	-0.0136671401560307	0.00938473641872406	-0.00944637414067984	0.00548864435404539
1889	114.424964904785	-4.74511528015137	-5.98017120361328	0.00191722682211548	0.0252937767654657	-0.00944637414067984	0.00970941036939621
1890	119.619758605957	-6.04381227493286	-5.72043180465698	-0.00457625929266214	0.0207483377307653	0.040228795260191	0.00321592413820326
1891	116.373016357422	-4.42044067382813	-6.04510593414307	0.0022419011220336	0.0103587592020631	0.0486703291535378	-0.00749832857400179
1892	117.671714782715	-4.74511528015137	-5.52562713623047	-0.0169138833880424	0.00808603875339031	0.0233457311987877	0.00256657530553639
1893	117.671714782715	-5.39446353912354	-5.6554970741272	0.00711201597005129	-0.0026282137259841	0.029189869761467	-0.00132951640989631
1894	118.970405578613	-5.71913814544678	-5.59056186676025	-0.00165419070981443	0.0116574559360743	-0.0175632312893867	-0.00490093370899558
1895	117.671714782715	-5.06978940963745	-5.46069240570068	-0.00457625929266214	-0.00847235135734081	-0.0188619289547205	-0.00295288790948689
1896	116.373016357422	-5.71913814544678	-5.46069240570068	-0.00847235135734081	-0.0260047651827335	-0.0260047651827335	-0.00327756232582033
1897	117.022361755371	-4.74511528015137	-6.49965000152588	-0.00619963090866804	-0.0169138833880424	-0.0217839982360601	0.0022419011220336
1898	116.373016357422	-4.74511528015137	-6.36978054046631	0.00159255252219737	-0.0198359526693821	0.00906006153672934	-0.00457625929266214
1899	117.671714782715	-4.74511528015137	-5.72043180465698	0.00646266713738441	-0.00977104809135199	0.0217223595827818	-0.000355493422830477
1900	118.321060180664	-6.04381227493286	-5.6554970741272	0.012956153601408	-0.00619963090866804	0.0538651160895824	0.00483929552137852
1901	117.022361755371	-5.06978940963745	-5.78536653518677	0.00711201597005129	0.00451462110504508	0.0681507885456085	-0.00392691092565656
1902	116.373016357422	-6.04381227493286	-5.26588773727417	-0.0130177913233638	-0.00100484199356288	0.0873065739870071	-0.00587495695799589
1903	118.970405578613	-7.34250974655151	-5.59056186676025	0.000943203864153475	-0.0113944197073579	0.0243197549134493	0.00516396993771195
1904	118.321060180664	-6.3684868812561	-5.72043180465698	-3.08191010844894e-05	-0.00230353930965066	-0.00555028254166245	-3.08191010844894e-05
1905	118.321060180664	-6.69316101074219	-5.52562713623047	0.0295145437121391	0.0145795252174139	-0.0373683646321297	-0.00132951640989631
1906	118.970405578613	-5.71913814544678	-6.11004114151001	0.00386527273803949	0.00451462110504508	-0.0464592464268208	-0.00360223650932312
1907	117.022361755371	-5.06978940963745	-6.04510593414307	-0.0224333461374044	0.0162028968334198	-0.0510046854615211	-0.00132951640989631
1908	116.373016357422	-4.42044067382813	-5.52562713623047	0.00256657530553639	0.0158782228827477	0.00776136433705688	-0.00749832857400179
1909	117.022361755371	-6.04381227493286	-5.6554970741272	-0.00132951640989631	0.0259431265294552	0.0564625114202499	0.00386527273803949
1910	116.373016357422	-5.39446353912354	-5.6554970741272	-0.00619963090866804	0.0210730116814375	0.0441248863935471	0.0022419011220336
1911	115.723663330078	-5.39446353912354	-5.72043180465698	-0.0165892094373703	-0.00490093370899558	0.0262678004801273	-0.00230353930965066
1912	114.424964904785	-4.74511528015137	-6.23991060256958	0.0116574559360743	0.0100340843200684	-0.00814767740666866	0.000293855206109583
1913	115.074317932129	-4.42044067382813	-5.72043180465698	-0.00847235135734081	0.0123068047687411	-0.0389917381107807	-0.00782300252467394
1914	115.074317932129	-5.06978940963745	-5.52562713623047	0.0022419011220336	0.0158782228827477	-0.0561994761228561	-0.00100484199356288
1915	117.022361755371	-4.74511528015137	-5.46069240570068	0.00516396993771195	0.0191249661147594	-0.0250307414680719	-0.00197886489331722
1916	117.671714782715	-4.74511528015137	-5.9152364730835	0.00321592413820326	0.0106834331527352	0.0155535480007529	-0.00165419070981443
1917	118.970405578613	-5.71913814544678	-5.59056186676025	-0.00295288790948689	0.00776136433705688	0.00743668992072344	0.00126787810586393
1918	117.671714782715	-4.74511528015137	-5.85030126571655	0.00711201597005129	-0.00847235135734081	-0.00295288790948689	0.0022419011220336
1919	117.671714782715	-5.06978940963745	-6.17497587203979	0.00711201597005129	0.00678734155371785	0.011982130818069	-0.00847235135734081
1920	117.671714782715	-5.39446353912354	-5.78536653518677	0.0175015944987535	-0.00684897974133492	0.0379560738801956	0.00548864435404539
1921	118.321060180664	-5.39446353912354	-5.20095300674438	0.0233457311987877	0.00126787810586393	0.031137915328145	0.00159255252219737
1922	117.022361755371	-5.06978940963745	-5.46069240570068	0.00613799272105098	-0.00847235135734081	0.00906006153672934	-0.00555028254166245
1923	117.671714782715	-5.39446353912354	-5.6554970741272	0.00613799272105098	-0.0152905117720366	-0.00717365415766835	-3.08191010844894e-05
1924	118.321060180664	-6.3684868812561	-5.59056186676025	0.00711201597005129	-0.0376930385828018	-0.00847235135734081	-0.00197886489331722
1925	118.970405578613	-6.69316101074219	-5.6554970741272	0.000943203864153475	-0.0367190167307854	0.0100340843200684	-0.000355493422830477
1926	118.321060180664	-6.69316101074219	-5.46069240570068	0.0100340843200684	-0.0299008563160896	-0.00555028254166245	-0.000355493422830477
1927	116.373016357422	-5.71913814544678	-5.59056186676025	-0.0100957229733467	-0.0195112787187099	-0.0354203209280968	0.000618529506027699
1928	117.671714782715	-5.39446353912354	-5.46069240570068	-0.0113944197073579	-0.00457625929266214	-0.0360696688294411	-0.00327756232582033
1929	118.321060180664	-6.04381227493286	-5.98017120361328	0.00256657530553639	0.00126787810586393	-0.017887907102704	0.00581331877037883
1930	116.373016357422	-5.06978940963745	-6.36978054046631	-0.0149658378213644	0.00548864435404539	-0.0130177913233638	-0.00230353930965066
1931	118.321060180664	-5.71913814544678	-6.17497587203979	-3.08191010844894e-05	0.0155535480007529	-0.0113944197073579	-0.000680167751852423
1932	118.321060180664	-6.3684868812561	-5.52562713623047	-0.00165419070981443	0.0152288740500808	-0.00425158534198999	0.000943203864153475
1933	116.373016357422	-5.06978940963745	-6.36978054046631	-0.00587495695799589	0.0152288740500808	-0.00847235135734081	-0.00100484199356288
1934	115.074317932129	-4.74511528015137	-5.98017120361328	-0.00327756232582033	0.0197743140161037	-0.00977104809135199	0.00906006153672934
1935	117.022361755371	-5.71913814544678	-5.72043180465698	-3.08191010844894e-05	0.0168522447347641	-0.00749832857400179	-0.00327756232582033
1936	115.723663330078	-5.71913814544678	-5.78536653518677	0.000943203864153475	0.00418994715437293	-0.00912170019000769	0.00516396993771195
1937	117.671714782715	-6.04381227493286	-6.11004114151001	-0.00619963090866804	-0.00684897974133492	-0.0159398596733809	0.000618529506027699
1938	118.970405578613	-5.06978940963745	-6.36978054046631	0.00646266713738441	-0.0224333461374044	-0.00782300252467394	-0.00100484199356288
1939	118.970405578613	-6.04381227493286	-5.98017120361328	0.0116574559360743	-0.0383423902094364	-0.0292515084147453	0.0022419011220336
1940	117.022361755371	-4.42044067382813	-6.04510593414307	0.012956153601408	-0.0386670641601086	-0.0139918150380254	-0.00360223650932312
1941	117.022361755371	-6.04381227493286	-5.72043180465698	0.011982130818069	-0.0461345724761486	-0.0120437685400248	0.000293855206109583
1942	116.373016357422	-5.06978940963745	-6.17497587203979	-0.0256800893694162	-0.0331475995481014	-0.0276281367987394	-0.00197886489331722
1943	117.671714782715	-5.39446353912354	-5.9152364730835	0.00289124972186983	-0.00360223650932312	-0.0318489037454128	-3.08191010844894e-05
1944	118.970405578613	-6.04381227493286	-5.85030126571655	0.00354059832170606	0.0213976856321096	-0.0026282137259841	0.00256657530553639
1945	118.321060180664	-6.3684868812561	-5.6554970741272	0.000618529506027699	0.0538651160895824	0.0308132413774729	0.00191722682211548
1946	118.970405578613	-5.71913814544678	-5.46069240570068	0.0162028968334198	0.0525664202868938	0.0496443510055542	-0.00230353930965066
1947	117.022361755371	-4.74511528015137	-5.52562713623047	-0.00165419070981443	0.0519170723855495	0.110033772885799	0.00451462110504508
1948	118.321060180664	-5.06978940963745	-6.23991060256958	-0.0130177913233638	0.0567871853709221	0.183085486292839	0.00516396993771195
1949	117.022361755371	-6.69316101074219	-5.59056186676025	0.00678734155371785	0.0616573020815849	0.140228480100632	-3.08191010844894e-05
1950	116.373016357422	-6.3684868812561	-5.72043180465698	0.000293855206109583	0.0535404421389103	0.0723715499043465	-0.00295288790948689
1951	117.671714782715	-6.69316101074219	-5.33082246780396	-0.00295288790948689	0.00743668992072344	0.00516396993771195	0.000293855206109583
1952	118.970405578613	-7.34250974655151	-5.26588773727417	-0.0120437685400248	-0.00652430532500148	-0.050680011510849	-0.00197886489331722
1953	118.970405578613	-7.01783514022827	-5.13601779937744	0.00711201597005129	-0.000355493422830477	-0.0964590907096863	0.00256657530553639
1954	117.022361755371	-6.3684868812561	-5.13601779937744	0.00289124972186983	0.0132808275520802	-0.107173345983028	0.00126787810586393
1955	118.321060180664	-6.3684868812561	-5.3957576751709	-3.08191010844894e-05	-3.08191010844894e-05	-0.104251272976398	0.00159255252219737
1956	118.321060180664	-6.3684868812561	-5.6554970741272	0.00451462110504508	-0.0120437685400248	-0.0451605506241322	-0.00977104809135199
1957	115.074317932129	-5.71913814544678	-5.52562713623047	-0.0104203969240189	-0.0126931173726916	0.0321119390428066	0.00743668992072344
1958	117.022361755371	-6.04381227493286	-5.59056186676025	-0.00847235135734081	-0.0350956469774246	0.0545144639909267	-0.0026282137259841
1959	116.373016357422	-6.3684868812561	-5.33082246780396	0.00256657530553639	-0.0360696688294411	0.00808603875339031	0.00159255252219737
1960	114.424964904785	-5.06978940963745	-5.3957576751709	-0.000355493422830477	-0.00165419070981443	0.000293855206109583	0.0022419011220336
1961	117.671714782715	-6.04381227493286	-6.04510593414307	-0.0026282137259841	-0.0198359526693821	-0.00457625929266214	-0.00392691092565656
1962	117.671714782715	-5.39446353912354	-6.43471527099609	0.00191722682211548	-0.0260047651827335	-0.0308748781681061	-0.00327756232582033
1963	117.022361755371	-5.39446353912354	-5.9152364730835	0.00321592413820326	-0.0120437685400248	-0.0376930385828018	0.00386527273803949
1964	117.022361755371	-6.3684868812561	-5.52562713623047	0.0233457311987877	-0.00684897974133492	-0.038017712533474	-0.00555028254166245
1965	117.671714782715	-5.06978940963745	-6.17497587203979	0.00743668992072344	0.00776136433705688	-0.00197886489331722	0.000618529506027699
1966	116.373016357422	-5.39446353912354	-5.6554970741272	-0.00977104809135199	-0.00522560812532902	-0.00165419070981443	0.00483929552137852
1967	116.373016357422	-5.06978940963745	-5.9152364730835	-0.00847235135734081	-0.0120437685400248	-0.0110697457566857	-0.00587495695799589
1968	118.321060180664	-5.71913814544678	-5.98017120361328	-0.00555028254166245	-0.00749832857400179	-0.0152905117720366	0.00256657530553639
1969	117.671714782715	-5.39446353912354	-6.49965000152588	0.00289124972186983	0.00906006153672934	-0.0250307414680719	0.00289124972186983
1970	118.321060180664	-5.39446353912354	-6.30484533309937	-0.0172385573387146	0.00906006153672934	-0.017887907102704	-0.00425158534198999
1971	117.671714782715	-5.39446353912354	-5.72043180465698	0.00613799272105098	0.00808603875339031	-0.00717365415766835	0.00321592413820326
1972	118.321060180664	-6.3684868812561	-5.33082246780396	-0.00619963090866804	0.00581331877037883	0.0165275707840919	0.00386527273803949
1973	118.970405578613	-7.01783514022827	-5.78536653518677	-0.00944637414067984	0.00938473641872406	0.0142548503354192	0.00743668992072344
1974	118.321060180664	-7.01783514022827	-6.17497587203979	0.0308132413774729	0.0210730116814375	0.00970941036939621	0.00483929552137852
1975	118.321060180664	-7.6671838760376	-5.98017120361328	0.0136055024340749	0.0152288740500808	-0.0126931173726916	-0.00197886489331722
1976	117.022361755371	-6.04381227493286	-5.78536653518677	-0.00587495695799589	0.00126787810586393	-0.000355493422830477	-0.00619963090866804
1977	116.373016357422	-5.71913814544678	-5.72043180465698	-0.0130177913233638	0.00289124972186983	0.01100810803473	-0.000355493422830477
1978	118.970405578613	-5.71913814544678	-5.52562713623047	-0.0263294391334057	0.00289124972186983	0.0100340843200684	0.00354059832170606
1979	117.671714782715	-6.3684868812561	-5.33082246780396	0.00970941036939621	0.00451462110504508	-0.0201606266200542	0.00126787810586393
1980	115.723663330078	-5.39446353912354	-5.72043180465698	0.0194496400654316	0.00256657530553639	-0.0406151078641415	0.00354059832170606
1981	117.671714782715	-6.04381227493286	-5.72043180465698	-0.0113944197073579	0.00841071270406246	-0.0354203209280968	0.00191722682211548
1982	117.671714782715	-4.74511528015137	-5.78536653518677	-0.00977104809135199	-0.00490093370899558	-0.0415891297161579	0.00386527273803949
1983	114.424964904785	-4.74511528015137	-5.59056186676025	-0.0104203969240189	0.00321592413820326	-0.0347709693014622	0.00483929552137852
1984	116.373016357422	-5.06978940963745	-5.3957576751709	0.00386527273803949	0.00613799272105098	-0.021459324285388	0.00808603875339031
1985	116.373016357422	-4.74511528015137	-5.46069240570068	-0.00295288790948689	0.0100340843200684	-0.00912170019000769	0.000943203864153475
1986	116.373016357422	-5.06978940963745	-5.46069240570068	0.00386527273803949	0.000293855206109583	0.00613799272105098	0.00289124972186983
1987	115.723663330078	-5.39446353912354	-5.9152364730835	0.00418994715437293	-0.00360223650932312	0.00841071270406246	-0.0104203969240189
1988	117.022361755371	-6.04381227493286	-5.72043180465698	-0.0100957229733467	-0.00490093370899558	0.0220470335334539	0.00159255252219737
1989	117.022361755371	-5.39446353912354	-5.98017120361328	0.00321592413820326	0.00126787810586393	-0.000680167751852423	0.00711201597005129
1990	118.321060180664	-5.39446353912354	-6.04510593414307	-0.00619963090866804	0.00711201597005129	-0.0139918150380254	0.000293855206109583
1991	118.321060180664	-5.06978940963745	-5.9152364730835	0.00418994715437293	0.0100340843200684	-0.0386670641601086	-0.00132951640989631
1992	118.321060180664	-5.39446353912354	-6.04510593414307	-0.00555028254166245	0.00938473641872406	-0.0328229255974293	-3.08191010844894e-05
1993	118.970405578613	-6.3684868812561	-6.11004114151001	-0.00619963090866804	0.0155535480007529	0.00321592413820326	0.00418994715437293
1994	118.321060180664	-5.71913814544678	-6.30484533309937	0.0103587592020631	0.0155535480007529	0.0480209775269032	-0.00749832857400179
1995	117.671714782715	-5.71913814544678	-5.52562713623047	0.0132808275520802	0.00711201597005129	0.0447742342948914	0.00256657530553639
1996	116.373016357422	-5.71913814544678	-5.59056186676025	0.00321592413820326	0.00191722682211548	0.0334106348454952	-0.00360223650932312
1997	115.723663330078	-6.04381227493286	-5.6554970741272	0.0123068047687411	-0.0247060675173998	0.00743668992072344	-0.00327756232582033
1998	119.619758605957	-7.34250974655151	-5.26588773727417	-0.0136671401560307	-0.0198359526693821	-0.0159398596733809	-0.00100484199356288
1999	118.321060180664	-6.69316101074219	-5.33082246780396	0.0152288740500808	-0.0188619289547205	-0.0117190945893526	-0.00457625929266214
2000	118.321060180664	-6.04381227493286	-5.85030126571655	0.011982130818069	-0.0182125810533762	-0.0185372550040483	0.00516396993771195
[truncated: 6,760 more rows]
