# Supplementary material for: Precise instruction and consideration of the vertical and horizontal force component increases validity and reliability of the 90:20 Isometric Posterior Chain Test
Source: PLoS One. 2024 Oct 28;19(10):e0312843. doi: 10.1371/journal.pone.0312843 (PMC11515970; doi:10.1371/journal.pone.0312843)
Supplement: S1 File — (ZIP) [file pone.0312843.s001.zip › S1_Raw_Data/M1_P06_vh_3.csv]

1	109.879524230957	3.04706835746765	-6.23991060256958	0.0136055024340749	-0.00619963090866804	0.00159255252219737	0.00711201597005129
2	107.931480407715	3.37174272537231	-6.36978054046631	0.00613799272105098	-0.00814767740666866	0.000293855206109583	-0.00132951640989631
3	108.580833435059	3.04706835746765	-5.72043180465698	0.00711201597005129	-0.00457625929266214	0.0106834331527352	-0.00847235135734081
4	108.580833435059	2.3977198600769	-5.52562713623047	-0.00977104809135199	0.000293855206109583	-0.00100484199356288	-0.00717365415766835
5	108.580833435059	3.69641709327698	-5.72043180465698	0.0100340843200684	-0.00360223650932312	0.00613799272105098	0.00646266713738441
6	107.282135009766	3.69641709327698	-6.43471527099609	0.0136055024340749	-0.00197886489331722	0.00938473641872406	-0.00295288790948689
7	109.879524230957	3.69641709327698	-6.69445466995239	0.00548864435404539	0.00873538758605719	0.00451462110504508	0.00873538758605719
8	109.879524230957	3.04706835746765	-6.23991060256958	-0.0198359526693821	0.0100340843200684	0.00386527273803949	-0.000680167751852423
9	109.879524230957	2.3977198600769	-6.04510593414307	-0.00360223650932312	-0.00522560812532902	0.00743668992072344	-0.0026282137259841
10	109.879524230957	2.3977198600769	-5.85030126571655	-0.00165419070981443	0.00873538758605719	0.00776136433705688	0.00743668992072344
11	108.580833435059	3.04706835746765	-5.85030126571655	-0.00490093370899558	0.00159255252219737	-0.000355493422830477	-0.00100484199356288
12	108.580833435059	2.3977198600769	-6.43471527099609	-0.00782300252467394	-0.00360223650932312	0.00938473641872406	-0.00425158534198999
13	106.632781982422	2.07304549217224	-6.69445466995239	-0.00912170019000769	-0.00100484199356288	0.00581331877037883	-0.0026282137259841
14	106.632781982422	2.3977198600769	-6.30484533309937	-0.00132951640989631	-0.00165419070981443	-0.000680167751852423	-0.00457625929266214
15	107.931480407715	2.07304549217224	-5.98017120361328	0.0155535480007529	-0.00652430532500148	-0.0139918150380254	-3.08191010844894e-05
16	109.879524230957	2.07304549217224	-5.98017120361328	0.000293855206109583	0.00613799272105098	-0.017887907102704	0.00548864435404539
17	107.931480407715	3.04706835746765	-5.9152364730835	-0.00295288790948689	0.00646266713738441	-0.0165892094373703	0.00191722682211548
18	107.931480407715	3.37174272537231	-6.17497587203979	-0.00132951640989631	0.00548864435404539	-0.0120437685400248	-0.00132951640989631
19	106.632781982422	3.69641709327698	-6.49965000152588	0.00516396993771195	-0.00457625929266214	-0.0120437685400248	-0.00684897974133492
20	108.580833435059	2.3977198600769	-5.6554970741272	-0.00327756232582033	-0.00165419070981443	0.00906006153672934	0.00126787810586393
21	104.68473815918	4.02109146118164	-6.11004114151001	-0.0201606266200542	-0.00295288790948689	0.0226963832974434	-0.00457625929266214
22	106.632781982422	2.72239422798157	-6.43471527099609	0.00841071270406246	0.011982130818069	0.0197743140161037	0.00191722682211548
23	105.334083557129	4.02109146118164	-6.04510593414307	0.00646266713738441	0.0158782228827477	0.013930176384747	-0.00619963090866804
24	107.282135009766	2.3977198600769	-5.78536653518677	-0.00944637414067984	0.00646266713738441	0.000618529506027699	0.000293855206109583
25	109.230178833008	2.07304549217224	-6.49965000152588	-0.00230353930965066	0.00808603875339031	-0.0136671401560307	-0.00165419070981443
26	109.879524230957	3.04706835746765	-6.11004114151001	0.0162028968334198	0.011982130818069	-0.0204853005707264	-3.08191010844894e-05
27	111.17822265625	3.04706835746765	-6.23991060256958	-0.00555028254166245	0.0106834331527352	-0.0107450718060136	0.00321592413820326
28	109.879524230957	3.04706835746765	-6.11004114151001	-0.00360223650932312	0.00646266713738441	-0.0107450718060136	0.000293855206109583
29	109.230178833008	3.37174272537231	-6.11004114151001	0.00516396993771195	0.0126314787194133	-0.00717365415766835	-0.00749832857400179
30	107.931480407715	3.04706835746765	-5.52562713623047	0.0103587592020631	0.00418994715437293	-0.0130177913233638	0.00516396993771195
31	107.931480407715	4.02109146118164	-5.98017120361328	0.000943203864153475	0.00970941036939621	-0.00587495695799589	-0.00327756232582033
32	109.879524230957	3.04706835746765	-5.85030126571655	-0.00490093370899558	-0.000680167751852423	0.01100810803473	-0.00425158534198999
33	109.230178833008	3.37174272537231	-5.85030126571655	-0.00100484199356288	-0.00717365415766835	0.0519170723855495	-0.00392691092565656
34	107.282135009766	3.69641709327698	-6.30484533309937	0.00321592413820326	-0.00684897974133492	0.103540286421776	-0.00457625929266214
35	107.282135009766	3.37174272537231	-6.17497587203979	0.000618529506027699	-0.00165419070981443	0.0610079504549503	0.00321592413820326
36	107.931480407715	3.37174272537231	-5.72043180465698	-0.0100957229733467	-0.00457625929266214	0.0395794473588467	-0.000680167751852423
37	107.282135009766	3.04706835746765	-5.78536653518677	0.0236704051494598	-0.0104203969240189	0.0106834331527352	0.00256657530553639
38	108.580833435059	2.07304549217224	-5.85030126571655	-0.00392691092565656	-0.0113944197073579	-0.0104203969240189	-0.00295288790948689
39	108.580833435059	2.07304549217224	-5.78536653518677	-0.00814767740666866	-0.0217839982360601	-0.00619963090866804	0.000943203864153475
40	110.528877258301	1.09902250766754	-6.04510593414307	0.0116574559360743	-0.0130177913233638	-0.0227580219507217	0.00159255252219737
41	107.282135009766	4.02109146118164	-6.17497587203979	-0.00912170019000769	-0.00457625929266214	-0.0123684434220195	-0.0136671401560307
42	108.580833435059	2.3977198600769	-5.6554970741272	-0.0156151866540313	0.00256657530553639	0.00776136433705688	0.00321592413820326
43	107.282135009766	3.69641709327698	-6.17497587203979	0.00548864435404539	0.0113327819854021	0.00646266713738441	-0.00652430532500148
44	107.931480407715	2.3977198600769	-6.11004114151001	-0.00652430532500148	0.000943203864153475	-0.0117190945893526	-0.00847235135734081
45	107.931480407715	2.07304549217224	-6.17497587203979	-0.017887907102704	0.011982130818069	-0.0182125810533762	0.000618529506027699
46	106.632781982422	2.72239422798157	-6.11004114151001	0.0113327819854021	0.0103587592020631	-0.0276281367987394	0.0022419011220336
47	108.580833435059	2.72239422798157	-6.30484533309937	0.0132808275520802	0.00776136433705688	-0.0350956469774246	0.00743668992072344
48	108.580833435059	2.72239422798157	-6.17497587203979	-0.0221086721867323	0.00873538758605719	-0.0117190945893526	-0.000355493422830477
49	107.282135009766	2.72239422798157	-6.11004114151001	-0.00457625929266214	0.00354059832170606	0.00386527273803949	0.000293855206109583
50	107.282135009766	3.69641709327698	-6.30484533309937	0.0171769186854362	0.00548864435404539	-0.000355493422830477	-0.00230353930965066
51	108.580833435059	3.37174272537231	-5.85030126571655	-0.00814767740666866	0.0100340843200684	0.0022419011220336	0.000943203864153475
52	108.580833435059	2.72239422798157	-6.30484533309937	-0.0110697457566857	0.00841071270406246	0.00646266713738441	0.00483929552137852
53	111.17822265625	2.72239422798157	-6.11004114151001	-0.00619963090866804	0.00126787810586393	-0.02697878703475	-0.00457625929266214
54	107.282135009766	3.37174272537231	-6.43471527099609	-0.000680167751852423	-0.00522560812532902	-0.0292515084147453	0.00126787810586393
55	107.931480407715	3.69641709327698	-6.11004114151001	0.0106834331527352	-0.0026282137259841	-0.028926832601428	0.00548864435404539
56	108.580833435059	3.69641709327698	-6.43471527099609	0.00418994715437293	-0.00230353930965066	-0.0360696688294411	-0.00197886489331722
57	107.931480407715	3.69641709327698	-6.82432460784912	-0.000355493422830477	-0.00782300252467394	-0.0208099745213985	0.0132808275520802
58	111.17822265625	2.3977198600769	-6.36978054046631	-0.00555028254166245	-0.00425158534198999	-0.0295761823654175	-0.00230353930965066
59	109.879524230957	2.07304549217224	-5.98017120361328	-0.00944637414067984	-0.0117190945893526	-0.0389917381107807	-0.000355493422830477
60	108.580833435059	1.74837112426758	-5.98017120361328	0.00613799272105098	-0.0104203969240189	-0.0451605506241322	0.000293855206109583
61	107.931480407715	3.04706835746765	-5.85030126571655	0.00743668992072344	-0.0139918150380254	-0.0328229255974293	0.000618529506027699
62	109.230178833008	1.09902250766754	-5.78536653518677	0.00743668992072344	0.00256657530553639	0.0132808275520802	-0.00230353930965066
63	107.931480407715	2.3977198600769	-5.98017120361328	0.00321592413820326	-0.0286021586507559	0.0571118593215942	-0.000355493422830477
64	107.931480407715	1.4236968755722	-5.46069240570068	0.00386527273803949	-0.00879702530801296	0.0775663405656815	-0.000355493422830477
65	109.879524230957	1.74837112426758	-6.11004114151001	0.00321592413820326	-0.0243813935667276	0.0386054255068302	0.0022419011220336
66	108.580833435059	2.07304549217224	-6.04510593414307	0.0194496400654316	-0.00457625929266214	0.0213976856321096	-0.00197886489331722
67	109.879524230957	2.07304549217224	-5.78536653518677	-0.0126931173726916	0.00548864435404539	0.0022419011220336	0.00613799272105098
68	107.931480407715	2.72239422798157	-5.9152364730835	0.000293855206109583	0.000943203864153475	-0.0331475995481014	0.000293855206109583
69	107.282135009766	3.04706835746765	-6.11004114151001	-0.0211346503347158	0.0106834331527352	-0.0367190167307854	0.000943203864153475
70	105.334083557129	3.37174272537231	-6.43471527099609	-0.00587495695799589	0.0022419011220336	-0.0363943427801132	-0.00490093370899558
71	107.282135009766	2.3977198600769	-6.36978054046631	-0.00490093370899558	0.0175015944987535	-0.0224333461374044	0.00451462110504508
72	107.282135009766	3.37174272537231	-6.11004114151001	-0.00555028254166245	0.0145795252174139	-0.00782300252467394	0.0022419011220336
73	109.879524230957	2.07304549217224	-5.3957576751709	-0.00782300252467394	0.0106834331527352	-0.0152905117720366	0.00289124972186983
74	109.230178833008	2.3977198600769	-5.46069240570068	-0.00749832857400179	0.00873538758605719	-0.0162645354866982	-0.000680167751852423
75	109.230178833008	3.04706835746765	-5.85030126571655	-0.00847235135734081	0.00613799272105098	-0.0230826959013939	-0.000680167751852423
76	109.879524230957	3.04706835746765	-6.17497587203979	0.00386527273803949	0.00516396993771195	-0.0133424662053585	0.00191722682211548
77	109.230178833008	2.3977198600769	-5.98017120361328	-0.00230353930965066	0.00808603875339031	0.00711201597005129	-0.00132951640989631
78	109.879524230957	2.07304549217224	-6.30484533309937	-0.00555028254166245	0.00743668992072344	-0.00197886489331722	-0.00165419070981443
79	107.931480407715	3.04706835746765	-6.23991060256958	-0.00977104809135199	0.0100340843200684	0.00289124972186983	0.000618529506027699
80	107.931480407715	3.37174272537231	-6.11004114151001	0.0223717093467712	0.00289124972186983	0.00906006153672934	0.00354059832170606
81	107.282135009766	3.04706835746765	-6.30484533309937	0.000293855206109583	-0.00132951640989631	0.0207483377307653	-0.00165419070981443
82	109.879524230957	1.74837112426758	-6.17497587203979	0.01100810803473	-0.00295288790948689	0.0356833562254906	0.00159255252219737
83	107.931480407715	3.04706835746765	-6.69445466995239	0.00386527273803949	-0.00522560812532902	0.0259431265294552	0.00289124972186983
84	109.230178833008	1.4236968755722	-6.30484533309937	-0.00717365415766835	-0.0117190945893526	0.0158782228827477	0.00159255252219737
85	111.17822265625	0.774348258972168	-6.23991060256958	0.00451462110504508	-0.0136671401560307	-0.00425158534198999	0.000943203864153475
86	109.879524230957	2.07304549217224	-6.17497587203979	0.00743668992072344	0.00256657530553639	-0.0159398596733809	0.00256657530553639
87	109.879524230957	2.07304549217224	-6.43471527099609	0.0165275707840919	-0.00457625929266214	-0.0126931173726916	0.000618529506027699
88	109.230178833008	2.3977198600769	-6.36978054046631	-0.00555028254166245	0.00386527273803949	0.000943203864153475	-0.00782300252467394
89	109.230178833008	1.74837112426758	-6.04510593414307	0.00646266713738441	-0.00132951640989631	-0.00782300252467394	0.000943203864153475
90	108.580833435059	2.3977198600769	-6.11004114151001	-3.08191010844894e-05	0.00418994715437293	0.029189869761467	0.000293855206109583
91	109.230178833008	1.4236968755722	-6.04510593414307	-0.00392691092565656	0.00126787810586393	0.122371397912502	0.00126787810586393
92	105.983436584473	3.04706835746765	-6.04510593414307	-0.00977104809135199	-0.00100484199356288	0.191851705312729	0.00126787810586393
93	105.334083557129	2.72239422798157	-5.98017120361328	-0.0026282137259841	-0.00619963090866804	0.138605117797852	0.00289124972186983
94	105.983436584473	2.07304549217224	-6.11004114151001	-0.0110697457566857	-0.00197886489331722	0.0590599067509174	-0.00425158534198999
95	105.983436584473	2.3977198600769	-6.43471527099609	-0.00977104809135199	-0.00425158534198999	-0.00814767740666866	0.000618529506027699
96	107.931480407715	3.04706835746765	-6.62951993942261	0.0168522447347641	-0.00295288790948689	-0.072757862508297	0.00776136433705688
97	107.931480407715	3.37174272537231	-6.56458520889282	0.0246444288641214	-0.00295288790948689	-0.101653881371021	0.0022419011220336
98	111.17822265625	1.74837112426758	-5.98017120361328	0.00646266713738441	-0.0026282137259841	-0.112043462693691	0.00906006153672934
99	109.230178833008	2.3977198600769	-5.9152364730835	0.00711201597005129	-0.00165419070981443	-0.10295257717371	0.000618529506027699
100	109.230178833008	2.07304549217224	-6.17497587203979	0.00678734155371785	-0.0113944197073579	-0.0724331885576248	0.00581331877037883
101	107.931480407715	3.37174272537231	-6.69445466995239	0.00256657530553639	-0.0120437685400248	-0.0649656802415848	0.000293855206109583
102	109.230178833008	2.07304549217224	-5.85030126571655	-0.00197886489331722	-0.00555028254166245	-0.0487319678068161	-0.00392691092565656
103	107.931480407715	3.37174272537231	-5.98017120361328	0.00646266713738441	-0.00197886489331722	-0.0386670641601086	-0.00197886489331722
104	109.230178833008	1.4236968755722	-5.59056186676025	0.0243197549134493	-0.0026282137259841	-0.0230826959013939	-0.00100484199356288
105	111.827575683594	1.74837112426758	-5.3957576751709	0.000618529506027699	-0.00944637414067984	-0.03444629535079	0.00354059832170606
106	109.879524230957	2.07304549217224	-5.72043180465698	0.00451462110504508	-0.00165419070981443	-0.0477579422295094	0.00256657530553639
107	111.17822265625	2.3977198600769	-5.85030126571655	-0.00587495695799589	-0.00457625929266214	-0.0406151078641415	0.00548864435404539
108	109.879524230957	1.74837112426758	-5.52562713623047	-0.00490093370899558	-0.00522560812532902	0.00613799272105098	-0.00847235135734081
109	109.230178833008	0.774348258972168	-5.46069240570068	-0.0188619289547205	-3.08191010844894e-05	0.00938473641872406	-0.00295288790948689
110	107.282135009766	2.07304549217224	-5.9152364730835	0.0259431265294552	-0.00555028254166245	-0.00879702530801296	-3.08191010844894e-05
111	109.879524230957	0.774348258972168	-5.59056186676025	-0.0133424662053585	-0.0100957229733467	-0.00457625929266214	0.0022419011220336
112	108.580833435059	2.3977198600769	-5.59056186676025	0.0126314787194133	-0.00684897974133492	-0.00684897974133492	-0.00295288790948689
113	109.230178833008	1.74837112426758	-5.59056186676025	-0.00749832857400179	0.0132808275520802	-0.00425158534198999	-3.08191010844894e-05
114	110.528877258301	1.74837112426758	-6.17497587203979	-0.000355493422830477	0.00256657530553639	-0.00457625929266214	-0.00327756232582033
115	109.230178833008	2.3977198600769	-6.23991060256958	0.00354059832170606	0.00418994715437293	-0.00587495695799589	0.00289124972186983
116	109.879524230957	1.74837112426758	-5.98017120361328	-0.00652430532500148	-3.08191010844894e-05	-0.00360223650932312	0.00191722682211548
117	107.931480407715	2.3977198600769	-5.98017120361328	-0.000355493422830477	0.0100340843200684	0.0564625114202499	-0.00392691092565656
118	105.334083557129	3.04706835746765	-6.11004114151001	0.00841071270406246	0.00548864435404539	0.0963974520564079	0.0022419011220336
119	107.282135009766	2.3977198600769	-6.43471527099609	-0.0110697457566857	-0.00230353930965066	0.0759429708123207	-0.00295288790948689
120	107.931480407715	2.07304549217224	-6.82432460784912	0.0126314787194133	-0.00457625929266214	0.0636053457856178	-0.00100484199356288
121	107.931480407715	3.04706835746765	-7.21393346786499	0.00321592413820326	-0.0279528107494116	0.0272418223321438	-0.00425158534198999
122	109.879524230957	2.07304549217224	-6.23991060256958	0.00743668992072344	0.00354059832170606	0.0175015944987535	0.00613799272105098
123	108.580833435059	3.04706835746765	-6.56458520889282	-0.00457625929266214	-0.00879702530801296	-0.0120437685400248	-0.00197886489331722
124	107.931480407715	3.04706835746765	-6.11004114151001	0.0106834331527352	-0.00327756232582033	-0.0130177913233638	-0.0026282137259841
125	109.879524230957	1.74837112426758	-6.23991060256958	0.0207483377307653	-0.0195112787187099	-0.0208099745213985	-0.000680167751852423
126	108.580833435059	2.3977198600769	-6.43471527099609	0.0194496400654316	-0.000355493422830477	-0.023407369852066	0.00483929552137852
127	109.879524230957	1.74837112426758	-6.43471527099609	-0.00619963090866804	0.0103587592020631	-0.0152905117720366	-0.000355493422830477
128	107.931480407715	3.37174272537231	-6.49965000152588	0.00289124972186983	0.0022419011220336	-0.00717365415766835	-0.0026282137259841
129	108.580833435059	3.04706835746765	-6.23991060256958	-0.000355493422830477	0.00743668992072344	-0.00457625929266214	-0.000680167751852423
130	107.931480407715	2.72239422798157	-6.04510593414307	-0.00847235135734081	0.00646266713738441	-0.00684897974133492	0.000618529506027699
131	108.580833435059	3.04706835746765	-6.11004114151001	0.0100340843200684	0.013930176384747	-0.0130177913233638	0.00451462110504508
132	110.528877258301	1.74837112426758	-6.17497587203979	-0.0165892094373703	0.00776136433705688	-0.0169138833880424	0.0022419011220336
133	109.879524230957	1.4236968755722	-6.30484533309937	0.000293855206109583	0.00289124972186983	-0.0110697457566857	-3.08191010844894e-05
134	107.931480407715	2.3977198600769	-6.23991060256958	-0.00977104809135199	0.0022419011220336	-0.00652430532500148	-0.000355493422830477
135	107.931480407715	2.07304549217224	-6.17497587203979	0.00808603875339031	0.00548864435404539	-0.00847235135734081	0.00191722682211548
136	109.230178833008	2.07304549217224	-5.9152364730835	0.00970941036939621	0.00906006153672934	-0.0126931173726916	0.00418994715437293
137	107.282135009766	2.72239422798157	-6.11004114151001	-0.00879702530801296	0.01100810803473	-0.0026282137259841	-0.000680167751852423
138	108.580833435059	2.72239422798157	-6.36978054046631	-0.00847235135734081	0.00938473641872406	0.00906006153672934	-0.00295288790948689
139	109.879524230957	2.72239422798157	-5.6554970741272	-0.0117190945893526	0.013930176384747	0.0126314787194133	-0.00360223650932312
140	107.931480407715	3.69641709327698	-5.6554970741272	0.0226963832974434	0.01100810803473	0.0197743140161037	-0.00555028254166245
141	107.931480407715	3.04706835746765	-5.78536653518677	0.00451462110504508	0.00126787810586393	0.0275664981454611	-0.00132951640989631
142	107.931480407715	1.74837112426758	-5.26588773727417	0.000618529506027699	0.0106834331527352	0.0295145437121391	-3.08191010844894e-05
143	106.632781982422	3.04706835746765	-5.72043180465698	-0.00684897974133492	0.011982130818069	0.0262678004801273	0.000618529506027699
144	105.334083557129	3.04706835746765	-6.43471527099609	-0.0263294391334057	0.00126787810586393	-0.00684897974133492	-0.00327756232582033
145	107.931480407715	2.3977198600769	-5.72043180465698	0.00289124972186983	0.0145795252174139	-0.0100957229733467	0.00386527273803949
146	109.230178833008	3.04706835746765	-6.17497587203979	-0.00684897974133492	0.0136055024340749	0.029189869761467	0.000618529506027699
147	109.230178833008	2.07304549217224	-5.98017120361328	-0.00684897974133492	0.0123068047687411	0.0470469556748867	0.000293855206109583
148	109.230178833008	3.69641709327698	-6.11004114151001	-0.0113944197073579	0.00418994715437293	0.0386054255068302	-0.00717365415766835
149	107.931480407715	3.37174272537231	-6.11004114151001	-0.00490093370899558	-0.00587495695799589	0.040228795260191	-0.0110697457566857
150	107.931480407715	4.02109146118164	-6.49965000152588	0.000293855206109583	-0.00587495695799589	0.000293855206109583	-0.00425158534198999
151	108.580833435059	3.04706835746765	-6.62951993942261	-0.00100484199356288	-0.00619963090866804	-0.0292515084147453	0.00970941036939621
152	109.230178833008	2.3977198600769	-6.69445466995239	-0.00977104809135199	0.00418994715437293	-0.0659397020936012	-0.000355493422830477
153	109.230178833008	2.3977198600769	-6.11004114151001	-0.00717365415766835	-0.00230353930965066	-0.0659397020936012	-0.0026282137259841
154	109.879524230957	3.37174272537231	-6.30484533309937	-0.00522560812532902	-0.00295288790948689	-0.063342310488224	-0.00230353930965066
155	107.282135009766	3.69641709327698	-6.17497587203979	-0.00652430532500148	-0.00652430532500148	-0.043212503194809	0.00159255252219737
156	107.931480407715	3.37174272537231	-6.49965000152588	0.0285405199974775	0.00483929552137852	-0.0383423902094364	-0.00360223650932312
157	107.282135009766	3.69641709327698	-6.62951993942261	0.0113327819854021	0.00483929552137852	-0.02697878703475	0.00321592413820326
158	109.879524230957	2.07304549217224	-6.49965000152588	-0.00619963090866804	-0.00100484199356288	-0.0315242260694504	0.00126787810586393
159	109.879524230957	2.07304549217224	-6.43471527099609	-0.0026282137259841	-0.00879702530801296	-0.0266541130840778	-0.00197886489331722
160	107.931480407715	2.07304549217224	-6.11004114151001	0.00873538758605719	-0.00912170019000769	-0.023407369852066	0.0022419011220336
161	107.931480407715	2.72239422798157	-5.98017120361328	0.0103587592020631	-0.0123684434220195	-0.0133424662053585	-0.00165419070981443
162	108.580833435059	2.07304549217224	-5.85030126571655	0.00126787810586393	-0.00197886489331722	-0.00944637414067984	-0.00132951640989631
163	109.879524230957	2.3977198600769	-6.43471527099609	0.00906006153672934	-0.00100484199356288	0.00191722682211548	0.00483929552137852
164	106.632781982422	3.69641709327698	-6.30484533309937	0.00418994715437293	-0.00197886489331722	0.000943203864153475	0.000293855206109583
165	109.230178833008	3.69641709327698	-6.17497587203979	0.0116574559360743	-0.0026282137259841	-0.00230353930965066	-0.00587495695799589
166	107.282135009766	3.37174272537231	-6.04510593414307	0.012956153601408	-0.00132951640989631	0.0152288740500808	0.000618529506027699
167	107.282135009766	3.69641709327698	-5.85030126571655	0.00354059832170606	-0.0026282137259841	0.0340599827468395	0.000943203864153475
168	105.334083557129	4.02109146118164	-6.04510593414307	0.0100340843200684	-0.0104203969240189	0.0265924744307995	-0.00100484199356288
169	107.282135009766	3.04706835746765	-6.62951993942261	-0.0247060675173998	-0.0243813935667276	0.0158782228827477	0.00418994715437293
170	105.983436584473	4.02109146118164	-6.30484533309937	-0.00132951640989631	0.0103587592020631	0.0152288740500808	-0.00392691092565656
171	108.580833435059	3.04706835746765	-6.30484533309937	-0.00684897974133492	-0.00652430532500148	0.0188002903014421	0.0022419011220336
172	107.931480407715	3.04706835746765	-6.04510593414307	0.00418994715437293	-0.000680167751852423	0.0152288740500808	0.00451462110504508
173	109.879524230957	2.72239422798157	-5.52562713623047	-0.00977104809135199	0.00841071270406246	0.0100340843200684	-0.00587495695799589
174	109.879524230957	3.69641709327698	-5.98017120361328	0.00808603875339031	0.00354059832170606	0.000943203864153475	0.00646266713738441
175	108.580833435059	4.02109146118164	-5.9152364730835	-0.0107450718060136	0.00191722682211548	-0.00360223650932312	0.00191722682211548
176	109.230178833008	3.37174272537231	-6.11004114151001	-0.00132951640989631	-0.0026282137259841	-0.0169138833880424	-3.08191010844894e-05
177	108.580833435059	4.34576559066772	-6.23991060256958	-0.000680167751852423	0.00516396993771195	-0.000680167751852423	-0.00425158534198999
178	109.230178833008	2.3977198600769	-5.9152364730835	0.00808603875339031	0.00548864435404539	0.00386527273803949	0.00126787810586393
179	109.879524230957	2.72239422798157	-5.6554970741272	-0.00100484199356288	-0.00132951640989631	-0.00717365415766835	0.000618529506027699
180	108.580833435059	3.69641709327698	-5.52562713623047	0.00808603875339031	0.00776136433705688	0.00873538758605719	0.000293855206109583
181	109.230178833008	3.69641709327698	-5.72043180465698	0.0106834331527352	0.00418994715437293	0.0412028171122074	-0.00327756232582033
182	107.931480407715	3.04706835746765	-6.11004114151001	0.00970941036939621	0.00516396993771195	0.124644115567207	0.000943203864153475
183	109.879524230957	2.3977198600769	-6.30484533309937	0.00678734155371785	0.00646266713738441	0.112631164491177	-0.000680167751852423
184	108.580833435059	2.72239422798157	-6.30484533309937	-0.00912170019000769	-0.00847235135734081	0.0155535480007529	-0.00490093370899558
185	109.879524230957	2.07304549217224	-6.56458520889282	0.012956153601408	0.00711201597005129	-0.0503553375601768	-0.00132951640989631
186	108.580833435059	2.72239422798157	-6.49965000152588	0.00191722682211548	0.00548864435404539	-0.0811994001269341	-0.000355493422830477
187	108.580833435059	2.72239422798157	-5.98017120361328	0.00841071270406246	0.00159255252219737	-0.0951603949069977	0.00191722682211548
188	107.931480407715	3.69641709327698	-6.49965000152588	-0.0117190945893526	0.00646266713738441	-0.0889915823936462	0.000943203864153475
189	109.230178833008	2.72239422798157	-6.04510593414307	-0.0211346503347158	0.00191722682211548	-0.0932123512029648	-3.08191010844894e-05
190	108.580833435059	4.02109146118164	-6.36978054046631	-0.0165892094373703	0.0152288740500808	-0.0626929625868797	-0.000355493422830477
191	108.580833435059	2.3977198600769	-6.49965000152588	-0.0195112787187099	0.0158782228827477	-0.0428878292441368	0.00548864435404539
192	105.983436584473	3.04706835746765	-6.17497587203979	-0.0237320438027382	0.0194496400654316	-0.0266541130840778	-3.08191010844894e-05
193	106.632781982422	2.3977198600769	-5.9152364730835	-0.0175632312893867	0.00938473641872406	0.00970941036939621	0.00483929552137852
194	107.282135009766	3.69641709327698	-6.43471527099609	0.00451462110504508	0.00354059832170606	0.0243197549134493	-0.00360223650932312
195	105.983436584473	4.02109146118164	-6.30484533309937	0.0162028968334198	0.0126314787194133	0.0467222817242146	0.0022419011220336
196	107.282135009766	3.69641709327698	-6.36978054046631	-0.0130177913233638	0.0100340843200684	0.0382807515561581	0.00289124972186983
197	108.580833435059	3.69641709327698	-6.36978054046631	-0.00717365415766835	0.0197743140161037	0.0541897900402546	0.00354059832170606
198	110.528877258301	2.07304549217224	-5.85030126571655	-0.0104203969240189	0.0123068047687411	0.0353586822748184	-3.08191010844894e-05
199	109.879524230957	2.72239422798157	-5.78536653518677	-0.00684897974133492	0.0123068047687411	0.013930176384747	-0.0123684434220195
200	107.282135009766	3.37174272537231	-6.23991060256958	0.0136055024340749	0.00970941036939621	0.00646266713738441	0.00386527273803949
201	109.879524230957	3.04706835746765	-6.69445466995239	0.00646266713738441	-0.00230353930965066	0.00678734155371785	-3.08191010844894e-05
202	108.580833435059	3.37174272537231	-6.30484533309937	-0.00944637414067984	0.0022419011220336	0.000293855206109583	0.00159255252219737
203	109.879524230957	2.07304549217224	-6.23991060256958	-0.00457625929266214	0.00418994715437293	-0.00912170019000769	-0.000680167751852423
204	108.580833435059	3.37174272537231	-6.62951993942261	-0.00457625929266214	0.00289124972186983	0.00613799272105098	-3.08191010844894e-05
205	109.230178833008	3.69641709327698	-6.30484533309937	-0.00555028254166245	-0.00457625929266214	0.0337353087961674	-0.00100484199356288
206	107.931480407715	4.02109146118164	-6.17497587203979	-0.0107450718060136	-0.00652430532500148	0.0463976077735424	-3.08191010844894e-05
207	108.580833435059	3.04706835746765	-6.43471527099609	-0.00782300252467394	-0.00132951640989631	0.0356833562254906	0.0022419011220336
208	107.931480407715	3.69641709327698	-6.49965000152588	-0.00619963090866804	-0.0159398596733809	0.020423661917448	-0.00717365415766835
209	109.230178833008	1.4236968755722	-6.04510593414307	-0.0120437685400248	-0.0454852245748043	0.00191722682211548	-0.000680167751852423
210	108.580833435059	2.07304549217224	-6.36978054046631	-0.00100484199356288	-0.0185372550040483	-0.0204853005707264	-0.00132951640989631
211	109.879524230957	1.4236968755722	-6.17497587203979	-0.00847235135734081	-0.0120437685400248	-0.0230826959013939	0.00483929552137852
212	109.230178833008	2.3977198600769	-6.04510593414307	-0.00879702530801296	-0.00814767740666866	-0.0347709693014622	-0.000355493422830477
213	109.230178833008	1.74837112426758	-5.6554970741272	-0.00652430532500148	0.00191722682211548	0.00321592413820326	0.00256657530553639
214	111.17822265625	2.3977198600769	-5.85030126571655	-0.00717365415766835	-0.0139918150380254	0.0613326244056225	0.00159255252219737
215	107.282135009766	3.37174272537231	-5.78536653518677	-0.00490093370899558	-0.0185372550040483	0.0593845807015896	0.000943203864153475
216	107.282135009766	3.37174272537231	-5.85030126571655	-0.0026282137259841	-0.00197886489331722	0.0736702531576157	0.01100810803473
217	105.983436584473	4.34576559066772	-5.6554970741272	-0.0217839982360601	-0.00652430532500148	0.0941247344017029	0.000293855206109583
218	105.983436584473	2.3977198600769	-5.26588773727417	-0.0117190945893526	0.00548864435404539	0.0353586822748184	0.00354059832170606
219	107.931480407715	2.3977198600769	-5.6554970741272	-0.00977104809135199	0.00516396993771195	-0.0133424662053585	0.00289124972186983
220	107.282135009766	3.04706835746765	-6.30484533309937	-0.00100484199356288	-0.00457625929266214	-0.0419138073921204	-0.00782300252467394
221	109.230178833008	2.07304549217224	-6.56458520889282	0.000618529506027699	-0.00165419070981443	-0.0672384053468704	-0.00522560812532902
222	107.931480407715	2.72239422798157	-6.23991060256958	0.0126314787194133	0.00321592413820326	-0.0915889739990234	-0.00360223650932312
223	111.17822265625	2.07304549217224	-6.17497587203979	-0.00100484199356288	0.00516396993771195	-0.0597708933055401	0.000293855206109583
224	107.931480407715	3.37174272537231	-6.23991060256958	0.00126787810586393	-0.000680167751852423	-0.0467839203774929	-0.00327756232582033
225	108.580833435059	3.37174272537231	-6.30484533309937	0.000943203864153475	-0.0204853005707264	-0.0295761823654175	-0.00230353930965066
226	108.580833435059	3.69641709327698	-7.01912927627563	0.000293855206109583	-0.0198359526693821	0.0324366129934788	-0.00327756232582033
227	107.931480407715	2.72239422798157	-6.69445466995239	-0.00457625929266214	-0.00879702530801296	0.106462351977825	0.00354059832170606
228	108.580833435059	4.02109146118164	-6.49965000152588	0.0022419011220336	0.000293855206109583	0.1191246509552	-0.00392691092565656
229	109.879524230957	1.74837112426758	-6.30484533309937	-0.00132951640989631	-3.08191010844894e-05	0.0652287155389786	0.00126787810586393
230	108.580833435059	3.04706835746765	-6.62951993942261	0.00191722682211548	-0.000680167751852423	0.00743668992072344	-0.00425158534198999
231	109.879524230957	1.74837112426758	-5.6554970741272	0.00159255252219737	0.00289124972186983	-0.0662643760442734	0.00321592413820326
232	108.580833435059	2.3977198600769	-6.43471527099609	-0.00425158534198999	0.0100340843200684	-0.124705754220486	-3.08191010844894e-05
233	109.230178833008	1.4236968755722	-6.23991060256958	0.00289124972186983	0.0178262684494257	-0.136069357395172	-0.00295288790948689
234	110.528877258301	0.449673920869827	-6.36978054046631	0.00256657530553639	0.00321592413820326	-0.11334215849638	0.00256657530553639
235	109.879524230957	1.09902250766754	-6.56458520889282	0.0022419011220336	0.0113327819854021	-0.0672384053468704	-0.00230353930965066
236	111.17822265625	2.07304549217224	-6.43471527099609	0.00451462110504508	0.00743668992072344	-0.0402904339134693	0.00354059832170606
237	109.230178833008	2.3977198600769	-6.04510593414307	-0.00619963090866804	0.00873538758605719	-0.0230826959013939	-0.00165419070981443
238	110.528877258301	2.07304549217224	-5.98017120361328	0.0022419011220336	0.0171769186854362	-0.0311995539814234	-0.00100484199356288
239	108.580833435059	2.3977198600769	-6.17497587203979	0.00483929552137852	0.00970941036939621	-0.0490566417574883	-0.00619963090866804
240	107.931480407715	3.37174272537231	-6.56458520889282	-0.00165419070981443	-0.00197886489331722	-0.0435371771454811	-0.00555028254166245
241	108.580833435059	2.07304549217224	-6.11004114151001	-0.00197886489331722	0.00646266713738441	-0.0347709693014622	0.00159255252219737
242	106.632781982422	2.72239422798157	-6.23991060256958	-0.00782300252467394	0.0181509424000978	-0.0347709693014622	0.00516396993771195
243	107.931480407715	1.74837112426758	-5.85030126571655	-0.00425158534198999	0.0165275707840919	-0.0441865250468254	-0.00425158534198999
244	107.282135009766	2.72239422798157	-6.11004114151001	-0.00360223650932312	0.0145795252174139	-0.0669137313961983	-0.00100484199356288
245	107.931480407715	3.04706835746765	-5.78536653518677	-0.00165419070981443	0.012956153601408	-0.0665890574455261	0.000618529506027699
246	107.931480407715	3.04706835746765	-6.36978054046631	0.00256657530553639	0.01100810803473	-0.0302255302667618	0.0022419011220336
247	107.931480407715	2.72239422798157	-5.72043180465698	-0.00295288790948689	0.0106834331527352	0.01847561635077	0.0103587592020631
248	108.580833435059	3.04706835746765	-5.78536653518677	0.00386527273803949	0.00841071270406246	0.0450989119708538	-0.0117190945893526
249	109.230178833008	2.07304549217224	-5.52562713623047	-0.000355493422830477	-0.00457625929266214	0.0561378374695778	0.00159255252219737
250	110.528877258301	3.04706835746765	-6.23991060256958	0.00581331877037883	0.00354059832170606	0.0230210572481155	-0.00814767740666866
251	109.230178833008	1.74837112426758	-5.72043180465698	0.00711201597005129	-0.00327756232582033	0.0405534692108631	-0.00522560812532902
252	108.580833435059	2.72239422798157	-6.17497587203979	0.00289124972186983	-0.0026282137259841	0.045423585921526	0.000943203864153475
253	108.580833435059	1.74837112426758	-5.6554970741272	0.000943203864153475	-0.00197886489331722	0.0314625911414623	-0.00360223650932312
254	110.528877258301	2.07304549217224	-5.52562713623047	0.00289124972186983	-0.000680167751852423	0.0181509424000978	-3.08191010844894e-05
255	109.230178833008	2.07304549217224	-6.04510593414307	0.00613799272105098	-0.00782300252467394	0.00289124972186983	0.000943203864153475
256	111.827575683594	1.4236968755722	-5.9152364730835	0.0103587592020631	-0.00230353930965066	-0.00132951640989631	0.00418994715437293
257	109.879524230957	1.74837112426758	-6.04510593414307	0.00126787810586393	0.00678734155371785	0.000293855206109583	0.00159255252219737
258	110.528877258301	0.449673920869827	-6.43471527099609	-0.00100484199356288	0.00191722682211548	0.00159255252219737	0.000943203864153475
259	108.580833435059	1.74837112426758	-6.36978054046631	-0.00522560812532902	-0.0107450718060136	0.0132808275520802	-0.0107450718060136
260	109.879524230957	1.4236968755722	-6.23991060256958	0.0106834331527352	-0.00879702530801296	0.0200989879667759	-0.00295288790948689
261	109.230178833008	1.09902250766754	-6.43471527099609	0.0113327819854021	-0.00749832857400179	0.029189869761467	-0.00295288790948689
262	107.282135009766	3.04706835746765	-6.17497587203979	0.00906006153672934	0.00386527273803949	0.0223717093467712	-0.00327756232582033
263	109.879524230957	2.07304549217224	-6.17497587203979	0.0145795252174139	0.00289124972186983	0.041852168738842	-0.00619963090866804
264	108.580833435059	1.74837112426758	-6.62951993942261	0.00808603875339031	-0.00295288790948689	0.106787025928497	-3.08191010844894e-05
265	107.931480407715	2.72239422798157	-6.82432460784912	0.00711201597005129	-0.00165419070981443	0.138280436396599	-0.00457625929266214
266	105.983436584473	3.37174272537231	-6.62951993942261	-0.00165419070981443	0.00126787810586393	0.0782156884670258	0.00159255252219737
267	106.632781982422	3.37174272537231	-6.17497587203979	-0.00197886489331722	0.0106834331527352	0.00970941036939621	0.000943203864153475
268	106.632781982422	2.72239422798157	-5.9152364730835	0.00191722682211548	0.00906006153672934	-0.021459324285388	-0.0026282137259841
269	108.580833435059	2.07304549217224	-5.6554970741272	0.00516396993771195	0.000943203864153475	-0.0587968714535236	-0.00197886489331722
270	108.580833435059	2.3977198600769	-6.11004114151001	0.00938473641872406	0.00191722682211548	-0.0669137313961983	0.00126787810586393
271	109.879524230957	1.74837112426758	-6.11004114151001	0.000618529506027699	-3.08191010844894e-05	-0.0675630792975426	-0.0026282137259841
272	107.931480407715	3.04706835746765	-5.85030126571655	0.0145795252174139	-0.000355493422830477	-0.0555501282215118	-0.00295288790948689
273	107.282135009766	3.04706835746765	-6.17497587203979	0.00386527273803949	0.00256657530553639	-0.0273034609854221	0.0022419011220336
274	110.528877258301	2.07304549217224	-6.04510593414307	0.013930176384747	-0.00555028254166245	-0.00619963090866804	-0.00100484199356288
275	109.879524230957	2.07304549217224	-5.98017120361328	0.00613799272105098	-0.00392691092565656	0.0106834331527352	0.000943203864153475
276	110.528877258301	1.74837112426758	-6.30484533309937	0.00711201597005129	-0.0107450718060136	-0.0026282137259841	0.00418994715437293
277	109.879524230957	2.07304549217224	-6.30484533309937	0.00873538758605719	-0.000680167751852423	-0.0107450718060136	0.00548864435404539
278	109.879524230957	3.04706835746765	-6.17497587203979	0.00970941036939621	0.00159255252219737	-0.03444629535079	-3.08191010844894e-05
279	108.580833435059	3.37174272537231	-6.30484533309937	0.01100810803473	-0.00814767740666866	-0.02697878703475	-3.08191010844894e-05
280	108.580833435059	1.74837112426758	-6.11004114151001	-3.08191010844894e-05	-0.00587495695799589	-0.0230826959013939	0.00483929552137852
281	109.230178833008	1.4236968755722	-5.3957576751709	0.0022419011220336	-0.00814767740666866	-0.00977104809135199	0.00126787810586393
282	107.931480407715	2.3977198600769	-5.52562713623047	0.011982130818069	-0.00490093370899558	-0.000680167751852423	0.00451462110504508
283	109.230178833008	0.774348258972168	-5.6554970741272	0.00678734155371785	-0.00684897974133492	0.00906006153672934	-0.00684897974133492
284	110.528877258301	0.449673920869827	-6.17497587203979	0.0100340843200684	-0.017887907102704	0.00711201597005129	-0.00197886489331722
285	110.528877258301	1.74837112426758	-6.36978054046631	0.00548864435404539	-0.00912170019000769	0.00646266713738441	0.00126787810586393
286	107.931480407715	3.04706835746765	-6.43471527099609	-0.000355493422830477	-0.00782300252467394	0.0158782228827477	-3.08191010844894e-05
287	109.879524230957	2.72239422798157	-5.59056186676025	0.0132808275520802	0.00548864435404539	0.0116574559360743	0.00906006153672934
288	109.230178833008	2.3977198600769	-5.26588773727417	0.00548864435404539	0.000943203864153475	0.0152288740500808	-0.00425158534198999
289	108.580833435059	1.74837112426758	-6.11004114151001	0.00516396993771195	-0.00165419070981443	0.00191722682211548	-0.00100484199356288
290	108.580833435059	2.3977198600769	-6.17497587203979	-0.000355493422830477	0.00516396993771195	-0.00425158534198999	-0.000680167751852423
291	107.282135009766	2.07304549217224	-5.9152364730835	-0.00587495695799589	0.00483929552137852	-0.00360223650932312	0.00841071270406246
292	107.282135009766	2.72239422798157	-6.36978054046631	-0.00360223650932312	0.01100810803473	-0.00360223650932312	0.00126787810586393
293	105.334083557129	3.37174272537231	-6.17497587203979	-0.00457625929266214	0.012956153601408	-0.0130177913233638	-0.00392691092565656
294	107.931480407715	2.07304549217224	-6.04510593414307	0.00581331877037883	0.00256657530553639	0.000293855206109583	0.00191722682211548
295	109.230178833008	1.74837112426758	-6.04510593414307	0.00906006153672934	0.00776136433705688	-0.0191866029053926	-0.00197886489331722
296	111.17822265625	2.07304549217224	-6.17497587203979	0.00906006153672934	0.01100810803473	-0.00392691092565656	0.00256657530553639
297	109.879524230957	2.07304549217224	-6.17497587203979	0.00743668992072344	0.013930176384747	-0.00652430532500148	0.000293855206109583
298	109.879524230957	3.04706835746765	-6.23991060256958	-0.0123684434220195	0.00483929552137852	-0.00814767740666866	-0.00425158534198999
299	107.931480407715	3.69641709327698	-6.43471527099609	0.0155535480007529	0.00808603875339031	0.00354059832170606	-0.00490093370899558
300	109.879524230957	1.74837112426758	-6.23991060256958	-0.0123684434220195	0.00808603875339031	0.000943203864153475	0.00678734155371785
301	110.528877258301	2.3977198600769	-6.23991060256958	-0.00132951640989631	0.0132808275520802	-0.00295288790948689	0.00321592413820326
302	108.580833435059	3.04706835746765	-6.49965000152588	-0.000680167751852423	0.000618529506027699	0.00581331877037883	0.00126787810586393
303	108.580833435059	3.04706835746765	-6.17497587203979	0.00483929552137852	0.0145795252174139	0.0217223595827818	-0.00100484199356288
304	109.230178833008	1.4236968755722	-6.04510593414307	0.0022419011220336	0.00191722682211548	0.0675014406442642	0.00646266713738441
305	110.528877258301	1.74837112426758	-6.17497587203979	0.0103587592020631	0.00321592413820326	0.0853585228323936	-0.00132951640989631
306	110.528877258301	2.3977198600769	-6.17497587203979	0.00451462110504508	-0.00684897974133492	0.0649040415883064	0.000943203864153475
307	109.879524230957	1.09902250766754	-5.85030126571655	0.00289124972186983	-0.00587495695799589	0.052891094237566	0.00289124972186983
308	109.879524230957	1.09902250766754	-6.04510593414307	-0.00847235135734081	-0.00944637414067984	0.0152288740500808	-0.00100484199356288
309	109.879524230957	1.09902250766754	-6.11004114151001	-0.0188619289547205	-0.0110697457566857	-0.00847235135734081	0.00354059832170606
310	110.528877258301	1.09902250766754	-6.17497587203979	-0.00132951640989631	-0.00165419070981443	-0.0354203209280968	0.00126787810586393
311	107.282135009766	2.07304549217224	-6.36978054046631	-0.0165892094373703	-0.00717365415766835	-0.00457625929266214	0.00386527273803949
312	109.230178833008	2.07304549217224	-6.43471527099609	0.01847561635077	0.0103587592020631	0.0473716296255589	-0.00619963090866804
313	108.580833435059	3.04706835746765	-5.98017120361328	-0.0240567177534103	0.00516396993771195	-0.00684897974133492	-0.0026282137259841
314	107.931480407715	3.04706835746765	-6.11004114151001	-0.0162645354866982	0.00159255252219737	0.0022419011220336	-0.00912170019000769
315	107.931480407715	2.07304549217224	-6.17497587203979	-0.0208099745213985	0.0100340843200684	-0.00392691092565656	0.00711201597005129
316	106.632781982422	1.74837112426758	-6.17497587203979	-0.0191866029053926	0.0100340843200684	-0.0247060675173998	-0.0026282137259841
317	105.334083557129	2.72239422798157	-6.11004114151001	-0.0195112787187099	0.00321592413820326	-0.039641086012125	0.00451462110504508
318	105.983436584473	3.04706835746765	-5.6554970741272	-0.0130177913233638	0.00808603875339031	-0.0574981719255447	0.00418994715437293
319	108.580833435059	3.69641709327698	-5.52562713623047	0.00354059832170606	-0.00392691092565656	-0.0490566417574883	-0.0113944197073579
320	109.879524230957	1.74837112426758	-5.46069240570068	0.00548864435404539	0.0022419011220336	-0.0376930385828018	0.00451462110504508
321	108.580833435059	2.07304549217224	-5.78536653518677	-0.00814767740666866	-0.00555028254166245	0.00678734155371785	0.00159255252219737
322	109.879524230957	3.04706835746765	-5.85030126571655	-0.0123684434220195	-0.00522560812532902	0.0541897900402546	0.000618529506027699
323	107.931480407715	3.37174272537231	-6.56458520889282	0.00613799272105098	0.00613799272105098	0.0353586822748184	-0.00619963090866804
324	109.230178833008	1.74837112426758	-6.23991060256958	0.00548864435404539	0.00581331877037883	-0.00782300252467394	-0.00490093370899558
325	109.879524230957	2.07304549217224	-6.17497587203979	0.00841071270406246	0.0136055024340749	0.0142548503354192	0.00483929552137852
326	109.879524230957	2.07304549217224	-5.9152364730835	0.00808603875339031	0.0162028968334198	0.0207483377307653	0.000943203864153475
327	110.528877258301	1.74837112426758	-5.72043180465698	0.00613799272105098	0.0162028968334198	0.0181509424000978	-0.00132951640989631
328	110.528877258301	2.07304549217224	-5.6554970741272	-0.00230353930965066	0.00873538758605719	-0.0305502042174339	0.00711201597005129
329	109.879524230957	3.04706835746765	-6.17497587203979	-0.00619963090866804	0.00873538758605719	-0.055874802172184	-0.00425158534198999
330	109.230178833008	1.74837112426758	-6.04510593414307	0.00548864435404539	-0.00132951640989631	-0.0824980959296227	0.00451462110504508
331	107.931480407715	1.4236968755722	-5.98017120361328	0.0126314787194133	-0.00555028254166245	-0.0847708135843277	-0.000355493422830477
332	109.230178833008	1.09902250766754	-5.78536653518677	-0.00847235135734081	-0.00814767740666866	-0.0708098188042641	0.00516396993771195
333	108.580833435059	2.07304549217224	-6.17497587203979	-0.00652430532500148	-0.0117190945893526	-0.0714591667056084	-0.00165419070981443
334	107.931480407715	2.07304549217224	-6.36978054046631	0.00743668992072344	-0.0250307414680719	-0.0334722734987736	-0.00360223650932312
335	107.931480407715	1.74837112426758	-5.98017120361328	0.01100810803473	-0.0256800893694162	-0.0123684434220195	0.00451462110504508
336	107.931480407715	2.3977198600769	-6.04510593414307	0.00159255252219737	-0.0126931173726916	-0.00295288790948689	0.00548864435404539
337	107.282135009766	2.72239422798157	-6.36978054046631	0.00613799272105098	-0.0110697457566857	-0.0162645354866982	-0.00230353930965066
338	108.580833435059	3.04706835746765	-5.98017120361328	-0.0169138833880424	-0.000355493422830477	-0.0201606266200542	0.00126787810586393
339	107.931480407715	3.04706835746765	-6.43471527099609	0.011982130818069	-0.00847235135734081	-0.017887907102704	-0.00490093370899558
340	107.282135009766	2.07304549217224	-6.17497587203979	0.00159255252219737	-0.00327756232582033	-0.02697878703475	0.00483929552137852
341	107.282135009766	2.07304549217224	-6.11004114151001	-0.00165419070981443	-0.00782300252467394	-0.0185372550040483	0.00256657530553639
342	109.230178833008	2.3977198600769	-6.30484533309937	-0.00230353930965066	0.0022419011220336	0.0132808275520802	0.00386527273803949
343	107.282135009766	3.04706835746765	-6.23991060256958	-0.0162645354866982	0.00906006153672934	0.0324366129934788	-0.00100484199356288
344	110.528877258301	1.09902250766754	-5.85030126571655	0.00386527273803949	0.00873538758605719	0.0142548503354192	0.00126787810586393
345	111.17822265625	1.74837112426758	-5.85030126571655	0.00711201597005129	0.0123068047687411	0.000618529506027699	0.00191722682211548
346	108.580833435059	1.74837112426758	-5.85030126571655	0.0165275707840919	0.0126314787194133	0.0123068047687411	0.000943203864153475
347	109.879524230957	1.74837112426758	-6.36978054046631	-0.00100484199356288	0.00256657530553639	0.0152288740500808	0.00159255252219737
348	110.528877258301	2.07304549217224	-6.56458520889282	-0.00555028254166245	0.00743668992072344	0.0181509424000978	0.00711201597005129
349	109.879524230957	3.04706835746765	-6.23991060256958	-0.00847235135734081	0.00191722682211548	0.0444495603442192	0.00126787810586393
350	109.879524230957	1.74837112426758	-6.36978054046631	0.00126787810586393	0.00386527273803949	0.0548391379415989	-0.000680167751852423
351	108.580833435059	2.72239422798157	-5.85030126571655	-0.00684897974133492	0.00516396993771195	0.0321119390428066	0.00516396993771195
352	109.230178833008	2.07304549217224	-6.17497587203979	-0.00197886489331722	0.000293855206109583	0.031137915328145	0.0022419011220336
353	109.230178833008	2.3977198600769	-6.30484533309937	-0.00132951640989631	0.00483929552137852	0.0226963832974434	-0.00295288790948689
354	109.230178833008	2.3977198600769	-6.30484533309937	0.0152288740500808	0.000618529506027699	0.0152288740500808	-0.00457625929266214
355	107.931480407715	2.3977198600769	-6.23991060256958	0.00451462110504508	-0.0100957229733467	0.00191722682211548	-0.00522560812532902
356	107.931480407715	1.74837112426758	-6.23991060256958	0.0324366129934788	-0.0110697457566857	0.012956153601408	0.000618529506027699
357	108.580833435059	1.4236968755722	-5.9152364730835	0.0298392176628113	-0.00425158534198999	0.0954234302043915	0.000943203864153475
358	109.879524230957	2.07304549217224	-6.30484533309937	-0.00847235135734081	-0.00392691092565656	0.0837351530790329	-0.00425158534198999
359	109.230178833008	1.09902250766754	-6.17497587203979	0.0171769186854362	-0.00555028254166245	0.0217223595827818	0.00289124972186983
360	110.528877258301	2.07304549217224	-5.9152364730835	0.00418994715437293	-0.023407369852066	-0.00522560812532902	-0.00587495695799589
361	107.931480407715	3.04706835746765	-5.59056186676025	0.00191722682211548	-0.00555028254166245	-0.0308748781681061	-0.00490093370899558
362	108.580833435059	1.74837112426758	-5.98017120361328	-0.00652430532500148	0.00289124972186983	-0.0412644557654858	0.000293855206109583
363	107.282135009766	3.37174272537231	-6.04510593414307	0.00711201597005129	-0.00295288790948689	-0.0587968714535236	-0.000355493422830477
364	107.282135009766	2.07304549217224	-5.6554970741272	0.00808603875339031	0.00386527273803949	-0.0545761026442051	-0.00100484199356288
365	108.580833435059	1.74837112426758	-6.17497587203979	-0.00457625929266214	0.00776136433705688	-0.0513293594121933	0.00126787810586393
366	108.580833435059	1.74837112426758	-6.11004114151001	0.00126787810586393	0.00483929552137852	-0.0357449948787689	0.000293855206109583
367	110.528877258301	1.74837112426758	-6.04510593414307	-0.00165419070981443	-0.00360223650932312	-0.0230826959013939	0.00418994715437293
368	109.879524230957	1.74837112426758	-5.98017120361328	0.000618529506027699	0.00743668992072344	-0.0276281367987394	-0.00879702530801296
369	108.580833435059	2.3977198600769	-5.59056186676025	0.0155535480007529	-0.00295288790948689	-0.0266541130840778	-0.00587495695799589
370	108.580833435059	2.07304549217224	-5.9152364730835	-0.00490093370899558	0.00516396993771195	-0.0503553375601768	0.00678734155371785
371	109.230178833008	2.72239422798157	-6.69445466995239	-0.000355493422830477	0.0152288740500808	-0.0626929625868797	-3.08191010844894e-05
372	110.528877258301	2.72239422798157	-6.75938940048218	0.000943203864153475	0.01100810803473	-0.0195112787187099	0.000943203864153475
373	109.879524230957	2.3977198600769	-6.88925933837891	-0.0143164889886975	0.00516396993771195	-0.0286021586507559	0.000943203864153475
374	109.230178833008	2.72239422798157	-6.49965000152588	0.00321592413820326	0.00483929552137852	-0.0266541130840778	-0.00587495695799589
375	109.230178833008	2.72239422798157	-6.23991060256958	0.00126787810586393	0.00646266713738441	-0.0188619289547205	-0.000680167751852423
376	109.230178833008	3.37174272537231	-6.17497587203979	0.00613799272105098	0.00321592413820326	-0.0133424662053585	0.00451462110504508
377	109.230178833008	3.04706835746765	-6.17497587203979	0.01100810803473	0.012956153601408	0.0123068047687411	0.00451462110504508
378	110.528877258301	2.3977198600769	-6.49965000152588	-0.00295288790948689	0.00873538758605719	0.0246444288641214	-0.0026282137259841
379	111.17822265625	1.09902250766754	-5.78536653518677	0.00970941036939621	0.00126787810586393	0.0343846566975117	-0.00295288790948689
380	110.528877258301	0.449673920869827	-5.98017120361328	0.0152288740500808	-0.00944637414067984	0.0265924744307995	-3.08191010844894e-05
381	109.230178833008	2.07304549217224	-6.30484533309937	0.000618529506027699	-0.00717365415766835	0.0334106348454952	0.00159255252219737
382	111.17822265625	1.09902250766754	-5.85030126571655	0.0236704051494598	0.0022419011220336	0.0314625911414623	0.000293855206109583
383	107.931480407715	2.72239422798157	-6.23991060256958	-0.00295288790948689	0.00289124972186983	0.0168522447347641	-0.000355493422830477
384	107.282135009766	2.3977198600769	-6.11004114151001	0.00516396993771195	0.000293855206109583	-0.00457625929266214	-0.00457625929266214
385	110.528877258301	1.4236968755722	-6.04510593414307	0.00418994715437293	-0.00522560812532902	-0.0120437685400248	0.00159255252219737
386	107.931480407715	2.07304549217224	-6.04510593414307	0.00256657530553639	-0.0126931173726916	-0.0185372550040483	0.0116574559360743
387	109.230178833008	1.4236968755722	-6.04510593414307	-0.00619963090866804	-0.0227580219507217	0.0197743140161037	0.000618529506027699
388	105.983436584473	2.3977198600769	-5.9152364730835	-0.0221086721867323	-0.000680167751852423	0.0587352328002453	-0.00782300252467394
389	106.632781982422	2.3977198600769	-5.98017120361328	-0.00652430532500148	0.000943203864153475	0.0616573020815849	0.00548864435404539
390	106.632781982422	3.37174272537231	-6.04510593414307	0.00873538758605719	-0.000680167751852423	0.0421768426895142	0.00451462110504508
391	107.931480407715	3.04706835746765	-6.43471527099609	-0.00587495695799589	0.00483929552137852	0.0334106348454952	0.00386527273803949
392	108.580833435059	2.72239422798157	-6.17497587203979	0.00938473641872406	0.00808603875339031	0.047696303576231	0.00159255252219737
393	109.879524230957	1.74837112426758	-6.04510593414307	0.00126787810586393	0.0126314787194133	0.0353586822748184	0.000618529506027699
394	107.931480407715	3.04706835746765	-6.36978054046631	-0.00522560812532902	0.0149041991680861	-0.00522560812532902	-0.00165419070981443
395	107.931480407715	2.72239422798157	-5.6554970741272	0.0236704051494598	0.0113327819854021	-0.0376930385828018	0.00126787810586393
396	107.931480407715	2.72239422798157	-5.78536653518677	0.0194496400654316	0.0142548503354192	-0.0688617751002312	0.00451462110504508
397	107.282135009766	2.3977198600769	-6.17497587203979	-0.00230353930965066	0.0197743140161037	-0.0656150281429291	0.00354059832170606
398	110.528877258301	2.3977198600769	-6.56458520889282	0.00289124972186983	0.0123068047687411	-0.0529527328908443	-0.00230353930965066
399	109.230178833008	2.72239422798157	-6.17497587203979	0.0171769186854362	-0.00197886489331722	-0.0363943427801132	0.00321592413820326
400	109.879524230957	1.74837112426758	-6.04510593414307	0.00841071270406246	-0.0175632312893867	-0.0237320438027382	0.00159255252219737
401	107.931480407715	3.37174272537231	-6.04510593414307	-0.000355493422830477	-0.0152905117720366	-0.0247060675173998	0.0022419011220336
402	109.879524230957	1.74837112426758	-5.78536653518677	0.00808603875339031	-0.0165892094373703	-0.00717365415766835	-0.00457625929266214
403	107.931480407715	2.72239422798157	-5.9152364730835	0.00776136433705688	-0.0221086721867323	0.00873538758605719	-0.00879702530801296
404	108.580833435059	1.74837112426758	-5.59056186676025	0.00451462110504508	-0.0198359526693821	0.00873538758605719	0.00321592413820326
405	109.230178833008	0.774348258972168	-6.11004114151001	0.0113327819854021	-0.00944637414067984	0.0145795252174139	-0.00327756232582033
406	109.230178833008	0.449673920869827	-6.11004114151001	0.0181509424000978	-0.00749832857400179	0.000618529506027699	0.0022419011220336
407	110.528877258301	1.09902250766754	-5.98017120361328	0.00483929552137852	0.012956153601408	0.0298392176628113	0.00711201597005129
408	107.282135009766	2.72239422798157	-6.11004114151001	-0.00555028254166245	-0.00392691092565656	0.0223717093467712	0.0022419011220336
409	107.931480407715	3.04706835746765	-6.04510593414307	-0.0198359526693821	0.00711201597005129	0.0171769186854362	-0.00425158534198999
410	107.931480407715	3.69641709327698	-6.75938940048218	-0.000680167751852423	0.0142548503354192	0.020423661917448	0.00321592413820326
411	107.282135009766	3.04706835746765	-6.62951993942261	-0.0162645354866982	0.0113327819854021	0.0162028968334198	-0.000680167751852423
412	106.632781982422	2.3977198600769	-5.98017120361328	-0.000355493422830477	0.00873538758605719	0.0165275707840919	-0.0026282137259841
413	106.632781982422	2.07304549217224	-5.98017120361328	-0.0120437685400248	0.00581331877037883	0.00354059832170606	0.00548864435404539
414	106.632781982422	3.04706835746765	-6.11004114151001	-0.00749832857400179	0.00873538758605719	-0.00587495695799589	0.000618529506027699
415	105.983436584473	3.37174272537231	-5.9152364730835	0.000293855206109583	0.000943203864153475	-0.0260047651827335	0.00483929552137852
416	107.931480407715	3.04706835746765	-6.43471527099609	-0.00522560812532902	0.00191722682211548	-0.0260047651827335	0.00613799272105098
417	109.230178833008	3.04706835746765	-6.49965000152588	-0.00912170019000769	0.00646266713738441	-0.0198359526693821	0.000293855206109583
418	110.528877258301	2.07304549217224	-6.17497587203979	0.00159255252219737	0.00191722682211548	-0.00944637414067984	0.00548864435404539
419	109.230178833008	2.72239422798157	-6.43471527099609	-0.00327756232582033	-0.0159398596733809	-0.000680167751852423	-0.00555028254166245
420	109.230178833008	3.04706835746765	-6.36978054046631	-0.00555028254166245	-0.021459324285388	-0.0159398596733809	0.00289124972186983
421	108.580833435059	4.02109146118164	-6.30484533309937	0.0162028968334198	0.0113327819854021	-0.0182125810533762	-0.00587495695799589
422	109.230178833008	2.3977198600769	-6.11004114151001	0.00776136433705688	0.00321592413820326	-0.0250307414680719	0.00711201597005129
423	109.230178833008	3.37174272537231	-6.56458520889282	0.00483929552137852	0.00418994715437293	-0.0308748781681061	-0.00619963090866804
424	107.282135009766	3.04706835746765	-6.23991060256958	0.0136055024340749	0.0142548503354192	-0.0373683646321297	-0.00230353930965066
425	108.580833435059	2.72239422798157	-6.11004114151001	0.00646266713738441	0.0168522447347641	-0.0308748781681061	-0.00425158534198999
426	109.879524230957	1.74837112426758	-6.04510593414307	0.00548864435404539	0.00548864435404539	-0.0221086721867323	-0.00230353930965066
427	109.879524230957	2.07304549217224	-5.9152364730835	-0.00165419070981443	0.00418994715437293	-0.0120437685400248	-0.00197886489331722
428	108.580833435059	1.74837112426758	-5.46069240570068	-0.00652430532500148	0.00418994715437293	-0.0113944197073579	-0.00587495695799589
429	109.879524230957	2.3977198600769	-5.9152364730835	-0.00132951640989631	-0.000680167751852423	0.00711201597005129	-0.00490093370899558
430	107.931480407715	3.04706835746765	-5.98017120361328	0.00451462110504508	0.00776136433705688	0.0175015944987535	-0.0126931173726916
431	109.879524230957	2.07304549217224	-5.78536653518677	0.00126787810586393	0.00743668992072344	0.0223717093467712	-0.00490093370899558
432	107.931480407715	3.04706835746765	-6.17497587203979	0.00126787810586393	0.0181509424000978	0.0249691028147936	-0.00977104809135199
433	109.230178833008	1.74837112426758	-5.78536653518677	0.000943203864153475	0.00938473641872406	0.0246444288641214	-0.00230353930965066
434	109.879524230957	2.3977198600769	-5.72043180465698	0.0181509424000978	0.0165275707840919	0.0207483377307653	-0.00360223650932312
435	106.632781982422	2.72239422798157	-6.30484533309937	-0.00587495695799589	-0.00522560812532902	0.0106834331527352	-0.00230353930965066
436	107.282135009766	3.04706835746765	-6.23991060256958	0.000943203864153475	-0.0143164889886975	0.00256657530553639	-0.00230353930965066
437	107.282135009766	2.3977198600769	-6.23991060256958	-0.00522560812532902	-0.00392691092565656	0.0149041991680861	-0.00100484199356288
438	108.580833435059	2.3977198600769	-6.11004114151001	0.0132808275520802	-0.0130177913233638	0.0145795252174139	0.00159255252219737
439	107.931480407715	2.72239422798157	-6.04510593414307	-0.0152905117720366	-0.0165892094373703	0.0106834331527352	0.00126787810586393
440	107.931480407715	3.37174272537231	-6.04510593414307	0.000943203864153475	-0.0169138833880424	0.00808603875339031	0.00938473641872406
441	108.580833435059	3.69641709327698	-6.43471527099609	0.0152288740500808	-0.0201606266200542	-0.00295288790948689	-0.00457625929266214
442	109.879524230957	2.3977198600769	-6.11004114151001	0.0106834331527352	0.00483929552137852	0.00613799272105098	0.00159255252219737
443	109.879524230957	2.3977198600769	-6.56458520889282	0.0188002903014421	-0.0100957229733467	0.00581331877037883	-0.000680167751852423
444	107.931480407715	3.37174272537231	-6.56458520889282	-0.0146411629393697	-0.00912170019000769	-0.00197886489331722	0.00483929552137852
445	109.230178833008	3.37174272537231	-6.69445466995239	0.01847561635077	-0.0146411629393697	0.0155535480007529	0.0022419011220336
446	107.931480407715	2.3977198600769	-6.17497587203979	-0.000355493422830477	-0.00457625929266214	0.00841071270406246	-0.00392691092565656
447	108.580833435059	3.04706835746765	-5.78536653518677	-3.08191010844894e-05	-0.00555028254166245	0.00776136433705688	0.00646266713738441
448	108.580833435059	3.37174272537231	-6.43471527099609	-0.00392691092565656	-3.08191010844894e-05	0.0100340843200684	0.00126787810586393
449	109.230178833008	3.37174272537231	-6.49965000152588	-0.00132951640989631	-0.00100484199356288	0.0158782228827477	-0.00132951640989631
450	107.282135009766	4.02109146118164	-6.30484533309937	-0.00360223650932312	-0.00165419070981443	0.0467222817242146	-0.00522560812532902
451	109.879524230957	1.4236968755722	-5.98017120361328	-0.00522560812532902	0.00386527273803949	0.00418994715437293	0.00516396993771195
452	107.282135009766	2.3977198600769	-6.17497587203979	0.0210730116814375	0.00289124972186983	-0.0139918150380254	-0.00392691092565656
453	107.931480407715	1.74837112426758	-5.9152364730835	-0.00847235135734081	-0.00652430532500148	-0.0139918150380254	-0.00100484199356288
454	109.230178833008	1.4236968755722	-6.30484533309937	-0.00847235135734081	0.00483929552137852	-0.0299008563160896	0.00418994715437293
455	109.230178833008	3.04706835746765	-6.36978054046631	0.00743668992072344	0.00548864435404539	-0.0311995539814234	0.00159255252219737
456	109.879524230957	2.3977198600769	-6.23991060256958	0.00711201597005129	-0.00100484199356288	-0.0104203969240189	0.000943203864153475
457	108.580833435059	2.3977198600769	-6.04510593414307	-0.00132951640989631	0.0123068047687411	0.0947740823030472	0.00256657530553639
458	106.632781982422	3.37174272537231	-6.11004114151001	0.00776136433705688	0.00581331877037883	0.103540286421776	-0.000355493422830477
459	105.334083557129	3.69641709327698	-6.11004114151001	-0.0136671401560307	0.00841071270406246	0.0636053457856178	-0.0026282137259841
460	105.334083557129	3.69641709327698	-6.04510593414307	-3.08191010844894e-05	-0.00295288790948689	0.0386054255068302	-0.00457625929266214
461	107.282135009766	4.02109146118164	-6.36978054046631	0.00256657530553639	-0.0126931173726916	0.00191722682211548	-0.00587495695799589
462	106.632781982422	2.72239422798157	-5.98017120361328	0.00808603875339031	0.0168522447347641	-0.043212503194809	0.0022419011220336
463	109.230178833008	2.3977198600769	-6.11004114151001	0.0103587592020631	0.000943203864153475	-0.0659397020936012	0.00354059832170606
464	107.931480407715	4.02109146118164	-6.23991060256958	0.00386527273803949	0.00386527273803949	-0.0805500522255898	0.00808603875339031
465	108.580833435059	3.69641709327698	-5.59056186676025	0.01100810803473	0.00386527273803949	-0.0652903541922569	0.00516396993771195
466	106.632781982422	3.04706835746765	-5.59056186676025	0.00613799272105098	-0.00230353930965066	-0.0600955672562122	0.00418994715437293
467	109.230178833008	3.37174272537231	-5.9152364730835	0.00321592413820326	0.00906006153672934	-0.0545761026442051	0.00970941036939621
468	107.931480407715	4.02109146118164	-6.17497587203979	-0.00230353930965066	-3.08191010844894e-05	-0.0490566417574883	-0.00327756232582033
469	108.580833435059	3.37174272537231	-5.85030126571655	-0.000680167751852423	0.00321592413820326	-0.0419138073921204	-0.00165419070981443
470	108.580833435059	3.69641709327698	-5.59056186676025	0.00386527273803949	0.00678734155371785	-0.0318489037454128	-0.00717365415766835
471	109.879524230957	2.72239422798157	-4.29186487197876	-0.00425158534198999	0.00613799272105098	0.0191249661147594	0.00678734155371785
472	107.931480407715	3.69641709327698	-3.18797206878662	0.00451462110504508	0.00646266713738441	0.06393001973629	-0.00132951640989631
473	107.282135009766	3.04706835746765	-2.40875363349915	-0.0117190945893526	0.00321592413820326	0.0480209775269032	0.00386527273803949
474	109.879524230957	1.4236968755722	-2.40875363349915	0.0022419011220336	0.000618529506027699	0.0343846566975117	-0.00587495695799589
475	109.230178833008	1.4236968755722	-3.25290703773499	0.011982130818069	0.00191722682211548	-0.00652430532500148	0.00321592413820326
476	109.879524230957	1.74837112426758	-3.77238583564758	-0.0100957229733467	0.00289124972186983	-0.00944637414067984	0.01100810803473
477	107.282135009766	3.37174272537231	-4.74640893936157	-0.0169138833880424	0.00581331877037883	0.0334106348454952	0.00126787810586393
478	108.580833435059	3.37174272537231	-4.94121360778809	-0.00457625929266214	0.013930176384747	0.0717222020030022	-0.00619963090866804
479	107.931480407715	4.02109146118164	-6.17497587203979	-0.000680167751852423	0.00938473641872406	0.0457482598721981	-0.000680167751852423
480	106.632781982422	3.37174272537231	-7.14899873733521	-0.00327756232582033	0.0126314787194133	0.020423661917448	0.0022419011220336
481	107.282135009766	3.04706835746765	-7.79834747314453	-0.000680167751852423	0.0103587592020631	-0.0201606266200542	0.00256657530553639
482	105.334083557129	3.37174272537231	-7.99315214157104	-0.00360223650932312	0.0155535480007529	-0.0477579422295094	0.00256657530553639
483	107.282135009766	2.3977198600769	-8.05808639526367	-3.08191010844894e-05	0.0106834331527352	-0.0542514286935329	-0.000355493422830477
484	106.632781982422	3.37174272537231	-8.90223979949951	-0.00782300252467394	0.00841071270406246	-0.0675630792975426	0.00159255252219737
485	107.931480407715	3.04706835746765	-9.16197967529297	0.00516396993771195	0.00906006153672934	-0.0532774068415165	-3.08191010844894e-05
486	107.282135009766	4.02109146118164	-9.42171859741211	0.00678734155371785	0.00548864435404539	-0.0425631552934647	0.00126787810586393
487	108.580833435059	3.69641709327698	-9.29184913635254	-0.00295288790948689	0.00873538758605719	0.0171769186854362	-0.000355493422830477
488	107.282135009766	4.02109146118164	-9.22691440582275	-0.00814767740666866	0.0022419011220336	0.0739949271082878	0.000293855206109583
489	109.879524230957	2.72239422798157	-8.18795680999756	-0.000680167751852423	-0.00490093370899558	0.0688001364469528	-0.00619963090866804
490	107.931480407715	2.72239422798157	-8.4476957321167	-0.00165419070981443	-0.0201606266200542	0.0554884895682335	0.00159255252219737
491	109.230178833008	2.07304549217224	-7.60354280471802	-0.00100484199356288	0.00418994715437293	0.0489950031042099	0.00159255252219737
492	107.931480407715	4.02109146118164	-7.99315214157104	0.00548864435404539	0.00548864435404539	0.0149041991680861	-0.00392691092565656
493	107.931480407715	3.69641709327698	-7.6684775352478	0.00938473641872406	0.0100340843200684	-0.00327756232582033	-0.0026282137259841
494	109.230178833008	2.3977198600769	-6.88925933837891	-0.00814767740666866	0.000618529506027699	-0.0367190167307854	-0.0100957229733467
495	109.879524230957	2.3977198600769	-6.82432460784912	0.0304885655641556	0.00289124972186983	-0.0613942667841911	-0.00522560812532902
496	110.528877258301	2.3977198600769	-6.36978054046631	0.0022419011220336	-0.00425158534198999	-0.0909396260976791	0.000618529506027699
497	107.282135009766	2.07304549217224	-5.33082246780396	-0.00295288790948689	0.00613799272105098	-0.10587465018034	0.000293855206109583
498	108.580833435059	2.72239422798157	-5.46069240570068	0.011982130818069	0.00126787810586393	-0.114640854299068	-0.00912170019000769
499	107.282135009766	3.04706835746765	-5.52562713623047	0.00841071270406246	-0.00587495695799589	-0.0948357209563255	0.00256657530553639
500	108.580833435059	2.3977198600769	-4.68147373199463	0.011982130818069	-0.0026282137259841	-0.0623682886362076	0.00548864435404539
501	109.230178833008	2.3977198600769	-4.16199493408203	0.012956153601408	-0.00977104809135199	-0.0604202412068844	-0.0026282137259841
502	107.931480407715	3.69641709327698	-4.03212547302246	0.0103587592020631	-0.00230353930965066	-0.0594462193548679	0.00516396993771195
503	108.580833435059	2.3977198600769	-3.77238583564758	0.00483929552137852	-3.08191010844894e-05	-0.050680011510849	0.00451462110504508
504	106.632781982422	3.37174272537231	-3.90225553512573	-0.0126931173726916	0.00159255252219737	-0.0516540370881557	0.000293855206109583
505	105.334083557129	3.69641709327698	-4.22693014144897	-0.0104203969240189	-0.0159398596733809	-0.0172385573387146	-0.00327756232582033
506	104.68473815918	3.69641709327698	-4.87627840042114	-0.0123684434220195	0.00159255252219737	0.0769169926643372	0.0022419011220336
507	107.282135009766	3.37174272537231	-5.6554970741272	-0.00360223650932312	0.0126314787194133	0.0230210572481155	0.00516396993771195
508	107.282135009766	4.02109146118164	-5.59056186676025	-0.00619963090866804	0.00841071270406246	0.0275664981454611	-0.00230353930965066
509	108.580833435059	3.69641709327698	-6.11004114151001	-0.00814767740666866	-0.0156151866540313	0.00646266713738441	0.00451462110504508
510	108.580833435059	3.04706835746765	-6.04510593414307	-0.00555028254166245	-0.000680167751852423	-0.00197886489331722	0.00418994715437293
511	107.931480407715	4.02109146118164	-6.43471527099609	-0.00230353930965066	-0.00197886489331722	-0.00749832857400179	0.0126314787194133
512	110.528877258301	3.37174272537231	-6.82432460784912	0.000293855206109583	0.00743668992072344	-0.00749832857400179	-0.00490093370899558
513	109.230178833008	2.72239422798157	-7.08406400680542	-0.00847235135734081	0.00516396993771195	0.01100810803473	-0.0026282137259841
514	108.580833435059	3.69641709327698	-7.27886867523193	0.00906006153672934	-0.00197886489331722	0.0265924744307995	0.00646266713738441
515	108.580833435059	3.69641709327698	-7.73341274261475	0.0116574559360743	0.00483929552137852	0.0334106348454952	-0.00132951640989631
516	109.879524230957	2.3977198600769	-7.4087381362915	-0.00847235135734081	0.00386527273803949	0.0353586822748184	0.00354059832170606
517	109.879524230957	2.72239422798157	-7.6684775352478	0.01847561635077	0.0123068047687411	0.040228795260191	0.0022419011220336
518	107.931480407715	2.07304549217224	-7.6684775352478	-0.00197886489331722	0.0132808275520802	0.0321119390428066	-0.00360223650932312
519	107.931480407715	3.37174272537231	-7.73341274261475	-0.0026282137259841	-0.000355493422830477	0.0145795252174139	-0.00457625929266214
520	107.282135009766	2.3977198600769	-7.53860807418823	-0.00457625929266214	-0.0130177913233638	0.00516396993771195	-0.00295288790948689
521	109.879524230957	1.09902250766754	-6.75938940048218	0.0168522447347641	0.00289124972186983	0.00581331877037883	-0.00652430532500148
522	108.580833435059	2.3977198600769	-6.82432460784912	0.00776136433705688	0.00483929552137852	-0.00132951640989631	0.00646266713738441
523	108.580833435059	1.74837112426758	-6.11004114151001	0.0142548503354192	0.000943203864153475	-0.00879702530801296	-0.00587495695799589
524	109.230178833008	2.72239422798157	-6.43471527099609	-0.0113944197073579	-0.00392691092565656	-0.00684897974133492	0.0022419011220336
525	110.528877258301	2.72239422798157	-6.17497587203979	-0.00295288790948689	-0.000355493422830477	-0.00132951640989631	0.00386527273803949
526	108.580833435059	2.72239422798157	-6.36978054046631	0.0103587592020631	-0.0182125810533762	0.00646266713738441	0.00386527273803949
527	109.230178833008	2.3977198600769	-6.04510593414307	0.00159255252219737	0.00451462110504508	0.00841071270406246	0.00581331877037883
528	107.282135009766	2.72239422798157	-5.9152364730835	-0.0104203969240189	0.000293855206109583	0.00581331877037883	-0.00555028254166245
529	105.983436584473	3.04706835746765	-5.13601779937744	-0.0152905117720366	0.00548864435404539	-0.000355493422830477	0.00451462110504508
530	107.931480407715	2.72239422798157	-5.46069240570068	-0.00587495695799589	-0.00652430532500148	0.0106834331527352	-0.00977104809135199
531	107.282135009766	3.04706835746765	-5.46069240570068	-0.00652430532500148	-0.0026282137259841	0.0298392176628113	0.00613799272105098
532	109.230178833008	3.04706835746765	-5.6554970741272	-0.00587495695799589	0.00516396993771195	0.0197743140161037	-0.00132951640989631
533	107.282135009766	3.69641709327698	-5.26588773727417	0.00548864435404539	0.00256657530553639	0.0246444288641214	-0.00165419070981443
534	108.580833435059	2.72239422798157	-5.00614833831787	-0.00295288790948689	-0.00392691092565656	0.0158782228827477	0.00483929552137852
535	109.230178833008	2.72239422798157	-4.87627840042114	-0.00100484199356288	0.00386527273803949	0.00711201597005129	0.00386527273803949
536	110.528877258301	2.3977198600769	-5.20095300674438	0.00126787810586393	0.00483929552137852	-0.0113944197073579	-0.00684897974133492
537	107.931480407715	3.04706835746765	-5.3957576751709	-0.000355493422830477	0.0022419011220336	-0.0146411629393697	-3.08191010844894e-05
538	107.931480407715	3.37174272537231	-5.59056186676025	0.00613799272105098	0.00646266713738441	-0.0299008563160896	-0.00132951640989631
539	107.282135009766	3.69641709327698	-5.72043180465698	0.00126787810586393	0.00613799272105098	-0.0247060675173998	-0.0100957229733467
540	109.879524230957	3.04706835746765	-5.07108306884766	0.00126787810586393	-0.00165419070981443	-0.0169138833880424	-0.00944637414067984
541	109.230178833008	2.72239422798157	-5.78536653518677	0.000943203864153475	-0.00132951640989631	-0.0139918150380254	-0.00295288790948689
542	109.879524230957	3.37174272537231	-6.04510593414307	-3.08191010844894e-05	0.00776136433705688	-0.0224333461374044	0.00289124972186983
543	108.580833435059	2.72239422798157	-6.56458520889282	0.00159255252219737	0.000618529506027699	-0.0152905117720366	0.0022419011220336
544	109.230178833008	1.09902250766754	-6.36978054046631	0.00354059832170606	-0.00100484199356288	0.0210730116814375	-0.00230353930965066
545	109.879524230957	1.4236968755722	-6.36978054046631	0.00418994715437293	-0.00847235135734081	0.106137678027153	0.0022419011220336
546	109.879524230957	2.07304549217224	-6.30484533309937	0.00159255252219737	-0.00652430532500148	0.105813004076481	0.00191722682211548
547	109.230178833008	2.07304549217224	-6.69445466995239	0.000293855206109583	0.00191722682211548	0.0963974520564079	0.00743668992072344
548	109.230178833008	2.72239422798157	-6.49965000152588	0.00581331877037883	-0.00425158534198999	0.0947740823030472	-0.00619963090866804
549	107.282135009766	3.04706835746765	-6.95419406890869	0.00354059832170606	-0.0350956469774246	0.0960727781057358	0.00451462110504508
550	109.230178833008	2.72239422798157	-6.88925933837891	0.00386527273803949	-0.0126931173726916	0.0460729338228703	0.000943203864153475
551	106.632781982422	3.69641709327698	-6.82432460784912	-0.00165419070981443	-0.032173577696085	-0.0795760303735733	0.00516396993771195
552	106.632781982422	2.72239422798157	-6.82432460784912	-0.00360223650932312	0.00906006153672934	-0.0857448354363441	0.000293855206109583
553	105.334083557129	4.02109146118164	-6.95419406890869	0.00126787810586393	0.000293855206109583	-0.086394190788269	-0.0026282137259841
554	105.983436584473	3.37174272537231	-6.75938940048218	-0.00555028254166245	0.00938473641872406	-0.0753552615642548	0.00613799272105098
555	106.632781982422	3.69641709327698	-6.30484533309937	-0.0026282137259841	0.0113327819854021	-0.063342310488224	0.0100340843200684
556	107.282135009766	3.37174272537231	-6.56458520889282	0.00191722682211548	0.0220470335334539	-0.0630176365375519	-0.00360223650932312
557	107.282135009766	4.02109146118164	-6.36978054046631	0.0022419011220336	0.0304885655641556	-0.0571734979748726	-0.000355493422830477
558	107.931480407715	3.69641709327698	-5.78536653518677	0.0022419011220336	0.0282158460468054	-0.0445111989974976	-0.000680167751852423
559	109.230178833008	3.37174272537231	-5.78536653518677	-0.00165419070981443	0.0272418223321438	-0.0516540370881557	0.00386527273803949
560	108.580833435059	2.72239422798157	-5.46069240570068	0.00873538758605719	0.0210730116814375	-0.0341216214001179	0.00126787810586393
561	107.931480407715	2.72239422798157	-5.59056186676025	0.0022419011220336	0.0220470335334539	-0.0376930385828018	-0.00132951640989631
562	109.230178833008	2.07304549217224	-5.78536653518677	0.00289124972186983	0.020423661917448	-0.0146411629393697	0.00483929552137852
563	107.931480407715	3.37174272537231	-5.85030126571655	0.00743668992072344	0.0155535480007529	0.0171769186854362	-0.00425158534198999
564	109.879524230957	2.3977198600769	-5.6554970741272	0.00581331877037883	0.00581331877037883	0.025618452578783	0.0022419011220336
565	111.17822265625	2.72239422798157	-5.46069240570068	0.00613799272105098	-0.0104203969240189	0.0272418223321438	0.00159255252219737
566	109.230178833008	3.04706835746765	-5.46069240570068	-0.000355493422830477	0.0022419011220336	0.0301638916134834	-0.000355493422830477
567	109.879524230957	2.07304549217224	-5.13601779937744	0.00289124972186983	-0.00749832857400179	0.0321119390428066	0.00808603875339031
568	107.931480407715	2.3977198600769	-5.46069240570068	0.00451462110504508	-0.00814767740666866	0.0308132413774729	-0.0026282137259841
569	107.282135009766	2.07304549217224	-6.43471527099609	0.00354059832170606	-0.0146411629393697	0.0301638916134834	-0.00132951640989631
570	109.230178833008	1.09902250766754	-5.59056186676025	0.00516396993771195	-0.0136671401560307	0.0116574559360743	-0.0026282137259841
571	108.580833435059	2.3977198600769	-6.17497587203979	0.00191722682211548	-0.0256800893694162	-0.0156151866540313	0.00483929552137852
572	109.230178833008	1.4236968755722	-5.98017120361328	0.0022419011220336	-0.00619963090866804	0.0207483377307653	0.00159255252219737
573	107.931480407715	3.37174272537231	-6.04510593414307	0.00386527273803949	-0.000355493422830477	0.0756182968616486	-0.00555028254166245
574	108.580833435059	3.04706835746765	-6.56458520889282	0.00256657530553639	0.0100340843200684	0.093475379049778	0.00451462110504508
575	107.282135009766	3.69641709327698	-6.75938940048218	0.00743668992072344	0.00646266713738441	0.0551638156175613	0.00548864435404539
576	106.632781982422	3.37174272537231	-6.69445466995239	-0.00782300252467394	0.0106834331527352	0.0353586822748184	0.000618529506027699
577	105.334083557129	4.34576559066772	-6.56458520889282	-0.00392691092565656	0.00646266713738441	-0.000680167751852423	0.00191722682211548
578	105.334083557129	3.37174272537231	-6.49965000152588	-0.00230353930965066	-0.00132951640989631	-0.0276281367987394	-0.00327756232582033
579	107.282135009766	2.72239422798157	-6.17497587203979	0.00126787810586393	-0.00847235135734081	-0.0341216214001179	-0.00457625929266214
580	109.230178833008	2.3977198600769	-5.98017120361328	0.000618529506027699	-0.0126931173726916	-0.0172385573387146	-0.00457625929266214
581	107.282135009766	3.04706835746765	-6.62951993942261	0.00321592413820326	-0.0260047651827335	-0.0266541130840778	-0.000355493422830477
582	109.230178833008	2.07304549217224	-6.49965000152588	0.000618529506027699	-0.0146411629393697	-0.0282774847000837	0.00711201597005129
583	108.580833435059	3.37174272537231	-6.82432460784912	0.00516396993771195	0.00159255252219737	-0.0266541130840778	-0.00360223650932312
584	107.282135009766	3.37174272537231	-6.43471527099609	0.00646266713738441	-0.00879702530801296	-0.0256800893694162	-0.000680167751852423
585	110.528877258301	1.74837112426758	-6.17497587203979	0.00646266713738441	0.000618529506027699	-0.0286021586507559	0.00289124972186983
586	109.230178833008	2.3977198600769	-5.9152364730835	-0.00100484199356288	-0.0172385573387146	-0.0279528107494116	0.00711201597005129
587	109.879524230957	2.07304549217224	-6.11004114151001	0.0022419011220336	0.00256657530553639	-0.0461345724761486	0.00743668992072344
588	107.931480407715	3.69641709327698	-6.56458520889282	0.00256657530553639	-0.0230826959013939	-0.0477579422295094	-0.00132951640989631
589	106.632781982422	3.04706835746765	-6.36978054046631	0.00256657530553639	-0.00879702530801296	-0.0497059896588326	-0.00100484199356288
590	107.931480407715	2.72239422798157	-5.59056186676025	0.00938473641872406	-0.00425158534198999	-0.0185372550040483	-0.000680167751852423
591	107.931480407715	2.72239422798157	-5.78536653518677	-0.00360223650932312	-0.00165419070981443	-0.00457625929266214	0.00581331877037883
592	109.230178833008	1.4236968755722	-5.33082246780396	0.000943203864153475	0.000293855206109583	-0.0253554154187441	-0.00327756232582033
593	109.230178833008	0.774348258972168	-5.52562713623047	0.00321592413820326	0.00483929552137852	-0.0260047651827335	-0.00360223650932312
594	108.580833435059	2.07304549217224	-5.98017120361328	0.01100810803473	0.000293855206109583	-0.0191866029053926	0.00126787810586393
595	107.931480407715	2.3977198600769	-5.85030126571655	0.00808603875339031	0.000293855206109583	-0.0224333461374044	0.00321592413820326
596	107.931480407715	3.04706835746765	-5.85030126571655	0.00191722682211548	0.00646266713738441	-0.00555028254166245	0.00418994715437293
597	107.931480407715	4.02109146118164	-6.36978054046631	-0.00360223650932312	0.01100810803473	0.00289124972186983	0.000618529506027699
598	108.580833435059	2.72239422798157	-5.59056186676025	-0.00100484199356288	0.00841071270406246	0.00906006153672934	-3.08191010844894e-05
599	108.580833435059	3.04706835746765	-5.26588773727417	0.00191722682211548	0.00191722682211548	0.01100810803473	-0.00717365415766835
600	107.931480407715	2.3977198600769	-5.26588773727417	0.0022419011220336	-0.00490093370899558	0.0149041991680861	-0.00230353930965066
601	105.334083557129	3.37174272537231	-6.43471527099609	-0.00165419070981443	-0.00619963090866804	0.0376313999295235	-0.00230353930965066
602	106.632781982422	2.3977198600769	-6.36978054046631	-0.00814767740666866	0.00873538758605719	0.0399041213095188	0.00743668992072344
603	105.983436584473	3.69641709327698	-6.62951993942261	-0.00847235135734081	-0.00749832857400179	0.0236704051494598	0.00126787810586393
604	106.632781982422	3.69641709327698	-6.56458520889282	0.000943203864153475	-0.00944637414067984	0.0217223595827818	0.000618529506027699
605	109.230178833008	2.3977198600769	-5.72043180465698	-0.000680167751852423	-0.017887907102704	0.0178262684494257	0.00159255252219737
606	109.230178833008	3.04706835746765	-5.78536653518677	0.000618529506027699	-0.00749832857400179	0.0191249661147594	-0.00327756232582033
607	108.580833435059	2.72239422798157	-6.17497587203979	0.00386527273803949	-0.00132951640989631	0.0142548503354192	-0.00230353930965066
608	107.931480407715	3.69641709327698	-6.49965000152588	0.00126787810586393	-0.00360223650932312	0.0132808275520802	-0.00327756232582033
609	107.931480407715	3.04706835746765	-6.56458520889282	0.00776136433705688	-0.00295288790948689	-0.00457625929266214	-0.00457625929266214
610	107.931480407715	3.37174272537231	-6.43471527099609	0.00613799272105098	0.0116574559360743	-0.0185372550040483	0.00191722682211548
611	107.282135009766	3.37174272537231	-6.49965000152588	0.00386527273803949	0.0171769186854362	-0.00522560812532902	0.00743668992072344
612	109.230178833008	2.07304549217224	-6.11004114151001	0.00483929552137852	0.0220470335334539	-0.00360223650932312	0.00191722682211548
613	108.580833435059	2.3977198600769	-6.43471527099609	0.0022419011220336	0.0243197549134493	-0.00814767740666866	0.000943203864153475
614	108.580833435059	3.69641709327698	-6.43471527099609	0.00418994715437293	0.0226963832974434	-0.000355493422830477	-0.00555028254166245
615	107.931480407715	2.72239422798157	-6.49965000152588	0.00808603875339031	0.0158782228827477	0.0158782228827477	0.00191722682211548
616	108.580833435059	2.3977198600769	-6.36978054046631	0.00678734155371785	0.011982130818069	0.0272418223321438	-0.00165419070981443
617	107.931480407715	2.72239422798157	-6.17497587203979	0.000943203864153475	0.00321592413820326	0.0821117833256721	0.00483929552137852
618	109.879524230957	1.09902250766754	-5.59056186676025	0.000293855206109583	0.0022419011220336	0.0804884135723114	-0.00684897974133492
619	109.230178833008	2.07304549217224	-6.04510593414307	0.00516396993771195	-0.00425158534198999	0.0301638916134834	-0.0026282137259841
620	107.931480407715	2.07304549217224	-6.04510593414307	0.00808603875339031	-0.00392691092565656	-0.00392691092565656	0.00321592413820326
621	107.931480407715	3.37174272537231	-6.43471527099609	0.00354059832170606	-0.00522560812532902	-0.0250307414680719	0.00386527273803949
622	109.230178833008	2.07304549217224	-6.11004114151001	0.00289124972186983	-0.00392691092565656	-0.0224333461374044	0.00289124972186983
623	109.230178833008	2.72239422798157	-6.30484533309937	-0.00132951640989631	-0.0169138833880424	-0.0318489037454128	-0.00587495695799589
624	106.632781982422	3.04706835746765	-6.04510593414307	0.00321592413820326	-0.00165419070981443	-0.0542514286935329	-0.000680167751852423
625	106.632781982422	3.04706835746765	-5.9152364730835	0.0022419011220336	-0.00749832857400179	-0.0639916583895683	0.00548864435404539
626	104.68473815918	3.04706835746765	-6.17497587203979	-0.00392691092565656	0.00906006153672934	-0.0464592464268208	0.00418994715437293
627	105.983436584473	3.37174272537231	-6.36978054046631	-0.00392691092565656	0.00776136433705688	-0.0104203969240189	-3.08191010844894e-05
628	106.632781982422	3.69641709327698	-6.23991060256958	-0.00944637414067984	0.00418994715437293	-0.00425158534198999	0.00451462110504508
629	109.879524230957	2.3977198600769	-6.23991060256958	0.00321592413820326	-0.00100484199356288	0.00711201597005129	0.00418994715437293
630	107.931480407715	3.69641709327698	-6.17497587203979	0.00354059832170606	-0.000355493422830477	-0.0113944197073579	-0.00360223650932312
631	108.580833435059	2.72239422798157	-5.9152364730835	-0.00230353930965066	-0.00132951640989631	0.00354059832170606	-0.000355493422830477
632	107.931480407715	2.3977198600769	-6.17497587203979	0.00483929552137852	0.00743668992072344	0.0412028171122074	0.00191722682211548
633	109.879524230957	2.3977198600769	-6.30484533309937	-0.00197886489331722	0.00613799272105098	0.0785403624176979	-0.00197886489331722
634	109.230178833008	3.04706835746765	-6.56458520889282	0.00711201597005129	-0.00782300252467394	0.0597092546522617	0.00126787810586393
635	107.282135009766	3.69641709327698	-6.56458520889282	0.000618529506027699	-0.00230353930965066	0.0350340083241463	0.0022419011220336
636	109.230178833008	3.37174272537231	-6.82432460784912	0.00321592413820326	0.00159255252219737	0.0100340843200684	0.00873538758605719
637	109.230178833008	2.72239422798157	-6.11004114151001	0.00191722682211548	-0.00295288790948689	-0.0107450718060136	0.00321592413820326
638	109.879524230957	2.07304549217224	-5.85030126571655	0.00289124972186983	-0.00295288790948689	-0.0334722734987736	-0.00490093370899558
639	109.879524230957	2.07304549217224	-6.11004114151001	0.00581331877037883	-0.00132951640989631	-0.0467839203774929	-0.00684897974133492
640	107.931480407715	2.3977198600769	-6.11004114151001	-0.00100484199356288	-0.00814767740666866	-0.0763292834162712	0.00451462110504508
641	107.931480407715	2.72239422798157	-6.49965000152588	0.00548864435404539	-0.00814767740666866	-0.0760046094655991	-0.00717365415766835
642	109.230178833008	0.449673920869827	-5.9152364730835	0.00581331877037883	-0.00652430532500148	-0.0370436906814575	0.00256657530553639
643	109.230178833008	1.09902250766754	-6.17497587203979	0.00191722682211548	-0.00100484199356288	0.047696303576231	-0.00100484199356288
644	107.282135009766	2.72239422798157	-6.11004114151001	0.00711201597005129	-3.08191010844894e-05	0.0843845009803772	-0.00197886489331722
645	109.230178833008	2.3977198600769	-6.23991060256958	0.00159255252219737	-0.00717365415766835	0.0392547734081745	-0.00295288790948689
646	105.983436584473	3.04706835746765	-6.17497587203979	0.0103587592020631	0.00386527273803949	0.00938473641872406	-0.00100484199356288
647	107.931480407715	3.04706835746765	-6.36978054046631	0.00613799272105098	0.00938473641872406	0.0022419011220336	0.00256657530553639
648	106.632781982422	3.69641709327698	-6.23991060256958	0.00386527273803949	0.00126787810586393	0.036657378077507	-0.00749832857400179
649	109.230178833008	2.07304549217224	-5.98017120361328	-0.00295288790948689	0.00678734155371785	-3.08191010844894e-05	-3.08191010844894e-05
650	105.983436584473	3.37174272537231	-6.04510593414307	0.0022419011220336	0.00808603875339031	-0.0250307414680719	0.00354059832170606
651	106.632781982422	2.3977198600769	-6.11004114151001	-0.0120437685400248	-0.0026282137259841	-0.0279528107494116	0.00581331877037883
652	105.983436584473	2.72239422798157	-6.49965000152588	-3.08191010844894e-05	0.0116574559360743	-0.00749832857400179	0.00354059832170606
653	109.230178833008	2.07304549217224	-6.23991060256958	-0.00652430532500148	0.00938473641872406	-0.0302255302667618	0.00289124972186983
654	110.528877258301	2.07304549217224	-6.04510593414307	0.00126787810586393	0.012956153601408	-0.0311995539814234	-0.00522560812532902
655	109.879524230957	2.07304549217224	-6.30484533309937	0.000293855206109583	-0.00197886489331722	-0.0331475995481014	0.00451462110504508
656	111.17822265625	1.4236968755722	-6.43471527099609	-0.00555028254166245	-0.00165419070981443	-0.0253554154187441	0.000943203864153475
657	109.230178833008	2.3977198600769	-5.98017120361328	-0.00100484199356288	0.00516396993771195	-0.0204853005707264	0.00354059832170606
658	110.528877258301	1.74837112426758	-6.30484533309937	-0.00230353930965066	-0.00327756232582033	-0.048407293856144	-0.00457625929266214
659	107.931480407715	2.07304549217224	-6.36978054046631	0.0022419011220336	0.0022419011220336	-0.0464592464268208	-0.00684897974133492
660	109.230178833008	3.04706835746765	-6.36978054046631	0.000943203864153475	-0.00100484199356288	-0.0373683646321297	0.00743668992072344
661	108.580833435059	2.72239422798157	-6.43471527099609	-0.00230353930965066	-0.00132951640989631	-0.0247060675173998	-0.00230353930965066
662	107.931480407715	2.3977198600769	-5.78536653518677	0.000293855206109583	0.00776136433705688	-3.08191010844894e-05	-0.00392691092565656
663	109.879524230957	2.07304549217224	-6.11004114151001	-0.000355493422830477	0.00548864435404539	0.00548864435404539	-0.00360223650932312
664	108.580833435059	3.04706835746765	-6.62951993942261	-3.08191010844894e-05	0.0022419011220336	0.0441248863935471	-0.00912170019000769
665	109.230178833008	2.07304549217224	-6.56458520889282	0.00678734155371785	0.00548864435404539	0.0739949271082878	0.00289124972186983
666	108.580833435059	2.3977198600769	-6.23991060256958	-0.00100484199356288	0.00970941036939621	0.0619819760322571	-0.0026282137259841
667	108.580833435059	1.74837112426758	-6.23991060256958	0.00451462110504508	0.0217223595827818	0.0239950809627771	0.00256657530553639
668	107.931480407715	2.3977198600769	-6.11004114151001	-0.00197886489331722	0.0152288740500808	0.0321119390428066	-0.000680167751852423
669	108.580833435059	1.4236968755722	-5.72043180465698	0.00483929552137852	0.01847561635077	0.0434755384922028	-0.00100484199356288
670	107.931480407715	3.69641709327698	-6.23991060256958	-0.00295288790948689	0.013930176384747	0.0785403624176979	0.00159255252219737
671	109.879524230957	2.07304549217224	-6.43471527099609	0.00159255252219737	0.0220470335334539	0.0853585228323936	0.00159255252219737
672	107.931480407715	3.04706835746765	-6.43471527099609	0.000293855206109583	0.00938473641872406	0.0577612072229385	0.0022419011220336
673	106.632781982422	2.07304549217224	-5.9152364730835	-0.00165419070981443	-0.00197886489331722	0.00808603875339031	-0.00100484199356288
674	107.931480407715	1.74837112426758	-6.11004114151001	-0.00977104809135199	-0.0201606266200542	-0.02697878703475	-0.000355493422830477
675	106.632781982422	2.3977198600769	-5.85030126571655	-0.0201606266200542	-0.017887907102704	-0.0704851448535919	0.00581331877037883
676	109.230178833008	2.07304549217224	-6.11004114151001	-0.00782300252467394	-0.00619963090866804	-0.107498019933701	0.00418994715437293
677	108.580833435059	2.3977198600769	-6.56458520889282	0.0197743140161037	-0.0156151866540313	-0.126329123973846	-0.00457625929266214
678	108.580833435059	2.72239422798157	-6.56458520889282	0.0217223595827818	-0.0130177913233638	-0.095809742808342	-0.00425158534198999
679	107.931480407715	3.37174272537231	-6.62951993942261	-0.0185372550040483	-0.0224333461374044	-0.0513293594121933	-0.0104203969240189
680	108.580833435059	2.72239422798157	-6.17497587203979	0.00906006153672934	-0.0243813935667276	-0.00879702530801296	0.00354059832170606
681	110.528877258301	2.07304549217224	-6.49965000152588	0.0197743140161037	-0.0169138833880424	-0.00230353930965066	-0.00490093370899558
682	107.282135009766	3.37174272537231	-6.49965000152588	0.00938473641872406	-0.00652430532500148	0.000618529506027699	0.00808603875339031
683	110.528877258301	1.74837112426758	-6.43471527099609	0.00613799272105098	0.00516396993771195	-0.00814767740666866	-0.00490093370899558
684	109.230178833008	2.07304549217224	-6.17497587203979	0.00678734155371785	-0.00197886489331722	0.000293855206109583	0.00159255252219737
685	107.931480407715	3.04706835746765	-6.43471527099609	0.00354059832170606	-0.0146411629393697	-0.00717365415766835	-0.000355493422830477
686	107.931480407715	3.69641709327698	-5.85030126571655	0.00321592413820326	-0.0126931173726916	-0.00295288790948689	-3.08191010844894e-05
687	107.931480407715	2.3977198600769	-5.72043180465698	-0.0139918150380254	-0.0107450718060136	-0.00587495695799589	-3.08191010844894e-05
688	109.879524230957	2.07304549217224	-5.78536653518677	0.00646266713738441	-0.00749832857400179	0.00483929552137852	-0.00100484199356288
689	109.230178833008	0.774348258972168	-5.85030126571655	0.0200989879667759	-0.00555028254166245	-0.00879702530801296	-0.00587495695799589
690	111.17822265625	1.4236968755722	-6.56458520889282	-0.00457625929266214	-0.00717365415766835	-0.0302255302667618	0.00841071270406246
691	109.879524230957	0.449673920869827	-6.04510593414307	-0.00100484199356288	0.00776136433705688	-0.0305502042174339	0.00418994715437293
692	109.230178833008	2.07304549217224	-5.9152364730835	0.0616573020815849	-0.00197886489331722	-0.0247060675173998	-3.08191010844894e-05
693	107.931480407715	2.72239422798157	-5.72043180465698	-0.0123684434220195	0.00646266713738441	-0.00132951640989631	-0.00652430532500148
694	110.528877258301	2.07304549217224	-5.78536653518677	-0.00230353930965066	0.00451462110504508	-0.00749832857400179	0.00191722682211548
695	109.879524230957	2.3977198600769	-5.78536653518677	0.0116574559360743	0.00646266713738441	0.00354059832170606	-0.00132951640989631
696	109.879524230957	1.74837112426758	-6.11004114151001	-0.00522560812532902	0.00938473641872406	0.00321592413820326	-0.00165419070981443
697	107.282135009766	2.3977198600769	-6.17497587203979	-0.00814767740666866	0.00418994715437293	0.0353586822748184	-0.0026282137259841
698	104.68473815918	3.37174272537231	-6.23991060256958	-0.00100484199356288	-0.0026282137259841	0.031137915328145	-0.00197886489331722
699	105.983436584473	3.04706835746765	-6.23991060256958	-0.00132951640989631	-0.00327756232582033	0.0194496400654316	0.000618529506027699
700	106.632781982422	3.04706835746765	-6.17497587203979	0.00743668992072344	-0.0146411629393697	0.00191722682211548	0.00516396993771195
701	109.879524230957	2.07304549217224	-5.72043180465698	0.0142548503354192	-0.0143164889886975	-0.0169138833880424	0.00808603875339031
702	106.632781982422	3.37174272537231	-6.11004114151001	0.011982130818069	-0.00587495695799589	-0.0230826959013939	-0.00555028254166245
703	110.528877258301	1.74837112426758	-6.17497587203979	0.00613799272105098	-0.0159398596733809	-0.0360696688294411	0.00126787810586393
704	109.230178833008	2.07304549217224	-6.23991060256958	-0.00197886489331722	0.00548864435404539	-0.039641086012125	0.000293855206109583
705	109.879524230957	2.3977198600769	-6.43471527099609	0.0162028968334198	0.00483929552137852	-0.0324982516467571	-0.00295288790948689
706	108.580833435059	3.37174272537231	-6.49965000152588	-0.0243813935667276	0.0223717093467712	-0.0146411629393697	0.00191722682211548
707	109.879524230957	2.07304549217224	-6.56458520889282	0.00159255252219737	0.0249691028147936	0.0145795252174139	0.00613799272105098
708	109.230178833008	2.3977198600769	-6.17497587203979	0.0252937767654657	0.0334106348454952	0.0337353087961674	-0.00425158534198999
709	107.931480407715	2.3977198600769	-6.43471527099609	-0.017887907102704	0.0347093306481838	0.0645793676376343	-0.00652430532500148
710	109.879524230957	1.4236968755722	-6.17497587203979	-0.00230353930965066	0.0460729338228703	0.0925013571977615	-3.08191010844894e-05
711	109.230178833008	2.07304549217224	-6.30484533309937	0.000618529506027699	0.0389300994575024	0.0876312479376793	0.00646266713738441
712	111.827575683594	1.09902250766754	-6.23991060256958	-0.00360223650932312	0.0434755384922028	0.0519170723855495	0.00646266713738441
713	106.632781982422	2.07304549217224	-6.11004114151001	-0.00197886489331722	0.0217223595827818	0.0275664981454611	0.00289124972186983
714	109.230178833008	1.4236968755722	-6.04510593414307	0.00906006153672934	0.01847561635077	-0.0204853005707264	-0.00100484199356288
715	107.282135009766	1.4236968755722	-6.23991060256958	0.00126787810586393	0.0165275707840919	-0.043212503194809	-0.0026282137259841
716	107.931480407715	1.74837112426758	-5.98017120361328	0.00126787810586393	0.011982130818069	-0.0620436146855354	0.000293855206109583
717	107.931480407715	3.37174272537231	-6.36978054046631	-0.0026282137259841	0.00256657530553639	-0.00879702530801296	0.00321592413820326
718	107.931480407715	2.3977198600769	-5.85030126571655	-0.0159398596733809	-0.0120437685400248	0.0574365332722664	-0.00132951640989631
719	107.931480407715	3.04706835746765	-5.72043180465698	-0.00100484199356288	-0.023407369852066	0.0632806718349457	-0.00392691092565656
720	108.580833435059	2.07304549217224	-5.52562713623047	-0.00230353930965066	-0.0266541130840778	0.0324366129934788	-0.00165419070981443
721	109.230178833008	2.07304549217224	-5.52562713623047	0.00191722682211548	-0.0318489037454128	0.00646266713738441	-0.00392691092565656
722	106.632781982422	2.72239422798157	-5.9152364730835	-0.0139918150380254	-0.0201606266200542	0.00581331877037883	-0.00100484199356288
723	106.632781982422	2.72239422798157	-5.9152364730835	-0.00977104809135199	-0.017887907102704	0.0386054255068302	0.00256657530553639
724	107.931480407715	2.3977198600769	-5.78536653518677	-0.00782300252467394	-0.0113944197073579	0.112306490540504	0.00418994715437293
725	109.879524230957	2.07304549217224	-5.59056186676025	0.020423661917448	-0.0175632312893867	0.0532157681882381	0.00418994715437293
726	109.879524230957	2.3977198600769	-5.98017120361328	-0.00717365415766835	-0.0152905117720366	0.0259431265294552	0.000943203864153475
727	109.879524230957	2.07304549217224	-5.78536653518677	-0.00197886489331722	-0.0130177913233638	0.00159255252219737	0.00418994715437293
728	109.230178833008	2.07304549217224	-6.23991060256958	-0.00327756232582033	-0.00814767740666866	-0.0441865250468254	-0.00587495695799589
729	108.580833435059	3.04706835746765	-6.56458520889282	-0.00425158534198999	-0.00944637414067984	-0.0760046094655991	-3.08191010844894e-05
730	109.879524230957	1.74837112426758	-6.43471527099609	0.00613799272105098	0.000618529506027699	-0.0997058376669884	0.00483929552137852
731	107.282135009766	3.37174272537231	-6.49965000152588	0.00321592413820326	0.00548864435404539	-0.104251272976398	0.00548864435404539
732	110.528877258301	1.74837112426758	-6.17497587203979	-0.00327756232582033	0.00126787810586393	-0.0860695168375969	0.00191722682211548
733	107.931480407715	3.37174272537231	-6.04510593414307	-0.00360223650932312	0.00386527273803949	-0.0766539573669434	0.000293855206109583
734	107.931480407715	3.04706835746765	-6.49965000152588	-0.0195112787187099	0.00483929552137852	-0.0604202412068844	-0.00100484199356288
735	107.931480407715	3.37174272537231	-6.36978054046631	0.00808603875339031	0.000618529506027699	-0.00587495695799589	-0.00360223650932312
736	107.282135009766	2.72239422798157	-6.11004114151001	0.00581331877037883	0.00548864435404539	0.0450989119708538	0.00321592413820326
737	108.580833435059	3.04706835746765	-6.23991060256958	0.00678734155371785	-0.000355493422830477	0.07431960105896	-0.00749832857400179
738	109.230178833008	0.774348258972168	-6.17497587203979	-0.0162645354866982	-0.00684897974133492	0.0304885655641556	0.00191722682211548
739	110.528877258301	0.124999612569809	-5.78536653518677	-0.00944637414067984	-0.00165419070981443	0.00743668992072344	-0.00457625929266214
740	109.879524230957	1.09902250766754	-5.78536653518677	0.0152288740500808	0.00289124972186983	-0.0256800893694162	0.00548864435404539
741	108.580833435059	2.3977198600769	-6.17497587203979	-0.00717365415766835	0.00418994715437293	-0.0389917381107807	0.00159255252219737
742	109.230178833008	2.07304549217224	-6.11004114151001	-0.0117190945893526	0.00873538758605719	-0.0250307414680719	0.000293855206109583
743	108.580833435059	3.04706835746765	-6.23991060256958	0.00354059832170606	0.00418994715437293	-0.0195112787187099	0.00126787810586393
744	108.580833435059	2.3977198600769	-6.04510593414307	-0.0107450718060136	0.00516396993771195	-0.0341216214001179	0.00126787810586393
745	109.879524230957	1.74837112426758	-5.85030126571655	0.00548864435404539	0.00159255252219737	-0.0474332682788372	0.000293855206109583
746	107.282135009766	2.3977198600769	-5.85030126571655	-0.00522560812532902	0.00418994715437293	-0.0532774068415165	-0.00295288790948689
747	105.983436584473	1.74837112426758	-5.98017120361328	-0.0195112787187099	0.00289124972186983	-0.0490566417574883	0.00191722682211548
748	105.983436584473	2.3977198600769	-6.17497587203979	-0.00977104809135199	-3.08191010844894e-05	-0.0389917381107807	0.00646266713738441
749	105.983436584473	3.69641709327698	-6.49965000152588	-0.00814767740666866	0.0022419011220336	-0.0224333461374044	-0.00230353930965066
750	109.230178833008	2.07304549217224	-6.11004114151001	-0.00295288790948689	0.00354059832170606	-0.0182125810533762	0.00289124972186983
751	107.931480407715	3.37174272537231	-5.72043180465698	-0.00132951640989631	0.00516396993771195	0.00159255252219737	-0.000680167751852423
752	110.528877258301	1.74837112426758	-5.46069240570068	0.000293855206109583	0.00646266713738441	0.0395794473588467	0.00191722682211548
753	108.580833435059	2.3977198600769	-5.72043180465698	0.00159255252219737	0.0113327819854021	0.0473716296255589	0.00613799272105098
754	109.879524230957	3.37174272537231	-6.11004114151001	-0.000680167751852423	0.0168522447347641	-0.00100484199356288	-0.00100484199356288
755	107.931480407715	4.02109146118164	-6.17497587203979	0.00386527273803949	0.0181509424000978	-0.0295761823654175	0.00483929552137852
756	107.282135009766	3.04706835746765	-6.36978054046631	0.0246444288641214	0.013930176384747	-0.0542514286935329	-0.0026282137259841
757	107.931480407715	3.37174272537231	-6.49965000152588	0.00386527273803949	0.0175015944987535	-0.0607449151575565	-0.00360223650932312
758	109.230178833008	2.07304549217224	-6.17497587203979	0.00711201597005129	0.00743668992072344	-0.0623682886362076	-0.00425158534198999
759	109.879524230957	2.07304549217224	-5.78536653518677	-0.00100484199356288	0.00418994715437293	0.00776136433705688	0.00451462110504508
760	110.528877258301	2.07304549217224	-6.17497587203979	0.00873538758605719	-0.00814767740666866	0.0678261145949364	-0.00522560812532902
761	108.580833435059	3.37174272537231	-6.30484533309937	0.0113327819854021	-0.0110697457566857	0.0593845807015896	0.00581331877037883
762	109.230178833008	2.07304549217224	-5.59056186676025	0.0168522447347641	-0.00295288790948689	0.0571118593215942	0.00451462110504508
763	109.230178833008	2.07304549217224	-6.36978054046631	0.0165275707840919	-0.00619963090866804	0.00191722682211548	0.000293855206109583
764	108.580833435059	2.3977198600769	-6.23991060256958	-0.00360223650932312	-0.0126931173726916	-0.0542514286935329	-0.00327756232582033
765	110.528877258301	1.09902250766754	-5.98017120361328	-0.00360223650932312	-0.00879702530801296	-0.0724331885576248	0.00126787810586393
766	109.879524230957	1.74837112426758	-5.85030126571655	0.00191722682211548	-0.0123684434220195	-0.0610695891082287	-0.00165419070981443
767	109.230178833008	2.07304549217224	-6.30484533309937	0.0175015944987535	0.00321592413820326	-0.000355493422830477	0.00646266713738441
768	107.931480407715	3.37174272537231	-6.69445466995239	0.0100340843200684	-0.00197886489331722	0.0389300994575024	-0.00522560812532902
769	107.282135009766	3.04706835746765	-6.49965000152588	-0.0100957229733467	-0.00230353930965066	0.0285405199974775	0.00191722682211548
770	107.931480407715	3.37174272537231	-6.23991060256958	-0.00165419070981443	0.00613799272105098	0.0236704051494598	0.0022419011220336
771	105.983436584473	3.69641709327698	-6.11004114151001	-0.00425158534198999	0.00678734155371785	0.0126314787194133	0.00386527273803949
772	107.282135009766	2.72239422798157	-6.04510593414307	-0.00555028254166245	0.00678734155371785	0.012956153601408	0.000943203864153475
773	105.983436584473	2.72239422798157	-6.17497587203979	-0.0156151866540313	0.000618529506027699	0.0337353087961674	0.00451462110504508
774	107.282135009766	3.04706835746765	-6.30484533309937	-0.00749832857400179	0.000618529506027699	0.0681507885456085	0.00191722682211548
775	107.282135009766	4.34576559066772	-6.43471527099609	0.011982130818069	0.00386527273803949	0.10711170732975	0.00386527273803949
776	107.931480407715	3.37174272537231	-6.17497587203979	0.0123068047687411	0.00354059832170606	0.155488178133965	0.0022419011220336
777	109.879524230957	3.37174272537231	-6.36978054046631	0.0142548503354192	0.00873538758605719	0.101592242717743	-0.00847235135734081
778	109.230178833008	2.3977198600769	-5.78536653518677	0.01100810803473	0.0103587592020631	0.0363327041268349	-3.08191010844894e-05
779	109.879524230957	2.07304549217224	-6.30484533309937	0.00646266713738441	0.00906006153672934	0.0749689489603043	-0.0026282137259841
780	109.879524230957	3.04706835746765	-6.49965000152588	0.0113327819854021	0.00970941036939621	0.0642546936869621	0.00581331877037883
781	109.230178833008	3.37174272537231	-6.04510593414307	0.000618529506027699	0.011982130818069	-0.00749832857400179	0.00386527273803949
782	109.879524230957	2.3977198600769	-6.30484533309937	0.00581331877037883	0.00841071270406246	-0.0383423902094364	-0.0026282137259841
783	109.230178833008	3.37174272537231	-6.36978054046631	-0.00749832857400179	0.00321592413820326	-0.0461345724761486	-0.00490093370899558
784	107.282135009766	4.02109146118164	-6.04510593414307	-0.0156151866540313	-3.08191010844894e-05	-0.00295288790948689	-0.000680167751852423
785	108.580833435059	2.07304549217224	-5.72043180465698	0.0217223595827818	-0.0107450718060136	-0.0282774847000837	0.00646266713738441
786	108.580833435059	2.07304549217224	-5.72043180465698	-0.00100484199356288	-0.0107450718060136	-0.038017712533474	-0.00132951640989631
787	107.931480407715	2.07304549217224	-5.52562713623047	0.00548864435404539	-0.0026282137259841	-0.0545761026442051	0.00613799272105098
788	107.282135009766	2.3977198600769	-5.9152364730835	-0.0198359526693821	-0.0341216214001179	-0.0701604709029198	-0.00814767740666866
789	108.580833435059	2.72239422798157	-5.9152364730835	-0.00717365415766835	-0.0195112787187099	-0.0857448354363441	0.000943203864153475
790	107.931480407715	3.04706835746765	-6.23991060256958	0.00678734155371785	-0.0159398596733809	-0.0574981719255447	0.00256657530553639
791	108.580833435059	3.37174272537231	-6.11004114151001	-0.00100484199356288	-0.0117190945893526	-0.0188619289547205	-0.00132951640989631
792	108.580833435059	3.37174272537231	-6.17497587203979	0.00386527273803949	-0.00457625929266214	-0.0263294391334057	-0.00295288790948689
793	108.580833435059	3.04706835746765	-6.17497587203979	0.0175015944987535	-0.0104203969240189	0.0103587592020631	0.00354059832170606
794	109.230178833008	2.72239422798157	-6.11004114151001	-0.0133424662053585	0.00548864435404539	-0.0263294391334057	0.00386527273803949
795	106.632781982422	3.69641709327698	-6.30484533309937	-0.0026282137259841	-0.00490093370899558	-0.032173577696085	0.000943203864153475
796	105.983436584473	3.37174272537231	-6.17497587203979	0.0158782228827477	-0.00944637414067984	-0.0393164120614529	0.0022419011220336
797	107.931480407715	2.3977198600769	-5.72043180465698	-0.00782300252467394	0.00386527273803949	-0.00652430532500148	-0.00425158534198999
798	108.580833435059	2.3977198600769	-5.85030126571655	-0.0159398596733809	0.00354059832170606	0.0243197549134493	0.00483929552137852
799	109.879524230957	2.3977198600769	-6.17497587203979	-0.00652430532500148	-3.08191010844894e-05	0.0412028171122074	0.00289124972186983
800	108.580833435059	2.72239422798157	-6.17497587203979	0.01100810803473	-0.0120437685400248	0.0925013571977615	-0.00230353930965066
801	109.230178833008	4.02109146118164	-6.43471527099609	0.00548864435404539	-0.00457625929266214	0.128864884376526	-0.00100484199356288
802	109.879524230957	2.72239422798157	-6.49965000152588	0.00613799272105098	0.00126787810586393	0.103864960372448	-0.00132951640989631
803	110.528877258301	3.04706835746765	-6.30484533309937	0.0106834331527352	-0.00652430532500148	0.0506183728575706	0.00126787810586393
804	107.931480407715	4.34576559066772	-6.17497587203979	0.0106834331527352	-3.08191010844894e-05	0.00646266713738441	-0.00619963090866804
805	107.931480407715	4.02109146118164	-6.43471527099609	0.0022419011220336	-0.00230353930965066	-0.0386670641601086	-0.000680167751852423
806	107.931480407715	3.04706835746765	-6.17497587203979	0.0103587592020631	0.00321592413820326	-0.0422384813427925	-0.00425158534198999
807	107.931480407715	3.69641709327698	-6.23991060256958	0.0116574559360743	0.00873538758605719	-0.0523033849895	-0.00165419070981443
808	108.580833435059	3.69641709327698	-6.30484533309937	-0.00749832857400179	0.00711201597005129	-0.0539267547428608	-0.00749832857400179
809	109.879524230957	2.72239422798157	-5.72043180465698	-0.00392691092565656	0.00386527273803949	-0.0441865250468254	0.000293855206109583
810	109.230178833008	2.72239422798157	-5.98017120361328	-0.00230353930965066	0.00906006153672934	-0.021459324285388	-0.00587495695799589
811	109.879524230957	2.72239422798157	-6.30484533309937	0.00516396993771195	0.0162028968334198	0.020423661917448	0.000293855206109583
812	107.931480407715	2.3977198600769	-6.36978054046631	-0.00132951640989631	0.0191249661147594	-0.00197886489331722	-0.00100484199356288
813	109.879524230957	2.3977198600769	-5.98017120361328	-0.00652430532500148	0.0165275707840919	-0.0389917381107807	-0.00100484199356288
814	109.879524230957	2.07304549217224	-5.98017120361328	-0.00425158534198999	0.0165275707840919	-0.0795760303735733	0.00354059832170606
815	109.230178833008	3.37174272537231	-6.23991060256958	-0.00230353930965066	0.0116574559360743	-0.0932123512029648	-0.00392691092565656
816	109.879524230957	3.04706835746765	-5.78536653518677	0.0197743140161037	0.00678734155371785	-0.0662643760442734	-0.00197886489331722
817	108.580833435059	3.04706835746765	-5.85030126571655	-0.00490093370899558	0.00906006153672934	-0.0402904339134693	-3.08191010844894e-05
818	106.632781982422	3.04706835746765	-6.04510593414307	0.00581331877037883	-0.00295288790948689	0.00808603875339031	0.00451462110504508
819	105.983436584473	2.72239422798157	-6.11004114151001	-0.0169138833880424	-0.0169138833880424	0.0545144639909267	-0.00100484199356288
820	105.334083557129	4.02109146118164	-6.17497587203979	0.011982130818069	-0.00100484199356288	0.0584105588495731	0.00126787810586393
821	107.931480407715	3.69641709327698	-6.30484533309937	-0.000680167751852423	-0.00295288790948689	0.0405534692108631	-0.00360223650932312
822	107.931480407715	3.37174272537231	-5.85030126571655	0.00841071270406246	-0.00457625929266214	0.0399041213095188	-0.00230353930965066
823	109.230178833008	3.04706835746765	-5.78536653518677	0.0022419011220336	-0.0308748781681061	0.00711201597005129	-0.00392691092565656
824	107.931480407715	4.34576559066772	-6.36978054046631	0.00386527273803949	-0.00360223650932312	0.00646266713738441	-0.0107450718060136
825	107.282135009766	4.02109146118164	-6.43471527099609	-0.00100484199356288	0.00386527273803949	-0.00360223650932312	0.00678734155371785
826	107.282135009766	4.02109146118164	-6.56458520889282	-0.00912170019000769	0.0103587592020631	-0.00522560812532902	0.00354059832170606
827	107.931480407715	3.69641709327698	-6.49965000152588	0.00256657530553639	0.00548864435404539	-0.0195112787187099	0.00289124972186983
828	108.580833435059	3.69641709327698	-6.49965000152588	0.0106834331527352	0.0207483377307653	-0.0376930385828018	-0.00100484199356288
829	109.230178833008	2.72239422798157	-6.11004114151001	-0.00392691092565656	0.0155535480007529	-0.0406151078641415	0.000943203864153475
830	107.931480407715	3.69641709327698	-6.11004114151001	-0.00587495695799589	0.0116574559360743	-0.0490566417574883	-0.000680167751852423
831	109.879524230957	2.72239422798157	-6.23991060256958	0.00159255252219737	0.0103587592020631	-0.0497059896588326	0.00386527273803949
832	109.879524230957	3.37174272537231	-6.49965000152588	-0.00360223650932312	0.0207483377307653	-0.0662643760442734	0.00418994715437293
833	107.282135009766	2.72239422798157	-6.04510593414307	-0.0139918150380254	0.0132808275520802	-0.0717838406562805	-0.00230353930965066
834	109.879524230957	1.74837112426758	-5.98017120361328	0.000943203864153475	-0.00295288790948689	-0.0376930385828018	0.000943203864153475
835	109.879524230957	2.3977198600769	-5.9152364730835	0.00418994715437293	-0.00847235135734081	-0.00230353930965066	-0.00360223650932312
836	109.230178833008	1.74837112426758	-5.6554970741272	0.013930176384747	-0.0120437685400248	0.0334106348454952	-0.0026282137259841
837	109.879524230957	1.74837112426758	-6.04510593414307	-0.00749832857400179	-3.08191010844894e-05	0.0295145437121391	0.00159255252219737
838	107.282135009766	3.69641709327698	-6.23991060256958	0.000943203864153475	0.00548864435404539	0.0681507885456085	-0.0104203969240189
839	107.931480407715	4.34576559066772	-6.30484533309937	-0.0126931173726916	0.00386527273803949	0.0558131635189056	-0.000680167751852423
840	107.282135009766	3.69641709327698	-6.36978054046631	-0.00522560812532902	0.00970941036939621	0.0392547734081745	0.00321592413820326
841	108.580833435059	3.04706835746765	-5.59056186676025	0.0132808275520802	-3.08191010844894e-05	0.0269171483814716	-0.00230353930965066
842	105.334083557129	4.02109146118164	-5.46069240570068	0.00548864435404539	0.00581331877037883	-0.00197886489331722	0.0022419011220336
843	107.282135009766	3.04706835746765	-5.46069240570068	-0.0130177913233638	0.00321592413820326	-0.0211346503347158	0.00126787810586393
844	106.632781982422	4.67044019699097	-6.36978054046631	-0.000355493422830477	0.00256657530553639	-0.0441865250468254	0.000293855206109583
845	105.334083557129	3.69641709327698	-6.30484533309937	-0.00132951640989631	-0.00197886489331722	-0.0273034609854221	0.00354059832170606
846	108.580833435059	3.37174272537231	-6.36978054046631	0.0116574559360743	-0.00847235135734081	0.012956153601408	-0.00717365415766835
847	107.282135009766	3.37174272537231	-6.17497587203979	-0.00684897974133492	-0.0175632312893867	0.105163656175137	0.00516396993771195
848	108.580833435059	3.37174272537231	-6.23991060256958	-0.00295288790948689	0.00678734155371785	0.149968713521957	-0.000680167751852423
849	109.230178833008	3.04706835746765	-5.85030126571655	0.000293855206109583	-0.00847235135734081	0.0882805958390236	0.00711201597005129
850	110.528877258301	3.37174272537231	-6.56458520889282	0.00581331877037883	-0.00555028254166245	0.0438002124428749	-3.08191010844894e-05
851	109.879524230957	2.72239422798157	-6.43471527099609	0.00906006153672934	-0.0104203969240189	0.00386527273803949	-0.00197886489331722
852	109.230178833008	3.69641709327698	-6.62951993942261	0.000293855206109583	-0.0100957229733467	-0.0354203209280968	-0.00132951640989631
853	107.931480407715	3.69641709327698	-6.36978054046631	-0.00717365415766835	-0.00490093370899558	-0.043212503194809	-0.00100484199356288
854	107.931480407715	2.72239422798157	-5.98017120361328	-0.0143164889886975	-0.0240567177534103	-0.0704851448535919	0.00289124972186983
855	109.230178833008	3.04706835746765	-5.72043180465698	0.0113327819854021	-0.00717365415766835	-0.0665890574455261	0.00548864435404539
856	109.230178833008	2.3977198600769	-5.72043180465698	0.00386527273803949	-0.00165419070981443	-0.0523033849895	0.000293855206109583
857	107.931480407715	3.37174272537231	-6.49965000152588	0.00126787810586393	0.000618529506027699	-0.0636669844388962	0.000943203864153475
858	107.931480407715	2.72239422798157	-6.36978054046631	0.00159255252219737	0.000293855206109583	-0.0510046854615211	-0.00457625929266214
859	108.580833435059	2.3977198600769	-6.30484533309937	0.00483929552137852	-0.00522560812532902	-0.0412644557654858	-0.00132951640989631
860	107.931480407715	2.72239422798157	-6.23991060256958	-0.00619963090866804	-0.00977104809135199	-0.0474332682788372	0.0022419011220336
861	109.879524230957	1.4236968755722	-5.33082246780396	0.00938473641872406	-0.00912170019000769	-0.0636669844388962	-0.00425158534198999
862	107.931480407715	3.69641709327698	-5.52562713623047	0.00483929552137852	0.00451462110504508	-0.0334722734987736	-0.00490093370899558
863	110.528877258301	2.72239422798157	-6.17497587203979	0.00613799272105098	0.00191722682211548	-0.0126931173726916	-0.00490093370899558
864	109.230178833008	3.37174272537231	-6.36978054046631	0.0145795252174139	-0.00360223650932312	0.0165275707840919	-3.08191010844894e-05
865	106.632781982422	3.37174272537231	-6.36978054046631	-0.0104203969240189	0.00451462110504508	0.0369820520281792	0.00256657530553639
866	105.983436584473	4.02109146118164	-5.98017120361328	-0.00230353930965066	0.00159255252219737	0.0470469556748867	0.00191722682211548
867	104.68473815918	3.69641709327698	-5.6554970741272	0.000293855206109583	0.0022419011220336	0.0220470335334539	0.0106834331527352
868	106.632781982422	2.72239422798157	-6.04510593414307	0.00516396993771195	0.00418994715437293	0.0606832765042782	-0.00295288790948689
869	107.282135009766	2.72239422798157	-5.9152364730835	-0.00782300252467394	0.00581331877037883	0.109059751033783	0.000293855206109583
870	109.879524230957	2.3977198600769	-6.23991060256958	-0.000680167751852423	0.00354059832170606	0.0918520092964172	0.00516396993771195
871	109.230178833008	2.3977198600769	-6.11004114151001	0.00548864435404539	0.0155535480007529	0.0178262684494257	0.000943203864153475
872	110.528877258301	2.72239422798157	-6.30484533309937	-0.000680167751852423	0.0168522447347641	-0.0237320438027382	0.00289124972186983
873	107.931480407715	4.02109146118164	-6.36978054046631	0.00159255252219737	0.0207483377307653	-0.0373683646321297	-0.00490093370899558
874	107.282135009766	3.69641709327698	-6.30484533309937	0.00256657530553639	0.0158782228827477	-0.0555501282215118	0.00159255252219737
875	109.230178833008	4.02109146118164	-5.9152364730835	0.000293855206109583	0.00418994715437293	-0.0561994761228561	-0.00717365415766835
876	108.580833435059	4.02109146118164	-6.43471527099609	-0.00132951640989631	0.00451462110504508	-0.0435371771454811	0.00548864435404539
877	107.931480407715	3.37174272537231	-6.56458520889282	-0.00749832857400179	0.01847561635077	-0.0292515084147453	0.00354059832170606
878	109.230178833008	2.3977198600769	-6.17497587203979	0.011982130818069	0.00354059832170606	-0.0256800893694162	-0.00522560812532902
879	107.931480407715	3.37174272537231	-6.23991060256958	-0.00230353930965066	0.000618529506027699	-0.00457625929266214	-0.0026282137259841
880	107.931480407715	3.37174272537231	-6.23991060256958	0.0243197549134493	0.000293855206109583	0.00483929552137852	-0.00132951640989631
881	109.879524230957	1.74837112426758	-5.98017120361328	0.000943203864153475	0.00483929552137852	0.01100810803473	0.000293855206109583
882	107.282135009766	3.04706835746765	-6.36978054046631	-0.000680167751852423	0.00159255252219737	0.00906006153672934	-0.00197886489331722
883	110.528877258301	1.09902250766754	-6.11004114151001	0.00418994715437293	-0.00749832857400179	0.00191722682211548	0.0022419011220336
884	109.230178833008	1.74837112426758	-6.11004114151001	-0.00619963090866804	-0.0165892094373703	0.0022419011220336	-0.000680167751852423
885	109.230178833008	2.72239422798157	-6.23991060256958	-0.0133424662053585	-0.0188619289547205	-0.00814767740666866	-0.00295288790948689
886	109.230178833008	3.69641709327698	-6.23991060256958	-0.00490093370899558	-0.00814767740666866	-0.0026282137259841	-0.0026282137259841
887	109.230178833008	3.37174272537231	-6.36978054046631	-0.00457625929266214	-0.00555028254166245	-0.00132951640989631	0.00354059832170606
888	109.879524230957	2.3977198600769	-5.78536653518677	-0.00619963090866804	-3.08191010844894e-05	0.025618452578783	0.00386527273803949
889	109.230178833008	2.3977198600769	-5.98017120361328	-0.00522560812532902	-0.00912170019000769	0.0343846566975117	-0.000355493422830477
890	107.931480407715	2.3977198600769	-6.17497587203979	-0.00522560812532902	-0.0152905117720366	0.0532157681882381	-0.00132951640989631
891	105.334083557129	3.69641709327698	-6.36978054046631	-0.0117190945893526	0.000293855206109583	0.0902286395430565	0.00548864435404539
892	107.931480407715	2.3977198600769	-6.04510593414307	-0.00327756232582033	0.00581331877037883	0.06393001973629	0.00483929552137852
893	108.580833435059	4.02109146118164	-6.17497587203979	-0.00977104809135199	0.00743668992072344	0.0181509424000978	-0.00197886489331722
894	108.580833435059	3.69641709327698	-5.98017120361328	0.00548864435404539	-0.00425158534198999	0.0191249661147594	0.00646266713738441
895	107.931480407715	3.37174272537231	-6.11004114151001	0.00126787810586393	-0.00327756232582033	0.0288651939481497	0.000618529506027699
896	107.282135009766	3.69641709327698	-6.30484533309937	0.00581331877037883	0.00483929552137852	0.052891094237566	-0.00230353930965066
897	109.879524230957	3.04706835746765	-6.49965000152588	0.012956153601408	0.00743668992072344	0.0441248863935471	-0.00490093370899558
898	109.230178833008	2.3977198600769	-6.17497587203979	0.00516396993771195	0.012956153601408	0.0587352328002453	-0.00295288790948689
899	109.230178833008	3.69641709327698	-6.49965000152588	0.00386527273803949	0.00548864435404539	0.0116574559360743	-0.00295288790948689
900	107.931480407715	3.69641709327698	-6.43471527099609	0.0113327819854021	-0.00587495695799589	-0.0331475995481014	-0.000355493422830477
901	111.17822265625	2.3977198600769	-5.9152364730835	0.00581331877037883	-0.000355493422830477	-0.0549007803201675	0.00516396993771195
902	108.580833435059	4.34576559066772	-6.56458520889282	0.012956153601408	-0.00132951640989631	-0.086394190788269	0.00256657530553639
903	109.230178833008	3.37174272537231	-6.30484533309937	0.0106834331527352	0.00678734155371785	-0.106848672032356	-3.08191010844894e-05
904	109.879524230957	2.3977198600769	-6.23991060256958	0.00256657530553639	-0.00132951640989631	-0.112043462693691	-0.0026282137259841
905	109.879524230957	1.74837112426758	-6.30484533309937	0.0116574559360743	0.012956153601408	-0.117562919855118	0.00289124972186983
906	109.230178833008	2.3977198600769	-6.17497587203979	0.0149041991680861	0.0158782228827477	-0.0928876772522926	-0.0117190945893526
907	109.230178833008	1.4236968755722	-5.52562713623047	0.0145795252174139	0.00841071270406246	-0.0445111989974976	0.00613799272105098
908	110.528877258301	1.09902250766754	-5.9152364730835	0.00581331877037883	0.00451462110504508	-0.0120437685400248	-0.00587495695799589
909	107.282135009766	2.3977198600769	-6.36978054046631	0.00451462110504508	-0.00587495695799589	-0.00457625929266214	-0.00652430532500148
910	110.528877258301	2.07304549217224	-5.72043180465698	-0.00847235135734081	-0.000355493422830477	-0.0201606266200542	0.00646266713738441
911	108.580833435059	3.37174272537231	-5.78536653518677	0.00354059832170606	0.00873538758605719	-0.0146411629393697	-0.00327756232582033
912	110.528877258301	2.07304549217224	-6.04510593414307	0.00126787810586393	0.0116574559360743	-0.00490093370899558	0.00418994715437293
913	109.879524230957	3.69641709327698	-6.11004114151001	0.00321592413820326	0.00451462110504508	-0.00912170019000769	0.00451462110504508
914	107.282135009766	3.69641709327698	-5.9152364730835	-0.00749832857400179	-0.00295288790948689	-0.00295288790948689	0.000618529506027699
915	105.334083557129	4.02109146118164	-6.36978054046631	-0.0136671401560307	0.00354059832170606	-0.00749832857400179	0.00256657530553639
916	105.983436584473	3.69641709327698	-6.23991060256958	-0.0159398596733809	-0.00360223650932312	-0.00749832857400179	0.00743668992072344
917	107.282135009766	3.69641709327698	-6.43471527099609	-0.00749832857400179	-0.00197886489331722	-0.00587495695799589	-3.08191010844894e-05
918	108.580833435059	2.3977198600769	-6.04510593414307	-0.00684897974133492	-0.00132951640989631	-0.00652430532500148	0.000943203864153475
919	110.528877258301	2.3977198600769	-6.17497587203979	-0.00652430532500148	-0.00814767740666866	0.000618529506027699	-0.00490093370899558
920	110.528877258301	2.72239422798157	-5.9152364730835	0.0220470335334539	-0.0104203969240189	0.0116574559360743	0.00126787810586393
921	109.230178833008	2.3977198600769	-6.17497587203979	0.0126314787194133	-0.00360223650932312	0.0239950809627771	0.00159255252219737
922	109.879524230957	3.04706835746765	-6.82432460784912	0.0126314787194133	0.00451462110504508	0.031137915328145	-0.00457625929266214
923	109.230178833008	3.04706835746765	-6.49965000152588	0.0100340843200684	0.0123068047687411	0.0252937767654657	0.00483929552137852
924	109.230178833008	2.72239422798157	-6.30484533309937	-0.00327756232582033	0.00808603875339031	0.0278911720961332	-0.00490093370899558
925	109.230178833008	2.3977198600769	-6.17497587203979	0.0275664981454611	0.00743668992072344	0.0733455792069435	-0.00132951640989631
926	110.528877258301	2.3977198600769	-6.11004114151001	-0.00100484199356288	0.00159255252219737	0.145098596811295	-0.00717365415766835
927	109.230178833008	2.3977198600769	-5.3957576751709	-0.00717365415766835	0.00321592413820326	0.116527259349823	0.00386527273803949
928	108.580833435059	2.72239422798157	-6.17497587203979	0.0126314787194133	0.0103587592020631	0.0577612072229385	-0.0026282137259841
929	107.931480407715	3.37174272537231	-6.43471527099609	-0.00230353930965066	0.00159255252219737	-0.00749832857400179	-0.00360223650932312
930	109.879524230957	2.72239422798157	-6.11004114151001	0.000293855206109583	-0.00197886489331722	-0.0799007043242455	0.0022419011220336
931	107.931480407715	3.04706835746765	-6.62951993942261	0.00256657530553639	0.00808603875339031	-0.119835644960403	0.00451462110504508
932	111.17822265625	0.774348258972168	-5.98017120361328	0.00841071270406246	0.0106834331527352	-0.138991430401802	0.00386527273803949
933	111.17822265625	2.07304549217224	-5.98017120361328	-0.0113944197073579	0.0168522447347641	-0.0971084386110306	-0.00555028254166245
934	109.879524230957	2.07304549217224	-5.59056186676025	0.00646266713738441	0.0123068047687411	-0.0617189407348633	-0.00684897974133492
935	109.879524230957	3.37174272537231	-6.43471527099609	-0.00879702530801296	0.0100340843200684	-0.0139918150380254	-0.00165419070981443
936	109.879524230957	3.69641709327698	-6.30484533309937	0.00321592413820326	0.0136055024340749	0.0438002124428749	0.00776136433705688
937	109.230178833008	2.72239422798157	-6.11004114151001	0.00776136433705688	0.0168522447347641	0.0489950031042099	-3.08191010844894e-05
938	109.879524230957	2.3977198600769	-5.98017120361328	-0.00847235135734081	0.0178262684494257	0.0188002903014421	0.00159255252219737
939	109.230178833008	2.72239422798157	-5.9152364730835	-0.00100484199356288	0.00126787810586393	0.00386527273803949	0.00321592413820326
940	107.931480407715	2.72239422798157	-5.78536653518677	-0.000355493422830477	-3.08191010844894e-05	-0.0435371771454811	0.00613799272105098
941	107.282135009766	3.69641709327698	-6.43471527099609	0.00354059832170606	0.00126787810586393	-0.077952653169632	0.00191722682211548
942	107.931480407715	3.37174272537231	-6.23991060256958	0.00256657530553639	-0.00197886489331722	-0.104900620877743	-0.00197886489331722
943	107.282135009766	3.69641709327698	-6.36978054046631	-0.00457625929266214	-0.00360223650932312	-0.123731732368469	-0.000680167751852423
944	107.931480407715	4.02109146118164	-6.30484533309937	-0.0120437685400248	-0.00977104809135199	-0.0808747261762619	-0.000355493422830477
945	108.580833435059	2.72239422798157	-5.78536653518677	0.00191722682211548	-0.0117190945893526	0.0100340843200684	-0.000355493422830477
946	109.879524230957	3.04706835746765	-5.72043180465698	-3.08191010844894e-05	-0.0169138833880424	0.0752936229109764	-0.00457625929266214
947	107.931480407715	2.72239422798157	-6.23991060256958	0.0168522447347641	-0.0256800893694162	0.0730208978056908	0.00808603875339031
948	107.931480407715	3.37174272537231	-6.43471527099609	-0.00100484199356288	0.00678734155371785	0.0879559218883514	-0.00165419070981443
949	107.931480407715	3.69641709327698	-6.49965000152588	-0.000355493422830477	-0.0152905117720366	0.0356833562254906	-0.00619963090866804
950	109.230178833008	3.37174272537231	-6.49965000152588	-0.00295288790948689	-0.00392691092565656	0.0347093306481838	0.00548864435404539
951	107.282135009766	4.02109146118164	-6.30484533309937	-0.0026282137259841	-0.00619963090866804	0.0220470335334539	0.00516396993771195
952	109.230178833008	3.37174272537231	-5.9152364730835	-0.0026282137259841	-3.08191010844894e-05	0.025618452578783	0.00516396993771195
953	109.879524230957	2.72239422798157	-5.78536653518677	0.00451462110504508	-0.0191866029053926	0.00678734155371785	-0.0026282137259841
954	109.879524230957	2.3977198600769	-5.98017120361328	0.00289124972186983	-0.0172385573387146	0.0295145437121391	-0.00295288790948689
955	109.879524230957	3.04706835746765	-6.36978054046631	0.00451462110504508	-0.0240567177534103	0.0308132413774729	-0.00977104809135199
956	109.879524230957	2.07304549217224	-6.17497587203979	0.00808603875339031	-0.0169138833880424	0.0288651939481497	0.00483929552137852
957	109.879524230957	1.09902250766754	-5.46069240570068	-0.00165419070981443	-0.0185372550040483	0.0324366129934788	-0.0026282137259841
958	109.230178833008	1.4236968755722	-5.33082246780396	0.00418994715437293	-0.0204853005707264	0.025618452578783	0.000943203864153475
959	109.879524230957	1.4236968755722	-5.78536653518677	-0.00879702530801296	-0.0208099745213985	0.0236704051494598	-0.00555028254166245
960	110.528877258301	1.74837112426758	-5.98017120361328	0.00808603875339031	-0.0315242260694504	0.0412028171122074	0.00548864435404539
961	109.230178833008	3.04706835746765	-6.43471527099609	0.00289124972186983	-3.08191010844894e-05	0.0301638916134834	0.00581331877037883
962	109.879524230957	3.04706835746765	-6.17497587203979	0.00678734155371785	0.0136055024340749	0.0165275707840919	0.00256657530553639
963	110.528877258301	3.04706835746765	-5.59056186676025	-0.00100484199356288	0.00743668992072344	0.00743668992072344	-0.00392691092565656
964	107.931480407715	4.67044019699097	-6.17497587203979	-0.0162645354866982	0.0100340843200684	0.0558131635189056	0.00289124972186983
965	106.632781982422	3.69641709327698	-5.9152364730835	0.020423661917448	0.0126314787194133	0.036657378077507	-0.0026282137259841
966	106.632781982422	3.69641709327698	-5.9152364730835	-0.00782300252467394	0.0191249661147594	0.012956153601408	-0.00100484199356288
967	105.334083557129	3.37174272537231	-6.36978054046631	0.00418994715437293	0.0168522447347641	-0.0198359526693821	-3.08191010844894e-05
968	105.983436584473	3.69641709327698	-6.43471527099609	0.00321592413820326	0.012956153601408	-0.0376930385828018	0.000618529506027699
969	109.230178833008	2.3977198600769	-5.59056186676025	0.00743668992072344	0.01100810803473	-0.0526280589401722	-0.00100484199356288
970	109.230178833008	3.69641709327698	-6.36978054046631	0.00386527273803949	0.0113327819854021	-0.0448358729481697	0.00354059832170606
971	109.879524230957	2.72239422798157	-5.98017120361328	-3.08191010844894e-05	0.01100810803473	-0.0350956469774246	0.0100340843200684
972	109.230178833008	3.37174272537231	-5.9152364730835	0.0022419011220336	0.00808603875339031	-0.0146411629393697	0.00289124972186983
973	109.230178833008	2.72239422798157	-5.78536653518677	-0.00782300252467394	-3.08191010844894e-05	-0.00879702530801296	-0.000680167751852423
974	111.827575683594	2.07304549217224	-5.85030126571655	-3.08191010844894e-05	0.00678734155371785	0.0100340843200684	-0.00295288790948689
975	111.17822265625	3.04706835746765	-6.36978054046631	0.00646266713738441	-0.00327756232582033	0.0710728541016579	0.00418994715437293
976	109.230178833008	2.3977198600769	-6.17497587203979	-0.0247060675173998	-0.00295288790948689	0.112306490540504	0.000618529506027699
977	109.879524230957	2.72239422798157	-6.11004114151001	0.00354059832170606	0.00354059832170606	0.07139752805233	-0.00619963090866804
978	108.580833435059	3.69641709327698	-5.98017120361328	0.000618529506027699	-0.00360223650932312	0.0265924744307995	0.00354059832170606
979	108.580833435059	2.72239422798157	-6.11004114151001	-0.00490093370899558	-0.00327756232582033	-0.0334722734987736	0.00159255252219737
980	108.580833435059	3.04706835746765	-6.17497587203979	-3.08191010844894e-05	-0.00684897974133492	-0.0782773271203041	0.00354059832170606
981	109.879524230957	2.72239422798157	-6.43471527099609	-0.00360223650932312	-0.00587495695799589	-0.0721085146069527	-0.000680167751852423
982	108.580833435059	2.3977198600769	-6.30484533309937	0.000293855206109583	-0.0104203969240189	-0.0639916583895683	0.00191722682211548
983	110.528877258301	1.4236968755722	-6.30484533309937	0.00321592413820326	-0.00912170019000769	-0.0675630792975426	0.000943203864153475
984	107.931480407715	3.37174272537231	-6.11004114151001	0.0191249661147594	-0.0104203969240189	-0.0691864490509033	-0.00490093370899558
985	108.580833435059	3.04706835746765	-5.98017120361328	0.00256657530553639	-0.00425158534198999	-0.0613942667841911	0.00678734155371785
986	108.580833435059	4.34576559066772	-6.23991060256958	-0.00522560812532902	0.00159255252219737	-0.0549007803201675	-0.00132951640989631
987	108.580833435059	3.37174272537231	-6.36978054046631	0.00354059832170606	0.00256657530553639	-0.0565241500735283	0.00159255252219737
988	108.580833435059	3.69641709327698	-6.43471527099609	-0.00327756232582033	0.000943203864153475	-0.0565241500735283	0.00451462110504508
989	107.931480407715	3.04706835746765	-5.98017120361328	-0.00457625929266214	0.00776136433705688	-0.0532774068415165	-0.00197886489331722
990	106.632781982422	3.69641709327698	-6.23991060256958	0.00451462110504508	0.000293855206109583	-0.0503553375601768	0.00906006153672934
991	106.632781982422	2.3977198600769	-5.78536653518677	-0.0130177913233638	0.00483929552137852	-0.0526280589401722	0.00354059832170606
992	106.632781982422	4.02109146118164	-6.11004114151001	-0.0107450718060136	0.00418994715437293	-0.0406151078641415	0.00418994715437293
993	107.282135009766	4.02109146118164	-6.36978054046631	-0.0133424662053585	0.00548864435404539	-0.0477579422295094	0.000943203864153475
994	109.879524230957	2.72239422798157	-6.17497587203979	0.0162028968334198	-0.00555028254166245	-0.0480826161801815	-0.00197886489331722
995	109.879524230957	3.04706835746765	-6.11004114151001	0.00613799272105098	-0.0026282137259841	-0.03444629535079	-0.00425158534198999
996	110.528877258301	2.3977198600769	-5.98017120361328	-0.00457625929266214	-0.00197886489331722	-0.0383423902094364	0.00354059832170606
997	108.580833435059	3.37174272537231	-5.9152364730835	-0.00392691092565656	-0.00360223650932312	-0.0399657599627972	-0.00360223650932312
998	107.931480407715	4.02109146118164	-6.17497587203979	-0.00555028254166245	-0.00197886489331722	-0.0402904339134693	0.00321592413820326
999	108.580833435059	3.69641709327698	-6.56458520889282	-0.00782300252467394	-0.00100484199356288	-0.0373683646321297	-0.00100484199356288
1000	108.580833435059	4.02109146118164	-6.17497587203979	0.00516396993771195	-0.00555028254166245	-0.03444629535079	-0.00847235135734081
1001	110.528877258301	3.04706835746765	-6.36978054046631	0.00289124972186983	0.00256657530553639	-0.0386670641601086	0.00256657530553639
1002	107.931480407715	4.02109146118164	-6.30484533309937	0.00743668992072344	0.00386527273803949	-0.032173577696085	0.00256657530553639
1003	110.528877258301	2.3977198600769	-5.85030126571655	0.00548864435404539	0.00678734155371785	-0.0324982516467571	-0.000355493422830477
1004	109.879524230957	3.69641709327698	-6.04510593414307	-0.021459324285388	0.00418994715437293	-0.032173577696085	-0.00295288790948689
1005	109.230178833008	3.37174272537231	-6.11004114151001	-0.000680167751852423	-0.00100484199356288	-0.0357449948787689	0.00289124972186983
1006	107.931480407715	3.04706835746765	-6.30484533309937	0.00548864435404539	-3.08191010844894e-05	-0.0243813935667276	-0.00652430532500148
1007	108.580833435059	2.72239422798157	-6.36978054046631	-0.00197886489331722	0.00191722682211548	-0.0243813935667276	0.000943203864153475
1008	110.528877258301	1.4236968755722	-6.17497587203979	0.0100340843200684	-0.00814767740666866	-0.0253554154187441	-0.000355493422830477
1009	111.17822265625	1.74837112426758	-5.85030126571655	0.000618529506027699	0.00581331877037883	-0.0240567177534103	-0.00490093370899558
1010	110.528877258301	2.07304549217224	-6.04510593414307	-0.00652430532500148	0.0116574559360743	-0.0237320438027382	0.00516396993771195
1011	109.230178833008	2.3977198600769	-5.78536653518677	0.000943203864153475	0.0217223595827818	-0.0324982516467571	0.00743668992072344
1012	109.879524230957	3.37174272537231	-6.36978054046631	0.00289124972186983	0.0230210572481155	-0.0188619289547205	0.00418994715437293
1013	107.282135009766	4.67044019699097	-6.49965000152588	0.00678734155371785	0.020423661917448	-0.0159398596733809	-0.00360223650932312
1014	107.931480407715	3.37174272537231	-6.30484533309937	0.00159255252219737	0.0171769186854362	-0.0247060675173998	0.00354059832170606
1015	105.983436584473	3.69641709327698	-5.98017120361328	-3.08191010844894e-05	0.00191722682211548	-0.0240567177534103	-0.000355493422830477
1016	104.68473815918	4.02109146118164	-5.9152364730835	-0.00360223650932312	0.00841071270406246	-0.0185372550040483	-0.00197886489331722
1017	105.334083557129	3.69641709327698	-6.23991060256958	-0.00100484199356288	0.01100810803473	-0.0139918150380254	-0.00749832857400179
1018	108.580833435059	3.37174272537231	-6.36978054046631	-0.00425158534198999	0.00126787810586393	-0.0172385573387146	-0.00327756232582033
1019	108.580833435059	4.02109146118164	-6.49965000152588	-3.08191010844894e-05	-0.00847235135734081	-0.0113944197073579	-0.00165419070981443
1020	107.931480407715	4.02109146118164	-6.30484533309937	-0.000355493422830477	-0.00490093370899558	-0.0126931173726916	0.00191722682211548
1021	111.17822265625	2.3977198600769	-6.36978054046631	0.0132808275520802	-0.0204853005707264	-0.0224333461374044	0.00321592413820326
1022	107.931480407715	4.34576559066772	-6.43471527099609	0.00841071270406246	-0.0113944197073579	-0.0113944197073579	0.000943203864153475
1023	110.528877258301	3.04706835746765	-5.9152364730835	0.0226963832974434	-0.0123684434220195	-0.0169138833880424	-0.00100484199356288
1024	109.879524230957	3.37174272537231	-6.23991060256958	-0.0198359526693821	-0.0308748781681061	-0.0169138833880424	-0.00100484199356288
1025	108.580833435059	3.69641709327698	-6.62951993942261	-0.0113944197073579	-0.00749832857400179	-0.017887907102704	0.00159255252219737
1026	107.931480407715	4.34576559066772	-6.56458520889282	0.0220470335334539	-0.00977104809135199	-0.0159398596733809	0.00548864435404539
1027	108.580833435059	3.69641709327698	-6.36978054046631	0.00516396993771195	0.00321592413820326	-0.0143164889886975	-3.08191010844894e-05
1028	110.528877258301	2.72239422798157	-6.04510593414307	-0.0169138833880424	0.00548864435404539	-0.0123684434220195	-0.00197886489331722
1029	109.879524230957	2.3977198600769	-5.78536653518677	-0.00100484199356288	0.0100340843200684	-0.00944637414067984	0.00159255252219737
1030	110.528877258301	2.3977198600769	-5.78536653518677	0.00256657530553639	0.0145795252174139	-0.0110697457566857	-0.00132951640989631
1031	108.580833435059	3.04706835746765	-6.43471527099609	-0.00295288790948689	0.012956153601408	-0.0100957229733467	0.000943203864153475
1032	111.17822265625	1.74837112426758	-6.17497587203979	0.00646266713738441	0.0152288740500808	-0.0159398596733809	0.00418994715437293
1033	108.580833435059	3.04706835746765	-6.43471527099609	-0.00425158534198999	0.0171769186854362	-0.0126931173726916	0.00126787810586393
1034	109.230178833008	2.72239422798157	-6.17497587203979	0.012956153601408	0.01847561635077	-0.0133424662053585	-0.00587495695799589
1035	108.580833435059	4.02109146118164	-6.17497587203979	-0.00165419070981443	0.0142548503354192	-0.00392691092565656	0.00126787810586393
1036	107.931480407715	3.69641709327698	-5.78536653518677	-0.0113944197073579	0.0116574559360743	-0.00814767740666866	0.000943203864153475
1037	109.879524230957	3.37174272537231	-5.59056186676025	0.00418994715437293	0.00548864435404539	-0.00327756232582033	0.000618529506027699
1038	108.580833435059	3.04706835746765	-6.11004114151001	0.00354059832170606	0.00808603875339031	-0.00749832857400179	0.00321592413820326
1039	105.983436584473	3.69641709327698	-6.36978054046631	-0.0123684434220195	0.00581331877037883	-0.00814767740666866	-0.00457625929266214
1040	105.334083557129	4.02109146118164	-6.23991060256958	-0.00522560812532902	-0.0104203969240189	-0.00165419070981443	0.000943203864153475
1041	107.931480407715	2.3977198600769	-6.04510593414307	-0.00619963090866804	-0.0113944197073579	-0.00879702530801296	0.00548864435404539
1042	107.282135009766	4.34576559066772	-5.59056186676025	0.00256657530553639	-0.0195112787187099	-0.00749832857400179	-0.00652430532500148
1043	109.230178833008	2.72239422798157	-5.6554970741272	-0.00522560812532902	-0.0198359526693821	-0.00847235135734081	-0.00457625929266214
1044	109.879524230957	3.04706835746765	-6.17497587203979	0.00451462110504508	-0.0331475995481014	-0.00717365415766835	0.00159255252219737
1045	109.879524230957	3.04706835746765	-6.43471527099609	0.00191722682211548	-0.0240567177534103	-0.00197886489331722	-0.00295288790948689
1046	107.931480407715	4.02109146118164	-6.36978054046631	-0.00100484199356288	-0.0208099745213985	-0.00619963090866804	-0.00295288790948689
1047	109.230178833008	2.72239422798157	-6.36978054046631	-0.00132951640989631	-0.0149658378213644	-0.00295288790948689	0.00321592413820326
1048	109.879524230957	2.72239422798157	-6.17497587203979	0.00354059832170606	-0.0117190945893526	0.000293855206109583	-0.00522560812532902
1049	109.879524230957	2.72239422798157	-5.9152364730835	-0.00490093370899558	-0.0026282137259841	-0.00944637414067984	-0.000680167751852423
1050	110.528877258301	2.72239422798157	-6.17497587203979	-0.0146411629393697	0.00386527273803949	-0.000680167751852423	0.00191722682211548
1051	107.282135009766	3.37174272537231	-6.43471527099609	0.00548864435404539	-0.00587495695799589	-0.00684897974133492	0.00289124972186983
1052	110.528877258301	2.3977198600769	-6.17497587203979	0.0142548503354192	0.0145795252174139	0.00289124972186983	-0.000355493422830477
1053	109.879524230957	3.04706835746765	-6.30484533309937	-0.0100957229733467	0.00516396993771195	0.00191722682211548	-0.00392691092565656
1054	108.580833435059	3.04706835746765	-6.17497587203979	-0.0113944197073579	-0.00425158534198999	-0.00684897974133492	-3.08191010844894e-05
1055	107.931480407715	2.72239422798157	-6.11004114151001	0.0165275707840919	-0.00684897974133492	-0.00132951640989631	0.000618529506027699
1056	108.580833435059	2.72239422798157	-5.98017120361328	-0.0117190945893526	-0.000355493422830477	-0.00165419070981443	0.00418994715437293
1057	109.879524230957	1.74837112426758	-6.23991060256958	0.00418994715437293	0.00256657530553639	0.00516396993771195	-0.00652430532500148
1058	109.879524230957	1.4236968755722	-6.17497587203979	-0.00425158534198999	-0.0026282137259841	0.00321592413820326	-0.00360223650932312
1059	108.580833435059	3.37174272537231	-6.43471527099609	0.000293855206109583	0.000943203864153475	0.0022419011220336	-0.00619963090866804
1060	109.230178833008	3.37174272537231	-6.23991060256958	0.00581331877037883	0.00321592413820326	0.0149041991680861	-0.00132951640989631
1061	109.230178833008	2.72239422798157	-5.98017120361328	0.0126314787194133	0.00289124972186983	0.0811377614736557	0.00711201597005129
1062	108.580833435059	3.69641709327698	-5.98017120361328	-0.00392691092565656	0.00126787810586393	0.0681507885456085	0.00126787810586393
1063	105.983436584473	3.37174272537231	-6.49965000152588	-0.0123684434220195	0.00776136433705688	0.0623066499829292	0.00451462110504508
1064	107.282135009766	2.72239422798157	-6.49965000152588	-0.0159398596733809	0.00289124972186983	0.0431508645415306	-0.00327756232582033
1065	107.282135009766	2.3977198600769	-6.17497587203979	-0.0152905117720366	0.000943203864153475	0.020423661917448	-0.00230353930965066
1066	108.580833435059	2.72239422798157	-6.04510593414307	0.00906006153672934	0.00321592413820326	0.00516396993771195	0.00548864435404539
1067	109.879524230957	2.3977198600769	-5.98017120361328	-0.00457625929266214	0.0123068047687411	0.0155535480007529	-0.000680167751852423
1068	109.230178833008	2.72239422798157	-5.9152364730835	-0.000680167751852423	0.00906006153672934	0.0226963832974434	-0.00392691092565656
1069	107.282135009766	3.69641709327698	-6.11004114151001	-0.0107450718060136	0.0100340843200684	0.0246444288641214	0.00711201597005129
1070	110.528877258301	2.72239422798157	-6.30484533309937	-0.00327756232582033	0.0171769186854362	0.0324366129934788	-0.00100484199356288
1071	107.931480407715	3.69641709327698	-6.62951993942261	0.00159255252219737	0.00873538758605719	0.0360080301761627	-0.00327756232582033
1072	110.528877258301	2.72239422798157	-5.9152364730835	-0.00197886489331722	0.0106834331527352	0.0399041213095188	0.000943203864153475
1073	109.230178833008	3.04706835746765	-5.6554970741272	0.00256657530553639	0.00906006153672934	0.0444495603442192	-3.08191010844894e-05
1074	110.528877258301	3.04706835746765	-5.6554970741272	-0.00100484199356288	0.00516396993771195	0.0405534692108631	0.000293855206109583
1075	109.230178833008	4.02109146118164	-5.52562713623047	-0.00587495695799589	0.00678734155371785	0.0421768426895142	0.000293855206109583
1076	108.580833435059	2.72239422798157	-6.23991060256958	0.00126787810586393	0.00126787810586393	0.08925461769104	0.00711201597005129
1077	109.230178833008	2.72239422798157	-6.17497587203979	-0.00522560812532902	0.0126314787194133	0.191527023911476	-0.00652430532500148
1078	109.230178833008	2.3977198600769	-5.9152364730835	0.0103587592020631	0.00321592413820326	0.248020350933075	-0.000680167751852423
1079	109.879524230957	1.74837112426758	-6.23991060256958	0.012956153601408	-0.0130177913233638	0.178540050983429	-0.00360223650932312
1080	109.230178833008	1.09902250766754	-6.04510593414307	0.000943203864153475	-0.00684897974133492	0.0950987562537193	0.00159255252219737
1081	109.230178833008	2.72239422798157	-6.23991060256958	0.0171769186854362	-0.00977104809135199	0.0217223595827818	-0.00522560812532902
1082	110.528877258301	1.74837112426758	-6.04510593414307	0.00841071270406246	-0.000355493422830477	-0.0266541130840778	-0.00230353930965066
1083	109.230178833008	3.37174272537231	-6.36978054046631	-0.0107450718060136	-0.00425158534198999	-0.0691864490509033	0.00321592413820326
1084	107.931480407715	3.37174272537231	-6.11004114151001	0.0217223595827818	-0.00619963090866804	-0.0971084386110306	-0.00165419070981443
1085	109.230178833008	2.3977198600769	-5.98017120361328	-0.017887907102704	-0.00912170019000769	-0.0919136479496956	0.00483929552137852
1086	108.580833435059	3.04706835746765	-5.98017120361328	0.0162028968334198	0.00516396993771195	-0.0717838406562805	-0.00457625929266214
1087	107.282135009766	2.3977198600769	-5.6554970741272	-0.0113944197073579	0.00386527273803949	-0.0419138073921204	0.000943203864153475
1088	105.334083557129	3.69641709327698	-6.11004114151001	-0.0026282137259841	-0.0165892094373703	0.011982130818069	0.00581331877037883
1089	106.632781982422	3.69641709327698	-6.49965000152588	-0.00749832857400179	-0.00327756232582033	0.036657378077507	0.00256657530553639
1090	107.931480407715	2.3977198600769	-6.17497587203979	-0.00652430532500148	-0.0026282137259841	0.0200989879667759	-0.00197886489331722
1091	108.580833435059	3.37174272537231	-6.30484533309937	0.00126787810586393	0.0022419011220336	0.0301638916134834	-0.000355493422830477
1092	111.17822265625	2.3977198600769	-6.30484533309937	-0.00197886489331722	0.00159255252219737	0.0720468759536743	0.00321592413820326
1093	109.879524230957	2.72239422798157	-6.11004114151001	0.01100810803473	0.00354059832170606	0.0363327041268349	-0.00782300252467394
1094	111.17822265625	2.3977198600769	-6.17497587203979	0.00613799272105098	-0.00392691092565656	0.00386527273803949	-0.00197886489331722
1095	108.580833435059	3.69641709327698	-6.62951993942261	-0.00327756232582033	0.00841071270406246	-0.0266541130840778	0.00191722682211548
1096	110.528877258301	3.04706835746765	-6.62951993942261	0.00581331877037883	0.00808603875339031	-0.0578228458762169	0.00678734155371785
1097	110.528877258301	2.3977198600769	-6.30484533309937	-0.00132951640989631	0.0259431265294552	-0.048407293856144	0.00418994715437293
1098	111.17822265625	2.07304549217224	-5.98017120361328	-0.0113944197073579	0.0210730116814375	-0.0425631552934647	0.00354059832170606
1099	110.528877258301	2.3977198600769	-6.04510593414307	0.0188002903014421	0.0181509424000978	-0.0341216214001179	0.00386527273803949
1100	109.230178833008	2.3977198600769	-5.78536653518677	-0.00490093370899558	0.0197743140161037	-0.021459324285388	-0.00165419070981443
1101	108.580833435059	2.3977198600769	-6.17497587203979	0.00711201597005129	0.00970941036939621	0.0145795252174139	0.00354059832170606
1102	110.528877258301	1.74837112426758	-6.17497587203979	0.0022419011220336	0.0116574559360743	0.052891094237566	0.000293855206109583
1103	108.580833435059	2.07304549217224	-6.36978054046631	0.0116574559360743	0.00451462110504508	0.115553237497807	0.00354059832170606
1104	108.580833435059	2.3977198600769	-6.56458520889282	0.01100810803473	0.00483929552137852	0.100293546915054	0.000618529506027699
1105	109.230178833008	2.07304549217224	-6.11004114151001	0.00256657530553639	-3.08191010844894e-05	0.0438002124428749	-3.08191010844894e-05
1106	109.230178833008	3.37174272537231	-6.04510593414307	0.00483929552137852	-0.00165419070981443	0.0158782228827477	-0.00295288790948689
1107	108.580833435059	3.37174272537231	-5.9152364730835	0.00873538758605719	0.00289124972186983	-0.0156151866540313	0.0022419011220336
1108	107.931480407715	3.37174272537231	-6.30484533309937	0.0113327819854021	0.00289124972186983	-0.03444629535079	-0.00587495695799589
1109	107.931480407715	1.74837112426758	-6.30484533309937	-0.00912170019000769	-0.00879702530801296	-0.0347709693014622	-0.00197886489331722
1110	106.632781982422	3.37174272537231	-5.72043180465698	-0.0107450718060136	-0.0230826959013939	-0.0263294391334057	0.000293855206109583
1111	104.68473815918	3.37174272537231	-5.72043180465698	-0.00522560812532902	-0.0169138833880424	-0.0224333461374044	0.00548864435404539
1112	105.983436584473	3.37174272537231	-5.59056186676025	-0.0159398596733809	-0.00912170019000769	-0.0146411629393697	0.000293855206109583
1113	109.230178833008	2.72239422798157	-5.78536653518677	-3.08191010844894e-05	-0.0217839982360601	0.000618529506027699	-0.00684897974133492
1114	109.879524230957	2.07304549217224	-5.98017120361328	-0.0149658378213644	-0.0302255302667618	0.0275664981454611	0.00354059832170606
1115	110.528877258301	3.37174272537231	-6.30484533309937	0.013930176384747	-0.0211346503347158	0.0314625911414623	0.000943203864153475
1116	109.230178833008	1.74837112426758	-6.04510593414307	-0.00327756232582033	-0.0230826959013939	0.0171769186854362	0.00126787810586393
1117	110.528877258301	2.72239422798157	-6.17497587203979	-0.0159398596733809	-0.0165892094373703	0.01847561635077	-0.00555028254166245
1118	107.931480407715	2.72239422798157	-6.11004114151001	0.00743668992072344	-0.0143164889886975	0.0145795252174139	0.00743668992072344
1119	109.879524230957	2.07304549217224	-6.11004114151001	-0.0113944197073579	-0.0139918150380254	0.0243197549134493	-0.0026282137259841
1120	109.230178833008	2.3977198600769	-6.04510593414307	-0.00100484199356288	-0.0169138833880424	0.0295145437121391	-0.00100484199356288
1121	109.230178833008	3.04706835746765	-6.49965000152588	0.000943203864153475	-0.0120437685400248	0.0541897900402546	0.00386527273803949
1122	108.580833435059	2.07304549217224	-5.59056186676025	-0.00100484199356288	-0.0159398596733809	0.093475379049778	0.00548864435404539
1123	110.528877258301	2.3977198600769	-6.17497587203979	-0.00684897974133492	0.00938473641872406	0.0593845807015896	-0.00327756232582033
1124	109.230178833008	3.37174272537231	-6.23991060256958	-0.0110697457566857	0.01100810803473	0.0506183728575706	-0.00360223650932312
1125	108.580833435059	2.72239422798157	-6.04510593414307	0.00906006153672934	0.0132808275520802	0.0233457311987877	0.00711201597005129
1126	107.931480407715	1.74837112426758	-5.9152364730835	-0.0146411629393697	0.00321592413820326	0.0103587592020631	-0.00360223650932312
1127	108.580833435059	2.07304549217224	-6.36978054046631	0.0142548503354192	0.0217223595827818	0.00191722682211548	0.00548864435404539
1128	107.931480407715	1.74837112426758	-6.36978054046631	-0.00100484199356288	0.0249691028147936	-0.0123684434220195	-0.00392691092565656
1129	109.230178833008	1.4236968755722	-5.98017120361328	-0.00425158534198999	0.0249691028147936	-0.0513293594121933	0.00354059832170606
1130	108.580833435059	3.04706835746765	-6.43471527099609	-0.00165419070981443	0.0330859608948231	-0.0591215454041958	0.00581331877037883
1131	109.879524230957	2.3977198600769	-6.36978054046631	-0.00522560812532902	0.0314625911414623	-0.072757862508297	0.00678734155371785
1132	109.879524230957	3.04706835746765	-5.98017120361328	0.00613799272105098	0.0285405199974775	-0.0549007803201675	-0.00392691092565656
1133	108.580833435059	2.72239422798157	-5.98017120361328	-0.00132951640989631	0.020423661917448	-0.0221086721867323	0.0022419011220336
1134	108.580833435059	1.74837112426758	-6.17497587203979	-0.00295288790948689	0.00548864435404539	0.00516396993771195	0.00126787810586393
1135	107.931480407715	2.3977198600769	-6.17497587203979	-0.0100957229733467	0.00289124972186983	0.0126314787194133	0.00256657530553639
1136	107.282135009766	2.07304549217224	-6.04510593414307	-0.0110697457566857	-0.00360223650932312	0.00808603875339031	0.0132808275520802
1137	107.931480407715	2.3977198600769	-5.98017120361328	-0.00100484199356288	-3.08191010844894e-05	-0.00847235135734081	-0.000680167751852423
1138	107.282135009766	3.37174272537231	-5.9152364730835	-0.00457625929266214	-0.00230353930965066	-0.000680167751852423	0.00289124972186983
1139	109.230178833008	2.3977198600769	-5.9152364730835	0.0022419011220336	-0.00684897974133492	0.0236704051494598	-0.00132951640989631
1140	108.580833435059	3.37174272537231	-6.30484533309937	-0.00555028254166245	-0.00555028254166245	0.0262678004801273	0.0022419011220336
1141	111.827575683594	3.37174272537231	-6.43471527099609	-3.08191010844894e-05	-0.00100484199356288	0.0191249661147594	-0.00230353930965066
1142	109.230178833008	3.69641709327698	-6.23991060256958	0.00354059832170606	0.00354059832170606	0.00841071270406246	0.00483929552137852
1143	110.528877258301	2.07304549217224	-6.30484533309937	-0.00132951640989631	0.0022419011220336	0.01100810803473	-0.00295288790948689
1144	108.580833435059	4.02109146118164	-6.30484533309937	0.0022419011220336	0.00451462110504508	0.0350340083241463	0.00354059832170606
1145	107.931480407715	3.37174272537231	-5.98017120361328	-0.00327756232582033	0.00841071270406246	0.0259431265294552	-0.0026282137259841
1146	107.931480407715	3.04706835746765	-6.56458520889282	0.0022419011220336	0.00581331877037883	0.00256657530553639	-0.0026282137259841
1147	108.580833435059	3.69641709327698	-6.36978054046631	0.000943203864153475	0.000618529506027699	-0.00392691092565656	0.00159255252219737
1148	110.528877258301	3.04706835746765	-6.30484533309937	0.00451462110504508	0.00289124972186983	-0.0334722734987736	-0.00230353930965066
1149	111.17822265625	2.3977198600769	-6.04510593414307	-0.000355493422830477	-0.00555028254166245	-0.050680011510849	-0.00425158534198999
1150	110.528877258301	3.04706835746765	-5.72043180465698	-0.00327756232582033	0.00451462110504508	-0.0159398596733809	-0.00100484199356288
1151	109.879524230957	1.4236968755722	-5.33082246780396	-0.00360223650932312	-0.00619963090866804	0.0197743140161037	-0.00100484199356288
1152	111.17822265625	1.74837112426758	-5.6554970741272	0.0022419011220336	-0.00490093370899558	0.00159255252219737	0.000943203864153475
1153	109.230178833008	2.72239422798157	-6.43471527099609	0.00451462110504508	-0.00230353930965066	-0.00555028254166245	-0.00425158534198999
1154	108.580833435059	2.3977198600769	-6.17497587203979	0.00256657530553639	-0.0221086721867323	-0.0201606266200542	-0.00230353930965066
1155	109.879524230957	2.3977198600769	-6.17497587203979	-0.000680167751852423	-0.00944637414067984	-0.0360696688294411	-0.00360223650932312
1156	107.931480407715	2.07304549217224	-5.98017120361328	-0.00327756232582033	-0.0172385573387146	-0.0581475235521793	0.000943203864153475
1157	107.931480407715	3.04706835746765	-6.04510593414307	0.00548864435404539	-0.0026282137259841	-0.0604202412068844	0.00483929552137852
1158	108.580833435059	3.37174272537231	-6.04510593414307	0.000293855206109583	-0.00360223650932312	-0.0363943427801132	-0.00165419070981443
1159	105.983436584473	3.69641709327698	-6.36978054046631	-0.00490093370899558	-0.0224333461374044	-0.0273034609854221	0.00159255252219737
1160	105.334083557129	3.37174272537231	-6.43471527099609	-0.00327756232582033	-0.000680167751852423	-0.017887907102704	0.0022419011220336
1161	108.580833435059	2.72239422798157	-6.17497587203979	-0.00555028254166245	-0.00100484199356288	-0.0104203969240189	0.00483929552137852
1162	107.282135009766	3.69641709327698	-6.17497587203979	0.000618529506027699	0.00321592413820326	-0.0156151866540313	0.00191722682211548
1163	111.17822265625	2.72239422798157	-6.04510593414307	0.000943203864153475	0.00354059832170606	-0.00684897974133492	-0.00522560812532902
1164	109.230178833008	3.04706835746765	-5.9152364730835	-3.08191010844894e-05	0.000618529506027699	-0.00457625929266214	-0.00490093370899558
1165	108.580833435059	3.69641709327698	-6.17497587203979	-0.000355493422830477	0.0022419011220336	-0.00555028254166245	0.000943203864153475
1166	109.879524230957	3.69641709327698	-6.62951993942261	-3.08191010844894e-05	-0.000355493422830477	-3.08191010844894e-05	-0.00165419070981443
1167	109.879524230957	3.69641709327698	-6.49965000152588	0.011982130818069	0.00516396993771195	0.00613799272105098	0.00678734155371785
1168	110.528877258301	2.3977198600769	-6.30484533309937	-0.000680167751852423	0.0136055024340749	0.0123068047687411	-0.0026282137259841
1169	109.230178833008	2.3977198600769	-5.72043180465698	0.000618529506027699	0.000618529506027699	0.0226963832974434	0.00159255252219737
1170	111.17822265625	3.04706835746765	-6.23991060256958	-0.000355493422830477	0.0100340843200684	0.0022419011220336	0.00418994715437293
1171	109.879524230957	2.3977198600769	-6.23991060256958	0.00289124972186983	0.00678734155371785	0.0142548503354192	0.00516396993771195
1172	111.17822265625	3.04706835746765	-6.43471527099609	0.00970941036939621	0.0158782228827477	0.011982130818069	-0.00230353930965066
1173	108.580833435059	4.02109146118164	-6.49965000152588	0.000293855206109583	0.0022419011220336	0.011982130818069	-0.00392691092565656
1174	107.931480407715	2.72239422798157	-5.6554970741272	-3.08191010844894e-05	0.00418994715437293	0.00776136433705688	-0.000355493422830477
1175	109.230178833008	2.72239422798157	-6.17497587203979	0.00321592413820326	0.00418994715437293	0.013930176384747	-0.00360223650932312
1176	109.230178833008	2.3977198600769	-6.17497587203979	0.00354059832170606	0.00776136433705688	0.0197743140161037	0.00483929552137852
1177	108.580833435059	2.3977198600769	-6.36978054046631	0.00191722682211548	0.00711201597005129	0.0136055024340749	-3.08191010844894e-05
1178	110.528877258301	2.72239422798157	-6.43471527099609	-3.08191010844894e-05	0.00646266713738441	0.00386527273803949	-0.000680167751852423
1179	109.879524230957	3.37174272537231	-6.49965000152588	0.00321592413820326	0.0103587592020631	0.013930176384747	-0.00717365415766835
1180	108.580833435059	3.69641709327698	-6.30484533309937	-0.00100484199356288	0.000943203864153475	0.0158782228827477	-0.000680167751852423
1181	110.528877258301	2.3977198600769	-6.04510593414307	-3.08191010844894e-05	-0.00457625929266214	0.00548864435404539	0.00191722682211548
1182	105.334083557129	4.34576559066772	-6.36978054046631	-0.00230353930965066	-0.000355493422830477	0.00289124972186983	-0.00295288790948689
1183	105.334083557129	2.72239422798157	-5.72043180465698	-0.00360223650932312	-3.08191010844894e-05	-0.0165892094373703	-0.0026282137259841
1184	107.931480407715	2.72239422798157	-6.17497587203979	-0.00392691092565656	0.0022419011220336	-0.00717365415766835	-0.00814767740666866
1185	107.931480407715	2.72239422798157	-6.30484533309937	-0.0026282137259841	-0.00457625929266214	0.000618529506027699	0.00516396993771195
1186	109.230178833008	2.72239422798157	-6.23991060256958	-0.00652430532500148	-0.00100484199356288	0.0373067259788513	-0.00132951640989631
1187	109.230178833008	2.72239422798157	-6.11004114151001	0.00354059832170606	0.00126787810586393	0.0834104791283607	0.00191722682211548
1188	111.17822265625	2.3977198600769	-5.98017120361328	0.00483929552137852	-0.00652430532500148	0.120423346757889	-3.08191010844894e-05
1189	108.580833435059	3.69641709327698	-5.98017120361328	-0.00132951640989631	0.000293855206109583	0.176916673779488	-0.00522560812532902
1190	110.528877258301	2.3977198600769	-6.17497587203979	0.00483929552137852	-0.00100484199356288	0.108085729181767	-0.00165419070981443
1191	109.230178833008	2.72239422798157	-6.56458520889282	0.00613799272105098	0.00646266713738441	0.0392547734081745	0.00191722682211548
1192	111.827575683594	2.72239422798157	-6.43471527099609	0.00613799272105098	0.00646266713738441	-0.0198359526693821	0.00159255252219737
1193	109.230178833008	4.02109146118164	-6.43471527099609	0.00451462110504508	0.00418994715437293	-0.0604202412068844	0.00613799272105098
1194	109.230178833008	3.37174272537231	-6.36978054046631	0.00613799272105098	-3.08191010844894e-05	-0.0948357209563255	-0.00197886489331722
1195	108.580833435059	4.02109146118164	-6.04510593414307	0.00581331877037883	0.00126787810586393	-0.113991506397724	0.00483929552137852
1196	107.931480407715	3.69641709327698	-5.98017120361328	-0.00944637414067984	-3.08191010844894e-05	-0.0987318083643913	0.00321592413820326
1197	107.931480407715	3.04706835746765	-6.49965000152588	0.0100340843200684	-0.000680167751852423	-0.0750305876135826	-3.08191010844894e-05
1198	109.230178833008	2.07304549217224	-6.17497587203979	0.0136055024340749	-0.00197886489331722	-0.0308748781681061	-0.00165419070981443
1199	108.580833435059	2.3977198600769	-6.30484533309937	0.000943203864153475	-0.0139918150380254	-0.0159398596733809	-0.00555028254166245
1200	107.931480407715	2.72239422798157	-6.43471527099609	0.00256657530553639	-0.03444629535079	-0.00652430532500148	0.000618529506027699
1201	110.528877258301	1.09902250766754	-5.9152364730835	0.00354059832170606	0.00613799272105098	0.000293855206109583	0.00938473641872406
1202	108.580833435059	3.69641709327698	-6.04510593414307	0.00191722682211548	-0.00619963090866804	0.00678734155371785	0.000618529506027699
1203	109.230178833008	3.37174272537231	-6.62951993942261	0.00321592413820326	-3.08191010844894e-05	-0.00555028254166245	0.00548864435404539
1204	110.528877258301	3.04706835746765	-6.17497587203979	0.00451462110504508	-0.00100484199356288	-0.0126931173726916	-0.00587495695799589
1205	109.879524230957	2.3977198600769	-6.11004114151001	0.00289124972186983	-0.00555028254166245	-0.0110697457566857	0.0116574559360743
1206	107.931480407715	2.72239422798157	-6.17497587203979	-0.00522560812532902	0.00321592413820326	-0.00165419070981443	-0.00490093370899558
1207	107.282135009766	2.72239422798157	-6.11004114151001	-0.00100484199356288	0.00711201597005129	0.0100340843200684	0.00776136433705688
1208	105.983436584473	3.04706835746765	-5.78536653518677	-0.00749832857400179	0.00483929552137852	0.031137915328145	-0.00100484199356288
1209	105.983436584473	3.69641709327698	-6.36978054046631	0.00548864435404539	0.0123068047687411	0.0321119390428066	0.00386527273803949
1210	109.230178833008	2.72239422798157	-6.17497587203979	-0.00100484199356288	0.0158782228827477	-0.00197886489331722	-0.00132951640989631
1211	107.931480407715	3.04706835746765	-6.36978054046631	0.00711201597005129	0.011982130818069	-0.0182125810533762	0.00256657530553639
1212	111.17822265625	2.3977198600769	-6.11004114151001	0.00483929552137852	0.0126314787194133	-0.0367190167307854	0.000293855206109583
1213	108.580833435059	4.02109146118164	-6.30484533309937	0.00743668992072344	0.01100810803473	-0.0347709693014622	-0.00392691092565656
1214	109.230178833008	3.37174272537231	-6.11004114151001	-0.00360223650932312	0.000618529506027699	-0.0260047651827335	-0.00295288790948689
1215	108.580833435059	3.37174272537231	-6.49965000152588	-0.000680167751852423	0.013930176384747	-0.0253554154187441	-0.000355493422830477
1216	107.931480407715	3.69641709327698	-6.49965000152588	-0.00619963090866804	0.00743668992072344	-0.0136671401560307	0.00256657530553639
1217	108.580833435059	3.37174272537231	-6.62951993942261	-0.00165419070981443	0.00581331877037883	-0.00684897974133492	0.00613799272105098
1218	109.879524230957	2.3977198600769	-6.36978054046631	0.00289124972186983	0.0145795252174139	0.00613799272105098	0.0022419011220336
1219	109.230178833008	3.69641709327698	-5.6554970741272	0.0103587592020631	0.00256657530553639	0.0285405199974775	0.000943203864153475
1220	110.528877258301	2.72239422798157	-6.04510593414307	0.011982130818069	0.00743668992072344	0.036657378077507	0.0022419011220336
1221	109.879524230957	2.3977198600769	-5.85030126571655	0.01100810803473	-0.00132951640989631	0.0369820520281792	0.00289124972186983
1222	109.879524230957	2.3977198600769	-6.30484533309937	0.00873538758605719	-0.00652430532500148	0.0243197549134493	0.00451462110504508
1223	108.580833435059	2.72239422798157	-5.85030126571655	0.0262678004801273	-0.00490093370899558	0.0249691028147936	0.000943203864153475
1224	109.879524230957	1.74837112426758	-5.59056186676025	0.00581331877037883	-0.0146411629393697	0.0142548503354192	-0.00684897974133492
1225	109.879524230957	1.4236968755722	-5.46069240570068	0.0103587592020631	-0.0133424662053585	0.00191722682211548	0.00451462110504508
1226	109.879524230957	1.74837112426758	-5.33082246780396	0.00321592413820326	-0.0175632312893867	-0.0188619289547205	0.00191722682211548
1227	109.879524230957	2.3977198600769	-5.6554970741272	0.00354059832170606	-0.00295288790948689	-0.0328229255974293	0.00451462110504508
1228	109.230178833008	3.37174272537231	-6.49965000152588	-0.0133424662053585	0.000618529506027699	-0.0383423902094364	-0.00457625929266214
1229	107.931480407715	3.69641709327698	-6.43471527099609	0.00938473641872406	-0.00717365415766835	-0.0243813935667276	0.00191722682211548
1230	109.230178833008	2.3977198600769	-5.9152364730835	0.00354059832170606	0.00548864435404539	0.00159255252219737	0.00256657530553639
1231	105.983436584473	4.02109146118164	-6.36978054046631	-0.0107450718060136	-0.00977104809135199	0.0694494843482971	0.0022419011220336
1232	108.580833435059	2.3977198600769	-5.9152364730835	-0.00619963090866804	-0.00100484199356288	0.190877676010132	0.00483929552137852
1233	107.931480407715	3.37174272537231	-5.98017120361328	0.00418994715437293	0.0103587592020631	0.204838663339615	-0.00392691092565656
1234	107.282135009766	3.69641709327698	-6.62951993942261	0.0175015944987535	0.00548864435404539	0.126267492771149	0.00418994715437293
1235	107.931480407715	4.02109146118164	-6.49965000152588	0.00711201597005129	0.00841071270406246	0.0834104791283607	-0.00944637414067984
1236	107.931480407715	3.69641709327698	-6.11004114151001	0.0239950809627771	0.011982130818069	-0.00587495695799589	-3.08191010844894e-05
1237	110.528877258301	2.72239422798157	-6.23991060256958	-0.00749832857400179	0.00970941036939621	-0.0773033052682877	-0.00425158534198999
1238	110.528877258301	2.3977198600769	-5.85030126571655	0.00516396993771195	0.00711201597005129	-0.147432953119278	0.00906006153672934
1239	111.17822265625	2.3977198600769	-5.85030126571655	-0.00847235135734081	0.00743668992072344	-0.174056261777878	-0.0026282137259841
1240	109.879524230957	3.04706835746765	-6.43471527099609	0.013930176384747	0.013930176384747	-0.181523770093918	0.00321592413820326
1241	109.230178833008	3.37174272537231	-6.62951993942261	0.0152288740500808	0.0100340843200684	-0.160419926047325	0.000293855206109583
1242	108.580833435059	2.72239422798157	-6.23991060256958	0.012956153601408	0.0158782228827477	-0.136069357395172	0.00159255252219737
1243	109.230178833008	3.69641709327698	-5.9152364730835	-0.0113944197073579	0.00321592413820326	-0.0922383219003677	0.00516396993771195
1244	108.580833435059	2.72239422798157	-5.9152364730835	-0.00230353930965066	0.00516396993771195	-0.0523033849895	0.00678734155371785
1245	111.17822265625	2.07304549217224	-5.59056186676025	-0.00392691092565656	-0.00165419070981443	-0.0471085943281651	0.00159255252219737
1246	110.528877258301	2.72239422798157	-6.04510593414307	-0.00490093370899558	-0.000680167751852423	-0.0156151866540313	-0.00392691092565656
1247	110.528877258301	1.74837112426758	-6.11004114151001	0.00159255252219737	-0.0026282137259841	0.00256657530553639	0.00451462110504508
1248	109.230178833008	1.4236968755722	-5.98017120361328	0.00743668992072344	0.00289124972186983	0.00451462110504508	-0.00717365415766835
1249	106.632781982422	2.3977198600769	-6.17497587203979	-0.00717365415766835	-0.00522560812532902	0.00841071270406246	0.00126787810586393
1250	109.230178833008	2.3977198600769	-6.17497587203979	0.00776136433705688	-0.0146411629393697	0.0282158460468054	-0.00490093370899558
1251	109.879524230957	1.74837112426758	-5.72043180465698	0.0100340843200684	-0.0149658378213644	0.0373067259788513	0.000618529506027699
1252	109.879524230957	3.37174272537231	-6.23991060256958	0.012956153601408	-0.0104203969240189	0.020423661917448	0.00126787810586393
1253	108.580833435059	4.02109146118164	-6.30484533309937	-0.00100484199356288	-0.00457625929266214	0.00776136433705688	-0.00360223650932312
1254	108.580833435059	2.3977198600769	-6.04510593414307	0.0113327819854021	-0.0159398596733809	0.00613799272105098	-0.00522560812532902
1255	107.931480407715	3.37174272537231	-6.04510593414307	0.00516396993771195	-0.0123684434220195	-0.00360223650932312	-0.00360223650932312
1256	107.931480407715	3.37174272537231	-6.17497587203979	-0.0143164889886975	0.00126787810586393	-0.0230826959013939	0.0022419011220336
1257	105.983436584473	3.04706835746765	-6.04510593414307	0.0145795252174139	0.00516396993771195	-0.0198359526693821	0.00548864435404539
1258	106.632781982422	3.04706835746765	-5.59056186676025	-0.0130177913233638	0.000618529506027699	-0.0227580219507217	0.00354059832170606
1259	107.931480407715	2.07304549217224	-5.6554970741272	0.00938473641872406	-0.00132951640989631	-0.0363943427801132	-0.00197886489331722
1260	108.580833435059	2.72239422798157	-6.04510593414307	0.00808603875339031	-0.00197886489331722	-0.0493813157081604	0.00354059832170606
1261	107.931480407715	3.37174272537231	-5.78536653518677	-3.08191010844894e-05	-0.00165419070981443	-0.0347709693014622	-0.00165419070981443
1262	110.528877258301	2.3977198600769	-5.59056186676025	0.00159255252219737	0.00386527273803949	0.00776136433705688	0.00289124972186983
1263	111.17822265625	2.07304549217224	-6.04510593414307	0.000293855206109583	0.00159255252219737	-0.00977104809135199	-0.00555028254166245
1264	107.931480407715	4.02109146118164	-6.11004114151001	-0.00749832857400179	0.0022419011220336	0.0116574559360743	-0.00717365415766835
1265	107.931480407715	3.37174272537231	-6.43471527099609	0.000293855206109583	0.00678734155371785	0.0438002124428749	0.0022419011220336
1266	108.580833435059	3.69641709327698	-6.69445466995239	0.000293855206109583	0.00613799272105098	0.0850338488817215	-0.00132951640989631
1267	107.931480407715	3.37174272537231	-6.49965000152588	0.00354059832170606	0.0175015944987535	0.0658780634403229	0.00548864435404539
1268	109.230178833008	3.04706835746765	-6.36978054046631	-0.00522560812532902	0.0188002903014421	0.101916916668415	-0.00132951640989631
1269	108.580833435059	2.3977198600769	-5.98017120361328	-0.00619963090866804	0.0171769186854362	0.0902286395430565	-0.00295288790948689
1270	107.931480407715	3.37174272537231	-5.78536653518677	0.00191722682211548	0.013930176384747	0.0132808275520802	-0.00230353930965066
1271	107.931480407715	3.69641709327698	-6.30484533309937	-0.00457625929266214	0.0188002903014421	-0.0136671401560307	0.00938473641872406
1272	109.879524230957	3.04706835746765	-6.23991060256958	0.00808603875339031	0.0210730116814375	-0.0393164120614529	0.00191722682211548
1273	109.879524230957	2.3977198600769	-5.6554970741272	-0.0110697457566857	0.020423661917448	-0.0626929625868797	-0.00100484199356288
1274	109.230178833008	1.4236968755722	-6.11004114151001	0.00873538758605719	0.00938473641872406	-0.0756799355149269	0.00289124972186983
1275	109.230178833008	2.07304549217224	-6.17497587203979	0.00581331877037883	0.000293855206109583	-0.0795760303735733	0.00289124972186983
1276	111.17822265625	2.07304549217224	-5.98017120361328	0.00418994715437293	0.0149041991680861	-0.0643163323402405	0.00321592413820326
1277	109.879524230957	2.07304549217224	-5.98017120361328	0.0308132413774729	0.00516396993771195	-0.0409397818148136	-0.00587495695799589
1278	109.879524230957	2.07304549217224	-6.04510593414307	0.0136055024340749	-0.00782300252467394	-0.0117190945893526	-0.00490093370899558
1279	109.879524230957	2.72239422798157	-6.30484533309937	0.0022419011220336	-0.0156151866540313	0.0136055024340749	-0.00684897974133492
1280	109.230178833008	2.3977198600769	-6.04510593414307	0.013930176384747	-0.0253554154187441	0.0149041991680861	-0.00457625929266214
1281	107.931480407715	3.37174272537231	-6.30484533309937	0.00548864435404539	-0.0152905117720366	0.0233457311987877	-3.08191010844894e-05
1282	107.282135009766	2.72239422798157	-5.9152364730835	0.00256657530553639	-0.0208099745213985	0.0262678004801273	0.00321592413820326
1283	109.230178833008	2.72239422798157	-6.04510593414307	-0.0172385573387146	-0.0139918150380254	0.0298392176628113	-0.00327756232582033
1284	105.983436584473	4.34576559066772	-6.43471527099609	-0.0123684434220195	-0.0169138833880424	0.0655533894896507	-0.00619963090866804
1285	106.632781982422	3.37174272537231	-6.36978054046631	0.00126787810586393	-0.0230826959013939	0.0821117833256721	-0.00555028254166245
1286	107.282135009766	4.34576559066772	-6.36978054046631	-0.00327756232582033	-0.0133424662053585	0.0798390582203865	-0.00197886489331722
1287	107.282135009766	3.69641709327698	-6.23991060256958	0.0168522447347641	-0.00717365415766835	0.0392547734081745	0.000618529506027699
1288	111.17822265625	2.72239422798157	-5.52562713623047	0.00906006153672934	-0.00327756232582033	-0.00230353930965066	-0.00684897974133492
1289	109.879524230957	2.72239422798157	-5.33082246780396	-3.08191010844894e-05	-0.00327756232582033	-0.0445111989974976	0.00613799272105098
1290	107.282135009766	3.04706835746765	-6.56458520889282	0.000293855206109583	0.00289124972186983	-0.0402904339134693	0.00418994715437293
1291	109.230178833008	3.69641709327698	-6.49965000152588	0.00418994715437293	0.0149041991680861	-0.028926832601428	0.00191722682211548
1292	109.879524230957	3.69641709327698	-6.56458520889282	-0.00100484199356288	0.00906006153672934	-0.0120437685400248	0.000293855206109583
1293	109.879524230957	2.3977198600769	-6.17497587203979	-0.0169138833880424	0.0126314787194133	-0.0133424662053585	0.00516396993771195
1294	110.528877258301	2.3977198600769	-5.98017120361328	0.00451462110504508	0.00646266713738441	0.0149041991680861	-0.00197886489331722
1295	109.879524230957	3.04706835746765	-5.85030126571655	0.00743668992072344	0.00483929552137852	0.0230210572481155	-0.00295288790948689
1296	109.879524230957	2.3977198600769	-6.11004114151001	-0.00295288790948689	0.00906006153672934	0.0282158460468054	-0.00100484199356288
1297	109.879524230957	2.3977198600769	-6.11004114151001	0.0132808275520802	0.00808603875339031	0.0181509424000978	-0.00457625929266214
1298	107.931480407715	2.07304549217224	-5.46069240570068	0.00873538758605719	0.00386527273803949	-0.00100484199356288	0.000618529506027699
1299	109.230178833008	2.07304549217224	-5.46069240570068	-0.0026282137259841	-0.00360223650932312	-0.0308748781681061	-0.00555028254166245
1300	107.931480407715	2.3977198600769	-5.3957576751709	-0.0149658378213644	-0.0117190945893526	-0.0412644557654858	0.00581331877037883
1301	111.17822265625	2.07304549217224	-6.11004114151001	0.000618529506027699	-0.00814767740666866	-0.0250307414680719	0.00354059832170606
1302	108.580833435059	3.04706835746765	-6.23991060256958	0.00776136433705688	-0.00717365415766835	-0.00555028254166245	-0.00132951640989631
1303	110.528877258301	2.07304549217224	-6.11004114151001	0.000943203864153475	-0.0185372550040483	-0.028926832601428	-0.000680167751852423
1304	109.230178833008	3.69641709327698	-6.49965000152588	-0.0253554154187441	-0.00165419070981443	-0.0412644557654858	-0.00197886489331722
1305	109.230178833008	3.37174272537231	-6.17497587203979	0.00126787810586393	0.00516396993771195	-0.039641086012125	0.00289124972186983
1306	107.282135009766	4.02109146118164	-6.17497587203979	-0.0139918150380254	-0.0026282137259841	-0.0318489037454128	0.00289124972186983
1307	106.632781982422	2.72239422798157	-6.11004114151001	-0.00197886489331722	0.00483929552137852	-0.0126931173726916	-0.000680167751852423
1308	107.282135009766	3.04706835746765	-6.17497587203979	0.00711201597005129	-0.00425158534198999	-0.0198359526693821	-0.00327756232582033
1309	105.983436584473	2.07304549217224	-6.04510593414307	-0.0130177913233638	0.00191722682211548	-0.0201606266200542	0.00321592413820326
1310	105.983436584473	4.02109146118164	-6.75938940048218	0.0155535480007529	0.00516396993771195	-0.0175632312893867	0.00354059832170606
1311	108.580833435059	2.3977198600769	-6.17497587203979	0.00256657530553639	0.00256657530553639	-0.00912170019000769	0.00386527273803949
1312	109.230178833008	3.37174272537231	-6.30484533309937	0.00743668992072344	0.0126314787194133	-3.08191010844894e-05	-0.000355493422830477
1313	109.879524230957	3.04706835746765	-5.85030126571655	-0.0026282137259841	0.0103587592020631	0.0200989879667759	-0.000680167751852423
1314	110.528877258301	2.72239422798157	-5.46069240570068	-0.00912170019000769	0.00970941036939621	0.00970941036939621	-0.00197886489331722
1315	109.879524230957	2.72239422798157	-6.36978054046631	0.00321592413820326	0.00776136433705688	0.0567871853709221	0.00386527273803949
1316	111.17822265625	2.3977198600769	-6.30484533309937	0.0100340843200684	0.0123068047687411	0.138929784297943	-0.00100484199356288
1317	110.528877258301	2.3977198600769	-6.30484533309937	-0.00977104809135199	0.00841071270406246	0.140228480100632	0.0022419011220336
1318	107.931480407715	3.37174272537231	-6.43471527099609	0.000293855206109583	0.00516396993771195	0.0675014406442642	0.00970941036939621
1319	107.931480407715	2.72239422798157	-5.98017120361328	0.000618529506027699	0.00841071270406246	0.0152288740500808	-0.00782300252467394
1320	107.931480407715	3.69641709327698	-5.98017120361328	-0.00327756232582033	0.0123068047687411	-0.0159398596733809	0.00451462110504508
1321	109.879524230957	2.72239422798157	-5.6554970741272	0.0168522447347641	0.0103587592020631	-0.0406151078641415	0.00418994715437293
1322	107.931480407715	3.37174272537231	-6.36978054046631	0.00354059832170606	0.0168522447347641	-0.0561994761228561	0.00873538758605719
1323	111.17822265625	2.07304549217224	-6.04510593414307	0.00646266713738441	0.00548864435404539	-0.0688617751002312	-0.00100484199356288
1324	110.528877258301	2.07304549217224	-6.11004114151001	0.00418994715437293	0.000293855206109583	-0.0620436146855354	-0.00555028254166245
1325	110.528877258301	1.74837112426758	-6.11004114151001	0.00970941036939621	-0.00684897974133492	-0.0399657599627972	-3.08191010844894e-05
1326	109.879524230957	1.4236968755722	-6.04510593414307	0.0188002903014421	-0.00782300252467394	0.0252937767654657	-0.000355493422830477
1327	109.230178833008	1.74837112426758	-5.9152364730835	-0.00392691092565656	-0.00879702530801296	0.0717222020030022	0.00418994715437293
1328	109.879524230957	2.3977198600769	-6.11004114151001	0.0178262684494257	-0.00652430532500148	0.0623066499829292	-0.0100957229733467
1329	107.931480407715	3.04706835746765	-6.04510593414307	-0.00230353930965066	-0.00457625929266214	0.0457482598721981	-0.00132951640989631
1330	107.282135009766	3.69641709327698	-5.72043180465698	-0.00360223650932312	-0.000355493422830477	0.00970941036939621	-0.00425158534198999
1331	108.580833435059	3.04706835746765	-5.98017120361328	-0.00295288790948689	0.00386527273803949	-0.00847235135734081	0.00354059832170606
1332	106.632781982422	3.69641709327698	-6.04510593414307	-0.0107450718060136	0.00678734155371785	-0.0221086721867323	-0.00230353930965066
1333	105.334083557129	4.02109146118164	-5.9152364730835	-0.0120437685400248	0.00126787810586393	-0.0415891297161579	-0.00360223650932312
1334	107.931480407715	2.3977198600769	-6.17497587203979	-0.00360223650932312	-0.00652430532500148	-0.0386670641601086	0.00191722682211548
1335	107.931480407715	3.04706835746765	-6.23991060256958	0.00711201597005129	-0.00392691092565656	-0.0133424662053585	0.00191722682211548
1336	109.879524230957	2.07304549217224	-6.11004114151001	0.00289124972186983	-0.00392691092565656	-0.0159398596733809	-0.00327756232582033
1337	109.230178833008	3.04706835746765	-6.04510593414307	0.000943203864153475	0.00256657530553639	-0.0143164889886975	-0.000680167751852423
1338	109.230178833008	3.37174272537231	-6.11004114151001	0.00451462110504508	-0.00684897974133492	-0.0146411629393697	0.000293855206109583
1339	108.580833435059	3.37174272537231	-6.04510593414307	-0.00295288790948689	-0.00749832857400179	-0.00847235135734081	0.00321592413820326
1340	107.282135009766	3.37174272537231	-6.36978054046631	0.00126787810586393	-0.00684897974133492	-0.00814767740666866	-0.00165419070981443
1341	110.528877258301	2.72239422798157	-6.30484533309937	0.00451462110504508	0.00191722682211548	-0.00977104809135199	0.00451462110504508
1342	106.632781982422	3.37174272537231	-6.56458520889282	0.0136055024340749	0.0100340843200684	-0.0334722734987736	0.00126787810586393
1343	109.879524230957	2.3977198600769	-6.30484533309937	-0.00230353930965066	0.00256657530553639	-0.0594462193548679	0.000618529506027699
1344	108.580833435059	2.72239422798157	-6.04510593414307	0.0152288740500808	0.000618529506027699	-0.0870435386896133	0.00418994715437293
1345	111.17822265625	3.04706835746765	-6.04510593414307	-0.0100957229733467	-0.00295288790948689	-0.0928876772522926	0.00191722682211548
1346	109.879524230957	2.72239422798157	-6.30484533309937	0.00418994715437293	0.00354059832170606	-0.0714591667056084	-0.00230353930965066
1347	110.528877258301	2.3977198600769	-6.04510593414307	0.00126787810586393	-3.08191010844894e-05	-0.0435371771454811	0.00159255252219737
1348	109.230178833008	2.3977198600769	-6.04510593414307	0.0207483377307653	0.00678734155371785	-0.0243813935667276	-0.00327756232582033
1349	108.580833435059	2.3977198600769	-6.17497587203979	0.00938473641872406	-3.08191010844894e-05	-0.0162645354866982	-0.00295288790948689
1350	109.230178833008	2.3977198600769	-6.23991060256958	-0.00295288790948689	-0.000355493422830477	-0.0104203969240189	-0.00360223650932312
1351	110.528877258301	0.774348258972168	-5.6554970741272	0.000293855206109583	-0.00652430532500148	-0.00944637414067984	0.00451462110504508
1352	109.879524230957	2.07304549217224	-5.59056186676025	0.00483929552137852	0.00321592413820326	0.00743668992072344	-0.00100484199356288
1353	107.931480407715	3.04706835746765	-6.43471527099609	0.0123068047687411	0.00126787810586393	0.013930176384747	0.000293855206109583
1354	109.230178833008	3.37174272537231	-6.30484533309937	-0.0113944197073579	-0.00360223650932312	-0.00132951640989631	0.0022419011220336
1355	109.230178833008	2.72239422798157	-5.98017120361328	-0.00165419070981443	0.00516396993771195	0.00808603875339031	-0.00360223650932312
1356	108.580833435059	3.04706835746765	-6.04510593414307	0.00483929552137852	-0.00360223650932312	0.0233457311987877	0.0022419011220336
1357	107.282135009766	3.69641709327698	-6.23991060256958	-0.00327756232582033	0.00841071270406246	0.0834104791283607	-0.00327756232582033
1358	107.282135009766	2.72239422798157	-5.9152364730835	0.0132808275520802	0.00873538758605719	0.0580858811736107	0.00289124972186983
1359	105.334083557129	3.37174272537231	-6.36978054046631	-0.0188619289547205	0.00581331877037883	0.0415274947881699	-0.00490093370899558
1360	105.983436584473	3.37174272537231	-6.30484533309937	-0.00392691092565656	0.000293855206109583	0.0327612869441509	-0.00165419070981443
1361	108.580833435059	2.72239422798157	-5.98017120361328	0.00581331877037883	0.00678734155371785	0.0421768426895142	-0.00165419070981443
1362	108.580833435059	3.37174272537231	-6.23991060256958	0.00678734155371785	0.00678734155371785	0.00613799272105098	0.00548864435404539
1363	109.230178833008	2.3977198600769	-6.04510593414307	-0.00522560812532902	-0.00360223650932312	-0.0224333461374044	-0.00197886489331722
1364	109.879524230957	2.3977198600769	-5.33082246780396	-0.00814767740666866	0.0100340843200684	-0.0311995539814234	0.00159255252219737
1365	110.528877258301	2.07304549217224	-5.85030126571655	0.00776136433705688	0.00581331877037883	-0.0581475235521793	0.00970941036939621
1366	109.879524230957	2.72239422798157	-6.43471527099609	0.000943203864153475	0.00678734155371785	-0.0545761026442051	0.00418994715437293
1367	110.528877258301	2.3977198600769	-6.36978054046631	0.0142548503354192	0.00938473641872406	-0.0477579422295094	-0.000355493422830477
1368	110.528877258301	2.07304549217224	-6.30484533309937	-0.00295288790948689	-0.00360223650932312	-0.0464592464268208	-0.00717365415766835
1369	109.230178833008	3.37174272537231	-6.23991060256958	-0.00749832857400179	0.00191722682211548	-0.0471085943281651	-0.00100484199356288
1370	109.879524230957	2.72239422798157	-6.11004114151001	-0.00132951640989631	-0.000680167751852423	-0.0136671401560307	-0.0117190945893526
1371	109.230178833008	1.74837112426758	-6.04510593414307	-0.00197886489331722	-0.00132951640989631	-0.00295288790948689	0.00483929552137852
1372	110.528877258301	2.3977198600769	-6.17497587203979	-0.00230353930965066	-0.00165419070981443	0.00938473641872406	0.00548864435404539
1373	107.931480407715	3.04706835746765	-6.30484533309937	0.0158782228827477	-0.00619963090866804	0.0389300994575024	0.00743668992072344
1374	109.879524230957	2.3977198600769	-6.36978054046631	-0.0221086721867323	-0.00457625929266214	0.0376313999295235	0.00451462110504508
1375	108.580833435059	2.72239422798157	-6.11004114151001	-0.00490093370899558	-0.00749832857400179	0.0308132413774729	0.00191722682211548
1376	109.230178833008	1.74837112426758	-5.9152364730835	0.0162028968334198	-0.0113944197073579	0.025618452578783	0.00159255252219737
1377	108.580833435059	2.3977198600769	-6.17497587203979	0.000618529506027699	-0.00100484199356288	0.0226963832974434	-0.00360223650932312
1378	111.17822265625	1.09902250766754	-6.04510593414307	0.0162028968334198	-0.00360223650932312	-0.00619963090866804	0.00581331877037883
1379	109.879524230957	2.72239422798157	-6.43471527099609	0.00418994715437293	-0.00327756232582033	-0.017887907102704	-0.00457625929266214
1380	109.879524230957	2.72239422798157	-6.23991060256958	0.0136055024340749	-3.08191010844894e-05	-0.0211346503347158	-0.00230353930965066
1381	110.528877258301	2.3977198600769	-6.23991060256958	0.0145795252174139	0.00581331877037883	-0.0175632312893867	0.00581331877037883
1382	107.931480407715	3.04706835746765	-6.04510593414307	-0.00522560812532902	0.0022419011220336	-0.00555028254166245	0.00451462110504508
1383	107.282135009766	1.74837112426758	-5.9152364730835	0.00483929552137852	0.00678734155371785	-0.00555028254166245	0.000618529506027699
1384	107.282135009766	2.07304549217224	-6.11004114151001	0.00516396993771195	0.00451462110504508	-0.00295288790948689	-0.0026282137259841
1385	108.580833435059	2.3977198600769	-5.85030126571655	-0.00132951640989631	0.00776136433705688	-0.00360223650932312	0.00256657530553639
1386	106.632781982422	3.37174272537231	-6.30484533309937	0.00548864435404539	0.0132808275520802	0.00808603875339031	0.00354059832170606
1387	109.230178833008	3.04706835746765	-6.17497587203979	0.0116574559360743	0.0178262684494257	0.000943203864153475	0.00321592413820326
1388	108.580833435059	2.72239422798157	-5.9152364730835	-0.00197886489331722	0.000618529506027699	0.00776136433705688	-0.00392691092565656
1389	109.879524230957	2.07304549217224	-5.78536653518677	0.00126787810586393	0.00808603875339031	0.0113327819854021	-0.00555028254166245
1390	110.528877258301	2.07304549217224	-5.98017120361328	0.000293855206109583	0.00613799272105098	0.0123068047687411	-0.00684897974133492
1391	108.580833435059	3.04706835746765	-6.49965000152588	0.00321592413820326	0.00289124972186983	0.0239950809627771	0.00516396993771195
1392	108.580833435059	2.72239422798157	-6.36978054046631	-0.00619963090866804	0.0022419011220336	0.0275664981454611	-0.00977104809135199
1393	110.528877258301	2.3977198600769	-5.72043180465698	-0.00847235135734081	0.00354059832170606	0.0308132413774729	-0.00132951640989631
1394	110.528877258301	1.74837112426758	-6.17497587203979	-0.00912170019000769	-0.00425158534198999	0.0210730116814375	0.00776136433705688
1395	111.17822265625	2.3977198600769	-5.85030126571655	0.011982130818069	-0.00327756232582033	0.0470469556748867	-0.00327756232582033
1396	109.879524230957	1.74837112426758	-6.11004114151001	0.00776136433705688	-0.00717365415766835	0.0269171483814716	0.00483929552137852
1397	107.931480407715	3.69641709327698	-6.43471527099609	-0.00652430532500148	0.00386527273803949	0.0217223595827818	-0.000355493422830477
1398	109.879524230957	3.04706835746765	-6.36978054046631	-0.0026282137259841	-0.00587495695799589	-0.00132951640989631	-0.00295288790948689
1399	108.580833435059	3.69641709327698	-6.36978054046631	-0.0104203969240189	-0.00392691092565656	-0.0191866029053926	0.00548864435404539
1400	109.879524230957	1.4236968755722	-5.52562713623047	-0.00847235135734081	-0.0026282137259841	-0.0120437685400248	-0.00912170019000769
1401	107.931480407715	1.74837112426758	-5.33082246780396	0.0126314787194133	-0.0139918150380254	0.0541897900402546	0.000618529506027699
1402	109.879524230957	1.09902250766754	-5.3957576751709	-0.00944637414067984	-0.00197886489331722	0.129189550876617	0.00126787810586393
1403	107.931480407715	2.72239422798157	-6.43471527099609	0.01100810803473	-0.00879702530801296	0.0759429708123207	-0.00392691092565656
1404	107.931480407715	3.04706835746765	-6.11004114151001	0.000293855206109583	-0.00392691092565656	0.0412028171122074	-3.08191010844894e-05
1405	109.230178833008	1.09902250766754	-6.11004114151001	0.0103587592020631	-0.00165419070981443	0.0246444288641214	0.000618529506027699
1406	108.580833435059	2.07304549217224	-6.11004114151001	-0.00230353930965066	-0.00230353930965066	0.00191722682211548	0.00354059832170606
1407	109.230178833008	3.04706835746765	-5.59056186676025	0.00418994715437293	0.00321592413820326	-0.0587968714535236	0.0022419011220336
1408	107.282135009766	3.37174272537231	-6.04510593414307	0.00808603875339031	0.00516396993771195	-0.0821734219789505	0.00321592413820326
1409	107.282135009766	3.37174272537231	-6.36978054046631	-0.0152905117720366	0.00613799272105098	-0.109121389687061	0.00418994715437293
1410	107.282135009766	2.3977198600769	-6.17497587203979	-0.00879702530801296	0.000293855206109583	-0.0922383219003677	0.00126787810586393
1411	105.983436584473	3.04706835746765	-6.04510593414307	-0.00360223650932312	0.0116574559360743	-0.0857448354363441	0.00711201597005129
1412	108.580833435059	2.72239422798157	-6.04510593414307	-0.00555028254166245	0.0158782228827477	-0.0750305876135826	0.00548864435404539
1413	107.931480407715	3.04706835746765	-6.17497587203979	-0.0136671401560307	0.00613799272105098	-0.0526280589401722	0.000618529506027699
1414	108.580833435059	3.37174272537231	-6.11004114151001	0.0223717093467712	0.00386527273803949	-0.0250307414680719	-0.000355493422830477
1415	107.931480407715	3.69641709327698	-6.36978054046631	0.00808603875339031	-0.00295288790948689	-0.00619963090866804	-0.00457625929266214
1416	109.230178833008	3.69641709327698	-6.43471527099609	0.012956153601408	-0.00132951640989631	0.01847561635077	0.00743668992072344
1417	108.580833435059	3.37174272537231	-6.75938940048218	-0.0026282137259841	0.013930176384747	0.060358602553606	-3.08191010844894e-05
1418	110.528877258301	2.72239422798157	-6.69445466995239	0.00289124972186983	0.000618529506027699	0.066202737390995	-0.00360223650932312
1419	109.879524230957	4.02109146118164	-6.56458520889282	-0.00197886489331722	0.0100340843200684	0.0850338488817215	-0.00392691092565656
1420	110.528877258301	2.3977198600769	-6.04510593414307	0.01847561635077	0.0136055024340749	0.0697741582989693	0.000618529506027699
1421	108.580833435059	3.69641709327698	-5.98017120361328	0.0100340843200684	0.0113327819854021	0.01847561635077	0.00191722682211548
1422	109.879524230957	2.72239422798157	-6.17497587203979	-0.00717365415766835	0.0194496400654316	-0.00457625929266214	0.000943203864153475
1423	107.931480407715	3.37174272537231	-6.49965000152588	-0.0110697457566857	0.00256657530553639	-0.0409397818148136	-0.00327756232582033
1424	107.282135009766	3.37174272537231	-6.23991060256958	0.012956153601408	0.00451462110504508	-0.0510046854615211	0.00516396993771195
1425	109.230178833008	2.3977198600769	-6.04510593414307	0.0178262684494257	-0.00522560812532902	-0.0445111989974976	-0.000355493422830477
1426	108.580833435059	1.74837112426758	-5.9152364730835	0.0103587592020631	-0.00392691092565656	-0.0143164889886975	0.00354059832170606
1427	109.230178833008	2.72239422798157	-5.98017120361328	-0.00652430532500148	-0.0253554154187441	-0.00619963090866804	0.00321592413820326
1428	107.931480407715	2.72239422798157	-6.30484533309937	0.00256657530553639	-0.028926832601428	0.00646266713738441	0.00386527273803949
1429	109.879524230957	1.74837112426758	-6.49965000152588	-0.0136671401560307	-0.0247060675173998	0.011982130818069	0.00126787810586393
1430	109.230178833008	2.07304549217224	-6.11004114151001	0.00483929552137852	-0.0156151866540313	0.0330859608948231	-0.00457625929266214
1431	107.282135009766	3.37174272537231	-6.17497587203979	-0.00230353930965066	0.0155535480007529	0.0480209775269032	0.00938473641872406
1432	109.879524230957	2.72239422798157	-5.98017120361328	0.00483929552137852	0.00321592413820326	0.0100340843200684	-0.00100484199356288
1433	108.580833435059	2.72239422798157	-5.59056186676025	0.000293855206109583	0.0100340843200684	-0.0104203969240189	0.00321592413820326
1434	107.282135009766	3.69641709327698	-6.11004114151001	0.0282158460468054	0.00938473641872406	-0.0464592464268208	-0.00360223650932312
1435	105.983436584473	4.34576559066772	-6.43471527099609	0.00256657530553639	0.011982130818069	-0.0610695891082287	0.00418994715437293
1436	106.632781982422	4.02109146118164	-6.30484533309937	0.0142548503354192	0.0142548503354192	-0.0698357969522476	0.00289124972186983
1437	105.983436584473	3.04706835746765	-6.23991060256958	0.00191722682211548	0.0194496400654316	-0.0704851448535919	-0.00295288790948689
1438	107.931480407715	2.72239422798157	-5.52562713623047	-0.00230353930965066	0.0136055024340749	-0.0672384053468704	-0.0107450718060136
1439	107.282135009766	3.04706835746765	-5.72043180465698	0.00451462110504508	0.00678734155371785	-0.0613942667841911	0.00256657530553639
1440	109.230178833008	2.72239422798157	-5.72043180465698	-0.00977104809135199	0.000293855206109583	-0.0305502042174339	-0.00165419070981443
1441	107.931480407715	4.34576559066772	-6.36978054046631	0.00873538758605719	-0.00879702530801296	-0.021459324285388	-3.08191010844894e-05
1442	109.230178833008	3.04706835746765	-5.59056186676025	0.00386527273803949	0.00548864435404539	0.0145795252174139	0.00548864435404539
1443	108.580833435059	4.02109146118164	-5.9152364730835	0.00386527273803949	-0.00230353930965066	0.00938473641872406	-0.0152905117720366
1444	107.282135009766	3.69641709327698	-5.78536653518677	-0.00425158534198999	-0.00587495695799589	0.0434755384922028	0.00191722682211548
1445	108.580833435059	3.69641709327698	-5.85030126571655	-0.00132951640989631	-0.00230353930965066	0.0837351530790329	-0.00132951640989631
1446	107.931480407715	4.02109146118164	-6.11004114151001	-0.0026282137259841	0.00159255252219737	0.0808130875229836	0.00548864435404539
1447	109.230178833008	4.34576559066772	-6.56458520889282	0.0213976856321096	0.00646266713738441	0.0775663405656815	0.000293855206109583
1448	107.931480407715	4.34576559066772	-6.11004114151001	0.0113327819854021	0.00711201597005129	0.0778910145163536	-0.00749832857400179
1449	109.230178833008	3.04706835746765	-6.30484533309937	0.00613799272105098	0.00776136433705688	0.0697741582989693	-0.00555028254166245
1450	107.282135009766	3.69641709327698	-6.17497587203979	0.00126787810586393	0.0230210572481155	0.0447742342948914	0.00159255252219737
1451	107.931480407715	4.02109146118164	-6.17497587203979	0.0171769186854362	0.0168522447347641	-0.0941863730549812	0.00289124972186983
1452	107.282135009766	4.02109146118164	-5.85030126571655	0.000293855206109583	0.0288651939481497	-0.105225294828415	-0.00360223650932312
1453	109.879524230957	3.04706835746765	-5.78536653518677	-0.00457625929266214	0.0152288740500808	-0.111069433391094	-3.08191010844894e-05
1454	109.879524230957	3.04706835746765	-6.17497587203979	-0.00619963090866804	0.0149041991680861	-0.0626929625868797	-0.00879702530801296
1455	109.879524230957	3.04706835746765	-6.30484533309937	-0.0172385573387146	-0.00100484199356288	-0.0302255302667618	-0.00165419070981443
1456	109.879524230957	1.74837112426758	-6.17497587203979	0.00451462110504508	-0.0100957229733467	-0.0182125810533762	0.00126787810586393
1457	108.580833435059	2.07304549217224	-6.11004114151001	0.00159255252219737	-0.0123684434220195	-0.0182125810533762	0.00191722682211548
1458	108.580833435059	2.72239422798157	-5.72043180465698	-0.00360223650932312	-0.0100957229733467	-0.0100957229733467	-0.000680167751852423
1459	109.879524230957	3.04706835746765	-5.78536653518677	-0.0026282137259841	-0.0130177913233638	-0.00490093370899558	0.00321592413820326
1460	110.528877258301	3.04706835746765	-5.9152364730835	0.00678734155371785	-0.00619963090866804	0.00354059832170606	-0.00360223650932312
1461	106.632781982422	4.99511432647705	-6.43471527099609	0.00289124972186983	-0.00652430532500148	0.00743668992072344	-0.00100484199356288
1462	108.580833435059	3.04706835746765	-5.98017120361328	0.0106834331527352	0.00483929552137852	-0.00132951640989631	0.00711201597005129
1463	109.230178833008	3.69641709327698	-6.04510593414307	-0.00165419070981443	-0.00619963090866804	0.00678734155371785	-0.00684897974133492
1464	105.983436584473	4.67044019699097	-6.43471527099609	-0.00717365415766835	-0.0104203969240189	-0.0185372550040483	0.00776136433705688
1465	105.334083557129	4.34576559066772	-6.04510593414307	-0.0149658378213644	-3.08191010844894e-05	-0.0328229255974293	-0.000680167751852423
1466	104.68473815918	4.67044019699097	-6.11004114151001	-0.00749832857400179	-0.00749832857400179	-0.0247060675173998	0.00613799272105098
1467	105.983436584473	4.99511432647705	-6.36978054046631	0.00613799272105098	-0.00814767740666866	-0.00977104809135199	0.000293855206109583
1468	107.931480407715	3.69641709327698	-6.36978054046631	-0.00912170019000769	-0.0149658378213644	0.000293855206109583	-0.00197886489331722
1469	110.528877258301	3.37174272537231	-6.11004114151001	-0.000355493422830477	-0.00425158534198999	0.0136055024340749	0.00483929552137852
1470	107.931480407715	4.99511432647705	-6.23991060256958	0.00548864435404539	0.00289124972186983	0.0194496400654316	-0.00360223650932312
1471	110.528877258301	4.34576559066772	-6.11004114151001	0.000293855206109583	-0.00165419070981443	0.0236704051494598	0.000618529506027699
1472	107.931480407715	4.99511432647705	-6.04510593414307	-0.0026282137259841	0.000618529506027699	0.0210730116814375	-0.00684897974133492
1473	109.230178833008	3.69641709327698	-6.30484533309937	-0.00749832857400179	0.00711201597005129	0.0314625911414623	-0.00555028254166245
1474	109.879524230957	3.37174272537231	-5.85030126571655	-0.00912170019000769	-0.00132951640989631	0.00516396993771195	-0.00587495695799589
1475	108.580833435059	3.37174272537231	-5.72043180465698	-0.00295288790948689	0.00126787810586393	-0.00230353930965066	-0.00457625929266214
1476	109.879524230957	3.69641709327698	-6.23991060256958	-0.00132951640989631	0.000943203864153475	-0.000680167751852423	-0.00587495695799589
1477	109.230178833008	3.37174272537231	-5.9152364730835	0.0158782228827477	0.00906006153672934	0.00159255252219737	0.00451462110504508
1478	108.580833435059	4.67044019699097	-6.11004114151001	0.000618529506027699	0.000293855206109583	0.00354059832170606	-0.000355493422830477
1479	110.528877258301	3.69641709327698	-5.9152364730835	0.00808603875339031	-0.00327756232582033	0.000618529506027699	0.00289124972186983
1480	109.879524230957	2.72239422798157	-6.17497587203979	0.013930176384747	-0.0130177913233638	-0.00327756232582033	-0.00814767740666866
1481	107.931480407715	4.02109146118164	-5.85030126571655	0.01100810803473	-0.000355493422830477	-0.00490093370899558	-0.00684897974133492
1482	108.580833435059	3.04706835746765	-5.52562713623047	0.00256657530553639	-0.00749832857400179	0.00970941036939621	0.00256657530553639
1483	109.879524230957	2.72239422798157	-6.04510593414307	0.00613799272105098	-0.00749832857400179	0.0136055024340749	-0.00587495695799589
1484	107.282135009766	3.37174272537231	-5.98017120361328	-0.00749832857400179	-0.00619963090866804	0.0200989879667759	0.00516396993771195
1485	106.632781982422	4.34576559066772	-6.04510593414307	0.0188002903014421	-0.00425158534198999	0.00581331877037883	-0.00360223650932312
1486	107.282135009766	4.34576559066772	-6.36978054046631	-0.00717365415766835	0.000943203864153475	0.00613799272105098	0.00516396993771195
1487	108.580833435059	4.02109146118164	-6.49965000152588	0.0022419011220336	-0.0026282137259841	0.0162028968334198	-0.00847235135734081
1488	108.580833435059	3.37174272537231	-6.36978054046631	-0.0100957229733467	0.00516396993771195	0.0126314787194133	0.00289124972186983
1489	108.580833435059	3.04706835746765	-6.23991060256958	-0.0159398596733809	0.00613799272105098	0.0100340843200684	0.00191722682211548
1490	105.983436584473	4.34576559066772	-6.17497587203979	-0.00652430532500148	0.00776136433705688	0.00743668992072344	0.00743668992072344
1491	107.931480407715	3.69641709327698	-5.72043180465698	-0.0136671401560307	0.00808603875339031	0.00906006153672934	0.00776136433705688
1492	105.334083557129	4.99511432647705	-6.36978054046631	-0.00522560812532902	0.0123068047687411	0.0132808275520802	0.00386527273803949
1493	107.282135009766	4.02109146118164	-6.23991060256958	-0.0113944197073579	-0.000355493422830477	0.0675014406442642	0.000943203864153475
1494	108.580833435059	3.37174272537231	-6.23991060256958	-0.00360223650932312	-0.00457625929266214	0.146072626113892	-0.000680167751852423
1495	109.230178833008	2.72239422798157	-5.98017120361328	-0.00457625929266214	0.00873538758605719	0.121722050011158	-0.00132951640989631
1496	108.580833435059	3.04706835746765	-6.11004114151001	0.00191722682211548	0.00646266713738441	0.0584105588495731	-0.00100484199356288
1497	107.931480407715	3.69641709327698	-6.04510593414307	-0.00392691092565656	0.0103587592020631	-0.00944637414067984	0.000618529506027699
1498	107.282135009766	4.34576559066772	-6.23991060256958	0.00256657530553639	0.0113327819854021	-0.0626929625868797	0.00256657530553639
1499	107.282135009766	3.37174272537231	-6.43471527099609	-0.0026282137259841	0.00354059832170606	-0.0948357209563255	0.00191722682211548
1500	109.230178833008	3.69641709327698	-6.56458520889282	-0.000355493422830477	0.0022419011220336	-0.0922383219003677	-0.000680167751852423
1501	107.931480407715	3.37174272537231	-6.11004114151001	0.0103587592020631	0.00548864435404539	-0.0428878292441368	-0.00490093370899558
1502	108.580833435059	4.02109146118164	-6.43471527099609	-0.0130177913233638	0.0100340843200684	0.020423661917448	-0.00197886489331722
1503	109.230178833008	3.37174272537231	-6.36978054046631	0.0126314787194133	0.00970941036939621	0.0200989879667759	0.00159255252219737
1504	109.230178833008	3.37174272537231	-5.98017120361328	-0.00555028254166245	0.000293855206109583	0.0123068047687411	-0.00392691092565656
1505	107.282135009766	4.02109146118164	-6.56458520889282	0.00938473641872406	-0.00327756232582033	-0.0156151866540313	-0.00295288790948689
1506	107.282135009766	3.37174272537231	-6.30484533309937	0.0171769186854362	0.00289124972186983	-0.0276281367987394	-0.00619963090866804
1507	108.580833435059	3.04706835746765	-5.98017120361328	-0.00847235135734081	-0.00392691092565656	-0.0402904339134693	0.000618529506027699
1508	109.230178833008	1.4236968755722	-5.52562713623047	-0.00165419070981443	0.000293855206109583	-0.0464592464268208	-0.00619963090866804
1509	109.230178833008	1.09902250766754	-5.59056186676025	0.000293855206109583	-0.0104203969240189	-0.0438618510961533	-0.00165419070981443
1510	107.931480407715	3.04706835746765	-6.04510593414307	-0.00522560812532902	0.000293855206109583	-0.0620436146855354	0.00386527273803949
1511	109.879524230957	1.74837112426758	-5.78536653518677	0.00451462110504508	0.00191722682211548	-0.0458098985254765	0.00808603875339031
1512	109.879524230957	3.37174272537231	-6.43471527099609	-0.00295288790948689	0.00386527273803949	0.0022419011220336	0.00289124972186983
1513	107.282135009766	3.69641709327698	-6.30484533309937	-0.00230353930965066	0.000943203864153475	0.049319677054882	-0.00197886489331722
1514	107.282135009766	4.34576559066772	-6.23991060256958	0.00386527273803949	0.00451462110504508	0.0610079504549503	-0.000355493422830477
1515	107.282135009766	4.02109146118164	-5.59056186676025	-0.0104203969240189	0.00126787810586393	0.025618452578783	-0.00230353930965066
1516	105.983436584473	4.02109146118164	-5.72043180465698	-0.00522560812532902	0.0100340843200684	0.0233457311987877	-0.00295288790948689
1517	105.334083557129	3.37174272537231	-5.9152364730835	-0.00555028254166245	0.00841071270406246	-0.00684897974133492	0.00418994715437293
1518	107.282135009766	2.3977198600769	-5.98017120361328	-0.0201606266200542	0.00970941036939621	-0.00717365415766835	-0.00327756232582033
1519	105.983436584473	3.69641709327698	-6.36978054046631	0.01100810803473	0.00581331877037883	0.0272418223321438	0.00191722682211548
1520	107.282135009766	3.69641709327698	-6.43471527099609	-0.00327756232582033	0.00451462110504508	0.0847091749310493	0.00191722682211548
1521	109.230178833008	2.72239422798157	-5.98017120361328	0.0165275707840919	0.00938473641872406	0.0746442750096321	0.00354059832170606
1522	109.879524230957	3.69641709327698	-6.11004114151001	-0.00327756232582033	0.0197743140161037	0.0246444288641214	0.00451462110504508
1523	110.528877258301	3.04706835746765	-5.85030126571655	-0.00327756232582033	0.0158782228827477	-0.0123684434220195	0.000618529506027699
1524	108.580833435059	3.37174272537231	-6.23991060256958	-0.0026282137259841	0.00970941036939621	-0.0815240740776062	0.00483929552137852
1525	107.282135009766	3.69641709327698	-6.75938940048218	0.0353586822748184	0.01100810803473	-0.111069433391094	0.000293855206109583
1526	108.580833435059	3.37174272537231	-6.49965000152588	-0.0104203969240189	0.0149041991680861	-0.125030428171158	0.00516396993771195
1527	107.931480407715	3.69641709327698	-6.62951993942261	-0.00197886489331722	0.0178262684494257	-0.112368136644363	0.00289124972186983
1528	107.282135009766	3.37174272537231	-6.43471527099609	-0.00587495695799589	0.00321592413820326	-0.0760046094655991	0.00451462110504508
1529	109.230178833008	3.04706835746765	-6.30484533309937	-0.00165419070981443	-0.00425158534198999	-0.0324982516467571	-0.00457625929266214
1530	109.879524230957	2.3977198600769	-5.78536653518677	-0.00749832857400179	-0.0126931173726916	-0.0113944197073579	0.000618529506027699
1531	108.580833435059	3.37174272537231	-6.62951993942261	0.00386527273803949	-0.0126931173726916	-0.00295288790948689	0.000293855206109583
1532	109.879524230957	2.3977198600769	-6.43471527099609	0.0152288740500808	-0.0224333461374044	0.0126314787194133	-0.00230353930965066
1533	109.879524230957	1.4236968755722	-6.43471527099609	-0.000355493422830477	-0.0152905117720366	0.0561378374695778	0.00256657530553639
1534	110.528877258301	1.74837112426758	-6.04510593414307	-0.0130177913233638	-0.0172385573387146	0.0824364572763443	-0.00230353930965066
1535	109.879524230957	1.4236968755722	-5.9152364730835	-0.00295288790948689	-0.017887907102704	0.0450989119708538	-0.00100484199356288
1536	107.931480407715	2.07304549217224	-5.85030126571655	-0.00717365415766835	-0.00944637414067984	0.0155535480007529	-0.00490093370899558
1537	107.282135009766	3.37174272537231	-5.9152364730835	0.00354059832170606	-0.00327756232582033	-0.0120437685400248	0.00159255252219737
1538	107.931480407715	3.37174272537231	-6.30484533309937	0.011982130818069	-0.00165419070981443	-0.0195112787187099	0.0022419011220336
1539	108.580833435059	2.3977198600769	-6.17497587203979	0.000943203864153475	-0.0026282137259841	-0.0318489037454128	-0.00327756232582033
1540	109.230178833008	3.37174272537231	-6.56458520889282	0.0126314787194133	-0.00587495695799589	-0.0227580219507217	0.00321592413820326
1541	107.931480407715	2.72239422798157	-6.43471527099609	0.0022419011220336	-0.00717365415766835	-0.0152905117720366	0.00711201597005129
1542	106.632781982422	3.69641709327698	-6.17497587203979	0.00191722682211548	-0.00425158534198999	-0.00522560812532902	0.00289124972186983
1543	106.632781982422	3.04706835746765	-5.72043180465698	-3.08191010844894e-05	-0.0146411629393697	-0.00944637414067984	0.00516396993771195
1544	107.931480407715	2.72239422798157	-6.43471527099609	-0.0185372550040483	0.00483929552137852	-0.0123684434220195	0.000943203864153475
1545	106.632781982422	4.02109146118164	-6.43471527099609	-0.0026282137259841	-0.00782300252467394	-0.0159398596733809	-0.00100484199356288
1546	108.580833435059	3.37174272537231	-6.36978054046631	0.00126787810586393	0.00159255252219737	-0.0198359526693821	0.00386527273803949
1547	107.931480407715	3.69641709327698	-5.85030126571655	-0.00100484199356288	-0.0123684434220195	-0.0308748781681061	0.000943203864153475
1548	109.230178833008	2.72239422798157	-5.59056186676025	-0.0253554154187441	-0.00717365415766835	-0.0334722734987736	0.00418994715437293
1549	111.17822265625	2.72239422798157	-5.85030126571655	0.00711201597005129	-0.00165419070981443	-0.0347709693014622	0.000943203864153475
1550	108.580833435059	3.04706835746765	-6.23991060256958	0.00354059832170606	0.00126787810586393	-0.0315242260694504	-0.00230353930965066
1551	109.230178833008	3.37174272537231	-6.62951993942261	0.00354059832170606	0.00126787810586393	-0.023407369852066	0.00159255252219737
1552	110.528877258301	2.3977198600769	-6.43471527099609	-0.00587495695799589	0.0116574559360743	-0.0263294391334057	0.00354059832170606
1553	110.528877258301	2.72239422798157	-6.49965000152588	0.00483929552137852	0.00386527273803949	-0.0152905117720366	0.00289124972186983
1554	108.580833435059	3.04706835746765	-6.43471527099609	-0.00230353930965066	0.00938473641872406	-3.08191010844894e-05	-0.00197886489331722
1555	109.879524230957	2.3977198600769	-6.17497587203979	-0.00392691092565656	0.00873538758605719	0.0123068047687411	0.00678734155371785
1556	110.528877258301	3.04706835746765	-5.78536653518677	0.00418994715437293	0.01100810803473	0.0295145437121391	-0.00522560812532902
1557	109.230178833008	2.3977198600769	-5.9152364730835	-0.0026282137259841	0.00970941036939621	0.045423585921526	0.00386527273803949
1558	108.580833435059	2.07304549217224	-6.23991060256958	0.00938473641872406	0.00256657530553639	0.0405534692108631	-0.00165419070981443
1559	107.931480407715	3.04706835746765	-6.04510593414307	0.0106834331527352	-3.08191010844894e-05	0.0619819760322571	-0.00522560812532902
1560	108.580833435059	2.72239422798157	-6.30484533309937	0.0100340843200684	-0.00847235135734081	0.0970467999577522	0.00418994715437293
1561	109.879524230957	0.774348258972168	-6.17497587203979	0.00483929552137852	0.00451462110504508	0.0925013571977615	0.00126787810586393
1562	109.879524230957	2.72239422798157	-5.85030126571655	0.0249691028147936	-0.00879702530801296	0.0340599827468395	0.00906006153672934
1563	107.931480407715	3.37174272537231	-5.98017120361328	0.00516396993771195	0.00776136433705688	-0.0185372550040483	0.00548864435404539
1564	109.879524230957	2.07304549217224	-6.11004114151001	0.00159255252219737	-0.00555028254166245	-0.0328229255974293	-0.0026282137259841
1565	109.879524230957	3.37174272537231	-6.11004114151001	0.011982130818069	-0.00327756232582033	-0.0451605506241322	-0.00392691092565656
1566	108.580833435059	2.72239422798157	-5.85030126571655	-0.000355493422830477	-0.0100957229733467	-0.0536020807921886	0.00516396993771195
1567	109.230178833008	2.3977198600769	-6.30484533309937	0.00906006153672934	-0.0026282137259841	-0.0477579422295094	-0.00457625929266214
1568	106.632781982422	3.69641709327698	-6.17497587203979	0.00776136433705688	-0.000355493422830477	-0.0383423902094364	0.000618529506027699
1569	105.983436584473	3.04706835746765	-6.30484533309937	-0.0188619289547205	-0.00717365415766835	-0.032173577696085	0.000293855206109583
1570	106.632781982422	3.69641709327698	-6.36978054046631	-0.0149658378213644	-0.0026282137259841	-0.0331475995481014	0.0106834331527352
1571	108.580833435059	2.3977198600769	-6.04510593414307	0.00256657530553639	0.00451462110504508	0.00126787810586393	0.00613799272105098
1572	108.580833435059	3.04706835746765	-6.36978054046631	-0.00684897974133492	0.01100810803473	0.0103587592020631	0.00126787810586393
1573	107.931480407715	3.37174272537231	-6.17497587203979	-0.0123684434220195	0.00289124972186983	0.0304885655641556	-0.0026282137259841
1574	108.580833435059	4.02109146118164	-6.11004114151001	-0.000355493422830477	-0.00425158534198999	0.0720468759536743	-0.00457625929266214
1575	108.580833435059	3.37174272537231	-5.98017120361328	0.0136055024340749	0.000293855206109583	0.0957481041550636	0.00289124972186983
1576	108.580833435059	4.02109146118164	-6.30484533309937	0.00548864435404539	-0.0026282137259841	0.103864960372448	-0.0139918150380254
1577	107.931480407715	3.69641709327698	-6.49965000152588	-0.00327756232582033	0.00191722682211548	0.176916673779488	-3.08191010844894e-05
1578	109.230178833008	2.72239422798157	-6.11004114151001	-0.00555028254166245	0.00613799272105098	0.15938426554203	-0.00782300252467394
1579	107.931480407715	3.37174272537231	-5.98017120361328	0.011982130818069	-0.000355493422830477	0.0561378374695778	-0.0117190945893526
1580	108.580833435059	3.69641709327698	-6.43471527099609	0.0022419011220336	-0.00100484199356288	-0.0237320438027382	-0.000355493422830477
1581	109.879524230957	3.04706835746765	-5.9152364730835	0.0100340843200684	0.0123068047687411	-0.095809742808342	-0.00522560812532902
1582	111.17822265625	3.04706835746765	-5.6554970741272	-0.00165419070981443	0.00289124972186983	-0.129900544881821	-0.00360223650932312
1583	108.580833435059	4.02109146118164	-5.9152364730835	0.00548864435404539	0.012956153601408	-0.164316028356552	0.00321592413820326
1584	109.879524230957	2.07304549217224	-6.17497587203979	0.00451462110504508	0.011982130818069	-0.138017401099205	-0.00490093370899558
1585	109.879524230957	2.3977198600769	-5.98017120361328	-0.00814767740666866	0.00191722682211548	-0.103601925075054	-0.00392691092565656
1586	109.879524230957	1.09902250766754	-5.52562713623047	0.0132808275520802	-0.000355493422830477	-0.0789266750216484	-0.0026282137259841
1587	108.580833435059	1.74837112426758	-5.98017120361328	0.000943203864153475	0.00418994715437293	-0.055874802172184	-0.00457625929266214
1588	107.282135009766	3.04706835746765	-5.85030126571655	-3.08191010844894e-05	0.00159255252219737	-0.0295761823654175	0.000293855206109583
1589	107.931480407715	3.04706835746765	-6.36978054046631	0.0123068047687411	0.0100340843200684	-0.0279528107494116	-0.00912170019000769
1590	108.580833435059	2.72239422798157	-6.30484533309937	-0.000680167751852423	0.0149041991680861	-0.0240567177534103	0.00256657530553639
1591	109.230178833008	3.37174272537231	-6.11004114151001	-0.00392691092565656	0.0210730116814375	-0.0188619289547205	-0.00717365415766835
1592	109.879524230957	3.04706835746765	-6.17497587203979	0.00191722682211548	0.012956153601408	-0.0159398596733809	-3.08191010844894e-05
1593	106.632781982422	3.69641709327698	-6.30484533309937	-0.00717365415766835	0.013930176384747	-0.0256800893694162	0.000293855206109583
1594	105.983436584473	4.02109146118164	-5.98017120361328	0.0100340843200684	0.011982130818069	-0.0146411629393697	-0.00197886489331722
1595	105.983436584473	3.37174272537231	-6.04510593414307	-0.00327756232582033	0.00516396993771195	-0.00457625929266214	0.0022419011220336
1596	106.632781982422	3.69641709327698	-6.56458520889282	0.00126787810586393	0.00613799272105098	0.013930176384747	0.00191722682211548
1597	106.632781982422	3.69641709327698	-6.36978054046631	-0.0110697457566857	0.00354059832170606	0.0262678004801273	0.0106834331527352
1598	109.879524230957	2.72239422798157	-6.17497587203979	-0.00360223650932312	-0.00392691092565656	0.0149041991680861	-0.00814767740666866
1599	107.931480407715	3.69641709327698	-6.36978054046631	0.013930176384747	-0.00360223650932312	0.029189869761467	0.000293855206109583
1600	110.528877258301	2.72239422798157	-6.17497587203979	0.00841071270406246	-0.0117190945893526	0.01847561635077	-0.00327756232582033
1601	108.580833435059	3.04706835746765	-5.98017120361328	0.00970941036939621	-0.00490093370899558	0.0230210572481155	-0.00230353930965066
1602	110.528877258301	2.72239422798157	-6.23991060256958	0.00483929552137852	-0.0198359526693821	0.0272418223321438	-3.08191010844894e-05
1603	107.931480407715	4.34576559066772	-6.69445466995239	0.00289124972186983	-0.00782300252467394	0.0165275707840919	0.000943203864153475
1604	109.230178833008	3.37174272537231	-6.43471527099609	0.000618529506027699	-0.023407369852066	0.01847561635077	-0.00230353930965066
1605	108.580833435059	3.37174272537231	-6.17497587203979	0.000943203864153475	-0.0126931173726916	0.0132808275520802	0.00386527273803949
1606	107.282135009766	3.04706835746765	-5.9152364730835	-0.0149658378213644	0.00354059832170606	0.00581331877037883	0.00289124972186983
1607	107.931480407715	3.37174272537231	-5.98017120361328	0.00289124972186983	-0.00100484199356288	0.0145795252174139	0.0022419011220336
1608	107.282135009766	3.69641709327698	-6.04510593414307	0.000618529506027699	0.00289124972186983	0.00191722682211548	0.00191722682211548
1609	109.230178833008	3.04706835746765	-6.36978054046631	0.00970941036939621	0.00126787810586393	0.000293855206109583	-0.00100484199356288
1610	110.528877258301	1.74837112426758	-6.17497587203979	-0.00230353930965066	-0.00717365415766835	-0.0185372550040483	0.00418994715437293
1611	109.230178833008	2.72239422798157	-6.11004114151001	-0.00132951640989631	0.012956153601408	-0.0260047651827335	0.000618529506027699
1612	109.230178833008	1.4236968755722	-5.98017120361328	-0.00360223650932312	0.00386527273803949	-0.0247060675173998	0.00516396993771195
1613	110.528877258301	2.07304549217224	-5.59056186676025	-0.00425158534198999	0.0106834331527352	-0.0373683646321297	-0.00230353930965066
1614	107.931480407715	3.69641709327698	-5.46069240570068	0.000618529506027699	0.00581331877037883	-0.0357449948787689	-0.00100484199356288
1615	107.931480407715	3.37174272537231	-6.30484533309937	0.01847561635077	0.00289124972186983	-0.0811994001269341	-0.00295288790948689
1616	107.931480407715	4.34576559066772	-6.43471527099609	-0.00295288790948689	0.01100810803473	-0.0844461396336555	-0.00230353930965066
1617	109.230178833008	3.37174272537231	-6.30484533309937	0.00191722682211548	0.0149041991680861	-0.0743812397122383	-0.00197886489331722
1618	107.931480407715	2.72239422798157	-5.52562713623047	-0.00684897974133492	0.00418994715437293	-0.0256800893694162	0.00256657530553639
1619	107.931480407715	3.04706835746765	-6.11004114151001	-0.00295288790948689	-0.000680167751852423	-0.00425158534198999	-0.00684897974133492
1620	107.282135009766	2.72239422798157	-5.85030126571655	0.00483929552137852	-0.00587495695799589	0.0386054255068302	0.00548864435404539
1621	105.983436584473	4.02109146118164	-6.17497587203979	-0.0208099745213985	-0.00587495695799589	0.0473716296255589	0.00711201597005129
1622	108.580833435059	2.72239422798157	-6.17497587203979	0.0116574559360743	-0.00652430532500148	0.0665274113416672	0.00516396993771195
1623	106.632781982422	4.02109146118164	-6.43471527099609	-0.0191866029053926	-0.00555028254166245	0.0723715499043465	0.00159255252219737
1624	107.931480407715	3.69641709327698	-6.43471527099609	-0.0110697457566857	-0.00619963090866804	0.0694494843482971	-0.00295288790948689
1625	107.931480407715	3.69641709327698	-6.17497587203979	-0.00392691092565656	0.000943203864153475	0.0658780634403229	-0.00619963090866804
1626	108.580833435059	3.37174272537231	-6.04510593414307	0.0022419011220336	-0.00879702530801296	0.0610079504549503	0.00126787810586393
1627	108.580833435059	3.69641709327698	-6.23991060256958	0.011982130818069	0.000943203864153475	0.098670169711113	-0.000680167751852423
1628	109.879524230957	3.37174272537231	-6.49965000152588	-0.00100484199356288	-0.00132951640989631	0.0704235062003136	-0.00749832857400179
1629	109.879524230957	2.3977198600769	-6.56458520889282	-0.0026282137259841	0.00678734155371785	0.01847561635077	0.00841071270406246
1630	109.230178833008	2.72239422798157	-6.43471527099609	-0.00587495695799589	0.00776136433705688	0.00581331877037883	0.00321592413820326
1631	108.580833435059	4.02109146118164	-6.43471527099609	-0.00165419070981443	0.0145795252174139	0.0162028968334198	0.000943203864153475
1632	109.230178833008	2.72239422798157	-6.04510593414307	0.00289124972186983	0.00613799272105098	0.0450989119708538	0.00581331877037883
1633	110.528877258301	2.72239422798157	-5.72043180465698	-3.08191010844894e-05	0.00126787810586393	0.000293855206109583	-0.00295288790948689
1634	109.879524230957	3.69641709327698	-6.23991060256958	-0.0208099745213985	0.000293855206109583	0.00548864435404539	0.000943203864153475
1635	107.931480407715	3.37174272537231	-6.30484533309937	0.00256657530553639	0.00191722682211548	-0.0172385573387146	0.00191722682211548
1636	109.879524230957	3.04706835746765	-6.36978054046631	-0.00165419070981443	-0.00425158534198999	-0.0250307414680719	-0.00100484199356288
1637	109.879524230957	1.4236968755722	-5.98017120361328	0.0126314787194133	-0.0217839982360601	-0.0243813935667276	-0.00165419070981443
1638	110.528877258301	0.774348258972168	-5.98017120361328	0.00126787810586393	-0.017887907102704	-0.0370436906814575	0.000943203864153475
1639	109.879524230957	2.07304549217224	-5.85030126571655	-0.0113944197073579	0.000293855206109583	-0.0523033849895	-0.00132951640989631
1640	111.17822265625	2.07304549217224	-5.72043180465698	0.0100340843200684	-0.0250307414680719	-0.0464592464268208	-0.000680167751852423
1641	107.931480407715	3.37174272537231	-6.30484533309937	0.0022419011220336	0.00451462110504508	-0.0159398596733809	-0.00327756232582033
1642	111.17822265625	2.3977198600769	-6.43471527099609	0.0217223595827818	-0.00197886489331722	-0.0191866029053926	0.00743668992072344
1643	109.230178833008	3.37174272537231	-6.43471527099609	0.00451462110504508	0.00711201597005129	-0.0139918150380254	0.000293855206109583
1644	107.282135009766	3.37174272537231	-6.56458520889282	-0.00587495695799589	0.00451462110504508	-0.0282774847000837	0.000943203864153475
1645	106.632781982422	3.69641709327698	-6.49965000152588	-0.0230826959013939	0.00483929552137852	-0.0412644557654858	-0.00230353930965066
1646	104.68473815918	3.37174272537231	-5.98017120361328	0.00451462110504508	0.00613799272105098	-0.0523033849895	0.00321592413820326
1647	105.983436584473	3.69641709327698	-6.04510593414307	0.000293855206109583	0.0210730116814375	-0.0406151078641415	-0.00165419070981443
1648	108.580833435059	2.07304549217224	-6.30484533309937	0.00548864435404539	0.0239950809627771	-0.023407369852066	0.000943203864153475
1649	109.879524230957	2.3977198600769	-6.23991060256958	-0.0152905117720366	0.0314625911414623	-0.00977104809135199	-0.00555028254166245
1650	109.230178833008	2.3977198600769	-6.04510593414307	0.000943203864153475	0.0230210572481155	-0.00100484199356288	0.00451462110504508
1651	109.879524230957	3.69641709327698	-6.30484533309937	-0.00360223650932312	0.0197743140161037	0.000618529506027699	0.00451462110504508
1652	107.931480407715	3.69641709327698	-6.04510593414307	0.00289124972186983	0.0165275707840919	0.0113327819854021	0.00321592413820326
1653	110.528877258301	2.3977198600769	-5.46069240570068	-0.0107450718060136	0.011982130818069	0.0243197549134493	0.00386527273803949
1654	109.879524230957	2.72239422798157	-5.9152364730835	0.00418994715437293	0.00483929552137852	0.0382807515561581	-0.00912170019000769
1655	110.528877258301	2.3977198600769	-6.17497587203979	-0.00132951640989631	0.00191722682211548	0.0178262684494257	0.00776136433705688
1656	109.879524230957	3.04706835746765	-5.78536653518677	0.00613799272105098	-0.00165419070981443	0.0142548503354192	-0.00555028254166245
1657	111.17822265625	2.3977198600769	-4.48666954040527	0.00159255252219737	-0.00327756232582033	0.01847561635077	0.00483929552137852
1658	108.580833435059	4.02109146118164	-3.38277673721313	0.00321592413820326	-0.0026282137259841	-0.00230353930965066	-0.00392691092565656
1659	109.879524230957	1.74837112426758	-2.278883934021	0.00646266713738441	-0.00555028254166245	-0.00230353930965066	-0.00165419070981443
1660	109.879524230957	1.74837112426758	-2.34381890296936	0.00808603875339031	-0.0191866029053926	-0.0217839982360601	-0.00165419070981443
1661	107.931480407715	2.3977198600769	-3.64251613616943	0.00743668992072344	-0.0253554154187441	-0.0113944197073579	-0.00230353930965066
1662	109.230178833008	0.774348258972168	-3.83732080459595	0.00743668992072344	-0.0263294391334057	-3.08191010844894e-05	-0.000355493422830477
1663	109.879524230957	1.09902250766754	-4.61653900146484	0.0022419011220336	-0.0243813935667276	0.0483456552028656	0.00548864435404539
1664	109.230178833008	2.3977198600769	-5.6554970741272	0.00289124972186983	-0.0282774847000837	0.0782156884670258	-0.00360223650932312
1665	107.931480407715	3.37174272537231	-6.11004114151001	-0.0026282137259841	-0.0136671401560307	0.0707481801509857	0.00289124972186983
1666	107.931480407715	3.37174272537231	-6.23991060256958	0.00159255252219737	-0.00684897974133492	0.0317872650921345	0.00483929552137852
1667	107.931480407715	3.69641709327698	-7.6684775352478	0.0249691028147936	0.00483929552137852	0.00711201597005129	-0.00165419070981443
1668	109.879524230957	2.72239422798157	-7.9282169342041	0.0106834331527352	-0.00327756232582033	-0.0152905117720366	-0.00652430532500148
1669	109.230178833008	2.72239422798157	-7.9282169342041	0.00289124972186983	0.00873538758605719	-0.0477579422295094	-0.00457625929266214
1670	106.632781982422	3.37174272537231	-8.25289154052734	-0.00684897974133492	0.0123068047687411	-0.0516540370881557	-0.00587495695799589
1671	107.282135009766	2.72239422798157	-8.9671745300293	-0.00165419070981443	0.00743668992072344	-0.0412644557654858	0.000293855206109583
1672	105.334083557129	3.04706835746765	-8.83730506896973	-0.021459324285388	0.00808603875339031	-0.0237320438027382	0.00159255252219737
1673	107.931480407715	1.74837112426758	-8.70743560791016	-0.00619963090866804	0.00548864435404539	-0.0331475995481014	-0.00457625929266214
1674	107.931480407715	3.04706835746765	-8.9671745300293	0.00159255252219737	0.0171769186854362	-0.0370436906814575	-0.00295288790948689
1675	111.17822265625	2.07304549217224	-8.18795680999756	0.0200989879667759	0.0022419011220336	-0.0217839982360601	-0.00360223650932312
1676	110.528877258301	2.3977198600769	-7.99315214157104	-0.00587495695799589	0.0103587592020631	-0.0221086721867323	-3.08191010844894e-05
1677	109.879524230957	1.74837112426758	-7.60354280471802	0.00126787810586393	0.00776136433705688	-0.0253554154187441	0.0022419011220336
1678	108.580833435059	3.69641709327698	-7.47367286682129	-0.0123684434220195	0.00321592413820326	-0.0195112787187099	-0.00684897974133492
1679	109.879524230957	2.07304549217224	-6.75938940048218	-0.00425158534198999	0.00873538758605719	-0.00782300252467394	-3.08191010844894e-05
1680	107.931480407715	3.04706835746765	-7.21393346786499	0.00548864435404539	0.00159255252219737	-0.00717365415766835	0.00808603875339031
1681	109.230178833008	3.04706835746765	-6.88925933837891	0.0230210572481155	-0.00132951640989631	-0.0256800893694162	0.0100340843200684
1682	109.230178833008	3.37174272537231	-6.43471527099609	0.0223717093467712	0.00483929552137852	-0.0402904339134693	0.00938473641872406
1683	109.879524230957	2.07304549217224	-5.46069240570068	-0.00457625929266214	0.00483929552137852	-0.0292515084147453	0.00354059832170606
1684	109.879524230957	2.07304549217224	-5.3957576751709	0.00938473641872406	0.00191722682211548	0.0317872650921345	-0.0026282137259841
1685	109.230178833008	4.02109146118164	-5.00614833831787	-0.00749832857400179	0.00646266713738441	0.140228480100632	0.000293855206109583
1686	110.528877258301	2.3977198600769	-5.07108306884766	0.0233457311987877	-0.00619963090866804	0.136657059192657	0.0022419011220336
1687	109.879524230957	1.74837112426758	-4.81134366989136	0.00354059832170606	0.00646266713738441	0.0808130875229836	-0.00132951640989631
1688	110.528877258301	1.4236968755722	-4.48666954040527	0.00646266713738441	0.00451462110504508	0.0502936989068985	-0.000680167751852423
1689	109.879524230957	1.09902250766754	-4.48666954040527	0.011982130818069	0.00386527273803949	-0.0159398596733809	-0.00392691092565656
1690	107.931480407715	2.72239422798157	-4.22693014144897	-0.00457625929266214	0.00386527273803949	-0.0243813935667276	0.000293855206109583
1691	110.528877258301	2.07304549217224	-3.9671905040741	-0.00684897974133492	0.01100810803473	-0.0182125810533762	0.00808603875339031
1692	107.282135009766	3.37174272537231	-4.48666954040527	-0.00619963090866804	0.0145795252174139	-0.0399657599627972	0.0022419011220336
1693	108.580833435059	3.37174272537231	-5.26588773727417	0.00548864435404539	0.00159255252219737	-0.0571734979748726	0.00743668992072344
1694	109.230178833008	2.72239422798157	-5.46069240570068	0.00873538758605719	0.00191722682211548	-0.0610695891082287	-0.0026282137259841
1695	109.230178833008	2.07304549217224	-5.98017120361328	-0.0123684434220195	-3.08191010844894e-05	-0.0675630792975426	-0.00100484199356288
1696	105.983436584473	2.72239422798157	-5.98017120361328	-0.00230353930965066	0.00516396993771195	-0.0565241500735283	0.00354059832170606
1697	105.334083557129	3.04706835746765	-6.43471527099609	-0.0110697457566857	0.00289124972186983	-0.0578228458762169	-0.00132951640989631
1698	106.632781982422	3.69641709327698	-6.30484533309937	0.0188002903014421	0.00191722682211548	-0.0571734979748726	-0.00230353930965066
1699	107.282135009766	2.72239422798157	-6.17497587203979	-0.00197886489331722	-0.00782300252467394	-0.0480826161801815	-0.00684897974133492
1700	107.931480407715	3.04706835746765	-6.75938940048218	0.013930176384747	-0.00749832857400179	-0.0120437685400248	-0.00132951640989631
1701	110.528877258301	2.72239422798157	-6.95419406890869	0.00483929552137852	-0.0100957229733467	0.00873538758605719	-0.00619963090866804
1702	108.580833435059	3.37174272537231	-7.79834747314453	0.00483929552137852	-0.0136671401560307	0.0308132413774729	-0.00457625929266214
1703	109.230178833008	2.72239422798157	-7.34380340576172	-0.0195112787187099	-0.00717365415766835	0.0386054255068302	0.00321592413820326
1704	110.528877258301	1.74837112426758	-7.47367286682129	0.00548864435404539	-0.0230826959013939	0.0223717093467712	-0.00230353930965066
1705	109.879524230957	2.3977198600769	-7.53860807418823	0.0158782228827477	-0.0208099745213985	0.0496443510055542	-0.00619963090866804
1706	109.879524230957	2.72239422798157	-7.21393346786499	-0.00814767740666866	-0.00879702530801296	0.0879559218883514	0.00483929552137852
1707	108.580833435059	2.72239422798157	-7.01912927627563	0.00743668992072344	-0.00425158534198999	0.0519170723855495	0.000293855206109583
1708	108.580833435059	2.3977198600769	-6.69445466995239	0.00938473641872406	-0.0263294391334057	0.0392547734081745	-0.00230353930965066
1709	107.931480407715	3.69641709327698	-6.82432460784912	0.00191722682211548	-0.0143164889886975	0.0441248863935471	0.00159255252219737
1710	108.580833435059	3.04706835746765	-6.82432460784912	-0.00555028254166245	-0.000680167751852423	0.0593845807015896	-0.00100484199356288
1711	109.879524230957	2.07304549217224	-6.04510593414307	0.00126787810586393	-0.00100484199356288	0.0480209775269032	-0.00327756232582033
1712	109.230178833008	1.74837112426758	-6.23991060256958	-0.00392691092565656	0.00386527273803949	0.0162028968334198	0.00256657530553639
1713	108.580833435059	2.3977198600769	-6.43471527099609	-0.0026282137259841	-0.00619963090866804	-0.0204853005707264	-0.00814767740666866
1714	107.282135009766	1.74837112426758	-5.98017120361328	0.00938473641872406	-0.00392691092565656	-0.073731891810894	-0.000680167751852423
1715	108.580833435059	2.07304549217224	-5.72043180465698	-0.0117190945893526	-0.00230353930965066	-0.0880175605416298	-0.000355493422830477
1716	107.931480407715	3.37174272537231	-5.52562713623047	0.00581331877037883	-0.00684897974133492	-0.072757862508297	0.000943203864153475
1717	108.580833435059	2.72239422798157	-5.26588773727417	-0.0195112787187099	0.0145795252174139	-0.0646410062909126	-0.00392691092565656
1718	108.580833435059	2.72239422798157	-4.81134366989136	0.00581331877037883	0.00354059832170606	-0.0584721975028515	-0.00652430532500148
1719	107.931480407715	3.04706835746765	-5.6554970741272	-0.00392691092565656	0.00516396993771195	-0.0474332682788372	-0.00197886489331722
1720	106.632781982422	3.04706835746765	-5.6554970741272	-0.00425158534198999	0.00321592413820326	-0.0324982516467571	-0.00749832857400179
1721	107.282135009766	2.3977198600769	-5.3957576751709	-0.00132951640989631	0.0103587592020631	-0.039641086012125	0.00483929552137852
1722	105.334083557129	3.04706835746765	-5.33082246780396	0.00418994715437293	0.0126314787194133	-0.0165892094373703	0.00451462110504508
1723	105.983436584473	3.37174272537231	-4.87627840042114	-0.0104203969240189	0.00711201597005129	0.0317872650921345	0.000293855206109583
1724	108.580833435059	2.3977198600769	-4.94121360778809	-0.000680167751852423	0.000293855206109583	0.0168522447347641	0.000618529506027699
1725	109.230178833008	2.3977198600769	-5.3957576751709	0.00516396993771195	0.00938473641872406	-0.00490093370899558	0.00613799272105098
1726	110.528877258301	2.3977198600769	-5.6554970741272	0.0113327819854021	0.00289124972186983	-0.0169138833880424	0.00970941036939621
1727	109.230178833008	2.72239422798157	-6.17497587203979	-0.00814767740666866	0.00451462110504508	-0.0256800893694162	-0.00197886489331722
1728	107.931480407715	3.37174272537231	-6.23991060256958	-0.000680167751852423	0.000293855206109583	-0.028926832601428	0.00256657530553639
1729	108.580833435059	3.69641709327698	-6.30484533309937	-0.00652430532500148	-0.00490093370899558	-0.0149658378213644	-0.00782300252467394
1730	109.230178833008	3.04706835746765	-6.43471527099609	0.00321592413820326	-0.00490093370899558	0.00483929552137852	0.0022419011220336
1731	109.230178833008	1.74837112426758	-6.43471527099609	0.00354059832170606	-0.0100957229733467	0.0334106348454952	-0.00100484199356288
1732	109.230178833008	2.3977198600769	-6.49965000152588	0.011982130818069	0.00581331877037883	0.0262678004801273	0.000293855206109583
1733	107.931480407715	3.69641709327698	-7.27886867523193	-0.0100957229733467	-0.00457625929266214	0.0314625911414623	-0.00360223650932312
1734	107.282135009766	3.37174272537231	-7.08406400680542	-0.00295288790948689	-0.00100484199356288	0.0288651939481497	0.00289124972186983
1735	108.580833435059	3.04706835746765	-6.95419406890869	0.0282158460468054	0.00289124972186983	0.0330859608948231	-0.00230353930965066
1736	107.282135009766	3.69641709327698	-6.95419406890869	-0.00555028254166245	0.00256657530553639	0.0197743140161037	0.00548864435404539
1737	109.230178833008	3.04706835746765	-6.69445466995239	-0.00814767740666866	-0.00555028254166245	0.0132808275520802	0.00418994715437293
1738	108.580833435059	1.74837112426758	-6.30484533309937	-0.0107450718060136	-0.00749832857400179	0.00970941036939621	-0.000680167751852423
1739	107.282135009766	1.74837112426758	-7.01912927627563	0.00386527273803949	0.00159255252219737	0.0665274113416672	0.00256657530553639
1740	108.580833435059	2.3977198600769	-7.21393346786499	0.00906006153672934	-0.00684897974133492	0.15483883023262	-0.00587495695799589
1741	109.230178833008	1.74837112426758	-6.62951993942261	0.0152288740500808	-0.00684897974133492	0.119773998856544	-0.00360223650932312
1742	109.879524230957	3.04706835746765	-6.43471527099609	0.000618529506027699	0.00354059832170606	0.0636053457856178	0.00354059832170606
1743	107.282135009766	3.04706835746765	-6.11004114151001	0.0142548503354192	0.00256657530553639	0.00581331877037883	0.000943203864153475
1744	109.230178833008	2.07304549217224	-5.33082246780396	0.00743668992072344	0.00289124972186983	-0.0523033849895	-0.00587495695799589
1745	107.931480407715	2.3977198600769	-5.72043180465698	-0.00490093370899558	0.00354059832170606	-0.072757862508297	-0.00230353930965066
1746	107.931480407715	1.74837112426758	-5.6554970741272	-0.00587495695799589	0.00159255252219737	-0.0698357969522476	0.0103587592020631
1747	105.983436584473	2.72239422798157	-5.52562713623047	0.0207483377307653	0.0106834331527352	-0.0652903541922569	0.00678734155371785
1748	105.983436584473	3.04706835746765	-5.6554970741272	0.00418994715437293	0.013930176384747	-0.0675630792975426	0.00159255252219737
1749	106.632781982422	3.69641709327698	-5.59056186676025	0.0100340843200684	0.0113327819854021	-0.0607449151575565	-0.00165419070981443
1750	109.230178833008	2.07304549217224	-5.07108306884766	-0.00944637414067984	0.00743668992072344	-0.0600955672562122	0.00256657530553639
1751	108.580833435059	3.37174272537231	-5.85030126571655	0.00516396993771195	0.0100340843200684	-0.0623682886362076	0.0022419011220336
1752	110.528877258301	2.3977198600769	-5.6554970741272	-0.00522560812532902	0.0175015944987535	-0.0639916583895683	-0.00490093370899558
1753	110.528877258301	2.07304549217224	-5.85030126571655	0.00126787810586393	0.0145795252174139	-0.0451605506241322	0.00191722682211548
1754	108.580833435059	3.69641709327698	-6.49965000152588	0.0113327819854021	0.0100340843200684	-0.0152905117720366	-0.00522560812532902
1755	109.879524230957	3.04706835746765	-6.56458520889282	-0.000680167751852423	0.00256657530553639	-0.00977104809135199	0.00126787810586393
1756	108.580833435059	3.69641709327698	-6.30484533309937	0.0126314787194133	-0.00490093370899558	0.00613799272105098	-0.00165419070981443
1757	109.230178833008	2.3977198600769	-5.59056186676025	-0.0123684434220195	-0.00100484199356288	0.00191722682211548	0.000293855206109583
1758	108.580833435059	2.72239422798157	-6.36978054046631	0.0165275707840919	-0.0139918150380254	0.00970941036939621	-0.00295288790948689
1759	107.931480407715	3.37174272537231	-6.30484533309937	-0.000680167751852423	-0.00587495695799589	0.0103587592020631	-0.00392691092565656
1760	109.879524230957	2.07304549217224	-6.30484533309937	0.011982130818069	-0.0169138833880424	-0.00230353930965066	-0.00652430532500148
1761	109.230178833008	3.04706835746765	-6.04510593414307	0.00873538758605719	-0.0165892094373703	-0.00392691092565656	0.000293855206109583
1762	110.528877258301	1.09902250766754	-6.23991060256958	0.00938473641872406	0.0022419011220336	-0.00392691092565656	-0.00100484199356288
1763	107.282135009766	1.74837112426758	-6.36978054046631	0.00483929552137852	0.00613799272105098	-0.00197886489331722	0.00126787810586393
1764	108.580833435059	2.07304549217224	-6.56458520889282	-0.0100957229733467	0.00483929552137852	-0.00165419070981443	-0.00230353930965066
1765	109.230178833008	2.07304549217224	-6.49965000152588	-0.0156151866540313	0.0158782228827477	0.0532157681882381	-0.00490093370899558
1766	109.230178833008	3.04706835746765	-6.49965000152588	0.012956153601408	0.0152288740500808	0.138605117797852	-0.000680167751852423
1767	107.931480407715	3.69641709327698	-6.49965000152588	0.0191249661147594	0.0226963832974434	0.142825871706009	-0.00652430532500148
1768	108.580833435059	3.04706835746765	-6.43471527099609	-0.00652430532500148	0.0136055024340749	0.0749689489603043	-0.00165419070981443
1769	109.230178833008	3.69641709327698	-6.36978054046631	-0.00392691092565656	0.00289124972186983	0.0213976856321096	-0.00132951640989631
1770	107.931480407715	1.74837112426758	-6.11004114151001	-0.0139918150380254	-0.00944637414067984	-0.0286021586507559	0.00354059832170606
1771	106.632781982422	2.72239422798157	-6.69445466995239	-0.00392691092565656	0.000943203864153475	-0.0441865250468254	0.00386527273803949
1772	106.632781982422	2.07304549217224	-6.11004114151001	-0.0156151866540313	-0.0113944197073579	-0.0539267547428608	0.00776136433705688
1773	109.230178833008	2.3977198600769	-6.11004114151001	0.00451462110504508	-0.000680167751852423	-0.0441865250468254	0.000943203864153475
1774	109.230178833008	2.07304549217224	-6.17497587203979	0.0106834331527352	-0.0282774847000837	-0.0136671401560307	0.00516396993771195
1775	110.528877258301	1.74837112426758	-6.23991060256958	0.0145795252174139	-0.0204853005707264	-0.00684897974133492	0.0022419011220336
1776	109.230178833008	2.72239422798157	-5.78536653518677	0.011982130818069	-0.0230826959013939	0.00678734155371785	0.00548864435404539
1777	111.17822265625	1.74837112426758	-5.59056186676025	-0.00814767740666866	-0.00100484199356288	-0.00652430532500148	-3.08191010844894e-05
1778	108.580833435059	3.37174272537231	-6.62951993942261	0.00321592413820326	0.00289124972186983	0.00743668992072344	0.000618529506027699
1779	109.879524230957	2.07304549217224	-6.11004114151001	-0.00749832857400179	-3.08191010844894e-05	-0.00944637414067984	-0.00100484199356288
1780	109.879524230957	1.74837112426758	-5.9152364730835	0.00970941036939621	-0.00100484199356288	-0.0198359526693821	-0.00197886489331722
1781	108.580833435059	2.72239422798157	-5.9152364730835	0.0194496400654316	0.00418994715437293	-0.0208099745213985	0.000943203864153475
1782	109.230178833008	1.74837112426758	-5.52562713623047	0.00970941036939621	0.00743668992072344	-0.0152905117720366	-0.00230353930965066
1783	107.931480407715	2.72239422798157	-6.04510593414307	0.00548864435404539	-0.00165419070981443	0.00191722682211548	-0.00132951640989631
1784	109.230178833008	2.72239422798157	-6.56458520889282	-0.0149658378213644	-0.000355493422830477	0.00711201597005129	-0.00555028254166245
1785	107.931480407715	2.72239422798157	-6.36978054046631	0.00386527273803949	-0.00100484199356288	-0.00100484199356288	0.0100340843200684
1786	109.230178833008	2.3977198600769	-6.23991060256958	0.0175015944987535	-0.00490093370899558	-0.021459324285388	-0.000680167751852423
1787	107.931480407715	2.07304549217224	-6.56458520889282	0.00970941036939621	0.00418994715437293	-0.0389917381107807	0.00743668992072344
1788	109.879524230957	1.09902250766754	-6.23991060256958	0.0103587592020631	-0.00197886489331722	-0.0497059896588326	-0.00425158534198999
1789	109.230178833008	1.09902250766754	-5.6554970741272	0.00711201597005129	-0.00327756232582033	-0.0191866029053926	0.00451462110504508
1790	109.230178833008	1.4236968755722	-6.36978054046631	0.00776136433705688	0.00451462110504508	0.0282158460468054	0.00483929552137852
1791	107.931480407715	3.37174272537231	-6.62951993942261	-3.08191010844894e-05	-0.00132951640989631	0.0483456552028656	-0.000355493422830477
1792	107.931480407715	2.07304549217224	-6.36978054046631	0.00451462110504508	0.0100340843200684	0.013930176384747	-0.00230353930965066
1793	109.230178833008	2.07304549217224	-6.36978054046631	0.00386527273803949	0.00256657530553639	0.00841071270406246	0.000293855206109583
1794	107.931480407715	2.07304549217224	-6.11004114151001	-0.00392691092565656	-0.00912170019000769	-0.0201606266200542	-0.00295288790948689
1795	107.931480407715	2.3977198600769	-5.85030126571655	-0.00165419070981443	0.000293855206109583	-0.0240567177534103	0.00321592413820326
1796	107.282135009766	2.3977198600769	-5.85030126571655	0.0252937767654657	-0.0026282137259841	-0.0250307414680719	0.00289124972186983
1797	109.230178833008	1.74837112426758	-6.11004114151001	-0.00555028254166245	-0.00522560812532902	-0.0480826161801815	0.00678734155371785
1798	107.931480407715	3.37174272537231	-6.49965000152588	0.00451462110504508	-0.00425158534198999	-0.0464592464268208	-0.000355493422830477
1799	111.17822265625	1.74837112426758	-6.11004114151001	0.00321592413820326	-0.0113944197073579	-0.0493813157081604	-0.00100484199356288
1800	109.879524230957	2.07304549217224	-6.04510593414307	0.0171769186854362	-0.00392691092565656	-0.0311995539814234	-0.0026282137259841
1801	107.931480407715	3.04706835746765	-5.59056186676025	-0.00814767740666866	0.00159255252219737	-0.0130177913233638	-0.00230353930965066
1802	109.230178833008	2.07304549217224	-5.26588773727417	0.0100340843200684	0.00386527273803949	-0.00197886489331722	0.00159255252219737
1803	109.230178833008	2.3977198600769	-6.04510593414307	0.00159255252219737	-3.08191010844894e-05	0.00516396993771195	-0.00425158534198999
1804	107.931480407715	2.72239422798157	-6.69445466995239	0.00808603875339031	-0.00425158534198999	0.0168522447347641	-0.0026282137259841
1805	107.931480407715	3.37174272537231	-6.49965000152588	0.00646266713738441	0.00354059832170606	0.0168522447347641	0.000293855206109583
1806	109.230178833008	3.04706835746765	-6.36978054046631	-0.00327756232582033	-0.00230353930965066	0.0272418223321438	0.00191722682211548
1807	108.580833435059	3.04706835746765	-6.30484533309937	-0.00165419070981443	-0.00977104809135199	0.0265924744307995	0.0022419011220336
1808	110.528877258301	2.07304549217224	-5.33082246780396	-0.000680167751852423	0.00159255252219737	0.0321119390428066	-0.00165419070981443
1809	109.879524230957	2.07304549217224	-5.98017120361328	-0.00717365415766835	0.00386527273803949	0.029189869761467	-0.0100957229733467
1810	109.879524230957	2.3977198600769	-6.17497587203979	0.00483929552137852	0.00873538758605719	0.011982130818069	-0.00457625929266214
1811	109.879524230957	2.07304549217224	-6.30484533309937	-0.00295288790948689	0.00418994715437293	0.0126314787194133	-0.00165419070981443
1812	107.282135009766	1.74837112426758	-6.17497587203979	0.00191722682211548	-0.00132951640989631	0.00776136433705688	-0.00457625929266214
1813	110.528877258301	0.774348258972168	-6.23991060256958	-0.00652430532500148	-0.000680167751852423	0.025618452578783	-0.00847235135734081
1814	110.528877258301	1.09902250766754	-5.72043180465698	-0.00684897974133492	-0.000680167751852423	0.081787109375	-0.0026282137259841
1815	110.528877258301	2.07304549217224	-5.72043180465698	0.00451462110504508	0.00776136433705688	0.11457921564579	0.00354059832170606
1816	109.879524230957	1.74837112426758	-6.11004114151001	-0.00684897974133492	0.00906006153672934	0.123994767665863	-0.000680167751852423
1817	108.580833435059	2.3977198600769	-5.98017120361328	0.00516396993771195	0.0145795252174139	0.0980208218097687	0.00289124972186983
1818	107.282135009766	3.37174272537231	-6.30484533309937	0.00613799272105098	0.00613799272105098	0.0246444288641214	-0.00457625929266214
1819	109.879524230957	1.74837112426758	-6.04510593414307	-0.00230353930965066	0.00548864435404539	-0.0117190945893526	-0.00230353930965066
1820	107.931480407715	2.3977198600769	-5.9152364730835	-0.00165419070981443	-0.00132951640989631	-0.0549007803201675	-0.00425158534198999
1821	104.68473815918	3.04706835746765	-5.9152364730835	0.00256657530553639	0.00613799272105098	-0.0886669084429741	0.00451462110504508
1822	105.983436584473	2.3977198600769	-6.30484533309937	0.00126787810586393	-0.00132951640989631	-0.0961344167590141	0.000618529506027699
1823	107.931480407715	2.07304549217224	-6.04510593414307	-0.00652430532500148	0.00711201597005129	-0.0714591667056084	-0.000680167751852423
1824	108.580833435059	3.04706835746765	-6.49965000152588	-0.00782300252467394	0.00841071270406246	-0.0805500522255898	0.0022419011220336
1825	107.931480407715	3.04706835746765	-6.36978054046631	0.00776136433705688	0.0171769186854362	-0.0643163323402405	0.00354059832170606
1826	108.580833435059	3.04706835746765	-6.17497587203979	0.0022419011220336	0.00808603875339031	0.00646266713738441	0.00776136433705688
1827	109.230178833008	2.72239422798157	-6.11004114151001	0.00321592413820326	0.011982130818069	0.052891094237566	0.00613799272105098
1828	109.879524230957	2.07304549217224	-5.98017120361328	-0.00944637414067984	0.0132808275520802	0.0584105588495731	-0.00100484199356288
1829	109.230178833008	2.3977198600769	-6.43471527099609	-0.00197886489331722	0.0113327819854021	0.128215536475182	-0.00782300252467394
1830	107.931480407715	3.04706835746765	-6.56458520889282	-0.000355493422830477	0.0132808275520802	0.107761055231094	0.00191722682211548
1831	109.230178833008	2.3977198600769	-6.23991060256958	0.00613799272105098	0.0155535480007529	0.00418994715437293	0.00678734155371785
1832	107.931480407715	3.04706835746765	-6.43471527099609	-3.08191010844894e-05	0.00841071270406246	-0.0652903541922569	-0.0026282137259841
1833	108.580833435059	3.04706835746765	-5.46069240570068	0.00873538758605719	0.00678734155371785	-0.107822693884373	0.00418994715437293
1834	109.230178833008	1.4236968755722	-5.72043180465698	0.00321592413820326	0.000293855206109583	-0.135744690895081	0.00321592413820326
1835	111.17822265625	1.09902250766754	-6.17497587203979	0.00613799272105098	-0.00197886489331722	-0.145484909415245	-0.00717365415766835
1836	109.879524230957	1.4236968755722	-6.23991060256958	-0.0130177913233638	-0.0185372550040483	-0.126329123973846	-0.00490093370899558
1837	108.580833435059	1.74837112426758	-6.23991060256958	-0.00197886489331722	-0.0123684434220195	-0.118536949157715	0.00418994715437293
1838	107.931480407715	2.3977198600769	-6.36978054046631	-0.0107450718060136	-0.00879702530801296	-0.0600955672562122	-0.00295288790948689
1839	109.879524230957	1.09902250766754	-5.9152364730835	0.00841071270406246	-0.0172385573387146	-0.00522560812532902	-0.00132951640989631
1840	107.282135009766	2.3977198600769	-5.78536653518677	0.00613799272105098	-0.00457625929266214	0.0275664981454611	-0.0026282137259841
1841	108.580833435059	2.3977198600769	-6.04510593414307	0.00354059832170606	-0.00327756232582033	0.0340599827468395	0.00321592413820326
1842	108.580833435059	3.04706835746765	-6.43471527099609	0.00743668992072344	0.000618529506027699	0.0489950031042099	0.00418994715437293
1843	108.580833435059	2.72239422798157	-6.04510593414307	-0.000680167751852423	-0.00522560812532902	0.123345419764519	0.000293855206109583
1844	108.580833435059	2.3977198600769	-6.30484533309937	0.00354059832170606	-0.00944637414067984	0.146721974015236	-0.00165419070981443
1845	105.334083557129	3.69641709327698	-6.17497587203979	0.000618529506027699	-0.00847235135734081	0.0681507885456085	0.00126787810586393
1846	107.282135009766	3.69641709327698	-6.11004114151001	0.0220470335334539	-0.00847235135734081	0.0249691028147936	0.00126787810586393
1847	107.282135009766	2.72239422798157	-5.46069240570068	0.01847561635077	0.000618529506027699	-0.0471085943281651	0.00483929552137852
1848	109.230178833008	2.07304549217224	-5.59056186676025	-0.0110697457566857	-0.00457625929266214	-0.0776279792189598	0.00743668992072344
1849	109.230178833008	2.72239422798157	-6.04510593414307	-0.0126931173726916	0.00126787810586393	-0.0893162563443184	-0.00425158534198999
1850	109.230178833008	3.37174272537231	-6.17497587203979	-0.00230353930965066	0.000943203864153475	-0.0974331125617027	-0.000355493422830477
1851	109.879524230957	2.3977198600769	-6.04510593414307	0.0152288740500808	-0.00165419070981443	-0.0620436146855354	-0.00295288790948689
1852	108.580833435059	3.37174272537231	-6.23991060256958	-0.00814767740666866	-0.00522560812532902	-0.0354203209280968	-0.0026282137259841
1853	108.580833435059	3.37174272537231	-5.6554970741272	-0.00912170019000769	-0.00392691092565656	-0.0191866029053926	-0.00392691092565656
1854	108.580833435059	3.37174272537231	-5.85030126571655	0.000943203864153475	-0.00587495695799589	-0.00165419070981443	-0.00100484199356288
1855	109.230178833008	3.69641709327698	-6.56458520889282	-0.000355493422830477	-0.00327756232582033	0.00808603875339031	-0.00327756232582033
1856	107.931480407715	3.37174272537231	-6.56458520889282	0.00613799272105098	-0.0224333461374044	0.0324366129934788	-3.08191010844894e-05
1857	109.230178833008	3.04706835746765	-6.62951993942261	0.0165275707840919	-0.00749832857400179	0.0499690249562263	0.00418994715437293
1858	109.879524230957	2.72239422798157	-6.36978054046631	-0.00100484199356288	-0.00847235135734081	0.0450989119708538	-0.00100484199356288
1859	110.528877258301	2.07304549217224	-5.98017120361328	0.00191722682211548	-0.0146411629393697	0.0467222817242146	-0.000680167751852423
1860	107.931480407715	4.34576559066772	-6.17497587203979	0.01100810803473	-0.00782300252467394	0.0480209775269032	-0.00165419070981443
1861	109.230178833008	1.4236968755722	-6.43471527099609	0.00581331877037883	-0.00100484199356288	0.0386054255068302	0.000293855206109583
1862	107.931480407715	2.07304549217224	-6.43471527099609	0.00581331877037883	-0.0165892094373703	0.0181509424000978	0.000293855206109583
1863	110.528877258301	1.09902250766754	-6.04510593414307	0.00354059832170606	-0.00944637414067984	0.0132808275520802	-0.00327756232582033
1864	110.528877258301	1.4236968755722	-6.11004114151001	-0.0175632312893867	0.00191722682211548	0.0334106348454952	-0.00392691092565656
1865	109.879524230957	2.72239422798157	-6.23991060256958	0.00386527273803949	0.000943203864153475	0.0165275707840919	-0.00327756232582033
1866	110.528877258301	2.72239422798157	-5.98017120361328	0.00873538758605719	0.00906006153672934	0.0213976856321096	0.00743668992072344
1867	109.230178833008	2.72239422798157	-6.04510593414307	0.0145795252174139	0.0142548503354192	0.00613799272105098	0.0113327819854021
1868	110.528877258301	2.72239422798157	-6.11004114151001	-0.00912170019000769	0.0123068047687411	-0.00295288790948689	-0.00165419070981443
1869	107.282135009766	3.04706835746765	-6.11004114151001	0.00386527273803949	0.00548864435404539	-0.00619963090866804	-0.00684897974133492
1870	107.282135009766	3.37174272537231	-6.17497587203979	-0.00619963090866804	0.000618529506027699	-0.0162645354866982	-3.08191010844894e-05
1871	107.282135009766	2.3977198600769	-6.04510593414307	-0.0182125810533762	0.00354059832170606	-0.038017712533474	-0.00425158534198999
1872	107.282135009766	3.37174272537231	-5.52562713623047	-0.00749832857400179	0.0145795252174139	-0.0412644557654858	0.00776136433705688
1873	106.632781982422	3.69641709327698	-5.46069240570068	-0.0165892094373703	0.00873538758605719	-0.0263294391334057	-0.00360223650932312
1874	107.931480407715	3.04706835746765	-5.78536653518677	-0.00944637414067984	0.00841071270406246	0.0197743140161037	-0.00912170019000769
1875	109.230178833008	3.04706835746765	-5.9152364730835	-0.0107450718060136	-0.0026282137259841	0.0772416666150093	0.000293855206109583
1876	109.230178833008	3.69641709327698	-6.30484533309937	-0.0146411629393697	0.00418994715437293	0.0788650363683701	-0.000680167751852423
1877	109.230178833008	3.37174272537231	-6.36978054046631	0.00516396993771195	0.00841071270406246	0.0519170723855495	0.00938473641872406
1878	110.528877258301	2.72239422798157	-6.04510593414307	-0.00782300252467394	0.00776136433705688	0.0282158460468054	0.000618529506027699
1879	109.879524230957	2.3977198600769	-5.85030126571655	0.00256657530553639	0.00743668992072344	0.00483929552137852	-0.00425158534198999
1880	107.282135009766	4.02109146118164	-6.36978054046631	0.0106834331527352	0.00516396993771195	-0.0243813935667276	-0.00457625929266214
1881	109.879524230957	2.07304549217224	-6.36978054046631	0.00711201597005129	0.00808603875339031	-0.0393164120614529	0.00548864435404539
1882	108.580833435059	3.69641709327698	-6.49965000152588	0.00743668992072344	0.0171769186854362	-0.0337969474494457	-0.0104203969240189
1883	109.230178833008	2.07304549217224	-6.11004114151001	0.00613799272105098	0.00776136433705688	-0.0626929625868797	-0.000680167751852423
1884	109.879524230957	1.74837112426758	-6.11004114151001	0.00191722682211548	0.0103587592020631	-0.0617189407348633	-0.00814767740666866
1885	109.879524230957	2.07304549217224	-5.78536653518677	-0.00360223650932312	0.0100340843200684	-0.0578228458762169	0.00159255252219737
1886	109.879524230957	1.74837112426758	-5.85030126571655	0.00321592413820326	-0.00295288790948689	-0.039641086012125	-0.00132951640989631
1887	109.230178833008	1.4236968755722	-6.17497587203979	-0.00522560812532902	-0.00684897974133492	-0.0123684434220195	0.00354059832170606
1888	111.17822265625	0.774348258972168	-6.23991060256958	0.0022419011220336	-0.00847235135734081	0.029189869761467	0.00418994715437293
1889	107.931480407715	2.3977198600769	-6.36978054046631	0.013930176384747	-0.00392691092565656	0.0509430468082428	-0.000680167751852423
1890	109.230178833008	1.4236968755722	-6.23991060256958	-0.000680167751852423	-0.0100957229733467	0.0265924744307995	0.00646266713738441
1891	109.879524230957	1.74837112426758	-6.11004114151001	-0.000355493422830477	-0.00360223650932312	0.0126314787194133	0.00451462110504508
1892	109.230178833008	2.07304549217224	-5.72043180465698	-0.00100484199356288	0.00711201597005129	-0.00912170019000769	0.00386527273803949
1893	107.282135009766	3.04706835746765	-6.11004114151001	-0.00782300252467394	0.00678734155371785	-0.021459324285388	-0.00457625929266214
1894	107.931480407715	2.72239422798157	-6.23991060256958	0.00516396993771195	0.00711201597005129	-0.0302255302667618	-0.00327756232582033
1895	107.931480407715	3.04706835746765	-6.69445466995239	0.00743668992072344	0.00451462110504508	-0.03444629535079	0.00386527273803949
1896	106.632781982422	3.04706835746765	-6.62951993942261	-0.00100484199356288	0.0194496400654316	-0.0490566417574883	0.000618529506027699
1897	109.230178833008	2.72239422798157	-6.43471527099609	0.000293855206109583	0.0132808275520802	-0.0493813157081604	0.0132808275520802
1898	107.282135009766	2.07304549217224	-5.98017120361328	-0.0107450718060136	0.0197743140161037	-0.0539267547428608	-3.08191010844894e-05
1899	107.931480407715	2.72239422798157	-5.72043180465698	0.0103587592020631	0.0142548503354192	-0.0399657599627972	0.0116574559360743
1900	107.282135009766	3.69641709327698	-6.30484533309937	0.00613799272105098	0.0126314787194133	-0.0324982516467571	-0.00457625929266214
1901	109.879524230957	2.07304549217224	-6.17497587203979	-0.0139918150380254	0.00483929552137852	-0.00717365415766835	0.00483929552137852
1902	108.580833435059	3.04706835746765	-6.36978054046631	0.00808603875339031	0.0103587592020631	0.00938473641872406	-0.00587495695799589
1903	109.230178833008	2.3977198600769	-5.98017120361328	0.00711201597005129	0.00289124972186983	0.0022419011220336	-0.00165419070981443
1904	109.879524230957	1.4236968755722	-5.6554970741272	-0.00360223650932312	0.00646266713738441	0.0132808275520802	-0.00749832857400179
1905	109.879524230957	1.4236968755722	-6.04510593414307	-0.00197886489331722	-0.00684897974133492	0.00646266713738441	0.00126787810586393
1906	110.528877258301	1.4236968755722	-5.59056186676025	-0.00165419070981443	-0.00132951640989631	0.00970941036939621	-0.000355493422830477
1907	110.528877258301	1.74837112426758	-5.78536653518677	-0.00197886489331722	-0.0107450718060136	0.0126314787194133	-0.000680167751852423
1908	110.528877258301	2.3977198600769	-5.85030126571655	-0.00619963090866804	-0.0162645354866982	0.011982130818069	-0.000355493422830477
1909	107.282135009766	3.37174272537231	-6.30484533309937	0.0106834331527352	-0.017887907102704	0.0162028968334198	-0.00392691092565656
1910	110.528877258301	2.3977198600769	-5.78536653518677	0.00126787810586393	-0.00977104809135199	0.049319677054882	0.00386527273803949
1911	109.230178833008	2.07304549217224	-5.46069240570068	-0.00619963090866804	-0.0100957229733467	0.0678261145949364	-0.00392691092565656
1912	110.528877258301	0.774348258972168	-5.20095300674438	-0.000680167751852423	-0.0026282137259841	0.0480209775269032	0.01100810803473
1913	109.879524230957	2.3977198600769	-6.17497587203979	-0.00360223650932312	-0.021459324285388	0.0512677207589149	0.00191722682211548
1914	108.580833435059	1.74837112426758	-6.36978054046631	-0.00425158534198999	-0.00717365415766835	0.0392547734081745	0.00126787810586393
1915	109.230178833008	1.4236968755722	-6.36978054046631	0.0116574559360743	-0.00684897974133492	0.0217223595827818	-0.00425158534198999
1916	108.580833435059	2.07304549217224	-6.36978054046631	-0.000680167751852423	0.00483929552137852	0.01847561635077	-0.00522560812532902
1917	110.528877258301	1.09902250766754	-6.23991060256958	0.0136055024340749	0.0178262684494257	0.0863325446844101	0.00191722682211548
1918	109.879524230957	1.4236968755722	-5.9152364730835	0.00970941036939621	0.0113327819854021	0.112955838441849	0.00418994715437293
1919	107.931480407715	2.72239422798157	-6.04510593414307	-0.00717365415766835	0.0178262684494257	0.0444495603442192	-0.00555028254166245
1920	107.282135009766	3.37174272537231	-6.43471527099609	0.00776136433705688	0.0360080301761627	-0.0133424662053585	-0.00230353930965066
1921	107.931480407715	1.4236968755722	-6.30484533309937	-0.00132951640989631	0.0314625911414623	-0.023407369852066	0.00613799272105098
1922	106.632781982422	2.72239422798157	-6.75938940048218	-0.0139918150380254	0.0334106348454952	-0.0367190167307854	0.00159255252219737
1923	105.983436584473	2.3977198600769	-5.98017120361328	0.00451462110504508	0.0213976856321096	-0.0714591667056084	0.00581331877037883
1924	108.580833435059	1.4236968755722	-6.30484533309937	-0.0185372550040483	0.00743668992072344	-0.0500306636095047	-0.00100484199356288
1925	109.879524230957	1.4236968755722	-5.72043180465698	-0.00652430532500148	0.00256657530553639	-0.073731891810894	0.00256657530553639
1926	111.17822265625	1.09902250766754	-5.78536653518677	-0.00749832857400179	0.000293855206109583	-0.0639916583895683	-0.0026282137259841
1927	109.230178833008	1.4236968755722	-6.11004114151001	0.0197743140161037	0.00159255252219737	-0.0769786313176155	0.000943203864153475
1928	109.230178833008	2.3977198600769	-6.43471527099609	0.00256657530553639	-0.0026282137259841	-0.0688617751002312	-0.00327756232582033
1929	109.230178833008	3.04706835746765	-6.43471527099609	-0.0146411629393697	-0.00457625929266214	-0.068537101149559	0.00581331877037883
1930	111.827575683594	1.09902250766754	-6.23991060256958	0.00613799272105098	-0.00652430532500148	-0.0678877532482147	-0.00165419070981443
1931	109.879524230957	2.72239422798157	-6.23991060256958	-0.00457625929266214	-0.00165419070981443	-0.0376930385828018	-0.00392691092565656
1932	110.528877258301	1.09902250766754	-5.9152364730835	0.00289124972186983	-3.08191010844894e-05	-0.0204853005707264	-0.00782300252467394
1933	110.528877258301	1.74837112426758	-6.43471527099609	-0.00360223650932312	0.00418994715437293	-0.0104203969240189	-0.00847235135734081
1934	108.580833435059	2.3977198600769	-6.43471527099609	0.0116574559360743	-0.00230353930965066	-0.00490093370899558	-0.00230353930965066
1935	108.580833435059	2.3977198600769	-6.36978054046631	-0.00879702530801296	-0.00619963090866804	-0.0217839982360601	0.0022419011220336
1936	108.580833435059	2.07304549217224	-6.30484533309937	-0.00749832857400179	0.000618529506027699	-0.0412644557654858	0.00548864435404539
1937	111.827575683594	0.774348258972168	-5.59056186676025	0.00418994715437293	-0.00425158534198999	-0.0354203209280968	0.00808603875339031
1938	110.528877258301	0.449673920869827	-5.33082246780396	0.00906006153672934	-0.00490093370899558	-0.021459324285388	0.000618529506027699
1939	108.580833435059	1.09902250766754	-5.59056186676025	0.0123068047687411	-0.0169138833880424	0.00516396993771195	0.000618529506027699
1940	109.230178833008	1.4236968755722	-5.9152364730835	0.0126314787194133	-0.0376930385828018	0.0126314787194133	0.00191722682211548
1941	109.230178833008	0.774348258972168	-5.59056186676025	0.012956153601408	-0.0100957229733467	0.0188002903014421	0.000293855206109583
1942	109.879524230957	1.4236968755722	-5.72043180465698	0.00159255252219737	-0.00977104809135199	0.0399041213095188	-0.000355493422830477
1943	108.580833435059	2.3977198600769	-5.59056186676025	0.00354059832170606	-0.0201606266200542	0.0694494843482971	-0.00197886489331722
1944	109.230178833008	1.74837112426758	-5.33082246780396	0.000943203864153475	0.000618529506027699	0.14737132191658	-0.0026282137259841
1945	110.528877258301	1.09902250766754	-5.72043180465698	0.0181509424000978	0.00354059832170606	0.183410167694092	0.00516396993771195
1946	109.879524230957	1.09902250766754	-6.04510593414307	0.0113327819854021	0.00776136433705688	0.118799977004528	-0.00132951640989631
1947	107.282135009766	2.3977198600769	-6.36978054046631	0.00354059832170606	0.00646266713738441	0.0421768426895142	0.00613799272105098
1948	106.632781982422	2.3977198600769	-6.30484533309937	-0.0110697457566857	0.0136055024340749	-0.0266541130840778	-0.000680167751852423
1949	106.632781982422	2.72239422798157	-6.62951993942261	-0.0136671401560307	0.00678734155371785	-0.0636669844388962	0.00711201597005129
1950	110.528877258301	1.4236968755722	-6.11004114151001	0.000943203864153475	0.0132808275520802	-0.0889915823936462	0.00159255252219737
1951	108.580833435059	3.04706835746765	-6.30484533309937	-0.00360223650932312	0.000618529506027699	-0.0747059136629105	0.00191722682211548
1952	109.879524230957	1.09902250766754	-5.85030126571655	-0.00684897974133492	0.00386527273803949	-0.0503553375601768	0.00516396993771195
1953	111.17822265625	0.774348258972168	-6.36978054046631	0.000293855206109583	-0.00619963090866804	-0.038017712533474	0.00126787810586393
1954	110.528877258301	2.07304549217224	-6.56458520889282	0.0265924744307995	-0.0204853005707264	-0.0299008563160896	0.00126787810586393
1955	110.528877258301	1.09902250766754	-6.75938940048218	-0.00814767740666866	-0.0104203969240189	-0.00100484199356288	0.000618529506027699
1956	110.528877258301	1.4236968755722	-6.23991060256958	0.00289124972186983	-0.0221086721867323	0.0652287155389786	0.00159255252219737
1957	111.827575683594	1.09902250766754	-6.11004114151001	0.0181509424000978	-0.0110697457566857	0.102566264569759	-0.00327756232582033
1958	108.580833435059	2.72239422798157	-6.30484533309937	0.00581331877037883	-0.0201606266200542	0.0749689489603043	0.00159255252219737
1959	110.528877258301	2.07304549217224	-6.82432460784912	0.0149041991680861	-0.0263294391334057	0.0480209775269032	-0.0100957229733467
1960	110.528877258301	1.74837112426758	-6.36978054046631	0.00613799272105098	-0.0204853005707264	0.0230210572481155	-0.00197886489331722
1961	107.931480407715	2.07304549217224	-6.30484533309937	0.0155535480007529	-0.0156151866540313	-0.0169138833880424	0.00159255252219737
1962	110.528877258301	1.74837112426758	-5.52562713623047	0.011982130818069	0.0142548503354192	0.00451462110504508	-0.00490093370899558
1963	108.580833435059	2.07304549217224	-5.78536653518677	0.00776136433705688	-0.00749832857400179	0.0399041213095188	0.000293855206109583
1964	109.230178833008	1.74837112426758	-5.46069240570068	-0.00425158534198999	-0.00132951640989631	0.0116574559360743	-0.00327756232582033
1965	109.230178833008	1.09902250766754	-6.23991060256958	0.0152288740500808	0.000943203864153475	-0.0175632312893867	0.00159255252219737
1966	109.230178833008	1.4236968755722	-6.43471527099609	0.00548864435404539	-0.00132951640989631	-0.0448358729481697	0.00321592413820326
1967	109.230178833008	1.74837112426758	-6.30484533309937	-0.00457625929266214	0.00841071270406246	-0.0691864490509033	-0.0104203969240189
1968	111.17822265625	1.74837112426758	-6.30484533309937	-0.0100957229733467	0.00159255252219737	-0.0747059136629105	0.00516396993771195
1969	110.528877258301	2.07304549217224	-6.11004114151001	0.00483929552137852	0.0106834331527352	-0.0815240740776062	0.00548864435404539
1970	110.528877258301	1.4236968755722	-5.72043180465698	0.00808603875339031	0.0136055024340749	-0.0889915823936462	0.00354059832170606
1971	109.230178833008	3.04706835746765	-5.59056186676025	-0.0123684434220195	0.00678734155371785	-0.0704851448535919	-0.00197886489331722
1972	107.282135009766	2.3977198600769	-5.9152364730835	-0.00555028254166245	0.01100810803473	-0.0724331885576248	0.000943203864153475
1973	107.282135009766	2.07304549217224	-6.11004114151001	-0.00522560812532902	0.00678734155371785	-0.0523033849895	-0.00717365415766835
1974	107.282135009766	1.74837112426758	-5.9152364730835	-0.00912170019000769	-0.00100484199356288	-0.0263294391334057	0.00126787810586393
1975	107.931480407715	2.07304549217224	-5.98017120361328	-0.0133424662053585	-0.00684897974133492	0.0103587592020631	-0.000355493422830477
1976	106.632781982422	2.07304549217224	-5.85030126571655	0.000943203864153475	-0.00490093370899558	0.025618452578783	-0.00360223650932312
1977	110.528877258301	1.4236968755722	-5.85030126571655	0.0106834331527352	-0.0195112787187099	0.0356833562254906	0.00581331877037883
1978	108.580833435059	2.3977198600769	-6.30484533309937	0.000618529506027699	-0.00425158534198999	0.0288651939481497	0.0022419011220336
1979	111.827575683594	1.74837112426758	-6.23991060256958	0.0155535480007529	-0.00197886489331722	0.0142548503354192	-0.00327756232582033
1980	109.879524230957	2.07304549217224	-6.17497587203979	0.0106834331527352	-0.00879702530801296	0.00159255252219737	0.00451462110504508
1981	110.528877258301	3.04706835746765	-6.43471527099609	0.0106834331527352	0.0113327819854021	-0.0266541130840778	-0.000355493422830477
1982	110.528877258301	2.07304549217224	-6.30484533309937	0.0246444288641214	0.00841071270406246	-0.0305502042174339	0.000618529506027699
1983	109.879524230957	2.07304549217224	-5.9152364730835	0.00613799272105098	0.0132808275520802	-0.0393164120614529	-0.0026282137259841
1984	107.931480407715	2.72239422798157	-6.43471527099609	-0.00814767740666866	0.00516396993771195	-0.0237320438027382	-0.00814767740666866
1985	109.230178833008	2.72239422798157	-6.43471527099609	-3.08191010844894e-05	0.00873538758605719	-0.00100484199356288	-3.08191010844894e-05
1986	109.230178833008	2.72239422798157	-6.43471527099609	-0.00555028254166245	0.00159255252219737	-3.08191010844894e-05	-0.000680167751852423
1987	107.931480407715	2.3977198600769	-6.36978054046631	-0.00100484199356288	0.0162028968334198	0.0175015944987535	0.00646266713738441
1988	111.17822265625	1.4236968755722	-6.11004114151001	0.0168522447347641	0.00548864435404539	-3.08191010844894e-05	0.00548864435404539
1989	110.528877258301	1.74837112426758	-5.98017120361328	-0.00782300252467394	0.0132808275520802	-0.00587495695799589	0.000943203864153475
1990	110.528877258301	1.74837112426758	-5.85030126571655	-0.00457625929266214	-0.00132951640989631	-0.0165892094373703	-0.00327756232582033
1991	110.528877258301	1.09902250766754	-6.36978054046631	0.00548864435404539	0.00191722682211548	0.000293855206109583	-0.00132951640989631
1992	109.879524230957	2.07304549217224	-6.36978054046631	-0.00619963090866804	0.0103587592020631	0.00256657530553639	0.00191722682211548
1993	109.879524230957	2.3977198600769	-6.17497587203979	0.0152288740500808	0.00613799272105098	0.0188002903014421	-0.00717365415766835
1994	111.17822265625	1.4236968755722	-6.11004114151001	-0.00327756232582033	0.0126314787194133	-0.000680167751852423	0.00548864435404539
1995	110.528877258301	2.07304549217224	-5.9152364730835	-0.00392691092565656	0.00841071270406246	-0.0188619289547205	-0.00425158534198999
1996	108.580833435059	1.74837112426758	-5.6554970741272	-0.00555028254166245	0.00906006153672934	-0.017887907102704	0.00451462110504508
1997	106.632781982422	2.72239422798157	-5.9152364730835	-0.0130177913233638	0.0178262684494257	0.011982130818069	-0.00100484199356288
1998	105.983436584473	3.04706835746765	-5.9152364730835	-0.0146411629393697	0.00256657530553639	0.0486703291535378	0.00613799272105098
1999	109.230178833008	2.07304549217224	-6.17497587203979	-0.0100957229733467	0.00289124972186983	0.105813004076481	0.000293855206109583
2000	105.983436584473	2.07304549217224	-6.04510593414307	-0.00100484199356288	-0.00425158534198999	0.129838898777962	0.000943203864153475
[truncated: 10,640 more rows]
